# Supplementary material for: Dynamical Hurst analysis identifies EEG channel differences between PTSD and healthy controls
Source: PLoS One. 2018 Jul 3;13(7):e0199144. doi: 10.1371/journal.pone.0199144 (PMC6029761; doi:10.1371/journal.pone.0199144)
Supplement: S1 Appendix — Zip file containing files: Standard Deviations of Healthy 1 - H3_w3.txtStandard Deviations of Healthy 2 - H4_w3.txtStandard Deviations of Healthy 3 - H5_w3.txtStandard Deviations of Healthy 4 - H6_w3.txtStandard Deviations of Healthy 5 - H7_w3.txtStandard Deviations of Healthy 6 - H12_w3.txtStandard Deviations of PTSD 1 - P1_w3.txtStandard Deviations of PTSD 2 - P2_w3.txtStandard Deviations of PTSD 3 - P8_w3.txtStandard Deviations of PTSD 4 - P9_w3.txtStandard Deviations of PTSD 5 - P10_w3.txtStandard Deviations of PTSD 6 - P11_w3.txtHurst Values of Healthy 1 - Hurst_H3.txtHurst Values of Healthy 2 - Hurst_H4.txtHurst Values of Healthy 3 - Hurst_H5.txtHurst Values of Healthy 4 - Hurst_H6.txtHurst Values of Healthy 5 - Hurst_H7.txtHurst Values of Healthy 6 - Hurst_H12.txtHurst Values of PTSD 1 - Hurst_P1.txtHurst Values of PTSD 2 - Hurst_P2.txtHurst Values of PTSD 3 - Hurst_P8.txtHurst Values of PTSD 4 - Hurst_P9.txtHurst Values of PTSD 5 - Hurst_P10.txtHurst Values of PTSD 6 - Hurst_P11.txtOriginal Data Healthy 1 - H3.txtOriginal Data Healthy 2 - H4.txtOriginal Data Healthy 3 - H5.txtOriginal Data Healthy 4 - H6.txtOriginal Data Healthy 5 - H7.txtOriginal Data Healthy 6 - H12.txtOriginal Data PTSD 1 - P1.txtOriginal Data PTSD 2 - P2.txtOriginal Data PTSD 3 - P8.txtOriginal Data PTSD 4 - P9.txtOriginal Data PTSD 5 - P10.txtOriginal Data PTSD 6 - P11.txt. (ZIP) [file pone.0199144.s001.zip]

Archive with 38 entries (38 files):
- Appendix.docx
- H3_w3.txt
- H4_w3.txt
- H5_w3.txt
- H6_w3.txt
- H7_w3.txt
- H12_w3.txt
- P1_w3.txt
- P2_w3.txt
- P8_w3.txt
- P9_w3.txt
- P10_w3.txt
- P11_w3.txt
- Hurst_H3.txt
- Hurst_H4.txt
- Hurst_H5.txt
- Hurst_H6.txt
- Hurst_H7.txt
- Hurst_H12.txt
- Hurst_P1.txt
- Hurst_P2.txt
- Hurst_P8.txt
- Hurst_P9.txt
- Hurst_p10.txt
- Hurst_P11.txt
- H3.txt
- H4.txt
- H5.txt
- H6.txt
- H7.txt
- H12.txt
- P1.txt
- P2.txt
- P9.txt
- P10.txt
- P11.txt
- P8.txt
- Marked_Manuscript.docx
