# Supplementary material for: Dynamical Hurst analysis identifies EEG channel differences between PTSD and healthy controls
Source: PLoS One. 2018 Jul 3;13(7):e0199144. doi: 10.1371/journal.pone.0199144 (PMC6029761; doi:10.1371/journal.pone.0199144)
Supplement: S1 Appendix — Zip file containing files: Standard Deviations of Healthy 1 - H3_w3.txtStandard Deviations of Healthy 2 - H4_w3.txtStandard Deviations of Healthy 3 - H5_w3.txtStandard Deviations of Healthy 4 - H6_w3.txtStandard Deviations of Healthy 5 - H7_w3.txtStandard Deviations of Healthy 6 - H12_w3.txtStandard Deviations of PTSD 1 - P1_w3.txtStandard Deviations of PTSD 2 - P2_w3.txtStandard Deviations of PTSD 3 - P8_w3.txtStandard Deviations of PTSD 4 - P9_w3.txtStandard Deviations of PTSD 5 - P10_w3.txtStandard Deviations of PTSD 6 - P11_w3.txtHurst Values of Healthy 1 - Hurst_H3.txtHurst Values of Healthy 2 - Hurst_H4.txtHurst Values of Healthy 3 - Hurst_H5.txtHurst Values of Healthy 4 - Hurst_H6.txtHurst Values of Healthy 5 - Hurst_H7.txtHurst Values of Healthy 6 - Hurst_H12.txtHurst Values of PTSD 1 - Hurst_P1.txtHurst Values of PTSD 2 - Hurst_P2.txtHurst Values of PTSD 3 - Hurst_P8.txtHurst Values of PTSD 4 - Hurst_P9.txtHurst Values of PTSD 5 - Hurst_P10.txtHurst Values of PTSD 6 - Hurst_P11.txtOriginal Data Healthy 1 - H3.txtOriginal Data Healthy 2 - H4.txtOriginal Data Healthy 3 - H5.txtOriginal Data Healthy 4 - H6.txtOriginal Data Healthy 5 - H7.txtOriginal Data Healthy 6 - H12.txtOriginal Data PTSD 1 - P1.txtOriginal Data PTSD 2 - P2.txtOriginal Data PTSD 3 - P8.txtOriginal Data PTSD 4 - P9.txtOriginal Data PTSD 5 - P10.txtOriginal Data PTSD 6 - P11.txt. (ZIP) [file pone.0199144.s001.zip › Hurst_H3.txt]

0.937514518765760	0.914206308980155	0.960699928805286	0.971227519070262	0.935364290958532	0.933511414803458	0.911004164357249	0.862819604487586	0.877010756409460	0.844742084094886	0.983124129204352	0.975348212221730	0.930601298326572	0.890549706979540	0.912070331347470	0.889647800561193	0.974842508648868	0.946310518498301	0.879208884086345	0.857365715919478	0.966044731878473	0.968720676642658	0.904603992008480	0.960781192244285	0.946089561311982	0.937266032012359	0.953556446866603	0.911632117920883	0.891661651097967	0.945738472979374	0.919563364456043	0.703342579626762
0.937392577278951	0.914256956068262	0.960644475460238	0.971270479533380	0.935354683476217	0.933468216865939	0.911037101250636	0.862826300583828	0.876925383538376	0.844774704118419	0.983079078245559	0.975322625693302	0.930561999558579	0.890407718408577	0.911954009018803	0.889533744286878	0.974897024061497	0.946279243973539	0.879199601629172	0.857306650647877	0.966240787463145	0.968754274035106	0.904600157332519	0.960737056319682	0.946023157041040	0.937313416739138	0.953544606183177	0.911541772056277	0.891635951506471	0.945773187756303	0.919478100591265	0.703238711142564
0.937306698088940	0.914287078285043	0.960549122445780	0.971347999590483	0.935341043017376	0.933422565583540	0.910896533056229	0.862753725661763	0.876826410928407	0.844681652277498	0.982973467433129	0.975376978928948	0.930512735873190	0.890337425868778	0.911868514968405	0.889346539465925	0.974927361311860	0.946254407740637	0.879127947669068	0.857196501898117	0.966403260076738	0.968874704313276	0.904528103157824	0.960685356863832	0.946044210002061	0.937304576262867	0.953499200909332	0.911434532439194	0.891597934557677	0.945779729891164	0.919391852282088	0.703138755223420
0.937243816791425	0.914351656916229	0.960556576508913	0.971442636293663	0.935313001789540	0.933329117106562	0.910726365794852	0.862711319191622	0.876729114035968	0.844615112884496	0.983030138432072	0.975523365441297	0.930344759766273	0.890270316019705	0.911764914121948	0.889197808592218	0.974889635848693	0.946208175820017	0.879071123790972	0.857170723611351	0.966476212173257	0.968926981338256	0.904385209477808	0.960583224888644	0.946176638697010	0.937326382595167	0.953369250261566	0.911388728224712	0.891513306412484	0.945656085430169	0.919391899864573	0.703111800022573
0.937291671240876	0.914396838988944	0.960623106693210	0.971456367593436	0.935282210189359	0.933233407318456	0.910623261533451	0.862614556335629	0.876719101279340	0.844577263640900	0.983130338166869	0.975512824813596	0.930337085227577	0.890222186151200	0.911700370751710	0.889109286065638	0.974863343955402	0.946240883601139	0.879015286612605	0.857110331099832	0.966517716965024	0.968949344912388	0.904309944512874	0.960542569507324	0.946225583713020	0.937361436105013	0.953244933832394	0.911305942941632	0.891492332325157	0.945573530199141	0.919339046591291	0.702906448030172
0.937378764992644	0.914469425574415	0.960682710953461	0.971432125246518	0.935141289118737	0.933176588423127	0.910475362825899	0.862537432267525	0.876650664361431	0.844493563323606	0.983167584360608	0.975599569148987	0.930415002365304	0.890149317720376	0.911550079322057	0.888997574682070	0.974836499679398	0.946116205551726	0.878829875414684	0.857053570932335	0.966385420695000	0.968915175754003	0.904138413839385	0.960530089278333	0.946290036370716	0.937399018995554	0.953108089803363	0.911206980056037	0.891392085892454	0.945538995717486	0.919254905888865	0.702800891188895
0.937354551343967	0.914529364950934	0.960697364619877	0.971308874307517	0.935075672912618	0.933039543221860	0.910279180864426	0.862415179236141	0.876469989689769	0.844372763716982	0.983124535509678	0.975640041200553	0.930502162106719	0.890175558582986	0.911460845787524	0.888923813027212	0.974853398785513	0.946082772548722	0.878632957012374	0.856969490552392	0.966337813888789	0.968904052957378	0.903954115159239	0.960420161361388	0.946234712199601	0.937496298638539	0.952990443090379	0.911114395256932	0.891355203833052	0.945653264128007	0.919127189168487	0.702612487513874
0.937318952537331	0.914623032446164	0.960644446654121	0.971248397235071	0.935047325788002	0.932961704373494	0.910124485499127	0.862326349650881	0.876319994267192	0.844231578396197	0.983083800834872	0.975766716147245	0.930442667958150	0.890237231546513	0.911389727404445	0.888948513436504	0.974799748621157	0.946003495675439	0.878444539145115	0.856912023487966	0.966204140758802	0.969067791442163	0.903787645941525	0.960330870901434	0.946326500330006	0.937643619729382	0.952897952636718	0.911105074721521	0.891456794795604	0.945660454599295	0.918964229360184	0.702512044435390
0.937414893896571	0.914660913405564	0.960532728354107	0.971191551799093	0.935009078607924	0.932975362423329	0.910052330786899	0.862149129648170	0.876303441124984	0.844197419420554	0.983076364643780	0.975817008349285	0.930487163414263	0.890386161429850	0.911382421536298	0.888933961132838	0.974762412105410	0.945944526022097	0.878336686543966	0.856815644501086	0.966134856251094	0.969104084156443	0.903676717225940	0.960217262448763	0.946387091985492	0.937730539088301	0.952818192517997	0.911094252851877	0.891390975126973	0.945692974345375	0.918822198702884	0.702389513544540
0.937544129687489	0.914707099945419	0.960453242426487	0.971143708287400	0.935010175177505	0.933018524762710	0.910010347083717	0.862184092824200	0.876243458067092	0.844238763018179	0.983124395000813	0.975792837967835	0.930452894259109	0.890426574871776	0.911413452318820	0.889053776089954	0.974661527012913	0.945916949493227	0.878136890160518	0.856775348185689	0.966164835398021	0.969117054188929	0.903683720306178	0.960103699303352	0.946415943475849	0.937793383496753	0.952864659139946	0.911145904001282	0.891427752327202	0.945812307597412	0.918674293649284	0.702343946755537
0.937630767872841	0.914666494401424	0.960435919845529	0.971192434174910	0.935067519805196	0.933066429728606	0.909917620321855	0.862151092252303	0.876147385428187	0.844240060798414	0.983190823798308	0.975771804817707	0.930497512898389	0.890440703747443	0.911484552249520	0.889116287187137	0.974604759650455	0.945826617551842	0.877959215348545	0.856712305586676	0.966168358781525	0.969080456232687	0.903711536924756	0.960053836941210	0.946410251655870	0.937762460600215	0.952873289456409	0.911261521492147	0.891492412730140	0.945938273801244	0.918505169308534	0.702293855456938
0.937637080156500	0.914643798628436	0.960518707925319	0.971272702798745	0.935087372636863	0.933013247029511	0.909920294253874	0.862217162809980	0.876116510764274	0.844316787062926	0.983176364145090	0.975803261560956	0.930494358923867	0.890479765720031	0.911512152721374	0.889151143600704	0.974509314851125	0.945681097665439	0.877904637625770	0.856795284789828	0.966086624227329	0.969041071334448	0.903702579915447	0.960017452551744	0.946476190503836	0.937728993714792	0.952931467252045	0.911323070433296	0.891562749318067	0.945969710116897	0.918483798823113	0.702347618882511
0.937616693422265	0.914616117555400	0.960504672982132	0.971361707841722	0.935128502059657	0.932933182855200	0.909977047579808	0.862231944420851	0.876176125564600	0.844289344521498	0.983199043149315	0.975727812553445	0.930589705511769	0.890592769543607	0.911629690291927	0.889202458594106	0.974472767419600	0.945728099310772	0.877954692562574	0.856778696530757	0.966031330074034	0.968994748089092	0.903737484969620	0.959957896890441	0.946496472693070	0.937658958626312	0.952960846467685	0.911278608897607	0.891682593516371	0.945984556322756	0.918522610258939	0.702350630936168
0.937629338121272	0.914656495460583	0.960426059167956	0.971453735359519	0.935098127750934	0.932918941952926	0.909992970651208	0.862278033016807	0.876195514569667	0.844256091008566	0.983158196720304	0.975746272615353	0.930674027709300	0.890607368553493	0.911686435219320	0.889169816903992	0.974468232426482	0.945694515034783	0.877958831708182	0.856809848970532	0.965929335557123	0.968960787976265	0.903737775475653	0.959980634974271	0.946617591795260	0.937599988841310	0.952998018450429	0.911224019590947	0.891769146742261	0.945960037497312	0.918606232064050	0.702433327256852
0.937631060395823	0.914630668766855	0.960433293945915	0.971526850054118	0.935140570801022	0.932843514776464	0.909977031575715	0.862256840381664	0.876193037463740	0.844309887449518	0.983101442711087	0.975716018285464	0.930704922459317	0.890653924921624	0.911790840856067	0.889130252038928	0.974498393517729	0.945672278772203	0.878020338883855	0.856902458030258	0.965973643860679	0.968936345839467	0.903798588495097	0.960019184767246	0.946693353270161	0.937580335122186	0.953020502111846	0.911230348450766	0.891863663265211	0.945968126256508	0.918741019718510	0.702424983339736
0.937616615394498	0.914647383672435	0.960404698974872	0.971549025608676	0.935170634335842	0.932804869347536	0.909990502856459	0.862287940669377	0.876244975133968	0.844249176967131	0.983094612007216	0.975785036077460	0.930682544449428	0.890685748146779	0.911782566200630	0.889108144251401	0.974511083379902	0.945652837006766	0.878012187833146	0.857026834807976	0.965968631756298	0.969058762297519	0.903835275922817	0.960084396473879	0.946821453789939	0.937647861498358	0.953090476626696	0.911298960581944	0.891970501265605	0.945901214696780	0.918808280536871	0.702474119890738
0.937613333495623	0.914588024422034	0.960374951513733	0.971535745870980	0.935211558875123	0.932857477793477	0.910059478626570	0.862238522758348	0.876327573599512	0.844330395449979	0.982999394891859	0.975810945468886	0.930786177768006	0.890741610807716	0.911808054947373	0.889040282219312	0.974557170553653	0.945735435636377	0.878137228582810	0.857059508466104	0.966040957344620	0.969064554970151	0.903858409788127	0.960112990188637	0.946850348921655	0.937740109176270	0.953060122446216	0.911372533903506	0.891936716222622	0.945886338025144	0.918786446892265	0.702418566263475
0.937545141153251	0.914580727754960	0.960373723434157	0.971589939877735	0.935218484095723	0.932928158912836	0.910103482548588	0.862322443315883	0.876344578877968	0.844354548554043	0.982887599337138	0.975826662252225	0.930792249413213	0.890726070199932	0.911790650638880	0.888980938444418	0.974573195009348	0.945811648903575	0.878184993003152	0.857042428854772	0.966169233682021	0.969019975159657	0.903912077127181	0.960156353227937	0.946836657901884	0.937878769425866	0.953086216370891	0.911406205327994	0.891910930751728	0.945993617134140	0.918767565318442	0.702381966843035
0.937487264575222	0.914506391317298	0.960247650688375	0.971614160500310	0.935210038491253	0.932992324933757	0.910033880081315	0.862260624259047	0.876315828963700	0.844249213738936	0.982726282882889	0.975837881355365	0.930742943287285	0.890704832072063	0.911773679222570	0.888901799224307	0.974654310902885	0.945850335038886	0.878149768860960	0.856990719688456	0.966236972200235	0.969053476114836	0.903918033519464	0.960207708379433	0.946845575602702	0.937911904216859	0.953114742486653	0.911395766937875	0.891850786100347	0.946034736532935	0.918671857498115	0.702337276672265
0.937452329752227	0.914482537880958	0.960230234727818	0.971615633454767	0.935180106640314	0.932973904350950	0.909994687943105	0.862277317213751	0.876278374126661	0.844228184061961	0.982682622099562	0.975892353228116	0.930629310944772	0.890644868602108	0.911734819944621	0.888942319754204	0.974719962488865	0.945870539036215	0.878124388156773	0.857001200584654	0.966211464060079	0.969006199677012	0.903854776536338	0.960213475785425	0.946898755884885	0.937880040227834	0.953113162889626	0.911412426387403	0.891751197874205	0.945975927342993	0.918678740899302	0.702399540289498
0.937516886272177	0.914447418334102	0.960271196669600	0.971571761726653	0.935206911732679	0.932903259005129	0.910021725674359	0.862252246432378	0.876307958339167	0.844269444614273	0.982666323155679	0.975771875590146	0.930666523043070	0.890599830520319	0.911740708833570	0.889000547671713	0.974802963664115	0.945987919397782	0.878102866890924	0.856987076774098	0.966191962965065	0.968945611777616	0.903856421559122	0.960233845067111	0.946850136363978	0.937830414070336	0.953157799171912	0.911407097426271	0.891775155328676	0.945915053378317	0.918680324907092	0.702297501045029
0.937590256302358	0.914407071699148	0.960319652719352	0.971523105166551	0.935211281628109	0.932944184723101	0.910003774736679	0.862271211079787	0.876341060774451	0.844303951216692	0.982642034388122	0.975762867680757	0.930761656269991	0.890524539430938	0.911698004652867	0.888989845912271	0.974805618290441	0.945945559857447	0.878009525379432	0.856964182740378	0.966087140713356	0.968858351927488	0.903806215233169	0.960275028451846	0.946832644618182	0.937775645471428	0.953169681671891	0.911399600124056	0.891773504954576	0.945869790094723	0.918685354315680	0.702280050281512
0.937548889566921	0.914355135346451	0.960314078924443	0.971475693383803	0.935271531174617	0.932931862675403	0.909945089703108	0.862250932456888	0.876321571492507	0.844321311090961	0.982617167737765	0.975745727830780	0.930845644077688	0.890512370330880	0.911686599886023	0.888973905552527	0.974804984404875	0.945964601773762	0.877959468851569	0.856958340739533	0.966111560259440	0.968814407086417	0.903784240730583	0.960261022352274	0.946779173028280	0.937781594905292	0.953222816471731	0.911384696768302	0.891794241874550	0.945987931838037	0.918797674669580	0.702180158974228
0.937509875720769	0.914387386301752	0.960275499343194	0.971528414119561	0.935315677196659	0.932909669925240	0.909961709559261	0.862262372960921	0.876387901723523	0.844290631648675	0.982603516773042	0.975856499073278	0.930823651825373	0.890526712115809	0.911720391791482	0.888989628269800	0.974744391427580	0.945955957293879	0.877966402104073	0.857030035008456	0.966082637466587	0.968921906401487	0.903743375357069	0.960273739885876	0.946859210365058	0.937846608613867	0.953331719377079	0.911466578200357	0.891912090176485	0.946006117092824	0.918896648846371	0.702188445671503
0.937549656400122	0.914418971191367	0.960272586356006	0.971537509246829	0.935427717446215	0.932945503007727	0.910122087132061	0.862128641357120	0.876619298657171	0.844378134004851	0.982607850319216	0.975960049078801	0.930897635584603	0.890620854113173	0.911857978331120	0.888960839584269	0.974723532959973	0.946055580054994	0.878082374347792	0.857110396249066	0.966098689575417	0.968964557324543	0.903782951838518	0.960279820621390	0.946964029490325	0.937883133370818	0.953403812609803	0.911501126989010	0.891872758331989	0.946051959722747	0.918975908748174	0.702156325492493
0.937568974953320	0.914443724311768	0.960307441455017	0.971527671859750	0.935576404134850	0.932927390289036	0.910339237265018	0.862173221759727	0.876807705178260	0.844531945282629	0.982620138159244	0.976029092834533	0.930906955389902	0.890660975237400	0.912003636826287	0.889034907644598	0.974659915828822	0.946147540432166	0.878110822810454	0.857236336844292	0.966181021502233	0.969044236902540	0.903901911951914	0.960270279597853	0.947069114188254	0.937969873852760	0.953546539161551	0.911548189085251	0.891873663756916	0.946130132312724	0.919060282775664	0.702107795742582
0.937573147136612	0.914352305308716	0.960357959766642	0.971642730565909	0.935785656206606	0.932926953851848	0.910422203905348	0.862172949423751	0.876850305867696	0.844557610026091	0.982654993191920	0.976059514306516	0.930924921327991	0.890673545074247	0.912141186641226	0.889040263377698	0.974680564489390	0.946197200685553	0.878129374580215	0.857251466822489	0.966220224358790	0.969068938636408	0.904036109842809	0.960311740650179	0.947119376417073	0.937981806293006	0.953626256312070	0.911628197896998	0.891877380467024	0.946205766573012	0.919110513459716	0.701995436109970
0.937531640610619	0.914370440179296	0.960476874279784	0.971726291196247	0.935883225066040	0.932880533878772	0.910488895710942	0.862255616234512	0.876897533062292	0.844638666279617	0.982692534920696	0.976150312478802	0.930897205965458	0.890726914524843	0.912142182974103	0.889070682996710	0.974643311949627	0.946221861269515	0.878189098979202	0.857286882446539	0.966206962309495	0.969126966921554	0.904115534559030	0.960353314334626	0.947201929820234	0.937955656881245	0.953621278452928	0.911696752767685	0.891869070371835	0.946204987926169	0.919247115068353	0.701984326757392
0.937548094923217	0.914377592745064	0.960509497771618	0.971820361551656	0.935918146733750	0.932835266989269	0.910560611551512	0.862229973926330	0.876993053431891	0.844626192155805	0.982808563212113	0.976102482789035	0.930930776712486	0.890775409620999	0.912180368376191	0.889122399718575	0.974626604960761	0.946363706230573	0.878294663421624	0.857291691091188	0.966197728830289	0.969125514019077	0.904192996411941	0.960421284619680	0.947253738057742	0.937940640144948	0.953544963339616	0.911678923894088	0.891908240492176	0.946211960202700	0.919327912367726	0.701904397122308
0.937601519780408	0.914441493431608	0.960470027068355	0.971897850503616	0.935949441197402	0.932838530037995	0.910578652162173	0.862235535415473	0.877008194461367	0.844556059977308	0.982814269271513	0.976110958381048	0.931009018074454	0.890706408624047	0.912171690022490	0.889079329032190	0.974629746294382	0.946388087627313	0.878363835545928	0.857317233503441	0.966104957000926	0.969053673468748	0.904207227572486	0.960567197605451	0.947344351737432	0.937897956461576	0.953501202493470	0.911647768963709	0.891894902177482	0.946188532772118	0.919383812671353	0.701898500208218
0.937615848666702	0.914471347057477	0.960536738692720	0.971939865821073	0.936016904149670	0.932777414973448	0.910545655692282	0.862218144759713	0.876920619945902	0.844580488285605	0.982750427932682	0.975984520578753	0.931068894558988	0.890706791799646	0.912260964658126	0.889005468109403	0.974641463754729	0.946411287742633	0.878465085413120	0.857360897994986	0.966181012290940	0.969011013441573	0.904288124739975	0.960682390333962	0.947317284659640	0.937800460761403	0.953492761390655	0.911714644032616	0.891919610625681	0.946175510472546	0.919437464654279	0.701790536547208
0.937604684762658	0.914551506309228	0.960563046321755	0.971940902351173	0.936033402236493	0.932727456470781	0.910531700624888	0.862222419740088	0.876842077665950	0.844430764323236	0.982739218247435	0.976002171270761	0.930966272853617	0.890643814261079	0.912260429330807	0.888940262160139	0.974611063770756	0.946417485104070	0.878461033542441	0.857338140091692	0.966232647932349	0.969103053010339	0.904371134920961	0.960733352658144	0.947305903155737	0.937755727826959	0.953501758421564	0.911720949356688	0.892014790882161	0.946063818665609	0.919415453269960	0.701738173487745
0.937542363495364	0.914506541189396	0.960540071698360	0.971921845599773	0.936011294008954	0.932734011313370	0.910572540226873	0.862150187430876	0.876803561926291	0.844486744400113	0.982694511024083	0.976038371632370	0.930934530059269	0.890653994470208	0.912231596151235	0.888861185690153	0.974664165193204	0.946427816244773	0.878462734221237	0.857279337118409	0.966309219764879	0.969122369223362	0.904384183925085	0.960679158242427	0.947217914984741	0.937788543677525	0.953427187686228	0.911686133668567	0.891987332972427	0.946021260148714	0.919305688983199	0.701625294728026
0.937421693426510	0.914521433307690	0.960545692257649	0.971962598179880	0.935984166620002	0.932747848920488	0.910631600588382	0.862216748800484	0.876749674069795	0.844560470996967	0.982679831844472	0.976090803625605	0.930908658956903	0.890644067600015	0.912209381852452	0.888847699002081	0.974660909729603	0.946404077718464	0.878404055128024	0.857220444792657	0.966421476812795	0.969115401377319	0.904384950538587	0.960590908643223	0.947147579348362	0.937896491408377	0.953442463854927	0.911700582558727	0.892031627829082	0.946130765535069	0.919189990869525	0.701561803834218
0.937322481111015	0.914505347903400	0.960480854782251	0.972018312707217	0.936000918391875	0.932781782731915	0.910545864104495	0.862183939054075	0.876660105619937	0.844530466980614	0.982640413933853	0.976204892306034	0.930898251854908	0.890678851336985	0.912177564395479	0.888792282968858	0.974647260063959	0.946412626134077	0.878307581578706	0.857152678488323	0.966512415686643	0.969186736735720	0.904337231241520	0.960522054823431	0.947136707406707	0.937960564607648	0.953442317709010	0.911719636474406	0.892043042388746	0.946181613320533	0.919080276153179	0.701529980803480
0.937249715762761	0.914524031533204	0.960491950447029	0.972084539326045	0.935996457200777	0.932779663189636	0.910447457251207	0.862225391664118	0.876551546484742	0.844530985115324	0.982762967828702	0.976389993500025	0.930770669865153	0.890695698098276	0.912107228209460	0.888777370183293	0.974583752861048	0.946388722489089	0.878254590880557	0.857209724484355	0.966547620734306	0.969223734269079	0.904259880044862	0.960416842928721	0.947209818975825	0.938011156990455	0.953372069318571	0.911823269639827	0.892008714258797	0.946090277747124	0.919110820536633	0.701584346400506
0.937272141109376	0.914534136806763	0.960493537572946	0.972094538985197	0.936002451338670	0.932756746831842	0.910431039762308	0.862214408595361	0.876563336408169	0.844583427922672	0.982887977734373	0.976406448528102	0.930793194707313	0.890692092643775	0.912082792824211	0.888789327097505	0.974539774500923	0.946475012644563	0.878259388931883	0.857223494798525	0.966603191394234	0.969221032662785	0.904279154561175	0.960427643762686	0.947180720040527	0.938025445977894	0.953355599293274	0.911907117902703	0.892040900687895	0.945978244652334	0.919099055719915	0.701470125969481
0.937312756586208	0.914576481848586	0.960457051731844	0.972082566139983	0.935954608101779	0.932791996044797	0.910392098043723	0.862234397027633	0.876551508939668	0.844584917225387	0.982940569064333	0.976506288897795	0.930847705332599	0.890631285878513	0.911986897068770	0.888741950477674	0.974538163438129	0.946414643293702	0.878183154646362	0.857231054438018	0.966486064916656	0.969174376383607	0.904256992659590	0.960521886534974	0.947177551017072	0.938037230036595	0.953323173305711	0.911901507586595	0.891970794759061	0.945877920934820	0.919112268859832	0.701451496182176
0.937283251880413	0.914646981843391	0.960416661838665	0.972000258914138	0.935983919834953	0.932771052466451	0.910330060133801	0.862189367587552	0.876421307046582	0.844529959820661	0.982943268960466	0.976521484298089	0.930906197049259	0.890620275056647	0.911897737304167	0.888670102109407	0.974624847600589	0.946446111985552	0.878108859106904	0.857178528499337	0.966492162261041	0.969123143257999	0.904259115762320	0.960534099147523	0.947052784275438	0.938090911370523	0.953327313168923	0.911874991783920	0.891900221481003	0.945895126047401	0.919087080675800	0.701342598075937
0.937240453259871	0.914792409663508	0.960332893216428	0.971952674519273	0.936018467461130	0.932749122760674	0.910343070659787	0.862178104095430	0.876307046141575	0.844423751107074	0.982933875060727	0.976619818839387	0.930808876296411	0.890607780919214	0.911826882683130	0.888643641516139	0.974670576711768	0.946439770245259	0.878049425143270	0.857144262578064	0.966416775166809	0.969264872284350	0.904257844475831	0.960600829993836	0.947088387181128	0.938195037020408	0.953310759449693	0.911906718921835	0.891920946297152	0.945783677851026	0.919015722620993	0.701290694037213
0.937320382934522	0.914907281717421	0.960230540076778	0.971882361122056	0.936062453232171	0.932748743214206	0.910413924967120	0.862058571411902	0.876344222498345	0.844395197112930	0.982916762243209	0.976632056733297	0.930790067737134	0.890689703236299	0.911796066496734	0.888574308181682	0.974722927876210	0.946438794632235	0.878065036158443	0.857087151555076	0.966406761836774	0.969316393192343	0.904283936618618	0.960645156268189	0.947147717778853	0.938247740209852	0.953279782047854	0.911884060285705	0.891823122500955	0.945660761570900	0.918984996329823	0.701183339156563
0.937442659223968	0.915020948322348	0.960146766637319	0.971792440180449	0.936079133920764	0.932718763172487	0.910466878265825	0.862114447882555	0.876385445960089	0.844407576761053	0.982964817010192	0.976599609777678	0.930717137073202	0.890682792271208	0.911844065939502	0.888622988237844	0.974718287114545	0.946441100048115	0.877963286135310	0.857118768957611	0.966471490758769	0.969336016754326	0.904385404158745	0.960637355147671	0.947202228975305	0.938283898979269	0.953326883258702	0.911899244856871	0.891821591640203	0.945641262812725	0.918933706639665	0.701124425405755
0.937502144719417	0.915009905953630	0.960133789689530	0.971799407256064	0.936094496587944	0.932708742447961	0.910396708514660	0.862070225690989	0.876324844267587	0.844312910299144	0.983026423461254	0.976577979024238	0.930743444069864	0.890644397239792	0.911926164072330	0.888635669607960	0.974759472321663	0.946412798042580	0.877903439584683	0.857098302685972	0.966486715669539	0.969315213787263	0.904458742410345	0.960661647687649	0.947227665320055	0.938230759876390	0.953341918835994	0.911927739678279	0.891884359350096	0.945695952889577	0.918831476424712	0.701055806258985
0.937485630275856	0.914988094617225	0.960245527079903	0.971832032757398	0.936035532237853	0.932600118011961	0.910347336132637	0.862132830817309	0.876312750259293	0.844297582506585	0.983016826553582	0.976639517087712	0.930738189977593	0.890668644501642	0.911924849326915	0.888665113967417	0.974722370821341	0.946353102619629	0.877894475088494	0.857178382458968	0.966411115005148	0.969283967938976	0.904449155636818	0.960644015756389	0.947286089297874	0.938195386097204	0.953374247568360	0.911916947284007	0.891959146708681	0.945703371150401	0.918805588753410	0.701088121663604
0.937487845628971	0.914946750731220	0.960293185804622	0.971873389569141	0.935994560687625	0.932445240553764	0.910361534656664	0.862139091288621	0.876341846872733	0.844219593563115	0.983039039281451	0.976606980167209	0.930824681586175	0.890757732257961	0.912038127025713	0.888737025544258	0.974719475831283	0.946478274314219	0.877957084178288	0.857127329046458	0.966364384815186	0.969214270406125	0.904470096011698	0.960573777455885	0.947305876189563	0.938142906207818	0.953377372914727	0.911850794493227	0.892078856709490	0.945721848337269	0.918768417583823	0.701053133692901
0.937520787978565	0.914964197966560	0.960326119089464	0.971889843953443	0.935876771992928	0.932372473370552	0.910316797689277	0.862166883834152	0.876300370770180	0.844177048218425	0.983008755770560	0.976656616428198	0.930919741588889	0.890732743170165	0.912107839003965	0.888729221999926	0.974726100812575	0.946504549814356	0.877953562740916	0.857100842268785	0.966276554031786	0.969154835254392	0.904452805521071	0.960557743507586	0.947416756419905	0.938111025450265	0.953380483810513	0.911798792777399	0.892169070644883	0.945718469855779	0.918755707433161	0.701074470531838
0.937552155739631	0.914946234771088	0.960484734946595	0.971882140263791	0.935846202571577	0.932270778560456	0.910286241994884	0.862172535122467	0.876253941324270	0.844232796934530	0.982998053007840	0.976594110577229	0.930969197058935	0.890768794127933	0.912227259627940	0.888745954864820	0.974729311954763	0.946524151760433	0.878001637113813	0.857162118520547	0.966331596203228	0.969116841018222	0.904463554352434	0.960580972507932	0.947495868121511	0.938129771247236	0.953358653851230	0.911895602541128	0.892256017892875	0.945728876758939	0.918833025112770	0.700986283476410
0.937542000280440	0.914978664033339	0.960596899687384	0.971848744040692	0.935801176702879	0.932223903838502	0.910303494150951	0.862258628816995	0.876319080555301	0.844193314088300	0.983048048799764	0.976583978669011	0.930965874711169	0.890783504757262	0.912274727387582	0.888819820746781	0.974693502577376	0.946511599017704	0.877985921855308	0.857259005942577	0.966306634120910	0.969230407005997	0.904474897990762	0.960613512397802	0.947641496669008	0.938234493183774	0.953375485263369	0.912036560723730	0.892369925910948	0.945652753400367	0.918876133177404	0.700937015263785
0.937577561027478	0.914968056764129	0.960701394300821	0.971820146746903	0.935814644120936	0.932310915370044	0.910379767711229	0.862278768436020	0.876410595597359	0.844306649688430	0.982967455696048	0.976531046152519	0.931100651515665	0.890821504144552	0.912358984019827	0.888850674394129	0.974679518446894	0.946567526528165	0.878095691359149	0.857273027750483	0.966334764488747	0.969245396576985	0.904476396115578	0.960609928850668	0.947699502796941	0.938331039813913	0.953317524077862	0.912151193223774	0.892325631712312	0.945614491267839	0.918847216295636	0.700765939802557
0.937557433792433	0.914984227761826	0.960839858668594	0.971869606886658	0.935818968167727	0.932430839388058	0.910459731437001	0.862402502316055	0.876420956967617	0.844350567911346	0.982899027752429	0.976466110001136	0.931163207897706	0.890793211922616	0.912378342349148	0.888866786448750	0.974595840430317	0.946582643641219	0.878113529255655	0.857255463698309	0.966402215142376	0.969218880359583	0.904487326873139	0.960635130648510	0.947736181591653	0.938442772376941	0.953313559775909	0.912217406603233	0.892280652236952	0.945693063748587	0.918823277111083	0.700612988069139
0.937540259750585	0.914922285296965	0.960797093859600	0.971909750130603	0.935831915858773	0.932558435526133	0.910439828033612	0.862357445959268	0.876357857539075	0.844240099292357	0.982803384469702	0.976400160982517	0.931182606373651	0.890738111563086	0.912365623375303	0.888811372261605	0.974589970266529	0.946582254650929	0.878059585926582	0.857183462849452	0.966426588047031	0.969297771737638	0.904482532574431	0.960669623695018	0.947788110281703	0.938445680761379	0.953297339490863	0.912163855123908	0.892203653556199	0.945709197810719	0.918717432092571	0.700461610502506
0.937511533141619	0.914912376516748	0.960814129367734	0.971925608796131	0.935825008650675	0.932544679392524	0.910430852298785	0.862387477058056	0.876275141998516	0.844174919411787	0.982795066000152	0.976401932761847	0.931108369934571	0.890669025142271	0.912328445560703	0.888785409415770	0.974575030459130	0.946558426330461	0.878017186385593	0.857181411864220	0.966381803354039	0.969294100370551	0.904429455765214	0.960674493991557	0.947890582953268	0.938361635725946	0.953242324409789	0.912113791969234	0.892077931161588	0.945621371838190	0.918697223913367	0.700420980898891
0.937546815969634	0.914881407350304	0.960840164139456	0.971861242634347	0.935848334648416	0.932491374640163	0.910443203861957	0.862365162398374	0.876241790332922	0.844190146716816	0.982791262419150	0.976241342271194	0.931110368485425	0.890592601231639	0.912278840098188	0.888765555154962	0.974585407831748	0.946645287525076	0.877969416891845	0.857171825343803	0.966335335587098	0.969266161482523	0.904469815544248	0.960701594469589	0.947865343249592	0.938270759112235	0.953223411829573	0.912056225714192	0.892100412831665	0.945499693772547	0.918688278207776	0.700217175000835
0.937553050176985	0.914844720434095	0.960867906542175	0.971767415472671	0.935808887749340	0.932516658776966	0.910355935912427	0.862380722470182	0.876163956327727	0.844207612801504	0.982754465217813	0.976210386933902	0.931159625416366	0.890484675116598	0.912158989354123	0.888684303418501	0.974539486304780	0.946556322334742	0.877849607000910	0.857143364445271	0.966182958542800	0.969201690926534	0.904413058336044	0.960721339450317	0.947853644661925	0.938177809465901	0.953167732256254	0.911958720308656	0.892070049564276	0.945362809103294	0.918695733642628	0.700133457700233
0.937452471709189	0.914795485779030	0.960809809261657	0.971652245049327	0.935793946511082	0.932464704674184	0.910224353035765	0.862339673279757	0.876040471444928	0.844196166800459	0.982665085809572	0.976164068631819	0.931166442531371	0.890442553188267	0.912075474239485	0.888607865432040	0.974526651965051	0.946531269266683	0.877771279145228	0.857106780984575	0.966139755855547	0.969152124955766	0.904376782086009	0.960689654370882	0.947758732354280	0.938169831695127	0.953104157927344	0.911865825896310	0.892045841607737	0.945358132416404	0.918770701664877	0.699997971219616
0.937346603481095	0.914848078890389	0.960700152466198	0.971671448656684	0.935738708322754	0.932375597114307	0.910140771479189	0.862346177497455	0.876001222556314	0.844129465404644	0.982590404824611	0.976254862782145	0.931044668397639	0.890428471160157	0.911989160488897	0.888587351150694	0.974488206903025	0.946502923592539	0.877744412577436	0.857132330597976	0.966071381097179	0.969214055179470	0.904309497913821	0.960669479854807	0.947804065655757	0.938205185602901	0.953070451521713	0.911856145247911	0.892132048641467	0.945272642207392	0.918814762376222	0.700016360331185
0.937332712095878	0.914900529610512	0.960640108096077	0.971634325843881	0.935734379182280	0.932321261865879	0.910153980118176	0.862225182130416	0.876121248288783	0.844199737651774	0.982548440187640	0.976298652974295	0.931044325766832	0.890503971497880	0.912005585275657	0.888534538759859	0.974490463612222	0.946567996093949	0.877825350171292	0.857160727039771	0.966074943147909	0.969181030287427	0.904250359363659	0.960649901907030	0.947873066901814	0.938210367522704	0.953003376951041	0.911834858115326	0.892064535538907	0.945222151991294	0.918831533324507	0.700046046374717
0.937359658252750	0.914917561020143	0.960660604485424	0.971537610688826	0.935755251860631	0.932237447706035	0.910217619692926	0.862259795355139	0.876209389832031	0.844339881299704	0.982531184106590	0.976322838699987	0.930988125256181	0.890531758283575	0.912061416107174	0.888604476690213	0.974473349929419	0.946623737072082	0.877808016138377	0.857257405010956	0.966172351691489	0.969177324767319	0.904269830988631	0.960607923094850	0.947975565477980	0.938221805889581	0.953036235762587	0.911856700115160	0.892075195030562	0.945240855304476	0.918834651183041	0.700083292597351
0.937440025786137	0.914832372327420	0.960705241854291	0.971562139410283	0.935828922896673	0.932229412730594	0.910205595909098	0.862236324485743	0.876204110818146	0.844357945046780	0.982568177827054	0.976323628748538	0.930955600926727	0.890546662481902	0.912120358782672	0.888625373720350	0.974546527703583	0.946674598204725	0.877820505085419	0.857288338843876	0.966237690740991	0.969092202263333	0.904335664658845	0.960606836696441	0.947984402966903	0.938134150066551	0.953045145542483	0.911910353182179	0.892064982056659	0.945299822163717	0.918838736529296	0.700110974020262
0.937441770577248	0.914866333588863	0.960815088051820	0.971558694936210	0.935787829707998	0.932211499643350	0.910229875131837	0.862343877100606	0.876297089746653	0.844413597700096	0.982640949671202	0.976354909144783	0.930893934846141	0.890585012760949	0.912118816386622	0.888639915157522	0.974548714979807	0.946728180477783	0.877882331967062	0.857395777760048	0.966221714256723	0.969041215185008	0.904400764735900	0.960561585074801	0.948006149875087	0.938056620707467	0.953048838023796	0.911925292122866	0.892025347103771	0.945309553099666	0.918950986744713	0.700250848513577
0.937495319119511	0.914909537558868	0.960852525787214	0.971573876822612	0.935744349035123	0.932209485896154	0.910282516216696	0.862361883523858	0.876478886829934	0.844402772859663	0.982825636652424	0.976214062188798	0.930870691248813	0.890626226678588	0.912194780760766	0.888702372154565	0.974544848066834	0.946860442562124	0.877975630840534	0.857443988824701	0.966189950037274	0.968995354670085	0.904470910734400	0.960554316292021	0.947955567213027	0.937997605255239	0.953035623133533	0.911861669085256	0.892039847044637	0.945352204575085	0.918994519675428	0.700298838759426
0.937566008927592	0.914984562508743	0.960839168062300	0.971603387567056	0.935698947239487	0.932271865846625	0.910264008886045	0.862403392876580	0.876569346442821	0.844338117580795	0.982874057724756	0.976163263342873	0.930909806624520	0.890528141441037	0.912237837827218	0.888688832299307	0.974549916876583	0.946840714581025	0.878014535213297	0.857495496125977	0.966066150239618	0.968947925835993	0.904465645953159	0.960617849376348	0.947922434642697	0.937944955035274	0.953067573213537	0.911785107638450	0.891990652574266	0.945366853832877	0.918996877701502	0.700413074042608
0.937614674125566	0.915035458661729	0.960913666583506	0.971618671457295	0.935709206185115	0.932238784973370	0.910220142305197	0.862406065304553	0.876529325167781	0.844359609612405	0.982841124084220	0.975984790665656	0.930938669052795	0.890496515857154	0.912343514889437	0.888642066048970	0.974584009892980	0.946812273400894	0.878060896747842	0.857525010279517	0.966101526780591	0.968937612587841	0.904528718426274	0.960669744114970	0.947798530220380	0.937890194845756	0.953084403095658	0.911815345158893	0.891951087691105	0.945329790457965	0.918988022961742	0.700413056986049
0.937645193338926	0.915150702016424	0.960927239964166	0.971601667020603	0.935688996787014	0.932208702096403	0.910211414462584	0.862435677579668	0.876459255340087	0.844232074365507	0.982827624287212	0.975962458036726	0.930814225033324	0.890387226358524	0.912349063371357	0.888594865111418	0.974588145992268	0.946763209336328	0.877977780773041	0.857508696182409	0.966129439420156	0.969085092004568	0.904607226691682	0.960688758116306	0.947691513813168	0.937877406663477	0.953090759388878	0.911777201327768	0.891982338754187	0.945164871038761	0.918912727470528	0.700451470337834
0.937652982482847	0.915174742911838	0.960870038384447	0.971599789953886	0.935697796756980	0.932216982925659	0.910269234901645	0.862385214227821	0.876414824884530	0.844277399032765	0.982751555645456	0.975947467889364	0.930794201089985	0.890286384547807	0.912313348837390	0.888486701738415	0.974686099350914	0.946751682090770	0.877979240135305	0.857446397790399	0.966213893612299	0.969140121656989	0.904632525662567	0.960640412148908	0.947535664058047	0.937904689171709	0.953018243515874	0.911688977515005	0.891871899198311	0.945058267536957	0.918764695432760	0.700384404105527
0.937576464784522	0.915269393956798	0.960795878114591	0.971664821698347	0.935684243119303	0.932173036881554	0.910313702772237	0.862452933596481	0.876365015366582	0.844334393324330	0.982679788992774	0.975931501316164	0.930760089611949	0.890121225584738	0.912240716417458	0.888425204835673	0.974747279267614	0.946720381896810	0.877964334125610	0.857401799766341	0.966388614726519	0.969179065642572	0.904636569518419	0.960583790018544	0.947414489469629	0.937976549861369	0.953016268273742	0.911626536736365	0.891838266209163	0.945088287490288	0.918646983628358	0.700354307147244
0.937526032754471	0.915339471545057	0.960682667015598	0.971784267013467	0.935660514336285	0.932145393389866	0.910177396369133	0.862400154530782	0.876282113630315	0.844248661003079	0.982552143867871	0.975978046488013	0.930717499948664	0.890027352150273	0.912181068451767	0.888272932480017	0.974799025374716	0.946711977900229	0.877913211584930	0.857301746385190	0.966537742002028	0.969314354639132	0.904590449001955	0.960531195792627	0.947386089702502	0.937978732665114	0.952978567531092	0.911539856073237	0.891765947710220	0.945072448415993	0.918543424065445	0.700322425790953
0.937506835325435	0.915425812474992	0.960704434879689	0.971911191101359	0.935630234360083	0.932057419475368	0.910019668122575	0.862384595127721	0.876196022037334	0.844176787347305	0.982592364026516	0.976126708341809	0.930547587042223	0.889935405262872	0.912083316642254	0.888153345163686	0.974781713698361	0.946695871134303	0.877868662596830	0.857282534444283	0.966587209359387	0.969390707796518	0.904484845585108	0.960445163913046	0.947503769851744	0.937992719524910	0.952843018491641	0.911496513042938	0.891647765739579	0.944913209953320	0.918530800212998	0.700353118746988
0.937589150294329	0.915468675379291	0.960773548491139	0.971956648928447	0.935613381194519	0.931981876779973	0.909931766963517	0.862306819036261	0.876197334062138	0.844133464232658	0.982669332931827	0.976130898231663	0.930530530628288	0.889844986825987	0.912006699731801	0.888093769621457	0.974778903555262	0.946777346236694	0.877851459695429	0.857237815039689	0.966616363205131	0.969439443311817	0.904444154981611	0.960442761674219	0.947556824166893	0.938018399943155	0.952716145139177	0.911435906752169	0.891606470284556	0.944772491489039	0.918479141786431	0.700183762012515
0.937706939355004	0.915548231840428	0.960832682855685	0.971967893157142	0.935496372761732	0.931954076619202	0.909811790104571	0.862252080724821	0.876147429140072	0.844042592358595	0.982697237023610	0.976253372228645	0.930590332334364	0.889723898775329	0.911838522827286	0.888000701148210	0.974772611416388	0.946704476078602	0.877716118047330	0.857182348218104	0.966465729643484	0.969435186684904	0.904309861361261	0.960467410398927	0.947652769891254	0.938046748109854	0.952579378465588	0.911340901479346	0.891475501512443	0.944660173307367	0.918391358538821	0.700098838894031
0.937698972555192	0.915609811961455	0.960858130196599	0.971892337473749	0.935456498029548	0.931869129111224	0.909634089653511	0.862151420070014	0.875983468994828	0.843905011511954	0.982675453361954	0.976335260789193	0.930669862991942	0.889707601445127	0.911729978381685	0.887909322877026	0.974805851836681	0.946704905254259	0.877544460887309	0.857094827624812	0.966404300830423	0.969442350247887	0.904154804440360	0.960397748057021	0.947637181143627	0.938142673033251	0.952448971803187	0.911241637736354	0.891404754787670	0.944704369812226	0.918262455054781	0.699908636295705
0.937670640160924	0.915696650270369	0.960821836852414	0.971864580908319	0.935442797755709	0.931853886546936	0.909502337721434	0.862054501724260	0.875856168110274	0.843756103601054	0.982660887315282	0.976492412850785	0.930599723639624	0.889740365883162	0.911656998131276	0.887912626134854	0.974770411525047	0.946653553609972	0.877372418698069	0.857030293458505	0.966258111243511	0.969625901364993	0.904008018096504	0.960352260569847	0.947763373129306	0.938299692539107	0.952341442255782	0.911211613811122	0.891482780601407	0.944650680713588	0.918110618851292	0.699767240429331
0.937770461429827	0.915735474311565	0.960728494342004	0.971827031340166	0.935416967086503	0.931917604150924	0.909450478030205	0.861859563126593	0.875856731690641	0.843721328848784	0.982669161858089	0.976577455268838	0.930632764673728	0.889890310924352	0.911644227982540	0.887889290615522	0.974730922914166	0.946604093006423	0.877269042173650	0.856947791835320	0.966170010655211	0.969651507022615	0.903925984662714	0.960273813879419	0.947835690725822	0.938420010557922	0.952240539567346	0.911180880054198	0.891416868061061	0.944640471842735	0.917970260599353	0.699593902077482
0.937913195930611	0.915808242766370	0.960664814351531	0.971783509992779	0.935407559401307	0.931997512363943	0.909410220622705	0.861879115461581	0.875819572717830	0.843765568077432	0.982735091868985	0.976578365644685	0.930588566278367	0.889940212341560	0.911701135580183	0.888012766307760	0.974632284672121	0.946569575316696	0.877075012083948	0.856942406054792	0.966171543325196	0.969661524770070	0.903946200733219	0.960179589765637	0.947854222559142	0.938516645822154	0.952261625641055	0.911228389274080	0.891463097305682	0.944732238621762	0.917820124460437	0.699465480627544
0.938024009669646	0.915804952331840	0.960641694256017	0.971834314257083	0.935459948438490	0.932089721379926	0.909304087204075	0.861831066304299	0.875747643419187	0.843775063404828	0.982807299573627	0.976559694216628	0.930634515884326	0.889964449778098	0.911794189846764	0.888072076271398	0.974608802009597	0.946494366315141	0.876919951719900	0.856911792038997	0.966141321605086	0.969616931635574	0.903981544258210	0.960108396387083	0.947831886605385	0.938523652373679	0.952264474591127	0.911340946495783	0.891549650446531	0.944869116911065	0.917650771234536	0.699337247017758
0.938053422129059	0.915824240983984	0.960728408827917	0.971910719685184	0.935499367880913	0.932056636065152	0.909305558128540	0.861896404514135	0.875754929672177	0.843879146237722	0.982816642300539	0.976596360635852	0.930635674037833	0.890051589091570	0.911850525985992	0.888117990051828	0.974543694534338	0.946387986824798	0.876899716699121	0.857012224500184	0.966017759761606	0.969568647749292	0.903995521001897	0.960037518436812	0.947870861953804	0.938532799777820	0.952306693785417	0.911406799571157	0.891652157675852	0.944954222891738	0.917644183370529	0.699305506763618
0.938055544662883	0.915838617735589	0.960721296520747	0.972001322547284	0.935571328621335	0.931994372333637	0.909381836141369	0.861902466528857	0.875856647252522	0.843878513933808	0.982857592971789	0.976537378531456	0.930739031540479	0.890209069221263	0.912007309635262	0.888187835389484	0.974537440988815	0.946473191743333	0.876990468770431	0.857021128368235	0.965918978756158	0.969495317063722	0.904078024052543	0.959981492319554	0.947854439485523	0.938506306036832	0.952314054739015	0.911379168909614	0.891826110286340	0.945034788303019	0.917709348681954	0.699231189103147
0.938075264949112	0.915908794159549	0.960657912898865	0.972083856360857	0.935598005698214	0.931993505726463	0.909431887142690	0.861936153495456	0.875902522088929	0.843878811572433	0.982830813872114	0.976566386980462	0.930846652613763	0.890274226010886	0.912114997554973	0.888173297135506	0.974581444752949	0.946485274348449	0.877053149337818	0.857069409583642	0.965787177997935	0.969422893116039	0.904145514428470	0.960002549571457	0.947932436373612	0.938459214258030	0.952336292934100	0.911337068580193	0.891964042199237	0.945073707227035	0.917815653999568	0.699233690862904
0.938065865992939	0.915910230400009	0.960692903672574	0.972150326291605	0.935683974545232	0.931933877330540	0.909458889452008	0.861915379143010	0.875914273868532	0.843965938817635	0.982788514283648	0.976534296600497	0.930907504723888	0.890354238882903	0.912271229885354	0.888147966042281	0.974651054818217	0.946517164852249	0.877169483612657	0.857184066704780	0.965806297921111	0.969350687314834	0.904278054992696	0.960039217057026	0.947972341109993	0.938415316872808	0.952360030895420	0.911355063032988	0.892097125335321	0.945131214146399	0.917980217766948	0.699182238785196
0.938034650293696	0.915930980046158	0.960666935306792	0.972153983461553	0.935732767065617	0.931917620879233	0.909526258882202	0.861942407078654	0.875978122140464	0.843960078864818	0.982779068828850	0.976594830796843	0.930902185897525	0.890405378651449	0.912333180842549	0.888148351515973	0.974705868768672	0.946537763876444	0.877199758359496	0.857317176701233	0.965768960684735	0.969417577808089	0.904375369918192	0.960093766049388	0.948073502174533	0.938446576712905	0.952437403545951	0.911430212290770	0.892233332074368	0.945102256812804	0.918081041897516	0.699210985046593
0.938010881922819	0.915892436279910	0.960635862657924	0.972116707673417	0.935787846891019	0.931980665481848	0.909650343933225	0.861885328406443	0.876059364037086	0.844070014312158	0.982652022685621	0.976627177825720	0.931021811569961	0.890482749145544	0.912396393507659	0.888085614159307	0.974788834980451	0.946668276890627	0.877360458512130	0.857352466025721	0.965814526609502	0.969355168377402	0.904448683153826	0.960099047169796	0.948091708434927	0.938495024322087	0.952410129549000	0.911500897389140	0.892220739429060	0.945111904624606	0.918079043789716	0.699144993584304
0.937920609436310	0.915901107334246	0.960617861392266	0.972119790842524	0.935810235190046	0.932062451307821	0.909757080550749	0.861984467920966	0.876090394135990	0.844117530970975	0.982492280576783	0.976648514922619	0.931062045266527	0.890501453491123	0.912412745445175	0.888033932652639	0.974826052748754	0.946787157464997	0.877436689650000	0.857348645990212	0.965917360771742	0.969250223338889	0.904547626425084	0.960132004061013	0.948073713533868	0.938594180082541	0.952435689028225	0.911540409425938	0.892221558903087	0.945245073493946	0.918074175100557	0.699092803981101
0.937831699483875	0.915863109075234	0.960477796382665	0.972105040184237	0.935827293026360	0.932160222321005	0.909745377625275	0.861947673783657	0.876078532042356	0.844022496884835	0.982279667610434	0.976630665841529	0.931040978903700	0.890526552293525	0.912417200036295	0.887972973665067	0.974928517018546	0.946853966305230	0.877419898055774	0.857304555138555	0.965956103806013	0.969240251416061	0.904590798843150	0.960163278201545	0.948071279168414	0.938589250904651	0.952471067665229	0.911526562612578	0.892190736342475	0.945344273285628	0.917994839050768	0.699039774816393
0.937774657124447	0.915877673993623	0.960453167753916	0.972081342968393	0.935818476458400	0.932156483787255	0.909778207058633	0.862003984414607	0.876063114922434	0.844014080604472	0.982199343240984	0.976652472921731	0.930942317509863	0.890513302516984	0.912395921089691	0.888027490303190	0.975003942721677	0.946886599693242	0.877393267565512	0.857335674708883	0.965892606105580	0.969158908727879	0.904552544425512	0.960143168486540	0.948115004616771	0.938544034235499	0.952486164388551	0.911546415323107	0.892123697217269	0.945354582893579	0.918019583564996	0.699086163110502
0.937834991233143	0.915889977557000	0.960471819226067	0.972000897056208	0.935850628354759	0.932116772060985	0.909880994361722	0.862021236007258	0.876110447234016	0.844069929153124	0.982148294404442	0.976508286936044	0.930997911383279	0.890502494809991	0.912432766783538	0.888105891472548	0.975103382381075	0.947011687199903	0.877355979621298	0.857347155133248	0.965829504871255	0.969074766257474	0.904587543078025	0.960144817814145	0.948051135731949	0.938505025465442	0.952537995791790	0.911560393785610	0.892206029149807	0.945356572036256	0.918046329800470	0.698948323245073
0.937911837759227	0.915886484744596	0.960511311779163	0.971905214622314	0.935832814819320	0.932173010317107	0.909914643932370	0.862078256360574	0.876151691985434	0.844134063714882	0.982095681226034	0.976480050206631	0.931128285239484	0.890456198850923	0.912438440222933	0.888152744297659	0.975142697574346	0.946966977338293	0.877241110121744	0.857351429431258	0.965672358369499	0.968976754598531	0.904547619537264	0.960161213920926	0.948013946775673	0.938478360576456	0.952550782336306	0.911595322758985	0.892246119466821	0.945332192227115	0.918054488364464	0.698891225810994
0.937862636647630	0.915858424728708	0.960508378266706	0.971827273431499	0.935842450105946	0.932188889448071	0.909870320584571	0.862089291250666	0.876131070909373	0.844179825317870	0.982056420765838	0.976435490184958	0.931229557572539	0.890458545806933	0.912451221476855	0.888187369118387	0.975166489445019	0.946980530120499	0.877155550382523	0.857365619231926	0.965642052668804	0.968915504302361	0.904526633682989	0.960133164101508	0.947919269640491	0.938509821301836	0.952595693771597	0.911619058918824	0.892310932104645	0.945476006405114	0.918155652889903	0.698737539529118
0.937816049830017	0.915902991703807	0.960469181900076	0.971840911495652	0.935825744836031	0.932212933865153	0.909885386069587	0.862129997661491	0.876185903224402	0.844158998119961	0.982012567199339	0.976500887531888	0.931196357652012	0.890471760372300	0.912502319408358	0.888247435671933	0.975131467971925	0.946959179877363	0.877116516188154	0.857443382277123	0.965571273808789	0.969000148808633	0.904457793827644	0.960111542991223	0.947966337506740	0.938593138229831	0.952703230202748	0.911732505735573	0.892451351191016	0.945512096008071	0.918234036236973	0.698683290459077
0.937830465188819	0.915941128487532	0.960472213778536	0.971806183716862	0.935854854105336	0.932290338769583	0.910042099503706	0.862003805218764	0.876399091644312	0.844216925812658	0.981967122222815	0.976578713899457	0.931241355580934	0.890531397183436	0.912635960810074	0.888244792932315	0.975135599912699	0.947016599373000	0.877185986887622	0.857504890325565	0.965537749845392	0.969008762211839	0.904447461838544	0.960098606688469	0.948054556229650	0.938630578665471	0.952780446919861	0.911771714330210	0.892437910511644	0.945560353947543	0.918284400093390	0.698604066761140
0.937820931712069	0.915971911654613	0.960510835889333	0.971751050873032	0.935914745892516	0.932304804697838	0.910249164265114	0.862062585289663	0.876598406051933	0.844344253720165	0.981947786903223	0.976639761522728	0.931210438944842	0.890517956799193	0.912753003839413	0.888346836754323	0.975100313177532	0.947069776556906	0.877168984331709	0.857610496125495	0.965568735357646	0.969071735296766	0.904489761406201	0.960088229181468	0.948148458727557	0.938709163721903	0.952896046579219	0.911808144307232	0.892461645174548	0.945621095423710	0.918333332620984	0.698549859432981
0.937791077175257	0.915877029163719	0.960569496477353	0.971837394478918	0.936030524116104	0.932355239900310	0.910323340351952	0.862067130931167	0.876640077612099	0.844353657040750	0.981966593584788	0.976669153175760	0.931180141366858	0.890489937913739	0.912836899359097	0.888368211812370	0.975148028947378	0.947088781672369	0.877133875672669	0.857610690257187	0.965572584136107	0.969091004880256	0.904548279308502	0.960131088861069	0.948177318364357	0.938707899334274	0.952954206178806	0.911861277959911	0.892478407276938	0.945669313794831	0.918344094351049	0.698518166725795
0.937704217762025	0.915885230934660	0.960690107772485	0.971893778133094	0.936041912100238	0.932341014642990	0.910389945087470	0.862155796620652	0.876703829715220	0.844415425345956	0.982006907143479	0.976766455527051	0.931108937581604	0.890514079439429	0.912780695105845	0.888389711881490	0.975117286694880	0.947080490168762	0.877143297864010	0.857626002831303	0.965524853794311	0.969135536781657	0.904581517126806	0.960160126266196	0.948231985840131	0.938703983128348	0.952936832339476	0.911877534722125	0.892480404079871	0.945649140966454	0.918436255126858	0.698599492825130
0.937681717034823	0.915876707403198	0.960727692643616	0.971952481897542	0.936029291059078	0.932352071027804	0.910468278344678	0.862129159733096	0.876822178882442	0.844365531718875	0.982135246967692	0.976711913569009	0.931100576768932	0.890523261938251	0.912760140042401	0.888421854096216	0.975104404618232	0.947196700089803	0.877221196973044	0.857596222288753	0.965485242885359	0.969130663023921	0.904638414377346	0.960224658770503	0.948235540950379	0.938691888179936	0.952833756913354	0.911809819206906	0.892531068328847	0.945650793938387	0.918480052673637	0.698579328331115
0.937699486493312	0.915913823424926	0.960694347294340	0.971999504137693	0.936033807544903	0.932406476791688	0.910487321821184	0.862116661897744	0.876867406022548	0.844275827837094	0.982156097933358	0.976713693649659	0.931145305540183	0.890437941686662	0.912724007840177	0.888349240199800	0.975128683320596	0.947206272576333	0.877288419754934	0.857595675449601	0.965370925203201	0.969066440345907	0.904629058897718	0.960345178384148	0.948298569054047	0.938639920794624	0.952764173991321	0.911726490723928	0.892518332500184	0.945637686437235	0.918508112661311	0.698638980957482
0.937700877780722	0.915942762772292	0.960769092240927	0.972015338838038	0.936098278534562	0.932385066644040	0.910470176942777	0.862072207687631	0.876819415166136	0.844264026117999	0.982123077192621	0.976566593188945	0.931186275627686	0.890426059522055	0.912793872518000	0.888235583541750	0.975158945302124	0.947237018615203	0.877396184573029	0.857618746522805	0.965438160408878	0.969012830946979	0.904706298457732	0.960443308418878	0.948247731023365	0.938520381353448	0.952731786702365	0.911745951612679	0.892539382077461	0.945642157843643	0.918529368145592	0.698590021970950
0.937702825482289	0.916017270058031	0.960801521963819	0.971977634540886	0.936122501713100	0.932374613366561	0.910484076468051	0.862045582740511	0.876793179489522	0.844108893485189	0.982129822290209	0.976545938308429	0.931080408803012	0.890364499286905	0.912790083071982	0.888158593202620	0.975160220821806	0.947257485524064	0.877392804789445	0.857581106165044	0.965486185790079	0.969099052768501	0.904808042086819	0.960484160045095	0.948230291575267	0.938456966455150	0.952727821739360	0.911713123356283	0.892624829555226	0.945555536681364	0.918487198581407	0.698583895235906
0.937693760892721	0.915974166425692	0.960783769883286	0.971938175523861	0.936125428915650	0.932388611713413	0.910561595635413	0.861955594354247	0.876798759176981	0.844141935133565	0.982082430266476	0.976555266405526	0.931037834225112	0.890396305638183	0.912769381210801	0.888063029373729	0.975214960574622	0.947274735831461	0.877410078293730	0.857517218015301	0.965568632912304	0.969091521292960	0.904869472936103	0.960424605165931	0.948158528876563	0.938467017702072	0.952673660081166	0.911641045216385	0.892588722216920	0.945549135960625	0.918364721582147	0.698502112190516
0.937650073699372	0.915984597571690	0.960787976701488	0.971941403018972	0.936152667955822	0.932397277641737	0.910656454772037	0.862010997949548	0.876790009800587	0.844204391923009	0.982060476929478	0.976584901332356	0.931008267327045	0.890398379102978	0.912742277936745	0.888032298595050	0.975198977229577	0.947258013322658	0.877359667544015	0.857466322228307	0.965702419556190	0.969056572389076	0.904925044029422	0.960335085366760	0.948107022622985	0.938564429436265	0.952687762738371	0.911610122122557	0.892625922512671	0.945687181796388	0.918264395133795	0.698467077217848
0.937625756470288	0.915968679741947	0.960744236020392	0.971969411272300	0.936221549430647	0.932418734177976	0.910591919608016	0.861961597294337	0.876728081038103	0.844182954211393	0.982030712160095	0.976642067458760	0.930982726406321	0.890451207992940	0.912698803048161	0.887968560999429	0.975198917083820	0.947268714409255	0.877268574688849	0.857401249541213	0.965818188781177	0.969111797986991	0.904925122320255	0.960256389859570	0.948094278704859	0.938615024663927	0.952680876505520	0.911584078564113	0.892617184259079	0.945775811033580	0.918148456444330	0.698466279780164
0.937602586220162	0.915985036011605	0.960800331666234	0.972011039302895	0.936249035348294	0.932372789920286	0.910495786297586	0.861992533469190	0.876628261717413	0.844187935175463	0.982177204853832	0.976782472062714	0.930829792479447	0.890467083313165	0.912626076228391	0.887932022781784	0.975139098136389	0.947268953356909	0.877211401222737	0.857460848013298	0.965884907628557	0.969131131557478	0.904886405120399	0.960147726712738	0.948167366950576	0.938667991462761	0.952595842748582	0.911626209624897	0.892549880904468	0.945703472057268	0.918180549841570	0.698562925573749
0.937676708237224	0.915976462331675	0.960859674252665	0.972008111282131	0.936292021954966	0.932302007913231	0.910493363956051	0.861980691275405	0.876626678752591	0.844223239424099	0.982328297009269	0.976751649614436	0.930807642824044	0.890445410388581	0.912596816944579	0.887915776548247	0.975081055176677	0.947396722762094	0.877219397150793	0.857478967963049	0.965969133817609	0.969109532154544	0.904938448234752	0.960149626282896	0.948149301956844	0.938688403731413	0.952527659299173	0.911644725679704	0.892547662621552	0.945600606058820	0.918187622011363	0.698499300600371
0.937748475548250	0.915996565454339	0.960873278585383	0.971978103769414	0.936252941795947	0.932296662199221	0.910457837943897	0.862006149201593	0.876592303869478	0.844211249937310	0.982419322401410	0.976814030599553	0.930799867061049	0.890351973647128	0.912507772974028	0.887855536533544	0.975069926959897	0.947394355996441	0.877127135377609	0.857476634973201	0.965883890285045	0.969036016128635	0.904917444592501	0.960226722216443	0.948142297742987	0.938699827287063	0.952442242473972	0.911568308219760	0.892437893490463	0.945503820724108	0.918202282738481	0.698522922999752
0.937721863788972	0.916048143518872	0.960865828201793	0.971901727154448	0.936273415498567	0.932232500816774	0.910386841066349	0.862008353356690	0.876435833471774	0.844157768334775	0.982452640376473	0.976778229611507	0.930801496295891	0.890293971753319	0.912388746614791	0.887786867186499	0.975133478935204	0.947482247383849	0.877030332230851	0.857415938919230	0.965904600334538	0.968956719233674	0.904917071433904	0.960220998346870	0.948005557992550	0.938732242763253	0.952394021108944	0.911498786069229	0.892333873917343	0.945552892315939	0.918172419395037	0.698441673298912
0.937674439900964	0.916143379202225	0.960790253884388	0.971843375867980	0.936307501682972	0.932194113018117	0.910351679549063	0.862038345528443	0.876316963366948	0.844087043361661	0.982425689852603	0.976812428718292	0.930662806630043	0.890271149751962	0.912291567383894	0.887784926078489	0.975158234802921	0.947516998389962	0.876943243671841	0.857371532277366	0.965830290233106	0.969088098056113	0.904905982274260	0.960257930372561	0.948001064000777	0.938804698575115	0.952328990033402	0.911513983858610	0.892327358339960	0.945497694859012	0.918106770588769	0.698411137954131
0.937728647589510	0.916195875021383	0.960692546176873	0.971773150113201	0.936338535378913	0.932184248650189	0.910389471745971	0.861956688207093	0.876342352770290	0.844103595674296	0.982381024639777	0.976753678183693	0.930608565470219	0.890342039158729	0.912222548356072	0.887732810238113	0.975194930002949	0.947548074772568	0.876939251016323	0.857316136743556	0.965826239821411	0.969117347356718	0.904928631987696	0.960278292918702	0.948013286328199	0.938831566195257	0.952262169581900	0.911476782088471	0.892206390079035	0.945439952528472	0.918054565109769	0.698360224953850
0.937818643546375	0.916246920393548	0.960609316591030	0.971689084781400	0.936346309696596	0.932137297535127	0.910408616681391	0.862043624829949	0.876378076848417	0.844163123843807	0.982381622389024	0.976664268708770	0.930526590835214	0.890311655964569	0.912217504388573	0.887820019986525	0.975167219256690	0.947558833411615	0.876833471357609	0.857364400324410	0.965896528871679	0.969114177827111	0.905017262291482	0.960270364131098	0.948045520823955	0.938842451877405	0.952265665341949	0.911477215919693	0.892183856346528	0.945475977142542	0.917970283493359	0.698369615449703
0.937860155407414	0.916174862543896	0.960609836581808	0.971715733499103	0.936369768627657	0.932122268422560	0.910310352629117	0.862025234195928	0.876314686470498	0.844119625662114	0.982397933564803	0.976590011141530	0.930563944035382	0.890254866571713	0.912246905618539	0.887888174158282	0.975185647966751	0.947534820695476	0.876756954119416	0.857364273956252	0.965924634875385	0.969067264618560	0.905091382713767	0.960287531903127	0.948037835539486	0.938764065461751	0.952270359230083	0.911528768432582	0.892233911477815	0.945585754620165	0.917829955235581	0.698360309420395
0.937816631885944	0.916102077543098	0.960729379223583	0.971756574688140	0.936328245828431	0.931988405335195	0.910278797505474	0.862108918251288	0.876312482505292	0.844165531198781	0.982378701189488	0.976605562709374	0.930570487855467	0.890267435252953	0.912222329340081	0.887952435303124	0.975127895701783	0.947473845809171	0.876742187038176	0.857464508670622	0.965863396816049	0.969018970249288	0.905097935253640	0.960262171421869	0.948067306432556	0.938721793532502	0.952311790964075	0.911541907313983	0.892303110140743	0.945642922212286	0.917779288532084	0.698451169833178
0.937812495990370	0.916024722766974	0.960765392946390	0.971795594722551	0.936316307620576	0.931823517035820	0.910330106689223	0.862138736797966	0.876358874887384	0.844142308335201	0.982388589489608	0.976523469626160	0.930673682067479	0.890342931388844	0.912318805186596	0.888034699130590	0.975100113344770	0.947600002316304	0.876818514146942	0.857418069289428	0.965824690306594	0.968948944199580	0.905147819109345	0.960198649385620	0.948047985003696	0.938658003398778	0.952335344926812	0.911473363370791	0.892408503110087	0.945700516328890	0.917766784335434	0.698485824309820
0.937859349949944	0.916016632867242	0.960763937913580	0.971802168518981	0.936236702647880	0.931745595181655	0.910338354952985	0.862173954967191	0.876334212735739	0.844141533247818	0.982351756461818	0.976553445976624	0.930795016491083	0.890309401396303	0.912395037100025	0.888027973547645	0.975083417789776	0.947643202961652	0.876844551770862	0.857381844643779	0.965747752732664	0.968872685874479	0.905144903565645	0.960199013006667	0.948117980430831	0.938602227507786	0.952363500674440	0.911388152180764	0.892488216434339	0.945745920499865	0.917791938571941	0.698574350466129
0.937901495147545	0.916017536407768	0.960856767978280	0.971792151578144	0.936248337804126	0.931633825673186	0.910346704936504	0.862160456209701	0.876276129062118	0.844185945294121	0.982365984925222	0.976476188748441	0.930861647474168	0.890325281872959	0.912495670670151	0.888025644700001	0.975056118001834	0.947693497307614	0.876923162559618	0.857408411445720	0.965823098932240	0.968813377145558	0.905175639002324	0.960235590530296	0.948155422839244	0.938592603548928	0.952363661614908	0.911426865215450	0.892572712257265	0.945792336231575	0.917919052334237	0.698557141048755
0.937909976257187	0.916056890214414	0.960871488275968	0.971739503761629	0.936245618887576	0.931586113962250	0.910382496062933	0.862198749170023	0.876317509540665	0.844122294810293	0.982456025213776	0.976457869601899	0.930879755188377	0.890321828428102	0.912511444478121	0.888061543728662	0.975001296060579	0.947713408954930	0.876918213110579	0.857453726669691	0.965837017579041	0.968903329976715	0.905190647283151	0.960281445406152	0.948263985930044	0.938667242269686	0.952408946660102	0.911509449519973	0.892648621328991	0.945732544578667	0.917985759749477	0.698565388861625
0.937951860408146	0.916057063337139	0.960884951173911	0.971689588069380	0.936292131571201	0.931654124213294	0.910465916298496	0.862175991968214	0.876372141203211	0.844179792419513	0.982427504711170	0.976417136757408	0.931023010407453	0.890323197083736	0.912555211998803	0.888036576305278	0.974983884010984	0.947824349047635	0.877043039065206	0.857404010663501	0.965899525494373	0.968888654417672	0.905198756185315	0.960271771895158	0.948295103923072	0.938740384788395	0.952353416000777	0.911543907989411	0.892568568902732	0.945706225500165	0.917946911148035	0.698455441360191
0.937921026603853	0.916060944545619	0.960929100055500	0.971708454402534	0.936322706882110	0.931761698537793	0.910554880275860	0.862260633406890	0.876347019872479	0.844180397107558	0.982399701732077	0.976370123644539	0.931095177187946	0.890282574941561	0.912513108094818	0.888007762707248	0.974876535481423	0.947891278615478	0.877067335479481	0.857342444766498	0.966001656581714	0.968846568222638	0.905244758972364	0.960263415508867	0.948314453628518	0.938837630747749	0.952336570583495	0.911537975589844	0.892485078310414	0.945794745984490	0.917913781292332	0.698371936706715
0.937887298574288	0.915978449313248	0.960807494135702	0.971720168416788	0.936378289158595	0.931881769826797	0.910541681675644	0.862175709808608	0.876237633337462	0.844048711098371	0.982332626917543	0.976319708237651	0.931112758997305	0.890234268296756	0.912445428424624	0.887953324179996	0.974838614233116	0.947919875723352	0.876994618782940	0.857251371293077	0.966042608974570	0.968917355579665	0.905258742323120	0.960225715988200	0.948340416855923	0.938823557200593	0.952313913398264	0.911439960822867	0.892385068307687	0.945830279020830	0.917787589102295	0.698293146419478
0.937833076637067	0.915937160072054	0.960760796092717	0.971732602840257	0.936381943733289	0.931852540520620	0.910514679956546	0.862183769613525	0.876139660004479	0.843986942945970	0.982356988693441	0.976332999358627	0.931032794571200	0.890184177069650	0.912375302795377	0.887963034394348	0.974796662859867	0.947905888909783	0.876912472614063	0.857250191855745	0.966012065587312	0.968915340520850	0.905196789372365	0.960168969129133	0.948411214428697	0.938749162349837	0.952246829196584	0.911364478291433	0.892252690679341	0.945769621986552	0.917746213458226	0.698335872246469
0.937847356490759	0.915866173005423	0.960754191254105	0.971653333540294	0.936402690266202	0.931796080819848	0.910516321114455	0.862134120280163	0.876101840423213	0.844013770232202	0.982375107429920	0.976179648290882	0.931025061890661	0.890120217485523	0.912300792787968	0.887979246396788	0.974762989186523	0.947989635738393	0.876829051808267	0.857241226621711	0.965966681928237	0.968883861177849	0.905226637120597	0.960135006017585	0.948350095563029	0.938651455782428	0.952201067984554	0.911299831224688	0.892271777782737	0.945674341247371	0.917717053912792	0.698220928348284
0.937859471750723	0.915773300703957	0.960738298023387	0.971556411646171	0.936344934465003	0.931807278747496	0.910408492720538	0.862108313899730	0.876029618462546	0.844067048413301	0.982360946732298	0.976173701870618	0.931053360795792	0.890031183811582	0.912182917554036	0.887960673558816	0.974685016665984	0.947895148867654	0.876676809777344	0.857227848194081	0.965801671900717	0.968805698893354	0.905134551734895	0.960090067284293	0.948288831583597	0.938559463822793	0.952097102431323	0.911241561157895	0.892237434754782	0.945566273311571	0.917707703068521	0.698240187453810
0.937770162039377	0.915696984030801	0.960649085923303	0.971463891851426	0.936315823083443	0.931747178678030	0.910245811961526	0.862046346696048	0.875914570775085	0.844090301020510	0.982302966391291	0.976146721541447	0.931025982023016	0.889999646531582	0.912076320831716	0.887935939443829	0.974646600538584	0.947870854334466	0.876583775690266	0.857203294261689	0.965746770300525	0.968742825846328	0.905075201417479	0.960004956840992	0.948149659148909	0.938543693460248	0.951986075337618	0.911185360041049	0.892218894050320	0.945594476405253	0.917798063624797	0.698204690727804
0.937708416802381	0.915722897165188	0.960504817497523	0.971487360998641	0.936250225107435	0.931687177593114	0.910136700731006	0.862022768915794	0.875883574492785	0.844047062435018	0.982232755930393	0.976239423724818	0.930865850917832	0.889986736702683	0.911976261950925	0.887951106706432	0.974581709980130	0.947848185197305	0.876531177887653	0.857244635915539	0.965667663454691	0.968812565550593	0.904975677170817	0.959952363225562	0.948119756266839	0.938564676712509	0.951899314984932	0.911218161972920	0.892306496397191	0.945558472769390	0.917870552482001	0.698304753824326
0.937741621842145	0.915764628752434	0.960423287777785	0.971461059952320	0.936236091304262	0.931672670123231	0.910137992469449	0.861888153207259	0.876023081825462	0.844117711793315	0.982193913205328	0.976287992902576	0.930806033468293	0.890047458183085	0.911970935990669	0.887908586904669	0.974557126493530	0.947929392779561	0.876592763209795	0.857286761921254	0.965663236520938	0.968787267026883	0.904893386852251	0.959913881176531	0.948099560839164	0.938576111634819	0.951791704942195	0.911233624449802	0.892240777886927	0.945548693091255	0.917903333849938	0.698406823815139
0.937813108362553	0.915761399558078	0.960411059023791	0.971387813543519	0.936243450079939	0.931632241609271	0.910216441017472	0.861926859166213	0.876141814012079	0.844248720786222	0.982179174949701	0.976313545998737	0.930678960335169	0.890037044157151	0.912004759919008	0.887981904048891	0.974504515477030	0.947984908834107	0.876553002905094	0.857399993586410	0.965758176037503	0.968792190459374	0.904891218890482	0.959877358921828	0.948115527056048	0.938592665718033	0.951785123933052	0.911269992699443	0.892236759264630	0.945582741780829	0.917915234735279	0.698498503484639
0.937942787317876	0.915670862882349	0.960440770208311	0.971424075971889	0.936318496460259	0.931686640649502	0.910212192758340	0.861916301318438	0.876142757475812	0.844263260895409	0.982221268090981	0.976313307758918	0.930566311186781	0.889987192028209	0.912038695370361	0.888001769978088	0.974549995684692	0.948029672855255	0.876532559979252	0.857432005865700	0.965824280941501	0.968717977931345	0.904933874656637	0.959881665582632	0.948045020539521	0.938515080264396	0.951788215432457	0.911332951210489	0.892219445000029	0.945634599419776	0.917918143057194	0.698579591961920
0.937999955375966	0.915705733919441	0.960547746258206	0.971427927364917	0.936298769406193	0.931717104565697	0.910237912144894	0.862034000872150	0.876217668306082	0.844326349208723	0.982321838499213	0.976355528724488	0.930406416338731	0.889970286690984	0.912009853371870	0.887995172451618	0.974537771027915	0.948074394342604	0.876579765692659	0.857520208899840	0.965825382095142	0.968671419448186	0.904975220460729	0.959857392275928	0.948004075925529	0.938455616287817	0.951799000102459	0.911344684787912	0.892151684283674	0.945613545892717	0.918034556676899	0.698769532180874
0.938114094517627	0.915753377015924	0.960589141248934	0.971431400690581	0.936277880124370	0.931734715861977	0.910279261250138	0.862047649050848	0.876382240683276	0.844301036053405	0.982535000790651	0.976214775517455	0.930300750243717	0.889952057640098	0.912040016874731	0.888020283079705	0.974513967344306	0.948196279298012	0.876670772229014	0.857538678098149	0.965802064335274	0.968615758920443	0.905050896271187	0.959861976542347	0.947926073584588	0.938394553406706	0.951771800605665	0.911267778293695	0.892109309328120	0.945622408589861	0.918090308874617	0.698835591632894
0.938224760112593	0.915806300758579	0.960561847495364	0.971453550621939	0.936234069331186	0.931801598079328	0.910253074159707	0.862081932194076	0.876475123001924	0.844218528475487	0.982609519343787	0.976166909788098	0.930280228602874	0.889821783608310	0.912038222441744	0.887964686253443	0.974498521092101	0.948173363154012	0.876710800802116	0.857561413949462	0.965693620823248	0.968531761857843	0.905052412497482	0.959924722558261	0.947872078626412	0.938332410648372	0.951755673377999	0.911183064665001	0.891987066271917	0.945610304712120	0.918117203317809	0.698936151852265
0.938277533002942	0.915831482216805	0.960634725103349	0.971455666031189	0.936244217181403	0.931788080990692	0.910194225211870	0.862083736777677	0.876433871793619	0.844187318660929	0.982599703433147	0.975977636961478	0.930242486085039	0.889750087189498	0.912091259489631	0.887850786856085	0.974516357906885	0.948142581672961	0.876798280092874	0.857560122105730	0.965744798961102	0.968494160945057	0.905138275340284	0.959983434803292	0.947712736794261	0.938257488095642	0.951736591417257	0.911201667014144	0.891892861723529	0.945550846873839	0.918154344416599	0.698907258012086
0.938309372063037	0.915894467872996	0.960654497350611	0.971419763464031	0.936222435574721	0.931782629942638	0.910190622104208	0.862093084350742	0.876375446461575	0.844022994574574	0.982608058243278	0.975937583666391	0.930065644191640	0.889633902336993	0.912041985705481	0.887736464013855	0.974499597517078	0.948114098834139	0.876775204234952	0.857509846883465	0.965793246029110	0.968623061227328	0.905230718684763	0.959999380081260	0.947596151692505	0.938226485695629	0.951710099783227	0.911163735158273	0.891874291897421	0.945374386032353	0.918115749367686	0.698917669429940
0.938288000315775	0.915850152510077	0.960616234076138	0.971378682144680	0.936228117023356	0.931809287708453	0.910262563261134	0.862019612097846	0.876348732673497	0.844038728749976	0.982568490940167	0.975900184168038	0.930013465059972	0.889537634817070	0.911950941698543	0.887562701877653	0.974572244168052	0.948130351986847	0.876831418852204	0.857424142469040	0.965905233445219	0.968671801613798	0.905276356492247	0.959955104934409	0.947460975697743	0.938236080350076	0.951614500866357	0.911070516044887	0.891765630591913	0.945266311225534	0.918007464434327	0.698829654195101
0.938161245952658	0.915860412609189	0.960570594955514	0.971395840279856	0.936215599763741	0.931783869674791	0.910319720588467	0.862061225287742	0.876342172722382	0.844083216371577	0.982522845300063	0.975880746439084	0.929956162092153	0.889395722447291	0.911851319189892	0.887465167000072	0.974595494685578	0.948124633553937	0.876856178937878	0.857362779039966	0.966107148082746	0.968709642241896	0.905304105839746	0.959907350099801	0.947368188456757	0.938306721346103	0.951590101507681	0.910988854530087	0.891744714423908	0.945311603401582	0.917949875976721	0.698789334138171
0.938062315961499	0.915851389418308	0.960494756047725	0.971459412873830	0.936208496374206	0.931771370762253	0.910200878187959	0.862003521393753	0.876313658518354	0.844000812673089	0.982409516012069	0.975920544611519	0.929888045483797	0.889317560866606	0.911779354907145	0.887295278658438	0.974618310465829	0.948132069056801	0.876825553487761	0.857248880726852	0.966271007571009	0.968833368187284	0.905273022031594	0.959842790824734	0.947351769729658	0.938321528100146	0.951541013110772	0.910900007808459	0.891701280385875	0.945334445440888	0.917894370393493	0.698784522258076
0.937971023315849	0.915876526265346	0.960526460892672	0.971543238868429	0.936177616699472	0.931684089200799	0.910051678538223	0.861990339627824	0.876295546431561	0.843944626296460	0.982471586331295	0.976078962927959	0.929709641726315	0.889257875393628	0.911701515327563	0.887164917130341	0.974584595487941	0.948128142010445	0.876802952519379	0.857228023507738	0.966345472920454	0.968905102269482	0.905162653358726	0.959731271341723	0.947452169347757	0.938358572832204	0.951405783039409	0.910845969933527	0.891620372584833	0.945229398240487	0.917917684534147	0.698846999944533
0.938002394262907	0.915887398946721	0.960607659522017	0.971542020833567	0.936147068945208	0.931594159116527	0.909975993792979	0.861914076683734	0.876358962402805	0.843906954360842	0.982565212390490	0.976076439631878	0.929681486705973	0.889197235233316	0.911652470140524	0.887087393996206	0.974553670261547	0.948222367231113	0.876788847886087	0.857175956754682	0.966385023219617	0.968953995913147	0.905111966940466	0.959698870187919	0.947473492171342	0.938411969258340	0.951266718009830	0.910754597478184	0.891607277159303	0.945165844334698	0.917892382155861	0.698735777541803
0.938071822627355	0.915917981549004	0.960672443675126	0.971509290446043	0.936008860699297	0.931551301514338	0.909863075071104	0.861846011309669	0.876355537196687	0.843842522833283	0.982595921185939	0.976188093317522	0.929746445126820	0.889113069494742	0.911537284707301	0.887004756224203	0.974535846124580	0.948158083657239	0.876628227222527	0.857126789766495	0.966242360749770	0.968934027047160	0.904955160270956	0.959692227738756	0.947521590567731	0.938479538328744	0.951112508587284	0.910658239043294	0.891520942801199	0.945156308735538	0.917827191258055	0.698721412723846
0.938021102132868	0.915943813952109	0.960711010766832	0.971399197193923	0.935946447370913	0.931427597209626	0.909687254982466	0.861733329854005	0.876221301009839	0.843723026905671	0.982579743385812	0.976246568018498	0.929827289053887	0.889125852072440	0.911434710541772	0.886934993348088	0.974567195841542	0.948165846391025	0.876442978858570	0.857050236468423	0.966188015505854	0.968941514671205	0.904792083110036	0.959605784102529	0.947439475305360	0.938600192567888	0.950986786706790	0.910560935298031	0.891490442206704	0.945304804811991	0.917721919353080	0.698613853129790
0.937974051803034	0.916014142685619	0.960679420139540	0.971338579097284	0.935924822212516	0.931380136507735	0.909543312732138	0.861641146150969	0.876114424840240	0.843592998168882	0.982549662127474	0.976390148713558	0.929759815811273	0.889183042987430	0.911361746488891	0.886963570152175	0.974534737281619	0.948125106213086	0.876266014766635	0.856998764049071	0.966044883879955	0.969132654806479	0.904642650452925	0.959521217019409	0.947513050831967	0.938767649624990	0.950890167309662	0.910544874133211	0.891579865721914	0.945360514805095	0.917573715131253	0.698586527635576
0.938042762109091	0.916043462966052	0.960595740829600	0.971277889006695	0.935893564675127	0.931405478224741	0.909480414682967	0.861451671901190	0.876105486615437	0.843565553090343	0.982553704130886	0.976450639413842	0.929794505937180	0.889321758288324	0.911335073420301	0.886936056398581	0.974504022624075	0.948103149545023	0.876167271301660	0.856913843765690	0.965970472130233	0.969186044559443	0.904552597971867	0.959407877236157	0.947565140958627	0.938876534969928	0.950810747332929	0.910516590502035	0.891517088654623	0.945433558585087	0.917428731838846	0.698534577088420
0.938148244055462	0.916081194975630	0.960533994822221	0.971221182882946	0.935891692856828	0.931439469870896	0.909448183828280	0.861477733842141	0.876048474549831	0.843619883316153	0.982601257644173	0.976448557840406	0.929758507662905	0.889362771093334	0.911359670549253	0.887043908497410	0.974416162908763	0.948089680506860	0.875973138961195	0.856888743018855	0.965990960695188	0.969212068089166	0.904576950804191	0.959302107952434	0.947582411003199	0.938963083570983	0.950854607133322	0.910548661052038	0.891559246059623	0.945578727422004	0.917268791050724	0.698514260441859
0.938209596475502	0.916021605575302	0.960516844002479	0.971272983821552	0.935950240201478	0.931505164136864	0.909359995141258	0.861425636591079	0.875924222094031	0.843615233944351	0.982663513986940	0.976426838724931	0.929812667986346	0.889370980935188	0.911409750318961	0.887096682846837	0.974370132400986	0.948014424732375	0.875799277538477	0.856822944783517	0.965986217096733	0.969185628816153	0.904625738075921	0.959244019474235	0.947555590811182	0.938950417476899	0.950876580079533	0.910659060116628	0.891630062635756	0.945741473105153	0.917089634944090	0.698490535492151
0.938185793170384	0.915983683831321	0.960596913305362	0.971356616211305	0.935978371951981	0.931460923037753	0.909362718618562	0.861509830125523	0.875860219268395	0.843697342486673	0.982654970350695	0.976473567167108	0.929825155355719	0.889425528809591	0.911421633102815	0.887122215136371	0.974289232559483	0.947887098729110	0.875736845131883	0.856924135160928	0.965889168963592	0.969160247367114	0.904623422573184	0.959190361296828	0.947596609327460	0.938945695854931	0.950952385193346	0.910708411251050	0.891719663406556	0.945811618858374	0.917072593209202	0.698551677272128
0.938145725396036	0.915946359774328	0.960581219170665	0.971431712819837	0.936027932881297	0.931398357699947	0.909420735936644	0.861558272767919	0.875879639225515	0.843677945180377	0.982682685625353	0.976396854480751	0.929928558974103	0.889541318463851	0.911520083360920	0.887162447651213	0.974255272637062	0.947955359129186	0.875786829234912	0.856926146496598	0.965820746078742	0.969127786168493	0.904659548178804	0.959130277801840	0.947591100675009	0.938895888108202	0.950996393962990	0.910655618660450	0.891844503300247	0.945871188262987	0.917110128203276	0.698555916297911
0.938132248351833	0.915966923582459	0.960494402060160	0.971522329505528	0.936004529288099	0.931399567293156	0.909446787398156	0.861652203463778	0.875879376385661	0.843671803516578	0.982636463735343	0.976423699041704	0.930036342706189	0.889563234707940	0.911578232297202	0.887131791832332	0.974254406242079	0.947928095568048	0.875791838016642	0.856976720339812	0.965709854732434	0.969106166461622	0.904643154866012	0.959135184140730	0.947694861176035	0.938860668894768	0.951047275425240	0.910601820212669	0.891940518084398	0.945877793674138	0.917186641552685	0.698640513016570
0.938103533328737	0.915953877564830	0.960501290599899	0.971595195488009	0.936057195807313	0.931339920186655	0.909432464915575	0.861678739931622	0.875867281427879	0.843743507989161	0.982601069126899	0.976382455372484	0.930079001623827	0.889615563357531	0.911667267813874	0.887091240209727	0.974281011760814	0.947900049567770	0.875851762851161	0.857094992494144	0.965753230393633	0.969091430738888	0.904686218328823	0.959164981084438	0.947745661917799	0.938862833321712	0.951086069142257	0.910603699074203	0.892049864487952	0.945910314119868	0.917311355159562	0.698652113511803
0.938073008116406	0.915967024527059	0.960466413904642	0.971608099145866	0.936098827941863	0.931343317734624	0.909453821568536	0.861747616869355	0.875911286289483	0.843731503489083	0.982614256379698	0.976445462246069	0.930063068207598	0.889654151968720	0.911654450713668	0.887080571025069	0.974284378444353	0.947862648083467	0.875819362036737	0.857241606581674	0.965748377346382	0.969222272283279	0.904698094622636	0.959218145770606	0.947863589830665	0.938962047674240	0.951171519396498	0.910662934716510	0.892161886013341	0.945858050504406	0.917359909636909	0.698708514057576
0.938065028918341	0.915905301043427	0.960432608432721	0.971579286320828	0.936154952656440	0.931416510420061	0.909519744239272	0.861735985602805	0.875968173659280	0.843839849839494	0.982545798109098	0.976473596559603	0.930168817518427	0.889706812836960	0.911649943753543	0.887007974698390	0.974322017135137	0.947928339151048	0.875927117567798	0.857290048344221	0.965823000642873	0.969212289252189	0.904712800355654	0.959235451851435	0.947891611182485	0.939087942750013	0.951157999058131	0.910721239601304	0.892160166929508	0.945845343311437	0.917304625006609	0.698661026516078
0.937992124550120	0.915890340904711	0.960419851127979	0.971600373952238	0.936175798637491	0.931504313869639	0.909564641646237	0.861875887473328	0.875973218742176	0.843899673002703	0.982442780275018	0.976503019366565	0.930198404883121	0.889705639056644	0.911607956676225	0.886959629402350	0.974331542240786	0.947989816311025	0.875959335777423	0.857303835792221	0.965947532955490	0.969156056106108	0.904755223557562	0.959275521144265	0.947869274735036	0.939253310764019	0.951200092868123	0.910749414547471	0.892151253580430	0.945956107542374	0.917260699607423	0.698602469098607
0.937923462700802	0.915816672658391	0.960282072329219	0.971595003849638	0.936178608813876	0.931608334768113	0.909495552986826	0.861858335264203	0.875929756087783	0.843821894267785	0.982293168509181	0.976500712618541	0.930152813157525	0.889690546703777	0.911568037284229	0.886894027427105	0.974415538183353	0.948009648541596	0.875906466188954	0.857262185642690	0.966012370790443	0.969174826658168	0.904756753349284	0.959313309142454	0.947861315885331	0.939299360656723	0.951247908301966	0.910738786282479	0.892096782512258	0.945993703472043	0.917139122192744	0.698542868364074
0.937871736212636	0.915800058244037	0.960260839187386	0.971582517945536	0.936152940269291	0.931594331728054	0.909447684297496	0.861925815334205	0.875895432837375	0.843825003052406	0.982265455981024	0.976563258601418	0.930043113519867	0.889644246394503	0.911514531495007	0.886938068066372	0.974485654146702	0.948019258736576	0.875863365797837	0.857301251502970	0.965983204117673	0.969116204519727	0.904684882541795	0.959307373820363	0.947897119630731	0.939283438690049	0.951272412455079	0.910725558126212	0.892007335274735	0.945933798544598	0.917118321303915	0.698550436849082
0.937938615892827	0.915781343759141	0.960294455032124	0.971511793392577	0.936173681007078	0.931542889333521	0.909458216445715	0.861937862547102	0.875933897662531	0.843866391149581	0.982260139026468	0.976443676407419	0.930072525217661	0.889595993973177	0.911496659690954	0.886989587547365	0.974568891964125	0.948139762374578	0.875838079610559	0.857322872778658	0.965946214565205	0.969058283542058	0.904679749450004	0.959317336990353	0.947825113611955	0.939249954432576	0.951336144473037	0.910688706409456	0.892045733596824	0.945873612478091	0.917111244627514	0.698384750902952
0.938022833809540	0.915740504216507	0.960328026571309	0.971444085478477	0.936164029800364	0.931607375698422	0.909411714076650	0.861993885121266	0.875981971054725	0.843914373835734	0.982247314331585	0.976444994142966	0.930166561165987	0.889518427392440	0.911460953783801	0.886986798646804	0.974584992622649	0.948091427433923	0.875732252613917	0.857345717260392	0.965811478225701	0.968977453634044	0.904604457966768	0.959352668823751	0.947780581325949	0.939228382913508	0.951357308533705	0.910672893397457	0.892056496719202	0.945818184362737	0.917103772266914	0.698313164551402
0.937982872820705	0.915686394679124	0.960310344493323	0.971401629836063	0.936200820790465	0.931609106244606	0.909312977024459	0.862004758452835	0.875972742911085	0.843919302614369	0.982256777089533	0.976433185095756	0.930247749582130	0.889497352544949	0.911432408297389	0.886969159615269	0.974606441145661	0.948108291799845	0.875675949603919	0.857380272985419	0.965809503226532	0.968936180162055	0.904571362814066	0.959353701801341	0.947685011063489	0.939250813988142	0.951412830246135	0.910645531346089	0.892093424921083	0.945932337024588	0.917205471036246	0.698170777484141
0.937959859370670	0.915717350680832	0.960257623012716	0.971444223964875	0.936224236506581	0.931624035033013	0.909279222146628	0.862038722261567	0.876044521961785	0.843878057980708	0.982257181357865	0.976550783375070	0.930219355999705	0.889507200514655	0.911471416052277	0.886999636322072	0.974563321049800	0.948102145211998	0.875662639376899	0.857486760216991	0.965762132375888	0.969053721874585	0.904532760978062	0.959364023049439	0.947733553204789	0.939327296639396	0.951519110703283	0.910725928976469	0.892201805867272	0.945953078744055	0.917287981466422	0.698155654587235
0.938010282949486	0.915751163329846	0.960242228707766	0.971442509916161	0.936310330962324	0.931689459551361	0.909392150702085	0.861917966297109	0.876258976321284	0.843937079917156	0.982277488934762	0.976658021111190	0.930284334927074	0.889589348145363	0.911597049882181	0.886976719220358	0.974552063569346	0.948204546799029	0.875753600704732	0.857588139230489	0.965746843711523	0.969097183014564	0.904573938336192	0.959367566610648	0.947819121261537	0.939375172085584	0.951585382235699	0.910753486431595	0.892162793840077	0.945996166640832	0.917340079965557	0.698143491776322
0.938036344613241	0.915767822757437	0.960265140545157	0.971427156081100	0.936412484821516	0.931685668636078	0.909553781457803	0.861977020506846	0.876443094028939	0.844063123904672	0.982299788311666	0.976745875993967	0.930296186077308	0.889615672838788	0.911724601479735	0.887051926603731	0.974505489079114	0.948292242186187	0.875763783502260	0.857727237961199	0.965802052005331	0.969171406017149	0.904679523259729	0.959362395581093	0.947912541181614	0.939465966043067	0.951706498564002	0.910780735411735	0.892152686084527	0.946060283120228	0.917400762187528	0.698144178275000
0.938053060566094	0.915664790308322	0.960302177704950	0.971535242518885	0.936577158529634	0.931728689160575	0.909596923615835	0.861980856125787	0.876471457841837	0.844041794956193	0.982343218349086	0.976780331508213	0.930315452284903	0.889615916171958	0.911829540688381	0.887049229756780	0.974534457452748	0.948349624186330	0.875769512494990	0.857731311964350	0.965828031152437	0.969195886491147	0.904804888516301	0.959398857030631	0.947937739163800	0.939478976135499	0.951784530391112	0.910841856103652	0.892144273353183	0.946138484224380	0.917435094877940	0.698125567929941
0.937997215034655	0.915666075584683	0.960397822791611	0.971609448781668	0.936646293457716	0.931713470910586	0.909628190739490	0.862078786724048	0.876522500054593	0.844088226975293	0.982400507338060	0.976889595582033	0.930301421242640	0.889667185212004	0.911807390854499	0.887064045672531	0.974506569858351	0.948378909306415	0.875815068861361	0.857767601344887	0.965806989005860	0.969244914078186	0.904865284989901	0.959427329592583	0.948002331258168	0.939474023853621	0.951787092552862	0.910873426506132	0.892119811856201	0.946150915315345	0.917550961290246	0.698211760182917
0.938004067025612	0.915657999793755	0.960425020265396	0.971678348152079	0.936656251739651	0.931708765014947	0.909658827214293	0.862059467579783	0.876616466805179	0.844040796611815	0.982531811873638	0.976845269126122	0.930348348914642	0.889707343670087	0.911820083126433	0.887097452199120	0.974490203327878	0.948526235312254	0.875913134425937	0.857775855943577	0.965784304864778	0.969250503743921	0.904931949461135	0.959492977424036	0.948024654267079	0.939462744795751	0.951714833704051	0.910824411312518	0.892136852578270	0.946178149534601	0.917606413986867	0.698203194433837
0.938041767771997	0.915684673013283	0.960374834077219	0.971744170564814	0.936664605096142	0.931744881581010	0.909637153413437	0.862075196972581	0.876643233014231	0.843963790878607	0.982558871118227	0.976860930331255	0.930445528044515	0.889634255249558	0.911809824112386	0.887044581368227	0.974503082084256	0.948544924128798	0.875974184966312	0.857802470365625	0.965682959204248	0.969187621331959	0.904936188525358	0.959624988886884	0.948091857099339	0.939421805131920	0.951683990761447	0.910775612078435	0.892106687666128	0.946173372451968	0.917646537463197	0.698269774764883
0.938035017897055	0.915691967717693	0.960435549677791	0.971775465515550	0.936724571283935	0.931711937563401	0.909582081203629	0.862076754613837	0.876573521069276	0.843976087034185	0.982531244099851	0.976730180919014	0.930511136783833	0.889616135068234	0.911883312717099	0.886944620828141	0.974519657899552	0.948572314559742	0.876074426092709	0.857866498359562	0.965753217043262	0.969149395126781	0.905021413261350	0.959733289481094	0.948021492452804	0.939312390700698	0.951684649517337	0.910819212129722	0.892110181980874	0.946177205066270	0.917704839070008	0.698231519752777
0.938003666964842	0.915738039334642	0.960456391968854	0.971749930478009	0.936737740843030	0.931700647725416	0.909554251167819	0.862094842706948	0.876535239222152	0.843836062077225	0.982535535818812	0.976737325917895	0.930416199026738	0.889537613498197	0.911882854562590	0.886875487882611	0.974494709982474	0.948584933418237	0.876068598111428	0.857862128401594	0.965802618824529	0.969245041224735	0.905111585048114	0.959778955686454	0.947979773868561	0.939249205307657	0.951699793462130	0.910804641556777	0.892179390651662	0.946091686424194	0.917688620137297	0.698254788301556
0.937935625328217	0.915660629301502	0.960419385721295	0.971722780397387	0.936707695454309	0.931723236694096	0.909601164526435	0.862037523543176	0.876522278359817	0.843886227360794	0.982505884275253	0.976763413770652	0.930381414745183	0.889526361110969	0.911847911155101	0.886786687227274	0.974544053955058	0.948612069782247	0.876074875827458	0.857822425491090	0.965878166895566	0.969249329510453	0.905142255894523	0.959718202640004	0.947873934567097	0.939266901666894	0.951648648560266	0.910750918605156	0.892138173781912	0.946083224703251	0.917577029146641	0.698192723908066
0.937817491541428	0.915640038338645	0.960404060756569	0.971748784753921	0.936673406109630	0.931744940651538	0.909672351764804	0.862131355342792	0.876516290147476	0.843974936318133	0.982485693670849	0.976807782370202	0.930357516598246	0.889487135129148	0.911814015427344	0.886771967669026	0.974540315918015	0.948606867485431	0.876021261071079	0.857807125403229	0.965994156908133	0.969239595847868	0.905153652516226	0.959628056372440	0.947773166249612	0.939365025159724	0.951679786475692	0.910753632923930	0.892161487701582	0.946225503302943	0.917480589384481	0.698149777863700
0.937738155258788	0.915590057782297	0.960309652606270	0.971789972557333	0.936682562417807	0.931805516817425	0.909609010015219	0.862134918882573	0.876448231672081	0.843961943073147	0.982444086605272	0.976884451676772	0.930334722941057	0.889497118692620	0.911774206275140	0.886726524487398	0.974537176744336	0.948640615782185	0.875933422484647	0.857771724088582	0.966088334054520	0.969316245277545	0.905112295112896	0.959546035685308	0.947710065600712	0.939420795414021	0.951692446742488	0.910767013506328	0.892152226495545	0.946318503947240	0.917387642234994	0.698130214862318
0.937676470947416	0.915580512265382	0.960300386755747	0.971854867623200	0.936670953995812	0.931796567212986	0.909539333215714	0.862217016358033	0.876374274163681	0.843980681835364	0.982562475891640	0.977053382390912	0.930194102579093	0.889491320334606	0.911700089603975	0.886713634295585	0.974486387893601	0.948651569125771	0.875886774334930	0.857875461207723	0.966135499410340	0.969360077052160	0.905039422947553	0.959433482183798	0.947732077714562	0.939465727482602	0.951648965812785	0.910847525251250	0.892107558397564	0.946263653104467	0.917443333349021	0.698161114592645
0.937724310942510	0.915566580404384	0.960293130061568	0.971852013270911	0.936689361397059	0.931773702906422	0.909551192899663	0.862247316783216	0.876419727514197	0.844040859671769	0.982684634473291	0.977047624100240	0.930195805350960	0.889453275265022	0.911668359248125	0.886724638085203	0.974441687677369	0.948784036236971	0.875903989455002	0.857940085622805	0.966187738156716	0.969379196986759	0.905066976640137	0.959440888886284	0.947658393915194	0.939472689369491	0.951646924610005	0.910899711205539	0.892125974407019	0.946182064863361	0.917458574865488	0.698012433718335
0.937790397644050	0.915573150380070	0.960251067145468	0.971821871714295	0.936653577765850	0.931815425988377	0.909539127405916	0.862299500613423	0.876446490522153	0.844080331184595	0.982723115664544	0.977127187436737	0.930240629804827	0.889352715504170	0.911595425932020	0.886692840641221	0.974440599443697	0.948761476117604	0.875824523040682	0.857992151684879	0.966054715630870	0.969341196080911	0.905038357758385	0.959529203644024	0.947625132078706	0.939476872003409	0.951625358455247	0.910882439153870	0.892043755403568	0.946110025593808	0.917486993321182	0.697950633300021
0.937764055598454	0.915612913744972	0.960204564861925	0.971739005860293	0.936696632421447	0.931792407492068	0.909498310943189	0.862299320152453	0.876347182513298	0.844070245296445	0.982722454320049	0.977121211825372	0.930286660528703	0.889293158748689	0.911489612115695	0.886617456754573	0.974536384989274	0.948814044838208	0.875745455084416	0.857993965045035	0.966044524547117	0.969295301244117	0.905035663318925	0.959541339986817	0.947465583909536	0.939511079784640	0.951636210650227	0.910843985433642	0.891958550255606	0.946155322028241	0.917480065546185	0.697797833755857
0.937722366214278	0.915730113959150	0.960119627629690	0.971676811510033	0.936753804945397	0.931788708089065	0.909505549693290	0.862330810316088	0.876276740133904	0.844011039597233	0.982699722944594	0.977200726537999	0.930175559236892	0.889234140455976	0.911412197875477	0.886597632811424	0.974585827813098	0.948828281755816	0.875672360278126	0.858001692533811	0.965946700947839	0.969444768054284	0.905027174214355	0.959595792568172	0.947464305833337	0.939580211411625	0.951626484443506	0.910869368403732	0.891960813876006	0.946078248399134	0.917430747871058	0.697715429169642
0.937781070284967	0.915820917665999	0.960016674360653	0.971585209475051	0.936814977430380	0.931815332185745	0.909563558476792	0.862240105623652	0.876335202647694	0.844025922730259	0.982687168283804	0.977193167222253	0.930133871322025	0.889274563031076	0.911366709120985	0.886527166758312	0.974631710263762	0.948842653729276	0.875673374518582	0.857981108350760	0.965916098040302	0.969489916802437	0.905053209754750	0.959621294634112	0.947485225310232	0.939604863047663	0.951601710103963	0.910847467831347	0.891847922871289	0.945975222709750	0.917408586342634	0.697596820470926
0.937866794640755	0.915905483354347	0.959929134771357	0.971479762082325	0.936843588510235	0.931800886592084	0.909600595661156	0.862319664477813	0.876408858675485	0.844093587775490	0.982740761577108	0.977152863857458	0.930052299473619	0.889229328573351	0.911398727607523	0.886564191945119	0.974630728314486	0.948839138448671	0.875558630101839	0.858045342620577	0.965966743952272	0.969503539260521	0.905147828747370	0.959608873361816	0.947510575060498	0.939613157060545	0.951642734222999	0.910866832586920	0.891834336943907	0.945957290491255	0.917379925243783	0.697528647106883
0.937896865724052	0.915853053765625	0.959918289332651	0.971474765765263	0.936879997802830	0.931827899357786	0.909514956722319	0.862307949211483	0.876365265159057	0.844033275620076	0.982818289950371	0.977116790631563	0.930063206065322	0.889177648622478	0.911470312227482	0.886572140481180	0.974675308299782	0.948807524550540	0.875495353588817	0.858033083697087	0.965967262089992	0.969475940835600	0.905228555759401	0.959620236768011	0.947506468633262	0.939531279448286	0.951663300995296	0.910913955584082	0.891892716987010	0.946025277413722	0.917295110702141	0.697476524433084
0.937844619169605	0.915797652377721	0.960020348459725	0.971494572029709	0.936847588354011	0.931738737924456	0.909461199334103	0.862411648513034	0.876362238165615	0.844070384749986	0.982835205995203	0.977187107064077	0.930061479363459	0.889193355516452	0.911464533456133	0.886605331286297	0.974652213992811	0.948741364690222	0.875486434879386	0.858119037415153	0.965894615988747	0.969440583001312	0.905225642947749	0.959600345388277	0.947545066822624	0.939491104097772	0.951708605022866	0.910919097018249	0.891977337772782	0.946056685350999	0.917291038614814	0.697534082133308
0.937822705951040	0.915728364240861	0.960054227509738	0.971518137294748	0.936836434105375	0.931613934075594	0.909477462473313	0.862458152276928	0.876398408002906	0.844028628353988	0.982887590621166	0.977159611493637	0.930154347441129	0.889275289449279	0.911562489591399	0.886692529429637	0.974659011130446	0.948866051324554	0.875571117453607	0.858065834086839	0.965850876870801	0.969389639941297	0.905272579762885	0.959542352235628	0.947539112801929	0.939441179099925	0.951716238929794	0.910861382689633	0.892093652110795	0.946092006730937	0.917282566389626	0.697543562641117
0.937835661034430	0.915718766222067	0.960051325963985	0.971525958440335	0.936727591711674	0.931573724016023	0.909438666321204	0.862540702273097	0.876366284902355	0.844027786301036	0.982882660062138	0.977229428793299	0.930260034928988	0.889246547518796	0.911635608746417	0.886705550106883	0.974673045714736	0.948891655126929	0.875599289366142	0.858037166454061	0.965754853249623	0.969342983501830	0.905283779411440	0.959550573562849	0.947618005679171	0.939418007656738	0.951724620807951	0.910822308451792	0.892179120145428	0.946108324047700	0.917292871907018	0.697617156721283
0.937836727511433	0.915689737409643	0.960154021042865	0.971512636640974	0.936712896144902	0.931491259136009	0.909410485159526	0.862587334561829	0.876312554549251	0.844108732088456	0.982908218854762	0.977188822750313	0.930298521407033	0.889271645335420	0.911740006216389	0.886744351666043	0.974682695149017	0.948913715217029	0.875691708188984	0.858105745205155	0.965805231015869	0.969312070029660	0.905333376145147	0.959593631186091	0.947654282078568	0.939444969884177	0.951709637029600	0.910913984283988	0.892270505295121	0.946129063855070	0.917393403366077	0.697591432888362
0.937802752667892	0.915702871571089	0.960188737043907	0.971466050060832	0.936681835352880	0.931482445661351	0.909423655354250	0.862693600768765	0.876387419447331	0.844099771511719	0.982975545673703	0.977205266357221	0.930277885253191	0.889281183290018	0.911768282205414	0.886840752189937	0.974656616056868	0.948900246466699	0.875708761509371	0.858199678648393	0.965777302833989	0.969427557692122	0.905374267057898	0.959646128264191	0.947749742589268	0.939552231651565	0.951723131334341	0.911043106412369	0.892385324434923	0.946063711352737	0.917438202191159	0.697593807007292
0.937819381746781	0.915682435288224	0.960203881486571	0.971426520074721	0.936697638297416	0.931601865185923	0.909493537042501	0.862729966987195	0.876477324451686	0.844214429376233	0.982916601792145	0.977178861464961	0.930390041066807	0.889307222619128	0.911817459636828	0.886882934246914	0.974640175899688	0.948949516587965	0.875849662173901	0.858202766888196	0.965793572424024	0.969425959007968	0.905409210449221	0.959655752695276	0.947755752983994	0.939656755751519	0.951658215680430	0.911130139341620	0.892349993475470	0.946021477960651	0.917399683250409	0.697477617478421
0.937776878914894	0.915671212959041	0.960261371404884	0.971466337032926	0.936691819180701	0.931753115571959	0.909565859941728	0.862862740580589	0.876489939980476	0.844265114601633	0.982846548592506	0.977137975162460	0.930452852270205	0.889266623831285	0.911818061832981	0.886907393909922	0.974542780813034	0.948952802567189	0.875904534175383	0.858176223711193	0.965856158823258	0.969409751225225	0.905447256534514	0.959687882237307	0.947723738969212	0.939774120783643	0.951643573503692	0.911165959049262	0.892302353967970	0.946095347156746	0.917380043741061	0.697364201864966
0.937750728480415	0.915579082164255	0.960148549012379	0.971496671184846	0.936699497841041	0.931928346854178	0.909539064874065	0.862837962729111	0.876403356576893	0.844153205943676	0.982756134008282	0.977075365984028	0.930466295341797	0.889205873688477	0.911798383236772	0.886866144187430	0.974517079552944	0.948939968025447	0.875872234380374	0.858081929319680	0.965878883842271	0.969504151082648	0.905453181482956	0.959707928399944	0.947702145580743	0.939763675130038	0.951616254432134	0.911100790440656	0.892217896893789	0.946118100234487	0.917270097510116	0.697249805005688
0.937701302481654	0.915540319801158	0.960116739816571	0.971520872083100	0.936682326002319	0.931940003717851	0.909513638331460	0.862870817519138	0.876314830382649	0.844093370381454	0.982755198892545	0.977094423272672	0.930388914525372	0.889133856594244	0.911744823853356	0.886833766318519	0.974486007557331	0.948912356944974	0.875848476747330	0.858066453690198	0.965844655997980	0.969519089599711	0.905395979229760	0.959704515205277	0.947724992975570	0.939674276161474	0.951569739798857	0.911020399835579	0.892093384437566	0.946033164725568	0.917264964208908	0.697214223703751
0.937728775809704	0.915486205938992	0.960116221080655	0.971453328190540	0.936689168128745	0.931921672338886	0.909507977701019	0.862847691686121	0.876280373115120	0.844089274901584	0.982765284802912	0.976944929241162	0.930382626052159	0.889048065027210	0.911680648997855	0.886808472600249	0.974469952882534	0.948995210803178	0.875836300417920	0.858046238345311	0.965805678408651	0.969515996783419	0.905441595750889	0.959716608338045	0.947629288985080	0.939573576199485	0.951552170661678	0.910921166886603	0.892105203185748	0.945914906572608	0.917274792189603	0.697013298043492
0.937739056443884	0.915400428140422	0.960115866147753	0.971352058028616	0.936622090092721	0.931990109337019	0.909415890186079	0.862853809390551	0.876205522574816	0.844095258092834	0.982736633089128	0.976928698605024	0.930434716796178	0.888928707019125	0.911553421863326	0.886725143682046	0.974412773936334	0.948896345725497	0.875741501021240	0.858008114846231	0.965646119841027	0.969470398935852	0.905386581453120	0.959726525428924	0.947552619464650	0.939475848843137	0.951503432079948	0.910815172329517	0.892075244069724	0.945786137994708	0.917299714310508	0.696927481224847
0.937632415921443	0.915302752938242	0.960038334236947	0.971253524186054	0.936579620455431	0.931975292249708	0.909289230714495	0.862822325130700	0.876076139336012	0.844088531544421	0.982664870195897	0.976892545289298	0.930439249135593	0.888883148580470	0.911446145681659	0.886642046579922	0.974393873709738	0.948865836344779	0.875702844195406	0.857968406461748	0.965600954975686	0.969436306490433	0.905352007420746	0.959690278332234	0.947397079642714	0.939452014059386	0.951454883492071	0.910713946485204	0.892041854594561	0.945792319975462	0.917395349795100	0.696800905768453
0.937531551405228	0.915309219828362	0.959916397892104	0.971271714241367	0.936513093152034	0.931931781322820	0.909205821334369	0.862828992985155	0.876035943304208	0.844036883231598	0.982586966556579	0.976986889692709	0.930324165413374	0.888865083087622	0.911362129742631	0.886624378884211	0.974347595995374	0.948843729355759	0.875717550600295	0.857995617598818	0.965524951449605	0.969518716927467	0.905298012562005	0.959661098104115	0.947384513319727	0.939456666812159	0.951427323599595	0.910707568974635	0.892117001707745	0.945721555106566	0.917457770552410	0.696832583405443
0.937520672838160	0.915330623427787	0.959842664788963	0.971231047373933	0.936500603445428	0.931926574158307	0.909227273821738	0.862715896788139	0.876136048960528	0.844100717440104	0.982543950328928	0.977036012395442	0.930326814074550	0.888940370800891	0.911374757033117	0.886568030940580	0.974336818307424	0.948917111446540	0.875846367792617	0.858028495391400	0.965521849045001	0.969492202864067	0.905252174389596	0.959646448607698	0.947404072888298	0.939441052403569	0.951366273377916	0.910694201752238	0.892050543244161	0.945686321894438	0.917484454416769	0.696890417410085
0.937543134683545	0.915310869811943	0.959841141404841	0.971137270820190	0.936510429834969	0.931879846156468	0.909303516379146	0.862751927992789	0.876210747409023	0.844245158178670	0.982516124946668	0.977073833595236	0.930296692513673	0.888978428073014	0.911431916686599	0.886623044793466	0.974314091612679	0.948958894315466	0.875881853394786	0.858124869438777	0.965616712950219	0.969490798912817	0.905282145215563	0.959619105231452	0.947469703349664	0.939422953018272	0.951400043302265	0.910725106245417	0.892050002625201	0.945709037298957	0.917502618544058	0.696954293780609
0.937624737959437	0.915196646533268	0.959865686280582	0.971163151522663	0.936573705476934	0.931928640453685	0.909305517679699	0.862736021241683	0.876180257718409	0.844244246499619	0.982552760307822	0.977084939166072	0.930279003821956	0.889011699752413	0.911496222659924	0.886636763855891	0.974369169366239	0.949006461157271	0.875933089265283	0.858130580123180	0.965679323464920	0.969402286253553	0.905355304684760	0.959618411580939	0.947440610924649	0.939320158335665	0.951420315215926	0.910801214531208	0.892025641641545	0.945784046749972	0.917511304014705	0.697022536640514
0.937617053393265	0.915196678208235	0.959950847568259	0.971158491505658	0.936529559769075	0.931959498637173	0.909336500441267	0.862849744918802	0.876224551909925	0.844298610202646	0.982624285375271	0.977140672057965	0.930221726293273	0.889066139481379	0.911495695093294	0.886636617663105	0.974373256530871	0.949055080383124	0.876021106025026	0.858216998790832	0.965675504424212	0.969347248985325	0.905427487409323	0.959582884015108	0.947433647720192	0.939240098447184	0.951446847316049	0.910829465998036	0.891988165073957	0.945826133079816	0.917624332679481	0.697185536788180
0.937670138287169	0.915216942075560	0.959982239175978	0.971163343140209	0.936492487715495	0.932011483794765	0.909394149659124	0.862869025184380	0.876353114815052	0.844274322094147	0.982806524150961	0.977018472225155	0.930190898756492	0.889130789556312	0.911567520220281	0.886681675818232	0.974354775266491	0.949184225220494	0.876150611226875	0.858237083017916	0.965657087197179	0.969308182204787	0.905512456748414	0.959586844963800	0.947363792510180	0.939170344489180	0.951449882780833	0.910767760160438	0.891991067888009	0.945894285434736	0.917668819244875	0.697228364289728
0.937746668194092	0.915257940820201	0.959951583066344	0.971195283608788	0.936443280686986	0.932124959677949	0.909370952822331	0.862917544839047	0.876403942627068	0.844197694867878	0.982854338988437	0.976986635574231	0.930227669484547	0.889058280354041	0.911609144418461	0.886646834072684	0.974345845467551	0.949165245864767	0.876214967678397	0.858263518729099	0.965544756286591	0.969254370501321	0.905513848639751	0.959653938478670	0.947311738366758	0.939115970266407	0.951490860115944	0.910708701193863	0.891924603891307	0.945935938320649	0.917673784748543	0.697307172157932
0.937783179553220	0.915275640861040	0.960014642377198	0.971210387099495	0.936461606612485	0.932134539943800	0.909309483293738	0.862928188047577	0.876323796865446	0.844193933889043	0.982825046333461	0.976816531155840	0.930223537438889	0.889050189661851	0.911701940098488	0.886574819203288	0.974372274973115	0.949144311781253	0.876303330479917	0.858277190358352	0.965583913692276	0.969237881691634	0.905592170016622	0.959709159188720	0.947163566033508	0.939068196584675	0.951526127783947	0.910754909759751	0.891874545318075	0.945919555174518	0.917676427854583	0.697261700937142
0.937798111233364	0.915340910868691	0.960015711965906	0.971192196861063	0.936444200673707	0.932152576298063	0.909282096087469	0.862954612074466	0.876234804115437	0.844066380595284	0.982800434299163	0.976797982695588	0.930080861672641	0.888964917771262	0.911705914598313	0.886506322763343	0.974369141580899	0.949111178661768	0.876247314995601	0.858237763004413	0.965608870587498	0.969379777560281	0.905688262960225	0.959729421349327	0.947045322874125	0.939057413693217	0.951540848420671	0.910730950732714	0.891887238659291	0.945772393839772	0.917598238411186	0.697236661511790
0.937790817060505	0.915322731276697	0.959946771840238	0.971190174013495	0.936446021196874	0.932202478284428	0.909319044541312	0.862906849801120	0.876167209300874	0.844101079038588	0.982723683997410	0.976788194928213	0.930041729095947	0.888885050486790	0.911652239243801	0.886380992813448	0.974453780449612	0.949117039474055	0.876279065042670	0.858149219815936	0.965688216563529	0.969436402490868	0.905732119339665	0.959685890178056	0.946881974108578	0.939097173507808	0.951483196131210	0.910651051665304	0.891772367336337	0.945671007889495	0.917441764214206	0.697110509317481
0.937691023730037	0.915370783132692	0.959867650900883	0.971258491234665	0.936434446452462	0.932204001652666	0.909342887422180	0.862973153671721	0.876117217373097	0.844172801872211	0.982629659731824	0.976779600518699	0.930012995217188	0.888736159519195	0.911563028123072	0.886306762172440	0.974518065968947	0.949095110264717	0.876280685509723	0.858095954112225	0.965862003214154	0.969497855359551	0.905753325324950	0.959642557019919	0.946747509919488	0.939171495154044	0.951496251347343	0.910590253237124	0.891735542531021	0.945707362156762	0.917318128493656	0.697018539553692
0.937622956286360	0.915404347600331	0.959749569945037	0.971375153924996	0.936412524465381	0.932225630072705	0.909188070485917	0.862931285024263	0.876046979344147	0.844096110591949	0.982494257619314	0.976816249997139	0.929953722433132	0.888655647758229	0.911498125433438	0.886151214118334	0.974567778956793	0.949096323664962	0.876240904738905	0.857978112061507	0.965996521429184	0.969653021566470	0.905721998158981	0.959592308802535	0.946693058058312	0.939175856714729	0.951477252450973	0.910520915177835	0.891660267088812	0.945707333213231	0.917199172573803	0.696954396261522
0.937582586630914	0.915454095407154	0.959774333269569	0.971502113105138	0.936380912789907	0.932170770067786	0.909017158459343	0.862922012065115	0.875984470146076	0.844042672743933	0.982541420719944	0.976964974097095	0.929785040170153	0.888579758520272	0.911398229416124	0.886018274541076	0.974557564494814	0.949098712709681	0.876200805405956	0.857951290157581	0.966049559584025	0.969750589800300	0.905634040449210	0.959508069210747	0.946783218160298	0.939184946329444	0.951377279574131	0.910471850151960	0.891556294778657	0.945558581187869	0.917182875567536	0.696966041259879
0.937662476801961	0.915472030757083	0.959863056379477	0.971529774523191	0.936362273372298	0.932127320123037	0.908913954164174	0.862851293050542	0.876011610485666	0.844007100515951	0.982642600082656	0.976961307262040	0.929753432239184	0.888494141873376	0.911312638857440	0.885951922899295	0.974550011926850	0.949198257721772	0.876191177268175	0.857898829527445	0.966085477762146	0.969825397536134	0.905604243360627	0.959499776960931	0.946805012735325	0.939198776320126	0.951270150528655	0.910390896799945	0.891522916499067	0.945429482998593	0.917122770199187	0.696826728002694
0.937787746271749	0.915520080011392	0.959938125140631	0.971519849251304	0.936237357575146	0.932133849609929	0.908779266213478	0.862795494560440	0.875982233492453	0.843926343469332	0.982696497550478	0.977069232254662	0.929801714117975	0.888373717287913	0.911152446591955	0.885853316776301	0.974549547509996	0.949137996404128	0.876035582220719	0.857827360251111	0.965933254286187	0.969834902442677	0.905475743211225	0.959523288710646	0.946894844458830	0.939230831654164	0.951145178580537	0.910283410737005	0.891417258904907	0.945341047681138	0.917027840312780	0.696782241765250
0.937778750651202	0.915559418360999	0.959980690075194	0.971439457487986	0.936190313826162	0.932068424135890	0.908596047542951	0.862716586879054	0.875808920134889	0.843807930241477	0.982703743099866	0.977138784198713	0.929870983450998	0.888352518228599	0.911021343678141	0.885765839350800	0.974594443193454	0.949148534232564	0.875852362015034	0.857733010649528	0.965871163435789	0.969858231799564	0.905308517498270	0.959457795070134	0.946872665947613	0.939318878875269	0.951029067808283	0.910169600793531	0.891368045920708	0.945395403868312	0.916905505894677	0.696665511596009
0.937749661576196	0.915639763366917	0.959959249116273	0.971398885401028	0.936161453383428	0.932077493933392	0.908450462791894	0.862652337442922	0.875678063102273	0.843696203821919	0.982715604506402	0.977283439089141	0.929805406875070	0.888371150819856	0.910919562402574	0.885784414043423	0.974572165068222	0.949110767761636	0.875661248578312	0.857660840575948	0.965720617919067	0.970072714365145	0.905159552795806	0.959418771315025	0.946989103517747	0.939452796242881	0.950924359893246	0.910124237878272	0.891454783225235	0.945354834818184	0.916765062102607	0.696619166630235
0.937845859235408	0.915698657120539	0.959881799945949	0.971355339726638	0.936117012512158	0.932166421417295	0.908388822514509	0.862499817547679	0.875655460281521	0.843690431015578	0.982769170769604	0.977357112971016	0.929832639807963	0.888506885600984	0.910862383676187	0.885772686572546	0.974543001628588	0.949072019542698	0.875540707326011	0.857574859315969	0.965640590191190	0.970126561861614	0.905071134126074	0.959352620624389	0.947063028766506	0.939549179882478	0.950829912726812	0.910082196560196	0.891412277270934	0.945345907287715	0.916629206000768	0.696545607980976
0.937969805610554	0.915780505237019	0.959833611863077	0.971314585716840	0.936089334964549	0.932267035556719	0.908347172648124	0.862550320531351	0.875602759617579	0.843783246409959	0.982871675258920	0.977354319314562	0.929796592233449	0.888542772196702	0.910874459944721	0.885892261704536	0.974460773828517	0.949040346562070	0.875338725826200	0.857579708512514	0.965664611736784	0.970162620789609	0.905080747363729	0.959274977990317	0.947084117992508	0.939623143478354	0.950861670978528	0.910119190281875	0.891475381313482	0.945422219694223	0.916496577373270	0.696511995837922
0.938067366825123	0.915785703034203	0.959823382352338	0.971373133511201	0.936120789298642	0.932389402255743	0.908242818677722	0.862549458279703	0.875512924591245	0.843819165421063	0.982982736540779	0.977323333560997	0.929832619163770	0.888553661329226	0.910930450954286	0.885954597153068	0.974441721799974	0.948970426934459	0.875179206912121	0.857541551650723	0.965654047377700	0.970143710511397	0.905092977961198	0.959223266552409	0.947057468481247	0.939600067897615	0.950859666663208	0.910234076095169	0.891570940094171	0.945557389725043	0.916342883588197	0.696488098517941
0.938083889150499	0.915818208497540	0.959916407491836	0.971464241165943	0.936138327207966	0.932382866383868	0.908229991560865	0.862653761161602	0.875512271245158	0.843972782804925	0.983023153913708	0.977356043804209	0.929820886392650	0.888617115759369	0.910940921643933	0.886000736101794	0.974401797465038	0.948865384414321	0.875151208400333	0.857661878222246	0.965555001427670	0.970120395428286	0.905090990520598	0.959173005592676	0.947087521555135	0.939587705357164	0.950898802395661	0.910294757260910	0.891687489591311	0.945643579607779	0.916363430775873	0.696548252950749
0.938088999847095	0.915851909494734	0.959919032352857	0.971562808147275	0.936194587752900	0.932340256808861	0.908284122125452	0.862700755975882	0.875613691417163	0.844009148017842	0.983096622051414	0.977284587296943	0.929900371548035	0.888744291495742	0.911055129366066	0.886067756261800	0.974397321446942	0.948955040382543	0.875241261400023	0.857706093676973	0.965484051197269	0.970084441316908	0.905161503128093	0.959137171190461	0.947051673589922	0.939532816395797	0.950897300993391	0.910258185016506	0.891862792925833	0.945707003314678	0.916456561107741	0.696562235653376
0.938120980897179	0.915928174425496	0.959857537674369	0.971670207903241	0.936209239850237	0.932351347617444	0.908323631530318	0.862792855705983	0.875676141942953	0.844050093581672	0.983098893905211	0.977303857916506	0.929997969029168	0.888783624725977	0.911135157410080	0.886039484401333	0.974435018962941	0.948967499597536	0.875304478653397	0.857790172293370	0.965362808411952	0.970033053662065	0.905214934398378	0.959177951403774	0.947110160382618	0.939458963462923	0.950909805870428	0.910222374607029	0.892005892705607	0.945735290870793	0.916585315358010	0.696630111482088
0.938113492466778	0.915941560596798	0.959890719078968	0.971753325871686	0.936300697690867	0.932287786252388	0.908346756180636	0.862829729396558	0.875699370063762	0.844170335729242	0.983073506583944	0.977261468997400	0.930030454817393	0.888843399451304	0.911267433535951	0.886008173948473	0.974514073503079	0.948996364815946	0.875439083853205	0.857947005135948	0.965394137130697	0.969984025656139	0.905331717086232	0.959229146777840	0.947116668181660	0.939390451683920	0.950938396864360	0.910240356976886	0.892146280626411	0.945782916677918	0.916784692846380	0.696622691813186
0.938087256271595	0.915957306641446	0.959870422467497	0.971767656337604	0.936360224646294	0.932291481597104	0.908409169178929	0.862896109701469	0.875801136232601	0.844210700873519	0.983073543501331	0.977308344920237	0.930007109995330	0.888879156592762	0.911314356012694	0.886010642096815	0.974570538458918	0.949007490784539	0.875486246627141	0.858124436600249	0.965369640491374	0.970079262408285	0.905420896348649	0.959297016541637	0.947190875132177	0.939396969994280	0.951013295940339	0.910307722689125	0.892279923871311	0.945744056259237	0.916900200041898	0.696673833752228
0.938067569440421	0.915922818146117	0.959842562933933	0.971737164979686	0.936427870908481	0.932364502271571	0.908537805000274	0.862872315703757	0.875914050149654	0.844349620088143	0.982970374357189	0.977326304642768	0.930101560736956	0.888956689595774	0.911355110578794	0.885946663835298	0.974629703704462	0.949113215481752	0.875664757313065	0.858190371177831	0.965424809299600	0.970037020811141	0.905491435425493	0.959307442262284	0.947194607509649	0.939419281633571	0.950992930433229	0.910365643506460	0.892284081296617	0.945734097761706	0.916910468357029	0.696628528093803
0.937979851234866	0.915922184127584	0.959848037951976	0.971743772877517	0.936463450742816	0.932447858659310	0.908641251773467	0.862996175175310	0.875978086205844	0.844418229180116	0.982810219532771	0.977325966616195	0.930138242821273	0.888976252060412	0.911359789043878	0.885898292555347	0.974647731663947	0.949200916731248	0.875758380899588	0.858220282182216	0.965551515835376	0.969956644556013	0.905586877330812	0.959345310707258	0.947157515557401	0.939488495773818	0.951027551899954	0.910392397745861	0.892288751873251	0.945852871884087	0.916918771324841	0.696594738103833
0.937908710379805	0.915878426494034	0.959720737473446	0.971729544551877	0.936493470943725	0.932559449069289	0.908632682283837	0.862990505777256	0.876000265136330	0.844336914132847	0.982608794580041	0.977277762407711	0.930116519548959	0.889007025369301	0.911368401151557	0.885835321934535	0.974720466175455	0.949238662133084	0.875756097165000	0.858190174555230	0.965603297243957	0.969962857749196	0.905626268760646	0.959372630378857	0.947138412638716	0.939451856333651	0.951062020349589	0.910378276042283	0.892271335907509	0.945939681868222	0.916850619660613	0.696575292192504
0.937869631077522	0.915892456391581	0.959704391157713	0.971714344413392	0.936502795312917	0.932557677624010	0.908655220082200	0.863065729720137	0.876021229982731	0.844343952222628	0.982535873220425	0.977290505329072	0.930033656047831	0.888999306909745	0.911349053057078	0.885886504140070	0.974770968306440	0.949250217053578	0.875752344870244	0.858244797370437	0.965563263339359	0.969896027999853	0.905591500186166	0.959360290571521	0.947168347987439	0.939388805681122	0.951095721468003	0.910389560854993	0.892222634053928	0.945928888263821	0.916886929386068	0.696636741379553
0.937957248202844	0.915910467126571	0.959735895889563	0.971636134330086	0.936550731209336	0.932529904408546	0.908731564183440	0.863091099582158	0.876095120449377	0.844406426216833	0.982491769990581	0.977141780506208	0.930089326524839	0.888987699477434	0.911389431292085	0.885964802165569	0.974828416989020	0.949360661525903	0.875749785099711	0.858289935290685	0.965524055652809	0.969836346173291	0.905621789301897	0.959362956009349	0.947094656888965	0.939330747091027	0.951171300400674	0.910402630816411	0.892314049081664	0.945910694696505	0.916914097918132	0.696539594075241
0.938073477702471	0.915896249027231	0.959779134707232	0.971539863053167	0.936539856155429	0.932614170690716	0.908727479771566	0.863136309197808	0.876168481060392	0.844465838094769	0.982449640763179	0.977116413904007	0.930232594606744	0.888937506465964	0.911401896250305	0.885999776627473	0.974840146787699	0.949284195021428	0.875664983183389	0.858314384120284	0.965373381784991	0.969745518473651	0.905580675755068	0.959390665140179	0.947060169644201	0.939296266619740	0.951202159438395	0.910451648239975	0.892357177526844	0.945875823094718	0.916917500633053	0.696540209461319
0.938056326699205	0.915858426405648	0.959784834786881	0.971469365439900	0.936550821021256	0.932656307561745	0.908659428709406	0.863135040337151	0.876159356831558	0.844516572236983	0.982423416039805	0.977075918699211	0.930351562861385	0.888950496046422	0.911402879335536	0.886027175341781	0.974852534569710	0.949263524668933	0.875617623844958	0.858343486363343	0.965347720644075	0.969696843922346	0.905559453539295	0.959382370604653	0.946962533715304	0.939319629419054	0.951278065955016	0.910489971728911	0.892411223605170	0.945997491717247	0.917018327057116	0.696471035421945
0.938041470912935	0.915890834875495	0.959750772810695	0.971487611149532	0.936553251435804	0.932716704907300	0.908648525798109	0.863157966514998	0.876238027724090	0.844515575687942	0.982390461227351	0.977152483593301	0.930342016285104	0.888962048934820	0.911453324259967	0.886086678412252	0.974809244954856	0.949220801645363	0.875606789777154	0.858435322578073	0.965267027500548	0.969797246377155	0.905515949602654	0.959380791051287	0.947019412903425	0.939386750850630	0.951409000573568	0.910625675462836	0.892533929327986	0.946008736591837	0.917096491819208	0.696535477356628
0.938087398986668	0.915946970048450	0.959755138389449	0.971462772021152	0.936612061626353	0.932827997721269	0.908787468941161	0.863016174390517	0.876458302460642	0.844591661198678	0.982360835027416	0.977237517152215	0.930398104289136	0.889025386465609	0.911589164241454	0.886093437106695	0.974800157771750	0.949250549623720	0.875692562220075	0.858494280845992	0.965230710803141	0.969818190582175	0.905529537282363	0.959395412394144	0.947113975849209	0.939421475820887	0.951501155425171	0.910684209779925	0.892506202482987	0.946035057550849	0.917139450421253	0.696582524986424
0.938104384487992	0.915980630992412	0.959798895326692	0.971412947002429	0.936687826582963	0.932867566973097	0.908980739563862	0.863049109674485	0.876674951177184	0.844733997886917	0.982358863614260	0.977311589624948	0.930389610181332	0.889030704501213	0.911714280581360	0.886193034497617	0.974771708180702	0.949269643003291	0.875692231796467	0.858600014858061	0.965270783396816	0.969893961170408	0.905586496742337	0.959413360925019	0.947217435837465	0.939485736795842	0.951639410176457	0.910731964447253	0.892503064394531	0.946074129821771	0.917170903966110	0.696623744802443
0.938105851607604	0.915895997339495	0.959852321237457	0.971494628628086	0.936803924733266	0.932955455855391	0.909053358415457	0.863031676871950	0.876732150687040	0.844728118360378	0.982403241437159	0.977350769362500	0.930357311488839	0.889030393869741	0.911816446897300	0.886209106506664	0.974815489889282	0.949275847530931	0.875683405638597	0.858573952431181	0.965284588610257	0.969910545907700	0.905661570285652	0.959463513937548	0.947249432851785	0.939468670961983	0.951703332486655	0.910792440047067	0.892498217806985	0.946118866438477	0.917181187530836	0.696644284494456
0.938031005182342	0.915908309090519	0.959963876125442	0.971551152713139	0.936818917225394	0.932970280237328	0.909104020526120	0.863106683751165	0.876800853017507	0.844780799144555	0.982454410558341	0.977458748452671	0.930284077677570	0.889081019374077	0.911760973180607	0.886226375729432	0.974796255587383	0.949254703521852	0.875707359611962	0.858565819931978	0.965254500619645	0.969951670385387	0.905701166309106	0.959498886090069	0.947316727863826	0.939455313152869	0.951708053147742	0.910809979016149	0.892486935179829	0.946100309962067	0.917266319875084	0.696752848390335
0.938023981935854	0.915896659806716	0.960000449746136	0.971600019445980	0.936800460084916	0.933009267958252	0.909151825653443	0.863057240786943	0.876917529166305	0.844718605093743	0.982595628830786	0.977397856865708	0.930261754774188	0.889118145693853	0.911739416734021	0.886247528467983	0.974780690492786	0.949347412060989	0.875808129377922	0.858522770576455	0.965238107598957	0.969954701560710	0.905748948107603	0.959570311951823	0.947330138691214	0.939427589726411	0.951618472477895	0.910728064824220	0.892518906051699	0.946080227216340	0.917299673379934	0.696759949562061
0.938072009021640	0.915918803358917	0.959963849710758	0.971646252201610	0.936781452510458	0.933088785674135	0.909146978066326	0.863037190258793	0.876956949835212	0.844618686630490	0.982636078771219	0.977394467297359	0.930296357701753	0.889053598620516	0.911701501794132	0.886150401855547	0.974803030497717	0.949337761102796	0.875886894748083	0.858486320083656	0.965137139241702	0.969878090183775	0.905730074889822	0.959693557178667	0.947406654076614	0.939360879465319	0.951562749460693	0.910642459533896	0.892496739402407	0.946052459390539	0.917322632911246	0.696837949729779
0.938073225664798	0.915927677151736	0.960045358443753	0.971669626981169	0.936821627029268	0.933093907480165	0.909114923693853	0.862984770099521	0.876885187021852	0.844594457645184	0.982621663711517	0.977231873164394	0.930319215862611	0.889067592160468	0.911771843690330	0.886017565427911	0.974837520952531	0.949347856422550	0.876011966027103	0.858494667632483	0.965206359635674	0.969821582687914	0.905793574347656	0.959797339023186	0.947361063677224	0.939235827889912	0.951552828441108	0.910657966561287	0.892507076289511	0.946032323387978	0.917355894533793	0.696813341758247
0.938066312042995	0.915970196760002	0.960094488722671	0.971628461121400	0.936828303876625	0.933117574894241	0.909113927932489	0.862950703510389	0.876861026238758	0.844428763997114	0.982623348865870	0.977186053757272	0.930207792387125	0.889024880666793	0.911769192957778	0.885929815574605	0.974843201462502	0.949357680676852	0.876023843382515	0.858448934843559	0.965253370183574	0.969902004676388	0.905892721489451	0.959838801339574	0.947363849981095	0.939156247273073	0.951560310197600	0.910620561600481	0.892586863600033	0.945934069368451	0.917325137801915	0.696829578878128
0.938057144528378	0.915905758164947	0.960083328203546	0.971591159285649	0.936807945296857	0.933169153175309	0.909187813822472	0.862854765072975	0.876853816045332	0.844435999458927	0.982585908738444	0.977173982525958	0.930167369219245	0.889073046121506	0.911746382291219	0.885831297782269	0.974894103182658	0.949357246621812	0.876062022533144	0.858370405690544	0.965326253040793	0.969893099999319	0.905953982367403	0.959783532560811	0.947317076974883	0.939156249160962	0.951514028134550	0.910546103628685	0.892555264917888	0.945909021361194	0.917207570396090	0.696756713997400
0.938001934802861	0.915895055482776	0.960092567449274	0.971594722798793	0.936814415935968	0.933204707135777	0.909287985193018	0.862903016138188	0.876858363601395	0.844492789479291	0.982551643167612	0.977187049954618	0.930160201758756	0.889089140854789	0.911718393570402	0.885815721997988	0.974885529040857	0.949325565794764	0.876031607518541	0.858319722261457	0.965452943485038	0.969873755048437	0.906002696696081	0.959707962416081	0.947272051504240	0.939238872986063	0.951547635506250	0.910531816094606	0.892595140718096	0.946034090050016	0.917122200991225	0.696724796050147
0.937975470222267	0.915866976582902	0.960034094564304	0.971621257750995	0.936864854958896	0.933267269331182	0.909239465861983	0.862865959231130	0.876805947266333	0.844452438625371	0.982519201437529	0.977224861491127	0.930159723154857	0.889158057678003	0.911680725541612	0.885780788436467	0.974885830922782	0.949329813037163	0.875957386410305	0.858246161447861	0.965554833456781	0.969931802516191	0.905988416170862	0.959639960841879	0.947271090068525	0.939277472326220	0.951559240797653	0.910531854692139	0.892583099523672	0.946127483318655	0.917026749317781	0.696730676373542
0.937944558572228	0.915863511428866	0.960083448809367	0.971671532241562	0.936884715659807	0.933253975371627	0.909162276470299	0.862906324466424	0.876729987853436	0.844452352309252	0.982661844184937	0.977353252391397	0.930041525869474	0.889187969369538	0.911592805269259	0.885766392626215	0.974838972399879	0.949323078963028	0.875916870857911	0.858301182058329	0.965610577620917	0.969959051035385	0.905948381257867	0.959549051481232	0.947353349173514	0.939326572689998	0.951513872306802	0.910594542718301	0.892514254416978	0.946050933956627	0.917084885093773	0.696797176735130
0.938012782227419	0.915842606360328	0.960137199206102	0.971671371144764	0.936917535975950	0.933228674254990	0.909172365922578	0.862904069464244	0.876759690997054	0.844473074160310	0.982820739981399	0.977314874458470	0.930041913046435	0.889181063571321	0.911562927464690	0.885780231401533	0.974786801538782	0.949442432216037	0.875958877483407	0.858335980684454	0.965689841402420	0.969958668579809	0.905991593537270	0.959566586773598	0.947338635601171	0.939340276156065	0.951476342375402	0.910627316188269	0.892505942086718	0.945942000539258	0.917110292937778	0.696705018286010
0.938075722813188	0.915847012358539	0.960136476370430	0.971636772579300	0.936866935170299	0.933280311360759	0.909151550662896	0.862946256610046	0.876770933881714	0.844449718917979	0.982913667392198	0.977371626572512	0.930060081880301	0.889100509995978	0.911486069998754	0.885728073842064	0.974786421575973	0.949428829405525	0.875896410232608	0.858351155658787	0.965586381143968	0.969884108537515	0.905959457395598	0.959655435251923	0.947357785361641	0.939346803814224	0.951423366185769	0.910573908307300	0.892399561453336	0.945855359683601	0.917141040121823	0.696712110083153
0.938029172458450	0.915880379947163	0.960118024853304	0.971558116177382	0.936879919189528	0.933267282390184	0.909112068966410	0.862976585698489	0.876661963856357	0.844401946607704	0.982948777322605	0.977338204418555	0.930084652539270	0.889066532205544	0.911389871201514	0.885669191195125	0.974866817269837	0.949489489408729	0.875851413790808	0.858323573521718	0.965594901348897	0.969805956427374	0.905930930026296	0.959677827367467	0.947243767539322	0.939381492102076	0.951416673275503	0.910521162275376	0.892296962399894	0.945909137681929	0.917129927435907	0.696602804976302
0.937956974328190	0.915960766211345	0.960039029848470	0.971503640820576	0.936908276755603	0.933266335141939	0.909108654347848	0.863042362645571	0.876604453169937	0.844347810696163	0.982925477666865	0.977380101354343	0.929965157712136	0.889046835662401	0.911316980247650	0.885677147020649	0.974902959306622	0.949506777855068	0.875806947408039	0.858315300748814	0.965496230443458	0.969943789030237	0.905931926203217	0.959746312955045	0.947266566906440	0.939445913988722	0.951388206086808	0.910551412734141	0.892299185969002	0.945856994302311	0.917084974304413	0.696544179470522
0.937993208753253	0.916019756947583	0.959929418495994	0.971440082328130	0.936935895758224	0.933287292788270	0.909170315259342	0.862995120166093	0.876672164757109	0.844370493310619	0.982907060719328	0.977331040307317	0.929914493725778	0.889138959871378	0.911282736995531	0.885647947100049	0.974938860216665	0.949516488896345	0.875844034831732	0.858288675191851	0.965479408777233	0.969974012949118	0.905970715058089	0.959790426753205	0.947305292412690	0.939464930978745	0.951347393491746	0.910533967740009	0.892197071156364	0.945784384857155	0.917059406415698	0.696426289335704
0.938052471155787	0.916064320721071	0.959841552586379	0.971366180983104	0.936934081449438	0.933265291340023	0.909217107139039	0.863121450363071	0.876756866397903	0.844457064107724	0.982930078357315	0.977254507572256	0.929840127360630	0.889131035029347	0.911311985981008	0.885745360082145	0.974911742025012	0.949490881677975	0.875782789007555	0.858365336686688	0.965552110697174	0.969970594446417	0.906075410240949	0.959808977732675	0.947349960854431	0.939462159044657	0.951379940072795	0.910568192153662	0.892195424434861	0.945797098471886	0.916994620727178	0.696338509726951
0.938073945863740	0.915983277613884	0.959820973376348	0.971392051830095	0.936937599024773	0.933294366720589	0.909141702772595	0.863158616640700	0.876737326042867	0.844418507114281	0.982976226617310	0.977190618477112	0.929880366993493	0.889092800652816	0.911386876592848	0.885819221261871	0.974925902071399	0.949436333892090	0.875742661669998	0.858373011083096	0.965582260916536	0.969897325982498	0.906151517097436	0.959842530556322	0.947349414055986	0.939358784724130	0.951398129651834	0.910651220624524	0.892259714332202	0.945898600074641	0.916875521219819	0.696255812927254
0.938003681562134	0.915897140408432	0.959920215412458	0.971433209371196	0.936895700953031	0.933195091784404	0.909116831270150	0.863282171630019	0.876786236800911	0.844489967197545	0.982969623325720	0.977214898739670	0.929887181791227	0.889113616531214	0.911385075550680	0.885892206420921	0.974875507109794	0.949350329738644	0.875753555438531	0.858472282038563	0.965525330067339	0.969827087095857	0.906171076467244	0.959836931479924	0.947381906647485	0.939295353864614	0.951452117931661	0.910698518639689	0.892344462619364	0.945941411190708	0.916846516101222	0.696258084362162
0.937981666643504	0.915807434937322	0.959938308740638	0.971474029371806	0.936885575705051	0.933062656428243	0.909156422826488	0.863340436122892	0.876880203533776	0.844476634197028	0.983005501590777	0.977137490751388	0.929979557640081	0.889192865618269	0.911500024068551	0.885981128311164	0.974845447172983	0.949438961651263	0.875869223773000	0.858443173278527	0.965501192831069	0.969749708088992	0.906226447040884	0.959789202724217	0.947353305561229	0.939207258856344	0.951477410107160	0.910638573255879	0.892450714624224	0.945963720747403	0.916855969871860	0.696209120858194
0.938019802487807	0.915784617125306	0.959909728762208	0.971503656972335	0.936801211048249	0.933012599401199	0.909145609588752	0.863414788641428	0.876904248699020	0.844477594186641	0.982989933786682	0.977164845908325	0.930085875341315	0.889153590527776	0.911589364795759	0.885961308509922	0.974824950874465	0.949455150596507	0.875932721636337	0.858417488458669	0.965423787154680	0.969655779622770	0.906238473648637	0.959810630544317	0.947423079258777	0.939128194780909	0.951511651010204	0.910563675741228	0.892537076885761	0.945982272873094	0.916897862840619	0.696212968672607
0.938044195749485	0.915764007358583	0.959984935397896	0.971518491270185	0.936819986176556	0.932909701745184	0.909139000575260	0.863433687596259	0.876890051196751	0.844525556908178	0.983019377146791	0.977081371280999	0.930126082711344	0.889172764087220	0.911713121334320	0.885960517221724	0.974804249510459	0.949477917938502	0.876076566522811	0.858463982325472	0.965498422898536	0.969579873287104	0.906272751147033	0.959872041472014	0.947458021121793	0.939097489650941	0.951533022417571	0.910613462715338	0.892615318092120	0.945995944621863	0.917024720624714	0.696123996159343
0.938036503502307	0.915777932604522	0.960003063160277	0.971478621148231	0.936830470438367	0.932875213160347	0.909149634529836	0.863496480858570	0.876983973612963	0.844461459055759	0.983123682525633	0.977051463423201	0.930120672756999	0.889166525903984	0.911756740360731	0.885991748355000	0.974756115644031	0.949480440330504	0.876149140041029	0.858517938616618	0.965508842977359	0.969659163027619	0.906311603862112	0.959946765210834	0.947573250835858	0.939143298855187	0.951599828683261	0.910702601761662	0.892683738692778	0.945912735018890	0.917095011754871	0.696067496662052
0.938081197921547	0.915763184503487	0.960015692740848	0.971443300335679	0.936886684608958	0.932962728109417	0.909200730723291	0.863496952509374	0.877075989615684	0.844510656031829	0.983113606080809	0.977001914884660	0.930256843614839	0.889185401459994	0.911823553390629	0.885966217605029	0.974731770070332	0.949569872368151	0.876343246255117	0.858476757894052	0.965566724704067	0.969637208311422	0.906344002554639	0.959966653130708	0.947625998147384	0.939195061622732	0.951557390807782	0.910739740345533	0.892608031782949	0.945858979433839	0.917054392943475	0.695895212174459
0.938036585239653	0.915740335857075	0.960069589442637	0.971473496119977	0.936910123741818	0.933079186047169	0.909261387934699	0.863598839829079	0.877087040971881	0.844524724744056	0.983086871567590	0.976945613741808	0.930335210224732	0.889163265478327	0.911802812880145	0.885927740982949	0.974627074847603	0.949614522541168	0.876428021116079	0.858433486674348	0.965669494298871	0.969606301313778	0.906410307431353	0.959994361326577	0.947667214250403	0.939265688554836	0.951561005455063	0.910747765132123	0.892527145509816	0.945923757519235	0.917018069494097	0.695744399427195
0.938000951928749	0.915637672254113	0.959950208623680	0.971494398023744	0.936946844650408	0.933204508017196	0.909230203259737	0.863540940584918	0.877005633999427	0.844398174810660	0.983036328509149	0.976876990933153	0.930359017937700	0.889139834783933	0.911761032498188	0.885869724273618	0.974584816782783	0.949620463987553	0.876407582932184	0.858362005963362	0.965718124716961	0.969660638288838	0.906427064149745	0.959977137483566	0.947724300444977	0.939222944970584	0.951548023164961	0.910667665799867	0.892430096253296	0.945953743333181	0.916906672389672	0.695618767654794
0.937942331352708	0.915567920528563	0.959907562855573	0.971521423678422	0.936935477418626	0.933171159053820	0.909191091663774	0.863573202709318	0.876939617043690	0.844362241628364	0.983073601432606	0.976882409500733	0.930291477776450	0.889102990838689	0.911699968239186	0.885874408158552	0.974544701044596	0.949597692589778	0.876377816922955	0.858375866398870	0.965697874617180	0.969655639203796	0.906381942372438	0.959950778415868	0.947828179501985	0.939136745365356	0.951506998455676	0.910600531126531	0.892300291919321	0.945874448056291	0.916895563531936	0.695573483451282
0.937970710411836	0.915473804267115	0.959909261489744	0.971457622765636	0.936944080760557	0.933120378848721	0.909177117126973	0.863541591093294	0.876927409747548	0.844395606376176	0.983115941497540	0.976724480467479	0.930286263573736	0.889052840819489	0.911637293148083	0.885894619080856	0.974507792345423	0.949665880698915	0.876353263320995	0.858398792974386	0.965671454864271	0.969624894624900	0.906420054571002	0.959936315743986	0.947793976967586	0.939028460267588	0.951472483094897	0.910536825464622	0.892317542469406	0.945759181121243	0.916892483503886	0.695375233174664
0.937996928514917	0.915359732154745	0.959900286471550	0.971361201411072	0.936879845561405	0.933150072022427	0.909055260179391	0.863537050823626	0.876884343665549	0.844446717971700	0.983124107433793	0.976709484802867	0.930324418588016	0.888963941178793	0.911527976143576	0.885858008159591	0.974436854597573	0.949563041259114	0.876244441300879	0.858404794186973	0.965516231475743	0.969535813180228	0.906347778890824	0.959911144099582	0.947776041838546	0.938924216031530	0.951387360641073	0.910472131375933	0.892290056565658	0.945637762614444	0.916909317118624	0.695287160803175
0.937917237340588	0.915259768095678	0.959818062308122	0.971266838989682	0.936844144919375	0.933103335534045	0.908908884181374	0.863496650738002	0.876784394733659	0.844478976522094	0.983088671052328	0.976679409524210	0.930299679540494	0.888944156570793	0.911428582072568	0.885833632481058	0.974398851697675	0.949527471029511	0.876182671011952	0.858395036152312	0.965473272179979	0.969462334793665	0.906301534740573	0.959833794044732	0.947677751827827	0.938890906563381	0.951295353273278	0.910402109766035	0.892259303657839	0.945652774848870	0.917024458889129	0.695142858765742
0.937848604363344	0.915261803895485	0.959696496004647	0.971285049269680	0.936776126306878	0.933047840102883	0.908815695449833	0.863499830022489	0.876774761630896	0.844450037511726	0.983042529538752	0.976763539844849	0.930159815119125	0.888927198000019	0.911343033552834	0.885844875410351	0.974347728109285	0.949493400945511	0.876156318776108	0.858451974677263	0.965390706258333	0.969526454247344	0.906236617514822	0.959782360319163	0.947695641179307	0.938879403429095	0.951232117204633	0.910415804360599	0.892335370842108	0.945599317980354	0.917124294903817	0.695145349764410
0.937894104606876	0.915296328755005	0.959625497888332	0.971266420301237	0.936766883029296	0.933034219486140	0.908841660608198	0.863387465380014	0.876937158086097	0.844521510668169	0.983036759121728	0.976801887730155	0.930123649017420	0.889001238317351	0.911361549355310	0.885805095434848	0.974326369208196	0.949550144204212	0.876240085401909	0.858510719253211	0.965383585125795	0.969481676064033	0.906190737250355	0.959750134026118	0.947721690787206	0.938861591391665	0.951140769582705	0.910413184551633	0.892266526239566	0.945561513157706	0.917185214671419	0.695147607316141
0.937960273723942	0.915290233246866	0.959633833209658	0.971196876533845	0.936775591270410	0.932990089639982	0.908947995871171	0.863435114589198	0.877095745594406	0.844657252622757	0.983045512126965	0.976824841168241	0.930027635174858	0.889003945258241	0.911418273655664	0.885866981422801	0.974288065253305	0.949580360635521	0.876225469638308	0.858644547965943	0.965476838963906	0.969471706179674	0.906210735773987	0.959717044100350	0.947770778618253	0.938839664930242	0.951166175789021	0.910431839798054	0.892257568837200	0.945561492015713	0.917237202380028	0.695183682605975
0.938099955931429	0.915210539933206	0.959672505296412	0.971232122621632	0.936845519632823	0.933046451265766	0.908968822085063	0.863434695168913	0.877126444182533	0.844652084842808	0.983119694484097	0.976818899853601	0.929939312191287	0.888979288205328	0.911483765850379	0.885877814829622	0.974336496985650	0.949607558367204	0.876234756481283	0.858676538493730	0.965542939868340	0.969368434027641	0.906260422374089	0.959713820276409	0.947733330049366	0.938716551060666	0.951188813864966	0.910471415723043	0.892241248658274	0.945605128192858	0.917275742796345	0.695216509396218
0.938145754452512	0.915245565997433	0.959795544426914	0.971228571627244	0.936829423872885	0.933061886603129	0.909014917057636	0.863551468660511	0.877227141701044	0.844711848817238	0.983233535513028	0.976849988046543	0.929816547220909	0.888968095338889	0.911472609634515	0.885864148300409	0.974336059108465	0.949640346923659	0.876313853647078	0.858757315132351	0.965544893480782	0.969306477551897	0.906312967134889	0.959686134810021	0.947724241350401	0.938644156588431	0.951235084563819	0.910463986420586	0.892175488545875	0.945586127535661	0.917420298223805	0.695330884304559
0.938254739065839	0.915297602684175	0.959853336109934	0.971228064013360	0.936817787539183	0.933084999318715	0.909078246636468	0.863559662925166	0.877410867539709	0.844673456447337	0.983468732176947	0.976709611830792	0.929747684769906	0.888974022073871	0.911523411031395	0.885895137952018	0.974321541578648	0.949741571774593	0.876441256844190	0.858781146163952	0.965541381886784	0.969255792899272	0.906380816771640	0.959690516288449	0.947678041810423	0.938562660360118	0.951232714041806	0.910358814530291	0.892136848004039	0.945588230462339	0.917490544142240	0.695347836807547
0.938371065024087	0.915348926613859	0.959839840624740	0.971258398889393	0.936773235527482	0.933158387291234	0.909062623284561	0.863599125150478	0.877523837506357	0.844564790953077	0.983580187657857	0.976665570647806	0.929754385586638	0.888858337390850	0.911536078361668	0.885828562326021	0.974312301139835	0.949708996247683	0.876516747612175	0.858793736076116	0.965443474079479	0.969163446313435	0.906380745340514	0.959755138529242	0.947656733323595	0.938477226489764	0.951240051989124	0.910255113122894	0.892022730550009	0.945573829860001	0.917525314032171	0.695420503430664
0.938421218688973	0.915372132655701	0.959924427941553	0.971277657477908	0.936774309007345	0.933144799751599	0.909015885346208	0.863602842860232	0.877474984924546	0.844518454332167	0.983606412984540	0.976492515495179	0.929726790131202	0.888803285361832	0.911599031229974	0.885711678160428	0.974336159718641	0.949671578534320	0.876628291709039	0.858799194855101	0.965501335074742	0.969121393554747	0.906439161285042	0.959817407672645	0.947536063015665	0.938382420082978	0.951239714330737	0.910266082633663	0.891928382587750	0.945508787364945	0.917573049067615	0.695394348743507
0.938432197187749	0.915442295982596	0.959958597726560	0.971252267009366	0.936754882662093	0.933151288446761	0.908999329426680	0.863619202070416	0.877402661983165	0.844353787623498	0.983629038301619	0.976474775647678	0.929559944617771	0.888688130688706	0.911552613010053	0.885591695190276	0.974342579593420	0.949641097663797	0.876638684949061	0.858761589384101	0.965550505525701	0.969235940991088	0.906513435465584	0.959832475115021	0.947446974461390	0.938329603296474	0.951229123136332	0.910216108641077	0.891912290147704	0.945332713980031	0.917542608388251	0.695419964053431
0.938418082887777	0.915415319032022	0.959924817579110	0.971223673953707	0.936758367362379	0.933191774446289	0.909057034227205	0.863556761308255	0.877355553640018	0.844362055610530	0.983611376899496	0.976464826886086	0.929516689009996	0.888599692781033	0.911467687698282	0.885416572450399	0.974427865824460	0.949644925623964	0.876716694798659	0.858681764322611	0.965663334280604	0.969280301237245	0.906534109567086	0.959785333461418	0.947343125222256	0.938329824802109	0.951135491035419	0.910114015602483	0.891801352431948	0.945206924338964	0.917424913329640	0.695354361599783
0.938290021103642	0.915425418781581	0.959886917288808	0.971257551361508	0.936728454452762	0.933175994508014	0.909102798741352	0.863606148329158	0.877315321766134	0.844421817161122	0.983565846657732	0.976471363271741	0.929471732421085	0.888456954097793	0.911357719096286	0.885310820245650	0.974477080806362	0.949620781297975	0.876757663058531	0.858644927987361	0.965870205394530	0.969331820597964	0.906540677206342	0.959746542818950	0.947267443544468	0.938388918116708	0.951125249978217	0.910046228724853	0.891788162592670	0.945224918678144	0.917356588963640	0.695330338254780
0.938201547151532	0.915440750483637	0.959795113667624	0.971334612109910	0.936688040494276	0.933182053167161	0.908973627607969	0.863569693121964	0.877244366145627	0.844340345488777	0.983475387789111	0.976529932814837	0.929408544912266	0.888394316219536	0.911285776950064	0.885138946564554	0.974508900476088	0.949594520365387	0.876727059551490	0.858538632175615	0.966030062923517	0.969446243617957	0.906473432238403	0.959677589866712	0.947283746115182	0.938387397752725	0.951076830241850	0.909973204017936	0.891756677607888	0.945240096324307	0.917290585004389	0.695324578880689
0.938112156038617	0.915476130841217	0.959830981802669	0.971438138662120	0.936630675190695	0.933094971618780	0.908820755143406	0.863576610820764	0.877189379734157	0.844298618164793	0.983552720120361	0.976693645874070	0.929232310643041	0.888346380649205	0.911199910313062	0.885004482970273	0.974481862123485	0.949551727379905	0.876702752126163	0.858520125254895	0.966092021656585	0.969518173115278	0.906342650584528	0.959566041723908	0.947407000294938	0.938426511585088	0.950965547720207	0.909940531012274	0.891684881581863	0.945122055163293	0.917309496342852	0.695342471788069
0.938158427092226	0.915506882348471	0.959916044896860	0.971448924243963	0.936573520177457	0.933030260748713	0.908747520555507	0.863522745207065	0.877223983215342	0.844270263809812	0.983673978953846	0.976697934814924	0.929198586808246	0.888301283224552	0.911159246629334	0.884929752544299	0.974452813113795	0.949596441396311	0.876707129736723	0.858489294488812	0.966135177212390	0.969562848066283	0.906279045770265	0.959524100904791	0.947431992666746	0.938469692902907	0.950844718028244	0.909869131133162	0.891676337570827	0.945036979247748	0.917284390910406	0.695174961147736
0.938259875227808	0.915565861053562	0.959983439027471	0.971414714509025	0.936414871064055	0.933010508486489	0.908622119621652	0.863495038022730	0.877216162359001	0.844213411015179	0.983728181302068	0.976809920968502	0.929256248198253	0.888222305406943	0.911052488750520	0.884828783089855	0.974433734252834	0.949491553650787	0.876560035090462	0.858448021866616	0.965986538132183	0.969528092728996	0.906115609505985	0.959513935892062	0.947489329221917	0.938517373531507	0.950714292279577	0.909780581561265	0.891592286519089	0.945015339480967	0.917218306077323	0.695088146809302
0.938242850075517	0.915619928262491	0.960016642157550	0.971303501175381	0.936326977929526	0.932895170201434	0.908454073035781	0.863423628353968	0.877092430611113	0.844123230485272	0.983721289433598	0.976862091993032	0.929323606079068	0.888246188996643	0.910968788239051	0.884760583212117	0.974456665120524	0.949451852001938	0.876394267831087	0.858389258199671	0.965924887540573	0.969520253614545	0.905917962706069	0.959426106233941	0.947425477067232	0.938617498090347	0.950596558117716	0.909696976014677	0.891563597643650	0.945138811128405	0.917102693862853	0.694901308885031
0.938215129471525	0.915707234562557	0.959987549158215	0.971234612467150	0.936292709304233	0.932846122151778	0.908303113763254	0.863373847543883	0.877013571305005	0.844024041662467	0.983695653997137	0.976985974517658	0.929247621105240	0.888295822447656	0.910912840779615	0.884789844290812	0.974427599622014	0.949368752708192	0.876237229525087	0.858355130238431	0.965769332903226	0.969696913755260	0.905759617278275	0.959350353722901	0.947512879825707	0.938748783472092	0.950510127057834	0.909695003273574	0.891662723050301	0.945160639750184	0.916944408835793	0.694788912204283
0.938326101593497	0.915761021933109	0.959902394239403	0.971170884435640	0.936255059704341	0.932870603196524	0.908235249699772	0.863232514547879	0.877068877452904	0.844016464135765	0.983720380436725	0.977036970710596	0.929278237926417	0.888442508181194	0.910908182765289	0.884776888231481	0.974391077193447	0.949306600527795	0.876159754448728	0.858290496382177	0.965677978470911	0.969741503061653	0.905669487908273	0.959246800531128	0.947574843137064	0.938824920062129	0.950428158122882	0.909676990610520	0.891610824821664	0.945182764470918	0.916795737288413	0.694640727744568
0.938453387977954	0.915798789225530	0.959844448461904	0.971119326186074	0.936260736237885	0.932906449642395	0.908198787207675	0.863299437572281	0.877102445655203	0.844102921442535	0.983779922833231	0.977024269085056	0.929235100911555	0.888482313109900	0.910941406389203	0.884898533316973	0.974297713576880	0.949263618856570	0.875995778044783	0.858299024182600	0.965699161359118	0.969778684492479	0.905700345544700	0.959155707964796	0.947598693482448	0.938869004515919	0.950477115214488	0.909716085697446	0.891653787169481	0.945276365908053	0.916644144292657	0.694521575248969
0.938543513651863	0.915750451663119	0.959827317327134	0.971168195881440	0.936306680484969	0.932984688187214	0.908103094723287	0.863303009700370	0.877081499649474	0.844111946797608	0.983860402648417	0.976998110022047	0.929273117993932	0.888503087287905	0.911013814489062	0.884964259844608	0.974230717898923	0.949167741779416	0.875848505364889	0.858249825701412	0.965692959497603	0.969738938141501	0.905749516180123	0.959111551361285	0.947575548929111	0.938804373138590	0.950481646121227	0.909828182604100	0.891710943938088	0.945402340170748	0.916464582782711	0.694425923993532
0.938544939925440	0.915709520467215	0.959913737154482	0.971243628019519	0.936326381485684	0.932951168982442	0.908094870861863	0.863408040199801	0.877145052844446	0.844221074616608	0.983852283116137	0.977025413875778	0.929276989841211	0.888546439040627	0.911038595935030	0.885011486384802	0.974144743472260	0.949025056603882	0.875805546653242	0.858355183582948	0.965600264558808	0.969710495012704	0.905772272513745	0.959074540134347	0.947624176621313	0.938765967888228	0.950553872989003	0.909890002484783	0.891782720429758	0.945434358483626	0.916445505783613	0.694420326634871
0.938527856535046	0.915671729538353	0.959902536686462	0.971319932268669	0.936375719755717	0.932902244938853	0.908160050736383	0.863442926526268	0.877297076239080	0.844206388713172	0.983883500560452	0.976927596413750	0.929367483702485	0.888660287670613	0.911152641943439	0.885074636029598	0.974098414331348	0.949069798039441	0.875887809419865	0.858382214164732	0.965542351521780	0.969682208560073	0.905826898577565	0.959017060812734	0.947617813178615	0.938692113445596	0.950585894652323	0.909836156457103	0.891887669211451	0.945430884674941	0.916486169188748	0.694382771036946
0.938528801341648	0.915689565809680	0.959820992792028	0.971417571602667	0.936346111270544	0.932910898470263	0.908200976630297	0.863532220792795	0.877437522210750	0.844195459224129	0.983843599997743	0.976929189477669	0.929454001032813	0.888663385771351	0.911227733830235	0.885038858157566	0.974086829532314	0.949041817851779	0.875922270647379	0.858438469133177	0.965425002010283	0.969652269243148	0.905854362107135	0.959028434524557	0.947726114734662	0.938614357729897	0.950627479541261	0.909775655242418	0.891961225762793	0.945397923948510	0.916566946233368	0.694421380555936
0.938506379390382	0.915667706978207	0.959828820295450	0.971509438657530	0.936378491180809	0.932837674292779	0.908205593080089	0.863540975540852	0.877538573107390	0.844273679661740	0.983800990176969	0.976870073826582	0.929472580839932	0.888698938988481	0.911332804723044	0.884994283714961	0.974108215948555	0.949014376034534	0.876005939957142	0.858558209278599	0.965456516875450	0.969628843948646	0.905916109309541	0.959072182770258	0.947784784659196	0.938577760628053	0.950653766389206	0.909774498253854	0.892040029560128	0.945390199766168	0.916697786277866	0.694395330564534
0.938462045061714	0.915671964698790	0.959800568903745	0.971532732400794	0.936411001499094	0.932826583265269	0.908220906904873	0.863575646329182	0.877678189544528	0.844251113422983	0.983804166825665	0.976913297706906	0.929437496383970	0.888714830494071	0.911324672899069	0.884967943211889	0.974124504830761	0.948989097776339	0.876011639431609	0.858697405071641	0.965444581119377	0.969732236778473	0.905951394281375	0.959137732971554	0.947905048263441	0.938623839349178	0.950730635137728	0.909823312298932	0.892123277652018	0.945318909630791	0.916763685311467	0.694426642343311
0.938452372926855	0.915612796571444	0.959767662672198	0.971518276867801	0.936457567323920	0.932891664466610	0.908290220904301	0.863543501958613	0.877826397439010	0.844325797330768	0.983731686876550	0.976926868818311	0.929533105972917	0.888756862975706	0.911329693854560	0.884880055996976	0.974147874175704	0.949063899476710	0.876149908483099	0.858726737345426	0.965499613188865	0.969695473894513	0.905981287632489	0.959153197832464	0.947945786736416	0.938694998091888	0.950699555520476	0.909870847523166	0.892079277965829	0.945278082726162	0.916716009446763	0.694363847448228
0.938358439239474	0.915583993108900	0.959762013524523	0.971546780228306	0.936473328449012	0.932962177549809	0.908337191955521	0.863654272297932	0.877904438057978	0.844372739609987	0.983608556851101	0.976939497550102	0.929555845115692	0.888726746554653	0.911293281891354	0.884814996642416	0.974143693252625	0.949125574763805	0.876202411562621	0.858737168882166	0.965626084067259	0.969629716540686	0.906027398538145	0.959192092276511	0.947932092195380	0.938810428818694	0.950729044996225	0.909892001005177	0.892027381580717	0.945363098648231	0.916684397020062	0.694299866115075
0.938278698341425	0.915514210885291	0.959619613438285	0.971544254195946	0.936466820805323	0.933047684904860	0.908262485534830	0.863622175770937	0.877896969283404	0.844279768426459	0.983459436761828	0.976920692509352	0.929512526233167	0.888696619373090	0.911261453317658	0.884723212249833	0.974209241490418	0.949146083420496	0.876158843440987	0.858704063806961	0.965682328556777	0.969626087107428	0.906013425339725	0.959215246746308	0.947949447395096	0.938807936658148	0.950744167287735	0.909873411410583	0.891935256434016	0.945395631903766	0.916584590989396	0.694249248784117
0.938218368130848	0.915487145577472	0.959608818539786	0.971538293699357	0.936444331882547	0.933004466476943	0.908210610273516	0.863676555320018	0.877870030776091	0.844280766237041	0.983432476338246	0.976965397222893	0.929412002152207	0.888626868880668	0.911195252588242	0.884747731795990	0.974277732990777	0.949160405283469	0.876123348590796	0.858731732716562	0.965643600180743	0.969566305362787	0.905939612317465	0.959209994090303	0.948017642555466	0.938762032438795	0.950746686978602	0.909875103452192	0.891818641348117	0.945329743814842	0.916588854375930	0.694277271177499
0.938282182478131	0.915467723526842	0.959650161524651	0.971481564370943	0.936482807763052	0.932936281885486	0.908216122642126	0.863668853894014	0.877908300099588	0.844320601056871	0.983425364425463	0.976841223688950	0.929440308972937	0.888558039094398	0.911177672101468	0.884780443383578	0.974347925324262	0.949274011676524	0.876122576046955	0.858742643443935	0.965609832378365	0.969495714639681	0.905921731663840	0.959220473716894	0.947966033799088	0.938705011619821	0.950778075756384	0.909866532448777	0.891824956327094	0.945252704039728	0.916608763132239	0.694134941472996
0.938375330131110	0.915428245419363	0.959694920684584	0.971411521946929	0.936501329440064	0.932988756509240	0.908166875231171	0.863717866355470	0.877954426760588	0.844357947791146	0.983418163276552	0.976841879959235	0.929548825806720	0.888447873231642	0.911136502209838	0.884750742754215	0.974357997633156	0.949239794491313	0.876030860854904	0.858738988976974	0.965479117764535	0.969388916845507	0.905850879846042	0.959248054263675	0.947957550405756	0.938648410532145	0.950790831975447	0.909860319517382	0.891812258017436	0.945187259201601	0.916629274992977	0.694085782748116
0.938343725154722	0.915377574380319	0.959685844244747	0.971381040077487	0.936564330507629	0.932977780807422	0.908086650097671	0.863730239681849	0.877932219815079	0.844384525965172	0.983426128935325	0.976829580962253	0.929651913874612	0.888423315778681	0.911098198061548	0.884715471494188	0.974367840084067	0.949257065187188	0.875974315302118	0.858758813012470	0.965491690315225	0.969331523226983	0.905798850235382	0.959243481624823	0.947904932805336	0.938640142958206	0.950849307398479	0.909834903664668	0.891823746267660	0.945294028714831	0.916749999138659	0.693940682585715
0.938320349034601	0.915402436661849	0.959646947487253	0.971429338005140	0.936631642336057	0.932986350776250	0.908078384004696	0.863763479880478	0.877994104889751	0.844381119874120	0.983418072713127	0.976938658801754	0.929648218249919	0.888425865707221	0.911123376521817	0.884732059614292	0.974337576518656	0.949251935946163	0.875967353418047	0.858857847622084	0.965450769624388	0.969431182420389	0.905751520171588	0.959249422768153	0.948003771729414	0.938684243634204	0.950977627106872	0.909914315702081	0.891925536299486	0.945313889856121	0.916857636044378	0.693920142138913
0.938391441307230	0.915450488271091	0.959638718599938	0.971441273757307	0.936764611923598	0.933046504613270	0.908222861059339	0.863651856834773	0.878218843675018	0.844474818397461	0.983447906740218	0.977045000732547	0.929737813540710	0.888526219405468	0.911264660120463	0.884701854142759	0.974320987614389	0.949342451475301	0.876052186264982	0.858956585059608	0.965455236792359	0.969449901685928	0.905787077981526	0.959252761960054	0.948129932572904	0.938709453707873	0.951063279435878	0.909943653631833	0.891899960184494	0.945353389629962	0.916933867832135	0.693893530337847
0.938423382460391	0.915473623203105	0.959670262549678	0.971438672407750	0.936917572800962	0.933045616538361	0.908423000440231	0.863725504623861	0.878417275385825	0.844652721054145	0.983478839612933	0.977138867323608	0.929769912892627	0.888564552511199	0.911412927320390	0.884774725213396	0.974275438374727	0.949414766415497	0.876062960659375	0.859125507975156	0.965532346844904	0.969520996807887	0.905889506473396	0.959255352481103	0.948251378710028	0.938774214341321	0.951222234422380	0.909989297392198	0.891917751641848	0.945427479957286	0.917029195035898	0.693857350902933
0.938455320198131	0.915403592890875	0.959708770362144	0.971556198619091	0.937114069733470	0.933095572574135	0.908499192016742	0.863758896370282	0.878464383138369	0.844673569237529	0.983537605072156	0.977179066683388	0.929798031514665	0.888595858728021	0.911557031398364	0.884771420319803	0.974291228240861	0.949464590908215	0.876065417161022	0.859160294256647	0.965569484736592	0.969520941917150	0.906011686455241	0.959290211377197	0.948307952343842	0.938755111023973	0.951315358820588	0.910071890355651	0.891937586190231	0.945523448464188	0.917099992709941	0.693835544966014
0.938407990450826	0.915417571199194	0.959819452873937	0.971630370640796	0.937219445473984	0.933075151521085	0.908557365874232	0.863892776965842	0.878523930601828	0.844771755194249	0.983599912616461	0.977285523522362	0.929794911724840	0.888671880867137	0.911560247912245	0.884799020830729	0.974261543461440	0.949485632464878	0.876100604889112	0.859232072992975	0.965552920218104	0.969563027172609	0.906087225492205	0.959328612592291	0.948415440329855	0.938749401986244	0.951353229316538	0.910131573962646	0.891954526290210	0.945555042400083	0.917236732880769	0.693920635711844
0.938427690679887	0.915425337964608	0.959860238740248	0.971707723218297	0.937266287077663	0.933076864906982	0.908612119209156	0.863905915248028	0.878629335827505	0.844761993242824	0.983733407365516	0.977234047593066	0.929845560810333	0.888756170172639	0.911595073640032	0.884848037314644	0.974244099039943	0.949613748155037	0.876217598288443	0.859289685615787	0.965541869553257	0.969566882681419	0.906154421646223	0.959406971909087	0.948474617671970	0.938735435370755	0.951287934108349	0.910102058193528	0.892010277113829	0.945587166480243	0.917308537354321	0.693911464270349
0.938480380177315	0.915476295858879	0.959825412142630	0.971779706028962	0.937286220443237	0.933130156076210	0.908612356870995	0.863969879314173	0.878664746344146	0.844710052546256	0.983779831870294	0.977246421297456	0.929940983428504	0.888708085308117	0.911600965285998	0.884810064231263	0.974263230411695	0.949630719543203	0.876293388610038	0.859350360717935	0.965436647374415	0.969490617791531	0.906169129839535	0.959549230633648	0.948579027936055	0.938681387137124	0.951258943213607	0.910051684825765	0.892020445259363	0.945599208006707	0.917352987932168	0.693977661103723
0.938475157322699	0.915501610754817	0.959907071315529	0.971837549577370	0.937346361829813	0.933108154110475	0.908580883823960	0.864014949153685	0.878579364316639	0.844755235318005	0.983766461752568	0.977109792048171	0.930002964370670	0.888731358156168	0.911690865179007	0.884729589406225	0.974277520449770	0.949646387155102	0.876405128098566	0.859434383060551	0.965495095904150	0.969450478530417	0.906236479163698	0.959677369855320	0.948549515139864	0.938573794635339	0.951261042095357	0.910105479962320	0.892063475198818	0.945614408172742	0.917400889215250	0.693941032269555
0.938439526641448	0.915551748694184	0.959946936990143	0.971833527789521	0.937362243625464	0.933122900952236	0.908553339700391	0.864064753608392	0.878506726186823	0.844644974287233	0.983773463412177	0.977109244299110	0.929901894770830	0.888678185960141	0.911696878231484	0.884667461479128	0.974279224348873	0.949649894977654	0.876420723113341	0.859445622309474	0.965525221111412	0.969533141406909	0.906313345739599	0.959740977954806	0.948530946718813	0.938511570497189	0.951273632713243	0.910103612905388	0.892165460429039	0.945540765169846	0.917375986539261	0.693948793354188
0.938385433999384	0.915495232944820	0.959930545916273	0.971826778315460	0.937330437221096	0.933179873003803	0.908598804609964	0.864042625189033	0.878482810345055	0.844709509170808	0.983751750169170	0.977134978235727	0.929863049105600	0.888706085742953	0.911661647174778	0.884588433784216	0.974339173109027	0.949653915360186	0.876450949007767	0.859404883657514	0.965583258571420	0.969531611623199	0.906336011810760	0.959689959468215	0.948445885060093	0.938532927417157	0.951198039551492	0.910055291047208	0.892146198671385	0.945520467316558	0.917251040020129	0.693872741230307
0.938258263850035	0.915477967912986	0.959933974954249	0.971865014876975	0.937293766370982	0.933240778630629	0.908669400350922	0.864159779330161	0.878466673956781	0.844814725773299	0.983716063340603	0.977182348385768	0.929841235712684	0.888688575126668	0.911617576113339	0.884582712759875	0.974351524453105	0.949623515242602	0.876422597006596	0.859385458966957	0.965693359428241	0.969521758155344	0.906341630997878	0.959616271458027	0.948349526312431	0.938626378469467	0.951211189920268	0.910069449136448	0.892191232834859	0.945638511190436	0.917131284048522	0.693829482558334
0.938157320316368	0.915450703222295	0.959857056507239	0.971918743566071	0.937293745943201	0.933337194490066	0.908599499162685	0.864188456315249	0.878384460266787	0.844795989589382	0.983673160671021	0.977262576703538	0.929822150118966	0.888727384210774	0.911577801747843	0.884531393831833	0.974350116102832	0.949626465618289	0.876356250672789	0.859329267755379	0.965774379553995	0.969573627023723	0.906284583471688	0.959537527454325	0.948309304977496	0.938673701162253	0.951203615471947	0.910095158465077	0.892190470226635	0.945715931789186	0.917021513021720	0.693832685754934
0.938067253499581	0.915444105999723	0.959872498463355	0.971992946212932	0.937281073075108	0.933356403362114	0.908513125728179	0.864281917564972	0.878293657158238	0.844815081782976	0.983793906920423	0.977430134251102	0.929691971928897	0.888752461502060	0.911502273743232	0.884512139501339	0.974324503636582	0.949602383649814	0.876316546670621	0.859398802696507	0.965803492834008	0.969611362987611	0.906209854654032	0.959431443128882	0.948357150536648	0.938720312868769	0.951154417076089	0.910179828508586	0.892154608936930	0.945646897850002	0.917063970048252	0.693886406234510
0.938085505224291	0.915435378693719	0.959881683324689	0.972005085644506	0.937285494534937	0.933367657203311	0.908504198165823	0.864304944375850	0.878316225926943	0.844855142697947	0.983915592650196	0.977417527693971	0.929693894561737	0.888747573192411	0.911468379539641	0.884509384300334	0.974289329405070	0.949687903318091	0.876368116080988	0.859433852357602	0.965857355168792	0.969612728633517	0.906222161608001	0.959448458771341	0.948296663272172	0.938735604553506	0.951128788444493	0.910243975308827	0.892175056413491	0.945544636077177	0.917057886564872	0.693773432388909
0.938122013808278	0.915454934640303	0.959845995511667	0.971973528142922	0.937229941093728	0.933444559904739	0.908472413694923	0.864360773049422	0.878334454771092	0.844859904788288	0.983963279716786	0.977500176970981	0.929741335659889	0.888663782620965	0.911394081193577	0.884451320690590	0.974297607254604	0.949637420005490	0.876312451388162	0.859444574589673	0.965720151184170	0.969548014391925	0.906195635260702	0.959540443705018	0.948282247363835	0.938736865825466	0.951101025434469	0.910217441281348	0.892098733410339	0.945454056054779	0.917065073607952	0.693754309664244
0.938078099081582	0.915501666374798	0.959802056701794	0.971893739896833	0.937249349056187	0.933445048850796	0.908429833523827	0.864360952463994	0.878237916400044	0.844820516263320	0.983960882327539	0.977493514617481	0.929795925538522	0.888645030297435	0.911297065012071	0.884374099633396	0.974388251744161	0.949642823517918	0.876251820870871	0.859397329178013	0.965707240557239	0.969477474193315	0.906165621999060	0.959568253615372	0.948153244512945	0.938774319363660	0.951112007325598	0.910159307320825	0.892019530590930	0.945479463647542	0.917038675525761	0.693629991929150
0.938014908910423	0.915612240593238	0.959722394376930	0.971830609413799	0.937284556681397	0.933459952415801	0.908429559885442	0.864377483932119	0.878171518459616	0.844739273139211	0.983924818356756	0.977560751150912	0.929712167683944	0.888607441720418	0.911236995628120	0.884343259674928	0.974458869662296	0.949618545244553	0.876199740564552	0.859367111618364	0.965599199117847	0.969606677267873	0.906154810660748	0.959633351596550	0.948190091425332	0.938853387721990	0.951108992385431	0.910160556593994	0.892033872746881	0.945374428241026	0.916965022144181	0.693574656122523
0.938065425455147	0.915718647283832	0.959621550658855	0.971749470964832	0.937317613001137	0.933474339902749	0.908493775833408	0.864273756366063	0.878243100072433	0.844720591624156	0.983913285417320	0.977541476270064	0.929703515648128	0.888677790888186	0.911217365193221	0.884274438001625	0.974512096452961	0.949603549569252	0.876219820786754	0.859306098770968	0.965568699742873	0.969634834028413	0.906181682029056	0.959668878834882	0.948250757812237	0.938893008323906	0.951078477741728	0.910112901033254	0.891938267360142	0.945235248443941	0.916928399336824	0.693459073216699
0.938136428447263	0.915801936055157	0.959548237324473	0.971662043982554	0.937324484312522	0.933451142415409	0.908540061025908	0.864336370269416	0.878334040018849	0.844766721528813	0.983947342903452	0.977492734584887	0.929651973617609	0.888654177376224	0.911273151142187	0.884329916103734	0.974524123351886	0.949584794824497	0.876131803406657	0.859347239288988	0.965628716363861	0.969654695368313	0.906282500853440	0.959674652356500	0.948300817205253	0.938903323735922	0.951128883117008	0.910109211631991	0.891937310420603	0.945189978089551	0.916884237595930	0.693369077393045
0.938153530583317	0.915763020465850	0.959532870623768	0.971669067478901	0.937331526762471	0.933465947361433	0.908458221188372	0.864317347972075	0.878305407581034	0.844678108740646	0.984006699129767	0.977449514898022	0.929692189116079	0.888618993503792	0.911368272003709	0.884346959783937	0.974568271399172	0.949543158968466	0.876085115703241	0.859304657890105	0.965648237809018	0.969622128106471	0.906348466230512	0.959706657027980	0.948317279956379	0.938807471553540	0.951134011537465	0.910137904724545	0.891997825278642	0.945248700107411	0.916777789500714	0.693300191564089
0.938094573809139	0.915700719541964	0.959637408962755	0.971689061797446	0.937274358913497	0.933364614832131	0.908386869801211	0.864410404292191	0.878330729771118	0.844692328183566	0.984002229499215	0.977500293254298	0.929706891107112	0.888645435005677	0.911371214770757	0.884389962893648	0.974556300232809	0.949480523336406	0.876079184237912	0.859355239830556	0.965579015411899	0.969583689548806	0.906338191261842	0.959696263913835	0.948361631105240	0.938758324637842	0.951171344340575	0.910130396194441	0.892082680748156	0.945264777717619	0.916755047313142	0.693322068862920
0.938068345711096	0.915622379336353	0.959679629631595	0.971713972648176	0.937241861667249	0.933234050036836	0.908375239301361	0.864434835127179	0.878388022198601	0.844620809856568	0.984040740520276	0.977453431063818	0.929800539116797	0.888746854653524	0.911480662740650	0.884475082302574	0.974560635144195	0.949587170714599	0.876179476334256	0.859280649482036	0.965539667037208	0.969520992462439	0.906352425076241	0.959642586607325	0.948355789442462	0.938696927196485	0.951161329672958	0.910058496735804	0.892193381104259	0.945282051873675	0.916735125065811	0.693293202362209
0.938079936979135	0.915603458786506	0.959674867603688	0.971726104171624	0.937102379121328	0.933185513031757	0.908312644580195	0.864506826543649	0.878376845288595	0.844585173041703	0.984028025829872	0.977497252331271	0.929892730878146	0.888714238312299	0.911557381596909	0.884472433181057	0.974569796356269	0.949617491382137	0.876203570729357	0.859223076466839	0.965433812015481	0.969455182193571	0.906341057324637	0.959643165652413	0.948437373976326	0.938655777903051	0.951161477980308	0.910001269894808	0.892274880068564	0.945287971833367	0.916740480008542	0.693329672269829
0.938083497142807	0.915571586225027	0.959776668291551	0.971735646571419	0.937047123022991	0.933089367498268	0.908269876049655	0.864544472753291	0.878352271446348	0.844636341673130	0.984046177125124	0.977425142317335	0.929912727685908	0.888748305164519	0.911665542916197	0.884493396311575	0.974571882162518	0.949635597188928	0.876283208380677	0.859262589577412	0.965473912087023	0.969411051783156	0.906346707171374	0.959694808390581	0.948468450259566	0.938667902272685	0.951141447313679	0.910091391290833	0.892368095264104	0.945310445442342	0.916836685697042	0.693265943114945
0.938055736888287	0.915577025280935	0.959824597178965	0.971704782766977	0.936997258375442	0.933066855177308	0.908254750158565	0.864644549044195	0.878433621575540	0.844598851473296	0.984116058467792	0.977420195719233	0.929882971281239	0.888754605439288	0.911707256522373	0.884575409355311	0.974556926605614	0.949618464002728	0.876287937221348	0.859335306293850	0.965437526491734	0.969512926927152	0.906358224633186	0.959751984351695	0.948555353453850	0.938757781894734	0.951168400417095	0.910215297620480	0.892480900749207	0.945252019949635	0.916898968195459	0.693265339596602
0.938101310970613	0.915558450849923	0.959850583396097	0.971677852884693	0.936995850319325	0.933175065886111	0.908321064014042	0.864691535712128	0.878539821147024	0.844694670170223	0.984063560675258	0.977382640266478	0.929983415751066	0.888797581937064	0.911772366498272	0.884611658131336	0.974541587493451	0.949669391396256	0.876405678902237	0.859326071586737	0.965437618893388	0.969497525764643	0.906365697547995	0.959760260813820	0.948559063136367	0.938841074052829	0.951112850637757	0.910305219157667	0.892439941218509	0.945225484792448	0.916877915051923	0.693176821859646
0.938080853587234	0.915546877067944	0.959916705046899	0.971722335768599	0.936998713019986	0.933313705193990	0.908405682451707	0.864840023937430	0.878577183399237	0.844756484491969	0.983979142963037	0.977331460894677	0.930034777403558	0.888771686720096	0.911773261706551	0.884643580878429	0.974470505969906	0.949674324325323	0.876436122244743	0.859318932245628	0.965499374331850	0.969470384468950	0.906377434333246	0.959808853964151	0.948516019742382	0.938933028563479	0.951120592987742	0.910359527959693	0.892394220291644	0.945323070852090	0.916879414283018	0.693104585947115
0.938076123187626	0.915475320011722	0.959807017860965	0.971750055430493	0.937013853942375	0.933468093949258	0.908401183871848	0.864843955764061	0.878532576740433	0.844672579885807	0.983893791101817	0.977251903043550	0.930033974891670	0.888730735928339	0.911755827004098	0.884603361452791	0.974460969505150	0.949652425538976	0.876377897450530	0.859259200551721	0.965516577765140	0.969528255446384	0.906355442602152	0.959833807768088	0.948493439611656	0.938903378213109	0.951106700150682	0.910309861022910	0.892326958315913	0.945373501673972	0.916805294441043	0.693057310813031
0.938044860372445	0.915442434710630	0.959774273981610	0.971767318322606	0.937011568451630	0.933460461900335	0.908402111244717	0.864917177127728	0.878482542221802	0.844654803747205	0.983901737846600	0.977247372492228	0.929950549440615	0.888673876137083	0.911704549438805	0.884587401136869	0.974465526388505	0.949612919923403	0.876325826002873	0.859257722793631	0.965465453512705	0.969537442655539	0.906296431016765	0.959830233112845	0.948525742625883	0.938804893352854	0.951084674268036	0.910244532892833	0.892220827149091	0.945313349620152	0.916828768162518	0.693105865761417
0.938089023801087	0.915394853091169	0.959779490117614	0.971691269700557	0.937044649292506	0.933431798306631	0.908415350611486	0.864920651258918	0.878506959162436	0.844688831474171	0.983913784250616	0.977082661278022	0.929931309903679	0.888613650695351	0.911645179657926	0.884572340356784	0.974468505648698	0.949666923476886	0.876317596714031	0.859257817847137	0.965416903122256	0.969530130216689	0.906329838828181	0.959855984754694	0.948433778145754	0.938702071280105	0.951071437023189	0.910173179018823	0.892262693506481	0.945211311427298	0.916867983450159	0.693003793985625
0.938110853971759	0.915312386253782	0.959781825654104	0.971563747339165	0.937001844041089	0.933491573445490	0.908332272141532	0.864962100385902	0.878479641060286	0.844730185778829	0.983898201635394	0.977053162068164	0.929982728961463	0.888503823832359	0.911525932140423	0.884498690687947	0.974427814763432	0.949569535220635	0.876206198308427	0.859248272455093	0.965250329589876	0.969473795028035	0.906267037129810	0.959867079244684	0.948368958320991	0.938605924253554	0.951039255729817	0.910065003878856	0.892252086545386	0.945095328444574	0.916924676538812	0.693021157374413
0.938013239846814	0.915214862161889	0.959699546060822	0.971449667125891	0.936977408808386	0.933466764288578	0.908213422272281	0.864953032565560	0.878396395817417	0.844751727043774	0.983833484872571	0.977006102831303	0.929984725779141	0.888478838968372	0.911419979201973	0.884428556614622	0.974412220394344	0.949523880562527	0.876141799910189	0.859229129740572	0.965198291919419	0.969434491935936	0.906205922786853	0.959836854256832	0.948229148529519	0.938585486531605	0.950999256919775	0.909951821813861	0.892243623366691	0.945118126469256	0.917034636591062	0.692975948323665
0.937918715796337	0.915212168477130	0.959581780556803	0.971453867369036	0.936925588866991	0.933414527584156	0.908122075630369	0.864975433291686	0.878379333885470	0.844725472437168	0.983748967403998	0.977093289641047	0.929874193224621	0.888467251638534	0.911326749440180	0.884420329063272	0.974387856702109	0.949487071911393	0.876118766071611	0.859267694694474	0.965110209201306	0.969516347545333	0.906134353929161	0.959805033824744	0.948232767012553	0.938596399239992	0.950974789905005	0.909937047921352	0.892343177309756	0.945060225597605	0.917103430282941	0.693076662845716
0.937919634248137	0.915239012376278	0.959507013754681	0.971405018151034	0.936915092368605	0.933386205272245	0.908134031498217	0.864864896757713	0.878508129654173	0.844806345059317	0.983721704693315	0.977129074466377	0.929870464202941	0.888566472781705	0.911331209479504	0.884378800439553	0.974380682404592	0.949544738340569	0.876202404716885	0.859307228587404	0.965092422772925	0.969484083620295	0.906078127644887	0.959781133766292	0.948265789978939	0.938601401117851	0.950906103115771	0.909912733347842	0.892306079087885	0.945022467040668	0.917128748536742	0.693168913038142
0.937935540614463	0.915221129417789	0.959508682626790	0.971306414264002	0.936931214475948	0.933326465016132	0.908195703569710	0.864891046632125	0.878608473660807	0.844966817088998	0.983698846978154	0.977153934981697	0.929829009935049	0.888604933451479	0.911374975325175	0.884456396658358	0.974371614728013	0.949581691222989	0.876205390264896	0.859425850218711	0.965181755943948	0.969482112969240	0.906093794085366	0.959747676970968	0.948324226945271	0.938594755566643	0.950935372374028	0.909925564054697	0.892337159698443	0.945048023746696	0.917142408502496	0.693258987364168
0.938025003879505	0.915132720586368	0.959534916956134	0.971316840232108	0.936983739294933	0.933358020342452	0.908179080641906	0.864869683091116	0.878596391842448	0.844980610022986	0.983740350068801	0.977158116014580	0.929789629159765	0.888646736579620	0.911426936809582	0.884467368607988	0.974426959419227	0.949628061313519	0.876240264699113	0.859453728071019	0.965243976481643	0.969376329782078	0.906151298995445	0.959740631278405	0.948296389787068	0.938484421200008	0.950934630450272	0.909975060820442	0.892343899881404	0.945130338170477	0.917137974728715	0.693368329471771
0.938015040700115	0.915139764209447	0.959624579237968	0.971292816098802	0.936941638456748	0.933365889258918	0.908188250341215	0.864977360235317	0.878664785617691	0.845053522123131	0.983814425150249	0.977195891176415	0.929720279574442	0.888694571131986	0.911411788945791	0.884480704399819	0.974436677053600	0.949679254917622	0.876325435500754	0.859557916934031	0.965228668458742	0.969306345407738	0.906215580007483	0.959690090348733	0.948287900886268	0.938416138046607	0.950946482296271	0.909974692756000	0.892322701799954	0.945153265898175	0.917232668276550	0.693571552260694
0.938065080548806	0.915168489236395	0.959655736321226	0.971281100543468	0.936910689426188	0.933408078864241	0.908232683903269	0.864976659453908	0.878821190729788	0.845038459266486	0.983990204098761	0.977060979109102	0.929678729746262	0.888760707226005	0.911476661850431	0.884531288806294	0.974420515469615	0.949798962510315	0.876477079897533	0.859607775707862	0.965195793148677	0.969256047877501	0.906289079168821	0.959686303199331	0.948209525031702	0.938348108505579	0.950927115084052	0.909889252034455	0.892352732133922	0.945193921360332	0.917250663045637	0.693667171526336
0.938135616335784	0.915212891856421	0.959625283079383	0.971300721715409	0.936866761261110	0.933514354632779	0.908210809137475	0.865023567276660	0.878895827024404	0.844981878498368	0.984045815884920	0.977016787578445	0.929706428713624	0.888669905907080	0.911518816823454	0.884515228838295	0.974415692254062	0.949781943409661	0.876561514175132	0.859669221014208	0.965070355512090	0.969201452318098	0.906309045142443	0.959738895598294	0.948149740273763	0.938288582975320	0.950951552797617	0.909789599017616	0.892310418275074	0.945202497765289	0.917255821057445	0.693816946988329
0.938158818594232	0.915242762396662	0.959681170623960	0.971323822001468	0.936882408454377	0.933517285212085	0.908179456738446	0.865044567479850	0.878849184546873	0.845014464424829	0.984009520800854	0.976828633331013	0.929706312072966	0.888656022774796	0.911608285854898	0.884467492128994	0.974448222585407	0.949750980956706	0.876675420732904	0.859731348319930	0.965101722982521	0.969199662196528	0.906380925618203	0.959799277883374	0.948000319586781	0.938231013210765	0.950962444602393	0.909809866766465	0.892281636309095	0.945148323673619	0.917249504037287	0.693872611064127
0.938154336623332	0.915313519317879	0.959691304721012	0.971306658765644	0.936885099998689	0.933546118126922	0.908167445210553	0.865084544340747	0.878778679439725	0.844916987507731	0.983977731233067	0.976804773579897	0.929574820582233	0.888553289275121	0.911614297397597	0.884428239756437	0.974467163305766	0.949700963781786	0.876655485839397	0.859742265215103	0.965126431505701	0.969343671371242	0.906468647218125	0.959816758043378	0.947870989617418	0.938211460779284	0.950968154857647	0.909777331478987	0.892325812646162	0.944965515556658	0.917175122146132	0.693970672641022
0.938150502749584	0.915309266229880	0.959624386085411	0.971303164030458	0.936901134670161	0.933607183277576	0.908233457846416	0.865052069143351	0.878743736084970	0.844976745520388	0.983909255348981	0.976793594976568	0.929543363198292	0.888479853787069	0.911562603644288	0.884327245812984	0.974552707555745	0.949688698848798	0.876720244150123	0.859704769018165	0.965201996508620	0.969399416634103	0.906514599075482	0.959766076278798	0.947711973233750	0.938244653806785	0.950896042090301	0.909694747073178	0.892234103410857	0.944829258762209	0.917028076609859	0.693971270926925
0.938042453260572	0.915364043146973	0.959541070634218	0.971366122822918	0.936900245493405	0.933604920862358	0.908282367224687	0.865134482464200	0.878719128290569	0.845075497269495	0.983802174177734	0.976777413124872	0.929530440077746	0.888332353774829	0.911472117833442	0.884287396228724	0.974623253761662	0.949656144068145	0.876767306546082	0.859710919265145	0.965378647975360	0.969458942107721	0.906540314760091	0.959720025308201	0.947568882373615	0.938317281763674	0.950896273534360	0.909644267920274	0.892209837079006	0.944832780560644	0.916919328038265	0.694040350677351
0.937974974082518	0.915416522086125	0.959421161327066	0.971474078471267	0.936875046928872	0.933621483094529	0.908151059734207	0.865118152999794	0.878646233164817	0.845028785772655	0.983670768900619	0.976808792197588	0.929494088041779	0.888259124057527	0.911412584846133	0.884151199358272	0.974665790847459	0.949645936528801	0.876771581469456	0.859652511270129	0.965520069746776	0.969586653084525	0.906504666678092	0.959658699875846	0.947519504030375	0.938326034119471	0.950854752273373	0.909582847226253	0.892151261681429	0.944802186105334	0.916827573204784	0.694162633717672
0.937931494398457	0.915465395763815	0.959439132605773	0.971595839225966	0.936841033991291	0.933549193341796	0.907995817963872	0.865137690919406	0.878589233174845	0.845003614179297	0.983715920103508	0.976944185025607	0.929342458396433	0.888184695584421	0.911306924667629	0.884057706745471	0.974662816051795	0.949628930003242	0.876752896278518	0.859669531850357	0.965568147737488	0.969682825266477	0.906412216818062	0.959560017139557	0.947610469146581	0.938349054829906	0.950734220028044	0.909549910073333	0.892044517808626	0.944632029160860	0.916834447873920	0.694382516494914
0.938006535102261	0.915482107147078	0.959512792171764	0.971617503926346	0.936818172275935	0.933501360925633	0.907905697510219	0.865079919825677	0.878617244724353	0.844983710277134	0.983789504711449	0.976933623267100	0.929322422541225	0.888112487096197	0.911223488606667	0.884022149807923	0.974645552896963	0.949708043659188	0.876781711401668	0.859658341161855	0.965601724707241	0.969752256351673	0.906360061086699	0.959546684326929	0.947634022215629	0.938373982613587	0.950599923544858	0.909499504850851	0.892010453809227	0.944483171509888	0.916785161896182	0.694453637416593
0.938123846404306	0.915518917756220	0.959575770181593	0.971597330001416	0.936681605288192	0.933513177805554	0.907771285167365	0.865044247696340	0.878600406953456	0.844918219422414	0.983829633622926	0.977037752967323	0.929387979537121	0.887997799869849	0.911076688882594	0.883944411201943	0.974634153768141	0.949649904360060	0.876646596226579	0.859618747606073	0.965440265681317	0.969754089199635	0.906211912338106	0.959559908655510	0.947710185940797	0.938418067193906	0.950472660344533	0.909413450758489	0.891885309689609	0.944371103813007	0.916692971382535	0.694620009121162
0.938108530105532	0.915544484937589	0.959599024929633	0.971520591653241	0.936620453111522	0.933447742855713	0.907591753124138	0.864969255581448	0.878454585587757	0.844811830651698	0.983812591988529	0.977094788295580	0.929472622953290	0.888006784325272	0.910963277159464	0.883878295577125	0.974658521212665	0.949637830577923	0.876477856110158	0.859544448202513	0.965370484281335	0.969760156617185	0.906014431949183	0.959495432110504	0.947687641030843	0.938512463735922	0.950350163199977	0.909310443827541	0.891818032800299	0.944419713546168	0.916563326700712	0.694675047337358
0.938068194661893	0.915598111406973	0.959567254945237	0.971483244180888	0.936586733981357	0.933454807565799	0.907435007877682	0.864887743810730	0.878348756187847	0.844705230185484	0.983785414329318	0.977226140088012	0.929415415171240	0.888045535735888	0.910895683043441	0.883906975641994	0.974637993675668	0.949580855992328	0.876298715778084	0.859476284990699	0.965206608952043	0.969947692260376	0.905841112723359	0.959439322816557	0.947802595680787	0.938660174415653	0.950247444695497	0.909278233115747	0.891894889953863	0.944374946166240	0.916406502463843	0.694789030918881
0.938159869893556	0.915640210943381	0.959479585497339	0.971435976943172	0.936540042726465	0.933527482310841	0.907377846822979	0.864713427304870	0.878364638838789	0.844690208957529	0.983816255566913	0.977287231804406	0.929437706326331	0.888219575018958	0.910872470070780	0.883904990987994	0.974599899137055	0.949521367449064	0.876183318905159	0.859383605479382	0.965101379332831	0.969978656707059	0.905733424188471	0.959353998916344	0.947871271130398	0.938785682028026	0.950136914903681	0.909251236549465	0.891840349386556	0.944355216595749	0.916264240096466	0.694830382572449
0.938276994057774	0.915698247117730	0.959424432830879	0.971394409406767	0.936512068698684	0.933616491152731	0.907329497197298	0.864741824788408	0.878351736688088	0.844768889849107	0.983881737017488	0.977283558688505	0.929401131208572	0.888291658044247	0.910911942392867	0.884051026117723	0.974522464163914	0.949472384920991	0.875986146872023	0.859384104075507	0.965106920756767	0.970005500254092	0.905728882500560	0.959260197839397	0.947879740324336	0.938878421755882	0.950164091879587	0.909297093520503	0.891891928849143	0.944437509870433	0.916126118342783	0.694896328220141
0.938378302105912	0.915692000038876	0.959401642959214	0.971435965903547	0.936534954020338	0.933728894471660	0.907222388129385	0.864722013172576	0.878278246534243	0.844797303226393	0.983970567552512	0.977261866252977	0.929443126808706	0.888358079389435	0.910984361630819	0.884112711526174	0.974491763148385	0.949380693101100	0.875827928306246	0.859330670397414	0.965087556488176	0.969956547578934	0.905731209660814	0.959191123851432	0.947856898146304	0.938863435386997	0.950153226292893	0.909418017976498	0.891980052713994	0.944592158101439	0.915965744921591	0.694963103218675
0.938404144270391	0.915695966995201	0.959487174422078	0.971508542365233	0.936565742601249	0.933700676143056	0.907205827915667	0.864812940220417	0.878298788160055	0.844942506477384	0.983987946664765	0.977296147308279	0.929448293872684	0.888468000155103	0.911010764987207	0.884173854458054	0.974450283256358	0.949251785781469	0.875783909382167	0.859427445460823	0.964966673004478	0.969912140405039	0.905728986082950	0.959121245967548	0.947892956073854	0.938868963547588	0.950196029212696	0.909492326380826	0.892094670641025	0.944691233864814	0.915979174058031	0.695118369322285
0.938417974730641	0.915706742550913	0.959479526451522	0.971584416204738	0.936633636883595	0.933653976550569	0.907262920228045	0.864833489637749	0.878427802760661	0.844955836997325	0.984032488728609	0.977234598772333	0.929536780012335	0.888647094482876	0.911148696780808	0.884245134574244	0.974441752445648	0.949312382650042	0.875876486187707	0.859452376115514	0.964868066446363	0.969843591224701	0.905787487197696	0.959065890346498	0.947868269189797	0.938836229744233	0.950193072534538	0.909460380814663	0.892265812237921	0.944768147487333	0.916051852499749	0.695246755707427
0.938453814078847	0.915762446811654	0.959417869516377	0.971670701924425	0.936639645416385	0.933675790632053	0.907286289071562	0.864902212813310	0.878509312547943	0.844973571586267	0.984022043239406	0.977267136638128	0.929630289699054	0.888702761696821	0.911242570273383	0.884225315073367	0.974479273693402	0.949317825217178	0.875928548387350	0.859517097675263	0.964720371598757	0.969767608571410	0.905847125291571	0.959076164996867	0.947934468706884	0.938786307828609	0.950202169122881	0.909410713697868	0.892404335821140	0.944813339012301	0.916169967969815	0.695444661445408
0.938443263155080	0.915762755289799	0.959446276413837	0.971749200951409	0.936707384587989	0.933607494749157	0.907317401338307	0.864917193332586	0.878560964327143	0.845077813966847	0.983981479141720	0.977229209033346	0.929653385465454	0.888786281665701	0.911381222564271	0.884198779579257	0.974560116244807	0.949326226226708	0.876038369320811	0.859661699332079	0.964732052482024	0.969700596434659	0.905958702230342	0.959114201865859	0.947958338370113	0.938736289520342	0.950225777234282	0.909425666869023	0.892548235289436	0.944875875169195	0.916353194105214	0.695571991936447
0.938411801894960	0.915763117755697	0.959430393640887	0.971754367907381	0.936756922640460	0.933608586568024	0.907362999766863	0.864959178572587	0.878664331836965	0.845092589116764	0.983978935263578	0.977298319329323	0.929623883195901	0.888831813506203	0.911442768117098	0.884211512871094	0.974627342848609	0.949321559739813	0.876064178462524	0.859825006691630	0.964691870062280	0.969767630633222	0.906044395318035	0.959169685398505	0.948046194342847	0.938759166519656	0.950304973480462	0.909489877848683	0.892686459203145	0.944850032638255	0.916464393561979	0.695761124602474
0.938399240753385	0.915721048916646	0.959393207069773	0.971707823334808	0.936816231246355	0.933682265645238	0.907475193814828	0.864921859366232	0.878781986991037	0.845207984671139	0.983881464964145	0.977326298828566	0.929708275760308	0.888914720591853	0.911497503936732	0.884150987042406	0.974687470106899	0.949422458791170	0.876218038249129	0.859870301982883	0.964726829827482	0.969703472698672	0.906116130116410	0.959167029981696	0.948063151421682	0.938795273954499	0.950278993359165	0.909544811835539	0.892687165222374	0.944842800210243	0.916461584783760	0.695846107143297
0.938313076102387	0.915701770831729	0.959392836255789	0.971702635067095	0.936861333302472	0.933773991562226	0.907569412685362	0.865032206324819	0.878850689024782	0.845281437595968	0.983706288333004	0.977332820746416	0.929746458439647	0.888925913345679	0.911510546366734	0.884112285986070	0.974725795157756	0.949513320905051	0.876298592639356	0.859886681706490	0.964841545875637	0.969615057747298	0.906210754918011	0.959197939270201	0.948037334660318	0.938879529122835	0.950303620852800	0.909574743517018	0.892692918942182	0.944965242097092	0.916462673978419	0.695947248857814
0.938234166482989	0.915658775118278	0.959256835315902	0.971670499142070	0.936883736725931	0.933880482607414	0.907561829757728	0.865016386244887	0.878871613749329	0.845204649222630	0.983505432222822	0.977289917310466	0.929724163344790	0.888957034019618	0.911512165673042	0.884052686479748	0.974801202132409	0.949558317883738	0.876284355861989	0.859860427043575	0.964886890555390	0.969590555139222	0.906246055944986	0.959216539190047	0.948022936302357	0.938861020554376	0.950328838896551	0.909560609557443	0.892683031480616	0.945047336225186	0.916387473059582	0.696041230580492
0.938193517568827	0.915650353751309	0.959249746482000	0.971642181019364	0.936892862133330	0.933866045441536	0.907597627765023	0.865090769229249	0.878888115600464	0.845218805913420	0.983435214003612	0.977298941970601	0.929628343794218	0.888934400999797	0.911479359715427	0.884109676067161	0.974875738285203	0.949564558036418	0.876255947770781	0.859895797852059	0.964835176607561	0.969520331428080	0.906223981869195	0.959188542101443	0.948049810524779	0.938821163924147	0.950365827837726	0.909572551030800	0.892633457787913	0.945035313785746	0.916426604817700	0.696212078740383
0.938274947833621	0.915645564218707	0.959292307821321	0.971549911528476	0.936944307269353	0.933835939262616	0.907696620343225	0.865106470693932	0.878960158068417	0.845267550622130	0.983372998549080	0.977145940960404	0.929655474580462	0.888923525702239	0.911506821245141	0.884182529603650	0.974944819949688	0.949664728901919	0.876262898202413	0.859920665691039	0.964782346165433	0.969451250998182	0.906270948526280	0.959185056013035	0.947965858807291	0.938784156560601	0.950436374426029	0.909578212738172	0.892725692386921	0.945004373917254	0.916449206989507	0.696212138848469
0.938381912051873	0.915612498900240	0.959352177800065	0.971431706310812	0.936939268250022	0.933913245577692	0.907721913425997	0.865158592721748	0.879026870245176	0.845320888227537	0.983334636007018	0.977119717183168	0.929781238992485	0.888864028425842	0.911508845610737	0.884217726749090	0.974972516462341	0.949614287228667	0.876172721622718	0.859931984026935	0.964625372231571	0.969359113625308	0.906266182114990	0.959200027110080	0.947916168949001	0.938781627131106	0.950478844406639	0.909602656818799	0.892771928822699	0.944946988116579	0.916449331150534	0.696297938239693
0.938346997020717	0.915558858105271	0.959366333642612	0.971350161345654	0.936954883916075	0.933939207775087	0.907695681498610	0.865176779057181	0.879033654131026	0.845371795525320	0.983297801681160	0.977072908116084	0.929895098325672	0.888881843972540	0.911508621850368	0.884247457182837	0.974983808650206	0.949603335925919	0.876130472770153	0.859969289988130	0.964604503290870	0.969299713310850	0.906269580455216	0.959184342599667	0.947823873901858	0.938823367857404	0.950555328729050	0.909610235667126	0.892831431052803	0.945056053600446	0.916534203949604	0.696285657826060
0.938320414227346	0.915564550730974	0.959353531363085	0.971354002786984	0.936956809435948	0.933984916093668	0.907703314203658	0.865216516292301	0.879111497510996	0.845378388732105	0.983249182844145	0.977145749295277	0.929888665527418	0.888895232834767	0.911562607748292	0.884316705121376	0.974955690617577	0.949569252800398	0.876135519042781	0.860067346898662	0.964529306943431	0.969388866810304	0.906262337112838	0.959165242799556	0.947884876713892	0.938906652629015	0.950696400500059	0.909717869433451	0.892963483879841	0.945056533127531	0.916599573158564	0.696393532538947
0.938356654717366	0.915605436866580	0.959365517706139	0.971314617388527	0.937020507875471	0.934080167662040	0.907863161452886	0.865087568945949	0.879348694350575	0.845456384691476	0.983214492487010	0.977226713475684	0.929937765063651	0.888979676484388	0.911700682890875	0.884320820895639	0.974945199880877	0.949609539157468	0.876234329187050	0.860149967887005	0.964489168310075	0.969409917985643	0.906306623803096	0.959157654617485	0.947984466908770	0.938959091724277	0.950800572673104	0.909760962415977	0.892954196091835	0.945065772829692	0.916637478028098	0.696462973586117
0.938354801605737	0.915614480634947	0.959415625122633	0.971259211926249	0.937105179152860	0.934122524994352	0.908071015911298	0.865138467879615	0.879575169610064	0.845608881994565	0.983193952533233	0.977292650059107	0.929940010061251	0.888978500347820	0.911826670240420	0.884427806544003	0.974920789180271	0.949644892281691	0.876263479033595	0.860310958612799	0.964529544832898	0.969497661482254	0.906384485795852	0.959159523929704	0.948081588398862	0.939027948650676	0.950954418274959	0.909801877821469	0.892981737326586	0.945099422028781	0.916691332471384	0.696517239784967
0.938335150982144	0.915523599781129	0.959468312152632	0.971330241420175	0.937229423871472	0.934206553429178	0.908161734460319	0.865146103150357	0.879637387574274	0.845612293870813	0.983220960390979	0.977329585241929	0.929923426377764	0.888992706417176	0.911933012077880	0.884448117429551	0.974945025781442	0.949659905230553	0.876276193210901	0.860343409524593	0.964548765144191	0.969513854936849	0.906467976147084	0.959199122489593	0.948112919404655	0.939011479732190	0.951029472149547	0.909857619486996	0.893005455026997	0.945149305006198	0.916724222468243	0.696545047611682
0.938240048058267	0.915508533456013	0.959572754714174	0.971374698214025	0.937278241834859	0.934216482744308	0.908240777866915	0.865250598497526	0.879730354575289	0.845684539156366	0.983266557261378	0.977431423107351	0.929870071164656	0.889048898883273	0.911882704942290	0.884488459890448	0.974917756149087	0.949644809495757	0.876312637793793	0.860379275962206	0.964521121463834	0.969563056262467	0.906524724134004	0.959227443096609	0.948184427412096	0.939025187054284	0.951051769277025	0.909876823094884	0.893027028187149	0.945142895710642	0.916826155278382	0.696666840204340
0.938203848427966	0.915482180013803	0.959599996533137	0.971417450188705	0.937302998294060	0.934268095053863	0.908317755674982	0.865228054381630	0.879875348334585	0.845630753811732	0.983385509784085	0.977371459378448	0.929866858303537	0.889105563363159	0.911872155004200	0.884528723730452	0.974883694141963	0.949746131721817	0.876448147079341	0.860387487956689	0.964498509586672	0.969569895692423	0.906586031699226	0.959297846221474	0.948191179076460	0.939005962628663	0.950967170970726	0.909808036384421	0.893099108924049	0.945136267319827	0.916866126282056	0.696696473260785
0.938213854093493	0.915487781117471	0.959556751555356	0.971453617044745	0.937326413683267	0.934368758430765	0.908330886803618	0.865249979566604	0.879942045206614	0.845547224955075	0.983430821713914	0.977362899321781	0.929920063423649	0.889044272163925	0.911851058832782	0.884469501793055	0.974891817564765	0.949761479019795	0.876562314678127	0.860397713637470	0.964387510193199	0.969514741533268	0.906608328267055	0.959418621521439	0.948254718272769	0.938948625521263	0.950919133936418	0.909712680958240	0.893114254689461	0.945125903409219	0.916910393236597	0.696801221884115
0.938180977302479	0.915485452480392	0.959617687575667	0.971478185107390	0.937402981528322	0.934372897302335	0.908347658407132	0.865241844737477	0.879919188021885	0.845553812390615	0.983407796990004	0.977192779697799	0.929959497685457	0.889073277935302	0.911945269983687	0.884376593863908	0.974906229256148	0.949785520575589	0.876714599275025	0.860455163877517	0.964452549294604	0.969481684888149	0.906683860839767	0.959523312814638	0.948204348276940	0.938831689812308	0.950914352540866	0.909733154322675	0.893171456177995	0.945126933597805	0.916950853107341	0.696806391724088
0.938144426149152	0.915500064950945	0.959645390753046	0.971431512000886	0.937443956662323	0.934396501647629	0.908365580682033	0.865243897453622	0.879928777533185	0.845409835681860	0.983409490034034	0.977161467436969	0.929866227978712	0.889035250504068	0.911972122234084	0.884314954023646	0.974905375781201	0.949797303076897	0.876753127667474	0.860434302714677	0.964504298827658	0.969568969085656	0.906789233230258	0.959564764604397	0.948189412294875	0.938764552206404	0.950936051902953	0.909709241718224	0.893295212697946	0.945046583800873	0.916917964383813	0.696853832876660
0.938118097641468	0.915421966050658	0.959606894090427	0.971386076379239	0.937447836921976	0.934452516739936	0.908461993892437	0.865180704162945	0.879979293511953	0.845436888290652	0.983378908635740	0.977159633586344	0.929829387472111	0.889109241624814	0.911980778554102	0.884233516651478	0.974927360292743	0.949800406260052	0.876810063287844	0.860373538167136	0.964568192403756	0.969570309153755	0.906852742961535	0.959500021719414	0.948142583678377	0.938778303820409	0.950903801685235	0.909638569244746	0.893301048423432	0.945033968061920	0.916806370860413	0.696814527570054
0.938043477812385	0.915384167099064	0.959596210843827	0.971379880155761	0.937466904146395	0.934496458331599	0.908569975729548	0.865249095217597	0.880010140418350	0.845520688105784	0.983335964194079	0.977179664444522	0.929825453697157	0.889131935696158	0.911975355684725	0.884218712957297	0.974904982523221	0.949770025005189	0.876802084258350	0.860345565491015	0.964710939288617	0.969564063565843	0.906911125362743	0.959409555981284	0.948089414643759	0.938873394340421	0.950945002114082	0.909622210698528	0.893363683187114	0.945164171379129	0.916722617957485	0.696827509095163
0.937994804905327	0.915354300426928	0.959530999732557	0.971387185690140	0.937507316306623	0.934551902433524	0.908521902532937	0.865230288543401	0.879976926131777	0.845499022153028	0.983305668100021	0.977234069960281	0.929809913609983	0.889210393619282	0.911951780356391	0.884161101320973	0.974876859051255	0.949769040106602	0.876744620124026	0.860300439768374	0.964829334621899	0.969615652215714	0.906897903659199	0.959319516314027	0.948082537522751	0.938919449992290	0.950956406048721	0.909612102603750	0.893373657810521	0.945243164339050	0.916624290015218	0.696876731303813
0.937954532251097	0.915327456528955	0.959574360683252	0.971418059078931	0.937518942367490	0.934520311293153	0.908452772972363	0.865284269635132	0.879911978304466	0.845520836704725	0.983454788495416	0.977372559069622	0.929679449116044	0.889239012941008	0.911880059630362	0.884131992640358	0.974830736635997	0.949746539561080	0.876693284041253	0.860368164883039	0.964901155172695	0.969651425839193	0.906859246715849	0.959196416622279	0.948162782154128	0.938977941892172	0.950904897745205	0.909660245603164	0.893320645396885	0.945164286801022	0.916683154146439	0.697001029862842
0.938022806993957	0.915296529734569	0.959614210068590	0.971399425769365	0.937545647776713	0.934489219529653	0.908468526918116	0.865285770464740	0.879948677682968	0.845552886554330	0.983596415914920	0.977342630749804	0.929655727154653	0.889237741304989	0.911851909098791	0.884113699167755	0.974756369313036	0.949859288751049	0.876743999203991	0.860416863480414	0.964991923395617	0.969641045743991	0.906901191443983	0.959187421678846	0.948132196423276	0.938989094690108	0.950854214625265	0.909679664929100	0.893327050576199	0.945040657873254	0.916705684609024	0.696967560645044
0.938100906623725	0.915294966962722	0.959605621658321	0.971343714275026	0.937499588393105	0.934537992388981	0.908457269629818	0.865335062067158	0.879949815076437	0.845551743035759	0.983694951140329	0.977404425897128	0.929654404606671	0.889137795091035	0.911767750027967	0.884039935060444	0.974742196081435	0.949864414626271	0.876659833751601	0.860439423695851	0.964896611079023	0.969564755350159	0.906887085375763	0.959254498122992	0.948120868741305	0.939004496629543	0.950790195994267	0.909615145382520	0.893225766713392	0.944926807046927	0.916733980364894	0.697018635408042
0.938071504620688	0.915328369665834	0.959571759916597	0.971251086232255	0.937519254525341	0.934508259106552	0.908438708855532	0.865373614042405	0.879833685224114	0.845531459737873	0.983718286570074	0.977365055822146	0.929658834784395	0.889098131641897	0.911646105949568	0.883965916249494	0.974807158985363	0.949930186521742	0.876579852845827	0.860422755406229	0.964918503575436	0.969486992805715	0.906859007283315	0.959256134501323	0.947989770264933	0.939032117605444	0.950759743190736	0.909552695804735	0.893120148573804	0.944957853470655	0.916717480427318	0.696948076275765
0.938020176084574	0.915397050769950	0.959478295901908	0.971181535550200	0.937567753968435	0.934494748085891	0.908423450427034	0.865433512566061	0.879746718588178	0.845505442032158	0.983675633610555	0.977397415989717	0.929536526991889	0.889063580372160	0.911561445694353	0.883958243527506	0.974846650197093	0.949960969276736	0.876512314711327	0.860418887700023	0.964837145445524	0.969609306377274	0.906855036117331	0.959290312666829	0.947991730538583	0.939095419431307	0.950706253329489	0.909568188339653	0.893129646393567	0.944876609901547	0.916670046886364	0.696958669752226
0.938078005719286	0.915452113407684	0.959356336590494	0.971097293996553	0.937610573013142	0.934494458841247	0.908483993270201	0.865384559753958	0.879799457845973	0.845538317414721	0.983635195613498	0.977336489892543	0.929473720027646	0.889146786863680	0.911512372333817	0.883913156879197	0.974880869963773	0.949982768705188	0.876529788525669	0.860395529956948	0.964817544266131	0.969627866183539	0.906888236263495	0.959301248601544	0.948007892949619	0.939123361319905	0.950639368235196	0.909537021834902	0.893035244952180	0.944785024981284	0.916638856963701	0.696908157904257
0.938159581436071	0.915498610612242	0.959262362489573	0.971012916266560	0.937635847487713	0.934471249019192	0.908519663869793	0.865492504240783	0.879858886334533	0.845640822401889	0.983622471307826	0.977241493781210	0.929404329623049	0.889121158901884	0.911528718437248	0.884014858873660	0.974872066778760	0.949978458073380	0.876452677295176	0.860480625557775	0.964896487661272	0.969645138840874	0.906984234815431	0.959291158240760	0.948028966144902	0.939124393182072	0.950651276260594	0.909558183595967	0.893047209169817	0.944790013515191	0.916584633998409	0.696903756172227
0.938190994336504	0.915433469378355	0.959236843152855	0.971017371293391	0.937655638102813	0.934487174941409	0.908444767790909	0.865513450644648	0.879821964570015	0.845618918003510	0.983636377117955	0.977171074878412	0.929439970169933	0.889094083743482	0.911574037470441	0.884088063907564	0.974885080664528	0.949941130911747	0.876409158895940	0.860510024213007	0.964941597387018	0.969586873350859	0.907045107043944	0.959301850073975	0.948017453699204	0.939023433992603	0.950649876063398	0.909629901682281	0.893128867991174	0.944896516785769	0.916476208808213	0.696917829428865
0.938149995200991	0.915339471033619	0.959336018231649	0.971036251868587	0.937632521845959	0.934368597591281	0.908427298248355	0.865623285632684	0.879861761103556	0.845711067543575	0.983610076990725	0.977175809757577	0.929460280918854	0.889124531861368	0.911556153046489	0.884166294842110	0.974854638143135	0.949866154022718	0.876400978680485	0.860621001325329	0.964900289131560	0.969537662525106	0.907056847598261	0.959263811367639	0.948048557879759	0.938983982319335	0.950685442615818	0.909677366881048	0.893223879571629	0.944950627135386	0.916464864813359	0.697032459303305
0.938152256049808	0.915246249779294	0.959362434322044	0.971054874193377	0.937634752712840	0.934230143589226	0.908477044028347	0.865661597215721	0.879938940997872	0.845707176117476	0.983612255697323	0.977089438149371	0.929562820233661	0.889228981419792	0.911658996494751	0.884259997111429	0.974824005484119	0.949967098936870	0.876531133427641	0.860605978013803	0.964887635185515	0.969464596797274	0.907100418545892	0.959191055383300	0.948023114102061	0.938911786127982	0.950685474350451	0.909625935985652	0.893351969099464	0.944981405329761	0.916493625705068	0.697096457085189
0.938220445429795	0.915221924285271	0.959362587306041	0.971050383806706	0.937550213207440	0.934194095746221	0.908463570770146	0.865721369885945	0.879933917090715	0.845719285774991	0.983579853053036	0.977118991063608	0.929674695207162	0.889179473942577	0.911740825164194	0.884250571995229	0.974814693808604	0.950011140808842	0.876603213740211	0.860576586252455	0.964821820181241	0.969381855241518	0.907122583655913	0.959179652321973	0.948085639911643	0.938862029359971	0.950700795821188	0.909554100604819	0.893453134361830	0.945000232818552	0.916560993410372	0.697221074196870
0.938271061585809	0.915208734448478	0.959457095758029	0.971044935152546	0.937557952480153	0.934096842149271	0.908483756845399	0.865727899078138	0.879904264403368	0.845778973362192	0.983576336435795	0.977032432395542	0.929710886657384	0.889202392903525	0.911848049239454	0.884245718907850	0.974810598681995	0.950045557570361	0.876730882203540	0.860618346537622	0.964904573651256	0.969319382680512	0.907159342223545	0.959220517207722	0.948112940305178	0.938860051936030	0.950694900197460	0.909599251391632	0.893544241961666	0.945028410258411	0.916700935694736	0.697232890285883
0.938293330535904	0.915228163541022	0.959498494436844	0.970990223449509	0.937558953582944	0.934072552359435	0.908505345679606	0.865761973939976	0.879962491078082	0.845713754179150	0.983670580645256	0.977013376187151	0.929709385594142	0.889187019949098	0.911872470141405	0.884269165406083	0.974779195047535	0.950054137945022	0.876785870977237	0.860656983564484	0.964925371004065	0.969395114713719	0.907198009091854	0.959282585493017	0.948205045932054	0.938939381030195	0.950737487143977	0.909683143570001	0.893623569428412	0.944953627292024	0.916781892599886	0.697268082091759
0.938376218123175	0.915221895005770	0.959529565192798	0.970931128119131	0.937608222609415	0.934164010088863	0.908583024848286	0.865741667359284	0.880044573790672	0.845748560658488	0.983658912064876	0.976973250623211	0.929831004349054	0.889199835460873	0.911929432347508	0.884226980457146	0.974753724908126	0.950152208696966	0.876962899338660	0.860582933491791	0.964968881927659	0.969367710533490	0.907229356072352	0.959280438497997	0.948245421152419	0.939013307760154	0.950676604108223	0.909712855164054	0.893538070812198	0.944897746951077	0.916759420305890	0.697179935164393
0.938364738843097	0.915198330748552	0.959592609681898	0.970951946139236	0.937642637055211	0.934294786259776	0.908669632566136	0.865819691540296	0.880037626568842	0.845757232048208	0.983604200666926	0.976915615235781	0.929912440736162	0.889149904686912	0.911903498540197	0.884190083492499	0.974663242779074	0.950210235509014	0.877046117153242	0.860509613058155	0.965076406000488	0.969346870842645	0.907301135611323	0.959293256552565	0.948274918003383	0.939110544311916	0.950669165763504	0.909719862006939	0.893455293931090	0.944961479256178	0.916743742511767	0.697110854644940
0.938341904880780	0.915114293358248	0.959476187073610	0.970952111925708	0.937677562954968	0.934435201153503	0.908659926702279	0.865750458805180	0.879946850465660	0.845621839786341	0.983533437614699	0.976854188971609	0.929932303760204	0.889109283468084	0.911847149233360	0.884122245858367	0.974612544600608	0.950230931993815	0.877029624990929	0.860406620736964	0.965123053982066	0.969401913573807	0.907324973625572	0.959264740947983	0.948314325501270	0.939090335779750	0.950644503709718	0.909640529688409	0.893365750733752	0.944976815790359	0.916640034098737	0.697045166594853
0.938285574898182	0.915034114288103	0.959438194386978	0.970958072360982	0.937678637036819	0.934408794770717	0.908641850576717	0.865765437311336	0.879879045034264	0.845572104855249	0.983553618966931	0.976857681485096	0.929855768728162	0.889044059860383	0.911769402965970	0.884116187907805	0.974587841910659	0.950213830113267	0.876981845159186	0.860370668303567	0.965101203702767	0.969403145248043	0.907300095823267	0.959210257020783	0.948409619794610	0.939028668475834	0.950603355226225	0.909573592054534	0.893236695864544	0.944893934710953	0.916634602112900	0.697074644030250
0.938281289976079	0.914930683073298	0.959426424783980	0.970870804739101	0.937710462755803	0.934376987491341	0.908650796967723	0.865720645957303	0.879878767855411	0.845580379362564	0.983552038537929	0.976699920074424	0.929824947374232	0.888978035439813	0.911696373606229	0.884105679320270	0.974537336569929	0.950279883920741	0.876973642146115	0.860342553584733	0.965064819411067	0.969379660256711	0.907349175702584	0.959184832933623	0.948357965449392	0.938937803103271	0.950578230059472	0.909511952897092	0.893259682513698	0.944759705020619	0.916633151511028	0.696961204069055
0.938269684854240	0.914816657505432	0.959404698387118	0.970751526462727	0.937673854009484	0.934429481921822	0.908543683521787	0.865694184971526	0.879832032501708	0.845612299928159	0.983545742905626	0.976686158700487	0.929844721966172	0.888862330082806	0.911582231996734	0.884046588955811	0.974463004746264	0.950191111916114	0.876868964010917	0.860302760045061	0.964902690999543	0.969307963868862	0.907294826345407	0.959145705876266	0.948308774982386	0.938864632602868	0.950515232376531	0.909456987984295	0.893234855208046	0.944619642750064	0.916661360175799	0.696966363428276
0.938142008113499	0.914715811973356	0.959306225362776	0.970641470279880	0.937658122363915	0.934395566042502	0.908402297852622	0.865636811101363	0.879743676313310	0.845628980261010	0.983478064127942	0.976647489277796	0.929810582542128	0.888840779368529	0.911474039085573	0.883989820257059	0.974418878127773	0.950150202033723	0.876813514611223	0.860262910662131	0.964861958078191	0.969250940569889	0.907246314134408	0.959060637966569	0.948195237229289	0.938848911818240	0.950439824389000	0.909391962944453	0.893211342606035	0.944622008052589	0.916770532633822	0.696900621531515
0.938046966130139	0.914712988497862	0.959151962232885	0.970639464771936	0.937601855886333	0.934344633578985	0.908292413134959	0.865615916171574	0.879718393525562	0.845588006606568	0.983397438054504	0.976723719331250	0.929658732423431	0.888807761790320	0.911369458616426	0.883972954676506	0.974367186875111	0.950120700184186	0.876782935574408	0.860285629491304	0.964779125100725	0.969328663139358	0.907180976716505	0.959000176496474	0.948190827436506	0.938854003785518	0.950380612185050	0.909407441217690	0.893306793214898	0.944555528275947	0.916858701893676	0.696978631502286
0.938056717812246	0.914746631290094	0.959053723171157	0.970599995320465	0.937603970286706	0.934328719402165	0.908304540801173	0.865481814888429	0.879865569759117	0.845635497471704	0.983356095308072	0.976757378004973	0.929592316264875	0.888875840171999	0.911357604914751	0.883894403584262	0.974331220257672	0.950183778713966	0.876844958328372	0.860305847734987	0.964760436550395	0.969295003080902	0.907133240641178	0.958957615009725	0.948192208090708	0.938857427017554	0.950290392188841	0.909403339248815	0.893249416862246	0.944494691831356	0.916908967433838	0.697035324625657
0.938093269933265	0.914735211735783	0.959040291093588	0.970517537086686	0.937631343683284	0.934290602612664	0.908390757148683	0.865510100653618	0.879983869667468	0.845762855871234	0.983324824592909	0.976764035326540	0.929483032976691	0.888851607483706	0.911383662177029	0.883920915433488	0.974292216439487	0.950222406987584	0.876807814329955	0.860419632847398	0.964851945806396	0.969308394638276	0.907157882637088	0.958913840853729	0.948214281988399	0.938841370555456	0.950308786889937	0.909422738001398	0.893258804099664	0.944481506258023	0.916941993262108	0.697070803321686
0.938205758734926	0.914663843433978	0.959057597761936	0.970533086561221	0.937697042393890	0.934347446717814	0.908393372397116	0.865503731401433	0.879963742024991	0.845744567640592	0.983370897017322	0.976754786573189	0.929374798852004	0.888815552190392	0.911410926822885	0.883877208885614	0.974323798185920	0.950253897533842	0.876792568732450	0.860446930507094	0.964921377802704	0.969200487577468	0.907210118043635	0.958904420284234	0.948151962162410	0.938723175617377	0.950314017322033	0.909449802801168	0.893251435737095	0.944505996227642	0.916944946990311	0.697086278289511
0.938244189072751	0.914685243088530	0.959158758302850	0.970513818214449	0.937691208255872	0.934355117139018	0.908420338087337	0.865625019215231	0.880000424378158	0.845811748982123	0.983465572262392	0.976773085595241	0.929236878679639	0.888788228608169	0.911371285929967	0.883822130190378	0.974329086212585	0.950291340261113	0.876828298204359	0.860518832775916	0.964930114572362	0.969128186271424	0.907271701773779	0.958859430651337	0.948136934089584	0.938666458490166	0.950335841477511	0.909428077812444	0.893193495694716	0.944461592716213	0.917045522878979	0.697165565738638
0.938341412959579	0.914723052932404	0.959193933987058	0.970497740512462	0.937692010487029	0.934376048466937	0.908471567917193	0.865642575870281	0.880119908648252	0.845783602126366	0.983655533195611	0.976619602846053	0.929148625230679	0.888785106869581	0.911388182690823	0.883805652224072	0.974294403104260	0.950398792095673	0.876941614338082	0.860546022149121	0.964923374863371	0.969060170990430	0.907349661218393	0.958859305889540	0.948084751956446	0.938590543405179	0.950305698602271	0.909319605634094	0.893174003533587	0.944425445149849	0.917073088908991	0.697116863662657
0.938450849489640	0.914759340009490	0.959177612661625	0.970498219595776	0.937673090580634	0.934455299150338	0.908442009797964	0.865711723715508	0.880156817399784	0.845704029863575	0.983744863579648	0.976560211645209	0.929143663841910	0.888636357670299	0.911379054268453	0.883714563933471	0.974281702459268	0.950384127413919	0.876994437741958	0.860577653261588	0.964819448242179	0.968973307328578	0.907389047166487	0.958925509942488	0.948049381033811	0.938512731886978	0.950289281836226	0.909206646691429	0.893072073282163	0.944369362996214	0.917099661912295	0.697105267260273
0.938485394225760	0.914755348254654	0.959255676136311	0.970502007914923	0.937710090264483	0.934448375061112	0.908418257309700	0.865771192523582	0.880071572716028	0.845712539762126	0.983737507807984	0.976350866785334	0.929119914358681	0.888561746510397	0.911423925550553	0.883582824102943	0.974310143755885	0.950347166031734	0.877091132265462	0.860628300162062	0.964874989901578	0.968937504295482	0.907474430905304	0.958987546069955	0.947908722418266	0.938420487227850	0.950262437112764	0.909210895839622	0.892998340426071	0.944273435352902	0.917136636319687	0.696974927568520
0.938497968710060	0.914790891634369	0.959291424739443	0.970457942446259	0.937708688523254	0.934463617127301	0.908422599889759	0.865847135914627	0.879976018406807	0.845592398118995	0.983744416537983	0.976304766213016	0.928964829516241	0.888426531086328	0.911372899499037	0.883458862760893	0.974324289471722	0.950314005252441	0.877080042477909	0.860630329795074	0.964923324070659	0.969060598271693	0.907570336683121	0.959008357345908	0.947793645221426	0.938368556188323	0.950244514553390	0.909173006855920	0.893009114961357	0.944079139439140	0.917097920495307	0.696865065060760
0.938483557477567	0.914725882909365	0.959255369318323	0.970411825555789	0.937726109044261	0.934513947395248	0.908511181322534	0.865838918676345	0.879937776027634	0.845649289222142	0.983715399038417	0.976270828157110	0.928927540904905	0.888346429471388	0.911287897859535	0.883290706582914	0.974395452057025	0.950318179831632	0.877147838675122	0.860583036937408	0.965016977615180	0.969110158258673	0.907606327303128	0.958973999442199	0.947671892472713	0.938369117119550	0.950139741607809	0.909085585055791	0.892925836701031	0.943939116274499	0.916985702810970	0.696644791478833
0.938354337362893	0.914713673735288	0.959222178775150	0.970432783793219	0.937719305350384	0.934507610681666	0.908581597083650	0.865937520484803	0.879918657801498	0.845765487636351	0.983642849547500	0.976246642322941	0.928913776240564	0.888206516145585	0.911188479077951	0.883216012847662	0.974444565862670	0.950300851434911	0.877195068204150	0.860591969497654	0.965223322999547	0.969179509445524	0.907641469952115	0.958937577450373	0.947582123923507	0.938427823474775	0.950112504977051	0.909023586303291	0.892938560248169	0.943957584462133	0.916921268307338	0.696482287856911
0.938250615056249	0.914716072343535	0.959145981873652	0.970487713353312	0.937692008980706	0.934526016265595	0.908467396252786	0.865944640809761	0.879870143969882	0.845733457902254	0.983528720288414	0.976289465134526	0.928854016689821	0.888152370461431	0.911121752839292	0.883064418132730	0.974460222225654	0.950284046208019	0.877183732244803	0.860544912025509	0.965392867237799	0.969291714209202	0.907603582661972	0.958870087462918	0.947576763398042	0.938432860551037	0.950051113449323	0.908955422739859	0.892945495816274	0.943955645912729	0.916862988235024	0.696337304974085
0.938161757163169	0.914724297286433	0.959183535768296	0.970556784177475	0.937650728644710	0.934440019650592	0.908324595340578	0.865983767723161	0.879839164241067	0.845746631245402	0.983579965270400	0.976430676624634	0.928687939059301	0.888098149846936	0.911033696720763	0.882951663292453	0.974449215179699	0.950247999274939	0.877155328575201	0.860565069625482	0.965476062924264	0.969361904956971	0.907497147161203	0.958746159902530	0.947694317497857	0.938476067983457	0.949913127023989	0.908927616465911	0.892889943149153	0.943839282232684	0.916887395589027	0.696259604774216
0.938199653279727	0.914731387094324	0.959262869747428	0.970537679655163	0.937604928870687	0.934379081875808	0.908256330132470	0.865953173613505	0.879884781634316	0.845755579380701	0.983655290938974	0.976410413487959	0.928657921156938	0.888063011704852	0.910978502661083	0.882890351533311	0.974407129094386	0.950305870504608	0.877170453763417	0.860562161664726	0.965530355180724	0.969401115812155	0.907439387936749	0.958708994179018	0.947714138567043	0.938524523381143	0.949760729937782	0.908859246600489	0.892912438601064	0.943753632087916	0.916850477937687	0.696033259288603
0.938293742433124	0.914775032940707	0.959335030599433	0.970473773004250	0.937451200311138	0.934367059465821	0.908128287672302	0.865929344795247	0.879862324093440	0.845726858478490	0.983689231851837	0.976506481565935	0.928729149558656	0.887972700493663	0.910854367215238	0.882808589919228	0.974386856614279	0.950236415173775	0.877010338387324	0.860535048841925	0.965392780619323	0.969360752382965	0.907284680203376	0.958708248885467	0.947766508629505	0.938593554219244	0.949604578371933	0.908780070371357	0.892851767499819	0.943730391007477	0.916780722881302	0.695903563354802
0.938268759082099	0.914811538964598	0.959368005954231	0.970349157128340	0.937379972188955	0.934267365197414	0.907956267718242	0.865860375024951	0.879714177159103	0.845653507103377	0.983653739706087	0.976539665039428	0.928811720064394	0.888016837669546	0.910736379731925	0.882747663200296	0.974413215055536	0.950209028644469	0.876825837776842	0.860476899596762	0.965337017784643	0.969349901966151	0.907077745688464	0.958624601032526	0.947705963918675	0.938710688482448	0.949458718547977	0.908702927845145	0.892834273260074	0.943876520180583	0.916648992061603	0.695690258203231
0.938235023111891	0.914890010291588	0.959338707831535	0.970267653008078	0.937354796416024	0.934237413824933	0.907783189814413	0.865794701472612	0.879590383069504	0.845553972905401	0.983618133701855	0.976657738154130	0.928762047038590	0.888077388120509	0.910649908339294	0.882770188221982	0.974398183506549	0.950144802413372	0.876645230316374	0.860419830574495	0.965188582628725	0.969516397966974	0.906905962651954	0.958550435371481	0.947794491547972	0.938862304748025	0.949349483690457	0.908700878246282	0.892936718519746	0.943924926261921	0.916484373125425	0.695571249102078
0.938328575960555	0.914937672422610	0.959249179014442	0.970199963032437	0.937317572594592	0.934266050795224	0.907699481554809	0.865625689962474	0.879574022143739	0.845520403169578	0.983633634579300	0.976701789670124	0.928790043126011	0.888235671114098	0.910611463828418	0.882742087875710	0.974366083338329	0.950100301322160	0.876539940709739	0.860303882017935	0.965087280381199	0.969544660579572	0.906802349441398	0.958439645248466	0.947861002936017	0.938968325082558	0.949254800755863	0.908686135794264	0.892879008494866	0.943959561881773	0.916329091198441	0.695391065299319
0.938449516486116	0.914991342129257	0.959204376494062	0.970141634915532	0.937311676087131	0.934311460046138	0.907639317324545	0.865653333150099	0.879510259702539	0.845571495113904	0.983673692420913	0.976679366644483	0.928764470623589	0.888275813533390	0.910611747066116	0.882850876068084	0.974290307149827	0.950067800678620	0.876334492081526	0.860256048310046	0.965107018325806	0.969581199022836	0.906826787298759	0.958342981287301	0.947890883871858	0.939043493749001	0.949288887143723	0.908733112492112	0.892923559716449	0.944065220802105	0.916180874869541	0.695247537217004
0.938523967928358	0.914965233458819	0.959200360009552	0.970177781139171	0.937341670317499	0.934394504506037	0.907518557194334	0.865620439564153	0.879378194970153	0.845538902307184	0.983746543183298	0.976664649176954	0.928814422891528	0.888319598519438	0.910640456796726	0.882884715321451	0.974236123972968	0.949977076352170	0.876146538326560	0.860163117214449	0.965107442000133	0.969528309397168	0.906855153928981	0.958288034159650	0.947876658518151	0.939010458104372	0.949289151735793	0.908850450128676	0.892984099638237	0.944212415203537	0.916012577056246	0.695116628581488
0.938520200532181	0.914938399055536	0.959290123115368	0.970233881332856	0.937357222182043	0.934353511912274	0.907475021623902	0.865688977313342	0.879332193809946	0.845617251711556	0.983740115915039	0.976708055536220	0.928823404835232	0.888388805181929	0.910624138261925	0.882897597807507	0.974177000190893	0.949838827292380	0.876042046397155	0.860220979801083	0.965020466373989	0.969483678118103	0.906848787874211	0.958238217812537	0.947938463032323	0.939013910561821	0.949343621889299	0.908932057695018	0.893053519476211	0.944270280382508	0.916002614695821	0.695075935604139
0.938480239356724	0.914913755224443	0.959276615282261	0.970294087381943	0.937399092151879	0.934302557591187	0.907508305781030	0.865694255557946	0.879373796813633	0.845575482001803	0.983762969887474	0.976629430558187	0.928917788749339	0.888531583757533	0.910714920721197	0.882927318753906	0.974133490992652	0.949874984012183	0.876087522795452	0.860203837911743	0.964954875384858	0.969435158642556	0.906862976385722	0.958179417378410	0.947944596944659	0.938976656267652	0.949365681069711	0.908895640623326	0.893171371885425	0.944287128324946	0.916052902557604	0.694994681607348
0.938465224157210	0.914944786451909	0.959207590717862	0.970372579756658	0.937358986254379	0.934325935848475	0.907508550223606	0.865755914929654	0.879376503552762	0.845533546943688	0.983729843638538	0.976656434599892	0.929008692107176	0.888537395622892	0.910765119819777	0.882860948217399	0.974134019210680	0.949851289543893	0.876088459995798	0.860223607407021	0.964833841750264	0.969395936926685	0.906863351244118	0.958185181671737	0.948050527464318	0.938945438752102	0.949405606215622	0.908840521339223	0.893261700737559	0.944264239874610	0.916155744246602	0.694994225850469
0.938423729860129	0.914938881492567	0.959221514323065	0.970449635635329	0.937399029067732	0.934259913597246	0.907508226064669	0.865759478898473	0.879371318668937	0.845595365141613	0.983676547789964	0.976609905547316	0.929020275324114	0.888591769624845	0.910857646936259	0.882801343155276	0.974183785550694	0.949819844843456	0.876147521919390	0.860328636301927	0.964865519532369	0.969376916707282	0.906913539017420	0.958220625656927	0.948106805539842	0.938954822144641	0.949434722823130	0.908853149765831	0.893352847907114	0.944262872604089	0.916293829189400	0.694923544678093
0.938378494034353	0.914963020618175	0.959206385486841	0.970454067690373	0.937428759482826	0.934259689620426	0.907520262924661	0.865786336419034	0.879425537139821	0.845551472396989	0.983699194072454	0.976682755952696	0.928986402417266	0.888622925838558	0.910857432252175	0.882776350328164	0.974230643069290	0.949783792439271	0.876125074596011	0.860468604605517	0.964856842653873	0.969494965796075	0.906949499966581	0.958287211714573	0.948219053494432	0.939055086065672	0.949521353513396	0.908922163973266	0.893446766392239	0.944194354879410	0.916371764773169	0.694903497095217
0.938378711434457	0.914912027733035	0.959168444012614	0.970423582309030	0.937475944433853	0.934335330345367	0.907599349784241	0.865737658854752	0.879505233537906	0.845609527694136	0.983639988043722	0.976721276303131	0.929061114926378	0.888695673666890	0.910868235025831	0.882686178645709	0.974268260612714	0.949858629250566	0.876233130943542	0.860485014708654	0.964904155777395	0.969470602809306	0.906981985865591	0.958306214111160	0.948256363523391	0.939179819388293	0.949499892964540	0.908983234195813	0.893415056379046	0.944151595893708	0.916350060049719	0.694779623858817
0.938302102955650	0.914893012245005	0.959155316264650	0.970447955019740	0.937499142778588	0.934427840738258	0.907661697190080	0.865831971042570	0.879521243247481	0.845652986630648	0.983512769318925	0.976749450208284	0.929084504098136	0.888694475852151	0.910849151429565	0.882631259246770	0.974300127749589	0.949926161316350	0.876279831657255	0.860482673831644	0.965039130904193	0.969432229557344	0.907043875002646	0.958344989859162	0.948235603234317	0.939343613138892	0.949541571344273	0.909030417305345	0.893390482081179	0.944238781431548	0.916331514581858	0.694682100677689
0.938227437392041	0.914841392539685	0.959016781134179	0.970433371212735	0.937475012955907	0.934530563746482	0.907621316409189	0.865802981391517	0.879484630124190	0.845553123739653	0.983360443644139	0.976753306491423	0.929028808003209	0.888707572605037	0.910831356155467	0.882553120681100	0.974383099027089	0.949956350526485	0.876231580793454	0.860449175143976	0.965103639274551	0.969435654420770	0.907046871910251	0.958371518222456	0.948232276436113	0.939381775780609	0.949573723140027	0.909035660499710	0.893335304334401	0.944254064858767	0.916236444704504	0.694605884879264
0.938170575071308	0.914820307091097	0.959002866685794	0.970412030609845	0.937437877301252	0.934502466473543	0.907613985243481	0.865854437373175	0.879443789222192	0.845547779323341	0.983324729565200	0.976804520709913	0.928896238932354	0.888668426522195	0.910773324206300	0.882577616180586	0.974476110601357	0.949970047401554	0.876170264585227	0.860461483007781	0.965077639087223	0.969378537638633	0.906989254982618	0.958363295185008	0.948279963959182	0.939372660017914	0.949586546771121	0.909045955903683	0.893231168070302	0.944189222276498	0.916248414099265	0.694599886137493
0.938219407873056	0.914797253066856	0.959025546212289	0.970338392140057	0.937458666110335	0.934452662217603	0.907678313576161	0.865848781518688	0.879467197678842	0.845563917155200	0.983288173041855	0.976686649323452	0.928895604529047	0.888636997492817	0.910759792143630	0.882606331693240	0.974549928930202	0.950082725944413	0.876166879043931	0.860468945147425	0.965043911978907	0.969322818292838	0.906984377436737	0.958372914667653	0.948203858573394	0.939344979458084	0.949624845253184	0.909035670772773	0.893260693872156	0.944105400831507	0.916258583476671	0.694441537721922
0.938290603203840	0.914751644642340	0.959057317911003	0.970254112866925	0.937440541292840	0.934517633738231	0.907671036288188	0.865886512984663	0.879500083563835	0.845575822529363	0.983269830709317	0.976697781278520	0.928981952727168	0.888554297083615	0.910716375045959	0.882563314054004	0.974574630198620	0.950060284543992	0.876064514229740	0.860455783999261	0.964918503550578	0.969233367110209	0.906925837196034	0.958404767943310	0.948150473319613	0.939334630084083	0.949641248105266	0.909026442666223	0.893256499137797	0.944029247545384	0.916271171017869	0.694375098657096
0.938229064815809	0.914687467672248	0.959026652271295	0.970210136332227	0.937468899423504	0.934509533224128	0.907629654810037	0.865898055423270	0.879481392519798	0.845583172423739	0.983254371248519	0.976689053583392	0.929061802124709	0.888554781220465	0.910679555194876	0.882520130132074	0.974599765010867	0.950073950136676	0.876016479694700	0.860470446651469	0.964929158778122	0.969187939281169	0.906876341521421	0.958400765439806	0.948066038692572	0.939354294464279	0.949685500113310	0.909007643616114	0.893270331129724	0.944124629774502	0.916367848597647	0.694237456631746
0.938190253391583	0.914699478038710	0.958969871064161	0.970234200912237	0.937489929052547	0.934511435340926	0.907628201538252	0.865920311373719	0.879540337157919	0.845547970748024	0.983243227872604	0.976803100677977	0.929038768875502	0.888563110744044	0.910705071838665	0.882531880284016	0.974582390875482	0.950067592057242	0.876017763964992	0.860554107340501	0.964890409909267	0.969303837168176	0.906846615566265	0.958408757218599	0.948125221678967	0.939408365030404	0.949784284374269	0.909098410507671	0.893368035617771	0.944130926383910	0.916458276365641	0.694235072247713
0.938231707894051	0.914726340907242	0.958936675022784	0.970224726031074	0.937573559501315	0.934556621688701	0.907776584915360	0.865801868726856	0.879753520275084	0.845598195196823	0.983265385427702	0.976907693444183	0.929077042375445	0.888667249880704	0.910823164470381	0.882489771675986	0.974573224349113	0.950149416075486	0.876102082782632	0.860627785369054	0.964870096476990	0.969329497372635	0.906888080654957	0.958413943983025	0.948212352724031	0.939442637582496	0.949832434604157	0.909135253545390	0.893334460941201	0.944141922107424	0.916526005581047	0.694191866852248
0.938242593435068	0.914736335381235	0.958956540771239	0.970199647660441	0.937690965792068	0.934550859905237	0.907975517391749	0.865856981741526	0.879939120312713	0.845737015959028	0.983272132863351	0.976982583972636	0.929088243535197	0.888692376909596	0.910941417517460	0.882551679778468	0.974547611408460	0.950221278757784	0.876110036580356	0.860757087011749	0.964930778465153	0.969420679691144	0.906998724829085	0.958422015296402	0.948306846180667	0.939501345780108	0.949950716865169	0.909185611673924	0.893348249985517	0.944196105545961	0.916605019513240	0.694143130951197
0.938253850154886	0.914665209209170	0.958989636820625	0.970294785911180	0.937844069493266	0.934593957398085	0.908054038527087	0.865876355976127	0.879983358463559	0.845713880427998	0.983318303860247	0.977016079241826	0.929096062819233	0.888711544237819	0.911051057614919	0.882518736541087	0.974579044718143	0.950269555880003	0.876106757462675	0.860759232749064	0.964967692124452	0.969417826235846	0.907119623437065	0.958462398479774	0.948345519104976	0.939474194915451	0.950008311065969	0.909256625875077	0.893356528407479	0.944261620003664	0.916656366156113	0.694068135878873
0.938193606665817	0.914668250416609	0.959084534012609	0.970346136322602	0.937910287792035	0.934571749406594	0.908104020103567	0.865990219134824	0.880040985619404	0.845779629008666	0.983372006356354	0.977109545547797	0.929076920799553	0.888762368821001	0.911019898757229	0.882500523696747	0.974574714974048	0.950302960319331	0.876121511438687	0.860772595284841	0.964959765627127	0.969449131572137	0.907198303868039	0.958500491474913	0.948439876244424	0.939470637167014	0.949998730718879	0.909303568349797	0.893346603183683	0.944268005854834	0.916772802094215	0.694088403164048
0.938198660878149	0.914653687691082	0.959107772166131	0.970396055891597	0.937921172480078	0.934576717877454	0.908164373055094	0.865978651437161	0.880125297132509	0.845742485884018	0.983484401140505	0.977049550477745	0.929116554649527	0.888819799965589	0.911020474345119	0.882504035711674	0.974553629964031	0.950430621908502	0.876226838336235	0.860770765526190	0.964947644372734	0.969438632504804	0.907267708553425	0.958577327063641	0.948488678696107	0.939451687539552	0.949897174605504	0.909268208790818	0.893394143178356	0.944260904294272	0.916821323876771	0.694016499615939
0.938245684488981	0.914677310189849	0.959073696505909	0.970441048975075	0.937924219033954	0.934624738400250	0.908144879692916	0.866028358560754	0.880133972606598	0.845659615716150	0.983527255943757	0.977050072043006	0.929205520940364	0.888732741905728	0.910989861256347	0.882413508063508	0.974567665850281	0.950452344656937	0.876287892317779	0.860774042522147	0.964851072202502	0.969372633493508	0.907295232858110	0.958718365761044	0.948575232283183	0.939399081147493	0.949831353829946	0.909206811277811	0.893388386325654	0.944226792714896	0.916870617753114	0.694036394408450
0.938237557731398	0.914672115122845	0.959138736321105	0.970468731901911	0.937991341023015	0.934595292280631	0.908113858501865	0.866066394882044	0.880050719610799	0.845678634841702	0.983489325309688	0.976889420345061	0.929257833715233	0.888722685341471	0.911046432953089	0.882294090074418	0.974578432123654	0.950477341015064	0.876381207926382	0.860828302046794	0.964916497031637	0.969334929543091	0.907372043081929	0.958834856063882	0.948532358090273	0.939292071541295	0.949793622698548	0.909250661758286	0.893414698409199	0.944193289734387	0.916919302434849	0.693974993372531
0.938213428498301	0.914698110975726	0.959165381264943	0.970427620853131	0.937997339397018	0.934596177773561	0.908077943387846	0.866102524844403	0.879988390159583	0.845531783929162	0.983490709387748	0.976881878387842	0.929149575658423	0.888634081340830	0.911020976980949	0.882199009151910	0.974568416454225	0.950488547822221	0.876361571641858	0.860811915113225	0.964965679333706	0.969413887477264	0.907451953711086	0.958885483703546	0.948494281999968	0.939232781011167	0.949779263383537	0.909243712390086	0.893504802941868	0.944084803412990	0.916896326149200	0.693957084637476
0.938174606266194	0.914615866162687	0.959126360923514	0.970375526463791	0.937958841268214	0.934632643945230	0.908111480089815	0.866066570886105	0.879961614351829	0.845558124236233	0.983469599379344	0.976898696532992	0.929085129924090	0.888645901930692	0.910964987058625	0.882087809173562	0.974589855970656	0.950502124367577	0.876344810834751	0.860739960511293	0.965024509626701	0.969406195154805	0.907449892647446	0.958835795841447	0.948402013818196	0.939262384923225	0.949689108570667	0.909180012168008	0.893480311891606	0.944035337647886	0.916776346235330	0.693853667797216
0.938059536287042	0.914592605021345	0.959112062697443	0.970378596728051	0.937916056169019	0.934666973100485	0.908169735152908	0.866154926176586	0.879932115012075	0.845635479521374	0.983428086606484	0.976931933310220	0.929056798338494	0.888618987393601	0.910896620676734	0.882063669985320	0.974573587351052	0.950476988561974	0.876276094198893	0.860706559018028	0.965146551759015	0.969418814567875	0.907437197967989	0.958755197998667	0.948301241663631	0.939372489462441	0.949678791641994	0.909185372269040	0.893522127109626	0.944144604471843	0.916659505981923	0.693811564138585
0.937968567260711	0.914574478429708	0.959040903011113	0.970396297177840	0.937896327560282	0.934740859862323	0.908083769975162	0.866169793053578	0.879837319033871	0.845587387724015	0.983381343855318	0.977017870727101	0.929016844041924	0.888654477876932	0.910825113535891	0.881998843393818	0.974525247240757	0.950474144834523	0.876162124907851	0.860655873342527	0.965239939025889	0.969472270501006	0.907351174015942	0.958665484538216	0.948235232301473	0.939433325872453	0.949646163443100	0.909196131305349	0.893516147484009	0.944195607887876	0.916549426290248	0.693797619272618
0.937903370291289	0.914573111500106	0.959063212502581	0.970426123788510	0.937874780535292	0.934732311104128	0.907983805187080	0.866257006553055	0.879738258964839	0.845588319415456	0.983501144582645	0.977185530992985	0.928859625000934	0.888667691162965	0.910711674525663	0.881971261059412	0.974467017175070	0.950452475444085	0.876061986631819	0.860712278565999	0.965280276943799	0.969519586107361	0.907255403549993	0.958550962115940	0.948258597250364	0.939499548087076	0.949564315247663	0.909264366541711	0.893449917647430	0.944120625121590	0.916598876860050	0.693846598588720
0.937946503909583	0.914564677332056	0.959067706973536	0.970401528172993	0.937865605210820	0.934723372750390	0.907973587911604	0.866285301458635	0.879747881987336	0.845618623214282	0.983602241185291	0.977172364817426	0.928829526976737	0.888665630500466	0.910645439721488	0.881974350100261	0.974386437680246	0.950551041071309	0.876062551427636	0.860757326032185	0.965332021744002	0.969537764119386	0.907249887344381	0.958564438698564	0.948166926410614	0.939518800793344	0.949519706649097	0.909314091762311	0.893455876169521	0.944011718134784	0.916603255513144	0.693741072090669
0.938015348124312	0.914592709859230	0.959049924187075	0.970347640560579	0.937801052642107	0.934785385872524	0.907930674856240	0.866349615738118	0.879744982779600	0.845631650910902	0.983641361589614	0.977257877450046	0.928846264748646	0.888588700937953	0.910539625260375	0.881918543226332	0.974363957566561	0.950524907451165	0.875943393668184	0.860782007345614	0.965205330487869	0.969489622013605	0.907202436527655	0.958662878796694	0.948121065448927	0.939542976723598	0.949474175691072	0.909291269877007	0.893362912047630	0.943921539902702	0.916635502316893	0.693718923008125
0.937985332425355	0.914646127416288	0.959021868126490	0.970260007680505	0.937810638526746	0.934775921844841	0.907883176169738	0.866366636155998	0.879647289076666	0.845615219754131	0.983619731407081	0.977256636090113	0.928867331269016	0.888580997980817	0.910416327459084	0.881840800947273	0.974432163996091	0.950554346329759	0.875828257721302	0.860768671378499	0.965195270122804	0.969456243203595	0.907147318002279	0.958692212458732	0.947971622596856	0.939588819111478	0.949464215123523	0.909250637613009	0.893267158744218	0.943955891258664	0.916621290602035	0.693587173390583
0.937937692319784	0.914777449675777	0.958963210117578	0.970186628585175	0.937850537745815	0.934790451867736	0.907868219105898	0.866397621316840	0.879579355750402	0.845556596283820	0.983587274604430	0.977340339851409	0.928765127298420	0.888543345510417	0.910330820497487	0.881816013472677	0.974486664311103	0.950557265167487	0.875730286136345	0.860774403204196	0.965106330499251	0.969613907915013	0.907110165871463	0.958759631829848	0.947970766654010	0.939658074279388	0.949439354490404	0.909276779490302	0.893266465784853	0.943875887284866	0.916570894139157	0.693524152009264
0.938003489518932	0.914909636597264	0.958874085690500	0.970094112105065	0.937901693123059	0.934809751908077	0.907928179205680	0.866315421413837	0.879647509700725	0.845555423866375	0.983583777291536	0.977336003567514	0.928706516009744	0.888613994796044	0.910289291079370	0.881749060516744	0.974527837518661	0.950560516496238	0.875707568091331	0.860751670154238	0.965069705139175	0.969656232585770	0.907104618509901	0.958807368931697	0.947992183000698	0.939699025593283	0.949401052141169	0.909254837128947	0.893154787118057	0.943749727729301	0.916556230904847	0.693365912677362
0.938086944888105	0.915048353377002	0.958812589509252	0.969989424753555	0.937929272547996	0.934801273503430	0.907978920972898	0.866385392099174	0.879729327586626	0.845629780545754	0.983624768712862	0.977295758627134	0.928632498895125	0.888594787681429	0.910323359162507	0.881806700466481	0.974543923240949	0.950551484676004	0.875576310835098	0.860829229224960	0.965129098590289	0.969704704334918	0.907182147331029	0.958821730280683	0.948013001106669	0.939718096557288	0.949449340565824	0.909287977802823	0.893149157128599	0.943718025907819	0.916537825074752	0.693232675613560
0.938114345267888	0.915062608771502	0.958813020523255	0.969977659999151	0.937940513757350	0.934835742199691	0.907910202435780	0.866383932038424	0.879687753522343	0.845572261140744	0.983690120971241	0.977272537502852	0.928650368126741	0.888587665206113	0.910400418204988	0.881828642918207	0.974580201944168	0.950514247259811	0.875483318353001	0.860840451715631	0.965161428294241	0.969673640578226	0.907217247644111	0.958848879863708	0.948007352511840	0.939633993294799	0.949457278001245	0.909344016820290	0.893209310640707	0.943795696757308	0.916459350552593	0.693101610339592
0.938073850087717	0.915043780203187	0.958924658363270	0.969973897728130	0.937887286867042	0.934750602301922	0.907854906015236	0.866496216920094	0.879703697848496	0.845632149058262	0.983698650220035	0.977347593330596	0.928647519572948	0.888638674962067	0.910401697010427	0.881879264065928	0.974574848293627	0.950464421892108	0.875422914710097	0.860945776052307	0.965109306913064	0.969646345372365	0.907191244546809	0.958831322126730	0.948041796187492	0.939615694197560	0.949488603566326	0.909377373101401	0.893288503238621	0.943843515291015	0.916459130074951	0.693063591250038
0.938057877919312	0.914982013850219	0.958959232585154	0.969976974980825	0.937845513031787	0.934630352858922	0.907893924874651	0.866546844340292	0.879748999485573	0.845608303213599	0.983732761072666	0.977318699050548	0.928732943805563	0.888761588229040	0.910520142532739	0.881988146327149	0.974563598164223	0.950575642086245	0.875493703546281	0.860928865030771	0.965079834246815	0.969587973170370	0.907189888366190	0.958773802460397	0.948025846866549	0.939572801475094	0.949476879626341	0.909351049683453	0.893415790387489	0.943878572831483	0.916471116991832	0.692968037469141
0.938077396217654	0.914979051298463	0.958976144556208	0.969963664129961	0.937701349888737	0.934604523751258	0.907867093218694	0.866642926211231	0.879731368294219	0.845624687135776	0.983725383880665	0.977385922849565	0.928820242549918	0.888746191490102	0.910605620196520	0.882006930927920	0.974569274796286	0.950618056236782	0.875493060840071	0.860926099924939	0.964987277286899	0.969534235485844	0.907167732807837	0.958779446973287	0.948083967443983	0.939559084796521	0.949474350460824	0.909325706332615	0.893514735117712	0.943901708036186	0.916522077082549	0.692946121826513
0.938083230462620	0.914956633063486	0.959089272647738	0.969954665773709	0.937641460690073	0.934526155478286	0.907875423323989	0.866703754766019	0.879705053844265	0.845728458387560	0.983729496470246	0.977328412638673	0.928833228970640	0.888796537263386	0.910732030906685	0.882053268137197	0.974572626693840	0.950649707480678	0.875549307445010	0.861019707685891	0.965035900842933	0.969500543619063	0.907167824910504	0.958831262013196	0.948102580217028	0.939596020741459	0.949441828330280	0.909429506119047	0.893616894507235	0.943935347162853	0.916639298128619	0.692836019571785
0.938054675488410	0.914973722836183	0.959144335606990	0.969903020651440	0.937579220669111	0.934532991661838	0.907901754944690	0.866817627370333	0.879791498477874	0.845725429709456	0.983807131989855	0.977343812569691	0.928812246322565	0.888818111916388	0.910781647155773	0.882148478890493	0.974561020530202	0.950640690619506	0.875547926042086	0.861143262279334	0.965017454451367	0.969609584587760	0.907179478844291	0.958896229169355	0.948165794008423	0.939711988882354	0.949456864839240	0.909570502352665	0.893733095904458	0.943894684471603	0.916707743841640	0.692762638345773
0.938112980111661	0.914961277834562	0.959175470190359	0.969863198893445	0.937577878755915	0.934662546807590	0.908001167296301	0.866875943628629	0.879899226151343	0.845839262585872	0.983765536356787	0.977309572798366	0.928911815242608	0.888879866666571	0.910856131688406	0.882179962024740	0.974541337486440	0.950695554209518	0.875670024405657	0.861169117695554	0.965023564510897	0.969616206475925	0.907172488716758	0.958924448346446	0.948151908188618	0.939817912186669	0.949389703297795	0.909662051047607	0.893691394176362	0.943864728683909	0.916685455304912	0.692578298784357
0.938098981790026	0.914950270228182	0.959243212525315	0.969908222068162	0.937580353411951	0.934814750839902	0.908099707180082	0.867012110446575	0.879922368344234	0.845913023242840	0.983673330750074	0.977253553825403	0.928988084825282	0.888858920557605	0.910863619442807	0.882210957929636	0.974474000896699	0.950711971458547	0.875712829220197	0.861175247318536	0.965092815751639	0.969637805195729	0.907188082572873	0.958980743301190	0.948102832686601	0.939936621524475	0.949371826203124	0.909717954298738	0.893642004900590	0.943957903619052	0.916677440216509	0.692450617758375
0.938090272604623	0.914888661650170	0.959150699763104	0.969933625255566	0.937583018622539	0.934982138641933	0.908100095404962	0.867011182116379	0.879855206498295	0.845813001484337	0.983574616616700	0.977173366080719	0.929018562144538	0.888823693815717	0.910842709499417	0.882177088484089	0.974454473323001	0.950698555304401	0.875666713397019	0.861136945445295	0.965122712049163	0.969718350154227	0.907167168566912	0.959008129159334	0.948075216791984	0.939918001339284	0.949334986572732	0.909669588873287	0.893572307754490	0.943995287983466	0.916584084997462	0.692329814248871
0.938064246619789	0.914866434758002	0.959139630987275	0.969952109492237	0.937585970203852	0.934986977714747	0.908107373696309	0.867068707881874	0.879781024974000	0.845770693518278	0.983574064181542	0.977174152574138	0.928945928194274	0.888760366313089	0.910773387502694	0.882157035505241	0.974458316294759	0.950676905936232	0.875625366243868	0.861130063183968	0.965090550575246	0.969746608263375	0.907115351612094	0.959008907140813	0.948114883221912	0.939840230131580	0.949289657507057	0.909614001625588	0.893441963127285	0.943928636693442	0.916585832640230	0.692304170984882
0.938092996021633	0.914820014908782	0.959149625861931	0.969875300433087	0.937627265592143	0.934965887208693	0.908142345800274	0.867058183332903	0.879755698348931	0.845771357605725	0.983570663995052	0.977000852421951	0.928933552701861	0.888688978668020	0.910698645394012	0.882134023778233	0.974442029584901	0.950743022315745	0.875634633995030	0.861127727714199	0.965056093432285	0.969758491461124	0.907153359395968	0.959039622660873	0.948021812646342	0.939732636962672	0.949264444063309	0.909546885705183	0.893449341948028	0.943818568389768	0.916602186878235	0.692135848518011
0.938096689810482	0.914749965615628	0.959159586152640	0.969757819025966	0.937592300878493	0.935033179849702	0.908078861771793	0.867086450774392	0.879678596788634	0.845783038277650	0.983562166375167	0.976976508662893	0.928982717148295	0.888563241181290	0.910563761088397	0.882044041989876	0.974406529250604	0.950661633948992	0.875545295616062	0.861106014939557	0.964917290050112	0.969706946744506	0.907107453612510	0.959061025245175	0.947948910619076	0.939640915715280	0.949221879380338	0.909456293808313	0.893404911159340	0.943690741214294	0.916652438808538	0.692083555377201
0.937976431070039	0.914657361077690	0.959080449701916	0.969653157684915	0.937564421055933	0.935008224887834	0.907984060565381	0.867076484071826	0.879557826512381	0.845796319961784	0.983492200556084	0.976920198765571	0.928976288530617	0.888526473702858	0.910446272368423	0.881969558386822	0.974397433632281	0.950624374630525	0.875499848250023	0.861080463162697	0.964882700232775	0.969676905349881	0.907055868390174	0.959040780275076	0.947811193213696	0.939612645791891	0.949165099573528	0.909365593939384	0.893354153333502	0.943699855447326	0.916748142933273	0.691957302103548
0.937865199453330	0.914658735538863	0.958955846470868	0.969663715013066	0.937499477776443	0.934964063708924	0.907908538381236	0.867096910107652	0.879514609544276	0.845762858194267	0.983423208110071	0.976991102251463	0.928867138879281	0.888491342364212	0.910341538404092	0.881958985387114	0.974372335291701	0.950598267759662	0.875498387523952	0.861127217584994	0.964815822870830	0.969774103805250	0.906997654123380	0.959011987455634	0.947801168041612	0.939608666363675	0.949116562241458	0.909367733464902	0.893419493803959	0.943627825459377	0.916819228872577	0.691971836389772
0.937855996310573	0.914690676382743	0.958876320752376	0.969624451609787	0.937474893942442	0.934940715382117	0.907933875352047	0.866997559653004	0.879637449461725	0.845834630822130	0.983393587790857	0.977012471742782	0.928845147984615	0.888558797608535	0.910348115045481	0.881905061611849	0.974362969430745	0.950652840362832	0.875586294622658	0.861170195091294	0.964799005414431	0.969753913962457	0.906934999668867	0.958996115796242	0.947815646194318	0.939586393223852	0.949019044901609	0.909347544208971	0.893347346306645	0.943563226963357	0.916851010684925	0.691953724945522
0.937857679245386	0.914679112815753	0.958890684450814	0.969523775219567	0.937475304520757	0.934892477226148	0.908011852681019	0.867029161586067	0.879723522798770	0.845993755895807	0.983363661792177	0.977020925377077	0.928801858222128	0.888561536510154	0.910388071171902	0.881960944560108	0.974363593391664	0.950682178766842	0.875579553136275	0.861279796884863	0.964882869851152	0.969785994227072	0.906946129893978	0.958970921439970	0.947860419809388	0.939556717428251	0.949022240953897	0.909366234777655	0.893348953196451	0.943561932478904	0.916871004877616	0.691918248434994
0.937924137336923	0.914609746101557	0.958936972321023	0.969534793103079	0.937501909741460	0.934928403697516	0.908003347653417	0.867011995187402	0.879706973710985	0.845991027852601	0.983399595385198	0.977017654710716	0.928772114428780	0.888576500029449	0.910427616537110	0.881951831700879	0.974415698592804	0.950712220671658	0.875591004508540	0.861307625121515	0.964940125145640	0.969682627099790	0.906986074109651	0.958962235449076	0.947825900181640	0.939416729813052	0.948998154761737	0.909412995217097	0.893321124811344	0.943627884418560	0.916875309952487	0.691867694139196
0.937909954425367	0.914627648043477	0.959038920719675	0.969509298180147	0.937443022833689	0.934939985034944	0.908005360556035	0.867123825945065	0.879763599500907	0.846057749618731	0.983471362748361	0.977044869294176	0.928696272322764	0.888603685823896	0.910396531397911	0.881929722374439	0.974429614024658	0.950766338803207	0.875627808528529	0.861394425660115	0.964935105407927	0.969617510181002	0.907033064149328	0.958915842535200	0.947823258733143	0.939348458689102	0.948983074260721	0.909411783474155	0.893266841997623	0.943651278338042	0.916974389146917	0.691900226424899
0.937954239197887	0.914653988716996	0.959073999334122	0.969490337576249	0.937381396228291	0.934976012366046	0.908060342484189	0.867128575049251	0.879894245391744	0.846033699490408	0.983635069061481	0.976900204991635	0.928652084220368	0.888650931036544	0.910434236845851	0.881945390337784	0.974394266385036	0.950870770966183	0.875738780775879	0.861430088666976	0.964913108055792	0.969560671986322	0.907075552168960	0.958914270587665	0.947761508822226	0.939272848988373	0.948937464944542	0.909327457466902	0.893278441710721	0.943684577329873	0.917001966988497	0.691841266177391
0.938023733786927	0.914707898149009	0.959074746659810	0.969495656054325	0.937332133956658	0.935077657464551	0.908018848305453	0.867174892552593	0.879933614951045	0.845961336698206	0.983686363998190	0.976855759321455	0.928668356747519	0.888539091686270	0.910439413712619	0.881882674240742	0.974382094047750	0.950843203824054	0.875774332084071	0.861480273970664	0.964801426868062	0.969500770920226	0.907061157010723	0.958978220543976	0.947708501267052	0.939219508232527	0.948928954568502	0.909224827078151	0.893217566915199	0.943687116606871	0.917029660040230	0.691844458762092
0.938057472644141	0.914732946206976	0.959159802068329	0.969513168966931	0.937348673291692	0.935075195439711	0.907976530219806	0.867190395700643	0.879857396235390	0.845970230160108	0.983629764854776	0.976661788283995	0.928636384591176	0.888509386209565	0.910492396187422	0.881783966281944	0.974405397991294	0.950807874833486	0.875821904060049	0.861527783000752	0.964844324877492	0.969486245047991	0.907089238640262	0.959037655770581	0.947554354453212	0.939166869026731	0.948907711768423	0.909240006985621	0.893168935641344	0.943633595557679	0.917035878704644	0.691751947670988
0.938063151095997	0.914804991956601	0.959190808838059	0.969488325663434	0.937321211614964	0.935102731635445	0.907948782798527	0.867231608599278	0.879755379964073	0.845839740692734	0.983606311279555	0.976635137193286	0.928469981729016	0.888392194703339	0.910456242302784	0.881679865714671	0.974418843797579	0.950761155720713	0.875730393150006	0.861527588852598	0.964885790441526	0.969629134472472	0.907139068502095	0.959061259306345	0.947417881285980	0.939157995357350	0.948891895668003	0.909198216122385	0.893195158883544	0.943456783802392	0.916965373173029	0.691686477615713
0.938072029518074	0.914797885726932	0.959139014822683	0.969478401083559	0.937303777439623	0.935159383922803	0.907989370477798	0.867198370601294	0.879686034740245	0.845868733236117	0.983536938096421	0.976620411404192	0.928393878511604	0.888305364211431	0.910369548172247	0.881513314960732	0.974483409713545	0.950746993155719	0.875717469994430	0.861460289185618	0.964961753450544	0.969682208705287	0.907111882308915	0.959029469432475	0.947252902772777	0.939199076438392	0.948791560244885	0.909094047408350	0.893081441464394	0.943326582117151	0.916826358538512	0.691516710268970
0.937966806072739	0.914852904018106	0.959071367971943	0.969544162623486	0.937269653414976	0.935162074704297	0.908013241874667	0.867255208927870	0.879615914929160	0.845939533705418	0.983434361517896	0.976609832285774	0.928347357172317	0.888144128822286	0.910234047153063	0.881421902915211	0.974555631456161	0.950707933048773	0.875683070966610	0.861423589369862	0.965152828375030	0.969769115491234	0.907063584980910	0.958998901116919	0.947112082310307	0.939284551417193	0.948764644049592	0.909020036185514	0.893038192164203	0.943336346439955	0.916718317113015	0.691428900795249
0.937876739802343	0.914916033466600	0.958971905081428	0.969653776456256	0.937196341881445	0.935194415463477	0.907853142597435	0.867222508410593	0.879518934035335	0.845837122868900	0.983297892609262	0.976651052736400	0.928276985783082	0.888057988852431	0.910137845708617	0.881243954029358	0.974581737806575	0.950677611430437	0.875600257540922	0.861325446296519	0.965302936550454	0.969897952297308	0.906940335733522	0.958941215651688	0.947059933302426	0.939290194558405	0.948713309277985	0.908934371983606	0.892965931205898	0.943303083316984	0.916626559665917	0.691365826615414
0.937818399986954	0.914977065876244	0.959005425041576	0.969763274495842	0.937114577653454	0.935154339916902	0.907669316635932	0.867216458391176	0.879418650833275	0.845772269068825	0.983348384774074	0.976792020074127	0.928086830914140	0.887972502002661	0.909997379342777	0.881096089785904	0.974572868546905	0.950646282205857	0.875494758502764	0.861284814274165	0.965364554986262	0.969998140516706	0.906772110664280	0.958849573378988	0.947150292873282	0.939318437905648	0.948583648429010	0.908882397313115	0.892834916773811	0.943144014336176	0.916625339052579	0.691382523198913
0.937871371566706	0.914998262900719	0.959084418210981	0.969776775329019	0.937029518619486	0.935125531543514	0.907562067079877	0.867140426957974	0.879408825438673	0.845709066901746	0.983433547554100	0.976775295151909	0.928031391955853	0.887899291773129	0.909875483052277	0.881022654788822	0.974530051789468	0.950697991177482	0.875447339339433	0.861240968130496	0.965411200775281	0.970072911387418	0.906649160817271	0.958838444252945	0.947159248353767	0.939341904008869	0.948435536509279	0.908805910374682	0.892792502764272	0.943012240192378	0.916577058220210	0.691262001756634
0.937967859361085	0.915049426281254	0.959165769153615	0.969751203614149	0.936850189091956	0.935150448057427	0.907410327859329	0.867100349587718	0.879360253800525	0.845612151217313	0.983492511516215	0.976884088586788	0.928069928038367	0.887777561888936	0.909691394569845	0.880917284358840	0.974501390578080	0.950618023001622	0.875235738302307	0.861177153874350	0.965273115613660	0.970064399082817	0.906438074995526	0.958851626602378	0.947227256109249	0.939389447462060	0.948289565546647	0.908713717743801	0.892682693251310	0.942922136759584	0.916495575824064	0.691242969879762
0.937922207083909	0.915084206663087	0.959200364190722	0.969673052340707	0.936757739842666	0.935091462301043	0.907229760297925	0.867031464621946	0.879186431283687	0.845487737979204	0.983480890170387	0.976946056879000	0.928127739217103	0.887782977253313	0.909546575070943	0.880841898841383	0.974510315245504	0.950572121685252	0.874995355839381	0.861079898605496	0.965217583175728	0.970085380265859	0.906180024925132	0.958786227636753	0.947202073425105	0.939478693385085	0.948158866366512	0.908615814425278	0.892630102925808	0.942985466333764	0.916362253992962	0.691147641974684
0.937853800033279	0.915148271072190	0.959181922616138	0.969635872602766	0.936712106607645	0.935120218342925	0.907073146016421	0.866959351755902	0.879059543107697	0.845361148103772	0.983486896016823	0.977085027566305	0.928077102714831	0.887813729624188	0.909448915961697	0.880867051669325	0.974477377989670	0.950486703486421	0.874756050406797	0.861012802128203	0.965088172985387	0.970296627117171	0.905965100617442	0.958743618148692	0.947304952321867	0.939605831778438	0.948057281521048	0.908594466492001	0.892715882909067	0.942957220802539	0.916210410475404	0.691150161153332
0.937926701274561	0.915205499801665	0.959099932555303	0.969594731712354	0.936660391710551	0.935213059040521	0.907021563272258	0.866793715594995	0.879068537583673	0.845329770873900	0.983538426941942	0.977145679532622	0.928097258222492	0.887972323699533	0.909415793106511	0.880865885387724	0.974425705274862	0.950403118315868	0.874587544177255	0.860918786531885	0.965003794834287	0.970351223368314	0.905813486534027	0.958678245450478	0.947367557761150	0.939699012556182	0.947966396091087	0.908565816608413	0.892676961460935	0.942941529365809	0.916076331883392	0.691111813552064
0.938024807640228	0.915291330674392	0.959062796504704	0.969557282966979	0.936629679029580	0.935325726485758	0.907003636166508	0.866812909872612	0.879045774675676	0.845397211032437	0.983618359615949	0.977127742467833	0.928075446169886	0.888020845836647	0.909439516003972	0.881014984643202	0.974342518838990	0.950335022083430	0.874343178298822	0.860920788377546	0.965040535710014	0.970420753453595	0.905789945807999	0.958608498203437	0.947383876010684	0.939767780377616	0.948011165176691	0.908613358804831	0.892755133711407	0.943012737999791	0.915936934224751	0.691131780576735
0.938094127331714	0.915315909980398	0.959063653947823	0.969609226492393	0.936645381708169	0.935460006656328	0.906929864619063	0.866778029400956	0.878978321813097	0.845399821942621	0.983717974445244	0.977101224046809	0.928137476457318	0.888074638675949	0.909504495817784	0.881086142677377	0.974293131901897	0.950218712816811	0.874140534092607	0.860887178712912	0.965053202636768	0.970388995559449	0.905753304286783	0.958555835838008	0.947371059425621	0.939711696413372	0.948016685027483	0.908733038965363	0.892863342436882	0.943163492811058	0.915774644364628	0.691151251730086
0.938110201617632	0.915355735098269	0.959158601259317	0.969675462132024	0.936662086795456	0.935459027529966	0.906930598826725	0.866851802992123	0.878996844150518	0.845528893566144	0.983757763934458	0.977137224501403	0.928153177375652	0.888171217914776	0.909528073134008	0.881141033340294	0.974250672884320	0.950093981196589	0.874054357489122	0.860986938271837	0.964975905855283	0.970368637638267	0.905718641658098	0.958515501398488	0.947419237164228	0.939700352379306	0.948054877912694	0.908823038943416	0.892975639101487	0.943263697086877	0.915774517562786	0.691253292230079
0.938102201431705	0.915376019027006	0.959147477634100	0.969757450898232	0.936705112906791	0.935423153385113	0.907019693282530	0.866847875669580	0.879109101868548	0.845520468756479	0.983812891319589	0.977068667400020	0.928247595213742	0.888335210200459	0.909664788379092	0.881216201900010	0.974220166053640	0.950141158142169	0.874116665043419	0.861020401247665	0.964912401529505	0.970318435567341	0.905736425995864	0.958488406928927	0.947396914726839	0.939648672063031	0.948052539734395	0.908805143100740	0.893150378243263	0.943334886058297	0.915843858159096	0.691323784023411
0.938119397089996	0.915450604089965	0.959092350811203	0.969847233788221	0.936703793000197	0.935452659521964	0.907069854596795	0.866899425774898	0.879172217660926	0.845517225773611	0.983816147020876	0.977100316008292	0.928347580689243	0.888374271205191	0.909742374964572	0.881176550090687	0.974247904296537	0.950143760436618	0.874153469894810	0.861087143265964	0.964793871696103	0.970256046414685	0.905765435399521	0.958522111568882	0.947467424233118	0.939579182964825	0.948060852124383	0.908763367274875	0.893290544480843	0.943362033411856	0.915963945306546	0.691478768027838
0.938100100089600	0.915466735669251	0.959122566453542	0.969945958984837	0.936767726119450	0.935387901209212	0.907118119332843	0.866890902009530	0.879200774190379	0.845602916271052	0.983776229676240	0.977052138815932	0.928360293716196	0.888439234650013	0.909864302951271	0.881126138317004	0.974327297060430	0.950149745058544	0.874250652417109	0.861220188181258	0.964826012838993	0.970206403383821	0.905849236535607	0.958579716721706	0.947485853010946	0.939507661507443	0.948056277128212	0.908779155808681	0.893421305682492	0.943407193150176	0.916130970897121	0.691555481245061
0.938058614728160	0.915491231491717	0.959111184435913	0.969961429209270	0.936792877222367	0.935394907940825	0.907181372053065	0.866906183056748	0.879281606894918	0.845598701915659	0.983790299005316	0.977114159968513	0.928325347091460	0.888470210249937	0.909899972140087	0.881104754162975	0.974409124398697	0.950142455318352	0.874272051647070	0.861383591580793	0.964818710967344	0.970295858385289	0.905911266338527	0.958661296588682	0.947563742369587	0.939514148402235	0.948108537040481	0.908840751673079	0.893540136122535	0.943367063414024	0.916222796421371	0.691672734703376
0.938049841513779	0.915461939093968	0.959083021785969	0.969932795854648	0.936830697621820	0.935463934274515	0.907294440827706	0.866840900936759	0.879388436559727	0.845701545116678	0.983701201051166	0.977133035589949	0.928400223401909	0.888556750193111	0.909925944210052	0.881017510058412	0.974479637526203	0.950235254836221	0.874416301406389	0.861427670945290	0.964872881304095	0.970255116278108	0.905942272601081	0.958687753504002	0.947571387772873	0.939541234131182	0.948046126848389	0.908888710004542	0.893518766145988	0.943352625775669	0.916215028937182	0.691689295394708
0.937969052718920	0.915465787771449	0.959095349970873	0.969948218035226	0.936849243967062	0.935542276790912	0.907374680686525	0.866916479898375	0.879414946794987	0.845756771467132	0.983531446795966	0.977135681897999	0.928436080640777	0.888555341419557	0.909915811133690	0.880962486281459	0.974531215756622	0.950323090463081	0.874490880642213	0.861434619239810	0.965016363719305	0.970200818447599	0.906004760737206	0.958736806254078	0.947541075349273	0.939626084807707	0.948026182239058	0.908913684884696	0.893506628017074	0.943460721494213	0.916196226256219	0.691739218588999
0.937894034614975	0.915443930244190	0.958985804237779	0.969939151187311	0.936842823897013	0.935643722183935	0.907344815615815	0.866882365934780	0.879412844625934	0.845655844039441	0.983331320303761	0.977094631295761	0.928413956909899	0.888581920517162	0.909902338962998	0.880896415518278	0.974608233632245	0.950350737577834	0.874458619655899	0.861413294768320	0.965079372261933	0.970187982911305	0.906009359949880	0.958762342094938	0.947533288409586	0.939590947175578	0.948023004506669	0.908899839124982	0.893486630501479	0.943527635177062	0.916108985228704	0.691770862809009
0.937859838688814	0.915466948293345	0.958992198807525	0.969926426964866	0.936833883447720	0.935640046113045	0.907349875983435	0.866939802078466	0.879387370807950	0.845664448897210	0.983264218715885	0.977111855937347	0.928323022488908	0.888558898196408	0.909854783271360	0.880938204761866	0.974692716188631	0.950357717374832	0.874416033826774	0.861449812705060	0.965047236263180	0.970139580399363	0.905950782908920	0.958747621831168	0.947573295259539	0.939542580475456	0.948022627497712	0.908912453730193	0.893410669719330	0.943509186739559	0.916143281821198	0.691882841683933
0.937933300076382	0.915481025332396	0.959032947367488	0.969844986113689	0.936862338746074	0.935614212178736	0.907431215709431	0.866947085196841	0.879422836769813	0.845707854398757	0.983208655167522	0.976958145649331	0.928359725340021	0.888546322869654	0.909862979611894	0.881008573742132	0.974745367136902	0.950444452266426	0.874412279993986	0.861489142661376	0.965016853047783	0.970100229462521	0.905951700277997	0.958758172000950	0.947493673212257	0.939490488491156	0.948063232105563	0.908917179761999	0.893474238182263	0.943484409061936	0.916162978014417	0.691838437330052
0.938036546997080	0.915471841323977	0.959098011533184	0.969738070871425	0.936832635762947	0.935698273455945	0.907419549107621	0.866993709314776	0.879450719288263	0.845760688555161	0.983180261309932	0.976948425612669	0.928495987158665	0.888483241933458	0.909838289858871	0.881027265092712	0.974765738557704	0.950385350714192	0.874311473837866	0.861504602191130	0.964883168802185	0.970011074246406	0.905900698317901	0.958786482716100	0.947449425018773	0.939476969097758	0.948083996695675	0.908952090639341	0.893500322546319	0.943441234544221	0.916167215138479	0.691883613125798
0.937998815733448	0.915439591590983	0.959110931284628	0.969669835033139	0.936827844282443	0.935725958195842	0.907348260266373	0.866996606897195	0.879413205306449	0.845821677454571	0.983152535997630	0.976920682238631	0.928606442725468	0.888500253371376	0.909815102478178	0.881041901291396	0.974777108046419	0.950356771951505	0.874248509901001	0.861535021814642	0.964870269402976	0.969964785175236	0.905844104409867	0.958777493377270	0.947370180590289	0.939498736268790	0.948133830429290	0.908979249648063	0.893540419895808	0.943568310338734	0.916251878542921	0.691848977291123
0.937963495741466	0.915472714508902	0.959086464015893	0.969680573273252	0.936807701547890	0.935780119620312	0.907328318125795	0.867016028991878	0.879449786873204	0.845817723138446	0.983130162989706	0.977010501839122	0.928591396969862	0.888510492322844	0.909837849343724	0.881097129652479	0.974761671318541	0.950306105556704	0.874220553072786	0.861634010988900	0.964809996594316	0.970073931241149	0.905782372693497	0.958767358391578	0.947442860827169	0.939557830313027	0.948246849342947	0.909115936461508	0.893658144055615	0.943588899136601	0.916323103344448	0.691939595913973
0.937997625648745	0.915533391009060	0.959077529088811	0.969652477267372	0.936849750770986	0.935882657042307	0.907473185272497	0.866872366308838	0.879655310547655	0.845881512104555	0.983118066018685	0.977102642872873	0.928622905382905	0.888600555995335	0.909954833027490	0.881085574068019	0.974764972223037	0.950309628954470	0.874273340918954	0.861708801647422	0.964777754028662	0.970108350627479	0.905780493612569	0.958772291494759	0.947536390262820	0.939584426548998	0.948316243688950	0.909166395481580	0.893627577892525	0.943607999088181	0.916375372036765	0.691984817334965
0.937991989496114	0.915577266355485	0.959120799995344	0.969593923071805	0.936903587358725	0.935927981024572	0.907681825731510	0.866900749106260	0.879841959476532	0.846023001210031	0.983109180194185	0.977164811745440	0.928599162727475	0.888592793128855	0.910050615489399	0.881175961970180	0.974762214550821	0.950315673252921	0.874248943453395	0.861837359121917	0.964827846348695	0.970228027663005	0.905823959708946	0.958775948863799	0.947639224078971	0.939639005138381	0.948437529125970	0.909212039116611	0.893633299599752	0.943647358278519	0.916412767026269	0.692021275768476
0.937969143213686	0.915521725080012	0.959183062531464	0.969669108634378	0.936986553322270	0.936012679642159	0.907780963432335	0.866884453061414	0.879890094907020	0.845994783995101	0.983150469049353	0.977205356554308	0.928552530456464	0.888606189033642	0.910139023052144	0.881166252618302	0.974806562007250	0.950301579809728	0.874217650736337	0.861852967731965	0.964863085710334	0.970244048752326	0.905874412322798	0.958809059515716	0.947675037587504	0.939590924304577	0.948498695542596	0.909259801802959	0.893631644001763	0.943701207885291	0.916438662732526	0.692018660164125
0.937887221848428	0.915543055099402	0.959291957622200	0.969710230023542	0.936992464120682	0.936026638727397	0.907841051188895	0.866974309819431	0.879938710938525	0.846047692222991	0.983213748808785	0.977317051363805	0.928460606018043	0.888647020990793	0.910077814148096	0.881153173913666	0.974808946341042	0.950282968455419	0.874218049917589	0.861863042614971	0.964848289785083	0.970298251483645	0.905903042718340	0.958835464121245	0.947748211437952	0.939581977300583	0.948499623845560	0.909273342239762	0.893615417907920	0.943688008095700	0.916528511511820	0.692103671447093
0.937863870546126	0.915528632834344	0.959320550152952	0.969748953038498	0.936956596616893	0.936066823089678	0.907925557051066	0.866928027964517	0.880037027345976	0.845971626779570	0.983339677214489	0.977257753341594	0.928429334774339	0.888686177593456	0.910046851065778	0.881148231217414	0.974787412358801	0.950360326576846	0.874326128449356	0.861852687088313	0.964842844383311	0.970302609198974	0.905925444150585	0.958900820458424	0.947771448723163	0.939543537834034	0.948407170440493	0.909190976334779	0.893661811747457	0.943676280551022	0.916566449154260	0.692101040935991
0.937901484246962	0.915551621834923	0.959303905982448	0.969778695026819	0.936926357496041	0.936154913911421	0.907935598240620	0.866935733712017	0.880056995473533	0.845866113314127	0.983392462976012	0.977257805796193	0.928469085374003	0.888601591171386	0.909995857691425	0.881038106871799	0.974809621616157	0.950359171215668	0.874407434965031	0.861853803932316	0.964753057914770	0.970236785855849	0.905907261653087	0.959013913338405	0.947846292865938	0.939463739699622	0.948349779765196	0.909087766836001	0.893654463398587	0.943651979845908	0.916620641916020	0.692200548985890
0.937890968169706	0.915545983069554	0.959381226837739	0.969809551688692	0.936969796689108	0.936159200592085	0.907945307505336	0.866907784606711	0.879979620533387	0.845837290382964	0.983361801444783	0.977090799774206	0.928493172426809	0.888610451444503	0.910052681817560	0.880895713631149	0.974831994237366	0.950369929248131	0.874519633796676	0.861899391364656	0.964827055641631	0.970204239334741	0.905954654342167	0.959110289040247	0.947802065297150	0.939317827925980	0.948323044958858	0.909104640484092	0.893685847167724	0.943639589063188	0.916663436234492	0.692216623940075
0.937874825107556	0.915573662562968	0.959428835351779	0.969762082156461	0.936971446121660	0.936186868041844	0.907972214218867	0.866893339696774	0.879944295334755	0.845665223394288	0.983367021406071	0.977044550313606	0.928385352773171	0.888556526579083	0.910033560985881	0.880795104478522	0.974842055283858	0.950377775808950	0.874518832266723	0.861884817937817	0.964898144796870	0.970293738048867	0.906036352756180	0.959147560166416	0.947792123107282	0.939226749623032	0.948332484548122	0.909072671784855	0.893808294596988	0.943560122406047	0.916639677094920	0.692263502263899
0.937866024751229	0.915493477588419	0.959397519899169	0.969707012250054	0.936948388655076	0.936239709956068	0.908071970925910	0.866823090242767	0.879949976731803	0.845681207506662	0.983344882458625	0.977025095220249	0.928345377516380	0.888622003220054	0.909999072500140	0.880686799130051	0.974875766393982	0.950372872345045	0.874528842027567	0.861833287114934	0.964972454938132	0.970295162402226	0.906053795067547	0.959092737479714	0.947745724661733	0.939219935361436	0.948278436584508	0.909001119601493	0.893798708076410	0.943547610686537	0.916535261605792	0.692214523331989
0.937790579761089	0.915461134794548	0.959387396354092	0.969695173750818	0.936947647301968	0.936282867462804	0.908198764001859	0.866874357741077	0.879928612030589	0.845757137903658	0.983299542358577	0.977019417941993	0.928349401538045	0.888632716175942	0.909949244596577	0.880669617984513	0.974869072761307	0.950336194183866	0.874482670927495	0.861800823341810	0.965126947644165	0.970303469919214	0.906057106457330	0.959011212557852	0.947698761748845	0.939298893881641	0.948292949736490	0.908991974686581	0.893863295283254	0.943681082957948	0.916441888132318	0.692227045590728
0.937727559118114	0.915437451085806	0.959339167560688	0.969704248382127	0.936964726237802	0.936348491685043	0.908163192875889	0.866844652438449	0.879863670209461	0.845710051478230	0.983255971159422	0.977054436510236	0.928351622518379	0.888705622220819	0.909898679820600	0.880627213075096	0.974830803388033	0.950323756107458	0.874380330918137	0.861766658848766	0.965248565378439	0.970353612043908	0.905987756882461	0.958925648556211	0.947701737449242	0.939316377385025	0.948297253844439	0.909007495398144	0.893883007631223	0.943770742751792	0.916345213802128	0.692243888958025
0.937674036210943	0.915424293428197	0.959398562620169	0.969725813442055	0.936956802463436	0.936340604658673	0.908088682659410	0.866892870932681	0.879767430061719	0.845717264041481	0.983400456287176	0.977173996624744	0.928230845284116	0.888728703507701	0.909797194373709	0.880606157029054	0.974789719516039	0.950297543345064	0.874289578194240	0.861834067678594	0.965315887734880	0.970410043231439	0.905909337761991	0.958815523816531	0.947785081292073	0.939355931278012	0.948236862782314	0.909074931919385	0.893824037440711	0.943706240813089	0.916408368847114	0.692334497662275
0.937707243850547	0.915386088593435	0.959445337247178	0.969696734379094	0.936952691600306	0.936328393235004	0.908117802547337	0.866877585383161	0.879781770089510	0.845732635288320	0.983535487844951	0.977120907471115	0.928228540272540	0.888727055754434	0.909748814417738	0.880613234116219	0.974711421867238	0.950392979077627	0.874306258279837	0.861884862421049	0.965401417000533	0.970432142205203	0.905917257510047	0.958825198114197	0.947755742763326	0.939358418488731	0.948185527912381	0.909111867603565	0.893833275643461	0.943607896619135	0.916431371584954	0.692265543493091
0.937755647889291	0.915383383249125	0.959460386626429	0.969639147948943	0.936875058688030	0.936400873495937	0.908113027412549	0.866924626778391	0.879785148552146	0.845721884735667	0.983628401361286	0.977172920643094	0.928259880798921	0.888644701148652	0.909650687782268	0.880550591071745	0.974690921483498	0.950387200354391	0.874201974599246	0.861911028889685	0.965306746529879	0.970363156344937	0.905870747725635	0.958911698540803	0.947758002140063	0.939367102442868	0.948135018208046	0.909060851852547	0.893744573490319	0.943519486452180	0.916466059637038	0.692264742652300
0.937700661479637	0.915402880010482	0.959441043836889	0.969557179011461	0.936867363607594	0.936395914503395	0.908099578759908	0.866955252075554	0.879676603808097	0.845690511983991	0.983653331424565	0.977142553993609	0.928290043466663	0.888628803797415	0.909533383863216	0.880488360164574	0.974750115054166	0.950435055639257	0.874113868036501	0.861889305192552	0.965317856777235	0.970306182718687	0.905815751768145	0.958944669108332	0.947656695783838	0.939389426189818	0.948116417230867	0.909015396169276	0.893653742081423	0.943566206720120	0.916455724583318	0.692143036676923
0.937629761381383	0.915477479988336	0.959373195334889	0.969502764693048	0.936889645129814	0.936417196082718	0.908111636576562	0.867003261157052	0.879603375115524	0.845646810501661	0.983634371178549	0.977188271940686	0.928209254946037	0.888611680314066	0.909461133189094	0.880493180009397	0.974789883782715	0.950454752658626	0.874043068332653	0.861880696638893	0.965247453027970	0.970448200851165	0.905795776534691	0.959019055611153	0.947689187626630	0.939442634629850	0.948084804441608	0.909045275295548	0.893672649772310	0.943513034595764	0.916411246535987	0.692094699448951
0.937673275417485	0.915536677146246	0.959264143459196	0.969432682969285	0.936922710091331	0.936439533379735	0.908188153625748	0.866943119260962	0.879673967948897	0.845657414319247	0.983621356148542	0.977149627979507	0.928177325317979	0.888709588507336	0.909426939326961	0.880453108082107	0.974826632111148	0.950464153234578	0.874039529994936	0.861841384799858	0.965232566322001	0.970473965545480	0.905821592796879	0.959077976135315	0.947730872330726	0.939453816204365	0.948036442709592	0.909019855202441	0.893579690320681	0.943424665395131	0.916385916798303	0.691971035744341
0.937732555231458	0.915599655028864	0.959177128801175	0.969349323396077	0.936930747516479	0.936425401343218	0.908254339270780	0.867045369191593	0.879738660953124	0.845730962839758	0.983628861197058	0.977068176625162	0.928124683150790	0.888685290127110	0.909443741036062	0.880553199761513	0.974824054343955	0.950451254642529	0.873944817290851	0.861905615197067	0.965321920849377	0.970491252369086	0.905918894678964	0.959112218952424	0.947788093922940	0.939444462151766	0.948065816513189	0.909042752161444	0.893595923524017	0.943420044021793	0.916319920877091	0.691903075327415
0.937740718611270	0.915543736383665	0.959168891062449	0.969369209907119	0.936917032136329	0.936450506881996	0.908193054814602	0.867067594496400	0.879705710426209	0.845678836206943	0.983667633472519	0.977010413766348	0.928173489797530	0.888659268151475	0.909490660292557	0.880617517831731	0.974831001066790	0.950397348735640	0.873870401476931	0.861915186476459	0.965380543986404	0.970409839933228	0.905974691762515	0.959148391025758	0.947819813273307	0.939317275524823	0.948066152033743	0.909105330166958	0.893670516006694	0.943522924114999	0.916203977437784	0.691850856482066
0.937676465894398	0.915472512974116	0.959270508017793	0.969393035783808	0.936859967794012	0.936344757714260	0.908146534750833	0.867196874131095	0.879722216115714	0.845753961519925	0.983669062463453	0.977043189846953	0.928179678063636	0.888686204121420	0.909463763259731	0.880675273976746	0.974809764535105	0.950316859835611	0.873833923139438	0.862003177321960	0.965342346819066	0.970345495425675	0.905979490231683	0.959143113660797	0.947886474345182	0.939256104279642	0.948086558825886	0.909147273036565	0.893744797929210	0.943572492897221	0.916170303843794	0.691909071972829
0.937642599667512	0.915382223455864	0.959286580602709	0.969425229109927	0.936815777518328	0.936202821754102	0.908185919823402	0.867245605134287	0.879777388562478	0.845733789624605	0.983701044242688	0.976971387197054	0.928268019796582	0.888774152905332	0.909545817023006	0.880752991820117	0.974773941081919	0.950396926569545	0.873935413308116	0.861972174841213	0.965330104158517	0.970251166644311	0.906011952495437	0.959096951143344	0.947895242958145	0.939172443616535	0.948077826613018	0.909085073541393	0.893863335670757	0.943603382822656	0.916177397159656	0.691935637552326
0.937673615429152	0.915360361227903	0.959277918067067	0.969436205914557	0.936699426681102	0.936155468790521	0.908162273127217	0.867323025562559	0.879753100255276	0.845729240189284	0.983706188223515	0.977013445930145	0.928369155548663	0.888723174829280	0.909594620923487	0.880721265839510	0.974757687894262	0.950425077918225	0.873970215912209	0.861933446372677	0.965252110169239	0.970143535557781	0.906019887339902	0.959104017564399	0.947994428532572	0.939101622700666	0.948084446146239	0.908985148505305	0.893953465681923	0.943620433460243	0.916235408450030	0.692030334026944
0.937698167688453	0.915337968335126	0.959358857354817	0.969463335949402	0.936685204302710	0.936042752230455	0.908158304710933	0.867345768928705	0.879695452990577	0.845763688533807	0.983739160176405	0.976935901224407	0.928387155487483	0.888742668027514	0.909673145498039	0.880701860119271	0.974747226203053	0.950443443652310	0.874058532826259	0.861963137709781	0.965329930052082	0.970062098715302	0.906046531449843	0.959153151075774	0.948060748542908	0.939069040174750	0.948067189965175	0.909014188437369	0.894043920639417	0.943635782895628	0.916362108495498	0.692026577845489
0.937697261472237	0.915367277099501	0.959394672326570	0.969431192424669	0.936664162606506	0.936014348305599	0.908170723813533	0.867402594806757	0.879736733711361	0.845685798507830	0.983876350117324	0.976919103541367	0.928380540949737	0.888729648445798	0.909682196307461	0.880705790635752	0.974731369456429	0.950445618573630	0.874075544727426	0.862007552015867	0.965363437292711	0.970127415193344	0.906089482535425	0.959216182842048	0.948191688892407	0.939122151361057	0.948114803592976	0.909082893274830	0.894122343709764	0.943563106182345	0.916428532722702	0.692033034859383
0.937774437740183	0.915360688828302	0.959420085945220	0.969398739394021	0.936693039208452	0.936105411236835	0.908236041625955	0.867412652194891	0.879803370986815	0.845727947922138	0.983899864586062	0.976880596138209	0.928511026826617	0.888762788365949	0.909714407577836	0.880647735953769	0.974726817332320	0.950537334415228	0.874211459173085	0.861952627895412	0.965416144462749	0.970097397445786	0.906110696680003	0.959232052170445	0.948274700989493	0.939184414351558	0.948060764954152	0.909100338699420	0.894037546218722	0.943515645152206	0.916404948043619	0.691908149787278
0.937763599458380	0.915352180403604	0.959482390242112	0.969439986135326	0.936704009308679	0.936232262993885	0.908318905211302	0.867506936246580	0.879763265717090	0.845737576136599	0.983877903116883	0.976819146439628	0.928612091439799	0.888731050828831	0.909665094932947	0.880595617973998	0.974660634170538	0.950590155451679	0.874273708957875	0.861898180011153	0.965531645583207	0.970076064162264	0.906168249835903	0.959255277633260	0.948349903810211	0.939278749845724	0.948057797019825	0.909093228104413	0.893957899511912	0.943587723896696	0.916377287455844	0.691828220818109
0.937740816344152	0.915280377546175	0.959394104910603	0.969466259863131	0.936725016157151	0.936367416356716	0.908312181118519	0.867451170199225	0.879657528387444	0.845592026512644	0.983845120121172	0.976750358844949	0.928665760737971	0.888711640664388	0.909600787335210	0.880525189882431	0.974620960610078	0.950593108628961	0.874233815904807	0.861841879602987	0.965584210319298	0.970107579800221	0.906175892391897	0.959225885236306	0.948447715204961	0.939254021399070	0.948056120374125	0.909015306782695	0.893886970472855	0.943616050837977	0.916278654677650	0.691720880616366
0.937711788821178	0.915238753498469	0.959382403304021	0.969490415556983	0.936730311698171	0.936348147088144	0.908299127508834	0.867491899702192	0.879557148547156	0.845540809933856	0.983906039017092	0.976754037875271	0.928620267192763	0.888673245614918	0.909513665783111	0.880515646669355	0.974609444132644	0.950569716710946	0.874180237620851	0.861845786792134	0.965565168380231	0.970114290577846	0.906143876626201	0.959185519053905	0.948596280735174	0.939196578392780	0.948037593148422	0.908954359062109	0.893757686646331	0.943546106071331	0.916280757314374	0.691702025225227
0.937743278689405	0.915160580958648	0.959397376336089	0.969410407332960	0.936765101060995	0.936309095756447	0.908336500031094	0.867462588283526	0.879531509761567	0.845544003412797	0.983956087884044	0.976591649087076	0.928633486856536	0.888627781416564	0.909431962621381	0.880519480079211	0.974558145563899	0.950624650404683	0.874168922207097	0.861865260719290	0.965542533521496	0.970114331667544	0.906185080714506	0.959169507634801	0.948594518335979	0.939110011896710	0.948029113504476	0.908903830332577	0.893780755804905	0.943439273550891	0.916293411885273	0.691547840174898
0.937779411843158	0.915066440742720	0.959406186330225	0.969292637030288	0.936729302241124	0.936351560804190	0.908263155564653	0.867471857559596	0.879479081424350	0.845590473444326	0.983991301128955	0.976585593368734	0.928701179457999	0.888539599461267	0.909321766900998	0.880469267471235	0.974488105599316	0.950534364676459	0.874072672010715	0.861886630123040	0.965403948431540	0.970044210153786	0.906132332086627	0.959140032981743	0.948597176454601	0.939045512861956	0.947989479120819	0.908845328061273	0.893759276606918	0.943330024386840	0.916339071695281	0.691524248814023
0.937690511830617	0.914979448243677	0.959329093831673	0.969178833942733	0.936724053892549	0.936315099308379	0.908158227626858	0.867438938994923	0.879382665607014	0.845622434464404	0.983966167414898	0.976562053374393	0.928701626137922	0.888539970794578	0.909226290401947	0.880431630214498	0.974439821239831	0.950485625272083	0.874029518579256	0.861898407572564	0.965380097542986	0.969987970997059	0.906079073145391	0.959071460496495	0.948533710545259	0.939029253622144	0.947928421043467	0.908789441402975	0.893735857370311	0.943358403050379	0.916471886564699	0.691460042866323
0.937634684087313	0.914998232216981	0.959218783547858	0.969181341512146	0.936669436001096	0.936280520131813	0.908091556245355	0.867434263204152	0.879371711061270	0.845593605082010	0.983927323215230	0.976645575390632	0.928588684723159	0.888526338975162	0.909148483722293	0.880437761935998	0.974395812433997	0.950452598607265	0.874024129167628	0.861981924048721	0.965326141078709	0.970077573995442	0.906002285199593	0.959024062654230	0.948582791640129	0.939023359652078	0.947876578228568	0.908819125125651	0.893834812490640	0.943328768917008	0.916582759154694	0.691561617640279
0.937690474359634	0.915036604812948	0.959146233188174	0.969148730455051	0.936669459595571	0.936278346548278	0.908139740356910	0.867322453895730	0.879537690280497	0.845652356619191	0.983918088480928	0.976695708592857	0.928554321558062	0.888623192579622	0.909164971755253	0.880392551432509	0.974364289621270	0.950495970253710	0.874104243817816	0.862060360613451	0.965320444790410	0.970059053855780	0.905945796136037	0.959000318676818	0.948622457341038	0.939014648639530	0.947788146147897	0.908835953105316	0.893774450460909	0.943293751176801	0.916658603725898	0.691636719357431
0.937763871043211	0.915044396479465	0.959157101856563	0.969055091472129	0.936688731919136	0.936252196462621	0.908270283766433	0.867348666919397	0.879671352741773	0.845789245170361	0.983909568889805	0.976709708721345	0.928477274737052	0.888629518250698	0.909206668106369	0.880451909081517	0.974340771285346	0.950513147978321	0.874076851872831	0.862210063264868	0.965422006506749	0.970100292378959	0.905942885236229	0.958973093190751	0.948691157365687	0.939006545360182	0.947811075983674	0.908864333074980	0.893786367172943	0.943298579895070	0.916706813480740	0.691690234325269
0.937903984999573	0.914989881434260	0.959210022308403	0.969072447161832	0.936737376971797	0.936318666443990	0.908309778491132	0.867325846569970	0.879688872156706	0.845756065669475	0.983981173606189	0.976705085144553	0.928402346794305	0.888630025451071	0.909257209159858	0.880433774182743	0.974377793377010	0.950523301703497	0.874065046766702	0.862271459830878	0.965501350885404	0.970011092570891	0.905961931495527	0.958963412271809	0.948669487493693	0.938878855970348	0.947826152564594	0.908892184470023	0.893798165705113	0.943351240659355	0.916738367031347	0.691708835173363
0.937977752353377	0.915040286607887	0.959336063879608	0.969045499090823	0.936709508625595	0.936339559808525	0.908346646367528	0.867430041300956	0.879761272333089	0.845803636443820	0.984100476521842	0.976730243711733	0.928287374198247	0.888629911742576	0.909226508099953	0.880404469063381	0.974389289195338	0.950556859095790	0.874109166778653	0.862353478354592	0.965522380228088	0.969963347154679	0.905992227291015	0.958924699303497	0.948690497291402	0.938819748437093	0.947845749666546	0.908880889497259	0.893736813774219	0.943334152413304	0.916858990903964	0.691809665479014
0.938098627250598	0.915088642858400	0.959390041207463	0.969013548065191	0.936666167037588	0.936363880189229	0.908417606823758	0.867406419403557	0.879907490275071	0.845745466203423	0.984318820074976	0.976582665898527	0.928231925949380	0.888644237471198	0.909237922223059	0.880415605425248	0.974346225219019	0.950651224215808	0.874229022783027	0.862369349986266	0.965527295266872	0.969914054046976	0.906024871424485	0.958927981396820	0.948676073631929	0.938741935440477	0.947818797386248	0.908789237137668	0.893719661834017	0.943332060972966	0.916903988106932	0.691799868253730
0.938228138961964	0.915146396108204	0.959401599905358	0.968998638316572	0.936614593486579	0.936437980350273	0.908406445867072	0.867419320337014	0.879986547573729	0.845629616672139	0.984426613904952	0.976534559695966	0.928265218799822	0.888523509935060	0.909216601368681	0.880339805765400	0.974327693672486	0.950626200116151	0.874281037809415	0.862388234029756	0.965435752509833	0.969835272787756	0.906019407929787	0.958993790171160	0.948669698070387	0.938660917229161	0.947816524910173	0.908677950042651	0.893616108850793	0.943300091114859	0.916946129629209	0.691821990377490
0.938288327354677	0.915161698531329	0.959487344014292	0.968999114381403	0.936632840914517	0.936422235528287	0.908391376881668	0.867395583565077	0.879928393551619	0.845564857815062	0.984428135608502	0.976333479755773	0.928255360807996	0.888463947550444	0.909246797215053	0.880217512176185	0.974344550974785	0.950588299350051	0.874361770204674	0.862394512909471	0.965500789375061	0.969816489822380	0.906063204406939	0.959056876771601	0.948551996667047	0.938552135225767	0.947802470971336	0.908691435771378	0.893537516379951	0.943218174515517	0.916988614819338	0.691764151947394
0.938318485756495	0.915241510608868	0.959525904570527	0.968960255446342	0.936617488901648	0.936442216375016	0.908399118819469	0.867391145181368	0.879853991343881	0.845377563640243	0.984448214870396	0.976288630166480	0.928108350361729	0.888334023463915	0.909177035757588	0.880081867300138	0.974359927581181	0.950558841019090	0.874322764461063	0.862363082384985	0.965563714784831	0.969952461285776	0.906124229003533	0.959073200323505	0.948458419147925	0.938481892786748	0.947801049734434	0.908654606157105	0.893549380224900	0.943036495643423	0.916945745600761	0.691750913111970
0.938329052114312	0.915213150299686	0.959482740718214	0.968910424268596	0.936633767930947	0.936491734485446	0.908478728369332	0.867311892832089	0.879817952625485	0.845370105631693	0.984434393773190	0.976255680809230	0.928071312198057	0.888258073512058	0.909064347438757	0.879902065765268	0.974443542528552	0.950560398238711	0.874348392161969	0.862287536444007	0.965665626130838	0.970013246838812	0.906123311576506	0.959033774097326	0.948354767427651	0.938469358142638	0.947712896977142	0.908560458126640	0.893447045051310	0.942904804541002	0.916841427639234	0.691636119159412
0.938229122167935	0.915234344928964	0.959433635192773	0.968922747889776	0.936615621327714	0.936488660440235	0.908551403655740	0.867333056210369	0.879768214820926	0.845421904210124	0.984390088647977	0.976227466444477	0.928059630526677	0.888115407635260	0.908933305510639	0.879805493984999	0.974511808026508	0.950531961449715	0.874353149398788	0.862256371287219	0.965871582146375	0.970096557230433	0.906108633222973	0.959000553321743	0.948291966262365	0.938521058697690	0.947695510604248	0.908486715290702	0.893439457189852	0.942924678882508	0.916769249808962	0.691629631558299
0.938131387444088	0.915265051309366	0.959348889746066	0.968988730330972	0.936574219442161	0.936504873617324	0.908446409646834	0.867254340374128	0.879697842256230	0.845310763285842	0.984303431286525	0.976266423321579	0.928024597471364	0.888056767785637	0.908852332709679	0.879640207428970	0.974524628693983	0.950498959205697	0.874291797596482	0.862163804376959	0.966038912921461	0.970206145381565	0.906015255238056	0.958924781595802	0.948316275872819	0.938507971133537	0.947649812826029	0.908407003576290	0.893439596858784	0.942928721420489	0.916711340442184	0.691663836989369
0.938050231927704	0.915317718981799	0.959371861802266	0.969070650445289	0.936512994643393	0.936431401938254	0.908290505107966	0.867222319061587	0.879622908665392	0.845236766472655	0.984383283042238	0.976409281450209	0.927862457254864	0.888008579072734	0.908750051659904	0.879495820263012	0.974513027991017	0.950442814069166	0.874211737144807	0.862136792309348	0.966107965198345	0.970288718903490	0.905857438803293	0.958806250897907	0.948458369262434	0.938538355241421	0.947526092199060	0.908364176722001	0.893373642701831	0.942817704492440	0.916730174940219	0.691784614829571
0.938087582091058	0.915341379430963	0.959440500724259	0.969054580030293	0.936444081682761	0.936366114370038	0.908204536187630	0.867130766098462	0.879629680758249	0.845164844505776	0.984487900679605	0.976395275898119	0.927839884319189	0.887968227440375	0.908674339784808	0.879416397703023	0.974466747712721	0.950469484130414	0.874178738335193	0.862094328569004	0.966157436699704	0.970344224117564	0.905756046886624	0.958762398745072	0.948490979534790	0.938571869578247	0.947379431311455	0.908280418658528	0.893397502849187	0.942751196311670	0.916690014163577	0.691775506491105
0.938182310616750	0.915395800754076	0.959514614193459	0.968995498902334	0.936273380489413	0.936354090015814	0.908059335744687	0.867078613148411	0.879584740639323	0.845087078675130	0.984543369158613	0.976502149155197	0.927919271739482	0.887886989245374	0.908540051558058	0.879316015782374	0.974440728786313	0.950370574318293	0.873986068197851	0.862046998325585	0.966013768507787	0.970310013867759	0.905563495221577	0.958748141760320	0.948549757295170	0.938626468194098	0.947240656833235	0.908187864827509	0.893341100885126	0.942731659809013	0.916610606425260	0.691868896253573
0.938143548698618	0.915433708609507	0.959540801643620	0.968871324005204	0.936190993714677	0.936242115854600	0.907877745873589	0.866985524819782	0.879427451927182	0.844976674581747	0.984530758020053	0.976542694468725	0.927998271149099	0.887923642989172	0.908434412073759	0.879252408202019	0.974456536885728	0.950315753324570	0.873783013335883	0.861967309889040	0.965955762731081	0.970297510510188	0.905325573494077	0.958655134420967	0.948509844850177	0.938721528053478	0.947113292429709	0.908095564979195	0.893341848840825	0.942865991558028	0.916472606423849	0.691872690165726
0.938089121403682	0.915512973140227	0.959513708713749	0.968804148834689	0.936168211268091	0.936205121974284	0.907704736389313	0.866900076370702	0.879292065845652	0.844852638039758	0.984514933645653	0.976661331578683	0.927961107497502	0.887970436131987	0.908365960135047	0.879279617717230	0.974432402582599	0.950222152406584	0.873587020219743	0.861924049757592	0.965826305975414	0.970474303492527	0.905128024267682	0.958571316303405	0.948624362550965	0.938843466070209	0.947013782313872	0.908081672519610	0.893458053120584	0.942903746554449	0.916298120674442	0.691954736899602
0.938170635023313	0.915551794877092	0.959417017849236	0.968744430097638	0.936147049493019	0.936225033740863	0.907626000518154	0.866730385760572	0.879287085164623	0.844819874774235	0.984541640201984	0.976714539848286	0.927994646980507	0.888124858293683	0.908345501831136	0.879261142990919	0.974399264209695	0.950148603740197	0.873467628294153	0.861833932539606	0.965739540700798	0.970507856176208	0.905011134157591	0.958463761757612	0.948706351542299	0.938912556541515	0.946927289822598	0.908054555955009	0.893411689546875	0.942932130349289	0.916145008199066	0.691999769128753
0.938281099629400	0.915603760547948	0.959352907193404	0.968674733372653	0.936154562755386	0.936262744924517	0.907588950294316	0.866763764590020	0.879237087804999	0.844878864503864	0.984595007807125	0.976689404966066	0.927974571787622	0.888153161726215	0.908349686486382	0.879375285545716	0.974323288051375	0.950085785267306	0.873258197424942	0.861822404481585	0.965772370609075	0.970553876413033	0.905018542408299	0.958371709882654	0.948764245619684	0.938964344424420	0.946967491391720	0.908094341117827	0.893472065401848	0.943028192250034	0.915981174332831	0.692079214212842
0.938335050641602	0.915566332921585	0.959339503081561	0.968707270006579	0.936197155531829	0.936322848919282	0.907497429692931	0.866733132908852	0.879134598289086	0.844850639882722	0.984683683675619	0.976671314306410	0.928027277390369	0.888188060030739	0.908395201564272	0.879423680359790	0.974247684565639	0.949966374766524	0.873067684922121	0.861771828864815	0.965784678145863	0.970498233217559	0.905035992737919	0.958309440192369	0.948784344341961	0.938887608046207	0.946965978130550	0.908214112628968	0.893555507913553	0.943181987483321	0.915809575223834	0.692139629624069
0.938336944379846	0.915540464648744	0.959413359988541	0.968755785581894	0.936221773967985	0.936270382834353	0.907465041075505	0.866814155992509	0.879106358929225	0.844936233654215	0.984696043643936	0.976710637446415	0.928036297370352	0.888250939804827	0.908397051393316	0.879445289031989	0.974164542175863	0.949792401378682	0.872979488317355	0.861868019868995	0.965711737475177	0.970457839394914	0.905038371690441	0.958261735818836	0.948880832478046	0.938856153814336	0.947016897303250	0.908297167371858	0.893625005297570	0.943245199643361	0.915783144034582	0.692295596498246
0.938310300355966	0.915503647217900	0.959385755939901	0.968807532912411	0.936258034308787	0.936199558144550	0.907515850464468	0.866816180471585	0.879161196438003	0.844895662904288	0.984740342983830	0.976626900730369	0.928139683460621	0.888377928752728	0.908490379387438	0.879484103030855	0.974088746198300	0.949802252176102	0.873047749465741	0.861889073633412	0.965662712606206	0.970404169573051	0.905064160738014	0.958199483716554	0.948924604730743	0.938778089023795	0.947029383727481	0.908260103777048	0.893745171077719	0.943268112559368	0.915825807209601	0.692420492720736
0.938303217098942	0.915523629150685	0.959317145082079	0.968892033418649	0.936212471317008	0.936210247946682	0.907534666996929	0.866879709698622	0.879176712128107	0.844868901828821	0.984721903966486	0.976655719742137	0.928238612024689	0.888390007575559	0.908536542182071	0.879425190085702	0.974058480193645	0.949745763261229	0.873065737757379	0.861952933213030	0.965545533500703	0.970360160693982	0.905080686479712	0.958199995866796	0.949061739352266	0.938716158023484	0.947063597061489	0.908202229383029	0.893830798053190	0.943247905690062	0.915924380382394	0.692617781095821
0.938264310873833	0.915493849354948	0.959316017991459	0.968986338883010	0.936237803678141	0.936132441936822	0.907546052500371	0.866867893579956	0.879176585290433	0.844918960298558	0.984686582936740	0.976610110571609	0.928247947742349	0.888438171544554	0.908622005070304	0.879356051007153	0.974075974677731	0.949685926460608	0.873141932451147	0.862078420552991	0.965585696847904	0.970328653846375	0.905146498535850	0.958228243995887	0.949146542325976	0.938682535555673	0.947059865036921	0.908206614160128	0.893933625854652	0.943243379451935	0.916058069275886	0.692743614608780
0.938215626403240	0.915505794690834	0.959290762423237	0.969015459668115	0.936255574582513	0.936129354790239	0.907568437596585	0.866879192773462	0.879225452965244	0.844884436366302	0.984714674761999	0.976680117979943	0.928218019557459	0.888459114149807	0.908603668866452	0.879306355713091	0.974105991105945	0.949625853897630	0.873135038213633	0.862253656968698	0.965598537624809	0.970436267449861	0.905177459778730	0.958289935881754	0.949278884841839	0.938740041149184	0.947120849688885	0.908262420767151	0.894041531704063	0.943183984372725	0.916122838375817	0.692921441836909
0.938211980018835	0.915447381752511	0.959248380636598	0.969007869829801	0.936294542634761	0.936206167400419	0.907649085518196	0.866823832068494	0.879308696552988	0.844960863683579	0.984655394119836	0.976717246596629	0.928298158434656	0.888536685332977	0.908592077854889	0.879198757111753	0.974146515025785	0.949671253594888	0.873262883119176	0.862306198711940	0.965658880743252	0.970409323308581	0.905202625367131	0.958308396839214	0.949338368687759	0.938830304743750	0.947069603352468	0.908318789031060	0.894018342886225	0.943169001610702	0.916095008969916	0.692985702585241
0.938131357997124	0.915427930902564	0.959240406713125	0.969042323013939	0.936305081267042	0.936293229933755	0.907715680514829	0.866904054199206	0.879318225333426	0.845014122825324	0.984542135017655	0.976739443162771	0.928337350884698	0.888517221719044	0.908554378361492	0.879131502725205	0.974174509616972	0.949711709366034	0.873335857906822	0.862326245144147	0.965809575958308	0.970367337670256	0.905246724893228	0.958350893491366	0.949347900924652	0.938978622641868	0.947068736018473	0.908353800533726	0.893993117044645	0.943264523943432	0.916066676023505	0.693120463220329
0.938045740010839	0.915371768294648	0.959117762747137	0.969054434613033	0.936282191477362	0.936391137082098	0.907671125408388	0.866853733436369	0.879282184216920	0.844914564286487	0.984398261186869	0.976735993679579	0.928317557802938	0.888512750107915	0.908522423254815	0.879051638497398	0.974237973430059	0.949720342588505	0.873305942185406	0.862326413776919	0.965884988455426	0.970349814795566	0.905231201232733	0.958371523287625	0.949378792499651	0.938998493465600	0.947080811130338	0.908349958544415	0.893943963294858	0.943303110192048	0.915980081480104	0.693234028694066
0.937985862651238	0.915355397064431	0.959119761913447	0.969057769520045	0.936258579045538	0.936377413179986	0.907650042492392	0.866895556919329	0.879219571866535	0.844913673775091	0.984369752017042	0.976785903109464	0.928216141780715	0.888460151418670	0.908455237475894	0.879075864286346	0.974311808716413	0.949719758784491	0.873273377707616	0.862363623201189	0.965857432587215	0.970293781649989	0.905166881023709	0.958368951599310	0.949460979462013	0.938980462426658	0.947086685435080	0.908364667749759	0.893828811704277	0.943241840869895	0.916000153410854	0.693420718894778
0.938020121691091	0.915331992557653	0.959157192929328	0.968996732417706	0.936289598938690	0.936330512930406	0.907712519635442	0.866871459638808	0.879239682297372	0.844940167471590	0.984350996679037	0.976663541974168	0.928234450030273	0.888407516022122	0.908429208245381	0.879116668206679	0.974358133317710	0.949819048001513	0.873297727135287	0.862386010053896	0.965840605337971	0.970245512307308	0.905160404087090	0.958391760176914	0.949416310816550	0.938936428848146	0.947121054064889	0.908356938291792	0.893843773433796	0.943171593825467	0.916019154214663	0.693449502423997
0.938083040490065	0.915288506415921	0.959213230859108	0.968929815296570	0.936285071350366	0.936406907048715	0.907712617916106	0.866906417390444	0.879268574110688	0.844985291612516	0.984347880976844	0.976678355557387	0.928337212004898	0.888307393419165	0.908386747356819	0.879088623396895	0.974365907061402	0.949784211779216	0.873227203696662	0.862389679421734	0.965727227035111	0.970153336889943	0.905121894685361	0.958433113527291	0.949400826517759	0.938918482611152	0.947144898198462	0.908352180554235	0.893829403701623	0.943103543474260	0.916034552165024	0.693552447490521
0.938007815111948	0.915220341143947	0.959206079957447	0.968895628240374	0.936331174565606	0.936418178964473	0.907674444736907	0.866900421210913	0.879245102970665	0.845014350248414	0.984341440240014	0.976666072460366	0.928426606466107	0.888291709266289	0.908344386943819	0.879061845865086	0.974371456870124	0.949790290789461	0.873211008886295	0.862397136734233	0.965756298003558	0.970108640130471	0.905094130828532	0.958446124065074	0.949361642687587	0.938918534171029	0.947195818585906	0.908330666035858	0.893832412540336	0.943199065572820	0.916143106947538	0.693561987085008
0.937953355119500	0.915238381606391	0.959174948226137	0.968944859458770	0.936372925660844	0.936454827175708	0.907680283129781	0.866899077568367	0.879299183502664	0.844995042660790	0.984341465761974	0.976767272447968	0.928418859393170	0.888277805869940	0.908360689336489	0.879089096921455	0.974356484181962	0.949785595852420	0.873235123065229	0.862477325860520	0.965745222826749	0.970222451666103	0.905063592364280	0.958469270249763	0.949470287870187	0.938956009187139	0.947305719667639	0.908419535908907	0.893928370285952	0.943214513521005	0.916244465393261	0.693708643502813
0.937992415819673	0.915277413915120	0.959162747920741	0.968968112946990	0.936488842237598	0.936533739475044	0.907841718521121	0.866754271436505	0.879518820601816	0.845063545477909	0.984364507726265	0.976865251057433	0.928477225469010	0.888384648908885	0.908483379170605	0.879066273245770	0.974354409568095	0.949869474818929	0.873336660565671	0.862540518331839	0.965755247110969	0.970266454230479	0.905116357322551	0.958486158986025	0.949593405350995	0.938965032271064	0.947364925765009	0.908447028697881	0.893881681110677	0.943232251019247	0.916321736735905	0.693793936230026
0.937989750326108	0.915307214179180	0.959198235994622	0.968961146664855	0.936622641099446	0.936555178304359	0.908057250320713	0.866780299921458	0.879699886657489	0.845216553647779	0.984372668956247	0.976928095947276	0.928500875749859	0.888403252316191	0.908604984700661	0.879138237385680	0.974332545233813	0.949938309546101	0.873356667545248	0.862661581742429	0.965840611035332	0.970387201450003	0.905231322647530	0.958502694362950	0.949718734904655	0.939023414912968	0.947493628780986	0.908481224203917	0.893887788970847	0.943286679255104	0.916393892474622	0.693864958675817
0.937993758910940	0.915251474189274	0.959257675705690	0.969087994665256	0.936795246298395	0.936616509884809	0.908147731287347	0.866766303020657	0.879747578248169	0.845188055394312	0.984432576065556	0.976952722043317	0.928520619124963	0.888431295355253	0.908736146682634	0.879121667503769	0.974364291575747	0.949988860792875	0.873358026628148	0.862667992207852	0.965902569481375	0.970393332949982	0.905358422740410	0.958536692094149	0.949784030791422	0.938987962182828	0.947563188351597	0.908536720185712	0.893903850206525	0.943364361130873	0.916457062515650	0.693880293346028
0.937944723838686	0.915279005034837	0.959381952717504	0.969163486056277	0.936884750939696	0.936615514884735	0.908196653066780	0.866876651439847	0.879799519082056	0.845252400139475	0.984496747574186	0.977043669025872	0.928494341538573	0.888490291457106	0.908731309116913	0.879136538934799	0.974365259492046	0.950018261088153	0.873383718266666	0.862685330801853	0.965911640387559	0.970439039169636	0.905447967949321	0.958578563942079	0.949903284969021	0.938987010796369	0.947558282302550	0.908593541587039	0.893890471250450	0.943368686248742	0.916569071303189	0.693980706568661
0.937960712140880	0.915279781481280	0.959430788250695	0.969237147402540	0.936902123697264	0.936626889020915	0.908258542580649	0.866846339993041	0.879888249004651	0.845195544109246	0.984619236631240	0.976976984585667	0.928531783638054	0.888548189722093	0.908739891344285	0.879180114634584	0.974338754368074	0.950152994067403	0.873505299336958	0.862683043705230	0.965931520092599	0.970436958776346	0.905515357184461	0.958656617872240	0.949983979341711	0.938966497733443	0.947455583723133	0.908556363048424	0.893939580368466	0.943359266201835	0.916620921008042	0.693984154520724
0.938015558883195	0.915326378290147	0.959436909970467	0.969304065931228	0.936898239590067	0.936682190267697	0.908247023412965	0.866885823325651	0.879901893972974	0.845104091070891	0.984669601406401	0.976982734404943	0.928621649494687	0.888476812349383	0.908721884026317	0.879133919090351	0.974345610714629	0.950185762877716	0.873574110147443	0.862696063363009	0.965850986507810	0.970372277941399	0.905545552411709	0.958805697269650	0.950098999814999	0.938915572308053	0.947383342467289	0.908486770417966	0.893944556290493	0.943329541742742	0.916677858438404	0.694049167158185
0.938003374884111	0.915332776895234	0.959522663186957	0.969357881123239	0.936955541362977	0.936653100219190	0.908217608912609	0.866907868792317	0.879814040558089	0.845101194050385	0.984638394387380	0.976831988340483	0.928669522154430	0.888479828591994	0.908787936347381	0.879050906374785	0.974346471926346	0.950212696429557	0.873680980427454	0.862746883574601	0.965928020802922	0.970336355352994	0.905616730044752	0.958930713207529	0.950085906605206	0.938796598700828	0.947340329735100	0.908530407064786	0.893982275884018	0.943313655853533	0.916723686376345	0.694031065753042
0.937974203183398	0.915381925715927	0.959574724981017	0.969350665052520	0.936962087827289	0.936659839852417	0.908183619533524	0.866937421138935	0.879746735242567	0.844944488905277	0.984648468225862	0.976826013728882	0.928557488060828	0.888401304411645	0.908769300959809	0.878980549480724	0.974336229943303	0.950222823480032	0.873672132193191	0.862740668931825	0.965997793757230	0.970417986900699	0.905687273107481	0.958992063408271	0.950087620998056	0.938725012399111	0.947324755131176	0.908527845449075	0.894099526855079	0.943229101219618	0.916693277284822	0.694069978409333
0.937930088134863	0.915315419880656	0.959563087866316	0.969331466131910	0.936930045548617	0.936703443240455	0.908215483329672	0.866909536838512	0.879716803600459	0.844976021080910	0.984628527791516	0.976843985788261	0.928501366184865	0.888435997619110	0.908710678758308	0.878901997683605	0.974379609781000	0.950226072568965	0.873663545265113	0.862681441599425	0.966071284033788	0.970422037109770	0.905682456627451	0.958954747203606	0.950038583569430	0.938733073570738	0.947225623982340	0.908471165118427	0.894085857016082	0.943199257046427	0.916574509717446	0.694012994968667
0.937806529828838	0.915289933328825	0.959570997937670	0.969345462246893	0.936889406826849	0.936753433562757	0.908280379354495	0.867006515900113	0.879674176675919	0.845061145585576	0.984607923916596	0.976870990420742	0.928486440892577	0.888415279653521	0.908648075225964	0.878902445883403	0.974378894799768	0.950178156131137	0.873610080671242	0.862643212711411	0.966201833525379	0.970442699616632	0.905661388111341	0.958871832085300	0.949993272735256	0.938826219707509	0.947207648758303	0.908478908724644	0.894141567466904	0.943309786988601	0.916447943966456	0.694035110705435
0.937695373306332	0.915254017784348	0.959524534153240	0.969382228403763	0.936877816357538	0.936831130516546	0.908207735839173	0.867015171739413	0.879587297747343	0.845009070540849	0.984583359014507	0.976958152363247	0.928473542283631	0.888462757934168	0.908604787319928	0.878863155494618	0.974343983149452	0.950157533688242	0.873503422069553	0.862591702301821	0.966305472583102	0.970486218018827	0.905577313388197	0.958772084006374	0.949993464670303	0.938858751670741	0.947188063213911	0.908497864552508	0.894174788872650	0.943375859175205	0.916351965631773	0.694049150962990
0.937608515128533	0.915234315289785	0.959559355518703	0.969429373570098	0.936851911529995	0.936830090579428	0.908114494368154	0.867106149332960	0.879490682134280	0.845008938530685	0.984716679754838	0.977120604221268	0.928348606103105	0.888492640072854	0.908521525129188	0.878845849722067	0.974305842129634	0.950103509363892	0.873418384915597	0.862651822892780	0.966342235071156	0.970525158931435	0.905489287940830	0.958648596926772	0.950080878134872	0.938895481446668	0.947119845346660	0.908579183659818	0.894154305291458	0.943310353993371	0.916402987096389	0.694133122670399
0.937628770986441	0.915196780516893	0.959569680418610	0.969415033248685	0.936833633966581	0.936816089605439	0.908104716523111	0.867117005133129	0.879510944292152	0.845030555251315	0.984839728549211	0.977113095626266	0.928349718216898	0.888492435211085	0.908475386162601	0.878864587478832	0.974241753276288	0.950167127348755	0.873431926296626	0.862688263588142	0.966402762844497	0.970545419486909	0.905486245795682	0.958651101809027	0.950051416853320	0.938889729606182	0.947091249615165	0.908624761857647	0.894201132320902	0.943215036360111	0.916405743219366	0.694064268889392
0.937684422098434	0.915198119187142	0.959561057661989	0.969373152268109	0.936766683727539	0.936888561273724	0.908076605092807	0.867182083421994	0.879521836386580	0.845044355985475	0.984900382338027	0.977212792677702	0.928394699973476	0.888425732105168	0.908384706303126	0.878813552991050	0.974241251318165	0.950107543131293	0.873331451952146	0.862710724745253	0.966275308253747	0.970494767037900	0.905458975019092	0.958732856174694	0.950066619356659	0.938891923521787	0.947064316149904	0.908601325725041	0.894153273092796	0.943136332215419	0.916428001811030	0.694071169161539
0.937653534657071	0.915216012920312	0.959531185454229	0.969291180517186	0.936786973687257	0.936882993120577	0.908038760486642	0.867196220784949	0.879421214832994	0.845011745837589	0.984915863102846	0.977220258698956	0.928443817638824	0.888426130567139	0.908276573496010	0.878747981861470	0.974330093424459	0.950102804021343	0.873252910977328	0.862688710221742	0.966269964873548	0.970457507143453	0.905419807129171	0.958753078559522	0.949995553159631	0.938914820832687	0.947074596714314	0.908555262424890	0.894093120178789	0.943171300988694	0.916412278412627	0.693972406483405
0.937611540844780	0.915312449445487	0.959481355783186	0.969237601205147	0.936832661797342	0.936906888298959	0.908048712005249	0.867210128544357	0.879348319242221	0.844933661101541	0.984918784458426	0.977311052636623	0.928368915792686	0.888393621419419	0.908207336385889	0.878728690204287	0.974403474350429	0.950068042964616	0.873181005508864	0.862681214029919	0.966196728954815	0.970599738034235	0.905401313897071	0.958812623933629	0.950087530789970	0.938977281892388	0.947074140412961	0.908573395225914	0.894126368546124	0.943089459068427	0.916341158827401	0.693949650813513
0.937688463708898	0.915409597188406	0.959399689320407	0.969174354276260	0.936901089464131	0.936925416716061	0.908118244186940	0.867106408162173	0.879413352845017	0.844914120674192	0.984921841311706	0.977334821592718	0.928338686980641	0.888469840184153	0.908178470254783	0.878669710707236	0.974474769753163	0.950031067029928	0.873188540830881	0.862632684797296	0.966180377772405	0.970639831858678	0.905431403609614	0.958859549254641	0.950196327673556	0.938998091132854	0.947052501684976	0.908534250686288	0.894031403587819	0.942956776096084	0.916300338151834	0.693833427430189
0.937781545745536	0.915513401999107	0.959342144808809	0.969091393183054	0.936932748532840	0.936903294992816	0.908177109824030	0.867156257383003	0.879478860230829	0.844961789063043	0.984972114568965	0.977311122133570	0.928288016950919	0.888428878687076	0.908215481495309	0.878719142095916	0.974501233887940	0.949984970276210	0.873090709639931	0.862685925847088	0.966259908703495	0.970691465448057	0.905531556959352	0.958873830817979	0.950309737680446	0.939007025853976	0.947111086171208	0.908538709113662	0.894031983502042	0.942899081728205	0.916243909886390	0.693781599305197
0.937817321075992	0.915496860683830	0.959347779989354	0.969109043692675	0.936952264830004	0.936913760071581	0.908109199370018	0.867118722530822	0.879435129722781	0.844866898030426	0.985052613821255	0.977309739062885	0.928326257257163	0.888396524730310	0.908297480760675	0.878722165659303	0.974539921556539	0.949914023748554	0.873015705827833	0.862674218350495	0.966306806348616	0.970650591059415	0.905584894599324	0.958896398921081	0.950396741749311	0.938900546944466	0.947124348774139	0.908562774459333	0.894097881128083	0.942960104050421	0.916142830931969	0.693725271326102
0.937791983396955	0.915461164794742	0.959459731719919	0.969113642262724	0.936908598254387	0.936809219262340	0.908033016575519	0.867204881031615	0.879440863882302	0.844887374714780	0.985070155656598	0.977390045342598	0.928329785118297	0.888420358582419	0.908294984883807	0.878739699983733	0.974539922617537	0.949821118823823	0.872984076353017	0.862756536917410	0.966258449869745	0.970617428152670	0.905573083313692	0.958875274799912	0.950514664671232	0.938857868500036	0.947150732117524	0.908573812967133	0.894170239185160	0.942990475136323	0.916110179977644	0.693772089775511
0.937783849063965	0.915392543461770	0.959501252108313	0.969126242706423	0.936871950463228	0.936672598038856	0.908036934193860	0.867202178496504	0.879482308604882	0.844816366208144	0.985119570561640	0.977371001876529	0.928421450846142	0.888520249065516	0.908393067102718	0.878811808345326	0.974522768647757	0.949896462480171	0.873087347087435	0.862711423741360	0.966233382307362	0.970538880897619	0.905565142499349	0.958803856294870	0.950580007277366	0.938791007653689	0.947139133929028	0.908511894303457	0.894280423314224	0.943016760718789	0.916089204585212	0.693838912865590
0.937806933970529	0.915383839880273	0.959528043739646	0.969134976157278	0.936739818017591	0.936635109256367	0.907986999217720	0.867246764820670	0.879448304016458	0.844782091316238	0.985135508348440	0.977452868088741	0.928525693575843	0.888497310335543	0.908452054415852	0.878791217715155	0.974517294015455	0.949898214932543	0.873112526984890	0.862674220696684	0.966128689173758	0.970469354042144	0.905554168656096	0.958798849360950	0.950720965555893	0.938759819041834	0.947126507182476	0.908453158823493	0.894362396513665	0.943033426489644	0.916097936640896	0.693972515273796
0.937806114340061	0.915350595123277	0.959641562963565	0.969150684639239	0.936695670896458	0.936533124544927	0.907972836372081	0.867256248150710	0.879403550856628	0.844824898717977	0.985165510448568	0.977404255925756	0.928547998033133	0.888538878545389	0.908552802917022	0.878785013886673	0.974515855800556	0.949893954963366	0.873189056843423	0.862733245336848	0.966173504487839	0.970417770679330	0.905567370911148	0.958830934218270	0.950809231368031	0.938762379402246	0.947077238077809	0.908533041799123	0.894450542990533	0.943052289147901	0.916180238349734	0.694017641093292
0.937776146137908	0.915382754699493	0.959710422793574	0.969126490099166	0.936643471916554	0.936515539001546	0.907978706453774	0.867313123962942	0.879470193576268	0.844768079727416	0.985275471171402	0.977430054350075	0.928532612950350	0.888546284571910	0.908590361054074	0.878818599611137	0.974506752684168	0.949859787470022	0.873181378195633	0.862827848612581	0.966151278300790	0.970516182058639	0.905582378685171	0.958882489129325	0.950937176622099	0.938848260643656	0.947091271435190	0.908651873613619	0.894558764550925	0.943010802992794	0.916220167088837	0.694093984724291
0.937838155166436	0.915376293420808	0.959753615252158	0.969117459179636	0.936655356444614	0.936627661231359	0.908048744853940	0.867325821717000	0.879563051521594	0.844841005724917	0.985250659672145	0.977412156580140	0.928638788844495	0.888608663972616	0.908640205555032	0.878806596526012	0.974512601143613	0.949893468275673	0.873292511106058	0.862821036298548	0.966157122535716	0.970508919908615	0.905581130027739	0.958905670819469	0.950987339324926	0.938927145255646	0.947021457304154	0.908733942276162	0.894498927884217	0.942996323391181	0.916178248280479	0.694018820868315
0.937836910220150	0.915372906953256	0.959827673987587	0.969171401018373	0.936661330502354	0.936776785746220	0.908131480957072	0.867429498557161	0.879564731579757	0.844866901083943	0.985194969913725	0.977365422239157	0.928727992206598	0.888578937350574	0.908618605144057	0.878795752748479	0.974459455583321	0.949879462228709	0.873335034405123	0.862795026302922	0.966234029926152	0.970507986517106	0.905590973645040	0.958964787701254	0.951007294189526	0.939031466886247	0.946996781475800	0.908781366488217	0.894433615702610	0.943081693693071	0.916150550854691	0.694004330300769
0.937845456586906	0.915309436642801	0.959743830666779	0.969217449806792	0.936678625986361	0.936942905939462	0.908121805359980	0.867377571951073	0.879490772783354	0.844722330617790	0.985135529535626	0.977305885264364	0.928764533972128	0.888545354628063	0.908584655113771	0.878724494863582	0.974441295224459	0.949847322026052	0.873274774238838	0.862730366092258	0.966255498615921	0.970558720364374	0.905565121142391	0.958996348100651	0.951045796101861	0.939005218687072	0.946957458989343	0.908728390245961	0.894360011808951	0.943116516518235	0.916047018394259	0.693953279193363
0.937823004971612	0.915285526256374	0.959732600879058	0.969234391072867	0.936689862217286	0.936948444312797	0.908112277725972	0.867408221809127	0.879395802236697	0.844640569323009	0.985157622291080	0.977316644213749	0.928700241588294	0.888487439790840	0.908506669894410	0.878669314067145	0.974444843602534	0.949806005492959	0.873225169755458	0.862699040974910	0.966199412158289	0.970563522978479	0.905522853603257	0.959002530362322	0.951122767375174	0.938923121545226	0.946905823935788	0.908675985275675	0.894217504714915	0.943043767074612	0.916032710034978	0.693997642392562
0.937863684544811	0.915239232995764	0.959736024870456	0.969155582606859	0.936737269969643	0.936924601275751	0.908133911596926	0.867364792108739	0.879367614532990	0.844610640404453	0.985176722106617	0.977165499027807	0.928700194812024	0.888416163357205	0.908418057974559	0.878636369023325	0.974422654506122	0.949864956916422	0.873234251197776	0.862673435626775	0.966158096223143	0.970576871739497	0.905555538366464	0.959034128429120	0.951063152850707	0.938829972516098	0.946878012566870	0.908598785229653	0.894217080177810	0.942921692459093	0.916028461818973	0.693898723288926
0.937897132258302	0.915164087134902	0.959743854756352	0.969033160438895	0.936714063959376	0.937000375469330	0.908060037511829	0.867377236428554	0.879298571215502	0.844622126725346	0.985170394843736	0.977152813963311	0.928758340381352	0.888299539824099	0.908276157705515	0.878534664268996	0.974377689343229	0.949779083828516	0.873151824377998	0.862638639356673	0.966008520079609	0.970530502154719	0.905522415633198	0.959053393180786	0.951013947118146	0.938756478404240	0.946830025286692	0.908488063977631	0.894167920530621	0.942792624551072	0.916054774710533	0.693914036788654
0.937795800861834	0.915063701756940	0.959658817111276	0.968913788231269	0.936704311948370	0.936984521341649	0.907954093496343	0.867340730786259	0.879195999873405	0.844624912734513	0.985113718014359	0.977109915234023	0.928763246981230	0.888271496979010	0.908159799246751	0.878444889762460	0.974355887064381	0.949745684878447	0.873132332975021	0.862608688921420	0.965983953727902	0.970503431442588	0.905483552689142	0.959026509602096	0.950906237494558	0.938735215388130	0.946769988394682	0.908366474539368	0.894128173055532	0.942786939788686	0.916147198772233	0.693872898067284
0.937704757153487	0.915072143415675	0.959540304330762	0.968918752006450	0.936647562711741	0.936953259877652	0.907870200374994	0.867327656122139	0.879166496939259	0.844579233103001	0.985057160179460	0.977195121009951	0.928657956780401	0.888238488871562	0.908055060814958	0.878418627434282	0.974340843930204	0.949715884029084	0.873144707788243	0.862648069215430	0.965931291699224	0.970594613602726	0.905418075271113	0.959002603663789	0.950940961195046	0.938736811605487	0.946724482565345	0.908339710501861	0.894208054815398	0.942718660672127	0.916213624002495	0.693982263750383
0.937712534170941	0.915103671821421	0.959454809089487	0.968886250579349	0.936644378417525	0.936937351351309	0.907885989969612	0.867198548932129	0.879292345340493	0.844640834681609	0.985030713270916	0.977251017230139	0.928637877842894	0.888329805547583	0.908053799034430	0.878362475009172	0.974348516897865	0.949760077404214	0.873239334673995	0.862673881447573	0.965932502136017	0.970586458259794	0.905359806012139	0.958998857879757	0.950986863883481	0.938717353600400	0.946642072919914	0.908305635831708	0.894151882642227	0.942662525683849	0.916242953015957	0.694058638806849
0.937719969088678	0.915085834538279	0.959456842696756	0.968788221467522	0.936657244408942	0.936896920197008	0.907964093767209	0.867210630444843	0.879374267477294	0.844809789614112	0.985016731505638	0.977270019223309	0.928600517270651	0.888341929511311	0.908083291857592	0.878422479293430	0.974351782911599	0.949773508324719	0.873246972503378	0.862784890875921	0.966034014522842	0.970631659078900	0.905363676212043	0.958972908036083	0.951074960309551	0.938709823516063	0.946662028815509	0.908303805877116	0.894177297074845	0.942666113379385	0.916262260011887	0.694144115741785
0.937797141483611	0.914997412142296	0.959503659287091	0.968812943936060	0.936694744380275	0.936933792730304	0.907966447783330	0.867172588495005	0.879360471124038	0.844809490224530	0.985086568146612	0.977283451962467	0.928567057994831	0.888379865843930	0.908132856269866	0.878419508233530	0.974411528669619	0.949802205281195	0.873264670596358	0.862823955026966	0.966110404876310	0.970543567455979	0.905397177970359	0.958959006239114	0.951080981752799	0.938582520222714	0.946653302376993	0.908332685434577	0.894192131803912	0.942733063718047	0.916269615191555	0.694194331544876
0.937795294702759	0.915004876469440	0.959611074055825	0.968787577566145	0.936640859442032	0.936942483700757	0.907973504202593	0.867282544832642	0.879414307697741	0.844872783268006	0.985190875746385	0.977318015788040	0.928487919666724	0.888419175909720	0.908111000770664	0.878421230773151	0.974434385734993	0.949843565648008	0.873327948799124	0.862916123719640	0.966123913106653	0.970488619464587	0.905442357950059	0.958909196865002	0.951124125394314	0.938518676257023	0.946646484447746	0.908341534680516	0.894167983488055	0.942745982897214	0.916363599259489	0.694335716372995
0.937843047632872	0.915020053103756	0.959662760153161	0.968777249403326	0.936578222419980	0.936970246407168	0.908036565885124	0.867272052050256	0.879553562296174	0.844845572733791	0.985395605306528	0.977186258185282	0.928447547452851	0.888474233062102	0.908159694535403	0.878473297599664	0.974409035442277	0.949947593073060	0.873472558903390	0.862950077527825	0.966126555620362	0.970439649437390	0.905482425162773	0.958898517079974	0.951110617988602	0.938447219884419	0.946620077122517	0.908268310437063	0.894207623080216	0.942778584374522	0.916395859664027	0.694367114801110
0.937917091374809	0.915059786745281	0.959683276349818	0.968797623078917	0.936526264385762	0.937062898261317	0.908022831557508	0.867319081696571	0.879600350828600	0.844782877275816	0.985481708180145	0.977155983146626	0.928487067466095	0.888373403274675	0.908184343338314	0.878453792142918	0.974407823696931	0.949917306916156	0.873540554571158	0.863003708316812	0.966023201870396	0.970387808706734	0.905476337840994	0.958952707448119	0.951107887356385	0.938389796734064	0.946633785391362	0.908171232431071	0.894173002024906	0.942791041275681	0.916422374162655	0.694435288081030
0.937940047179346	0.915068261930797	0.959770769004631	0.968827904687962	0.936549498674822	0.937056096023664	0.908016882853091	0.867337613901926	0.879534155130711	0.844799813346088	0.985462149732943	0.976975627452985	0.928493857003463	0.888349643939534	0.908266809603952	0.878404870788258	0.974442738664803	0.949883292919387	0.873627970456642	0.863057887062885	0.966076069112346	0.970383087287873	0.905518667991109	0.959004206401056	0.950998176222553	0.938329889050145	0.946642356813855	0.908189217202780	0.894159065766167	0.942745622603732	0.916436429745268	0.694411584580821
0.937951058890846	0.915146127138128	0.959812974882656	0.968817187399254	0.936538628092303	0.937075704935782	0.908017072414737	0.867376757164187	0.879454472607799	0.844684781738833	0.985467811664314	0.976961479977851	0.928366236206952	0.888243940086492	0.908253387487325	0.878351268942311	0.974468711803505	0.949832533199014	0.873561234360071	0.863070552563013	0.966124913802843	0.970524088753850	0.905580575803037	0.959020981010839	0.950901721637746	0.938302156113472	0.946661404735160	0.908149282214128	0.894219763690634	0.942591054989054	0.916376443677815	0.694431167305420
0.937966756861748	0.915145297833229	0.959765974650318	0.968820057786944	0.936548288546168	0.937119270714101	0.908079287043828	0.867354152584676	0.879403478118918	0.844736317213537	0.985423445297876	0.976971044979428	0.928332251648777	0.888186550827431	0.908190328282719	0.878247153159427	0.974578228788160	0.949805476876145	0.873565233595270	0.863021715367691	0.966213145769108	0.970585454316347	0.905575545397373	0.958986797347572	0.950768790402296	0.938332035513556	0.946597637435655	0.908071751191508	0.894136712356799	0.942485986393778	0.916251704178618	0.694313818247653
0.937887276314186	0.915210712047380	0.959701907916592	0.968879312361907	0.936548057150304	0.937103628237908	0.908129324627008	0.867417040532791	0.879356713809436	0.844830742723866	0.985361255867873	0.976972950527838	0.928334061853700	0.888051489713826	0.908077956072650	0.878204868408202	0.974670340860547	0.949742464715314	0.873561303779491	0.863019324401019	0.966412545117108	0.970673164883542	0.905548742442199	0.958938001546570	0.950658879366183	0.938421435352619	0.946596462633302	0.908016650104446	0.894122005113719	0.942501076191537	0.916148381398390	0.694288966935660
0.937819442477314	0.915273422978670	0.959606993758762	0.968991818609112	0.936520635160325	0.937115821766297	0.907998872878302	0.867370799063538	0.879276491816407	0.844754722424619	0.985255963211818	0.977037939644991	0.928317809150845	0.887995582606868	0.908013087362108	0.878071432725646	0.974707138647030	0.949700639672041	0.873494073669946	0.862947082477688	0.966576584254130	0.970803939359685	0.905455271820721	0.958866691570850	0.950641311363819	0.938435580590315	0.946568666966157	0.907947921770432	0.894087341141150	0.942482924418900	0.916072807604606	0.694246047258712
0.937773434254526	0.915337613766352	0.959634515235634	0.969104058567230	0.936475773396849	0.937049879167888	0.907833329020765	0.867374507244378	0.879191185933675	0.844697647821192	0.985311359799893	0.977191976675000	0.928176896904275	0.887944309167156	0.907907580025753	0.877956857928245	0.974725083600497	0.949647264227498	0.873409996975752	0.862935486510630	0.966634993999797	0.970900396015789	0.905314349118917	0.958765974014647	0.950755153553038	0.938483815085007	0.946465516479621	0.907916359672154	0.893995098668500	0.942338001674085	0.916072067275489	0.694283790742197
0.937840791674891	0.915361119570565	0.959705967728719	0.969122054238137	0.936427190625706	0.936998603322074	0.907731452887855	0.867294081712695	0.879200554115268	0.844641886527831	0.985396765365809	0.977198718663567	0.928164015191918	0.887897892331281	0.907807877711941	0.877916609260155	0.974708526247420	0.949688681355376	0.873380947940365	0.862906030325407	0.966672648838925	0.970981156265509	0.905218301591944	0.958743784598109	0.950791810670324	0.938530562343214	0.946343747021050	0.907852657784473	0.893999447368087	0.942226533439708	0.916008944099368	0.694186060513934
0.937959722293191	0.915415117266026	0.959786279739719	0.969097815087490	0.936276685885404	0.937015078863588	0.907581009025643	0.867258218137608	0.879158949257055	0.844565639770574	0.985439899111792	0.977330587848126	0.928241003547894	0.887801030526751	0.907638843743023	0.877831091147458	0.974708922305229	0.949604609222218	0.873186041547894	0.862846799190715	0.966522410498297	0.970990790220075	0.905051504566313	0.958752642715672	0.950880217171276	0.938587807179658	0.946217574213825	0.907773190399968	0.893904530946514	0.942153211408564	0.915893188437412	0.694189307993557
0.937940541475596	0.915442018937611	0.959815118068312	0.969012120989843	0.936207402808535	0.936951767219255	0.907393692697918	0.867179645961596	0.878993895514495	0.844450565585844	0.985431289717975	0.977409409386247	0.928324773634772	0.887820898049088	0.907500862772194	0.877765967068797	0.974749845347134	0.949567161780385	0.872982226335967	0.862751685565819	0.966462583580043	0.971017521717952	0.904828109424750	0.958677314451305	0.950876822361929	0.938688449723971	0.946092624812750	0.907695470607954	0.893874740069763	0.942224767587263	0.915729277506084	0.694112022867128
0.937904145185388	0.915512449476443	0.959806976099328	0.968976984203094	0.936169905316280	0.936979123206860	0.907229027942130	0.867080797641430	0.878864213420835	0.844324800015597	0.985438919029507	0.977559385773272	0.928287740232464	0.887854522131563	0.907409144962739	0.877784457701673	0.974746437840609	0.949497701265596	0.872772601577753	0.862687907617187	0.966322103409344	0.971215759819571	0.904637457177569	0.958619714407096	0.951019494143575	0.938823077566922	0.945992390712978	0.907681339439520	0.893968241454045	0.942207608102406	0.915545150003515	0.694123848062377
0.937997869247811	0.915563698855905	0.959735652674463	0.968951704511099	0.936127129280475	0.937060711359843	0.907155084425509	0.866891623057880	0.878855776470046	0.844301168907387	0.985485448900497	0.977643449626566	0.928313896146635	0.888016522737716	0.907366456464912	0.877782298346101	0.974737865175304	0.949417712180539	0.872628349105832	0.862586290663191	0.966228409341813	0.971267247727014	0.904518904477021	0.958545359158738	0.951107230449733	0.938926168168536	0.945893989514006	0.907661519446245	0.893930889270256	0.942199427202926	0.915380085285209	0.694058632227832
0.938124236765886	0.915656354254961	0.959703091876421	0.968908027634663	0.936094364023507	0.937155257038204	0.907106736186564	0.866903091955615	0.878814372092243	0.844377822263827	0.985572129882692	0.977635709144933	0.928293478941938	0.888054693154726	0.907374554644574	0.877926168897251	0.974676727101296	0.949339904674624	0.872420784150138	0.862592990976469	0.966248796889555	0.971334291073675	0.904507255404280	0.958462928070970	0.951149125594866	0.939017063820309	0.945917029790160	0.907711144441443	0.894006261961734	0.942266231763414	0.915210654629056	0.694050231621131
0.938227757659945	0.915676287220039	0.959713046978705	0.968949366950995	0.936103944688681	0.937272740172979	0.906996144315261	0.866860359338800	0.878726894483565	0.844377202417526	0.985692369156947	0.977629409608322	0.928356071348494	0.888091683802190	0.907422343500042	0.877983753611359	0.974643240481170	0.949236877987835	0.872231048030623	0.862546156578061	0.966242304905511	0.971291001207306	0.904489479254797	0.958392562105013	0.951149672749445	0.938983976183018	0.945887410293443	0.907829194471520	0.894117031410919	0.942410691015791	0.915033931082505	0.694011821795536
0.938281921183944	0.915723409799631	0.959822908204863	0.968997038096080	0.936117228893983	0.937264523740638	0.906948832295862	0.866946131186267	0.878719130797349	0.844503765769432	0.985740122407545	0.977675767224299	0.928372854624961	0.888175608368421	0.907426672158409	0.878025676382099	0.974605311970683	0.949099265415338	0.872170023973062	0.862637059133929	0.966146928976583	0.971259686076664	0.904475354690525	0.958336722610644	0.951203860518490	0.939003288165797	0.945908738554585	0.907925892236744	0.894238387417974	0.942498637366205	0.915012155711856	0.694063632850043
0.938312334807560	0.915757110768104	0.959841050652643	0.969053119096584	0.936152388748003	0.937219221295089	0.906991376096827	0.866943156566406	0.878810305178734	0.844500234309382	0.985812650408747	0.977635526309280	0.928478879340297	0.888332253303225	0.907540226238043	0.878095039951791	0.974577335112056	0.949146851071878	0.872269439080095	0.862663285940781	0.966069469634851	0.971187137561010	0.904514571486387	0.958290730156976	0.951196449937011	0.938982393876236	0.945889066287859	0.907893701610313	0.894419866075167	0.942570001639698	0.915068811648903	0.694070310984073
0.938367133894837	0.915836473179102	0.959817898811126	0.969121892752133	0.936139090948208	0.937252002616306	0.907015253172732	0.867008358008486	0.878853301806061	0.844506542928793	0.985822979646896	0.977695968952502	0.928598288300226	0.888379204211277	0.907604625103772	0.878074148085063	0.974607763375148	0.949141610062085	0.872334746692602	0.862730038482669	0.965932897940365	0.971111916472781	0.904567180461304	0.958307351336305	0.951276702783631	0.938949344530445	0.945878871228475	0.907837200491159	0.894564438980718	0.942603455121001	0.915183447615917	0.694122520287349
0.938372640736924	0.915836298539720	0.959858519943343	0.969192134376313	0.936200963845734	0.937192412225112	0.907043268762978	0.867020609175351	0.878863249381457	0.844598244304886	0.985793795600820	0.977668121609513	0.928638574790505	0.888448219771234	0.907723638972809	0.878038719893650	0.974687333896407	0.949144213920709	0.872454800341413	0.862861190683565	0.965949276487922	0.971034097644211	0.904681204888430	0.958339657206192	0.951290144621991	0.938912862670066	0.945875217631028	0.907844325221408	0.894717142897785	0.942642622146574	0.915348881566374	0.694088131838956
0.938357532791363	0.915860275058009	0.959863013674295	0.969190919923032	0.936225897305972	0.937202139161914	0.907093785148255	0.867054752020275	0.878940277567266	0.844597075718832	0.985811424143391	0.977747285395529	0.928623980015802	0.888481498750452	0.907773940744440	0.878030703303299	0.974768969973263	0.949130030198065	0.872478838162360	0.863028035630284	0.965928487342948	0.971090883749631	0.904767265613075	0.958402532306511	0.951362970051072	0.938946789242536	0.945943569102269	0.907898045395698	0.894855741450037	0.942615894662338	0.915433719422477	0.694100955514882
0.938376190448448	0.915822769602979	0.959841944943832	0.969162860013797	0.936272238391050	0.937280019931414	0.907204575776547	0.867012799271166	0.879024549725959	0.844704541865892	0.985723313346769	0.977791441520166	0.928722132228208	0.888567375823110	0.907815867839601	0.877960022524661	0.974862809451108	0.949214177028540	0.872626054867407	0.863068535231454	0.965973339200299	0.971024438614421	0.904821216094510	0.958420368157072	0.951367895633561	0.938986645853954	0.945902968195655	0.907949129878631	0.894858136985284	0.942630964842346	0.915422146681135	0.693968637395135
0.938324066551285	0.915813632552886	0.959851954024066	0.969152638984332	0.936303323896105	0.937375617839731	0.907298031786420	0.867119121365783	0.879043835463456	0.844766869934613	0.985563149275336	0.977795842155573	0.928790296572477	0.888577062456006	0.907819314001882	0.877919686271862	0.974915861496648	0.949275737450371	0.872723281740191	0.863075896082561	0.966108944112491	0.970948592148606	0.904903829000944	0.958454805278524	0.951347245302256	0.939081103077059	0.945908453064522	0.907975824022947	0.894866934440621	0.942745572521659	0.915401205997751	0.693885106654614
0.938278652287651	0.915766210936531	0.959737910436175	0.969126662086954	0.936319011062754	0.937489263620677	0.907295274386039	0.867096428187810	0.879042019602729	0.844677409698550	0.985372524389875	0.977761402545704	0.928791447819295	0.888614712101285	0.907812048393881	0.877858835461024	0.974986449055729	0.949300639948633	0.872698506266597	0.863054268565474	0.966169625835370	0.970903619062541	0.904920004028277	0.958462568938628	0.951340738458196	0.939047945596120	0.945931062068519	0.907960517897809	0.894863309673260	0.942832399388710	0.915328819837166	0.693754581007626
0.938256760941405	0.915766948637837	0.959740233704637	0.969092997674729	0.936328826283965	0.937492578798976	0.907339810675013	0.867180546142246	0.879027086754539	0.844687542707257	0.985293659643189	0.977775801668054	0.928713974083413	0.888609932597210	0.907771211209783	0.877906008391155	0.975064414645912	0.949296084265392	0.872665154947877	0.863098387639232	0.966119581469657	0.970824171762037	0.904888496913239	0.958429374566712	0.951369825661294	0.939003310781088	0.945966260624236	0.907996382280864	0.894808244621320	0.942822034404484	0.915369712967129	0.693710355887515
0.938344901947256	0.915761023480172	0.959773216675711	0.968996577462062	0.936377432046065	0.937459003995157	0.907477243099065	0.867194173818474	0.879095663845302	0.844737531339092	0.985234066163736	0.977626839496286	0.928757390602477	0.888611530098962	0.907783443706151	0.877989544486516	0.975104822905567	0.949386134663042	0.872670136461206	0.863150528363313	0.966075504561477	0.970766943155019	0.904914261757361	0.958411409202422	0.951290080894101	0.938966702583470	0.946041618309011	0.908007912334404	0.894894239318177	0.942796487764303	0.915404952993778	0.693528191159261
0.938469520164884	0.915724676625975	0.959833858595152	0.968880487614518	0.936369925420358	0.937544998777183	0.907533529146638	0.867266862897572	0.879168052606014	0.844819077290135	0.985191758938764	0.977608754365069	0.928891207348053	0.888558182427311	0.907772821453694	0.878018564844780	0.975123645098691	0.949331353340826	0.872579926359995	0.863183126010238	0.965945011690011	0.970678340340309	0.904895929092394	0.958415581351590	0.951229525402657	0.938962322375021	0.946084722298728	0.908042478750686	0.894942262182301	0.942746646325162	0.915424461345439	0.693447067796639
0.938446332613320	0.915650757327025	0.959835326322831	0.968796643830733	0.936390309046511	0.937575456599972	0.907522991103726	0.867303959198613	0.879185857210827	0.844892646822410	0.985152427937150	0.977570075982780	0.929003647922927	0.888576169240275	0.907762935667828	0.878041375295094	0.975132961660276	0.949313106370250	0.872553814499727	0.863230016221438	0.965947930715740	0.970634205611276	0.904875433414010	0.958390708306211	0.951136186704503	0.939000361926744	0.946157793053569	0.908062500842339	0.895013061194666	0.942849573920624	0.915537831376262	0.693298624113159
0.938429342589204	0.915662177546173	0.959817926241519	0.968803297769237	0.936385129764562	0.937633780743942	0.907554576124252	0.867336864822599	0.879285564731618	0.844902505301586	0.985109199182083	0.977637330920358	0.928996381199883	0.888571590566447	0.907797531404642	0.878092247615048	0.975118794356833	0.949281654345753	0.872570416885336	0.863343776709633	0.965900795170875	0.970732414420119	0.904823493823745	0.958365651413466	0.951190540917982	0.939065215887485	0.946287708396703	0.908182819813802	0.895143613448240	0.942861951903696	0.915635312023325	0.693300759574115
0.938475729400077	0.915706124056662	0.959820554513138	0.968785852589763	0.936444496988894	0.937730367420532	0.907733296655354	0.867202842396914	0.879541658635928	0.844978324922273	0.985071367548273	0.977721065142099	0.929032767213928	0.888657135536628	0.907920141601563	0.878079959716869	0.975129474145936	0.949305030824139	0.872655820950125	0.863425243838338	0.965882464617857	0.970769881326945	0.904814797215350	0.958363682964258	0.951267294886448	0.939091726625732	0.946382213753389	0.908230438774837	0.895138256621963	0.942874713183885	0.915709816169128	0.693269562622711
0.938469225953704	0.915731034552548	0.959873266708544	0.968728459031636	0.936514171712633	0.937769327458407	0.907959850916679	0.867240088384280	0.879776900047891	0.845144123122677	0.985049344006337	0.977761406057874	0.929027922031757	0.888654968760922	0.908023513678468	0.878167894529228	0.975116267738016	0.949309360072191	0.872669676160142	0.863567760687847	0.965935007240784	0.970887331515831	0.904840605872774	0.958367418297921	0.951359834329476	0.939156118057998	0.946530921969350	0.908276345417669	0.895160670825251	0.942904254237146	0.915762896017213	0.693267617915754
0.938449692731072	0.915642148048350	0.959943746549178	0.968806977502364	0.936617630813854	0.937837381657910	0.908076003131102	0.867228955639311	0.879859439869206	0.845134324939246	0.985089523215818	0.977787738658730	0.929004308649979	0.888671720875580	0.908119190080907	0.878159335011038	0.975154115923569	0.949310140436452	0.872643431796538	0.863596810594733	0.965978659304367	0.970906457995411	0.904870265822700	0.958391773223560	0.951379292776419	0.939119493141130	0.946603942492179	0.908322879716955	0.895180336485733	0.942949409164722	0.915801315596619	0.693218248147910
0.938369749636146	0.915642266864173	0.960065169387802	0.968851983602765	0.936645841428079	0.937852614126437	0.908150496538884	0.867328672197788	0.879945269191011	0.845192624911303	0.985142405382271	0.977878576529085	0.928930940974306	0.888719291445158	0.908058908760708	0.878158391730997	0.975148142050782	0.949287122652689	0.872638868812446	0.863626814487078	0.965971332258739	0.970953715153720	0.904890522819741	0.958407558363010	0.951439274251802	0.939131105087436	0.946612984035354	0.908350402681788	0.895177828367626	0.942920488742886	0.915887049495787	0.693269368018872
0.938341334251464	0.915612945165704	0.960108481621713	0.968896989230245	0.936630300176755	0.937885198231436	0.908235386532102	0.867271353840825	0.880073261227811	0.845121321836210	0.985272205383853	0.977819338250894	0.928926111725097	0.888761678128480	0.908017457933142	0.878176782172945	0.975105715925054	0.949369410542271	0.872744158281025	0.863624883969511	0.965974166169930	0.970948174862095	0.904916173274717	0.958470080746300	0.951448239136466	0.939113541872873	0.946528175439321	0.908279494213644	0.895235978379392	0.942904432899184	0.915923122374187	0.693238135728439
0.938363181590588	0.915626864020179	0.960104309026438	0.968927565533944	0.936627489533882	0.937971598590340	0.908250951833747	0.867265776746550	0.880114007373089	0.845020173993007	0.985322053746239	0.977819072320628	0.928994170409197	0.888687628353263	0.907969175142849	0.878088443835750	0.975108367639917	0.949377939703150	0.872829195857699	0.863629702520341	0.965879240148125	0.970892140831972	0.904914819552638	0.958590314559641	0.951513142357894	0.939045876222701	0.946471472403293	0.908172154753157	0.895239189204211	0.942887266282452	0.915971332695714	0.693280722659198
0.938338954615481	0.915606816743441	0.960171411286401	0.968946258397688	0.936707803785199	0.937961343932127	0.908261415816943	0.867225795929955	0.880059082385252	0.844997802435837	0.985297524053183	0.977655241848320	0.929040723463215	0.888700747912373	0.908034360646301	0.877978408783771	0.975118782239038	0.949402789995856	0.872954251002123	0.863671916490755	0.965952925884697	0.970858319319504	0.904976750959410	0.958688682436781	0.951459562984438	0.938905182121609	0.946451605496507	0.908174964983227	0.895285434578796	0.942880027676070	0.916013467295975	0.693234529500544
0.938316642328829	0.915633671772452	0.960214644986104	0.968900074602869	0.936744952011144	0.937977087063101	0.908278652189339	0.867193584914626	0.880048776886665	0.844825518420278	0.985302286460872	0.977610722735519	0.928949565204332	0.888643734809275	0.908026513667046	0.877888167505539	0.975121439880285	0.949417102122086	0.872950257228955	0.863654858735456	0.966023256636642	0.970935682569940	0.905076857650841	0.958718841344536	0.951435278111378	0.938822464211000	0.946473389240348	0.908128358674240	0.895393659498672	0.942807163716954	0.915977405022631	0.693237692867993
0.938310079674354	0.915551737897158	0.960179358275061	0.968856962758238	0.936752097296346	0.938011980068438	0.908355518311627	0.867099385694788	0.880065619348667	0.844832898213412	0.985277902447189	0.977605985014518	0.928917120832742	0.888698141197991	0.907994699231742	0.877794167795608	0.975163771651271	0.949413529327197	0.872943969787446	0.863587903929279	0.966106561202763	0.970932849447417	0.905120790922033	0.958659189456541	0.951374793451897	0.938816438490880	0.946426462260009	0.908046361920739	0.895373691982550	0.942795633946455	0.915853680288289	0.693115917389367
0.938250364469319	0.915522954655817	0.960173116755063	0.968833135893326	0.936784376342090	0.938042152998634	0.908457669729411	0.867125085823784	0.880052674461885	0.844896432757945	0.985253187517186	0.977615832827975	0.928931995211176	0.888703158986254	0.907952880404914	0.877771652239999	0.975151133982279	0.949362276551847	0.872889176045233	0.863540675466544	0.966264698177136	0.970938812940691	0.905158148605152	0.958556455622143	0.951325214634327	0.938910050138905	0.946440805142371	0.908018398070592	0.895410750919782	0.942914420702169	0.915727490018942	0.693065444322637
0.938211833501024	0.915484229110658	0.960126284180704	0.968837333134947	0.936842562686603	0.938072349055200	0.908385959274463	0.867058946077837	0.879975366027324	0.844831574938497	0.985235925909372	0.977672060152811	0.928936656069993	0.888761071875188	0.907899104569439	0.877694187253837	0.975109739985325	0.949346519015209	0.872765790256517	0.863469994661829	0.966407277731991	0.970970649555151	0.905126409545871	0.958438163554249	0.951328343323338	0.938943378997507	0.946430854885326	0.907989610557718	0.895403471835314	0.942989034181302	0.915598238546097	0.693003033398314
0.938163885570736	0.915461727488231	0.960172659996805	0.968857183569711	0.936857929835451	0.938032507602362	0.908270409162163	0.867082348435561	0.879857568395735	0.844804209052873	0.985380857198205	0.977791186980552	0.928809465111132	0.888772869214963	0.907809120179320	0.877634006136223	0.975067399994180	0.949311887392608	0.872657413179861	0.863509285256083	0.966497010482728	0.970988638802634	0.905079145456496	0.958291053484479	0.951398057110256	0.938988300571455	0.946350525621509	0.908030181339290	0.895324041626531	0.942901154528187	0.915613270430101	0.693007378107958
0.938215087009083	0.915412086874988	0.960208875609337	0.968825797819335	0.936868036220114	0.937976272318409	0.908246764518340	0.867038406192534	0.879835972682197	0.844791245070569	0.985518440547331	0.977742815009446	0.928783231294875	0.888749831402607	0.907747799673763	0.877623993434588	0.974986153176284	0.949403828862690	0.872641319428934	0.863531981404644	0.966609547654709	0.970979018985170	0.905111140003338	0.958261874051951	0.951359677520628	0.938995317237514	0.946268858750289	0.908033807692847	0.895309801600544	0.942774742026076	0.915594471352775	0.692852444733713
0.938285669181356	0.915405179656600	0.960224420088665	0.968761053369412	0.936802920904688	0.938022532629143	0.908191093603527	0.867060008755600	0.879787147939963	0.844762950769534	0.985607037680125	0.977792905141873	0.928771584381187	0.888639369630929	0.907629904042546	0.877523928551725	0.974960760220513	0.949396222661098	0.872497765280798	0.863523173871774	0.966540772896268	0.970896303596368	0.905108761270076	0.958314966455684	0.951330027944995	0.938986532592496	0.946175612370153	0.907954317097766	0.895191701445242	0.942659973391383	0.915576136734723	0.692763322652829
0.938260092392542	0.915405540193748	0.960195347258565	0.968649490864076	0.936802128907490	0.937978504401877	0.908126672503775	0.867072351627892	0.879630074123461	0.844704513006523	0.985639219522867	0.977748114981055	0.928760279889752	0.888586829658858	0.907485649484235	0.877434388102047	0.975023370187079	0.949450570676691	0.872391878903252	0.863466418055741	0.966587063829102	0.970827117347646	0.905090177814473	0.958317575687079	0.951193024957991	0.938996841006521	0.946116283306956	0.907885010126301	0.895087495270279	0.942678414372299	0.915520218653685	0.692546868209893
0.938205432191262	0.915471727902198	0.960127922432116	0.968574325431580	0.936824462497390	0.937976253897878	0.908090131052942	0.867094085298678	0.879514886817133	0.844628388406522	0.985618699471080	0.977775048418308	0.928647821186728	0.888530813571934	0.907381550412192	0.877396807939517	0.975069372802971	0.949477463963814	0.872302173350815	0.863437000148289	0.966544358060102	0.970952410756454	0.905097058254342	0.958354177952852	0.951185217632003	0.939044032290338	0.946045287873921	0.907894391082568	0.895079794153197	0.942605939365198	0.915428670337139	0.692411473766713
0.938259569787146	0.915506143965287	0.960018777522302	0.968514682304004	0.936853567822001	0.937975721360629	0.908121553152153	0.867011913967442	0.879541251329148	0.844614821833073	0.985590932284254	0.977726394065496	0.928575537901037	0.888589015532896	0.907315581514467	0.877328386746333	0.975118222944665	0.949483816821350	0.872283648392981	0.863372801086332	0.966548248852977	0.970969621104068	0.905141377112271	0.958389131695060	0.951182103813652	0.939045422647836	0.945965941195053	0.907862203963778	0.894966121783697	0.942504834619942	0.915359116329211	0.692195809154571
0.938335306112958	0.915556453771189	0.959937759581495	0.968425890716735	0.936868972132083	0.937955634553382	0.908160379531158	0.867087516083268	0.879578787326723	0.844683502506708	0.985590131297908	0.977629048185962	0.928502776619254	0.888542588300964	0.907310883488824	0.877395380712789	0.975104342583904	0.949448419245120	0.872189590933463	0.863419639039527	0.966642701088156	0.970990498839583	0.905249228544694	0.958408283047000	0.951197648336383	0.939040807373875	0.945970685846079	0.907886034848254	0.894951799655549	0.942481313013474	0.915257894728610	0.692060629201468
0.938377985989601	0.915482821343579	0.959935069091616	0.968434615593158	0.936871425044233	0.937965844769256	0.908084183746185	0.867087720803184	0.879530079885004	0.844624499998782	0.985623147599829	0.977560766938391	0.928541828436284	0.888495215711382	0.907350440096007	0.877444220710827	0.975103697760455	0.949396123603599	0.872094903551911	0.863414075153656	0.966710434503430	0.970922176220804	0.905317601420352	0.958427246184565	0.951176737092673	0.938922292273851	0.945961400447406	0.907950987767661	0.895021388865137	0.942569754244471	0.915122692704907	0.691927163100797
0.938357240009084	0.915415618445358	0.960049844482836	0.968454778041507	0.936831987117194	0.937850523596587	0.908027530212698	0.867202056009543	0.879541941311178	0.844688261574564	0.985619858659847	0.977563975125987	0.928541935621880	0.888509644637679	0.907329305516602	0.877497250226336	0.975068680544390	0.949313092255739	0.872051448038218	0.863502500602202	0.966695176301953	0.970863429466885	0.905342919906936	0.958401604984433	0.951201285959065	0.938873283984854	0.945985520827023	0.908008826757299	0.895102898564458	0.942614670106746	0.915073039531629	0.691912137644560
0.938363249993548	0.915327982494951	0.960074238543589	0.968473467551639	0.936802027609504	0.937688760780184	0.908063028163230	0.867235341761857	0.879598384350237	0.844673112381812	0.985650531503693	0.977483500120996	0.928642279936738	0.888609721434095	0.907429324786098	0.877590820713751	0.975021850926759	0.949397958104940	0.872148433295226	0.863477429623495	0.966708191064709	0.970766446192050	0.905382116174063	0.958332467627399	0.951178232351757	0.938799247616475	0.945991540693318	0.907953516423761	0.895233220205034	0.942649548223747	0.915079531413848	0.691880892733488
0.938430063391336	0.915313062165533	0.960077650749844	0.968467394546827	0.936698001263299	0.937638686751647	0.908053509666404	0.867301755896742	0.879577235858466	0.844686882152784	0.985642768514687	0.977522134182355	0.928769100677848	0.888584636311311	0.907511529645629	0.877577186549637	0.974989936745018	0.949425486166270	0.872187376380066	0.863452801328099	0.966653389462059	0.970664373485399	0.905410814753873	0.958313089076205	0.951246813704138	0.938735344078524	0.946006016290539	0.907866290812495	0.895347422522309	0.942679675032659	0.915139828780980	0.691913870512634
0.938473870372297	0.915289219662737	0.960145601512229	0.968465626211435	0.936701462795587	0.937508513621246	0.908074005528536	0.867317505515941	0.879519548905934	0.844744064289894	0.985662121694936	0.977436964072575	0.928827771885356	0.888632712893643	0.907631039362499	0.877582834866433	0.974966638307746	0.949446412082109	0.872273489244186	0.863503844998180	0.966750128877843	0.970579750982591	0.905450974011503	0.958325905649723	0.951285641816763	0.938711031922319	0.945996116059608	0.907906183795115	0.895480375437795	0.942708006107613	0.915268137304248	0.691859682884443
0.938496125277039	0.915327765966966	0.960179562562534	0.968413444846907	0.936699977819479	0.937475885300002	0.908106917061526	0.867355369934448	0.879569972341299	0.844685190222426	0.985784145143070	0.977413155579869	0.928863665868430	0.888646603946714	0.907676280397178	0.877613155328882	0.974935450141617	0.949436378046065	0.872277412629367	0.863576506590766	0.966805683450363	0.970650202349812	0.905489999690601	0.958370472396592	0.951375701123917	0.938783209451221	0.946055542935108	0.907983948902285	0.895592803711568	0.942660687294414	0.915337071040869	0.691845866889057
0.938586721798716	0.915325396654435	0.960189352504755	0.968399142335052	0.936756467093315	0.937552657561056	0.908191677884025	0.867345255115533	0.879635673545579	0.844726823421520	0.985794758005113	0.977373380049126	0.929008787352994	0.888691328111939	0.907737894413144	0.877579929000873	0.974941325755888	0.949511372387193	0.872395819891959	0.863537350667697	0.966879527614011	0.970630692782022	0.905502398774289	0.958374257303894	0.951421741787237	0.938849935901881	0.946013033603592	0.908012599811387	0.895553824451771	0.942636870243441	0.915305614056136	0.691690285112732
0.938595069101470	0.915308092852399	0.960237042011317	0.968428992038559	0.936800360942142	0.937681367272068	0.908300683048486	0.867428314903718	0.879599385275402	0.844731166620517	0.985772729448388	0.977309189614893	0.929137502082926	0.888671885174457	0.907712865793629	0.877549242928952	0.974863524312865	0.949529756591887	0.872434378506800	0.863488263684039	0.967017456743469	0.970622828294785	0.905550347442963	0.958379485104571	0.951470154937445	0.938950996596752	0.946011518255563	0.908013211683908	0.895506782546280	0.942708779566799	0.915258338202742	0.691599297892870
0.938593115651256	0.915208763364042	0.960129224279387	0.968451687597588	0.936860268950557	0.937806565574258	0.908312855816530	0.867343321047855	0.879487824307537	0.844567707067888	0.985727369795769	0.977241586935659	0.929206342995896	0.888659182751795	0.907666660509063	0.877483644767087	0.974811761389092	0.949526019606529	0.872359866804455	0.863423931664466	0.967095673564415	0.970659994365620	0.905548271189046	0.958335617483194	0.951530673172636	0.938922612769356	0.946006170810342	0.907934016328861	0.895467117829732	0.942736034107687	0.915141454012873	0.691477053310338
0.938541638529600	0.915130893347405	0.960092090902950	0.968466499821560	0.936881381625625	0.937787944595470	0.908305077307666	0.867365422253387	0.879378021306726	0.844488995833351	0.985755505162209	0.977228730335478	0.929163292426148	0.888621352475831	0.907591663109386	0.877475017661858	0.974789811865098	0.949496003225493	0.872284332173377	0.863419135615143	0.967085547114453	0.970663361961097	0.905506181824014	0.958281616675622	0.951639071290006	0.938849624345073	0.945980288658348	0.907895500253083	0.895364533131317	0.942671067812083	0.915111605298811	0.691446624031352
0.938525880478236	0.915012530328683	0.960068993329711	0.968382344897323	0.936919101350698	0.937735870426768	0.908348363680129	0.867311389606206	0.879338863759523	0.844482673747935	0.985774826244783	0.977060750110133	0.929167367789610	0.888576966958199	0.907514407851983	0.877493987363916	0.974730570759553	0.949552779705666	0.872244630689369	0.863420660116944	0.967061395203696	0.970673427023703	0.905538932780339	0.958252779262461	0.951611118834888	0.938762694160926	0.945967212935610	0.907857298469134	0.895405421179966	0.942555732514962	0.915088807185466	0.691280210230472
0.938514084202338	0.914875771408581	0.960049740875749	0.968269185382768	0.936878609241179	0.937780799269619	0.908267408748247	0.867294126613308	0.879263999500579	0.844528888966733	0.985781166348504	0.977046595941797	0.929211208518659	0.888472371394185	0.907390929896516	0.877443030078498	0.974643228246578	0.949463940713652	0.872120116848966	0.863419625105821	0.966928329032165	0.970624988911444	0.905487284737259	0.958210778243647	0.951560353879213	0.938689907727817	0.945909261351634	0.907815330869157	0.895386454388740	0.942425447425881	0.915101591091911	0.691216619299819
0.938389390856240	0.914738905608745	0.959935603270650	0.968161457527069	0.936856626061081	0.937725305592132	0.908147151602598	0.867238148834927	0.879155655854398	0.844557977934920	0.985728821245958	0.977012219811720	0.929186037672682	0.888451645298022	0.907276882327780	0.877404492860452	0.974591565543427	0.949424505973988	0.872062741721283	0.863411629656702	0.966915798802906	0.970588211642535	0.905437232013064	0.958131560308155	0.951453896341649	0.938667676955483	0.945833991987915	0.907755396339781	0.895370479364886	0.942420958027693	0.915202802805515	0.691085798121183
0.938299157566797	0.914733586109536	0.959792407566017	0.968168290242747	0.936777301623391	0.937679199574931	0.908061307387327	0.867192263099960	0.879127663635957	0.844520971904491	0.985657469080506	0.977081888492848	0.929047239709518	0.888409651863444	0.907169027731878	0.877395222223148	0.974544730430646	0.949402583224596	0.872029987977917	0.863467779972729	0.966867384251991	0.970675668653997	0.905355684733453	0.958073512084635	0.951449270675170	0.938665396260798	0.945767749691555	0.907777262664290	0.895460997908375	0.942368034571230	0.915280040627621	0.691099589274010
0.938315075478076	0.914762353786150	0.959689970175444	0.968163730023611	0.936764811553429	0.937653471957252	0.908081292895491	0.867039819314430	0.879273737818920	0.844566307777098	0.985619161288816	0.977127623779254	0.928975702332749	0.888476804897731	0.907154354245135	0.877338756240512	0.974527936842339	0.949464474853782	0.872071950370167	0.863498929693148	0.966872910725791	0.970668745096408	0.905292162108626	0.958045502715243	0.951440445496299	0.938651065382490	0.945671930738892	0.907781948413457	0.895408150351172	0.942316600127009	0.915316055432858	0.691072736150491
0.938342356541822	0.914753655876453	0.959675508495531	0.968084853474546	0.936780857943973	0.937615561030889	0.908189812903113	0.867052118282675	0.879393792727112	0.844709865782620	0.985590982204509	0.977125821945406	0.928866064238337	0.888455791430282	0.907175539131175	0.877399233201208	0.974496289432011	0.949483405027373	0.872026001021762	0.863606473563103	0.966978682460752	0.970717298470702	0.905301794958885	0.958009028267401	0.951462952139828	0.938642902163305	0.945689246919817	0.907815829233585	0.895416635265926	0.942312269863869	0.915324185940665	0.691061494150154
0.938440355165740	0.914671276639306	0.959710344338510	0.968118788307743	0.936837739487548	0.937662384908092	0.908209021265539	0.867015778865412	0.879399374152354	0.844685443220218	0.985651480807725	0.977113597092840	0.928776250653125	0.888426960545422	0.907209494482620	0.877384723652801	0.974533141594064	0.949511020606059	0.871982612308522	0.863628873944337	0.967066248595374	0.970634800147271	0.905339016243711	0.957994862248693	0.951406446940230	0.938515472356334	0.945688069059990	0.907858235937625	0.895429602379841	0.942348909820475	0.915326583491997	0.691014575959017
0.938481329473580	0.914702343029370	0.959827808384272	0.968110011272999	0.936816921644033	0.937684221763831	0.908225121624747	0.867114977876615	0.879467478134911	0.844744485690012	0.985761387006970	0.977122539822311	0.928641828574141	0.888399184109021	0.907164313012421	0.877353617198244	0.974542324736396	0.949549858059767	0.872001238235176	0.863689713869019	0.967102992774989	0.970576935365940	0.905406843254818	0.957953967080854	0.951396377080344	0.938459522631781	0.945694798098442	0.907866977190575	0.895370384977837	0.942308560944823	0.915406028920316	0.691048106962405
0.938576511961930	0.914737400396761	0.959867915847947	0.968097717541296	0.936790385263995	0.937697942718357	0.908272730330068	0.867091698609025	0.879614663293921	0.844703785292128	0.985982174329206	0.976977136306423	0.928570446047326	0.888392695273879	0.907171359789895	0.877366328411282	0.974502983775743	0.949653983549478	0.872100709348801	0.863690726500549	0.967121984877329	0.970516506472812	0.905492229832415	0.957947599338032	0.951350967094238	0.938396399506270	0.945664292824291	0.907784633306705	0.895360592456487	0.942284750404249	0.915430281526748	0.690977859610717
0.938684535415702	0.914777525957232	0.959869712205100	0.968100960999265	0.936753710553786	0.937785881878177	0.908244454809492	0.867115541505246	0.879681809293802	0.844619530275403	0.986088491641886	0.976932604548949	0.928593573974650	0.888249930253291	0.907153567620916	0.877286608894097	0.974473326440281	0.949643039667200	0.872138265336150	0.863700673806139	0.967037726795511	0.970444980185895	0.905548523323470	0.958004852235129	0.951308971907609	0.938324740981519	0.945643206055163	0.907687231026015	0.895269415276306	0.942249498861625	0.915457557497770	0.690945287885420
0.938719233030866	0.914751500143354	0.959939849633407	0.968112477768402	0.936787123471165	0.937769237492693	0.908218209129310	0.867118552663281	0.879629568655780	0.844598196407348	0.986087410366045	0.976729438894525	0.928579425744420	0.888176529190796	0.907194551739792	0.877173473547785	0.974478617750625	0.949619460394750	0.872229792771638	0.863716316105736	0.967104010611830	0.970415646276259	0.905656799686736	0.958060494499865	0.951168765986400	0.938231145917543	0.945621462118394	0.907706995193343	0.895212810717300	0.942166076493457	0.915492963415751	0.690821221901878
0.938733653709492	0.914787638785532	0.959983144476298	0.968081570071014	0.936774197339953	0.937806022458518	0.908218416426595	0.867142776437574	0.879581756696962	0.844454798370212	0.986089530796907	0.976670633943694	0.928436646872055	0.888047315349936	0.907138116682828	0.877041757001908	0.974479124376052	0.949593544515422	0.872216026047927	0.863707440979742	0.967169925723335	0.970544437922374	0.905774570174063	0.958081631849925	0.951040423775134	0.938183427772354	0.945624006235243	0.907677016226514	0.895238389897819	0.941998809181112	0.915450255790086	0.690759178022762
0.938722587856395	0.914722971557582	0.959937904898602	0.968070128008885	0.936789149838900	0.937861958572036	0.908290189019247	0.867098572224187	0.879567557548850	0.844479637452908	0.986056696986964	0.976628475572599	0.928393550430824	0.887960362633988	0.907033324232244	0.876873703090436	0.974563500732353	0.949599819235529	0.872266907487145	0.863654477355073	0.967274764843680	0.970613106920586	0.905824438103910	0.958055475107433	0.950912372475145	0.938176555094635	0.945540340493221	0.907607763236910	0.895172812885765	0.941874407938408	0.915348395161871	0.690565573840441
0.938596439496399	0.914716800452355	0.959897681367942	0.968086766494720	0.936789800033167	0.937866399383459	0.908368357711821	0.867154912304116	0.879574283263659	0.844576197703349	0.985997609948102	0.976593777697555	0.928377772801792	0.887821652918928	0.906930104484840	0.876801152844616	0.974609094048061	0.949566813552730	0.872313740875053	0.863654375538916	0.967482060333999	0.970710484968206	0.905857416159957	0.958024031837773	0.950826967179974	0.938238102614478	0.945529790066939	0.907550320310647	0.895188044141932	0.941888036546989	0.915284473257400	0.690473795202478
0.938494052151866	0.914713394875411	0.959825689350860	0.968161363544940	0.936786704063464	0.937867674871468	0.908267787453576	0.867105734205290	0.879559741840670	0.844508749337507	0.985889785716963	0.976639967066976	0.928341902914448	0.887770273141547	0.906891933140108	0.876659233399724	0.974605951531560	0.949543184114872	0.872283754156241	0.863598745212677	0.967660805496893	0.970821152310302	0.905815581161193	0.957952976461476	0.950825860763571	0.938230590732010	0.945501926334936	0.907481921817091	0.895214030305668	0.941894212104042	0.915246479493384	0.690392400682225
0.938396015867004	0.914730952457540	0.959849758486939	0.968240462854063	0.936749636859827	0.937785059854941	0.908119423172486	0.867106175660802	0.879547023976927	0.844465016105294	0.985941105336249	0.976773273137080	0.928190271388908	0.887731710815470	0.906841941333136	0.876543981293277	0.974591821982524	0.949494538082559	0.872245789558686	0.863605972822849	0.967739475272439	0.970889233899843	0.905708941609613	0.957839384152118	0.950935456007103	0.938255728199733	0.945390885773525	0.907464048578601	0.895176817151861	0.941782492347324	0.915266511727230	0.690375215794437
0.938411141788266	0.914724074235306	0.959905834166452	0.968221529586824	0.936693828244344	0.937702593707752	0.908059305303621	0.867035355511548	0.879609525571849	0.844425402781597	0.986016319094780	0.976762920001682	0.928186292534531	0.887716755097825	0.906823105146133	0.876500950810447	0.974545844654358	0.949535563079311	0.872228817827102	0.863596902635780	0.967790125596560	0.970933529254799	0.905647932402871	0.957793746421529	0.950955492491382	0.938298340177462	0.945268722714321	0.907400083551695	0.895222389107570	0.941719952501794	0.915218997473237	0.690210800082497
0.938495305690067	0.914760606348268	0.959980763717181	0.968163204538195	0.936543443707860	0.937691731581243	0.907940938846800	0.866995873428812	0.879604613753050	0.844387827158505	0.986052372306804	0.976862594172132	0.928277301521108	0.887647858496824	0.906726767770795	0.876424419631167	0.974514805734442	0.949452043719233	0.872032265985531	0.863564517740265	0.967654455895475	0.970905639099534	0.905509370218011	0.957775752573397	0.950988303070920	0.938354253693461	0.945142577045071	0.907336847902413	0.895173974801017	0.941719292498874	0.915132007139233	0.690137703878485
0.938459102822406	0.914760708699884	0.960004141901081	0.968036444000200	0.936477247329046	0.937565838067812	0.907784480900693	0.866915214279389	0.879481993776397	0.844298840528318	0.986025894742552	0.976908475200912	0.928379553222107	0.887700660016331	0.906640022025064	0.876383849322363	0.974534495019137	0.949415405735397	0.871838601847976	0.863494101860106	0.967610987010812	0.970899490209030	0.905312483426114	0.957680967141256	0.950921889469769	0.938453428755654	0.945028651508012	0.907278264193943	0.895174466513663	0.941864758420024	0.914990370604618	0.689967255218217
0.938410744500740	0.914821366690327	0.959987539875784	0.967961032630578	0.936458480070356	0.937541968325983	0.907636037032963	0.866830719309228	0.879384353643365	0.844193059821973	0.985997616529268	0.977025774021824	0.928366011087148	0.887764729448207	0.906583604475862	0.876419361837582	0.974520417513449	0.949349435610265	0.871653017436718	0.863453307525847	0.967479555980232	0.971077943578695	0.905152943541490	0.957587424649559	0.951004119229110	0.938592610361499	0.944943980107585	0.907296043891982	0.895279644094488	0.941931733618739	0.914818664707752	0.689881677266438
0.938487887405869	0.914843888518900	0.959899700081185	0.967936965110775	0.936439976570571	0.937567325215865	0.907574258711655	0.866653953915707	0.879400256863225	0.844160939331375	0.986014112901165	0.977081640756674	0.928412379929795	0.887923529935007	0.906567763153714	0.876409104862048	0.974503920000315	0.949303089493953	0.871533843729522	0.863349457398392	0.967390617376771	0.971127086587137	0.905068311275619	0.957478161532249	0.951058743075176	0.938674104985928	0.944876444531241	0.907302747390932	0.895229105045610	0.941974674925112	0.914663815187962	0.689715419682160
0.938590816279411	0.914879741757616	0.959842879880861	0.967886314161750	0.936447358848498	0.937620552986381	0.907565560650293	0.866685348117680	0.879368630310868	0.844224314804131	0.986064100145303	0.977053713601391	0.928413131097977	0.887971660757795	0.906588763951384	0.876528669737302	0.974427703506792	0.949256684408270	0.871344788995799	0.863323152335291	0.967414403477871	0.971187966119384	0.905107465890701	0.957383695906266	0.951099112335955	0.938742795960215	0.944939842233261	0.907371362286880	0.895266896225742	0.942076568078053	0.914500946447230	0.689613807845596
0.938650311917977	0.914825838363910	0.959838019332952	0.967936116471518	0.936487492067554	0.937698726078463	0.907498317491885	0.866652435515017	0.879275442426976	0.844197997441905	0.986159753485174	0.977035564846290	0.928501097203947	0.888014959355920	0.906647904053389	0.876585311195056	0.974359444812726	0.949172564003487	0.871155878117421	0.863250859314043	0.967418898285105	0.971156745070671	0.905146668072085	0.957337750995056	0.951097697097377	0.938686446033103	0.944966293042608	0.907503687247476	0.895350489154395	0.942237966771801	0.914345333629866	0.689498549503542
0.938642538442725	0.914790037552059	0.959926158890257	0.968002369186218	0.936519722238971	0.937679362157870	0.907489032413168	0.866736644025492	0.879257986569725	0.844284367496358	0.986175978443012	0.977063693802938	0.928538513006961	0.888083904035509	0.906656830544674	0.876607061273198	0.974282982194555	0.949037889114833	0.871068808841458	0.863335966560663	0.967345675348094	0.971129095985798	0.905159132833912	0.957305635828105	0.951162024546206	0.938672958291565	0.945034050741603	0.907604123775280	0.895418978489269	0.942300784487408	0.914320611014221	0.689476972563041
0.938593550240498	0.914744830969489	0.959903467275622	0.968075231061378	0.936557505986050	0.937629745499792	0.907563985927650	0.866743814740300	0.879308591585031	0.844249364984094	0.986226300981213	0.976997027094799	0.928665769584327	0.888228202988086	0.906757621545449	0.876640131003145	0.974214734468256	0.949084598048800	0.871135940782239	0.863344967874557	0.967294797212583	0.971083143281882	0.905181458585118	0.957253827289309	0.951182957924364	0.938624372735496	0.945077247512400	0.907577338858508	0.895540013287866	0.942329120467754	0.914363378716521	0.689439330813570
0.938566172128724	0.914770264227762	0.959827393463611	0.968159708034674	0.936517190179014	0.937674464060597	0.907607821399426	0.866812986244139	0.879306695533938	0.844240952283881	0.986209734899857	0.977042284414572	0.928796767300726	0.888245234398808	0.906813034949565	0.876571865735904	0.974189807371452	0.949072457253852	0.871158198216201	0.863390385856916	0.967182196830366	0.971060058675775	0.905189184404262	0.957258784536456	0.951299915995700	0.938580088371336	0.945123730975230	0.907518307679352	0.895633431847858	0.942322651972909	0.914461709483159	0.689485102566722
0.938504565081718	0.914731234201655	0.959809783472715	0.968246335192792	0.936559493307284	0.937600289154740	0.907647981022005	0.866813155860356	0.879284801575225	0.844312169743527	0.986166542781957	0.977003725761506	0.928848064031604	0.888305556610680	0.906902231783834	0.876510355897746	0.974211093305871	0.949048789679498	0.871259733519968	0.863507765667646	0.967224448895147	0.971030065581568	0.905240535053695	0.957284905139475	0.951367660647037	0.938561693001479	0.945154473313859	0.907524881379316	0.895746534886240	0.942316464781165	0.914595724784231	0.689462841057609
0.938437423419991	0.914737237357371	0.959780048356130	0.968247788934316	0.936586484391818	0.937607630079095	0.907693781144855	0.866822417140993	0.879333643486636	0.844288817159318	0.986191665521286	0.977068755427988	0.928858021563716	0.888337596757417	0.906891123731314	0.876471950251598	0.974229193635319	0.949013308388114	0.871276535517151	0.863686086582715	0.967236369436086	0.971142265990598	0.905269431500523	0.957351532085485	0.951481233692734	0.938654036559133	0.945251814160608	0.907571448301678	0.895847056915696	0.942267335640175	0.914660084845354	0.689510650021940
0.938419956235467	0.914657647062131	0.959728339059630	0.968254812974914	0.936628943721788	0.937674116911226	0.907789184814359	0.866760245499277	0.879393806879084	0.844357567795146	0.986135229334850	0.977105333612537	0.928960507508546	0.888395673590723	0.906873404908150	0.876366199419997	0.974272027046917	0.949081636145071	0.871403638615576	0.863736578374050	0.967297955343020	0.971128311393394	0.905286603220259	0.957378494829363	0.951523436892499	0.938761536320984	0.945229470099589	0.907613941130965	0.895829734068374	0.942247930942513	0.914623434456093	0.689427586166208
0.938333331022387	0.914613859936653	0.959711042220280	0.968269161014453	0.936656192851252	0.937761497650995	0.907872799477938	0.866835810501988	0.879384123323403	0.844407391292804	0.986011975768276	0.977109730001629	0.929023963398473	0.888383146348987	0.906832580685777	0.876286443986828	0.974288316048249	0.949123359147690	0.871485417874505	0.863732169263381	0.967449767256195	0.971096820871933	0.905331510453124	0.957416577489673	0.951515009447868	0.938911375545880	0.945251088843038	0.907626235532518	0.895804502137636	0.942323221776994	0.914567146812221	0.689397700250428
0.938245688557113	0.914530098746563	0.959578102612257	0.968268952645882	0.936657762547800	0.937840956378691	0.907837068763382	0.866749598813024	0.879330602645720	0.844309738012432	0.985863988471932	0.977090735729978	0.929005311049623	0.888382082595133	0.906803033675167	0.876188851494019	0.974343747190621	0.949143112518395	0.871453823399810	0.863710111801107	0.967525524841142	0.971084575326676	0.905334524738801	0.957425253410614	0.951522593491300	0.938931075718544	0.945278350204153	0.907596168715431	0.895759148542156	0.942351232115663	0.914463237163790	0.689328292171514
0.938163353624210	0.914499695751891	0.959557674832128	0.968251740380787	0.936636156509770	0.937812999424158	0.907819547331898	0.866754126989481	0.879263700516581	0.844302338011615	0.985817185908753	0.977109208292689	0.928895095095555	0.888337526300736	0.906740827425636	0.876195873071044	0.974415997600965	0.949153113445184	0.871424844211199	0.863725693668026	0.967501092628345	0.971022423615716	0.905296590401984	0.957403512731032	0.951567032242671	0.938889854209655	0.945286318979244	0.907592969108178	0.895648575673778	0.942282633659554	0.914460065706521	0.689324129688842
0.938179558049147	0.914453761209828	0.959562829451192	0.968171813085326	0.936657568888181	0.937739067317212	0.907894206260089	0.866690025458727	0.879276535862245	0.844325412186775	0.985773519881443	0.976970896527444	0.928912614633116	0.888292062853628	0.906720237751990	0.876234746943400	0.974455158578508	0.949259814339919	0.871438038520387	0.863736795269755	0.967470612724604	0.970974640847053	0.905325717571035	0.957403507068011	0.951502032252398	0.938847915702088	0.945320064365633	0.907571127074315	0.895672448708065	0.942210192980172	0.914460902166529	0.689175227818937
0.938236443542298	0.914403219832536	0.959585170896049	0.968097420428116	0.936642886377661	0.937794298748369	0.907884573282507	0.866689803213110	0.879288958909169	0.844380801571638	0.985760844995880	0.976958903826719	0.929006442236206	0.888191856572637	0.906680150640781	0.876186407621676	0.974457854646627	0.949236376016402	0.871344137586016	0.863731824706591	0.967352417304180	0.970904861589808	0.905323183830659	0.957424663647687	0.951424541482623	0.938821751991674	0.945327056853576	0.907560779435397	0.895655704045463	0.942147078754444	0.914460121963236	0.689109779005009
0.938169410563296	0.914305842138556	0.959531441369670	0.968059277741149	0.936685371172489	0.937767388352857	0.907831894737263	0.866669396472290	0.879253227868335	0.844410404406033	0.985744438774231	0.976927862867141	0.929087283871775	0.888175327075263	0.906646981584651	0.876158062742771	0.974463330974464	0.949253228342723	0.871328459812128	0.863746882786814	0.967379176601567	0.970870559277519	0.905333781573782	0.957424101794686	0.951326152627017	0.938819430829185	0.945365410934910	0.907537697514715	0.895672692277162	0.942234488459118	0.914552329159394	0.688958071746029
0.938118103478313	0.914313658156941	0.959460294627106	0.968090244222724	0.936708460827329	0.937781695278608	0.907812362997225	0.866652728253793	0.879307445587773	0.844393448886544	0.985725321651774	0.977014678238422	0.929080550440266	0.888161215904779	0.906679159608976	0.876186424771993	0.974446087721621	0.949249467187093	0.871355387712860	0.863840076379041	0.967363397949474	0.970985116781392	0.905347200420851	0.957432970185866	0.951373858333826	0.938864206065575	0.945461956101118	0.907632987347789	0.895766320548136	0.942253621372311	0.914643194497008	0.688937509425908
0.938159128238495	0.914340523434585	0.959407362515035	0.968117028812952	0.936801234197034	0.937833941787862	0.907945510708533	0.866508439402104	0.879517775740107	0.844464254481620	0.985734873998937	0.977115897018466	0.929128549268012	0.888250588821611	0.906805659626081	0.876176039271639	0.974447602829150	0.949328300241193	0.871442755616507	0.863913755196579	0.967355924781523	0.971045296492425	0.905427754533077	0.957450627648302	0.951440132401294	0.938878366661002	0.945521111501736	0.907676819347848	0.895735261047655	0.942275005024102	0.914714694355496	0.688863234431451
0.938145405152932	0.914345459643453	0.959403228187357	0.968087215186120	0.936913079538671	0.937852152762556	0.908129524556200	0.866536423352383	0.879690447952203	0.844635046551354	0.985729268962348	0.977166796725242	0.929150865203143	0.888274425823385	0.906921083196551	0.876254381924262	0.974418572422636	0.949371477046539	0.871462016849776	0.864030521407267	0.967418131061542	0.971158166130964	0.905568562220134	0.957464431671333	0.951524843583193	0.938946605654704	0.945654490032498	0.907725702760222	0.895732733637798	0.942325994958446	0.914773005529625	0.688807407878589
0.938131993706678	0.914256494695465	0.959416177470288	0.968195386226305	0.937069857153966	0.937892925654185	0.908196093549749	0.866517204737403	0.879722168832541	0.844622599099578	0.985776598262320	0.977174279753883	0.929177019624026	0.888292614160262	0.907029275746761	0.876233833131976	0.974455072143509	0.949406986259326	0.871439660589639	0.864024671618127	0.967453486939898	0.971161480776148	0.905706108800165	0.957498850518705	0.951553914188540	0.938912494864889	0.945734397014566	0.907795934878172	0.895745003697292	0.942407225161244	0.914831380078125	0.688701976493275
0.938061436215253	0.914258488793778	0.959497057003029	0.968251821391494	0.937152768228814	0.937889013114985	0.908233120325506	0.866617348306900	0.879775225632973	0.844697014426301	0.985828904005826	0.977245782022025	0.929157465356926	0.888333968902049	0.906999035595736	0.876227883769224	0.974465461971695	0.949421263551111	0.871444001314266	0.864030715066541	0.967447786817105	0.971194739238577	0.905798373678724	0.957534358955343	0.951632604816618	0.938904925441699	0.945742675443355	0.907855027002440	0.895708582030866	0.942407104718928	0.914938420405092	0.688686236236238
0.938046639670458	0.914231515834503	0.959501786168785	0.968306156197796	0.937153609094487	0.937891128817219	0.908300414705189	0.866577802885091	0.879872023723427	0.844657747791764	0.985948121653382	0.977185447642677	0.929211452795112	0.888379692605401	0.907001857455306	0.876239603413305	0.974440232947565	0.949534701737108	0.871531807914909	0.864017200580932	0.967446123393592	0.971178388529880	0.905885015861443	0.957597139384624	0.951679851146658	0.938888861709178	0.945676744653803	0.907824128985553	0.895732130203243	0.942395717765455	0.914990949440949	0.688591583324612
0.938081480564268	0.914266237079752	0.959465653648001	0.968352227930821	0.937150613744458	0.937942436462404	0.908308452323726	0.866599519849526	0.879892594943145	0.844594004782899	0.985988797259832	0.977201648679557	0.929325457867106	0.888280282037982	0.906975189861231	0.876161785730029	0.974443781787168	0.949557987036494	0.871564471685181	0.864011815326432	0.967347775245724	0.971124074178478	0.905943027206436	0.957716408540763	0.951748694260472	0.938831750028299	0.945642120345101	0.907760619808052	0.895705585382786	0.942369890546388	0.915056047140703	0.688579968097991
0.938053527635821	0.914237723571464	0.959509609578294	0.968380940830509	0.937222468845022	0.937888403319814	0.908314736578406	0.866605446885778	0.879825496623737	0.844614684148910	0.985944624021031	0.977049408190745	0.929393694606572	0.888267546373715	0.907030530598578	0.876055131412996	0.974439874683393	0.949588476278488	0.871649344715473	0.864056050809160	0.967415718695310	0.971081244413675	0.906046169254715	0.957823586057017	0.951691241056185	0.938705070019183	0.945634857884219	0.907807358940332	0.895709059822090	0.942343590495786	0.915130211471846	0.688505904381810
0.938020025669869	0.914260287944138	0.959533837441605	0.968340233593236	0.937235965286188	0.937881926593340	0.908327700386228	0.866606025496687	0.879797021604441	0.844483998709369	0.985936736594537	0.977033297558743	0.929308547551789	0.888181010322345	0.907015118327464	0.875964887866156	0.974423687615353	0.949595762009185	0.871642497583564	0.864060718630663	0.967474015793888	0.971153482637718	0.906160690388014	0.957872347276492	0.951636844785414	0.938639888139974	0.945666294825026	0.907804243334057	0.895778791630421	0.942264213046537	0.915129868431973	0.688503700946013
0.937978111466943	0.914169326031496	0.959477974143488	0.968332808179074	0.937203782329576	0.937906341685630	0.908410434720202	0.866547752473840	0.879806128013574	0.844529075346261	0.985909316071973	0.977045099615669	0.929267115427464	0.888177153945987	0.906954826917984	0.875866024148248	0.974470449025350	0.949605486603718	0.871618672696229	0.864011793364876	0.967538073959232	0.971163674426807	0.906191883706064	0.957826393367016	0.951525401755963	0.938645469399296	0.945617085966154	0.907763898675174	0.895736649992410	0.942239434318106	0.915031693877247	0.688380871048492
0.937868406516079	0.914123456407930	0.959458271663169	0.968335758048918	0.937177327382858	0.937937581543983	0.908535739559328	0.866622229896957	0.879808080716295	0.844623139091501	0.985881008741648	0.977066108484298	0.929267572335107	0.888137445262665	0.906888566993180	0.875844290807409	0.974454347576600	0.949563167235961	0.871559276251889	0.863980110499909	0.967664956796353	0.971182988649683	0.906200010803201	0.957737142358760	0.951418510303703	0.938736615611760	0.945633516073480	0.907780260589636	0.895766717606373	0.942345085503325	0.914917563849719	0.688347912539767
0.937784317356625	0.914065018006750	0.959387083197370	0.968373906425521	0.937183712976770	0.937978546969395	0.908500720394659	0.866598087425336	0.879735518812921	0.844580572794542	0.985846326667654	0.977137913576733	0.929259505763001	0.888151755967318	0.906821885231065	0.875776250753727	0.974408602028939	0.949559331923468	0.871434034959438	0.863925173611397	0.967765143193143	0.971222092500161	0.906136211502690	0.957624900275060	0.951359614708622	0.938771245261386	0.945634214344314	0.907799485775895	0.895772593736600	0.942416597044985	0.914833476431893	0.688315212993327
0.937721240815356	0.914033290839801	0.959386241451392	0.968420223657645	0.937168917484073	0.937951245192220	0.908433750757341	0.866667319891584	0.879654495479639	0.844568737071374	0.985971414808097	0.977273440158556	0.929121520343734	0.888149922147173	0.906704356390210	0.875737083544955	0.974364562446243	0.949517206398090	0.871332488207678	0.863982152057852	0.967812168542675	0.971249346100938	0.906057971718058	0.957490622963067	0.951375233740810	0.938799736457135	0.945564615274291	0.907885842064631	0.895702985910245	0.942341468135815	0.914889913584483	0.688342604588082
0.937755046903908	0.913974365259135	0.959352858399659	0.968399062701056	0.937151513413258	0.937910272689273	0.908459839678662	0.866661858685698	0.879679911886391	0.844586148738905	0.986078671589907	0.977244569738995	0.929104947184567	0.888127612046150	0.906621564048363	0.875741514339818	0.974282891840448	0.949592941131103	0.871307973125004	0.864015963042758	0.967872783221911	0.971255632937716	0.906067132820797	0.957478043817977	0.951298418213551	0.938803057453943	0.945529288656924	0.907941133334461	0.895701498562277	0.942234419909264	0.914886174015710	0.688228893778193
0.937826162871691	0.913961862791478	0.959319367202028	0.968351625215553	0.937076474376801	0.937965284219901	0.908445211265988	0.866706938188335	0.879678949117033	0.844616754361885	0.986125796274223	0.977305998297529	0.929132134497577	0.888025093412217	0.906494467190056	0.875669638029651	0.974263647724965	0.949556320637672	0.871154966642579	0.864025753233372	0.967743947741680	0.971204249260454	0.906034458083840	0.957545448940453	0.951233590812624	0.938793587055605	0.945481603871731	0.907921899331877	0.895610042664066	0.942150528333531	0.914888923026857	0.688211110711196
0.937802457406017	0.913935282991553	0.959265187628741	0.968260340490551	0.937078653815644	0.937925949594647	0.908417580469682	0.866706188785369	0.879576827264205	0.844590403472399	0.986117939729327	0.977278913072582	0.929158304876027	0.887991717518639	0.906346050701493	0.875576483992050	0.974332081653231	0.949582947780706	0.871039584493115	0.863985046284742	0.967740935178334	0.971151644401816	0.905972185356180	0.957558502495617	0.951075803854043	0.938807432169434	0.945459088693528	0.907885223676101	0.895525402874960	0.942175150352304	0.914844791024009	0.688107953001192
0.937751486142105	0.914009559604132	0.959204131004463	0.968180846868366	0.937101113562457	0.937928188871407	0.908425575319023	0.866706165617503	0.879498582691488	0.844511842474286	0.986094261409023	0.977335430229432	0.929064227341455	0.887930552553935	0.906235740111106	0.875530208810392	0.974386337499374	0.949587130859368	0.870938310790533	0.863965358086542	0.967668627732689	0.971282114637278	0.905922986941834	0.957609857520678	0.951076822815525	0.938858286623644	0.945420182042020	0.907908935074854	0.895537737039059	0.942093254211489	0.914762248193802	0.688085040920798
0.937819125853741	0.914067740318344	0.959107568946410	0.968119476796092	0.937141941485995	0.937923642430097	0.908482283832196	0.866600985150194	0.879549684969993	0.844487435112496	0.986086449242863	0.977331023149479	0.929004783591789	0.887973031315558	0.906162223194792	0.875443361066336	0.974437008842104	0.949587544929331	0.870898204037979	0.863909539464947	0.967651158121509	0.971324189217936	0.905908318722728	0.957651417521603	0.951089782377395	0.938865149527862	0.945368637490375	0.907888924025132	0.895434221881369	0.941963590274326	0.914716347668715	0.687959177855472
0.937899884533214	0.914125112859532	0.959033808133421	0.968011398624216	0.937150642135748	0.937904338254341	0.908541382738174	0.866666361353983	0.879618969391109	0.844534071524047	0.986121571842072	0.977281831389532	0.928928579441015	0.887929217660929	0.906175150935150	0.875467168922105	0.974438945117490	0.949560128265947	0.870774440531906	0.863953217599604	0.967717513376110	0.971368080512351	0.905970068708117	0.957662472874179	0.951112703265953	0.938864194927566	0.945418030784177	0.907913816372862	0.895427724768182	0.941903182667184	0.914658346764762	0.687903489173755
0.937921662856727	0.914063975595554	0.959019718971859	0.968007200488664	0.937137579545377	0.937911488344006	0.908475534671141	0.866654152722209	0.879566354958640	0.844441287804700	0.986197952789772	0.977252727098470	0.928946262665974	0.887891659771191	0.906236727879049	0.875441322826549	0.974463074069840	0.949526101916626	0.870667469383104	0.863927458280099	0.967753044932064	0.971328159079178	0.906005772091090	0.957682345148069	0.951109537924063	0.938759525371491	0.945431007726170	0.907958313822013	0.895505972466087	0.941971037072724	0.914568200194146	0.687848326632250
0.937877552608482	0.914002253109402	0.959120108233582	0.968008581917073	0.937068136206351	0.937812933391971	0.908410831264004	0.866769059959525	0.879578858175532	0.844469442563453	0.986219868508191	0.977303471576173	0.928931387601542	0.887905089928671	0.906223503545361	0.875441400330037	0.974455261040435	0.949467688719377	0.870621099092407	0.864006187379245	0.967710264663751	0.971280961883619	0.905979709810224	0.957659401180537	0.951135101999826	0.938717440664136	0.945463381540612	0.907990277511591	0.895579304511191	0.942000692698870	0.914539645906433	0.687897800183381
0.937832959345262	0.913894150802008	0.959132589604618	0.968014546209365	0.937006470880774	0.937669643163109	0.908440513998218	0.866814705425429	0.879625337320067	0.844416563239535	0.986263219865292	0.977279463275167	0.929004401726437	0.888005360319419	0.906321919739811	0.875493443326306	0.974429788222191	0.949582301574382	0.870710864158055	0.863964261523634	0.967689425803444	0.971200778867102	0.905985525823788	0.957589210022514	0.951124157446221	0.938662412114006	0.945464646938091	0.907952867792135	0.895703881726832	0.942022986207370	0.914526275092655	0.687940326966638
0.937824121368947	0.913860343644879	0.959135222282936	0.968002196662376	0.936852822957640	0.937630138269445	0.908407163657407	0.866905731818185	0.879589979039259	0.844417613061595	0.986262062715616	0.977358023883354	0.929098309733163	0.887975927664788	0.906387127583550	0.875466764801737	0.974422736800673	0.949630270421573	0.870734938933339	0.863942689796218	0.967586795035567	0.971141961128697	0.905999332108814	0.957569465393665	0.951183238816532	0.938630762696854	0.945466641331566	0.907907682101242	0.895799405783150	0.942037630036776	0.914552566428670	0.688063361391975
0.937782462208616	0.913783816109695	0.959214153763238	0.967991751529208	0.936806916264198	0.937508838241510	0.908404027305403	0.866962524147169	0.879544463791131	0.844495016248270	0.986269707357128	0.977306371862496	0.929119737059859	0.888021703587402	0.906485012568649	0.875468074317846	0.974418710524721	0.949665764078249	0.870819533470297	0.864013477594338	0.967635148333093	0.971080849697791	0.906040699324996	0.957584394855542	0.951201837634793	0.938638894083001	0.945439797651573	0.907994911110746	0.895911179470447	0.942051915000020	0.914653206282610	0.688116948471132
[truncated: 16,313 more rows]
