# Supplementary material for: Dynamical Hurst analysis identifies EEG channel differences between PTSD and healthy controls
Source: PLoS One. 2018 Jul 3;13(7):e0199144. doi: 10.1371/journal.pone.0199144 (PMC6029761; doi:10.1371/journal.pone.0199144)
Supplement: S1 Appendix — Zip file containing files: Standard Deviations of Healthy 1 - H3_w3.txtStandard Deviations of Healthy 2 - H4_w3.txtStandard Deviations of Healthy 3 - H5_w3.txtStandard Deviations of Healthy 4 - H6_w3.txtStandard Deviations of Healthy 5 - H7_w3.txtStandard Deviations of Healthy 6 - H12_w3.txtStandard Deviations of PTSD 1 - P1_w3.txtStandard Deviations of PTSD 2 - P2_w3.txtStandard Deviations of PTSD 3 - P8_w3.txtStandard Deviations of PTSD 4 - P9_w3.txtStandard Deviations of PTSD 5 - P10_w3.txtStandard Deviations of PTSD 6 - P11_w3.txtHurst Values of Healthy 1 - Hurst_H3.txtHurst Values of Healthy 2 - Hurst_H4.txtHurst Values of Healthy 3 - Hurst_H5.txtHurst Values of Healthy 4 - Hurst_H6.txtHurst Values of Healthy 5 - Hurst_H7.txtHurst Values of Healthy 6 - Hurst_H12.txtHurst Values of PTSD 1 - Hurst_P1.txtHurst Values of PTSD 2 - Hurst_P2.txtHurst Values of PTSD 3 - Hurst_P8.txtHurst Values of PTSD 4 - Hurst_P9.txtHurst Values of PTSD 5 - Hurst_P10.txtHurst Values of PTSD 6 - Hurst_P11.txtOriginal Data Healthy 1 - H3.txtOriginal Data Healthy 2 - H4.txtOriginal Data Healthy 3 - H5.txtOriginal Data Healthy 4 - H6.txtOriginal Data Healthy 5 - H7.txtOriginal Data Healthy 6 - H12.txtOriginal Data PTSD 1 - P1.txtOriginal Data PTSD 2 - P2.txtOriginal Data PTSD 3 - P8.txtOriginal Data PTSD 4 - P9.txtOriginal Data PTSD 5 - P10.txtOriginal Data PTSD 6 - P11.txt. (ZIP) [file pone.0199144.s001.zip › Hurst_H4.txt]

0.962541089833574	0.958985794634217	0.939133617526784	0.925426863086228	0.981930761986136	0.951542437973058	0.993855194222194	0.964849353428293	0.972545314078656	0.973574044279101	0.944685927418819	0.972972686790267	0.968785051622465	0.992609197978419	0.959374322977586	0.972400381342133	0.959625606225755	0.974490381309073	0.973395071605591	0.973264402509906	0.966080416543426	0.921970975766307	0.952119834022200	0.977003557555426	0.951791196518955	0.970382043934341	0.978493235102532	0.970959474241606	0.989370718655926	0.945234732806666	0.971914708829212	0.643650431633606
0.962676282549031	0.958942792226745	0.939175841119232	0.925444661627866	0.982039725381140	0.951587583657676	0.994001567401994	0.964656525587282	0.972531892435174	0.973545244028931	0.944721289332612	0.973069887509769	0.968813961356539	0.992609477682668	0.959398078769647	0.972430506826326	0.959719896149100	0.974422988682557	0.973382518453266	0.973260127042179	0.966197988249980	0.921956664190325	0.952076060553077	0.977105317996956	0.951652666057485	0.970455714877559	0.978652678001076	0.971041610662121	0.989360814274769	0.945198461919050	0.971974265711513	0.643874425533148
0.962704047705331	0.958938103735037	0.939252468677259	0.925516753415105	0.981961946739473	0.951759002909779	0.994109967412870	0.964600823442904	0.972548194912210	0.973608332149467	0.944852998637049	0.973080261963970	0.968776874194329	0.992678724740227	0.959394904503532	0.972552508702920	0.959748468223761	0.974492296280532	0.973418191932785	0.973234217367249	0.966113710095502	0.922020520030986	0.951958462773295	0.977153170645421	0.951673013858895	0.970508666131412	0.978602219854630	0.971155338719340	0.989397342930533	0.945108994821782	0.971954984617927	0.644103835475741
0.962824674271352	0.958975886464890	0.939333414958157	0.925674388383181	0.981908843949950	0.951854874641135	0.994145073536687	0.964670301687145	0.972722723698351	0.973705118574376	0.944915467183299	0.973039160148649	0.968722523362068	0.992698763188272	0.959272336272908	0.972706708088206	0.959737159063747	0.974479177043128	0.973503601825405	0.973381753481506	0.966110162869293	0.922111682902659	0.951791966733216	0.977256057577038	0.951684681201494	0.970523078532305	0.978509575777145	0.971336456734676	0.989535329141979	0.945009759948982	0.971951118765569	0.644229024189700
0.962764982511780	0.958973422826929	0.939217017931386	0.925737502230704	0.981988070373050	0.952001712208207	0.994186634937077	0.964736644636653	0.972852948696975	0.973770662253255	0.944936736154083	0.973066990867793	0.968803411877758	0.992689195824110	0.959303304662307	0.972849598180379	0.959716038436828	0.974509731871301	0.973508490054555	0.973521152676346	0.966125408611117	0.922192483697117	0.951756570516466	0.977353453175327	0.951671799590323	0.970487958151691	0.978536599137176	0.971478646975242	0.989650364657495	0.944895587148657	0.971951248644844	0.644428908285977
0.962849047839836	0.958939227895282	0.939219341516298	0.925796367077405	0.981967554741644	0.952149463167138	0.994141263800288	0.964792292415497	0.972862734979995	0.973927922765450	0.944832383414168	0.973013505699647	0.968674628027688	0.992794168104495	0.959373968230938	0.972984858819989	0.959694194925925	0.974642842482978	0.973622174486491	0.973467612414919	0.966323736464867	0.922218009508399	0.951745826036275	0.977449500749374	0.951518525056584	0.970414102751299	0.978621067383751	0.971607258340910	0.989820780910102	0.944834213079339	0.972063317961684	0.644512682384359
0.962853695594541	0.958968153474773	0.939327488332245	0.925891849297026	0.981950557594864	0.952123893142821	0.994055355594007	0.964955935014106	0.972915473386177	0.973966633089160	0.944728869640538	0.972991122962161	0.968619036100437	0.992797030728831	0.959557723546180	0.973000068163482	0.959562802919488	0.974759740684618	0.973665717224050	0.973439446776835	0.966429898905633	0.922183424128110	0.951773083926725	0.977513454785327	0.951452898354648	0.970419573950013	0.978706266624513	0.971675775538112	0.989892935467707	0.944748500954302	0.972111428103083	0.644483021987849
0.962818553083294	0.958980979163856	0.939439477751573	0.925851122566532	0.981935140826256	0.952073983851668	0.994044420905491	0.965084332936905	0.972924245951976	0.974086045938431	0.944737277483683	0.973063375472716	0.968561910648501	0.992700057710301	0.959559840461390	0.972999004631778	0.959427637141427	0.974799581664034	0.973707397136854	0.973470027928339	0.966456532092120	0.922159402689144	0.951854957512850	0.977515148794175	0.951562031549916	0.970477038070221	0.978724659254793	0.971761997911695	0.989840058647559	0.944815838064104	0.972195198068417	0.644498719679377
0.962747236906443	0.959010192254473	0.939468310991391	0.925787223438558	0.981931058526744	0.951932819806664	0.993914484308053	0.965084163301845	0.972993345688043	0.974221817635097	0.944711876657210	0.973154355655110	0.968563623090034	0.992612806804223	0.959583971329053	0.972925702286427	0.959411926770846	0.974701147353211	0.973657371817111	0.973496347924161	0.966470910977630	0.922213725169584	0.951810021869511	0.977490854493578	0.951594802207957	0.970476860735663	0.978682352157320	0.971721460665860	0.989760020478294	0.944809336595125	0.972194730409361	0.644592534817410
0.962763321474585	0.958973647854380	0.939396683387719	0.925787118099854	0.982031676009654	0.951843144550759	0.993865590918730	0.964945369828080	0.972981073259799	0.974172163068811	0.944693328733840	0.973149558612159	0.968540164182600	0.992485549389664	0.959600795931914	0.972808205270642	0.959319028786785	0.974539919403406	0.973610530814962	0.973480009829597	0.966492779649610	0.922186402037331	0.951849666620578	0.977370463489606	0.951643227974890	0.970447636605140	0.978677496612796	0.971556007467445	0.989765953950664	0.944873572475332	0.972188781289526	0.644680491116287
0.962683318303966	0.958928205146169	0.939299389168919	0.925789326723695	0.982067579620262	0.951834614754447	0.993789774928395	0.964897423994459	0.972960404608989	0.974140131246579	0.944669744620506	0.973125471436912	0.968498444821141	0.992580826413191	0.959536668628420	0.972743597031194	0.959283446087950	0.974598256418057	0.973615957396714	0.973432537971814	0.966393150509575	0.922157445009037	0.951961533315760	0.977311505861202	0.951709212641696	0.970368255232662	0.978546738028641	0.971440173347583	0.989789632266326	0.944843499139356	0.972227416683139	0.644751950828098
0.962758850253292	0.958913807377521	0.939258462683147	0.925842667036337	0.982035172685309	0.951848535008548	0.993668056555422	0.964907109532503	0.972958308497649	0.974131930488970	0.944617308644245	0.973064389300009	0.968417427630927	0.992616751223442	0.959422886423152	0.972719817638293	0.959363425077529	0.974675895580620	0.973655062936078	0.973411656375311	0.966394286847376	0.922152903463292	0.952062222745998	0.977403150705895	0.951668585981186	0.970382652927648	0.978480501702420	0.971512168889139	0.989691938483431	0.944699827666734	0.972242608557455	0.644618799999392
0.962733638132366	0.958933363737612	0.939235704658466	0.925857424827442	0.982021030178385	0.951964498461569	0.993679084231980	0.964969050063440	0.972920299562465	0.974060929292955	0.944697440105653	0.973027705731197	0.968506384216978	0.992513453260678	0.959422439558026	0.972925348639628	0.959430138030359	0.974792351165852	0.973574937284799	0.973461636731575	0.966447424651424	0.922190492650163	0.952196710352890	0.977421024107878	0.951790500136396	0.970378845278188	0.978452338489398	0.971588135600731	0.989607245530761	0.944606337799939	0.972161479337196	0.644535449796570
0.962797198011338	0.958960056829052	0.939302692982125	0.925851886694307	0.982040003012284	0.952100255322005	0.993783622637646	0.964961782690950	0.972893409124686	0.974082856395243	0.944729622814537	0.972961755643837	0.968492299317906	0.992515342439854	0.959409541603351	0.973134757725515	0.959428239690313	0.974926237477746	0.973604215589797	0.973426658142311	0.966576080579697	0.922258201695800	0.952185536180721	0.977438031083945	0.951805307559978	0.970321760326429	0.978504722934767	0.971638604616398	0.989618014900806	0.944605203646314	0.972161666105687	0.644498600275811
0.962788796545041	0.958984718138201	0.939272185625235	0.925835663314046	0.982065956173997	0.952144620887636	0.993913787714178	0.964971916763514	0.972879835736140	0.974021844801279	0.944722018616448	0.972903324794608	0.968572674710512	0.992525547548128	0.959388914414915	0.973216859997291	0.959458165273089	0.974919050567389	0.973572281974196	0.973397365458474	0.966576248551533	0.922241723904122	0.952160927165272	0.977405449738282	0.951831753427152	0.970389319362244	0.978538382950028	0.971594315342894	0.989595325898482	0.944646571795792	0.972146648552637	0.644441126744244
0.962739723618549	0.959038787336024	0.939188035325783	0.925776038603454	0.982042203934501	0.952192955723920	0.994097958896658	0.964969673580879	0.972837014892099	0.974046761601489	0.944812096946525	0.972965749716338	0.968530320421095	0.992547070110059	0.959197467928734	0.973257608346497	0.959488709578189	0.974980832890817	0.973589488249950	0.973398105482982	0.966534229369589	0.922202175387447	0.952152378187784	0.977393279420481	0.951924659637793	0.970508401732170	0.978610090072326	0.971613480853061	0.989574824181580	0.944798274726780	0.972166308371388	0.644287047638230
0.962675828531276	0.959043597045996	0.939123965611723	0.925678882419150	0.981902401363391	0.952177141839537	0.994078295625621	0.964966545314860	0.972798817150618	0.973964495981358	0.944771723740113	0.973110922792057	0.968528678129218	0.992630517421324	0.959078617777044	0.973241663490943	0.959545075836597	0.975087662507950	0.973495959219847	0.973402325226061	0.966563181504309	0.922208159292232	0.952123221770939	0.977515151352672	0.951821391239310	0.970524826557936	0.978608398484584	0.971608759652515	0.989607455985576	0.944874764365074	0.972119393282753	0.644162978334283
0.962714127743140	0.958952630718223	0.939145152365404	0.925654372016841	0.981847065411731	0.952153948093832	0.994047523653970	0.964794294897054	0.972751780178491	0.973880478569901	0.944773092619154	0.973164499789620	0.968426528132969	0.992615545987507	0.959126090404783	0.973183470463081	0.959594852506953	0.975074130694268	0.973410515684554	0.973342180103908	0.966627080805515	0.922209389675679	0.952109655482156	0.977521865884275	0.951678121429915	0.970544470263669	0.978657316968169	0.971540744544471	0.989664292900867	0.944925374855312	0.972097432806141	0.643994034577870
0.962601804653703	0.958834720307719	0.939221937918306	0.925646317545672	0.981697087639790	0.952128711444892	0.993950038642445	0.964710767052010	0.972661481270577	0.973826802680484	0.944815966028533	0.973149434375573	0.968257654828191	0.992627310580541	0.959127831557423	0.973094262000150	0.959649196676306	0.975094580668697	0.973360004371726	0.973239819914174	0.966485376847217	0.922312969553776	0.952084791318415	0.977405279925717	0.951615596942211	0.970538198604788	0.978550043838945	0.971471503775206	0.989625720157351	0.944926432138037	0.971989648563242	0.643829400184823
0.962620456268619	0.958820389663727	0.939263058085798	0.925689330167447	0.981626039948771	0.952027866706811	0.993815746986009	0.964735607588850	0.972602923282285	0.973759814530173	0.944799347800933	0.973059160192572	0.968070608150371	0.992556325117430	0.958981332521247	0.972987288060526	0.959719605795235	0.974988595766280	0.973315957757174	0.973240756773094	0.966415249160282	0.922376306469383	0.952036779833200	0.977323694566256	0.951586876749524	0.970495088231350	0.978406810389780	0.971427935870761	0.989571014221461	0.944930549148439	0.971891923467791	0.643624323295790
0.962502746853247	0.958797450414941	0.939125429538765	0.925654807734357	0.981742833710737	0.951938511357241	0.993750371547454	0.964696459214169	0.972505539152063	0.973639551097765	0.944778605643187	0.973018675292913	0.968136281563928	0.992465730962863	0.958967297813324	0.972909529986890	0.959789036709487	0.974904154754659	0.973194410452261	0.973209854365162	0.966362871386240	0.922404716632872	0.952061099842455	0.977192854829697	0.951540114984920	0.970349444612225	0.978331254106925	0.971332284469345	0.989457147181115	0.944914666266383	0.971776294883311	0.643542762617426
0.962529021185492	0.958735571754446	0.939062843514042	0.925594320944600	0.981819127339689	0.951944752177046	0.993637788500880	0.964622036818657	0.972379634879982	0.973604952205571	0.944674388343823	0.972895062140017	0.968071687794330	0.992481769783129	0.958980834987473	0.972822286475258	0.959842383689018	0.974917669376893	0.973144354737179	0.973052069680922	0.966412442800746	0.922414336389918	0.952018159652243	0.977136449117241	0.951387301190057	0.970164948093355	0.978329753452592	0.971212599318954	0.989419016367693	0.944917020263040	0.971755415106690	0.643453693708617
0.962516260731467	0.958734993973885	0.939069142484812	0.925563289359713	0.981908931997513	0.951949799064197	0.993512434558311	0.964654612213916	0.972383781758335	0.973549324002852	0.944594287028996	0.972755933966734	0.968040342164228	0.992469582447310	0.959082859576131	0.972736076725268	0.959783673948736	0.974948888501004	0.973078608178872	0.973014678757068	0.966370622495360	0.922300541616151	0.952010509174990	0.977124736515602	0.951298349224979	0.970083924415865	0.978343548857214	0.971141454015557	0.989400133617956	0.944846526747777	0.971706753656369	0.643356032605833
0.962549335923928	0.958676732460351	0.939096940729613	0.925451854360960	0.981900535136465	0.951986837653071	0.993543064797574	0.964670400196815	0.972419347785910	0.973699376914596	0.944637810039774	0.972694144896755	0.967935048773042	0.992383346433917	0.959104710326111	0.972737766383275	0.959784286965105	0.974947178288017	0.973095027275923	0.973083386998654	0.966294676072549	0.922203025861574	0.952086939855939	0.977103757300986	0.951371113716009	0.970074192531729	0.978332746710766	0.971142050201778	0.989402530629264	0.944955082285186	0.971735170596782	0.643318567705953
0.962556917638785	0.958631696772779	0.939104164413915	0.925354325846329	0.981861683625778	0.952011886632204	0.993525488497808	0.964616222801635	0.972514877527632	0.973838285386666	0.944630906514218	0.972693129328264	0.967900747967666	0.992268185606012	0.959173702684193	0.972729075629426	0.959794853167220	0.974844367964677	0.973038650249779	0.973147367176188	0.966269441873898	0.922222916739365	0.952058930791535	0.977145672780235	0.951328092306647	0.970056247211193	0.978281307825327	0.971126775312793	0.989436795699302	0.944997914971153	0.971764958869171	0.643346452083565
0.962649870570283	0.958541767316150	0.939107586042437	0.925391072480663	0.981949933968086	0.952061333796819	0.993473083391330	0.964506209886006	0.972488184481212	0.973805596900802	0.944646952503844	0.972615529358702	0.967949140785258	0.992163021048509	0.959259937994613	0.972727447357580	0.959702291799679	0.974706520539927	0.973034212115470	0.973155854897512	0.966251801409539	0.922194161595523	0.952044884577300	0.977129120873903	0.951309080038339	0.970032598877877	0.978257738708512	0.971044639733487	0.989580533154481	0.945147365445360	0.971803735653029	0.643420449280782
0.962544806691412	0.958496687642536	0.939065840637847	0.925444811174666	0.981936226044470	0.952105944718660	0.993395375522360	0.964530729554603	0.972455151541474	0.973743723583865	0.944640886452915	0.972539221151444	0.968004009469706	0.992293330587747	0.959215524523239	0.972721400575659	0.959638533734199	0.974775054903611	0.973079643226581	0.973102183486495	0.966060241032101	0.922236188225640	0.952024830360592	0.977166029682862	0.951369361639192	0.969943521302314	0.978084353008112	0.971014074547643	0.989704562913377	0.945252254595830	0.971894336830968	0.643448130052384
0.962586723497437	0.958533868277057	0.939028763277589	0.925498429740157	0.981925352361819	0.952087628319574	0.993265836133054	0.964616718314318	0.972523156819975	0.973719587656496	0.944555602998126	0.972518971706217	0.968052410302284	0.992439952135550	0.959161864212361	0.972658589740229	0.959656530238927	0.974890067132216	0.973160506291130	0.973121128976717	0.965991472990327	0.922268025253752	0.952028069415346	0.977350509228786	0.951350623394059	0.969968913061139	0.977973833344278	0.971098739980506	0.989734474010855	0.945249062305058	0.971944165781792	0.643297403409055
0.962498021565868	0.958605505488446	0.938936781404072	0.925511135502315	0.981849889911294	0.952085491355635	0.993228175621462	0.964650586836460	0.972504175759996	0.973620934169337	0.944598254255141	0.972607898518582	0.968257677932142	0.992420838990433	0.959210892181492	0.972750867783938	0.959632366438854	0.974993359524105	0.973111591250014	0.973181178589084	0.965937105226782	0.922339168383185	0.952077267551414	0.977369107915213	0.951423084828667	0.970038158990266	0.977989905150973	0.971140453045357	0.989730588119279	0.945259267968096	0.971876955852282	0.643199834057321
0.962419885887214	0.958642899566875	0.938932810626121	0.925469846346669	0.981759963285729	0.952039032679739	0.993175497716152	0.964665631627907	0.972443302283956	0.973597650732949	0.944581039209633	0.972703722758584	0.968219842535205	0.992432542556800	0.959279341988009	0.972765917811867	0.959581474462797	0.975088131580569	0.973139618622641	0.973135852318750	0.965974174512124	0.922400187438920	0.951965011130814	0.977273085857169	0.951344309779402	0.970071279224054	0.978034508784878	0.971094888527402	0.989778879460924	0.945340285120241	0.971876576778298	0.643178841039084
0.962296217163162	0.958616767147565	0.938853345570888	0.925461008479562	0.981718912998958	0.951880766671379	0.993125139173179	0.964739195848070	0.972414658320142	0.973495592111901	0.944533944766967	0.972771072511381	0.968205504854166	0.992431572900313	0.959350110998906	0.972621738583803	0.959561627983819	0.975094088073208	0.973089876212546	0.973038138571080	0.965980008825415	0.922366473252836	0.951887473382104	0.977085258294710	0.951272131871925	0.970216453128769	0.978017679766461	0.970948254424810	0.989790488459998	0.945382098239292	0.971801552453283	0.643165367307481
0.962281583587217	0.958620912407441	0.938726924992580	0.925492632238455	0.981699537570705	0.951805872793272	0.993171113046257	0.964814819199706	0.972400875138152	0.973495808022329	0.944566506261711	0.972894815637992	0.968147436327448	0.992436684964777	0.959280687160752	0.972557151618510	0.959541186885918	0.975146849273669	0.973105822723313	0.972966227234691	0.966009123871072	0.922290084620254	0.951877811418577	0.976996958242518	0.951368288693523	0.970436683293907	0.978075410715299	0.970905397656582	0.989759697477360	0.945472051124000	0.971760989834840	0.643084820777895
0.962311002634613	0.958686453568279	0.938620601846574	0.925470229761569	0.981670465993716	0.951739178253753	0.993150377009864	0.964880543986300	0.972369937330916	0.973436726171347	0.944542890537263	0.973127626965009	0.968165532466580	0.992499681183354	0.959251483010552	0.972500933076031	0.959578762382596	0.975183687800779	0.973051339693109	0.972974835944753	0.966150728243970	0.922252418873877	0.951818864800133	0.977079267490632	0.951307646591192	0.970574520901688	0.978161250588792	0.970945322331600	0.989732957674786	0.945504371990585	0.971742078605222	0.643121808868295
0.962429624592498	0.958725607116689	0.938710954369371	0.925550165658048	0.981747184848453	0.951832221500041	0.993219003989293	0.964810813029560	0.972337663129377	0.973408324022804	0.944608558991009	0.973281227837962	0.968205447309698	0.992509439020898	0.959270555454523	0.972516470295816	0.959646274566970	0.975080785933346	0.973073550527043	0.972978928691023	0.966274066445242	0.922206731322265	0.951754933965564	0.977145093908993	0.951257294861600	0.970709172349812	0.978286651542237	0.970965845978316	0.989790629175290	0.945487516902868	0.971822791954265	0.643185367783469
0.962510513539461	0.958764402418452	0.938907539744002	0.925673097617254	0.981672821510302	0.952071486286748	0.993272846268392	0.964834308480367	0.972350893170511	0.973408396725636	0.944769601955049	0.973359833030748	0.968181538802606	0.992568761223925	0.959281207724672	0.972645910271173	0.959718632790929	0.975102090678800	0.973118512388664	0.972989760840849	0.966176808238653	0.922245246019571	0.951662443202370	0.977147342731994	0.951404255003942	0.970805273370449	0.978194716103251	0.971016113628394	0.989868759809268	0.945497163664846	0.971813286813817	0.643291098947076
0.962708090690406	0.958817419015650	0.939075528520304	0.925862197220768	0.981592681242591	0.952201004299911	0.993271996998017	0.964922261793542	0.972507881067262	0.973449931813654	0.944855459460717	0.973355013255387	0.968157462567419	0.992541536188107	0.959148291287274	0.972781586034358	0.959765577151733	0.975064813624402	0.973220116540928	0.973125377701190	0.966128698652236	0.922313312687379	0.951578151628742	0.977202792961580	0.951499924127802	0.970814429114127	0.978097909155397	0.971117076639279	0.990036685940708	0.945504730142034	0.971839888050118	0.643271789452705
0.962733732019585	0.958827123768127	0.939030214594643	0.925894319609909	0.981636104924170	0.952341406776047	0.993341150481398	0.964944099023737	0.972600814834649	0.973444358111744	0.944891486945164	0.973379213539385	0.968316815662769	0.992484583881023	0.959189276808550	0.972879734956355	0.959838199111473	0.975103444408672	0.973217569124705	0.973232100665003	0.966104682623954	0.922386718404761	0.951638871372567	0.977249150275792	0.951552069011555	0.970765790189361	0.978102660712892	0.971152219306063	0.990163175032766	0.945457140661557	0.971861010769350	0.643310580452069
0.962904307112273	0.958784720820193	0.939082161136384	0.925894465882682	0.981614080975322	0.952444260547333	0.993313397508745	0.964942765498424	0.972550673077131	0.973502986925218	0.944824744458777	0.973333483594040	0.968274027639493	0.992558594375045	0.959316674945566	0.972944882340553	0.959908536964306	0.975236357286690	0.973307787925233	0.973171322113441	0.966257934883326	0.922435930060506	0.951676376482479	0.977308082074112	0.951456804308967	0.970649198394157	0.978148915190809	0.971177660191926	0.990305797125999	0.945474551629396	0.971964797372901	0.643264307196498
0.962972690022266	0.958791608835785	0.939195541084237	0.925966622160635	0.981621425820915	0.952402366112039	0.993219002623205	0.965032947472983	0.972558559588059	0.973449234283665	0.944780793174092	0.973321506834435	0.968268479913628	0.992544456023009	0.959555743419015	0.972901842261459	0.959897419471484	0.975354937710602	0.973322882659178	0.973101923008671	0.966323781581885	0.922447899814343	0.951716222562317	0.977333939997091	0.951450941536844	0.970615747770330	0.978190876694997	0.971149696747265	0.990307277152856	0.945448233007079	0.971992976002345	0.643114227037992
0.963001438432190	0.958801949555916	0.939292545887642	0.925916880369205	0.981640328102530	0.952346198400858	0.993230194145523	0.965077543931768	0.972555454243839	0.973520067715202	0.944862565786444	0.973411051003372	0.968230244870692	0.992481033281553	0.959605063752478	0.972844850049022	0.959860566431353	0.975380037449970	0.973363382042790	0.973103695026963	0.966312123179489	0.922442089474484	0.951778501610697	0.977308513277800	0.951634307263448	0.970628484203792	0.978199070446089	0.971179906369943	0.990219706754042	0.945577683911069	0.972071183820996	0.643015366990640
0.962976555211222	0.958850522854089	0.939272628011597	0.925855139906073	0.981697548448056	0.952177776384803	0.993145685269508	0.964996718025787	0.972641388722413	0.973636197887993	0.944917237557775	0.973482506483622	0.968232591360537	0.992436595767095	0.959623029898231	0.972742371310248	0.959886682606043	0.975273434231880	0.973297213160666	0.973112456992717	0.966288145752809	0.922464207492597	0.951695961970037	0.977276099540095	0.951706535147248	0.970601766651044	0.978179138631079	0.971111824203625	0.990122453443626	0.945599026212251	0.972079074782165	0.642981715734741
0.963007275511006	0.958818187540328	0.939187299462083	0.925875023178556	0.981846145889431	0.952068703990463	0.993141595634660	0.964837799889890	0.972642478908110	0.973604664154923	0.944931801364616	0.973444841209467	0.968200473048861	0.992358393562151	0.959613081734701	0.972620137175048	0.959805284343579	0.975076422684318	0.973245043960423	0.973082195185707	0.966281719763681	0.922401505200005	0.951689878285484	0.977168940092407	0.951786056545658	0.970558102561893	0.978214191806837	0.970948580812023	0.990063657911451	0.945685583365690	0.972070937171860	0.642971826076956
0.962971062366515	0.958780587481721	0.939138215920529	0.925948987476292	0.981914500692580	0.952040365293282	0.993126193951414	0.964815124477702	0.972651531883332	0.973607030654363	0.944917030041441	0.973453551368975	0.968179582452572	0.992572736678123	0.959559125547802	0.972557764029089	0.959758347766475	0.975060987364078	0.973259202332200	0.973037919316847	0.966138218562447	0.922381851512327	0.951742884904590	0.977191513625219	0.951885351590566	0.970499220764695	0.978121553278432	0.970897741172353	0.990046164636852	0.945731996030626	0.972128413066933	0.642985990381458
0.963077371899877	0.958793661084700	0.939133243236578	0.926081658939226	0.981876869059123	0.952074346223366	0.993079631484752	0.964843100250067	0.972707016982654	0.973646897798220	0.944858622015762	0.973462911513003	0.968139317872116	0.992700763153522	0.959418064212430	0.972544033231837	0.959829087486918	0.975099729303127	0.973323041078062	0.973067018106002	0.966090063557898	0.922388032537071	0.951788615130652	0.977361734891466	0.951892331300019	0.970565046316197	0.978053426977044	0.971029653293186	0.989962471942643	0.945644863727989	0.972157647932659	0.642835152145005
0.963079749840850	0.958876058395800	0.939160454968217	0.926163564708806	0.981842031054277	0.952220331571108	0.993142820597218	0.964931694571408	0.972715125389089	0.973635991501729	0.944950368207045	0.973513793977059	0.968278281160803	0.992651650711791	0.959361521689739	0.972744815199785	0.959887527995087	0.975154607525379	0.973266596347962	0.973186934862674	0.966078390731385	0.922451255661663	0.951904390450348	0.977416741336624	0.952050526171534	0.970653380889871	0.978016549793115	0.971140909745672	0.989896019339799	0.945576935156675	0.972085872381765	0.642734281318184
0.963165699408117	0.958986444056616	0.939248806915672	0.926207428848735	0.981806403729495	0.952379688782958	0.993254290338801	0.964951663201211	0.972723618096522	0.973727867638300	0.945012481785261	0.973525016848716	0.968305311504989	0.992701449754963	0.959315861356451	0.972922757042287	0.959898041802065	0.975186726806921	0.973339051984594	0.973201141536282	0.966110774429754	0.922563186915008	0.951896138890744	0.977449457524250	0.952103806214656	0.970667683077586	0.978008534346473	0.971228633741287	0.989954391554053	0.945562849660267	0.972092396467693	0.642692394220133
0.963174937478479	0.959102944695096	0.939230287391819	0.926237755659094	0.981824401565134	0.952412441887723	0.993333447530479	0.965034530268454	0.972718308920714	0.973743110730033	0.945059848602977	0.973541086458386	0.968414108817864	0.992727583357717	0.959298441613395	0.972922348334960	0.959951125667459	0.975089262904057	0.973331064641169	0.973181608033361	0.966051118207505	0.922581331846504	0.951874203126480	0.977409415926039	0.952165420221704	0.970782061010868	0.977972135027083	0.971202987564134	0.990006911434388	0.945514633648699	0.972067892167823	0.642639569477966
0.963184623501318	0.959256653087369	0.939170675406100	0.926242559480401	0.981786977728815	0.952440153653881	0.993461150025069	0.965119659353171	0.972663910706303	0.973809331653643	0.945187402898622	0.973648946545121	0.968395144524494	0.992753805878093	0.959122562593922	0.972889960080486	0.959994025783197	0.975063674377832	0.973367550794486	0.973186865822494	0.965963425259695	0.922565978544826	0.951864270193734	0.977369152261418	0.952306769835732	0.970935646178386	0.977976556893076	0.971208177498939	0.990010658885865	0.945566070677288	0.972069961616154	0.642508083501523
0.963173006649995	0.959366699155324	0.939111074414485	0.926220119090024	0.981642647766104	0.952404040127092	0.993438194176245	0.965199085557816	0.972622976195234	0.973766122985592	0.945185395978187	0.973768367856460	0.968426000460538	0.992850285729078	0.959033855177138	0.972785834703459	0.960070033604510	0.975096401758928	0.973275490328770	0.973217877342153	0.965969553596474	0.922586170728854	0.951857870533963	0.977428951031748	0.952249885691486	0.970957832827125	0.977940326823198	0.971194866281217	0.990029238582786	0.945562931626150	0.972021133060001	0.642427921871793
0.963204378873084	0.959384220358467	0.939113788456602	0.926281706878885	0.981642436842181	0.952372538975369	0.993459915632628	0.965120158304669	0.972594236507350	0.973687456882383	0.945205140673344	0.973786370805873	0.968378080729934	0.992827765044092	0.959060824907257	0.972644822060238	0.960076153817716	0.975021314403563	0.973220355742709	0.973195852049336	0.966001830172452	0.922603929540372	0.951876348170811	0.977385413396727	0.952155316742823	0.970936755540739	0.977977410909147	0.971094875366910	0.990078625818511	0.945554706259844	0.972022973545229	0.642339186893889
0.963081557257584	0.959363114855628	0.939170556389024	0.926313406347850	0.981580093373243	0.952338637150322	0.993405267819291	0.965099731995833	0.972533906627120	0.973645292405476	0.945254155385307	0.973720973676111	0.968279578463680	0.992822227514424	0.959069735916304	0.972497058847186	0.960068358977260	0.975004617858872	0.973163790256916	0.973124623625856	0.965844588951048	0.922717562885241	0.951887132724099	0.977234485148607	0.952138820160454	0.970868367579002	0.977889378402620	0.971013170111292	0.990065886952814	0.945508104475727	0.971909464649166	0.642276830406756
0.963049826591854	0.959414343893413	0.939182913772703	0.926360099880029	0.981583940891887	0.952204893726272	0.993311251030549	0.965189718233307	0.972523432883558	0.973590385029070	0.945220983347322	0.973578694506054	0.968168170160121	0.992720372662231	0.958908240559780	0.972364440066010	0.960072847635014	0.974933188206255	0.973115002724451	0.973132906988139	0.965763919417373	0.922772450793096	0.951893998450338	0.977113668003035	0.952127180553087	0.970736286035105	0.977791975590851	0.970978714776054	0.990077597513716	0.945492401828356	0.971797028213234	0.642187747670738
0.962905438833840	0.959430438432456	0.939044905042205	0.926335324763100	0.981788622364836	0.952122559924587	0.993300108201351	0.965226104012524	0.972448860727556	0.973470245598701	0.945156385693829	0.973492198560861	0.968340077912019	0.992598821984490	0.958894799756766	0.972312860656056	0.960093745347679	0.974922741639311	0.972975006409703	0.973122366516059	0.965712645984907	0.922785368479579	0.951939101374380	0.976957872267660	0.952077537851365	0.970540570757896	0.977758752303860	0.970946778802987	0.990036500608596	0.945435793893095	0.971663227757830	0.642232049233670
0.962935540362433	0.959380882498584	0.938969903811486	0.926291300940107	0.981877676388534	0.952115041459304	0.993263096019407	0.965243254617126	0.972305143459733	0.973424054399725	0.945033104732541	0.973357779754678	0.968376982740808	0.992578456247788	0.958900165891877	0.972282220753506	0.960152967159183	0.975009595116320	0.972898081810856	0.972977374293379	0.965774034393845	0.922823070332875	0.951883484867315	0.976920663124027	0.951917606084856	0.970330782567540	0.977829006564422	0.970886549355372	0.990051440080377	0.945377297429100	0.971597147066224	0.642245874309023
0.962948660147115	0.959380906180439	0.939004734173901	0.926290097715458	0.981967594026456	0.952100973603725	0.993205659879757	0.965326841328100	0.972292620955551	0.973340764642776	0.944989773765724	0.973246746630620	0.968430756715678	0.992565886574683	0.958953950963894	0.972260678661982	0.960114269723887	0.975134509359149	0.972820330813761	0.972953976970701	0.965760227443114	0.922763343657209	0.951852857687707	0.976895359693295	0.951860787125978	0.970260422008233	0.977902478744391	0.970830635047597	0.990057190514263	0.945223224638930	0.971488747072968	0.642191738068708
0.962980440472205	0.959357101833116	0.939070566627022	0.926224470385831	0.981935109150471	0.952133154992507	0.993281766459359	0.965366917970749	0.972297913170168	0.973444346884233	0.945085741210644	0.973228456055310	0.968394518064856	0.992519393553237	0.958886566125762	0.972311278156656	0.960113881733597	0.975226507944317	0.972810531039475	0.973014966302814	0.965729685164744	0.922741581551157	0.951884954208786	0.976872466497095	0.951995159178254	0.970265293048018	0.977949578487554	0.970836706922977	0.990063845764492	0.945242705442242	0.971467687021259	0.642156603448829
0.962993832268487	0.959374413911802	0.939141794247810	0.926187362031213	0.981862133886806	0.952171134936890	0.993313320313870	0.965320393368450	0.972381494761433	0.973530306753157	0.945128505756565	0.973253360980194	0.968402247197257	0.992476856066070	0.958889582897869	0.972339748660215	0.960131321486520	0.975186360226135	0.972740075512148	0.973050435414416	0.965781086414894	0.922829966083637	0.951818875137698	0.976927071614280	0.952015063624982	0.970274109693721	0.977961590703467	0.970827825831050	0.990089657126445	0.945225790587978	0.971458800330346	0.642148243444096
0.963099412018480	0.959343758090175	0.939212520851295	0.926257718711585	0.981926798842044	0.952225131995593	0.993336180586990	0.965230313602364	0.972357954768997	0.973451920564029	0.945192497279398	0.973178033636270	0.968452789469338	0.992424509338660	0.958943684502121	0.972380451133055	0.960011707619627	0.975090469248359	0.972755988110935	0.973022306299899	0.965886091903808	0.922837390422540	0.951790528509664	0.976928009264453	0.952040274793982	0.970268466305641	0.978002793705671	0.970757056862776	0.990179572774601	0.945338523356009	0.971487669194543	0.642127631670731
0.963014273521752	0.959387352330243	0.939248929750828	0.926320455756319	0.981924637827143	0.952271629910637	0.993328078417349	0.965277371190238	0.972328012727479	0.973373883329028	0.945177846567618	0.973088916970052	0.968488594566491	0.992592229708237	0.958882259345449	0.972408968885560	0.959905258064847	0.975168867910054	0.972795746537361	0.972961190761631	0.965772545124477	0.922869741576969	0.951795733932108	0.976964344784214	0.952091978019546	0.970157544592777	0.977868991635069	0.970730284825946	0.990244136437474	0.945397203159829	0.971584092163864	0.642035278923788
0.963080176054142	0.959494532101783	0.939283623071991	0.926398121390383	0.981937708708520	0.952287337949868	0.993248238933966	0.965422591915477	0.972387773606862	0.973376388627944	0.945065774366731	0.973046705544451	0.968508971358168	0.992764207843255	0.958878339335776	0.972360858431586	0.959849466460450	0.975245645003551	0.972903535785576	0.972980875768520	0.965757693234490	0.922879568526720	0.951825607218720	0.977168344823935	0.952008314883084	0.970146948612526	0.977809167236362	0.970842567496353	0.990237132590143	0.945384744449420	0.971686396694244	0.641803512058149
0.963022646375394	0.959612026287028	0.939276898618964	0.926440029951556	0.981868560713427	0.952293252134056	0.993244927586603	0.965514018716613	0.972365329392970	0.973297684705400	0.945057883852972	0.973109442480708	0.968707563024567	0.992726214897733	0.959018011822995	0.972449690496904	0.959758821030554	0.975288736747424	0.972878149171979	0.973027615447920	0.965737409533148	0.922921276355394	0.951927173351718	0.977206936370006	0.951988915032216	0.970182405192801	0.977825328050368	0.970901076233902	0.990226730374836	0.945405817997115	0.971658193759822	0.641652975849324
0.962962248930980	0.959698256058703	0.939358969384410	0.926440087136233	0.981781917766174	0.952232287112581	0.993212038962899	0.965561351222310	0.972332988053733	0.973330983658394	0.944998974712481	0.973148883334376	0.968698946716148	0.992730558811983	0.959168302328107	0.972426864675455	0.959667661580475	0.975288343151059	0.972934221154156	0.972994215998207	0.965755066434338	0.922971313662585	0.951873554017358	0.977095996701130	0.951817290806559	0.970147568052852	0.977862917281223	0.970822912128753	0.990284134373578	0.945477259736991	0.971670161615919	0.641585610466642
0.962844941581488	0.959715119542875	0.939349837802594	0.926443124390147	0.981808117216400	0.952081077703116	0.993179959344712	0.965609214025338	0.972308425137274	0.973282267047609	0.944926435617128	0.973163874479560	0.968701744967325	0.992708099915155	0.959317299201821	0.972254065469249	0.959647192096254	0.975213067578972	0.972898756856481	0.972915780548370	0.965728285106866	0.922964373877226	0.951858253871683	0.976881941102023	0.951653047689027	0.970211535169118	0.977814282458173	0.970640677798254	0.990327174358184	0.945482167782874	0.971594474079595	0.641546837097398
0.962825893130854	0.959721541136018	0.939238168932495	0.926447240590609	0.981847340735253	0.951969274188770	0.993272293827931	0.965569974387147	0.972303744294179	0.973292271909966	0.944936283096274	0.973216413538700	0.968622343773864	0.992664907148562	0.959311444580489	0.972160297544772	0.959638971192298	0.975239441630099	0.972926166773458	0.972846831308300	0.965726478297401	0.922908173521067	0.951882457036971	0.976767715644490	0.951657536085461	0.970331061689057	0.977838170387491	0.970562526925686	0.990297176044314	0.945511010790153	0.971576649339431	0.641463651706945
0.962850550117768	0.959695584877564	0.939139406662697	0.926365152807507	0.981848338936015	0.951849469374173	0.993301634258618	0.965468468008015	0.972280287424967	0.973217456585390	0.944859653873646	0.973359249100579	0.968617403088509	0.992694471524609	0.959307590722309	0.972082374096974	0.959672430103001	0.975262289702690	0.972868804588019	0.972848919084274	0.965855767967744	0.922878117205852	0.951846725706798	0.976852886070388	0.951488828078516	0.970353579438124	0.977919501101576	0.970574788003333	0.990228629722756	0.945494461023425	0.971569256022803	0.641502954327099
0.962964223667536	0.959636021355141	0.939164103286093	0.926372002160729	0.981902112670218	0.951865499780208	0.993436634651266	0.965200548190224	0.972248878447431	0.973146544679310	0.944823859475465	0.973418370514067	0.968620046382796	0.992666364788076	0.959321668963197	0.972089117604636	0.959696229522553	0.975147242772383	0.972853693302990	0.972827986967013	0.965950961014144	0.922825423824732	0.951827724426388	0.976894773993406	0.951327610664856	0.970399562021241	0.978065209503955	0.970588640233827	0.990219280690589	0.945451719065940	0.971622771270413	0.641580224511268
0.962972242700361	0.959592419292244	0.939229565378142	0.926409104059555	0.981787700996532	0.952024603777204	0.993525272627870	0.965048304864176	0.972253277230217	0.973172130022622	0.944868904271771	0.973402562364929	0.968531805552300	0.992692795773445	0.959322136362614	0.972189443808664	0.959664190965907	0.975163485281243	0.972858683298171	0.972791543420018	0.965825892052126	0.922828573118699	0.951765668421309	0.976875492912462	0.951321036116429	0.970436766961909	0.978002604461500	0.970651220899591	0.990250718223673	0.945382439080664	0.971570541949022	0.641669114010881
0.963065387208990	0.959573782532672	0.939307355440637	0.926513916364132	0.981708430973163	0.952104475909895	0.993560291893326	0.965012291873658	0.972417916485584	0.973243777772846	0.944850427784496	0.973327207999588	0.968422378729309	0.992687908739976	0.959202096817902	0.972336578132228	0.959601681668656	0.975124347850992	0.972905163273338	0.972922655004811	0.965779447121183	0.922835921917993	0.951653804868299	0.976928636843606	0.951302868049066	0.970426559655165	0.977903137162755	0.970779452562151	0.990394520542791	0.945308812484822	0.971534194241046	0.641642189227440
0.962984802015571	0.959519737388730	0.939177666893418	0.926512895316225	0.981775812354846	0.952232879703303	0.993634181789873	0.964989647756031	0.972522107258112	0.973302746108833	0.944804526947093	0.973328500448877	0.968471763736019	0.992665541264856	0.959242852756736	0.972466491720133	0.959548323380264	0.975137780325904	0.972865288284512	0.973059394480755	0.965750235550215	0.922838687846169	0.951656917609210	0.976994568727690	0.951257440529829	0.970368300173342	0.977938539555054	0.970898229103631	0.990497597406189	0.945186986134049	0.971494308126304	0.641685068400594
0.963051046384970	0.959431868284513	0.939160149871920	0.926508389938009	0.981744643098566	0.952377142512334	0.993615210231865	0.964987694118769	0.972515460980971	0.973466655427820	0.944640533951413	0.973259758299306	0.968328935982081	0.992760216919993	0.959323143002330	0.972596140902198	0.959504712492631	0.975246797904890	0.972952978918941	0.973013644672141	0.965918185176941	0.922797483015992	0.951664210071358	0.977079356114106	0.951071510520653	0.970266591322781	0.978024342432401	0.971022702151281	0.990660075452871	0.945116811377758	0.971573458675972	0.641629452294707
0.963042647945855	0.959398283327145	0.939242544407705	0.926574554649352	0.981757546431140	0.952352907184127	0.993560957472763	0.965097647852189	0.972559243158715	0.973497645331543	0.944521427096890	0.973215188507941	0.968251886035776	0.992751443604252	0.959493398588008	0.972619148852186	0.959362738926500	0.975343259014470	0.972974980352267	0.972990215504200	0.966007834694498	0.922735113510079	0.951688551208349	0.977127531628027	0.950972119551580	0.970261313299772	0.978122758747521	0.971085089944833	0.990710042941698	0.945022486977992	0.971605075218731	0.641488261392010
0.962996704079484	0.959357048744077	0.939330507237019	0.926497011269639	0.981783045269604	0.952300046502784	0.993589770983954	0.965183412926849	0.972571302520048	0.973620584879616	0.944520072901455	0.973275258931034	0.968158411895265	0.992661750329254	0.959485829204625	0.972618391414125	0.959204648020944	0.975359193083796	0.973005334142566	0.973026902299658	0.966024345154841	0.922687667878117	0.951747236940340	0.977110125668092	0.951082758852504	0.970312777628102	0.978165824281722	0.971176398018157	0.990657590207934	0.945091442269820	0.971669861398348	0.641407272670926
0.962912080083396	0.959344978185590	0.939318744849162	0.926389788733944	0.981819227539732	0.952155933113390	0.993500808005962	0.965143867173806	0.972667834786069	0.973768986584727	0.944482848689661	0.973352211143533	0.968141163978074	0.992589457471457	0.959500751476001	0.972551652588161	0.959178441599351	0.975227167835183	0.972951185632994	0.973070588781076	0.966020411098152	0.922719985233097	0.951658239924188	0.977082854458781	0.951099213281291	0.970308857949264	0.978166676546637	0.971146658441848	0.990590722915521	0.945087810392234	0.971673487775178	0.641413728887740
0.962906208049277	0.959284302289963	0.939221204074838	0.926356890664801	0.981963310978632	0.952088613865240	0.993497670575140	0.964999356333485	0.972697798529187	0.973751321016115	0.944447506051632	0.973329444187435	0.968106166672903	0.992469640466553	0.959505302316095	0.972467283479293	0.959067799196534	0.975017947462838	0.972921377697085	0.973079994557876	0.966018835333986	0.922684825455663	0.951659840480643	0.976995152606505	0.951134516164511	0.970264649324142	0.978189804539954	0.971006082106086	0.990600879456744	0.945136777482368	0.971684701055904	0.641420015995789
0.962801302061886	0.959236654150805	0.939121344561288	0.926335699485642	0.982023802775615	0.952149124661319	0.993465866644715	0.964942641379750	0.972710558295743	0.973764424460879	0.944412872989842	0.973286644202484	0.968056125400122	0.992562110542927	0.959430176904553	0.972441730186891	0.959037950305611	0.975014226179495	0.972929123286631	0.973081639122828	0.965903695087662	0.922661085914388	0.951728594481583	0.976992333605118	0.951182522489076	0.970162558430618	0.978083891020143	0.970931625747261	0.990634356885456	0.945097823304694	0.971733150119817	0.641411705131926
0.962880461866651	0.959233340596536	0.939085680262015	0.926361678129020	0.982006297852220	0.952235267229350	0.993396675254729	0.964949393174287	0.972722846337627	0.973802807903192	0.944348085215665	0.973224912178077	0.967968989954460	0.992582277378210	0.959320590241573	0.972480203786616	0.959133870171838	0.975048206034123	0.972998410463426	0.973100509632747	0.965917949275415	0.922645808908041	0.951800138358917	0.977140234564015	0.951118727763433	0.970157261166274	0.978040885207308	0.971048817237974	0.990533284849917	0.944955956846261	0.971769951453277	0.641200661496798
0.962875755360410	0.959277117336470	0.939059193211717	0.926357097021966	0.982017415838233	0.952411149856710	0.993444467563703	0.965011851222516	0.972689929233024	0.973763986461962	0.944413057276455	0.973181673684069	0.968055800345703	0.992467454128297	0.959318506610510	0.972723074631616	0.959216066091947	0.975127761198804	0.972927776980282	0.973190769444554	0.965993142228113	0.922668949756587	0.951921837541460	0.977229912263467	0.951220613049639	0.970130737047245	0.978035246762836	0.971179332030562	0.990447599277516	0.944864363654743	0.971696861593599	0.641056302284271
0.962970865008583	0.959316722064892	0.939122045040682	0.926328574719318	0.982039592132816	0.952598516720345	0.993567878583956	0.965005424892035	0.972680883474313	0.973829151946742	0.944413902542152	0.973080640719173	0.968026449560982	0.992452888288138	0.959293677136358	0.972947195875542	0.959222275375579	0.975196758104214	0.972980056143400	0.973188942054866	0.966142778081786	0.922721853002271	0.951890937109521	0.977308367469461	0.951208127077475	0.970036834838124	0.978092311788645	0.971255203586259	0.990449986088440	0.944868784058359	0.971709706678511	0.640976085079922
0.962978865728279	0.959333844858850	0.939083903239771	0.926295301390355	0.982070238628424	0.952675399636662	0.993701668171623	0.965008951508792	0.972684823786415	0.973803652373416	0.944378045035363	0.972991156143589	0.968095298018553	0.992440324214003	0.959250624508482	0.973047539129720	0.959252563554298	0.975120320738675	0.972959506525036	0.973190323763382	0.966162029322297	0.922681888651410	0.951860130812197	0.977309465207711	0.951196927832825	0.970082742434418	0.978111342958841	0.971218526896225	0.990426937548267	0.944902513575615	0.971706260781546	0.640901326759784
0.962943435598410	0.959356332990257	0.938972332909605	0.926213656098960	0.982052159626491	0.952745667530233	0.993885767233972	0.965001662871285	0.972666924664463	0.973843881044960	0.944423484557222	0.973038852001480	0.968047338449256	0.992436273120849	0.959030329370340	0.973117321419680	0.959258666313546	0.975095733798829	0.972998652880042	0.973216719568837	0.966101477417114	0.922620089421597	0.951836895121883	0.977318826609154	0.951269483103511	0.970193458537317	0.978153504855380	0.971226410004921	0.990398823201656	0.945042045702265	0.971738329273009	0.640745275923463
0.962880563187694	0.959328775928273	0.938877821101728	0.926101141669249	0.981908687055590	0.952735165463499	0.993868557146966	0.964968391271256	0.972662819255568	0.973785794094808	0.944326123231888	0.973174974009650	0.968032756111278	0.992512446270839	0.958880206455837	0.973121291344720	0.959293774013739	0.975138449282505	0.972930153549285	0.973242942950978	0.966092885577646	0.922603652547396	0.951798638624407	0.977438121588844	0.951140375217278	0.970218663032814	0.978129874309556	0.971200249254841	0.990414062429679	0.945127003876816	0.971706936491315	0.640654706376962
0.962899516192955	0.959199392308408	0.938853456538213	0.926060469822025	0.981864053522933	0.952698278761940	0.993846567306940	0.964763559483983	0.972655729606995	0.973728654590041	0.944276659742677	0.973218572680852	0.967927269172482	0.992493892724721	0.958901618437637	0.973066114905979	0.959284750501608	0.975066907619675	0.972884024922158	0.973210050061354	0.966131441187709	0.922583297923202	0.951770031890441	0.977434500234134	0.950981842194909	0.970237447073150	0.978161486402106	0.971103057792532	0.990462044924988	0.945174169065472	0.971717235837248	0.640525550222328
0.962777515816631	0.959044724976998	0.938905413633721	0.926043209013893	0.981723250140684	0.952653826049581	0.993742869603110	0.964623715811039	0.972608782588991	0.973690636166481	0.944257970198446	0.973166026883717	0.967757888225420	0.992477691697483	0.958885860595375	0.972952336010116	0.959282522431265	0.975040318582070	0.972860484794678	0.973119221920119	0.965968237171810	0.922663768751625	0.951727707456482	0.977274994766385	0.950896162129080	0.970226911759786	0.978035164991331	0.970991949681944	0.990406182607162	0.945172986375024	0.971637344253071	0.640408469705058
0.962784566442511	0.959001937507609	0.938916617096775	0.926081130421029	0.981647456428727	0.952517181139786	0.993611702809910	0.964599259429720	0.972596244240548	0.973644187960046	0.944171148439166	0.973037323762725	0.967563556614194	0.992385410056634	0.958711780014406	0.972812336236933	0.959291470193612	0.974911763392944	0.972853203453990	0.973136512938084	0.965871823770195	0.922696023545947	0.951670578114345	0.977153841034241	0.950824240417863	0.970172318513906	0.977872527349998	0.970893926354630	0.990335086979342	0.945173834710065	0.971572606423123	0.640277033577520
0.962649611856098	0.958957989763358	0.938741863336603	0.926029695025865	0.981748913149341	0.952380434795339	0.993573347654651	0.964514176104675	0.972520839778031	0.973513044106161	0.944086622202779	0.972978336284601	0.967614273437284	0.992281617603601	0.958666240814343	0.972702889715931	0.959315525084294	0.974818051606957	0.972755896201511	0.973111426050031	0.965804397067919	0.922690511375591	0.951683829521794	0.976986398907644	0.950747850766764	0.970035346444864	0.977782495742554	0.970755231878641	0.990223754754668	0.945148136579128	0.971480931866195	0.640276081015120
0.962670516437520	0.958878228774420	0.938653269790202	0.925959252687854	0.981792524489647	0.952332037804050	0.993460758005663	0.964400488963918	0.972409563286636	0.973468085647025	0.943912454341701	0.972831639930252	0.967550940529265	0.992270988472306	0.958632209162347	0.972588762333672	0.959339587971025	0.974821791146109	0.972752940568592	0.972931533490512	0.965824702675480	0.922681655837655	0.951611099051966	0.976906921776466	0.950577319122379	0.969853351547843	0.977763473122325	0.970605321689749	0.990180876861379	0.945135597012647	0.971504867771132	0.640267954495894
0.962641999473251	0.958882730859119	0.938641551612600	0.925926194346945	0.981852970730437	0.952305484509613	0.993317064105790	0.964393168854237	0.972417908241696	0.973399207379346	0.943774468989864	0.972701279859587	0.967512163981168	0.992234442140097	0.958679986780121	0.972475496009160	0.959257346434125	0.974861864237340	0.972726045495773	0.972886547527908	0.965749556438444	0.922551291834399	0.951588582195649	0.976872616069318	0.950475324931129	0.969784362059701	0.977744383637708	0.970514858659404	0.990159240122250	0.945047553874118	0.971508232673508	0.640222151408910
0.962659291669512	0.958822455686587	0.938655753283467	0.925803185002412	0.981798867768793	0.952323921102523	0.993330912250093	0.964384750893683	0.972457016580429	0.973542826389207	0.943758779258437	0.972657554911293	0.967368454097428	0.992149223149791	0.958642382172128	0.972457202627285	0.959224258950635	0.974859613131999	0.972767219223135	0.972955811625524	0.965643438475560	0.922400731726125	0.951642163565365	0.976841611230699	0.950553573124401	0.969782613803238	0.977704792711353	0.970505402582622	0.990149696205954	0.945134621045942	0.971567224550329	0.640221392098636
0.962647509030497	0.958773988723607	0.938638772344469	0.925674411341279	0.981703590143286	0.952332301155325	0.993305218437896	0.964288193099188	0.972563322175792	0.973693694989751	0.943691738213055	0.972668577903362	0.967284063685373	0.992041955084524	0.958657040036355	0.972423450214771	0.959208383607970	0.974747853131469	0.972717760973225	0.973022785971214	0.965590913047889	0.922365868433884	0.951582263809524	0.976866487088481	0.950515162932743	0.969775333466265	0.977631996981597	0.970484537679475	0.990179462736520	0.945167907570442	0.971606415520684	0.640273723361503
0.962704832068786	0.958684563683617	0.938665770580534	0.925683175733053	0.981739827018101	0.952399816561316	0.993268988921908	0.964139950948519	0.972543379421933	0.973683879526747	0.943667145879629	0.972605966754597	0.967274209861002	0.991954739927971	0.958695391424395	0.972414641450521	0.959084806711764	0.974602939990371	0.972721658979498	0.973056465765105	0.965554332409875	0.922277767160833	0.951548104674330	0.976833875050334	0.950516959797994	0.969760826986212	0.977597996213607	0.970398858043668	0.990328875808413	0.945301309108740	0.971650707067665	0.640361703916724
0.962566363225453	0.958634226861201	0.938640985143005	0.925716511445746	0.981684614363559	0.952461498776613	0.993203767869688	0.964125117977421	0.972503643548057	0.973633943768025	0.943621732795445	0.972554095613223	0.967267932209725	0.992106595517611	0.958613800075155	0.972396202880904	0.958995177786677	0.974639385231028	0.972745789124265	0.973025852343092	0.965344538212875	0.922253854434266	0.951520596691327	0.976864216518032	0.950583575642148	0.969680082505861	0.977428331153118	0.970355141159434	0.990460443849424	0.945382291454087	0.971726535364964	0.640375370780241
0.962544382150593	0.958641870365945	0.938605369947123	0.925743537464658	0.981652073837150	0.952435534558934	0.993100794542012	0.964177208098106	0.972559879795699	0.973621838355023	0.943485637396814	0.972561553903224	0.967262955477821	0.992287394841250	0.958554156634020	0.972338657511910	0.958989455902093	0.974718102471594	0.972811928346673	0.973041762484639	0.965238751960792	0.922208708722696	0.951526011392996	0.977035631085474	0.950565309886590	0.969714677118448	0.977335555520291	0.970426135187636	0.990474858007781	0.945362536152850	0.971766349542759	0.640194683607618
0.962385847324607	0.958675896475375	0.938503657335286	0.925709502979709	0.981579972821154	0.952412219829438	0.993084730289959	0.964166231317374	0.972532298488076	0.973510189819379	0.943474484860693	0.972673796884417	0.967412698947251	0.992292987576881	0.958580203711936	0.972438329965719	0.958944640564127	0.974777201190609	0.972730260595766	0.973078808650780	0.965181146282539	0.922189563501307	0.951570968858842	0.977029086494190	0.950631724554314	0.969808277153227	0.977357652229234	0.970460500634237	0.990444848874115	0.945356201091254	0.971670716603851	0.640066442867429
0.962245875661555	0.958665170839101	0.938489783180485	0.925619445217777	0.981508999062599	0.952326535982201	0.993039335797963	0.964118813978418	0.972455774776548	0.973471431544421	0.943408241442310	0.972769115800415	0.967331668277045	0.992322287074130	0.958620489405164	0.972455938757048	0.958877601762039	0.974819107918045	0.972731571561186	0.973001611841264	0.965219635684337	0.922163751713660	0.951449180146841	0.976906563188991	0.950545742794710	0.969842668728252	0.977396098088988	0.970385167144612	0.990482072638534	0.945411425679271	0.971631430422143	0.640005928956821
0.962074669311360	0.958588363676709	0.938377460737575	0.925562460198527	0.981504563730245	0.952136744978253	0.992995245075516	0.964112346967166	0.972412423764776	0.973355629748518	0.943311337833919	0.972824811981900	0.967274611027511	0.992342842987031	0.958671977659747	0.972324262018807	0.958847962909188	0.974772275700377	0.972656139058562	0.972875324504426	0.965240819526991	0.922070061428366	0.951373025893156	0.976684178968962	0.950463167135613	0.969987286802071	0.977379537889586	0.970198319169614	0.990491483389449	0.945434948442957	0.971518488506913	0.639971980135560
0.962005847089197	0.958531606008508	0.938199097606749	0.925556851504636	0.981519193928446	0.952048451798614	0.993042307679682	0.964113970446754	0.972399297184180	0.973349406536000	0.943287466412237	0.972938483955330	0.967159033378289	0.992373498277422	0.958603247113986	0.972273342889525	0.958808182460068	0.974780075644189	0.972652591242520	0.972788189208272	0.965269853869782	0.921950327938743	0.951374721188724	0.976563045349221	0.950540949667239	0.970202792870262	0.977427501213848	0.970117640194380	0.990450726424855	0.945527603746148	0.971463906192892	0.639873817661788
0.961984526281252	0.958532573040826	0.938056505126279	0.925488627597691	0.981502425490711	0.951970473435931	0.993025480196254	0.964114007938878	0.972380130534188	0.973284349008363	0.943205346706992	0.973152874103217	0.967142105183215	0.992450281834574	0.958570928761545	0.972219027923861	0.958822765128631	0.974777653751447	0.972586664865161	0.972788711775725	0.965417904698310	0.921896465534844	0.951325661803264	0.976626458311621	0.950462750681787	0.970327443686904	0.977514915384197	0.970121303310524	0.990415225087360	0.945583701705326	0.971436027428646	0.639908190987929
0.962054573466917	0.958532033720081	0.938111845299587	0.925541754410011	0.981555094124047	0.952047332107448	0.993112979469161	0.963999611723856	0.972350942180205	0.973260232443011	0.943229131038928	0.973296180982907	0.967165382227554	0.992460308007569	0.958580617577853	0.972229647463833	0.958840823393202	0.974649486460110	0.972599235582985	0.972799655650887	0.965545535547146	0.921835478332524	0.951268147703096	0.976692830037975	0.950392821475125	0.970442249801521	0.977632641726783	0.970133504111620	0.990462034199535	0.945586944789463	0.971509365287087	0.639981288199594
0.962140695495303	0.958559206381944	0.938284024648275	0.925656498398393	0.981447104338704	0.952284464940404	0.993185453133280	0.963994295908053	0.972364992005333	0.973290997084630	0.943359270214196	0.973369644802485	0.967120933075987	0.992527761830217	0.958539288653397	0.972363727830170	0.958875488225526	0.974649180464991	0.972622731598551	0.972834008955543	0.965423146088813	0.921879897593286	0.951180769072684	0.976695347472704	0.950539622561585	0.970526582152882	0.977548685248079	0.970197137051691	0.990538438286766	0.945608833986044	0.971481040762836	0.640084722411819
0.962317288165605	0.958613762059474	0.938436112289233	0.925836010123445	0.981344496045418	0.952403383400423	0.993221910686605	0.964048957285750	0.972522466111057	0.973363382316068	0.943415952373030	0.973377291655429	0.967074451356713	0.992524647323272	0.958355579128293	0.972518015647025	0.958900256286392	0.974612067837554	0.972713848796191	0.973002246666233	0.965330561932252	0.921950338434755	0.951074665283678	0.976757754716448	0.950624916094619	0.970544399756767	0.977441419454101	0.970315393093575	0.990689928789966	0.945624387114888	0.971503887071782	0.640059294749928
0.962323822284525	0.958629343877457	0.938357769788195	0.925865100856163	0.981377512017777	0.952527459819616	0.993338981905090	0.964054734694345	0.972599829684054	0.973366529857033	0.943428344712359	0.973435158206018	0.967209688424161	0.992480635147423	0.958354548188551	0.972609561979304	0.958946640687253	0.974631111822794	0.972695758705758	0.973126622889825	0.965271394395131	0.922031864042405	0.951105457662977	0.976813797121346	0.950671750587092	0.970512459307794	0.977434696236240	0.970378063236714	0.990804786795182	0.945580544236711	0.971513308575188	0.640083676875151
0.962458336268001	0.958592812924532	0.938368913732157	0.925847969305680	0.981362932320153	0.952633589075254	0.993336822694970	0.964025253248385	0.972537891999454	0.973415120825806	0.943328310731177	0.973417490598662	0.967160394057346	0.992561708257717	0.958446587519845	0.972668209010138	0.958999775533494	0.974740056139802	0.972769111581062	0.973062784202562	0.965419382044566	0.922102556022112	0.951107668758600	0.976884433129997	0.950565780608003	0.970423510689378	0.977469303363707	0.970427095119891	0.990921774145082	0.945607145379543	0.971610485375796	0.639995110751214
0.962507211322076	0.958600822608339	0.938454167864892	0.925920078259970	0.981386391327329	0.952592607207789	0.993262782592621	0.964080778084818	0.972526625245139	0.973343776844423	0.943265236323094	0.973440086389618	0.967159294995457	0.992555902426110	0.958656084970218	0.972616496876899	0.958966448907290	0.974838626052761	0.972763466897624	0.972990865936232	0.965510822746605	0.922158431632531	0.951109520338373	0.976915559485548	0.950542654997034	0.970413266175363	0.977516694421809	0.970406530324026	0.990884209677071	0.945581591134481	0.971628606488165	0.639800204209340
0.962493829486381	0.958598576946866	0.938514991602017	0.925868702887414	0.981435072045261	0.952509390682889	0.993298449488356	0.964104957061418	0.972517180809679	0.973399873269065	0.943324205780537	0.973552610500411	0.967107575970444	0.992492037161048	0.958702977581931	0.972535063143122	0.958891489410723	0.974859325926079	0.972775707359984	0.972986547481916	0.965525764433840	0.922196743826633	0.951148251921909	0.976901922896190	0.950698871585996	0.970434078882407	0.977546970098187	0.970444006100886	0.990759836870488	0.945719150984094	0.971677221688554	0.639632371380811
0.962417043984478	0.958625972296183	0.938451860904518	0.925797563484866	0.981515690965362	0.952315771818286	0.993253416757989	0.964004772183368	0.972593668277275	0.973501915894829	0.943349716471618	0.973637847654990	0.967099682787639	0.992434651068098	0.958738428596218	0.972416578131614	0.958910285343141	0.974758292747995	0.972684950576743	0.972978243353076	0.965530240323145	0.922258827515088	0.951033436803687	0.976879329882686	0.950735106872954	0.970411987127713	0.977562849337259	0.970383241330416	0.990626333424015	0.945753049684492	0.971655775624778	0.639497149071126
0.962385951907058	0.958556881709190	0.938319860437882	0.925800007321067	0.981693090996872	0.952201751151331	0.993291887234195	0.963828563161810	0.972576787767706	0.973454242449077	0.943334266541122	0.973625276976022	0.967076431577360	0.992314989812725	0.958740509423918	0.972309098919803	0.958816160714918	0.974563436838856	0.972614516839119	0.972928022026967	0.965558309524313	0.922231354952793	0.951011168248613	0.976781871133300	0.950788282227512	0.970371255071881	0.977636937477684	0.970254493831369	0.990521147067473	0.945843740777739	0.971623043405128	0.639379035854853
0.962344723491005	0.958493748871822	0.938270083499897	0.925855733583417	0.981799574510058	0.952190658428760	0.993290334847006	0.963779234980712	0.972578485911050	0.973460070221508	0.943299789983969	0.973668203933886	0.967063517203216	0.992527663946423	0.958755335981398	0.972276954753526	0.958767259703327	0.974550144094980	0.972626818985539	0.972877446926155	0.965450932092887	0.922239037324862	0.951069650983363	0.976825063423416	0.950850250635659	0.970326412170343	0.977586988259158	0.970221564483003	0.990490389784387	0.945906795885904	0.971676563346621	0.639260781062648
0.962433136958001	0.958460169134078	0.938261144946761	0.925973153636025	0.981798902125357	0.952230687428114	0.993249474817513	0.963763168288013	0.972626816158459	0.973505211291846	0.943220106252393	0.973705176861044	0.967039797852064	0.992624974255632	0.958691417256216	0.972302109907014	0.958831303389870	0.974582081856120	0.972708816248767	0.972883433397953	0.965433505494192	0.922253515919106	0.951115509139687	0.977006600674661	0.950806450566692	0.970383970262575	0.977575300487526	0.970347014180045	0.990385442903240	0.945851427892105	0.971716191515207	0.638963456761171
0.962424338228636	0.958507202217991	0.938273708344348	0.926056422224251	0.981797255896441	0.952388035184965	0.993312381614182	0.963807388711052	0.972623387449051	0.973481791736708	0.943293443871664	0.973784053739870	0.967197924073978	0.992541528463470	0.958688781688272	0.972522896644563	0.958877826283284	0.974607750773156	0.972670501918681	0.972969614697408	0.965474125096070	0.922301764238385	0.951224602048000	0.977077841035413	0.950934052345078	0.970459820862908	0.977581161027194	0.970455096596536	0.990301772480726	0.945809266853248	0.971656307748456	0.638698115872996
0.962488105381304	0.958586109814367	0.938355749893299	0.926115099018854	0.981810072293403	0.952555787103102	0.993414420857923	0.963782173937586	0.972617514359429	0.973564173599824	0.943314476208282	0.973807994261662	0.967228896462101	0.992536037479180	0.958685644063572	0.972700875193844	0.958862645570055	0.974623430371820	0.972755708012692	0.972967503811997	0.965557035773040	0.922378248420428	0.951202205100682	0.977115863437722	0.950971422249992	0.970463173313068	0.977605600244227	0.970530137652955	0.990352134672517	0.945816744960977	0.971677816201966	0.638482820246015
0.962475130566910	0.958699159967830	0.938337654523290	0.926165903442119	0.981879551623908	0.952583631902093	0.993482694451106	0.963806633468943	0.972586587150548	0.973589549388213	0.943338283732407	0.973828053446878	0.967349742095225	0.992511284346099	0.958679231032858	0.972697370377384	0.958901854116168	0.974530714903031	0.972762928747674	0.972922940795616	0.965544715672858	0.922372818066232	0.951155828255941	0.977061867368211	0.951033514465908	0.970578306074271	0.977598400908445	0.970472033043463	0.990394146446467	0.945793838321875	0.971661758263240	0.638253899175469
0.962459973875470	0.958869966271775	0.938273179873979	0.926207201377998	0.981893486917953	0.952572096405255	0.993580780222959	0.963863449988071	0.972515603635761	0.973661595060438	0.943465405301009	0.973934875375482	0.967339651960679	0.992512171774041	0.958509243880613	0.972630107528449	0.958947559177765	0.974520360024616	0.972807591812233	0.972902064154452	0.965505601295448	0.922335566048393	0.951124223354028	0.976990059285521	0.951183222055745	0.970734380705194	0.977640863413728	0.970435410884556	0.990377750008815	0.945852276165009	0.971679129784380	0.637942953600440
0.962420449491793	0.959022124840813	0.938203924161093	0.926222928263117	0.981784251087997	0.952474784207656	0.993526231293019	0.963930228374683	0.972462961998005	0.973634602073763	0.943482907238739	0.974057733046125	0.967397616624794	0.992587754047934	0.958410820789389	0.972486185204049	0.959047965841464	0.974568363809689	0.972735360418806	0.972899410799266	0.965554424519277	0.922344542642162	0.951089771101367	0.976995682006895	0.951135103989853	0.970783578725397	0.977645812227384	0.970368915189922	0.990376011368449	0.945856545110260	0.971633717531903	0.637706923525618
0.962429000411277	0.959070478862998	0.938210805473641	0.926339188371783	0.981802140125115	0.952377213912535	0.993523833573973	0.963838661709307	0.972416865869016	0.973556886034550	0.943529963168741	0.974105496130053	0.967402896021299	0.992553380601015	0.958453993866119	0.972303756651397	0.959070971402524	0.974493874530676	0.972702992333389	0.972837078774467	0.965632257274760	0.922350287457277	0.951081827638746	0.976913003175588	0.951053576719946	0.970784526609432	0.977700439455430	0.970218768770282	0.990393042343552	0.945851638720051	0.971655867029763	0.637462984982141
0.962296187388104	0.959082766640493	0.938279654720007	0.926422097563615	0.981748555135865	0.952308335178368	0.993434773835997	0.963805609093623	0.972337944706166	0.973510571774530	0.943624079009458	0.974064018362375	0.967344276306914	0.992554594022932	0.958480296798823	0.972107466674019	0.959077031314909	0.974467988417525	0.972682042147897	0.972734174692028	0.965509975765572	0.922457117406535	0.951077995805975	0.976710693308003	0.951079973030601	0.970750346173880	0.977641546403709	0.970083744649162	0.990343374269113	0.945795824634341	0.971574906662832	0.637240131748679
0.962261638071612	0.959135460411213	0.938298673201267	0.926524288864996	0.981750507930432	0.952138340744320	0.993320299734393	0.963860108293738	0.972302279375306	0.973446398284738	0.943635587565516	0.973941309603561	0.967264376857345	0.992461409332529	0.958358938418633	0.971930062040589	0.959093976150203	0.974386984149324	0.972665106458355	0.972729115815538	0.965456883201633	0.922507674025616	0.951078651764583	0.976549610351329	0.951099897402234	0.970628272696747	0.977546136408835	0.970006579904509	0.990305221234313	0.945776337582182	0.971500125569222	0.637007051987117
0.962144780825093	0.959156762412351	0.938148082718900	0.926556065952208	0.981920188071098	0.952025274576669	0.993302693744518	0.963856921642834	0.972193574474927	0.973301446904058	0.943621475162224	0.973879318851235	0.967447441310920	0.992360479220317	0.958383505260505	0.971823544406078	0.959130627368227	0.974342025369183	0.972543245690006	0.972682476616036	0.965430363626564	0.922512003445949	0.951145067800253	0.976357987291141	0.951093817646536	0.970447973133216	0.977500198901833	0.969948809058615	0.990216543278168	0.945703259441389	0.971392693670222	0.636914209581202
0.962214841119685	0.959103363055416	0.938065534092463	0.926574630458311	0.981986832624040	0.951995929391460	0.993257484009901	0.963821390258138	0.972041550719574	0.973240493238392	0.943503521858519	0.973750283876696	0.967495764828362	0.992360408751348	0.958437007432011	0.971753582538606	0.959187626428448	0.974389902714904	0.972481835432139	0.972512768994076	0.965484933281363	0.922536436212836	0.951131320687671	0.976275289123869	0.950983580151905	0.970234643682668	0.977540140016016	0.969886270540722	0.990197007014680	0.945648958540071	0.971357967199970	0.636786183343279
0.962262718327400	0.959115227736168	0.938094726618170	0.926628020083892	0.982062493803947	0.951983826338240	0.993196095505732	0.963855812955146	0.972025220535936	0.973156548845624	0.943462837507065	0.973641524328051	0.967562275154950	0.992370849685754	0.958524358407974	0.971722983644908	0.959149425854764	0.974483217850245	0.972418411321338	0.972451818376462	0.965490426396623	0.922462142465984	0.951129518722482	0.976228408243982	0.950982210161180	0.970160149237198	0.977593397401556	0.969839453952463	0.990172263051441	0.945488607534207	0.971288519834151	0.636597641155655
0.962319374296663	0.959104863450196	0.938151904275226	0.926604418296965	0.982028444975824	0.952050167853885	0.993291066947415	0.963880648983720	0.972028048247627	0.973259669413667	0.943553749256056	0.973610956918691	0.967527442360383	0.992343898480228	0.958496330589433	0.971791399457614	0.959151926312419	0.974544768234732	0.972432879220574	0.972505308116789	0.965480519018612	0.922419384420764	0.951207286918710	0.976209222454712	0.951142770274772	0.970158440337834	0.977636865996858	0.969865676401838	0.990152851259732	0.945502305261677	0.971298546848206	0.636426601867235
0.962378063175128	0.959143923219115	0.938208692376296	0.926576386751280	0.981971762769323	0.952119040148152	0.993366459128192	0.963820759230316	0.972130965307988	0.973369409723527	0.943596967611988	0.973602977551571	0.967530238282064	0.992311169061525	0.958527166581243	0.971859486043349	0.959183377165626	0.974499984196253	0.972388132971980	0.972554883517893	0.965533313983564	0.922484736354550	0.951158460400628	0.976274738618308	0.951175525968581	0.970161435784442	0.977670854700086	0.969888310601379	0.990179385706340	0.945486944678249	0.971310905027246	0.636285921157886
0.962524776161889	0.959136049192538	0.938261429825840	0.926664714936488	0.982051491086341	0.952206426771299	0.993446929688129	0.963707525068672	0.972101621215490	0.973320746439023	0.943659068865246	0.973507576374690	0.967592100189671	0.992266616094367	0.958604675714952	0.971922927279915	0.959076132756920	0.974418535666428	0.972414077526662	0.972549368853073	0.965634276808101	0.922479742177920	0.951123668228057	0.976301651560597	0.951209470992810	0.970152104499215	0.977749221212133	0.969858520610321	0.990294429992842	0.945592043950925	0.971345467128181	0.636144848235038
0.962490458151879	0.959211551991819	0.938280971014079	0.926754168665568	0.982057235827426	0.952288888884255	0.993484408822362	0.963737385337987	0.972059654659229	0.973280036845991	0.943657459798797	0.973399799581827	0.967613539043885	0.992447267485792	0.958540569497163	0.971978592530412	0.958993322495726	0.974509556483922	0.972457423018678	0.972505129872142	0.965518555028187	0.922515411394269	0.951113521203099	0.976358637918934	0.951256729938439	0.970067675071501	0.977657392485482	0.969890843410668	0.990387016629681	0.945651731009821	0.971435574111748	0.635942722368779
0.962568176583847	0.959340037851619	0.938301386248244	0.926840928063884	0.982097500785879	0.952311038062827	0.993465712161073	0.963845952310706	0.972110401541997	0.973308461639427	0.943561282445795	0.973354563080401	0.967620294191283	0.992639662962129	0.958544871385355	0.971983379845734	0.958970511496545	0.974597764919285	0.972551764411387	0.972541818873565	0.965490954020369	0.922533175635107	0.951154218194794	0.976578126427599	0.951158185998680	0.970080552151716	0.977651222130674	0.970078017765477	0.990389127457174	0.945640221680918	0.971509106957005	0.635590084823339
0.962514724299388	0.959473172150369	0.938277350994763	0.926878657790302	0.982029087482733	0.952318174811151	0.993508647466530	0.963907606586599	0.972061602145358	0.973243039227680	0.943570203805307	0.973422570563241	0.967784535919185	0.992628441972865	0.958665068344380	0.972109991010726	0.958906801636365	0.974645149698662	0.972485856767339	0.972592256897631	0.965465408622370	0.922571475569249	0.951269830716046	0.976622916186513	0.951122548271339	0.970147339556984	0.977715410188799	0.970181448409609	0.990377260147103	0.945657073134022	0.971437871737999	0.635316272225445
0.962459695907930	0.959543615162638	0.938345055108188	0.926866360309619	0.981958742594178	0.952262509264491	0.993535835966588	0.963907121270853	0.972028283676316	0.973288847555073	0.943498116544518	0.973455460473711	0.967732691221737	0.992632766085685	0.958801380495038	0.972124437686235	0.958852280484611	0.974661695406805	0.972499294134855	0.972565034431481	0.965476904407219	0.922602167949373	0.951216160682713	0.976514595299764	0.950937205448574	0.970141385523476	0.977792365330896	0.970138793999267	0.990427130062364	0.945701900734876	0.971397311604376	0.635120697311781
0.962336436824438	0.959528223481322	0.938342253547935	0.926837839602711	0.982000002205584	0.952125767840093	0.993554837594134	0.963916647039368	0.972028645437504	0.973264066593589	0.943417923791126	0.973479780941468	0.967707235302858	0.992612194604671	0.958930413957937	0.971982485498736	0.958893980804821	0.974614597102195	0.972426240469923	0.972468427478016	0.965467309984252	0.922563362724128	0.951181511141304	0.976300534873935	0.950749752593749	0.970222746735498	0.977778842727288	0.969972712613251	0.990461181414629	0.945676894543030	0.971262918150681	0.634958020913631
0.962300905058880	0.959491893153949	0.938238561768155	0.926812459911308	0.982075173843645	0.952049188380689	0.993676368914775	0.963880771878418	0.972036209493540	0.973295694286656	0.943441667768706	0.973553700751438	0.967616344677409	0.992582110914500	0.958931547527788	0.971905906810940	0.958965333449744	0.974667278229501	0.972412856868922	0.972404153117889	0.965473397589735	0.922488953865949	0.951184304433687	0.976196948825794	0.950740694541971	0.970359067828545	0.977819456261121	0.969916324648571	0.990403411815305	0.945679645944162	0.971206127231670	0.634753962837930
0.962318215191621	0.959457529202496	0.938142722487272	0.926708567904174	0.982115608722274	0.951965776157101	0.993718567568685	0.963800152831753	0.972025606587024	0.973264725122146	0.943390792912705	0.973702888428241	0.967612097350265	0.992625187960057	0.958954583458132	0.971852578881828	0.959085794005054	0.974723229743938	0.972339654381636	0.972415518065068	0.965605558841500	0.922471499849880	0.951121328733096	0.976310499776505	0.950582815844957	0.970389014962380	0.977904486534124	0.969965577250383	0.990330395628921	0.945654226956613	0.971177890119200	0.634678155223298
0.962436807123548	0.959413834658650	0.938185992659581	0.926701963731103	0.982217790936921	0.952019421057608	0.993858925630828	0.963579548610097	0.971995251665072	0.973232092584360	0.943407153124503	0.973783296040300	0.967643584972184	0.992630607361295	0.958989377844705	0.971867264032716	0.959195394219478	0.974653839510353	0.972327944061467	0.972399724680334	0.965711143254705	0.922440703372062	0.951056676837652	0.976400426123688	0.950444856170197	0.970442433940561	0.978061445247751	0.970014933569189	0.990327951447670	0.945599594523143	0.971233315062934	0.634641479807753
0.962470175288637	0.959414284633474	0.938264867926554	0.926760382126546	0.982136280370024	0.952213887431858	0.993957608471328	0.963478878273176	0.971998635508772	0.973298372054559	0.943519248492937	0.973778996685847	0.967599007699677	0.992703795341721	0.958979753268854	0.971971679126847	0.959247101692459	0.974713183629070	0.972353197213691	0.972363720442982	0.965623338883014	0.922494153648324	0.950905845697298	0.976419913317996	0.950483693240508	0.970487590882509	0.978010752867144	0.970090008912992	0.990380547298814	0.945512159951501	0.971198011183126	0.634621574072930
0.962589758612387	0.959453057949915	0.938350096427717	0.926896197456830	0.982087547079856	0.952324341143384	0.994001722342785	0.963503662672284	0.972165300048969	0.973394091391177	0.943566249038383	0.973720025247518	0.967545014435345	0.992729683960682	0.958844080242672	0.972132871992870	0.959266478245251	0.974715329297129	0.972441270006908	0.972499048154581	0.965626863375969	0.922563131069168	0.950708900742247	0.976512047389221	0.950507423729801	0.970478218177398	0.977909306430719	0.970227492253706	0.990540923211407	0.945410542808589	0.971184965689747	0.634493310171008
0.962530824245312	0.959464585179667	0.938227999388276	0.926944202005905	0.982172503465050	0.952471768659055	0.994058002764356	0.963546912939570	0.972267717543869	0.973458619607976	0.943582555180691	0.973735221390498	0.967631934281414	0.992721929389564	0.958864898143944	0.972270600996387	0.959260504266933	0.974753863537615	0.972437146250833	0.972616744620768	0.965657900727029	0.922630590486715	0.950661446455400	0.976610678855041	0.950497733276487	0.970427792073903	0.977943331053898	0.970348840345290	0.990674134507733	0.945273832923347	0.971171346180195	0.634467088897739
0.962618665129736	0.959432303413297	0.938228764668349	0.926982967240225	0.982155536340555	0.952604703403712	0.994021165530652	0.963592428014602	0.972265312535250	0.973604786605709	0.943449949340878	0.973654570270633	0.967515663287366	0.992821234591602	0.958933159802394	0.972390528610865	0.959254827950067	0.974887510215207	0.972554874114628	0.972536211887754	0.965861570589665	0.922637779986049	0.950663851295410	0.976700330017233	0.950348820659913	0.970341210847327	0.978018397953597	0.970475611085408	0.990859006250329	0.945201357226172	0.971276851087768	0.634328688393397
0.962633821160988	0.959455981926111	0.938327849944277	0.927068883748474	0.982147329318842	0.952559623120226	0.993948388593739	0.963737575380739	0.972291871286993	0.973625241742789	0.943343371450134	0.973632248967554	0.967472499118224	0.992814943292407	0.959095139473874	0.972385241526508	0.959140543026169	0.975022271858844	0.972597336356766	0.972463222819477	0.965981567854968	0.922599871923695	0.950687362395391	0.976746472460312	0.950277625607691	0.970348924837007	0.978107836072484	0.970512684444599	0.990924257873883	0.945095172658491	0.971320132609603	0.634109289151507
0.962597112598569	0.959460930646250	0.938441913972686	0.927016506875228	0.982145551108331	0.952486630582838	0.993965517992841	0.963853143288510	0.972287558067567	0.973719664309999	0.943344515261258	0.973702209029567	0.967404236415359	0.992731537732621	0.959086010601085	0.972351762341879	0.959016472499107	0.975064280848437	0.972637954652737	0.972462297764845	0.966003745006356	0.922567528581337	0.950769466488823	0.976731165744719	0.950383117225006	0.970397139496321	0.978119724855680	0.970558750222606	0.990849440090674	0.945148847484608	0.971397635530619	0.633955190436232
0.962518538120016	0.959490046663176	0.938461759055124	0.926923667862948	0.982143511287783	0.952314201159648	0.993865427301042	0.963827900099143	0.972357698718442	0.973841240880844	0.943317183300913	0.973771311626125	0.967404243559254	0.992657362836147	0.959091638445668	0.972250447151068	0.959032326496435	0.974986645468610	0.972574004635374	0.972452440149121	0.966001619194856	0.922614400902054	0.950715762206961	0.976667990101764	0.950408098507691	0.970393281270577	0.978067910916553	0.970482194681658	0.990762529944946	0.945150930951527	0.971386615664804	0.633897907826642
0.962518675918195	0.959440065074883	0.938380210386369	0.926892647097877	0.982248315749386	0.952208623701061	0.993853986627818	0.963674453922544	0.972337694529020	0.973776429439821	0.943290113817482	0.973751219890447	0.967386819091659	0.992536592343659	0.959090417733852	0.972123605033471	0.958950250647466	0.974846273396848	0.972523707583803	0.972404898117209	0.966016178104592	0.922579418460946	0.950751767544234	0.976523646613680	0.950450791658731	0.970357742304727	0.978044136041551	0.970294848279001	0.990738668142008	0.945199237998854	0.971378444638143	0.633853770474625
0.962441425134547	0.959390992655048	0.938273483588992	0.926877881767678	0.982287958717036	0.952207667766776	0.993786226359773	0.963605944153938	0.972311659015955	0.973752072076594	0.943271993506063	0.973714986358402	0.967349306358815	0.992632962267682	0.959004436471958	0.972064585482214	0.958930388031198	0.974918420935069	0.972525569360264	0.972348278261882	0.965900058176957	0.922554411413301	0.950848055579869	0.976453338164685	0.950498600890891	0.970273760531503	0.977896415543131	0.970171668420894	0.990738494752108	0.945165236819505	0.971414705519498	0.633818288808840
0.962512841364160	0.959361162182228	0.938225715725522	0.926903505448106	0.982253269004679	0.952233136358571	0.993688722368131	0.963595029215026	0.972314490816313	0.973756580934898	0.943229050378049	0.973652237134656	0.967270099500797	0.992671039530424	0.958877937056891	0.972065415236150	0.959025983662290	0.975000052879275	0.972582607513306	0.972333205114038	0.965898512657568	0.922534810000955	0.950925242463789	0.976534560194834	0.950448500119819	0.970269694403050	0.977820514521096	0.970239636402242	0.990607919905370	0.945014577819356	0.971443051729534	0.633598530308569
0.962491004049882	0.959375866338465	0.938182899630165	0.926893317701688	0.982230137395631	0.952363290763303	0.993725561981212	0.963651543469537	0.972267337595416	0.973690899922560	0.943319962167744	0.973610782249486	0.967365524781623	0.992567768624613	0.958858774778308	0.972283404689027	0.959102138614637	0.975116734888711	0.972511389061136	0.972378989049187	0.965956948266336	0.922555398209018	0.951058469428476	0.976557615646360	0.950552682749249	0.970254394432821	0.977786599150958	0.970319089256143	0.990505136474973	0.944933171569334	0.971378226901801	0.633457258897775
0.962559561902347	0.959410537127997	0.938240264912058	0.926872845143067	0.982225928663274	0.952515827986581	0.993845133231296	0.963639435516913	0.972244385947829	0.973721398154908	0.943342408773896	0.973524732796864	0.967353632088422	0.992570156072347	0.958838318876091	0.972496851981407	0.959120592823084	0.975250231147630	0.972552937218106	0.972350073518457	0.966074866480799	0.922603095145689	0.951037828289948	0.976576735787890	0.950560831062822	0.970180538702317	0.977832619007912	0.970368434467670	0.990508472668882	0.944955555859456	0.971377411575537	0.633378618228582
0.962549421776663	0.959440800963151	0.938214193440063	0.926849054645580	0.982243667774382	0.952585482709082	0.993983528975933	0.963651954129417	0.972230481912649	0.973671382029617	0.943338968037398	0.973459765713852	0.967436681273455	0.992576806665580	0.958804122966024	0.972588403806831	0.959160674981732	0.975264139343747	0.972528865473981	0.972321345202853	0.966088772055308	0.922573057065255	0.951010113308216	0.976546308485526	0.950563753418776	0.970233548024431	0.977850270063524	0.970314243023709	0.990479449167458	0.945014714908257	0.971367352229689	0.633299939551446
0.962493758779075	0.959502909048814	0.938150922999030	0.926772325302595	0.982209639160462	0.952654507138689	0.994184434308821	0.963667354625612	0.972192240538233	0.973697263438857	0.943423915390737	0.973523414168497	0.967387804066787	0.992603599869156	0.958609258818033	0.972641851967241	0.959187998007475	0.975331112672516	0.972556094582372	0.972331044550419	0.966037839546901	0.922517062893426	0.950999930044450	0.976541859736662	0.950645817894924	0.970345653383867	0.977899352768734	0.970331668740946	0.990443867943298	0.945176290171633	0.971402283932009	0.633126907682436
0.962427359367855	0.959528326172038	0.938079406042543	0.926662719278332	0.982044189648941	0.952638630341459	0.994168694299311	0.963675723275870	0.972152600327213	0.973623347026856	0.943388185443371	0.973664125816129	0.967381674824692	0.992697405543664	0.958488249556776	0.972642143337216	0.959255575273586	0.975437310430020	0.972461746305782	0.972331549105763	0.966044154171233	0.922521943191271	0.950964493561824	0.976667044268784	0.950528931185876	0.970362263721789	0.977890462474409	0.970332011744568	0.990476864332945	0.945288299262910	0.971357758258873	0.633000123140743
0.962453416063766	0.959447589498489	0.938089808634390	0.926633102485128	0.981958592727545	0.952609418017810	0.994145084841602	0.963507514129114	0.972090832784352	0.973530872479971	0.943386830668966	0.973729949988676	0.967280342299274	0.992694851909036	0.958527450921790	0.972592154320319	0.959296599789220	0.975412052494375	0.972386724543595	0.972270452862056	0.966096505383570	0.922514005524838	0.950955328795152	0.976678634244115	0.950381106147974	0.970388360382012	0.977941590843234	0.970262124161977	0.990523046678925	0.945346189770983	0.971351230095227	0.632824717415361
0.962352050403606	0.959344589999742	0.938161204914586	0.926637377807062	0.981788931816838	0.952566689306120	0.994044520854809	0.963403183645922	0.971990071548401	0.973482700414774	0.943428797747913	0.973727773073694	0.967113148381699	0.992717217167249	0.958510154508811	0.972485685989445	0.959358208340000	0.975416114680101	0.972326099339180	0.972174781304596	0.965943881294760	0.922619579861206	0.950926753871809	0.976557168501581	0.950326795377627	0.970402942874743	0.977841704944758	0.970191634993886	0.990476183215749	0.945353762774798	0.971236866533288	0.632651309480480
0.962384796966662	0.959341758738886	0.938192664247766	0.926688480475279	0.981700392841864	0.952447436242217	0.993918416399905	0.963402102524208	0.971931633064694	0.973426166610780	0.943393652981865	0.973660102701896	0.966929957440020	0.992654180488107	0.958353682441852	0.972372282406699	0.959441437543692	0.975310873774384	0.972278361221568	0.972191267646610	0.965870896976455	0.922684483692435	0.950877622141948	0.976471964913905	0.950287515900937	0.970364665347330	0.977703106036551	0.970141130832826	0.990405688885882	0.945355875341160	0.971128483332924	0.632435935747799
0.962289407983215	0.959338750453309	0.938046111041655	0.926655344252439	0.981800622348871	0.952337592993379	0.993871090873053	0.963343285317760	0.971817677992654	0.973313282041196	0.943365936388710	0.973643187586232	0.966991993148193	0.992575548137868	0.958337341351602	0.972273820236191	0.959522105439297	0.975223223719380	0.972146884281134	0.972158218946144	0.965824556030176	0.922710472223686	0.950906662906796	0.976343160989833	0.950222536724205	0.970240492307901	0.977632239164597	0.970048101430547	0.990285524447090	0.945335722238352	0.971004799247396	0.632329650318298
0.962329843594351	0.959280647832197	0.937986570503416	0.926604370780513	0.981864943292880	0.952322291005382	0.993759891144781	0.963240018038793	0.971697022945369	0.973289275596470	0.943221563528085	0.973524680059469	0.966927191399286	0.992593006038421	0.958351989754975	0.972177363401002	0.959590395958832	0.975217523213944	0.972099788927794	0.972001003277355	0.965869341544389	0.922722154587235	0.950869970417058	0.976283788860800	0.950060962888632	0.970087305263583	0.977627825715789	0.969929748520211	0.990248561852992	0.945344459506723	0.970983756071114	0.632185643344791
0.962329292547471	0.959293605176492	0.937988866022033	0.926575614054737	0.981940938555163	0.952327108785359	0.993630919729411	0.963239601016719	0.971704035004401	0.973242540508334	0.943127754544195	0.973415030092264	0.966898906073461	0.992582155006603	0.958444140882037	0.972079267027894	0.959547969689779	0.975249664108254	0.972032047756806	0.971968556403272	0.965840365150528	0.922616949694552	0.950849674058675	0.976265877162563	0.949954270503521	0.970032990954274	0.977635604862578	0.969843085345230	0.990234597634300	0.945271529908859	0.970936408400443	0.632021415381040
0.962352545220395	0.959245940198647	0.938025164765362	0.926470375887303	0.981920413752231	0.952375108174149	0.993670337560347	0.963232889809724	0.971754829297593	0.973397495222457	0.943156760005925	0.973374570952050	0.966783544677055	0.992511482841064	0.958456644631190	0.972064693188023	0.959548119116557	0.975225913804348	0.972045465806549	0.972049484455376	0.965791226370842	0.922506071530849	0.950916590476444	0.976248066958945	0.950019527936859	0.970032717080282	0.977611874994330	0.969825704396598	0.990231778724810	0.945375721803877	0.970962031555897	0.631910321089194
0.962378680388292	0.959237080061532	0.938037597178525	0.926369415045296	0.981877879028261	0.952401690703513	0.993666231907004	0.963157703452361	0.971870035046482	0.973565946529331	0.943140658714628	0.973361930273151	0.966740206913247	0.992404315355512	0.958524650145520	0.972046318495996	0.959573584407014	0.975118878031220	0.971978603126352	0.972121506183299	0.965788413572374	0.922516090037429	0.950871099052035	0.976272153035422	0.949978726747309	0.970011011807916	0.977563143484012	0.969799246228171	0.990284937695908	0.945426018437155	0.970979566082685	0.631856988924240
0.962479217433801	0.959164791357867	0.938049610664265	0.926404640165178	0.981950598934784	0.952457104085703	0.993633292201588	0.963025768255179	0.971844734164537	0.973550241964116	0.943154355602194	0.973274536914476	0.966788611454567	0.992299187134570	0.958603587285382	0.972036806614212	0.959478995389394	0.974983289592421	0.971983581827360	0.972145908884360	0.965787897861896	0.922481341836942	0.950843809329156	0.976227128785639	0.949965269764397	0.969985963951199	0.977523957996436	0.969695617235072	0.990443259624368	0.945559886145660	0.971012451063454	0.631847942266520
0.962393036596998	0.959139777175606	0.938027480085547	0.926471561173868	0.981945236218056	0.952518904275740	0.993557342470848	0.963037204169052	0.971804720559214	0.973507107870670	0.943151419477079	0.973183769340679	0.966841621148694	0.992426496613946	0.958553169725731	0.972013072378129	0.959418263201893	0.975049668056661	0.972025379734655	0.972109296384785	0.965609162783997	0.922525383872891	0.950816073967171	0.976252163214403	0.950022712884419	0.969895649761011	0.977349787337580	0.969653838979210	0.990587123180897	0.945654765945047	0.971092697134367	0.631778883640589
0.962433876776023	0.959188061856901	0.938003329323999	0.926532807652727	0.981940183889473	0.952503344151419	0.993452425427638	0.963098147045427	0.971878585258540	0.973500632614564	0.943069988685277	0.973155613972334	0.966905435006613	0.992570985858656	0.958509331403481	0.971945273619039	0.959451164169158	0.975166773580579	0.972124602708088	0.972141951616716	0.965547074291727	0.922557119905752	0.950822432901760	0.976415344556963	0.950014857436510	0.969911277622279	0.977231203656049	0.969733596935970	0.990627717214514	0.945645523880851	0.971151508004563	0.631539080272549
0.962343467797150	0.959274345123941	0.937916285496795	0.926539530225457	0.981871245464161	0.952508905739224	0.993439578647795	0.963106251411006	0.971843843867086	0.973415950277750	0.943123408068590	0.973242850920355	0.967121691761658	0.992543647650472	0.958552103032011	0.972018668847168	0.959442170613211	0.975274006321055	0.972078160435659	0.972203198529817	0.965504826520949	0.922626085205472	0.950882193674777	0.976415316772839	0.950084208413537	0.969978815830532	0.977239979518231	0.969758135961286	0.990631279415560	0.945649593490868	0.971089106910698	0.631379854098702
0.962269945616313	0.959320984617379	0.937911485465985	0.926501830916106	0.981790804339678	0.952450870433241	0.993401951270914	0.963093250434299	0.971773204552330	0.973394589501918	0.943096832616094	0.973306331967028	0.967095915903075	0.992532887155380	0.958612381871590	0.972013140653607	0.959411561122008	0.975375154740891	0.972104507785467	0.972153828245834	0.965535391182921	0.922689144506971	0.950775206157439	0.976299502349922	0.950022088672814	0.970008963262821	0.977281336389284	0.969682443423561	0.990685441591334	0.945722103904325	0.971082871654215	0.631295347238944
0.962144789982553	0.959303677070533	0.937834278648798	0.926481074919217	0.981765731602622	0.952288433466782	0.993363257217625	0.963136106508607	0.971728476039140	0.973298989602863	0.943050409121577	0.973356895444384	0.967083783501423	0.992522937331013	0.958653847741131	0.971854367552665	0.959418147467513	0.975407958710769	0.972056702199383	0.972045776495404	0.965542780126622	0.922665697805656	0.950694067047002	0.976091402188638	0.949949089289070	0.970152735605759	0.977272845827358	0.969505383641579	0.990706488064437	0.945744348923554	0.970995394837614	0.631244520397049
0.962113022740274	0.959295339650993	0.937692546841018	0.926498396945080	0.981766472997065	0.952217777451728	0.993415696983007	0.963185008454338	0.971698396964808	0.973291704497667	0.943077538985955	0.973468023877071	0.967006333007824	0.992527363013791	0.958561876482275	0.971782762440998	0.959411190355612	0.975457583449467	0.972084097806002	0.971972160738372	0.965574108684195	0.922599193166768	0.950683402024369	0.975987385295708	0.950037634524028	0.970368178441729	0.977319828987855	0.969435906743881	0.990668288090030	0.945818668723330	0.970963028842111	0.631141751056609
0.962129871479835	0.959363657897587	0.937567531124650	0.926464795018170	0.981750930780201	0.952152801893075	0.993397963614859	0.963235435985532	0.971661645077345	0.973248131276548	0.943050065002310	0.973678974986186	0.967018442218188	0.992578691721459	0.958515445135694	0.971727995885779	0.959466132449398	0.975481598347901	0.972035670923222	0.971986475766856	0.965699782746321	0.922568577572827	0.950619524104034	0.976068017486477	0.949976482961044	0.970507530704498	0.977410977557684	0.969469905398520	0.990646761577913	0.945864810028336	0.970949679181070	0.631176693248770
0.962240241187513	0.959403824547953	0.937646928889328	0.926533005061644	0.981823143393452	0.952243684643587	0.993484348208061	0.963155491707103	0.971617842547707	0.973216552535071	0.943109452146258	0.973815475887882	0.967054218416591	0.992575687481954	0.958525359945643	0.971741934584220	0.959541401367138	0.975361685948569	0.972079772131929	0.972002643345775	0.965814192098899	0.922513607581226	0.950552392458846	0.976139399945149	0.949928241910671	0.970649866819454	0.977533960726171	0.969498369837384	0.990694098612502	0.945855544609417	0.971048855770721	0.631258568547049
0.962336060410878	0.959445172997207	0.937831215745057	0.926653671355524	0.981749416778552	0.952495764178369	0.993550599863069	0.963180731127805	0.971625624365913	0.973238577622145	0.943269545276425	0.973870598369542	0.967024647941232	0.992643569978720	0.958508508277660	0.971864584358971	0.959635694015374	0.975369746199346	0.972131295312369	0.972033061093266	0.965715351408553	0.922552387303029	0.950453154718354	0.976148350752070	0.950083467714441	0.970753049221278	0.977448626343349	0.969554263740474	0.990769301471840	0.945869144739606	0.971053137758667	0.631384105330459
0.962540051230225	0.959504342740785	0.937988788498121	0.926840010768938	0.981675420244163	0.952640178251372	0.993566709147335	0.963277269356541	0.971784666088422	0.973294369383018	0.943352285699425	0.973851983635498	0.967008790897504	0.992624489619767	0.958354944542414	0.972023629718559	0.959708785249886	0.975330192431464	0.972258965425506	0.972189690796085	0.965673660342138	0.922610324905577	0.950359962415982	0.976200619718026	0.950186881548386	0.970746963511559	0.977346799682305	0.969657949699128	0.990925981146115	0.945870499368162	0.971098770534351	0.631411516856656
0.962571812963366	0.959530660161732	0.937933248266299	0.926872702671705	0.981726699109904	0.952776872943472	0.993658613225512	0.963329911610196	0.971861590874655	0.973313732867086	0.943408769315592	0.973876791387446	0.967180643632406	0.992573491603706	0.958374745254611	0.972129380572918	0.959799768491585	0.975363931065881	0.972258140248109	0.972315112170460	0.965649930694298	0.922683064276439	0.950414322221734	0.976248475727871	0.950229625353440	0.970686769699311	0.977342529444844	0.969701561793022	0.991045818349179	0.945822277403169	0.971122063926941	0.631502179281397
0.962745719848472	0.959501721025078	0.937980693595769	0.926888444813232	0.981714350142990	0.952873299303094	0.993643421913725	0.963344556947618	0.971816086877995	0.973382769219669	0.943334370303231	0.973815602057641	0.967160297910034	0.992644497605934	0.958484699982946	0.972200675252818	0.959878857376480	0.975493189335431	0.972346645214310	0.972268360020036	0.965801865290101	0.922735963550382	0.950462300919029	0.976298644263562	0.950130473652305	0.970573555782844	0.977379669146839	0.969745655009994	0.991174821957485	0.945839731727481	0.971218185981684	0.631486236955155
0.962827231716491	0.959520302090432	0.938086925705584	0.926967506335237	0.981729937956805	0.952833941747540	0.993552348623815	0.963449642913721	0.971814195568553	0.973344865927219	0.943296166673164	0.973811534920733	0.967174389784212	0.992626407667601	0.958698880423288	0.972156796661460	0.959872380541552	0.975610459844692	0.972355671226757	0.972205693984387	0.965883750731621	0.922754913694402	0.950485040854749	0.976312509330100	0.950118189002054	0.970562630522913	0.977415275299981	0.969717241251021	0.991153479967050	0.945802586655503	0.971241407068737	0.631377405599249
0.962839419334265	0.959532277080500	0.938181442943083	0.926922464758919	0.981762794188730	0.952764654834628	0.993585329378612	0.963513853808536	0.971801767816080	0.973415998151789	0.943378040021270	0.973902141338013	0.967141630771363	0.992573872989440	0.958729421282303	0.972080865357947	0.959835426622203	0.975627015225181	0.972387745201022	0.972207336036416	0.965887110151090	0.922753031202489	0.950528300586923	0.976292113687890	0.950294651716089	0.970596028256492	0.977420232782617	0.969739848646654	0.991039696710088	0.945923474321993	0.971300952835597	0.631308263939528
0.962814073182531	0.959590377165232	0.938160024486216	0.926849056007273	0.981829521922803	0.952584981448557	0.993530799103403	0.963442781274600	0.971877672137170	0.973544726189186	0.943423262648706	0.973964731474112	0.967156086967984	0.992531071543388	0.958728522044211	0.971957486318945	0.959879956692077	0.975530192258419	0.972299672654814	0.972213464791658	0.965860164540170	0.922776272028309	0.950429966236367	0.976245861853451	0.950368167257276	0.970579866726598	0.977397641244216	0.969657175370477	0.990935729356545	0.945956027694486	0.971282323753258	0.631292598321361
0.962831338752141	0.959546454655729	0.938065905103425	0.926849432638217	0.981982768512027	0.952457900186335	0.993565012579686	0.963283611276682	0.971857589913156	0.973510477261156	0.943422979486211	0.973925495795571	0.967143884481608	0.992447755596093	0.958697252922645	0.971813295929046	0.959796369361492	0.975344991361437	0.972235762126096	0.972170393974473	0.965854475588217	0.922709676984749	0.950412990713878	0.976133807357558	0.950454172567127	0.970544799085770	0.977437148582029	0.969484239530927	0.990859413273993	0.946037088012841	0.971246845577269	0.631305313521068
0.962806929300219	0.959500154036426	0.938019783729901	0.926915893940057	0.982072614154698	0.952421076573073	0.993560944446381	0.963255771308210	0.971843581234697	0.973515618306162	0.943402406924273	0.973931047246920	0.967142672039296	0.992664962133690	0.958616605708850	0.971735928879531	0.959758439839494	0.975344546522885	0.972233008649606	0.972124940316019	0.965704703474511	0.922697184975990	0.950443690028674	0.976156888173344	0.950552108550814	0.970504086660582	0.977358847431343	0.969431850684097	0.990848466296147	0.946070331107591	0.971278213283545	0.631315871114177
0.962904416450756	0.959496345676541	0.937998993616639	0.927043399652651	0.982051230947489	0.952433877990437	0.993530653855415	0.963271022086357	0.971879737944611	0.973561692412052	0.943329043272544	0.973948372541759	0.967122988190085	0.992799507049580	0.958470691231044	0.971724253167336	0.959834589794314	0.975386292130350	0.972300611679439	0.972164269416880	0.965663200408445	0.922701784337437	0.950462449767879	0.976320520699151	0.950575612456955	0.970589549072011	0.977291192833981	0.969554178872818	0.990757552768316	0.945965722487106	0.971297115927673	0.631152555878631
0.962897884293872	0.959566813159044	0.938006489099664	0.927127901454939	0.982012693420652	0.952566913723239	0.993616547447155	0.963348677356646	0.971858768025710	0.973554627796498	0.943408377321377	0.974021369589212	0.967273249416925	0.992753346280684	0.958406598269053	0.971919442843568	0.959889080703708	0.975438469595749	0.972242660828927	0.972270705355678	0.965659079950611	0.922777547059224	0.950561057427393	0.976378030960566	0.950738448818050	0.970697929317098	0.977246193886619	0.969662736910128	0.990695651320637	0.945896196994666	0.971227617658244	0.631019776368018
0.962985861679919	0.959666340817397	0.938080007562626	0.927189887586374	0.981978347478491	0.952709535111310	0.993750228224030	0.963349172282799	0.971856170188294	0.973650318148005	0.943450022774003	0.974031759541189	0.967305284062360	0.992791073378532	0.958365578612061	0.972081557694715	0.959917771453757	0.975480970852720	0.972307235790264	0.972293655075897	0.965700151727060	0.922906344769771	0.950543495113052	0.976406379976200	0.950797626576986	0.970734124012080	0.977235814056775	0.969740638550789	0.990760702012851	0.945894190996497	0.971224783694978	0.630929769802583
0.963008004686586	0.959783888260104	0.938062346264473	0.927233090448288	0.982004689533867	0.952743758517646	0.993841368775592	0.963423721766751	0.971841284781914	0.973676479392746	0.943474836913371	0.974062330554954	0.967413611094515	0.992820057925050	0.958347970046208	0.972072498600905	0.959985546377499	0.975408958509439	0.972292309144567	0.972282670927353	0.965645639628794	0.922942541891287	0.950496433055591	0.976352653479607	0.950855836524874	0.970873714832928	0.977197424965682	0.969701583673104	0.990814912359656	0.945846850024296	0.971189152763800	0.630821808381587
0.963020582705412	0.959927366074572	0.938003111294244	0.927251783198873	0.981975530326205	0.952772956740513	0.993970974608795	0.963512534491652	0.971776590893066	0.973738478899828	0.943597863803698	0.974200424967983	0.967380034347079	0.992867943003636	0.958190397201058	0.972042369217330	0.960031165663623	0.975404274296451	0.972331288990248	0.972289012631513	0.965557771628159	0.922936763665880	0.950478333791220	0.976293971725795	0.950986401514211	0.971061401318431	0.977198388868861	0.969690584850324	0.990809899403497	0.945903757983954	0.971199424961345	0.630620099292779
0.963012444930215	0.960054999893304	0.937926702260134	0.927243015147736	0.981831353314233	0.952745562962939	0.993943699763548	0.963599283562362	0.971727176870230	0.973713736888029	0.943604402884308	0.974341415790499	0.967403393956604	0.992983391098391	0.958119880159841	0.971944506087127	0.960110378544901	0.975446875425002	0.972242761730326	0.972318308614916	0.965550785089846	0.922965475231960	0.950462289679959	0.976333612793973	0.950925112079993	0.971128334037289	0.977158241509685	0.969661750971815	0.990839007218901	0.945916343495093	0.971162406134583	0.630473481777827
0.963041972948733	0.960072245611365	0.937903467757268	0.927315864857875	0.981811847882477	0.952713967808665	0.993961752648087	0.963517434048685	0.971688369332809	0.973641878817958	0.943629282661540	0.974400592323195	0.967342457866312	0.992978951290047	0.958165091815556	0.971796998249133	0.960113293744224	0.975371736162575	0.972203000976165	0.972295111636747	0.965574206991171	0.922976529064135	0.950467912249615	0.976271540769245	0.950834387988890	0.971150318948697	0.977185231476068	0.969549238983677	0.990885556250329	0.945917135322095	0.971174318552648	0.630318924029856
0.962926357370658	0.960052701433051	0.937935539233194	0.927359791430201	0.981735515011137	0.952673822070701	0.993895042423212	0.963488709327236	0.971621632062081	0.973615602088828	0.943687467100445	0.974366825818652	0.967230841061920	0.992999798137238	0.958174713571083	0.971631592887160	0.960104334071144	0.975346467303465	0.972163319769570	0.972228307044386	0.965404339946403	0.923089249971528	0.950462360079845	0.976097077343540	0.950837497725149	0.971131101780820	0.977088820285081	0.969450277471348	0.990875498864824	0.945881268954820	0.971073508004374	0.630199738110070
0.962897238578842	0.960105104240048	0.937923802759700	0.927415377946876	0.981730636603752	0.952531340407793	0.993797687888666	0.963569557406157	0.971618557428182	0.973570977907549	0.943650327179620	0.974261943015930	0.967119491088472	0.992913468037884	0.958025810932567	0.971489561430465	0.960120444585297	0.975274589662246	0.972129033821162	0.972236976096414	0.965327078501139	0.923135062405549	0.950460524553018	0.975960109122219	0.950839317307817	0.971023017713383	0.976981246332219	0.969392002951671	0.990888104654319	0.945869561823833	0.970969395921152	0.630092894127342
0.962765068475369	0.960128627890530	0.937764416377953	0.927385874968424	0.981910497258559	0.952431437754064	0.993788463095583	0.963613807104292	0.971518131427648	0.973452641411517	0.943599745564621	0.974211256078682	0.967281260801778	0.992811039659422	0.958018714751009	0.971414323318000	0.960152433714312	0.975253116194698	0.971995858415009	0.972211848209348	0.965272726150283	0.923142762915191	0.950499441498674	0.975785936501338	0.950796491388605	0.970854630539415	0.976940418255323	0.969339106739828	0.990855424240032	0.945809327089231	0.970841061424774	0.630149829397906
0.962799443129806	0.960072795841679	0.937680043404571	0.927351321086751	0.981987211002006	0.952413665774574	0.993757889482957	0.963633788130461	0.971372993373137	0.973409790648506	0.943470692023290	0.974084813138677	0.967307333876967	0.992803751352320	0.958033564370481	0.971379115854413	0.960214935039188	0.975328591887394	0.971919585323897	0.972070985533706	0.965322722450270	0.923166589979790	0.950444912328251	0.975731970296898	0.950647516916563	0.970676647068814	0.976996137144790	0.969276333080762	0.990877185587855	0.945757725552666	0.970775837156190	0.630201083413803
0.962821955646027	0.960080161809683	0.937700288416277	0.927355708350545	0.982054436606025	0.952398242532695	0.993694790319705	0.963737938610263	0.971360188805772	0.973345833389992	0.943423715880085	0.973983090298220	0.967356189755903	0.992804710840370	0.958085208069376	0.971356914643450	0.960180457653252	0.975444407427484	0.971848732164561	0.972056726325962	0.965312787351129	0.923085998869430	0.950397142358710	0.975703104011323	0.950602710843307	0.970630850383427	0.977065921590272	0.969219542136763	0.990881297427113	0.945599472991264	0.970670780179330	0.630224364441686
0.962852989715730	0.960054551024022	0.937768715166231	0.927305087195221	0.982018864552323	0.952448843630185	0.993787514749332	0.963801389013946	0.971377770342993	0.973456742020891	0.943519977718888	0.973965517940611	0.967305375496741	0.992782363280567	0.958022822003136	0.971417650705753	0.960181138722039	0.975520760102723	0.971854489422550	0.972127662449904	0.965293626821988	0.923036514501086	0.950422862539067	0.975690466313193	0.950746567540399	0.970647317832188	0.977103760031603	0.969232078872555	0.990877368101728	0.945619779015974	0.970653459646480	0.630289860741982
0.962890535465720	0.960096925623423	0.937847049860877	0.927269803131504	0.981930724860464	0.952507367231998	0.993843554051315	0.963781152754341	0.971494952035042	0.973581891695849	0.943565275965871	0.973974787952811	0.967295480825140	0.992752265544982	0.958030069591454	0.971468799597402	0.960216774796668	0.975475849969072	0.971792308615040	0.972188593713424	0.965346847629462	0.923110364486718	0.950337569007077	0.975751947457461	0.950781925078447	0.970656827843985	0.977113914347660	0.969232239818904	0.990908124943479	0.945605596488197	0.970649540796123	0.630393506292158
0.963015822739357	0.960075904340249	0.937925407773562	0.927347578385256	0.981975057464935	0.952575756861533	0.993896603456229	0.963699089630352	0.971477184076339	0.973529285619082	0.943623212050818	0.973884246007525	0.967328952204052	0.992700694981482	0.958079401894875	0.971524615083218	0.960098963725241	0.975382178133832	0.971813350499888	0.972186626654011	0.965462607261712	0.923097369488846	0.950291433783158	0.975766833755455	0.950822337144001	0.970648140887531	0.977160389386390	0.969172955461218	0.990994188936780	0.945703367017786	0.970668254687485	0.630512254045909
0.962965855542485	0.960128919171342	0.937971404146221	0.927434905679245	0.981977828310943	0.952638255203966	0.993902009139433	0.963763583963646	0.971451087682915	0.973472461708354	0.943609924462912	0.973789217290691	0.967354544176518	0.992869072035321	0.958002569680938	0.971562208222963	0.959987044986289	0.975453414385827	0.971849442421080	0.972145819592298	0.965358177661740	0.923117773314670	0.950284654263533	0.975821334232401	0.950874342132041	0.970552158516125	0.977038223237213	0.969163865092505	0.991075727001321	0.945751615842713	0.970749805456816	0.630555430240806
0.963027453894664	0.960227115692063	0.938004528250264	0.927524965013136	0.982006438598755	0.952650597977425	0.993851263460395	0.963913946665291	0.971527741164345	0.973495486392833	0.943496228990637	0.973751658370464	0.967368649544789	0.993046270275870	0.957995608071723	0.971539415804272	0.959932502328786	0.975521601990018	0.971960095791475	0.972194596204298	0.965360460323237	0.923124617854056	0.950321965460157	0.976031187922174	0.950800951269120	0.970553042183643	0.976976190352838	0.969303768574592	0.991075642236539	0.945736038004852	0.970846644339201	0.630449318759783
0.962965644180906	0.960345302882359	0.937995520210582	0.927572107296379	0.981930522471067	0.952659250665169	0.993879142223761	0.964010172215579	0.971495914555695	0.973430188791703	0.943499980599177	0.973835767111473	0.967559759184347	0.993015402474659	0.958120214813210	0.971632385403540	0.959831466735094	0.975555814201798	0.971937695518259	0.972254820951909	0.965351851786541	0.923173065161258	0.950451539883234	0.976085250989763	0.950779247084395	0.970603510244888	0.976991183104367	0.969381891636095	0.991069264774708	0.945767235763913	0.970813696214411	0.630418533421822
0.962909346353196	0.960426308803940	0.938071701807340	0.927577475948437	0.981840574571674	0.952598838083262	0.993882517076651	0.964038826691462	0.971462210745566	0.973469170746131	0.943447702981400	0.973869927505269	0.967553701090114	0.993005593074058	0.958257534093725	0.971616580243632	0.959743874304798	0.975564552777653	0.971995694810303	0.972240157156086	0.965376091537068	0.923230742806046	0.950430956852799	0.975981451305270	0.950614303700476	0.970590696008547	0.977015548258492	0.969321977174383	0.991131016387287	0.945849099279762	0.970817058026218	0.630448579872048
0.962789850116367	0.960445384735963	0.938080278904212	0.927569372963668	0.981852821947185	0.952445691850595	0.993874573195634	0.964083167227045	0.971430137630312	0.973431052128701	0.943374916524678	0.973893359239242	0.967552532031389	0.992976256772449	0.958378399560939	0.971441738503112	0.959730822741793	0.975510990224833	0.971965153918984	0.972164094766676	0.965358818688259	0.923225762007995	0.950413061520768	0.975776722287733	0.950453751197762	0.970660713166975	0.976967797868213	0.969145960937427	0.991180534098727	0.945839610513850	0.970729097162321	0.630493997472498
0.962748668188758	0.960438224162628	0.937966210729055	0.927555064183629	0.981886277729855	0.952325391349066	0.993975774505375	0.964044706894781	0.971415820762896	0.973434249928199	0.943371543272373	0.973964820769440	0.967451726327290	0.992938695421328	0.958350456042584	0.971349321899932	0.959720728376004	0.975538454127818	0.971988627976560	0.972086963552988	0.965361658276758	0.923168748613686	0.950432046491059	0.975660353656055	0.950454912058284	0.970784737434576	0.976980924996800	0.969061180764801	0.991141412450911	0.945856876360561	0.970708129184398	0.630475794496455
0.962749711174801	0.960413944474054	0.937851118945480	0.927446192448450	0.981885067819058	0.952195849546000	0.994011270282604	0.963944853970216	0.971393264740338	0.973376185773709	0.943287829873779	0.974118075965709	0.967440545778845	0.992964315299485	0.958345314544886	0.971275772987281	0.959740696799549	0.975553385782322	0.971925282492972	0.972077015221165	0.965478122779144	0.923132908809709	0.950377178726261	0.975747068765195	0.950286300316699	0.970812097559127	0.977054818936902	0.969070884362233	0.991076628222678	0.945828698484902	0.970690421732182	0.630560568139140
0.962834146977267	0.960344403263367	0.937859947879188	0.927428350574028	0.981941036353901	0.952197631947808	0.994163562304615	0.963665381797626	0.971352249180991	0.973313522461707	0.943245117041812	0.974185462608551	0.967438979703844	0.992939014639383	0.958372893371327	0.971260343193314	0.959740847858866	0.975426008298879	0.971920313276544	0.972052132760571	0.965562882656015	0.923063362930212	0.950335412959843	0.975795732333459	0.950131792220767	0.970867276841161	0.977199591390548	0.969088734486413	0.991050106573810	0.945762015307796	0.970748191196019	0.630669079812400
0.962831765546713	0.960304310570005	0.937915065242498	0.927458676552487	0.981824495646574	0.952335193368215	0.994250203624456	0.963505057857925	0.971353192616741	0.973358908231868	0.943295625448159	0.974174591307902	0.967353367132926	0.992976249895483	0.958366814274468	0.971339152181187	0.959693920007038	0.975430759483514	0.971935552208473	0.972016256942889	0.965434395330394	0.923074968087180	0.950245669104398	0.975772879050756	0.950146889275554	0.970922159415553	0.977139521867076	0.969138996253943	0.991067414183692	0.945679188869194	0.970707215583459	0.630798651863421
0.962919658059755	0.960294654133636	0.937978972058657	0.927550596597496	0.981754335485066	0.952412135330891	0.994284120660530	0.963460954621122	0.971523849155512	0.973443943730666	0.943272972005848	0.974105807089798	0.967261647272654	0.992971958204620	0.958238046314015	0.971486020131133	0.959632464762469	0.975394313411754	0.971996762931792	0.972153836526614	0.965405739058788	0.923088936998916	0.950109108590776	0.975815110384376	0.950154565714206	0.970904077894948	0.977032681659012	0.969246920954653	0.991205616640558	0.945587797995556	0.970682317180890	0.630850103606179
0.962846082606341	0.960259230271749	0.937841361605877	0.927545060658904	0.981813652552579	0.952528376193259	0.994341236171339	0.963444153186438	0.971610606814635	0.973520253492747	0.943244887065654	0.974119220682219	0.967319402333430	0.992949111566362	0.958260842017424	0.971600569033149	0.959565712285491	0.975400834320898	0.971963960856654	0.972290248574552	0.965366116547719	0.923111538093319	0.950097012812361	0.975867610147104	0.950121122259328	0.970828857764223	0.977056145360485	0.969339522493413	0.991306864024600	0.945458574519597	0.970648308611429	0.630966996047885
0.962918556841691	0.960187054644760	0.937808853999174	0.927547155731563	0.981766985104315	0.952666515830451	0.994314194819166	0.963443486172869	0.971607275169839	0.973694862452592	0.943083962574211	0.974034664578351	0.967183682988061	0.993036073539296	0.958322781491509	0.971722255292447	0.959515382372560	0.975516659266177	0.972054562900036	0.972263471978734	0.965516055049435	0.923088139439022	0.950118217409437	0.975927798153918	0.949955100589090	0.970734609135652	0.977118586842330	0.969446530160821	0.991468553259818	0.945390545489647	0.970730733437212	0.630974783099173
0.962919636878937	0.960172198932630	0.937887573718603	0.927609662689833	0.981756271930017	0.952632107297540	0.994232341538796	0.963556637986678	0.971652837542865	0.973748146512941	0.942963203713897	0.973992186546783	0.967104500523681	0.993012068394945	0.958477819422711	0.971722597946364	0.959366264592700	0.975621364386180	0.972075567709253	0.972246068879691	0.965597416670869	0.923034672085528	0.950140952922586	0.975957273481098	0.949869152017305	0.970731826825020	0.977196004365999	0.969489635177653	0.991514787304725	0.945291131325655	0.970760972748824	0.630904073320409
0.962863503495050	0.960134226334857	0.937980204649118	0.927519446437702	0.981773659331091	0.952582094729471	0.994261859251121	0.963639463665262	0.971664358627939	0.973868287680934	0.942959797772197	0.974057803724000	0.966992117104596	0.992928621944530	0.958453177526233	0.971704917202551	0.959198493822163	0.975630429237332	0.972096839478535	0.972272075368990	0.965612228449121	0.922987688481607	0.950205895485053	0.975934188604044	0.949987823483728	0.970787815067229	0.977211827305375	0.969560631013281	0.991451454008461	0.945361249471455	0.970811581291241	0.630895172192457
0.962779129497146	0.960125783291822	0.937972511848662	0.927398641978195	0.981788425817757	0.952440268179759	0.994186982761752	0.963604255351484	0.971769580219464	0.974032115424196	0.942925150628379	0.974120912642935	0.966961972873850	0.992853062266381	0.958456682389480	0.971624539213566	0.959170116229109	0.975514578001470	0.972030731673779	0.972291801696507	0.965595783026026	0.923015978148811	0.950131921509799	0.975894249787026	0.950019311532004	0.970776329717713	0.977187058298454	0.969516106238004	0.991385613254719	0.945364837048568	0.970800514469180	0.630959870962984
0.962769224152476	0.960054316677830	0.937871892962673	0.927338402589702	0.981903527979079	0.952376826065404	0.994197642489607	0.963444992763595	0.971792473183094	0.974005893092638	0.942890501998975	0.974092597137377	0.966930829058433	0.992722232461771	0.958443617870827	0.971515689339781	0.959055286953313	0.975315785866401	0.971995881843504	0.972284329617944	0.965583113633940	0.922964748326850	0.950142909700673	0.975799499400390	0.950068918415791	0.970719996944826	0.977195709983961	0.969363041121817	0.991381650887042	0.945410250469069	0.970795340645413	0.631034688976451
0.962679551742329	0.959992106766294	0.937781689219165	0.927305391686757	0.981935599280282	0.952428808315253	0.994161869926702	0.963379254406469	0.971805349532239	0.974019754304135	0.942855611226611	0.974052552220449	0.966879340591742	0.992807512867517	0.958346048509181	0.971473251855428	0.959028355538181	0.975324115281064	0.971999138488903	0.972253732232768	0.965444145308198	0.922934112735858	0.950213077530076	0.975788682705616	0.950123730254677	0.970619242521812	0.977086466136784	0.969270910529634	0.991413537108350	0.945368228910560	0.970832661870339	0.631087298745846
0.962754720788336	0.959967657733325	0.937735032475997	0.927316698852423	0.981890676229474	0.952514423902794	0.994093892905782	0.963376844175529	0.971824537670918	0.974059950860589	0.942780410618013	0.973999920391167	0.966791563419259	0.992828419805536	0.958238950408027	0.971513846609875	0.959121830300666	0.975359286744029	0.972060450405898	0.972263784596860	0.965449553207439	0.922912811380488	0.950283207041210	0.975923040023359	0.950081730049970	0.970616769059600	0.977026129698455	0.969378895484714	0.991300249773456	0.945211121170644	0.970856505389150	0.630962858566352
0.962743243631252	0.959993591575302	0.937700012245498	0.927301809446996	0.981857524259045	0.952693618893925	0.994138953813267	0.963432530002533	0.971782578256985	0.974023747073827	0.942837437033849	0.973969911226242	0.966880268368501	0.992709269338533	0.958238589015501	0.971746283495462	0.959184976848932	0.975435404503794	0.971986393509051	0.972332961538746	0.965513975933501	0.922936451971485	0.950402558041385	0.975998073164742	0.950182329828384	0.970590411581124	0.977006067203717	0.969495794751813	0.991201137790119	0.945122483220840	0.970785485713384	0.630916576726603
0.962836301804466	0.960034027165836	0.937743586468455	0.927271874776070	0.981854427112946	0.952889464662360	0.994256580768148	0.963420404447199	0.971772181285457	0.974085132206643	0.942834989670617	0.973863728367433	0.966860246807082	0.992686688876488	0.958219463849389	0.971965203680202	0.959201060474605	0.975512146268694	0.972023169744473	0.972328317858665	0.965654326621508	0.922996751918793	0.950384569614266	0.976058972268394	0.950181418932926	0.970508726451578	0.977051074626673	0.969563082855819	0.991202888518403	0.945138700666683	0.970787862058091	0.630934680701891
0.962845350866973	0.960073958015952	0.937710946588731	0.927254515943350	0.981870322008566	0.952964183900987	0.994380129797328	0.963433914670869	0.971771055527131	0.974063586025638	0.942793063824020	0.973779372278651	0.966940065865674	0.992663055232504	0.958170956241854	0.972062296734610	0.959228193398393	0.975457649511520	0.971994328685540	0.972330470986402	0.965674432484996	0.922952209016631	0.950340814590413	0.976051102373929	0.950175174892822	0.970554380967974	0.977052112802997	0.969521137831786	0.991181160653753	0.945186217119898	0.970767337158926	0.630968480510499
0.962805536166209	0.960127108855154	0.937618587451520	0.927194573999296	0.981836669080478	0.953037980495129	0.994556109350276	0.963444790484948	0.971750401461977	0.974093438350631	0.942838674678410	0.973842091888621	0.966885187448141	0.992665725192359	0.957954692022331	0.972157082715481	0.959227261750295	0.975459121820539	0.972030751937495	0.972352565283254	0.965608951742709	0.922890734281445	0.950322507096673	0.976045745006532	0.950251978918150	0.970669457525968	0.977073581772450	0.969524299448171	0.991132207906498	0.945335147710799	0.970795052221472	0.630916654120726
0.962740780725423	0.960150517994027	0.937523956206074	0.927110411450757	0.981676590967995	0.953038122797443	0.994528889143293	0.963447457110419	0.971741707938249	0.974043064342160	0.942770218176573	0.973981499832151	0.966869034880939	0.992742888312460	0.957821011907272	0.972186519228039	0.959257329341319	0.975520868673684	0.971958243660433	0.972369278352398	0.965595093513518	0.922884274342155	0.950289915078326	0.976163313532842	0.950125873826946	0.970696198480214	0.977033553410765	0.969500227870038	0.991142175154781	0.945428797722196	0.970764169035956	0.630973054875981
0.962749653544262	0.960049635859768	0.937495419931773	0.927093325897465	0.981599533990327	0.953021597808789	0.994505461194606	0.963260142542231	0.971738521394125	0.973981037290220	0.942744894624467	0.974036050104638	0.966760639065138	0.992734647397677	0.957846925069456	0.972145255818136	0.959246339166499	0.975464190331931	0.971925429415914	0.972347763684128	0.965638601630443	0.922868282628084	0.950280343696006	0.976161134560227	0.949959046464434	0.970718411182215	0.977054623856501	0.969419765911334	0.991171702151747	0.945478801257728	0.970777510958736	0.630986153475087
0.962628128554902	0.959921131411255	0.937547950599213	0.927113055356269	0.981409096968901	0.952985052525293	0.994386973029757	0.963140552303765	0.971695992315051	0.973953498020379	0.942767090697968	0.974006524327240	0.966587902686660	0.992735801439539	0.957829997365432	0.972038885349058	0.959238741139794	0.975450283976140	0.971902889879578	0.972272527791188	0.965487535270923	0.922963686664800	0.950259233195025	0.976018322340845	0.949882878687426	0.970729941448229	0.976911605442942	0.969324634728320	0.991106775338363	0.945487109799809	0.970699582474457	0.631000887418323
0.962634695465513	0.959909665500391	0.937560992674303	0.927185203668638	0.981288848628705	0.952860439981065	0.994252394501378	0.963144308663662	0.971694419158670	0.973909065881235	0.942716121488269	0.973909248063251	0.966404947180946	0.992649744104189	0.957673693591106	0.971912606129741	0.959281307817616	0.975344493385235	0.971906627359889	0.972304289281211	0.965413819829283	0.923012363925494	0.950243110831170	0.975913846150567	0.949823948124615	0.970689746427603	0.976727421090876	0.969248138789916	0.991035513193239	0.945484743501097	0.970637118968930	0.630999449462125
0.962514145351709	0.959893412365907	0.937402890803215	0.927174802372435	0.981339392799036	0.952729887092712	0.994199488083829	0.963099560287955	0.971603509346019	0.973783235606504	0.942683851327464	0.973868400710203	0.966473168504948	0.992555439704181	0.957647666120358	0.971798863594261	0.959329726459287	0.975267738312512	0.971811981170268	0.972273464214945	0.965347090926485	0.923034906787842	0.950300321799593	0.975757003748636	0.949755027720636	0.970562604515215	0.976612700107044	0.969115422083646	0.990908905449476	0.945463148745919	0.970543860851374	0.631111613716913
0.962544295334679	0.959828567641078	0.937333613166342	0.927144050877203	0.981348822420487	0.952692837854965	0.994091434303602	0.963018063158288	0.971505654680056	0.973745797136291	0.942551211304078	0.973728175102634	0.966410060459074	0.992557435737103	0.957638481859033	0.971701775675175	0.959371981645052	0.975286176129002	0.971802479776256	0.972111993130539	0.965373929028927	0.923054814687509	0.950285825425870	0.975687828373577	0.949598541844599	0.970408140328172	0.976575491716558	0.968974171894595	0.990859591756967	0.945460833406964	0.970567074808369	0.631191864779179
0.962533444967371	0.959855004506973	0.937335422458905	0.927145740239801	0.981380690172049	0.952675786067766	0.993937163554390	0.963048175728339	0.971528918905515	0.973709282030261	0.942444864549994	0.973610976168246	0.966375661921011	0.992514358891851	0.957714994363275	0.971597198654702	0.959296180865577	0.975333907109878	0.971766113549475	0.972083178086933	0.965322885408685	0.922939442378682	0.950298279987765	0.975668307327959	0.949498433732881	0.970344774508157	0.976548886640487	0.968886505106372	0.990823864432640	0.945381074210081	0.970560425561192	0.631233060114190
0.962549453944454	0.959814806284517	0.937371881320804	0.927061691186321	0.981318957844065	0.952724104190352	0.993962285448551	0.963059916705950	0.971593657134837	0.973863379820866	0.942446514444675	0.973585469536875	0.966223411713737	0.992436068121770	0.957687179683020	0.971595809558065	0.959265513284115	0.975327468779333	0.971806942310455	0.972153350052609	0.965237657334364	0.922785835396133	0.950388527194074	0.975649270444457	0.949571292972135	0.970361332966505	0.976500327152235	0.968874377058974	0.990789281397480	0.945471277936108	0.970610859462991	0.631305339940970
0.962541718440050	0.959808494520351	0.937379400917652	0.926956573987021	0.981207501041291	0.952749217317632	0.993938123912163	0.962992691204425	0.971724330922305	0.974044805331772	0.942388291870662	0.973591643950202	0.966137137796675	0.992317559402153	0.957720872091644	0.971573445294883	0.959250634190154	0.975226528623157	0.971748962106675	0.972217080443831	0.965187170870012	0.922751020228087	0.950352400750489	0.975676839113013	0.949538177026148	0.970357101899824	0.976429860908304	0.968850651627706	0.990813471493757	0.945516376275975	0.970638392010193	0.631427413495739
0.962604403228170	0.959740042460248	0.937417433093773	0.926969013835004	0.981216574747975	0.952824827350855	0.993892607023517	0.962859326711150	0.971710176567545	0.974054202468598	0.942370508216274	0.973525008685925	0.966128682599585	0.992221993345729	0.957769368462384	0.971571927956937	0.959121639056006	0.975090684707985	0.971744867206371	0.972252484017982	0.965154791650877	0.922645109273194	0.950328997552790	0.975652197684294	0.949550186907513	0.970340793309076	0.976398526552696	0.968762164724181	0.990946072808742	0.945648223165223	0.970667338947223	0.631587428506551
0.962479937045644	0.959712358828220	0.937406569504138	0.927020512456199	0.981147139287622	0.952890322791836	0.993806276381380	0.962862146625177	0.971673264795980	0.974025115644429	0.942344309187764	0.973470581783294	0.966122834759111	0.992366851394657	0.957696824441566	0.971556923774036	0.959014313498143	0.975131755226812	0.971753313204976	0.972221564445279	0.964941685364656	0.922610169226431	0.950313564812746	0.975684205144921	0.949626679458245	0.970268625728319	0.976228264800167	0.968713600343639	0.991074519743419	0.945729423960764	0.970726729196799	0.631665143438473
0.962459034361571	0.959739615682382	0.937378787052108	0.927064737436642	0.981104209134644	0.952864144335918	0.993696717251700	0.962927229621712	0.971745006531631	0.974032091527436	0.942211746869375	0.973480088919102	0.966126200864106	0.992543330410135	0.957656612049193	0.971499643824301	0.959001045213362	0.975212827308756	0.971807996308234	0.972251197461402	0.964844827731659	0.922555511738689	0.950346586906177	0.975854184704141	0.949632276080393	0.970315039001948	0.976129995449877	0.968786293896692	0.991092080375615	0.945690810877500	0.970747644772145	0.631553729490794
0.962301147371255	0.959805450082866	0.937297643209381	0.927047273680565	0.981009683227364	0.952848593142512	0.993667232678602	0.962929536136609	0.971701478365977	0.973938255412034	0.942219746272237	0.973592247439617	0.966298351581835	0.992536033400680	0.957694947198286	0.971591518428861	0.958938879070104	0.975280614257657	0.971715842832045	0.972292144312710	0.964784338898151	0.922544120763503	0.950404383719846	0.975851855263556	0.949713613475188	0.970409226967699	0.976139599931234	0.968813859945918	0.991059105700886	0.945681838795426	0.970639064486941	0.631511128438285
0.962161648225004	0.959817581321397	0.937285606103941	0.926966016461565	0.980922285141284	0.952769204777701	0.993617403861742	0.962883742531915	0.971615732228869	0.973905788276718	0.942165940902020	0.973675159711717	0.966235092661655	0.992550399350915	0.957753982935308	0.971606850675047	0.958867188026395	0.975340235264846	0.971699232520086	0.972222658800708	0.964829559495669	0.922520578477191	0.950304515880087	0.975736789946468	0.949649319856113	0.970466824265362	0.976168790385573	0.968740505545922	0.991091172308048	0.945731584304637	0.970586239736631	0.631542697679528
0.961984841804504	0.959774503554344	0.937195229420520	0.926914676117464	0.980908478506442	0.952574724961711	0.993564057980949	0.962890225060241	0.971554832416525	0.973797836163628	0.942075388157398	0.973718131751700	0.966196839034369	0.992554153173880	0.957803678603280	0.971464798874180	0.958831602741939	0.975328136615808	0.971620715309623	0.972093457318609	0.964853353291417	0.922430462321063	0.950224160104073	0.975526838218033	0.949582798452688	0.970613249430143	0.976145856272512	0.968552506698633	0.991100473804410	0.945745829070196	0.970464225832497	0.631608102686243
0.961908577561627	0.959734704433993	0.937032062562104	0.926906297871003	0.980926145668701	0.952483269848007	0.993597216250543	0.962899221860460	0.971532882119781	0.973770564486994	0.942057251953634	0.973837137003628	0.966083252635139	0.992584212881952	0.957724183040961	0.971414678361133	0.958793167988014	0.975349447762434	0.971627371147474	0.971988870849642	0.964883191681071	0.922313992570961	0.950218532559985	0.975400091929551	0.949675863757934	0.970841552276428	0.976174098489584	0.968450736249145	0.991044776953729	0.945820270771108	0.970415412407142	0.631624223036717
0.961872457468033	0.959765982741139	0.936892192211158	0.926844828842858	0.980906913358965	0.952404807179298	0.993574383706806	0.962917893335126	0.971514515757838	0.973707551214953	0.941986721837286	0.974046066454157	0.966071871995413	0.992659020259087	0.957688837937785	0.971360035126211	0.958803400914830	0.975345387946865	0.971565698424316	0.971983932621859	0.965021324166350	0.922262830820690	0.950152042727235	0.975463966782292	0.949618660082964	0.970971571620393	0.976246994777907	0.968440689022274	0.991009229879515	0.945868048190499	0.970383790250380	0.631781930229778
0.961933668764616	0.959780403955045	0.936944309500164	0.926898528467926	0.980945893630545	0.952486938289978	0.993655636251599	0.962811827360227	0.971490225648701	0.973677407955046	0.942009618802751	0.974182841655577	0.966081043308841	0.992678258372455	0.957687303867902	0.971357781336531	0.958819438793545	0.975212067928422	0.971595293300721	0.971998316177001	0.965144355432129	0.922197006712171	0.950087918423674	0.975533177896601	0.949558708613016	0.971095404619293	0.976356144089171	0.968446381040342	0.991044939955399	0.945855618556722	0.970462749699412	0.631992689639414
0.962021349813431	0.959815597217633	0.937109222841307	0.927024518439069	0.980818493356402	0.952719829051478	0.993723378450104	0.962823747754267	0.971508657818207	0.973726866245090	0.942144332133587	0.974249417456010	0.966032437748591	0.992745629559610	0.957622762965772	0.971484425849528	0.958847374914283	0.975194706575745	0.971632451280676	0.972040309510902	0.965017485138798	0.922244343063535	0.949992542428501	0.975537588861304	0.949734965535928	0.971199734644395	0.976268119729085	0.968499893990137	0.991119229900852	0.945867429310617	0.970452934945002	0.632238158771988
0.962189888684308	0.959877123504365	0.937249136911910	0.927194716952851	0.980707438651517	0.952848854336507	0.993755161514017	0.962903686362874	0.971684065800680	0.973804763400834	0.942191305121580	0.974264283674577	0.965984592314866	0.992735681380042	0.957414378085017	0.971640662423118	0.958870885801929	0.975143931473684	0.971756651260889	0.972218314735944	0.964937353806511	0.922305282171540	0.949890928835105	0.975594536670025	0.949834469602132	0.971222725080746	0.976148613145158	0.968601717351992	0.991269284815734	0.945860546030703	0.970506680907778	0.632373560500265
0.962190538093292	0.959912427997423	0.937175944224934	0.927216960527308	0.980721647725158	0.952981776810267	0.993858356382310	0.962938891845270	0.971757543999691	0.973809253702102	0.942208613454930	0.974317455757609	0.966115197787704	0.992689722639035	0.957394891147195	0.971728736671326	0.958909449624397	0.975145076703732	0.971753743676939	0.972359293452144	0.964869584699855	0.922391821343474	0.949924230166267	0.975640899671473	0.949887234352177	0.971191366439746	0.976125567316293	0.968639882625289	0.991374504734702	0.945802059968557	0.970527513092730	0.632555601693980
0.962334859126168	0.959884315646489	0.937178574281917	0.927198376025287	0.980678790884639	0.953105784749684	0.993854385215133	0.962936154480263	0.971729769616290	0.973855136373786	0.942103126707581	0.974294169416022	0.966054475787438	0.992776885209149	0.957477387828603	0.971796628725893	0.958959811920624	0.975242687150310	0.971845446339371	0.972315551632415	0.965006934124106	0.922468007920274	0.949954188523139	0.975698823235126	0.949788439336593	0.971121500159578	0.976137925944789	0.968674603798261	0.991478978445712	0.945823519565404	0.970630449992319	0.632631588371510
0.962390778535837	0.959905963793873	0.937267498536796	0.927262114099254	0.980677321817489	0.953075997322675	0.993759000278171	0.963015216743319	0.971756208085856	0.973807363493010	0.942021799490475	0.974326506660396	0.966037980375109	0.992776614000732	0.957687347949936	0.971750385611459	0.958914678876643	0.975331016358894	0.971854319996298	0.972271427288147	0.965091905787379	0.922527108114097	0.949966225507440	0.975738312623859	0.949763043831957	0.971130503588914	0.976173220360902	0.968656743998694	0.991440644487247	0.945793853599512	0.970659528439183	0.632615572462685
0.962381151549600	0.959915124760997	0.937344065055336	0.927210299730704	0.980729918798759	0.953010674919650	0.993793385256675	0.963055087761874	0.971764607227647	0.973868445716091	0.942080288752747	0.974467938612965	0.965978985057580	0.992724502141394	0.957731234656859	0.971686388158588	0.958832969434657	0.975345924559116	0.971890221139805	0.972273270823659	0.965117060888579	0.922570716641893	0.950012572631959	0.975736842283004	0.949926912906690	0.971189230747852	0.976185782292603	0.968695344261329	0.991309921251283	0.945921037732325	0.970719521783040	0.632644879140805
0.962314100079449	0.959958633260499	0.937300062620950	0.927144935451909	0.980805226544709	0.952831270314799	0.993745345242630	0.962983174453289	0.971862739035990	0.973998502944050	0.942097350070253	0.974566325638880	0.965978530242929	0.992661078101503	0.957773604914410	0.971586891682679	0.958846777355366	0.975254493250398	0.971813959025256	0.972278213854876	0.965128977789142	0.922636962884478	0.949911580432762	0.975729978791389	0.949968569043278	0.971189959183524	0.976198484146080	0.968645148231165	0.991175898072193	0.945970928458633	0.970705234296291	0.632716696274237
0.962285007900272	0.959890882231415	0.937179199060576	0.927137061014097	0.980969095503613	0.952743273075713	0.993772548533455	0.962822653703045	0.971871903296317	0.973963448167532	0.942068424060675	0.974562781664417	0.965963731789540	0.992541394474860	0.957781713057997	0.971488339575557	0.958749473482476	0.975068601255245	0.971756994780528	0.972240946209108	0.965169326814368	0.922606407740390	0.949909018302787	0.975648968531657	0.950010683691382	0.971163947033087	0.976282739646108	0.968529005008943	0.991054059303727	0.946069911569673	0.970672448834444	0.632834367374147
0.962236845115780	0.959819834021313	0.937142712806881	0.927190741128932	0.981062014224422	0.952743718567981	0.993755995082879	0.962789991245514	0.971902216059103	0.973994365445642	0.942034118036857	0.974606371391686	0.965944796618465	0.992731535068594	0.957806610122789	0.971467860011032	0.958693256962651	0.975057627800763	0.971770254482684	0.972196367742069	0.965069018732626	0.922611563011195	0.949984267148634	0.975704848065715	0.950065659280105	0.971126116228208	0.976242458876378	0.968503327573205	0.991018277291606	0.946140163510472	0.970726832239713	0.632960911946825
0.962311857944586	0.959765774469517	0.937127765053340	0.927304524463895	0.981048277736514	0.952790950102340	0.993712228834886	0.962796461400062	0.971988844881084	0.974070384200900	0.941930615834973	0.974652129519664	0.965909764966851	0.992825023357415	0.957765118116361	0.971517375998453	0.958738307149450	0.975096956634853	0.971861310500721	0.972229438879109	0.965071827402074	0.922614829805113	0.950054025394417	0.975904908251255	0.950015269264412	0.971197151580299	0.976209793732503	0.968642400154447	0.990903739001080	0.946077327738210	0.970770756187743	0.632924746453615
0.962285609324868	0.959797155417795	0.937148974102364	0.927376407211232	0.981019732164168	0.952960065203079	0.993771313510982	0.962842597934020	0.971997209284696	0.974086581665549	0.941976665595903	0.974732110866563	0.966047563547489	0.992736647608238	0.957784790795579	0.971760675127632	0.958762944858290	0.975118976399950	0.971832444839922	0.972337846833919	0.965121628176094	0.922655402664369	0.950187217305306	0.976001894443423	0.950131040320006	0.971270559911471	0.976197427630937	0.968766449702610	0.990809689458557	0.946041281117030	0.970722570020323	0.632924512151042
0.962343454428743	0.959859378639993	0.937222548721024	0.927417354973526	0.981006779404770	0.953167507585682	0.993875122088235	0.962820552552687	0.972022072810008	0.974190413324810	0.941992638833864	0.974738595198720	0.966073794934583	0.992724533830239	0.957804828398710	0.971976264863217	0.958761465327580	0.975131063697064	0.971923247659538	0.972356438665436	0.965212252384343	0.922724664646171	0.950192134986198	0.976064481280761	0.950165690648670	0.971283115786950	0.976205619859102	0.968861258771062	0.990857546691580	0.946058199068658	0.970747462111307	0.632960578020231
0.962334092575274	0.959960391643381	0.937223311609771	0.927453827751129	0.981051932908536	0.953222656598625	0.993935814221395	0.962863894448222	0.972025689040591	0.974236044687769	0.942000814687668	0.974750987533611	0.966180664548570	0.992691836235197	0.957815524940416	0.972008079149719	0.958801832725035	0.975050102698293	0.971924382960101	0.972342046088118	0.965200882481880	0.922707574000000	0.950153329776157	0.976046606092865	0.950222695252555	0.971383879445130	0.976189944383067	0.968830564893577	0.990903026899165	0.946049845625251	0.970733548968118	0.632987540001966
0.962329547811362	0.960112810924363	0.937181132544376	0.927476665513554	0.981047733665947	0.953236767182839	0.994023061223110	0.962938436836669	0.971978509571709	0.974312602206035	0.942112166428091	0.974867915556615	0.966142935147907	0.992696816848495	0.957651789180266	0.971997952506719	0.958841020785957	0.975060175319960	0.971977174421103	0.972328027429603	0.965171100381868	0.922658816941850	0.950123881192352	0.976008315286601	0.950380673288977	0.971543664720893	0.976224863161441	0.968817175269865	0.990886114657673	0.946107757371683	0.970754738966629	0.632912524950443
0.962298543589157	0.960265923127443	0.937118773789622	0.927484525537587	0.980915373702731	0.953176153962541	0.993961243874540	0.963023287586558	0.971938775103012	0.974306155366229	0.942124641307429	0.974996054063908	0.966179992722067	0.992760874070035	0.957563208714202	0.971899061695664	0.958933218670784	0.975119365937345	0.971909586113910	0.972335829503459	0.965214840077102	0.922657938746929	0.950090853129941	0.976042977800436	0.950340894124230	0.971591285328242	0.976229612923698	0.968760140083691	0.990888416507654	0.946114856824121	0.970723522688005	0.632899873419842
0.962318011722871	0.960315845361674	0.937127950168418	0.927583780348768	0.980898840756808	0.953117465686868	0.993952289658714	0.962952068256099	0.971908984481697	0.974229219449420	0.942162380934530	0.975054021350373	0.966158294255033	0.992728865793879	0.957608273522733	0.971742342978423	0.958952861143750	0.975053253221786	0.971883556128703	0.972298596068232	0.965283827568103	0.922646310531307	0.950086000357562	0.975982704686885	0.950257646595622	0.971603280629655	0.976291118191282	0.968634562885335	0.990909898382963	0.946112627165302	0.970743650647189	0.632854300092138
0.962203593886162	0.960316644099481	0.937194100909031	0.927670997518081	0.980811048803087	0.953058538385476	0.993851990101746	0.962933807011622	0.971842904056742	0.974198509568447	0.942246579075191	0.975026662026500	0.966086767036579	0.992731233747668	0.957634105358572	0.971560515492516	0.958947672905424	0.975025284877032	0.971860314065667	0.972204832943121	0.965150358790000	0.922739822882545	0.950084062696093	0.975800816681540	0.950298862541013	0.971577610871703	0.976230263325912	0.968508891598119	0.990871607774306	0.946062404769089	0.970660567361606	0.632821030552604
0.962182790628761	0.960382218356938	0.937210447517952	0.927783466426559	0.980793295161823	0.952906979124858	0.993731784840731	0.963018221923408	0.971831376402706	0.974134441071515	0.942248220922705	0.974922525160896	0.966010848786169	0.992633729686579	0.957520156850581	0.971389686277016	0.958964112177473	0.974941558203247	0.971838470366170	0.972195717240626	0.965101866310544	0.922770857183494	0.950089061582170	0.975651155682403	0.950330378966212	0.971464047192160	0.976128172815087	0.968436366734601	0.990851326232303	0.946042105651634	0.970572760475286	0.632781840036988
0.962079507717521	0.960432547288409	0.937071228324142	0.927835329486179	0.980945754858310	0.952797799364462	0.993688332425459	0.963050238939794	0.971716661222499	0.973990138993008	0.942232026873724	0.974865732887781	0.966198326893733	0.992530317595280	0.957555820516926	0.971271120121404	0.959004558844581	0.974891974843535	0.971690169055588	0.972154111064281	0.965058173735211	0.922775566059854	0.950150805948719	0.975451062235374	0.950350036528754	0.971279888784327	0.976076213490288	0.968352603565707	0.990771640397579	0.945963444133157	0.970438222768286	0.632890756698947
0.962161913045667	0.960400476871226	0.936998112871875	0.927872659862101	0.981002141976862	0.952765656304882	0.993626098118707	0.963038825466373	0.971579508083383	0.973922418574400	0.942113891930532	0.974740939094241	0.966246246476869	0.992527633429647	0.957605928948355	0.971203220041278	0.959059374320778	0.974928653432098	0.971605057672832	0.971986251408330	0.965097633138007	0.922800485497896	0.950149145171810	0.975357528490750	0.950269703161793	0.971086011928582	0.976116821731244	0.968257897547862	0.990744890442673	0.945904635891441	0.970378813179642	0.632971662603183
0.962216254760191	0.960439367582901	0.937031391725059	0.927947538621868	0.981058781458319	0.952740532532880	0.993533077808241	0.963100953340434	0.971587682836789	0.973856122350943	0.942055655043437	0.974642690582009	0.966313383667520	0.992529450202387	0.957695239812833	0.971157679874472	0.959008107248723	0.975016123411526	0.971521965581921	0.971939595496556	0.965083555128454	0.922714570529223	0.950157319710390	0.975309666738963	0.950279184692913	0.971009474518133	0.976170364491564	0.968185226739575	0.990705949539560	0.945746149372172	0.970289446536879	0.633004015278855
0.962263311228596	0.960449660059175	0.937109605983391	0.927944459513338	0.981032349443885	0.952808531826447	0.993617651399270	0.963140880397068	0.971618852298995	0.973960877155201	0.942132896413424	0.974648835188454	0.966272223190651	0.992511611826957	0.957655315433073	0.971223635195912	0.958986568235747	0.975068775086006	0.971524828520544	0.972000614097611	0.965070578925578	0.922660235987089	0.950239161610856	0.975278951944522	0.950448151230679	0.971033271464484	0.976202492495915	0.968181160378622	0.990670199101144	0.945745148899593	0.970292096680053	0.633074795362655
0.962323166016516	0.960518147362401	0.937180556443709	0.927940201799021	0.980969616706237	0.952876505833254	0.993690005439974	0.963100126343348	0.971739571287251	0.974086642836905	0.942154555752574	0.974664522506211	0.966269477448403	0.992474204477652	0.957676296751980	0.971294511532144	0.958994145200339	0.975009516536101	0.971473908525408	0.972058038943182	0.965112581687094	0.922723585474931	0.950198583784928	0.975337029732077	0.950487245673221	0.971058036939182	0.976221009635319	0.968170658014867	0.990676528096352	0.945724740130933	0.970304362868985	0.633179466727547
0.962466644718198	0.960515056796889	0.937238721103915	0.928039317437109	0.981034074833506	0.952971963946667	0.993773615267971	0.962992872361184	0.971715796686975	0.974040278802334	0.942204480893061	0.974589751444739	0.966322706901813	0.992425577282837	0.957731894332436	0.971363298791399	0.958862602718512	0.974897281098040	0.971503903984496	0.972057726536531	0.965210078181245	0.922714792530165	0.950171728716432	0.975371256495035	0.950512474449034	0.971072321400771	0.976302519779557	0.968125775943759	0.990766161778647	0.945827478421608	0.970333674111071	0.633297678085660
0.962436003872847	0.960590411298869	0.937268292640187	0.928151737664914	0.981045291612161	0.953043842313851	0.993806776947028	0.963025682614263	0.971664797628038	0.973994979391456	0.942201123675007	0.974495445777200	0.966348855026238	0.992598676648816	0.957652207380600	0.971420552743699	0.958754768107700	0.974951849708012	0.971548940493401	0.972008392157146	0.965088629305236	0.922749172115285	0.950171665197830	0.975442590223714	0.950551633992712	0.971003685950569	0.976221106487274	0.968146879459293	0.990847296459629	0.945885385142436	0.970425027540398	0.633336049297879
0.962500700571864	0.960711945178224	0.937282093474594	0.928254358029695	0.981082843314193	0.953069644482174	0.993800848262114	0.963149316418606	0.971712903954192	0.974015681973463	0.942101124663360	0.974464742535221	0.966362308912227	0.992796438969613	0.957645440278399	0.971438359228392	0.958714057193452	0.975026017669340	0.971653923487468	0.972042086418019	0.965068693950192	0.922758439250441	0.950223636474996	0.975676435986857	0.950449298035447	0.971041411117514	0.976203486654877	0.968345215841873	0.990848461257174	0.945868605760299	0.970505298740347	0.633212894477430
0.962442528113941	0.960853271655298	0.937268433591798	0.928314633605421	0.981000152843652	0.953083407796650	0.993861621126088	0.963228034708612	0.971645511011195	0.973953793948858	0.942115971512459	0.974551461737947	0.966521019140038	0.992785823077538	0.957772513382224	0.971581828832234	0.958636836107077	0.975065840797609	0.971599640196718	0.972102377556969	0.965049520110987	0.922809971692015	0.950361815301911	0.975735672561627	0.950404574080303	0.971117018083485	0.976265577039093	0.968463110722213	0.990826679496681	0.945886342621469	0.970437284544457	0.633160280510144
0.962394079230922	0.960923982189761	0.937327638180861	0.928322498537102	0.980919700219183	0.953053872698447	0.993900407882964	0.963240400704432	0.971608423630764	0.973986411299876	0.942065600206350	0.974600451718065	0.966479623233210	0.992781508750307	0.957907240887393	0.971631420444844	0.958581871344752	0.975085655760774	0.971619286681422	0.972075092272866	0.965089124629662	0.922860864172688	0.950349618815690	0.975643021801329	0.950209646688503	0.971141197480340	0.976339461122918	0.968441819019809	0.990883810741760	0.945926284624703	0.970397822776775	0.633156872419039
0.962271903752090	0.960920390188497	0.937328879040977	0.928323301939144	0.980953864586685	0.952935657305703	0.993916115647964	0.963269807701905	0.971604960170336	0.973951538440715	0.941998141203860	0.974630794832649	0.966456582632162	0.992755195479870	0.958027836516194	0.971522022828827	0.958626810406321	0.975047659916790	0.971555024495647	0.971987564572093	0.965081251221354	0.922839565915180	0.950348197366836	0.975459004843837	0.950019539515779	0.971227412379022	0.976316310992386	0.968303948999544	0.990923400359137	0.945897127133692	0.970279741089653	0.633167698725305
0.962235077754044	0.960894028721174	0.937225406824416	0.928315404818678	0.981022140575801	0.952878005557503	0.994027062812327	0.963257116729819	0.971619180703614	0.973964701073039	0.942042245565878	0.974729999723195	0.966357894093468	0.992728024054803	0.958020721281626	0.971482098252112	0.958696081066162	0.975102976578876	0.971570297894932	0.971918418225484	0.965095680152497	0.922785046263363	0.950374758912451	0.975377051727271	0.950016011385446	0.971389609337861	0.976353425234845	0.968263561370423	0.990871015025996	0.945889025260658	0.970245653286217	0.633118232075302
0.962259254086261	0.960880404047668	0.937121742456603	0.928232889671778	0.981044386555958	0.952799552347720	0.994064683993565	0.963204179972404	0.971619516790374	0.973931405932804	0.942018763149764	0.974908518429933	0.966362337166304	0.992771470194611	0.958042025741586	0.971455731956604	0.958806875445359	0.975178022906746	0.971515314341568	0.971930329910538	0.965219797924459	0.922780719369462	0.950325876321258	0.975503663397207	0.949866446005874	0.971441916231313	0.976437468964741	0.968315100460789	0.990798676329470	0.945858288136701	0.970236178059324	0.633176345745132
0.962383189818140	0.960861892854407	0.937159069045010	0.928245760745514	0.981123370175802	0.952858845008946	0.994202848791683	0.963012458613422	0.971617709375706	0.973887270752355	0.942066391223249	0.975016356089400	0.966395902778403	0.992785580494677	0.958083253239996	0.971483361308822	0.958905162830674	0.975126754207641	0.971527175746210	0.971931486071458	0.965321042868610	0.922757012428438	0.950274410126018	0.975612089160292	0.949720145202962	0.971526799125677	0.976589234370511	0.968391467926535	0.990786196302531	0.945808240724388	0.970308408063227	0.633252001243430
0.962427086662376	0.960874669352793	0.937222483417641	0.928331808674803	0.981018843366195	0.953037945414865	0.994291320428525	0.962938787661964	0.971649024100118	0.973963339203985	0.942207734741643	0.975029299904052	0.966361254273915	0.992865605771931	0.958085051393568	0.971595694168291	0.958942029856516	0.975193153437430	0.971570547019840	0.971914745898584	0.965227522424019	0.922823649200465	0.950149498297714	0.975647170164185	0.949759437417098	0.971588296168832	0.976546502013592	0.968488849062791	0.990826303232733	0.945725550544821	0.970293683806403	0.633330514376141
0.962548993242823	0.960935331307117	0.937285782078764	0.928485423221301	0.980950139524110	0.953153122635463	0.994323975502890	0.962996063510986	0.971855346354145	0.974074079317348	0.942276693288684	0.974993110035097	0.966318139151284	0.992897503849552	0.957963997299555	0.971772569573115	0.958955090198588	0.975207622378868	0.971689381005393	0.972073592788936	0.965242314342974	0.922898630919032	0.949979969861981	0.975763765869018	0.949778789566811	0.971593491705826	0.976432914813696	0.968651753952031	0.990975709448508	0.945623115088107	0.970315971341545	0.633296717790153
0.962490975691037	0.960966828800840	0.937171213653261	0.928543455632942	0.981012197680187	0.953307583711444	0.994367701710311	0.963061615792302	0.971969649920708	0.974160983158349	0.942316364253385	0.975022050370473	0.966408893885688	0.992897537621555	0.958009234475696	0.971919991046248	0.958949474817385	0.975254399873262	0.971692534917612	0.972217430812422	0.965267960883547	0.922974970928254	0.949949964177503	0.975870678811090	0.949766493790490	0.971545830374911	0.976465889307909	0.968780308642654	0.991084564972530	0.945504627208774	0.970313807143846	0.633328029233537
0.962586155950347	0.960948363575828	0.937161272847793	0.928612386340854	0.980978128814728	0.953451236211064	0.994322192918704	0.963119194151643	0.972013158100722	0.974332255714372	0.942211581385333	0.974956816906916	0.966293789705408	0.992994189169992	0.958094076848433	0.972052275259641	0.958941078387328	0.975385780381659	0.971824054213450	0.972172136884098	0.965472361280127	0.922994686501218	0.949980619549998	0.975959380641249	0.949625344768087	0.971475266265868	0.976539712878957	0.968905521102420	0.991254812495914	0.945445751091410	0.970420717170355	0.633229825406646
0.962607260007300	0.960994800880116	0.937263961380652	0.928727958913300	0.980951650401699	0.953433385447389	0.994218901062484	0.963279123425118	0.972083904727322	0.974400240379627	0.942105926089744	0.974943600153487	0.966252566238785	0.992983362762396	0.958284882444370	0.972055625132949	0.958825562463496	0.975521060866635	0.971876435986645	0.972139062337517	0.965592193902336	0.922957286907064	0.950021269030209	0.976029340657262	0.949555533436787	0.971479128914837	0.976630980207567	0.968953097529318	0.991314777291848	0.945354261945516	0.970474540638773	0.633028823964190
0.962569791445898	0.961028519337023	0.937388539635205	0.928696545689362	0.980957960038331	0.953407789019972	0.994222654256127	0.963414798826564	0.972112589411307	0.974534088030163	0.942116427375363	0.975045734245048	0.966182432159017	0.992900824552401	0.958292257920011	0.972046024864717	0.958693666867365	0.975563102061337	0.971923697954666	0.972167852786631	0.965630645967005	0.922918855366614	0.950115269363353	0.976043613252196	0.949680275804878	0.971560670661662	0.976649254088638	0.969020989321384	0.991248000836348	0.945422125084620	0.970557176746267	0.632879575956633
0.962502084621130	0.961080229824485	0.937419889814359	0.928629580946608	0.980961964073469	0.953283088040407	0.994121909739343	0.963412030312434	0.972209587680414	0.974707002545216	0.942080340624642	0.975132084415535	0.966196120917148	0.992806440608533	0.958327449824722	0.971970852139304	0.958709737497509	0.975483610532956	0.971866364669175	0.972199621235806	0.965636971978073	0.922961000608876	0.950082705510889	0.976028946866725	0.949724561151535	0.971570347188075	0.976617508194339	0.968962892554693	0.991173876984602	0.945436484666581	0.970544876464156	0.632809142724444
0.962524006036056	0.961047195251382	0.937340305469165	0.928619187128455	0.981064050685884	0.953232388321474	0.994100372347208	0.963271503405075	0.972226176871374	0.974677207384823	0.942045845377101	0.975118809836934	0.966198502159648	0.992667341573661	0.958346836776406	0.971857006551715	0.958628504513382	0.975332725632194	0.971828756924337	0.972212196409389	0.965657553043000	0.922922632076325	0.950129912932344	0.975930025346200	0.949780974014804	0.971539559550463	0.976621073147592	0.968812488795232	0.991160605154576	0.945494348195507	0.970529392053127	0.632742102729266
0.962472568046908	0.961009294578866	0.937256715424305	0.928625193344266	0.981107243531263	0.953260970808738	0.994026156564604	0.963201944862054	0.972238368030174	0.974691977649199	0.942022564696757	0.975088349305406	0.966174664954453	0.992738175811020	0.958283699251962	0.971802375178508	0.958612048245485	0.975385038923764	0.971833880534895	0.972195405826899	0.965541051980979	0.922901341075881	0.950243487133155	0.975891086869437	0.949848438280514	0.971460648557673	0.976509130960479	0.968704502271435	0.991183371667397	0.945471458519658	0.970567932090378	0.632673825768750
0.962553776390752	0.960993827424500	0.937202159837052	0.928676683064585	0.981076174601756	0.953311590031735	0.993927806411971	0.963206584144199	0.972287033014835	0.974738021737283	0.941968741802519	0.975031843653891	0.966127506512810	0.992769493777730	0.958193625369278	0.971818628181503	0.958705690872728	0.975459003588616	0.971904962297100	0.972226454953621	0.965544996560885	0.922876650883524	0.950339879067517	0.976004165030823	0.949810602875089	0.971481733246165	0.976434780536826	0.968784089952591	0.991071984557931	0.945326868911967	0.970599799351371	0.632420421130048
0.962534842925511	0.961017724439244	0.937172108236754	0.928684407991276	0.981044788289060	0.953459487803559	0.993960550993687	0.963274271820877	0.972263246297938	0.974705864413091	0.942040751955066	0.974992988852675	0.966245450495083	0.992653769573063	0.958209307667416	0.972039025731349	0.958772979001539	0.975562229048351	0.971840236145516	0.972322959285761	0.965604362653474	0.922912398115575	0.950484201408872	0.976037666032531	0.949921927811683	0.971483714071814	0.976414997216827	0.968866706323093	0.990972423468782	0.945233365674229	0.970532316861241	0.632259626437257
0.962600789465075	0.961053609134750	0.937216649404839	0.928673870685367	0.981048710926261	0.953618101629813	0.994076980007229	0.963269814644891	0.972270822074468	0.974753112800431	0.942054880559173	0.974902625389102	0.966258343001062	0.992639193423501	0.958211555442520	0.972252669865569	0.958794837736841	0.975699039366196	0.971885459593062	0.972325994039754	0.965733043681733	0.922984506932531	0.950481770569246	0.976064456165427	0.949931104869623	0.971433773884215	0.976471802178361	0.968919185354026	0.990987402482852	0.945237632373271	0.970530646572579	0.632167440193818
0.962590844851128	0.961092939779787	0.937194510290949	0.928657455759993	0.981075231083480	0.953679793672851	0.994207715011541	0.963284076806721	0.972274418906021	0.974722837209579	0.942041046834367	0.974826717227188	0.966367272046604	0.992628551951269	0.958189594394014	0.972344687488553	0.958850982896853	0.975723589463327	0.971865451342952	0.972331714630348	0.965746304412769	0.922972226271755	0.950454432064369	0.976046611967774	0.949940732319136	0.971497770620190	0.976508119052708	0.968880166274551	0.990958808906996	0.945287099194550	0.970524127102288	0.632108865630960
0.962544639538097	0.961165196169774	0.937120976099512	0.928592560766002	0.981052977269166	0.953736667284074	0.994396097582434	0.963297330566699	0.972257234442194	0.974745840359173	0.942114847837094	0.974895000689193	0.966331356189552	0.992650496387837	0.958004996588047	0.972405446017277	0.958887560459833	0.975791556957513	0.971912925219335	0.972343361451535	0.965704361024610	0.922935067779887	0.950441029914089	0.976046187036001	0.950029961509767	0.971632084542207	0.976575579819545	0.968904416999992	0.990929081042839	0.945426210254986	0.970564463563170	0.631971597976669
0.962487677402995	0.961206317439522	0.937049589952493	0.928491920747653	0.980895574520487	0.953723036348201	0.994376823254177	0.963301080645710	0.972223859411312	0.974689241751527	0.942073063689892	0.975032026883312	0.966341272864619	0.992729715456200	0.957892523872153	0.972411384094984	0.958952503383928	0.975904006400183	0.971838641379193	0.972349368434284	0.965710759216633	0.922948195580152	0.950413590857746	0.976168349190780	0.949930719142730	0.971657347687730	0.976579718303477	0.968887867334689	0.990967255244150	0.945519528031516	0.970542749787136	0.631911564573712
0.962521359911419	0.961132225865880	0.937062531198547	0.928454405889942	0.980808427024560	0.953710215940355	0.994350158761405	0.963138381532353	0.972172309438973	0.974591123243562	0.942060996069352	0.975095641636593	0.966257431050010	0.992728883109529	0.957941925774251	0.972352491875186	0.958990218499600	0.975896430663246	0.971784321792112	0.972309276729360	0.965761550147583	0.922941339541004	0.950401124296388	0.976178261063735	0.949783167691743	0.971685132928453	0.976625355796999	0.968824152132751	0.991014485157478	0.945566893299736	0.970542690473588	0.631802804709241
0.962421495348369	0.961022924198028	0.937134077797781	0.928453280712127	0.980632104804771	0.953668612206146	0.994237463744777	0.963036180641393	0.972079735366570	0.974551332669468	0.942101160145790	0.975095854327341	0.966118043403137	0.992739214728020	0.957929699498409	0.972247449497486	0.959031301385090	0.975907320960564	0.971730970450204	0.972216846166462	0.965621068435705	0.923060140363475	0.950382079864883	0.976051784771471	0.949742909118511	0.971701245316777	0.976513001672114	0.968749007979763	0.990975077313556	0.945574877523687	0.970427220982803	0.631714083983392
0.962446056429410	0.961027442084726	0.937164349081595	0.928498685673403	0.980544361005044	0.953567946600979	0.994100238774295	0.963057515731594	0.972038470818069	0.974504749745180	0.942074789914598	0.975026985124552	0.965954344477412	0.992669644394856	0.957786825354986	0.972149798783114	0.959104069755397	0.975812006235106	0.971699805914941	0.972235513703065	0.965562312199387	0.923130860492225	0.950341028058431	0.975982417438003	0.949715537698750	0.971665571945735	0.976346067837599	0.968707797340897	0.990915488973268	0.945572650890238	0.970334320794632	0.631584985452695
0.962336682762503	0.961037420659163	0.937035501954406	0.928459560185949	0.980621864268337	0.953486749972465	0.994035724056924	0.963023981367856	0.971917797794873	0.974393496775021	0.942061495640589	0.974997766516360	0.966038100595276	0.992591747187189	0.957773145255734	0.972066213682351	0.959179414247720	0.975731992452594	0.971572103657348	0.972211280570318	0.965503167663167	0.923170529199834	0.950365048187971	0.975855184896203	0.949685391433105	0.971529309059792	0.976252793480241	0.968606230693716	0.990788379148073	0.945549202729343	0.970217447150170	0.631569817118170
0.962364021616470	0.960984192775258	0.936987586308074	0.928398225918953	0.980677803932023	0.953494080753143	0.993926726889249	0.962946691630820	0.971815118730268	0.974360698901331	0.941941742375605	0.974876861109910	0.965983858730474	0.992602670112563	0.957793696877017	0.971996225487280	0.959235594734460	0.975739715538745	0.971534939013781	0.972067937699827	0.965541896532039	0.923197866893076	0.950338543636375	0.975796758265982	0.949554388068562	0.971371208743801	0.976237225181813	0.968474506075831	0.990749565125781	0.945561555013925	0.970194602100506	0.631522001771700
0.962354421156300	0.961002061029786	0.937007580767002	0.928372816314379	0.980747040696210	0.953519362531881	0.993783295909756	0.962972522035129	0.971839381826137	0.974330887021205	0.941864178392972	0.974757674555063	0.965976508525642	0.992580530381743	0.957905599140028	0.971919808714237	0.959177992120897	0.975779862082363	0.971471739619855	0.972058599004051	0.965509418656024	0.923098605020138	0.950334452088731	0.975797589242889	0.949472827803118	0.971300460555066	0.976242815053215	0.968397690304414	0.990711590472933	0.945493982224101	0.970148644247507	0.631448432027892
0.962376519322077	0.960949967842621	0.937055147955762	0.928262088015213	0.980753893660193	0.953589823555917	0.993822481455372	0.962983052823636	0.971905330554209	0.974495529281188	0.941903785324263	0.974727438029817	0.965866825803741	0.992506091982925	0.957932601146538	0.971933925598401	0.959168655794608	0.975767838574123	0.971496304074558	0.972145245434823	0.965460216377495	0.922991523291050	0.950416281854725	0.975793897835018	0.949561422459995	0.971309340135950	0.976216463404776	0.968388495996085	0.990690851992682	0.945605288159550	0.970178814778681	0.631414253247023
0.962390992088652	0.960933485299467	0.937074303206965	0.928158029545790	0.980726822120168	0.953643617736718	0.993820652183537	0.962917884377577	0.972024780073575	0.974675950982334	0.941875138713007	0.974706210139972	0.965826693568955	0.992385450368846	0.958003183024547	0.971947357405709	0.959180145941753	0.975678101053805	0.971442363223300	0.972227991876783	0.965451169624892	0.923005011835778	0.950396079187578	0.975840327203071	0.949532731875466	0.971294113656847	0.976169924736733	0.968356260178974	0.990721787469243	0.945661884117209	0.970201925410046	0.631437928265528
0.962489167109126	0.960834459602889	0.937079131639530	0.928180207219086	0.980800905313115	0.953730131456001	0.993787681138924	0.962808254778429	0.972005717118006	0.974668150151022	0.941875638174717	0.974606881668183	0.965871990306275	0.992274335046723	0.958080267339622	0.971961268155228	0.959082419798824	0.975541058867374	0.971444474735971	0.972267266545462	0.965445254853674	0.922963318535537	0.950384432565820	0.975834118332057	0.949519974065102	0.971264627677798	0.976149176375013	0.968274791158806	0.990847391492679	0.945792210012562	0.970240854195921	0.631504157503264
0.962410831333163	0.960788500232998	0.937052940399793	0.928237808681194	0.980793493515605	0.953805932763613	0.993698201644897	0.962820566268512	0.971964389824453	0.974628121990926	0.941869921175159	0.974511740802243	0.965935308538677	0.992392592053101	0.958014456408978	0.971957580508042	0.959020400539573	0.975603079003943	0.971484786260585	0.972227154825790	0.965251296133403	0.922996911293854	0.950366641942033	0.975883304962130	0.949576835360938	0.971169276432012	0.975988634943400	0.968236426332542	0.990960349579264	0.945881103890002	0.970315587131973	0.631538901581290
0.962454477316421	0.960822726049494	0.937023069268183	0.928286739823044	0.980789881433102	0.953806732253133	0.993590367758107	0.962903776224565	0.972054300743876	0.974635820476888	0.941797245497386	0.974486896752936	0.965997988910647	0.992542439409004	0.957970694682100	0.971917085707412	0.959060470388184	0.975728349979159	0.971575374045276	0.972268284649556	0.965181622635111	0.923011702903033	0.950382536726883	0.976077610910216	0.949554739844485	0.971191377060159	0.975866650130701	0.968337420513541	0.990982167745052	0.945855879518127	0.970371091712787	0.631397005321052
0.962373996397940	0.960916992079787	0.936943820668755	0.928291207248008	0.980695522082378	0.953826013333324	0.993568964542114	0.962931275269086	0.972014219883670	0.974559582021026	0.941856817800760	0.974568939645601	0.966216866910471	0.992518942907067	0.958019236277029	0.972016307644247	0.959051810163818	0.975833171591503	0.971523811980671	0.972343024884117	0.965130507377101	0.923084941933236	0.950448570184026	0.976101339779623	0.949630442592928	0.971251478089947	0.975874343937124	0.968382180778222	0.990965932163880	0.945864351835297	0.970300164499876	0.631325096597750
0.962311811859579	0.960972947919905	0.936941652023556	0.928252749940569	0.980603133002763	0.953796660263909	0.993531734424919	0.962946581671128	0.971953344852142	0.974540992280318	0.941843286948899	0.974639691917552	0.966203314122336	0.992508576185502	0.958088885137359	0.972039751009115	0.959030762162726	0.975950346773546	0.971548269164873	0.972312214101910	0.965165525866010	0.923150227157562	0.950362195504947	0.976004696475974	0.949557356648902	0.971288167462465	0.975916500809842	0.968336109115067	0.991020544228981	0.945939761001011	0.970293376600450	0.631317883510685
0.962201725916939	0.960977806165305	0.936887557476846	0.928247603175703	0.980571336866151	0.953655760105949	0.993488648677021	0.963025196686765	0.971932052950369	0.974452888474324	0.941816504628886	0.974692834426024	0.966223914376130	0.992490890593565	0.958133734246208	0.971905616007130	0.959054393305866	0.975999585328717	0.971508433835106	0.972237894458355	0.965170472798908	0.923135662479004	0.950297834082410	0.975822218870861	0.949491386410756	0.971420113947435	0.975913176379920	0.968188863850768	0.991030265055099	0.945960736222441	0.970221032608496	0.631323250845356
0.962182302341628	0.960994187146492	0.936769282802006	0.928269591773827	0.980566202174447	0.953599219339651	0.993540405014679	0.963119900454768	0.971938509543041	0.974451448510723	0.941864356590223	0.974823199838628	0.966173690784118	0.992494421426660	0.958059291276079	0.971849301697191	0.959068177335196	0.976061318507716	0.971554628522654	0.972174869604609	0.965195194072848	0.923081218545584	0.950288535472048	0.975732360071479	0.949597419754389	0.971640858424316	0.975969930127580	0.968140036187817	0.990994612175562	0.946018370788751	0.970206242905013	0.631258166761336
0.962210686013069	0.961082136103642	0.936666890121479	0.928252364521121	0.980540840568230	0.953549422632235	0.993526962230623	0.963195833588053	0.971917029793752	0.974408746889924	0.941862514432588	0.975039655830694	0.966214742887579	0.992550444348081	0.958022237570503	0.971806759846096	0.959133252938212	0.976105953785335	0.971520165538237	0.972196902022729	0.965307601956736	0.923058102205212	0.950228903608852	0.975814479895907	0.949556899705711	0.971775720307152	0.976069619589122	0.968166070713480	0.990969957812890	0.946043928234293	0.970201900451780	0.631318427757315
0.962324418995125	0.961131932526734	0.936762354356263	0.928323508482045	0.980601464291493	0.953663922449871	0.993610602035569	0.963143686735173	0.971889458594990	0.974365817474855	0.941941549233237	0.975183657589532	0.966255060507847	0.992555439849255	0.958039649352103	0.971818342677836	0.959214685877358	0.976001581486807	0.971572881179406	0.972223266228093	0.965405586672023	0.923009760906915	0.950158789654415	0.975894360794958	0.949513773005575	0.971923164287191	0.976190498683742	0.968199872760795	0.991020372213607	0.946029401962028	0.970310391548573	0.631399195946341
0.962423295101072	0.961166245241057	0.936941800741110	0.928452107742151	0.980509772087713	0.953924172173852	0.993657186715334	0.963173111013461	0.971908210490284	0.974389000163509	0.942109941453660	0.975252706053626	0.966242976982773	0.992608509754363	0.958024857383112	0.971943905337296	0.959297472331610	0.976002275774640	0.971631544783373	0.972260249743260	0.965305908005166	0.923056186007594	0.950065435069889	0.975899240255199	0.949685854865465	0.972024885106683	0.976102560174456	0.968247975888041	0.991105020177739	0.946046095520125	0.970315360537516	0.631520745341933
0.962618830136818	0.961211230911028	0.937088129835642	0.928625332997485	0.980424275037240	0.954083980752529	0.993662119527462	0.963280833979166	0.972098984591873	0.974452566856177	0.942196729396904	0.975252367607923	0.966229225666381	0.992575893732649	0.957884069244729	0.972116185711751	0.959361574450195	0.975967186760028	0.971773322851274	0.972428989013663	0.965273564264042	0.923119254201007	0.949990488844673	0.975971727686409	0.949784464983215	0.972029011518058	0.975993006439888	0.968350038316061	0.991263716135000	0.946046848960535	0.970383022254161	0.631535468573173
0.962635887578562	0.961230051828650	0.937034274682777	0.928641921670030	0.980450534876132	0.954236573077651	0.993732499076987	0.963330294354909	0.972177015018830	0.974463602170954	0.942243147857107	0.975274245867403	0.966392537324941	0.992518587081314	0.957922928247602	0.972225648133256	0.959440143936703	0.975996721480429	0.971781133980227	0.972559870944747	0.965257559782531	0.923204752867140	0.950066131042882	0.976029541412741	0.949839450968045	0.971963135333434	0.975992108559922	0.968389249468478	0.991367251061640	0.945993960739843	0.970417407443335	0.631628052618037
0.962809937650926	0.961182894069316	0.937066601599930	0.928632342912543	0.980426952832768	0.954334744182609	0.993712761878724	0.963345952598704	0.972149908470363	0.974510882442427	0.942161471211649	0.975217081810702	0.966359654693231	0.992581407671431	0.958055495123232	0.972297753516574	0.959516466733635	0.976122558800665	0.971891022227587	0.972515228356662	0.965404861701117	0.923266059434590	0.950137452303668	0.976079603500828	0.949750145321989	0.971861652852647	0.976023135346433	0.968417190718832	0.991493439119746	0.946020099147507	0.970528437786633	0.631638773456260
0.962886273940226	0.961193028346744	0.937164781925455	0.928686467526342	0.980423658375772	0.954297838313585	0.993603940752146	0.963444187113952	0.972164880278731	0.974461399321061	0.942104517338577	0.975220960695000	0.966372081491092	0.992557770229518	0.958296465894150	0.972260276031677	0.959501850200878	0.976239842997888	0.971910696423283	0.972459099187781	0.965483828072857	0.923289855529173	0.950188957472938	0.976112387734096	0.949746071406191	0.971844988187254	0.976056596591472	0.968391508384906	0.991464022297741	0.945978576852423	0.970560660791081	0.631565070734539
0.962904464186731	0.961192597593268	0.937261725081071	0.928620184261543	0.980454726248181	0.954239093820221	0.993631559975183	0.963505466380254	0.972166076576055	0.974517855525920	0.942182124235681	0.975337836725507	0.966318809905256	0.992510807343464	0.958347161544574	0.972204256093776	0.959461789365479	0.976256693450997	0.971952666059311	0.972453676327237	0.965482324314607	0.923290622346466	0.950260883514034	0.976106081324197	0.949944858801622	0.971892769436197	0.976052049658194	0.968420491511613	0.991358503682944	0.946090462586211	0.970636755413504	0.631554191608214
0.962880985835005	0.961248785070142	0.937236980751293	0.928534290434281	0.980512085042158	0.954074035494331	0.993569430871887	0.963424259130792	0.972251864898011	0.974644109465025	0.942211581063430	0.975398512921855	0.966328491806639	0.992460459317566	0.958363695498035	0.972114393500243	0.959500303246516	0.976163448661050	0.971889406685849	0.972465326006447	0.965451676753344	0.923309421305826	0.950198366670554	0.976080015911599	0.950030991545524	0.971880051262342	0.976032161745142	0.968339438086469	0.991250318919127	0.946117237261355	0.970631777030642	0.631606813532716
0.962906600938795	0.961204692447190	0.937138382906750	0.928514083779716	0.980648394465648	0.953975736325615	0.993585800179720	0.963264831232397	0.972255440740367	0.974602489335739	0.942200911170881	0.975350390970435	0.966321472552043	0.992375673624663	0.958351938663524	0.971999566333163	0.959412515201756	0.975971864817170	0.971830215484936	0.972450017927065	0.965441235918449	0.923237924064989	0.950208137725273	0.975987808598999	0.950105805678514	0.971846258270310	0.976075998035742	0.968188520794732	0.991174386137484	0.946193570634435	0.970612492922470	0.631682642487789
0.962883771277604	0.961155521047548	0.937089173955012	0.928563585991894	0.980719631381379	0.953961587330806	0.993566357860363	0.963221574612878	0.972264158608889	0.974615483405579	0.942168917171024	0.975349844945105	0.966331785304721	0.992574956567341	0.958290520627357	0.971949340744542	0.959361183231886	0.975954482829182	0.971840621142555	0.972415195917485	0.965286019450560	0.923218797671194	0.950268421451869	0.976015702631390	0.950206820744214	0.971794859780084	0.976010214802330	0.968143026269647	0.991160902064903	0.946231243885541	0.970657923935007	0.631763474077081
0.962983928923199	0.961145642363893	0.937070154774836	0.928663488938352	0.980676840808146	0.953999561826649	0.993535020212260	0.963238001489579	0.972348880380147	0.974678518518394	0.942087486422521	0.975361074623710	0.966318160127091	0.992704548492005	0.958164581737748	0.971962501189554	0.959430096513688	0.975985596363051	0.971920900208394	0.972478542599517	0.965235685761527	0.923207715344248	0.950318758595756	0.976192226544627	0.950213550077304	0.971874619154318	0.975941394397112	0.968272540534717	0.991076898739754	0.946138673618607	0.970692717241160	0.631658616141437
0.962976606327031	0.961219300527307	0.937092287239591	0.928714818123829	0.980617036599873	0.954162922001149	0.993610816209517	0.963303621291923	0.972341894362750	0.974681220488878	0.942151937566001	0.975412902230185	0.966471454147711	0.992660327992684	0.958116167481896	0.972181292622642	0.959462111593591	0.976013276921879	0.971872421981729	0.972616415332314	0.965221163662291	0.923265947887023	0.950447366861032	0.976263711243320	0.950379205370954	0.971984056845343	0.975900050949426	0.968382009274279	0.991013437545078	0.946083100013807	0.970629529756343	0.631575614797557
0.963056621439658	0.961311333434758	0.937176929230646	0.928736394307527	0.980580262574141	0.954341472386993	0.993735558350752	0.963304929154505	0.972361165662901	0.974777902579395	0.942182839568791	0.975406185318814	0.966515139178497	0.992704216256740	0.958084492345338	0.972363514294373	0.959484848851837	0.976044388541853	0.971943709861248	0.972654554293401	0.965249575852225	0.923377381608965	0.950455529432719	0.976304343645904	0.950432340974566	0.972028170249944	0.975889672744340	0.968463236282990	0.991085426411038	0.946094528483183	0.970635265530633	0.631498445262820
0.963067266835415	0.961427569338652	0.937180523254387	0.928739965053299	0.980608253882404	0.954399955958566	0.993810392780819	0.963368918842762	0.972367679671170	0.974808784822632	0.942197673323013	0.975414953291605	0.966641997654280	0.992719015629903	0.958065164687626	0.972375249382486	0.959543923145802	0.975964707081126	0.971934935595760	0.972671371282391	0.965181141941873	0.923387233049126	0.950426779620807	0.976271680668546	0.950497319007027	0.972137511628958	0.975860431898534	0.968434949472951	0.991141256321757	0.946058661340803	0.970603876185362	0.631404300860436
0.963081402921408	0.961578127554380	0.937139666614771	0.928721693643579	0.980590031506332	0.954444930231471	0.993933750664825	0.963454413872276	0.972333273085263	0.974866872747489	0.942302556792944	0.975532418821753	0.966609150640526	0.992750593746020	0.957901129639792	0.972356484935841	0.959587166975572	0.975946646149829	0.971988831009209	0.972682270755492	0.965094940038881	0.923365388120076	0.950415857800210	0.976237022973751	0.950636413415229	0.972304044485996	0.975869826756786	0.968440695381505	0.991145248852792	0.946108677805333	0.970624098540924	0.631190414057495
0.963079416790685	0.961712984129521	0.937077087675194	0.928688599090505	0.980450967947303	0.954434972857917	0.993905905058542	0.963524700107873	0.972296484362116	0.974845832136976	0.942292341524561	0.975639116723672	0.966633809240124	0.992847188549348	0.957817934285880	0.972270574011395	0.959663773216805	0.975986074354908	0.971918817912891	0.972714902205526	0.965076002503693	0.923377924519391	0.950411147628236	0.976295456245190	0.950579295935789	0.972348200492333	0.975841459599952	0.968416167414572	0.991167504971265	0.946122684747634	0.970597901576119	0.631022729608215
0.963107726799110	0.961731011740579	0.937070610906216	0.928732425085590	0.980432623085524	0.954422420124643	0.993927923203948	0.963431703841859	0.972273594599071	0.974743514435876	0.942298893316911	0.975669820204502	0.966578530720560	0.992836270572684	0.957844893129913	0.972127861502133	0.959666215973590	0.975906690961634	0.971892358169032	0.972699176685387	0.965085226934909	0.923378569039494	0.950421565069937	0.976257007900130	0.950466285551521	0.972351645553656	0.975877907776442	0.968320832637472	0.991216313072887	0.946124894498275	0.970630464672526	0.630826342218232
0.963002504588969	0.961705551025525	0.937115950293344	0.928764871640752	0.980364561119650	0.954399082147437	0.993860317177905	0.963382123930236	0.972217533750043	0.974711137521331	0.942343197928434	0.975619369206686	0.966491791918447	0.992836690583555	0.957840884404898	0.971973218276697	0.959654627267726	0.975874813416162	0.971848253980970	0.972636018122580	0.964924846534290	0.923490171314390	0.950430070318462	0.976101754164194	0.950461591515745	0.972309973925883	0.975790349742493	0.968231010063567	0.991201943934005	0.946086854804618	0.970521599784592	0.630654481534416
0.962982779089775	0.961761541955780	0.937114372326133	0.928813883574639	0.980363162830555	0.954269307543498	0.993764081917208	0.963466572048010	0.972236840341941	0.974665461927879	0.942305874265886	0.975509350431594	0.966399811849413	0.992734993330779	0.957694818567035	0.971843778739187	0.959671592854442	0.975812321590732	0.971819365308527	0.972657984033653	0.964857786935609	0.923540317710854	0.950446396381391	0.975987751401383	0.950442739380252	0.972184981850239	0.975682834879810	0.968197097720002	0.991209771763219	0.946069530292868	0.970431107466198	0.630457952816216
0.962843764238776	0.961794727953448	0.936972225318453	0.928787752753724	0.980541062049537	0.954192020213619	0.993738145625164	0.963520062521467	0.972135198687076	0.974538807254971	0.942260078467603	0.975433837779704	0.966581794794501	0.992629877983903	0.957686984165100	0.971781440000347	0.959707372049919	0.975803228706957	0.971672797559605	0.972643962295475	0.964803437131268	0.923555518814860	0.950502479529299	0.975823685679467	0.950405725864437	0.971995285913925	0.975649424778422	0.968151700501539	0.991160584114783	0.945996115064865	0.970297355401494	0.630405913452084
0.962882410971965	0.961734319472388	0.936901722571782	0.928754168524600	0.980624897856985	0.954184674482332	0.993695801730411	0.963547910665789	0.972008619044228	0.974474185287293	0.942144983472327	0.975296477522284	0.966620223193386	0.992618633101883	0.957702234918300	0.971752405053763	0.959788358997158	0.975898196018171	0.971598654864444	0.972508081144606	0.964858518199036	0.923598939499465	0.950459271989568	0.975770820740327	0.950255999038746	0.971820082245295	0.975710920276113	0.968075768295073	0.991179224777117	0.945940277193774	0.970230029204963	0.630311330844930
0.962903554062837	0.961740462422177	0.936927856936121	0.928763009733893	0.980689470368133	0.954178023388512	0.993611616063667	0.963644202608478	0.972016226286732	0.974406033289993	0.942111656867443	0.975192729482345	0.966690965911094	0.992598572000827	0.957760169423498	0.971731167712836	0.959765948354913	0.976035604582653	0.971521827190694	0.972506068505046	0.964852207536562	0.923530562886870	0.950445203251110	0.975747999760137	0.950196850981313	0.971760953807423	0.975792114638086	0.968020636073606	0.991173329822956	0.945781213965900	0.970121742343479	0.630154194127127
0.962933030828896	0.961709190625495	0.937011320008929	0.928710471717978	0.980657636964315	0.954227550119497	0.993693531467662	0.963709622149339	0.972050288781912	0.974504868370540	0.942222304125795	0.975194408858932	0.966644303557870	0.992561404712075	0.957706636822475	0.971784544218601	0.959777791829987	0.976122859196055	0.971524283368280	0.972581454025056	0.964837700300100	0.923504836719833	0.950507712879893	0.975736780826579	0.950337550823931	0.971782343305370	0.975833446577935	0.968027284890214	0.991166838701958	0.945798890514432	0.970114750193468	0.630019464596083
0.962954091471143	0.961748796467496	0.937089688678498	0.928677574629466	0.980589822675868	0.954287500729723	0.993731812557350	0.963686270407294	0.972162407101317	0.974617708917776	0.942263312449151	0.975203205407937	0.966652881418380	0.992515722573374	0.957719987807402	0.971831330121399	0.959810648777814	0.976093032251144	0.971464472972322	0.972640380994636	0.964895008302142	0.923583206524619	0.950467998363400	0.975782650148606	0.950356439829322	0.971799854788884	0.975849571294318	0.968015703085071	0.991178483759382	0.945795427918757	0.970109699215402	0.629911204973363
0.963061767613772	0.961713016322419	0.937160140871637	0.928748112239073	0.980641493805609	0.954366983839950	0.993769342964993	0.963608710101337	0.972156106125447	0.974547027054784	0.942324585936249	0.975113448094805	0.966719379877587	0.992459154531553	0.957781193764442	0.971877257436340	0.959697371835423	0.975994097142751	0.971480102168265	0.972646248925130	0.965012929400919	0.923588513915140	0.950457328180057	0.975790111913191	0.950372627910591	0.971794419819581	0.975904427662173	0.967962657514199	0.991251697750289	0.945905864840140	0.970143902618051	0.629804488979931
0.963000555479049	0.961748551243153	0.937205043305741	0.928833725953244	0.980649537719897	0.954427951711367	0.993754451989600	0.963663860512169	0.972127357151850	0.974488227824845	0.942322988791762	0.975005665149952	0.966783583381640	0.992615655471222	0.957711438521403	0.971908244809969	0.959596765005864	0.976051492303770	0.971514422409531	0.972602425419926	0.964904579797437	0.923629033962533	0.950468785636222	0.975835301149300	0.950421424297237	0.971684241179533	0.975794860288788	0.967948761670216	0.991318182708876	0.945962496631614	0.970227721674034	0.629629589556505
0.963057685434265	0.961836980161701	0.937243120083744	0.928921484635336	0.980666779215534	0.954438821586648	0.993688504862288	0.963816985524692	0.972231560811843	0.974512560991514	0.942227176659397	0.974960495838615	0.966829747813736	0.992788137274922	0.957720503215972	0.971867991638890	0.959544234584319	0.976120599830785	0.971635642328651	0.972657206146279	0.964898171953339	0.923643752154887	0.950507008576300	0.976042339784193	0.950326726969636	0.971680663705109	0.975729236544620	0.968094720523031	0.991308551216310	0.945948675696229	0.970342203367589	0.629303901252608
0.962991539887511	0.961950056357791	0.937236788272053	0.928966090298339	0.980572757507238	0.954454625222539	0.993693246562093	0.963910996045605	0.972192689746434	0.974440311797638	0.942232734324264	0.975032887402148	0.967040066954953	0.992756638079405	0.957859781268608	0.971952200811324	0.959437356565739	0.976145613676438	0.971608057467030	0.972716202994129	0.964880645105456	0.923706100164610	0.950635801516551	0.976089265589791	0.950296614868407	0.971729901334859	0.975742633341283	0.968178388606016	0.991297232894925	0.945989593060769	0.970314820995499	0.629086735008813
0.962933979224497	0.962024695959279	0.937306369236898	0.928971596368760	0.980481614346305	0.954396419015508	0.993674708701975	0.963954873485146	0.972167862309158	0.974471647148303	0.942192161584099	0.975067116692719	0.967051374851800	0.992750214820384	0.958012554775888	0.971925960334077	0.959346497081081	0.976159335011475	0.971652638956552	0.972705501192539	0.964909005584675	0.923779926879065	0.950613320389357	0.975981074201895	0.950108854808593	0.971733853431333	0.975776774790708	0.968116187231940	0.991369479210128	0.946071035359544	0.970319887157676	0.628932287347273
0.962816379215241	0.962042722812993	0.937311605189074	0.928971502608859	0.980491211182425	0.954242293146404	0.993637627256115	0.964004643803609	0.972151262127449	0.974432032699783	0.942125560700605	0.975087999489806	0.967071567912339	0.992711941895623	0.958137908110666	0.971756431277417	0.959339228925732	0.976100986390836	0.971610407282120	0.972651281476658	0.964878408278106	0.923781796896046	0.950614710945198	0.975776619610401	0.949939332651766	0.971799882351942	0.975723113097968	0.967945730350547	0.991410966170697	0.946064167416383	0.970234214910927	0.628828502183490
0.962785851841363	0.962040143110943	0.937204620495861	0.928956745278068	0.980520753087098	0.954124200630709	0.993713890892084	0.963986683285386	0.972162833849609	0.974427623255480	0.942146914366991	0.975164657115920	0.966982155770925	0.992658798464405	0.958115696994491	0.971657325019049	0.959340685845495	0.976124605915387	0.971649083383687	0.972586469640694	0.964874710401986	0.923745041480562	0.950646859618979	0.975662244519744	0.949943421272698	0.971918309661494	0.975732777309498	0.967857286145526	0.991376354367453	0.946072289626248	0.970232769429196	0.628685373110143
0.962802018123329	0.962027934115568	0.937109697451562	0.928858232783383	0.980512293447125	0.953988614085983	0.993730386556854	0.963889065535567	0.972150273302099	0.974362132631755	0.942098230204490	0.975302577809836	0.966979719897868	0.992683664291563	0.958100727428386	0.971589633536220	0.959376034194379	0.976153089535129	0.971593682138062	0.972588987872116	0.964982568904320	0.923717600698646	0.950604578534781	0.975731410752508	0.949785648288675	0.971938483822166	0.975813812528640	0.967854421372222	0.991306583560058	0.946040339125800	0.970220842848163	0.628672776633033
0.962893634664634	0.961961395827898	0.937130776393562	0.928849579245290	0.980547617458745	0.953982582177254	0.993854398627512	0.963607492950108	0.972125669445750	0.974262620877348	0.942089155106203	0.975368522467805	0.966984748570252	0.992661704665699	0.958117408621903	0.971582188866256	0.959393736165584	0.976036601917471	0.971583547357518	0.972575432539479	0.965056584602208	0.923650390396886	0.950568666827086	0.975769865395988	0.949626411299220	0.972002686228087	0.975950110873028	0.967874062573070	0.991284235787803	0.945979634506516	0.970283088704037	0.628684528930046
0.962889866132022	0.961911286712075	0.937181964032676	0.928891226748763	0.980418466003769	0.954118452910737	0.993927353364521	0.963429899443902	0.972134584000370	0.974296853951386	0.942154109897653	0.975359444412775	0.966916236894471	0.992691891568738	0.958098843307222	0.971667951966072	0.959355814260607	0.976029723501562	0.971585697773596	0.972549082953474	0.964936788098213	0.923655575225253	0.950482619557389	0.975734656648618	0.949657914825989	0.972061682881289	0.975894352392867	0.967917752067056	0.991317557294462	0.945898828621767	0.970220973655080	0.628701414518084
0.962965823797120	0.961896011741811	0.937250824435231	0.928981889364501	0.980340458148871	0.954192559643466	0.993956956089923	0.963384253195053	0.972341070058469	0.974381280785331	0.942153143610062	0.975310226178894	0.966829840464241	0.992677638331047	0.957974807330865	0.971824068540539	0.959299230770741	0.975986864839066	0.971659969317886	0.972711770480102	0.964913630703935	0.923656010258296	0.950357643699135	0.975785991033620	0.949655608977984	0.972057314004774	0.975784500979486	0.968033096394472	0.991464657513136	0.945812764220696	0.970210291606008	0.628588157347664
0.962870913967713	0.961855909969266	0.937126986468026	0.928967743881550	0.980397396684505	0.954314905061484	0.994006852792009	0.963354594362583	0.972429146882038	0.974441205786942	0.942141980561261	0.975325356798492	0.966886321414357	0.992663284340179	0.958000611978046	0.971947630472929	0.959246757848409	0.975987711181135	0.971624703530026	0.972855945469036	0.964890082703264	0.923664719293673	0.950351282855192	0.975853506553952	0.949625850465826	0.971995070803067	0.975814820559821	0.968136572175181	0.991556948218903	0.945681094618530	0.970169744056207	0.628531555478854
0.962939258481988	0.961765828890033	0.937116469919039	0.928974075233665	0.980362258517687	0.954436994471025	0.993978907884919	0.963340803072029	0.972455001404120	0.974593914131678	0.942008539160065	0.975246179269137	0.966749389440859	0.992764584372886	0.958069767787097	0.972063467782248	0.959212511756006	0.976088790286054	0.971721314590808	0.972829589639254	0.965054853245698	0.923628342209573	0.950361065850292	0.975928229160270	0.949457133976236	0.971917236271612	0.975885223093980	0.968244408814477	0.991721199137419	0.945607546851336	0.970249971576540	0.628344796336561
0.962948742723875	0.961734982025426	0.937211247387439	0.929037817915127	0.980355766608164	0.954399710419751	0.993891991989007	0.963434679935714	0.972516301741736	0.974640484938370	0.941899216530831	0.975209276874066	0.966677526368543	0.992741868629084	0.958237010011281	0.972072369761604	0.959067144709381	0.976182441728274	0.971737001669832	0.972815653879659	0.965156418219526	0.923557382182356	0.950383952057313	0.975986812308617	0.949366799788885	0.971918386838568	0.975977174969506	0.968311003868060	0.991766631392993	0.945502565636502	0.970276576162881	0.628065038928269
0.962905800627148	0.961690034159127	0.937324708066329	0.928958104472858	0.980392184240353	0.954345253211261	0.993919608205479	0.963519134617407	0.972542072617410	0.974748310896377	0.941911246816610	0.975295524189559	0.966561677379337	0.992650410381430	0.958234752760041	0.972067652939477	0.958913676714974	0.976186145414275	0.971769736594826	0.972846539443126	0.965194558354270	0.923508132609463	0.950449646424143	0.975996304923525	0.949494622719828	0.971984363390284	0.976006028887330	0.968408471435733	0.991712767252254	0.945573137658483	0.970345188276223	0.627843921969539
0.962827140297149	0.961686145101306	0.937334085553168	0.928847738775962	0.980431935683083	0.954216255968169	0.993855731562448	0.963487256707142	0.972645837222744	0.974911328150427	0.941878621405680	0.975363316851838	0.966554047020958	0.992563178585348	0.958267393254575	0.972017458773862	0.958899636549958	0.976066828377871	0.971711741150376	0.972890015629804	0.965208497645450	0.923527078344038	0.950378110906228	0.975980993157951	0.949519930051549	0.971977602596653	0.976004856314249	0.968386437328027	0.991643612892308	0.945580598443400	0.970333735397295	0.627706301793643
0.962816521255374	0.961622422163335	0.937261366794122	0.928798947998882	0.980569618758541	0.954182286164842	0.993868413265067	0.963342615503856	0.972681544214796	0.974875903660593	0.941849048814931	0.975329048513999	0.966544936548312	0.992433995900737	0.958285348865243	0.971940290290953	0.958792778433463	0.975865642511462	0.971675259140166	0.972916368757035	0.965226549798558	0.923481382380179	0.950386053763464	0.975917255669325	0.949549438915000	0.971916734223263	0.976040192466421	0.968281687808108	0.991647490039636	0.945631716543704	0.970340605575952	0.627579971721649
0.962729702235219	0.961562297900101	0.937193605864327	0.928773818252827	0.980637421802128	0.954262510777811	0.993839805098759	0.963271637356848	0.972706407385093	0.974900249581149	0.941828225774765	0.975279087877440	0.966517949893853	0.992514129407644	0.958210977405782	0.971935266225622	0.958778233535499	0.975862601838265	0.971679541560630	0.972910155684151	0.965124123082324	0.923467025497788	0.950449153852911	0.975924894518989	0.949605104683432	0.971805414176552	0.975966603774482	0.968227534292205	0.991698107182482	0.945597803594196	0.970378482592728	0.627462359693163
0.962821678240467	0.961544236135297	0.937172027067335	0.928802909559769	0.980619998988755	0.954365032834459	0.993776525767013	0.963282953201755	0.972766133024223	0.974959066466567	0.941785797383409	0.975229386118306	0.966463362163889	0.992539690915812	0.958124099627514	0.972007946390826	0.958881324684004	0.975894385879202	0.971764255074956	0.972944547185526	0.965164183543034	0.923447867743148	0.950512324862563	0.976086452554718	0.949561699527525	0.971802543110829	0.975934564275421	0.968363705815478	0.991605403574616	0.945457681000076	0.970419152377357	0.627152436136467
0.962814132850445	0.961587223340155	0.937156560608701	0.928788940819356	0.980598498010634	0.954576645051640	0.993826079594343	0.963353948120453	0.972725468370032	0.974921145048999	0.941863984266608	0.975186659981787	0.966579819594065	0.992423502868675	0.958125654973924	0.972266226849388	0.958947521914187	0.975954954516771	0.971701065228815	0.973032868574381	0.965263418057741	0.923482676789147	0.950633633917690	0.976190278983080	0.949669112832629	0.971786588529435	0.975935068356072	0.968516873048575	0.991521297267654	0.945375344859659	0.970356093556197	0.626929373697481
0.962907121440955	0.961621780256187	0.937216937871841	0.928751028243945	0.980617113962852	0.954776020688491	0.993959204464221	0.963348501415783	0.972732581025863	0.974979717528346	0.941873424815152	0.975072246838835	0.966593051896399	0.992400034984675	0.958115503478768	0.972496532763549	0.958976637777940	0.976021697168707	0.971750349504450	0.973034989027430	0.965438737510462	0.923550393948210	0.950614937394078	0.976269552011790	0.949654795827227	0.971720384452587	0.976007848981514	0.968607177992293	0.991536008547356	0.945393115004620	0.970370340984930	0.626753995601647
0.962925917142784	0.961642523461785	0.937196017810130	0.928708795460412	0.980645534548937	0.954855367030080	0.994082958813239	0.963357562953049	0.972747900143749	0.974963100861114	0.941842568147710	0.974974729489673	0.966691994428029	0.992373356771428	0.958074561711992	0.972605918088381	0.959021178997638	0.975961705563048	0.971729863849453	0.973045476073781	0.965474583367576	0.923507365342708	0.950576498548953	0.976274624965615	0.949638328745421	0.971760425342067	0.976039959765463	0.968592165842120	0.991512000824612	0.945437209150486	0.970357985383019	0.626604971510783
0.962907009192827	0.961674055627010	0.937111176262218	0.928608756661297	0.980628524478464	0.954929160809029	0.994258991829096	0.963363499098217	0.972752380729165	0.974980930921259	0.941881498145997	0.975026292548332	0.966637711594091	0.992365137535214	0.957861782571131	0.972689666394861	0.959041837951501	0.975940873350325	0.971789340458690	0.973052315010396	0.965430622367271	0.923452034577272	0.950555274766387	0.976294056434038	0.949707540941260	0.971867217147287	0.976087171835054	0.968622473832756	0.991480142852646	0.945562598882110	0.970406853156551	0.626367861211766
0.962865010461687	0.961676939718518	0.937029111012009	0.928480412818540	0.980476878774650	0.954936141963585	0.994239306843968	0.963345794605817	0.972746317242810	0.974930542917946	0.941791598103433	0.975134070903479	0.966630467152372	0.992438317987093	0.957723579872263	0.972720255758896	0.959089199708008	0.975984091838318	0.971735637924961	0.973061247870133	0.965422087786425	0.923437545975967	0.950512595230132	0.976416320553918	0.949576389134260	0.971876489828267	0.976076157357074	0.968611920187658	0.991498964883435	0.945652299535948	0.970388615849468	0.626204483754999
0.962885377232256	0.961554888714496	0.937013218425208	0.928413993374359	0.980413160873858	0.954917975982389	0.994210121566559	0.963150779311206	0.972732097265401	0.974835856575335	0.941737865039086	0.975169564261897	0.966539767591402	0.992428711835359	0.957749538948812	0.972673491900934	0.959073900929907	0.975911768597404	0.971715965205312	0.973028166892908	0.965447864542538	0.923410600686318	0.950480311777510	0.976415648297850	0.949397916118446	0.971897007356168	0.976109616784456	0.968540777445436	0.991536392852769	0.945700170248949	0.970425658341262	0.625978361282871
0.962774547972206	0.961399781431834	0.937072874116335	0.928388897839657	0.980248683178307	0.954868440009387	0.994105035137204	0.963007089992713	0.972673896885361	0.974793793812091	0.941717032447435	0.975118695272194	0.966399090957606	0.992417990142478	0.957725779489038	0.972569025324591	0.959066834438809	0.975872213021871	0.971688092229375	0.972932107559856	0.965295150945510	0.923502764672912	0.950443458703192	0.976266625916836	0.949324029162416	0.971898349498162	0.975988987137814	0.968448689578871	0.991480856604713	0.945700521488919	0.970331428770390	0.625765568643588
0.962783089304475	0.961373478321271	0.937092192893347	0.928419437661245	0.980174456726000	0.954729776379790	0.993974578488805	0.963000434036064	0.972682246408702	0.974752443449540	0.941644251951643	0.975017877700223	0.966236487295282	0.992322991704459	0.957569955041244	0.972449735145047	0.959091645597629	0.975748462134805	0.971692632461058	0.972953587073379	0.965236183232796	0.923540007675704	0.950402214659563	0.976167140503970	0.949243879111138	0.971853579839036	0.975825474167727	0.968369109407631	0.991397977053560	0.945687230626572	0.970274606032830	0.625529871493866
0.962640342643122	0.961350855929400	0.936936734805685	0.928380430249316	0.980246314316060	0.954604297970003	0.993922341060445	0.962937684429889	0.972583554228162	0.974612954858992	0.941581556828451	0.974961162036024	0.966303908325672	0.992228334927659	0.957522339198393	0.972348023948966	0.959124501239164	0.975663849828159	0.971594270849992	0.972923038558820	0.965180060783365	0.923557168753527	0.950428683858035	0.976018580802723	0.949171032533301	0.971720812110240	0.975732983422220	0.968241367335781	0.991265409834788	0.945650866347902	0.970181457528765	0.625420549267812
0.962656310523269	0.961267416499986	0.936874937902604	0.928319151002792	0.980270358605455	0.954549419032031	0.993810791805616	0.962838246220514	0.972486628669162	0.974549861260275	0.941426863401646	0.974804947456650	0.966249651956681	0.992227722969134	0.957495336356333	0.972244543938470	0.959159164009190	0.975675908090505	0.971594317243177	0.972750355090392	0.965209049225396	0.923576176571548	0.950371594409701	0.975947326258099	0.949002895258582	0.971574182351001	0.975715880487331	0.968087374204659	0.991224816086826	0.945643765093908	0.970209388512121	0.625282487717163
0.962625576749655	0.961273730515844	0.936869391136303	0.928278946101304	0.980303303460209	0.954519915494377	0.993637827873452	0.962839895604466	0.972508705424029	0.974491251451055	0.941299285922763	0.974686266434545	0.966244162905186	0.992175185848015	0.957555715129228	0.972146497696793	0.959068626095273	0.975724040877616	0.971569906535091	0.972728327392065	0.965155862225799	0.923455702992178	0.950360326406137	0.975939422302665	0.948894990813516	0.971519502690583	0.975707464771853	0.968011103352761	0.991184857537805	0.945559931280849	0.970205282883181	0.625117219733847
0.962628669231865	0.961207840478626	0.936906286479038	0.928154599400706	0.980254445167881	0.954546866867325	0.993653674198426	0.962846090674007	0.972562613875867	0.974620709328855	0.941290925901367	0.974669836118301	0.966099593785937	0.992080223414325	0.957527230774387	0.972139952741583	0.959031420836449	0.975708357267088	0.971628413981543	0.972799238002823	0.965071743196614	0.923305828957490	0.950429176019286	0.975934405536818	0.948973808725416	0.971533734111783	0.975667902232900	0.968004361840495	0.991163101706069	0.945646200781002	0.970275799729493	0.625006877853121
0.962618318740549	0.961187119800943	0.936897320031338	0.928011737538756	0.980165973169271	0.954564299812812	0.993641400447217	0.962771900017639	0.972671308678396	0.974789619448336	0.941221410306556	0.974677575888413	0.966029130268613	0.991953300651952	0.957545611865250	0.972128530939604	0.959013733568364	0.975609005803896	0.971593745596220	0.972871438072717	0.965028846531959	0.923270563669178	0.950369462200552	0.975961465069437	0.948930603902744	0.971537116329180	0.975612455113342	0.967980580895122	0.991189145607719	0.945700483477904	0.970322490960895	0.624955112614533
0.962677066110839	0.961098119272405	0.936917157684531	0.927993048539873	0.980195110614325	0.954648188283555	0.993611347601203	0.962643568915454	0.972649232963976	0.974760157117408	0.941203297167306	0.974603983746718	0.966049442944001	0.991868362243218	0.957584422662468	0.972127547164911	0.958885710515616	0.975465772602195	0.971607343195264	0.972912098825095	0.965001969626907	0.923183725559359	0.950324676616795	0.975942416296802	0.948923017916601	0.971524188145516	0.975602932973475	0.967906733210707	0.991328925667724	0.945836779801600	0.970381800308468	0.624937140646518
0.962555441358364	0.961039892063734	0.936894468381620	0.928012611982936	0.980145920876421	0.954707053462580	0.993549561938716	0.962623372249398	0.972590807552520	0.974704409413365	0.941175807764096	0.974535670830174	0.966069864098285	0.992007536102835	0.957497378095622	0.972121956391153	0.958799097638117	0.975497209639596	0.971626803244602	0.972866142997717	0.964788559938179	0.923162050092183	0.950288011684482	0.975978336520167	0.948991254566363	0.971444667820203	0.975459023211407	0.967859645664860	0.991462583294925	0.945925438585906	0.970449509335464	0.624863543764468
0.962533564754871	0.961039872826261	0.936866037070979	0.928028215011277	0.980111075501435	0.954666555237356	0.993444224508035	0.962685927258097	0.972666961106908	0.974697153926478	0.941060697848595	0.974541861304574	0.966092565166808	0.992190150845283	0.957447580101031	0.972081568825569	0.958799260746083	0.975580969212699	0.971703829738012	0.972885445651405	0.964688904365029	0.923111645548593	0.950278886145502	0.976145988926186	0.948980350377027	0.971491063353135	0.975368690922519	0.967927103932223	0.991469075451244	0.945896871952239	0.970491267005640	0.624599068417956
0.962374800289366	0.961084322631546	0.936771106165775	0.927977958829642	0.980021949820012	0.954652382003331	0.993425578347565	0.962675172456801	0.972610244289549	0.974582078219647	0.941071600976189	0.974645429904815	0.966265408170431	0.992188817881362	0.957476065341801	0.972189592858268	0.958750665353865	0.975643625333358	0.971640682796669	0.972916470449124	0.964635136010818	0.923111946945208	0.950310941216057	0.976147892141156	0.949050951382198	0.971577261410573	0.975387177644167	0.967963905620352	0.991435434069085	0.945898471514623	0.970405551847950	0.624412980756219
0.962234399177391	0.961079871724000	0.936744116342223	0.927881369053783	0.979947501961838	0.954573020638604	0.993379378229386	0.962626486672352	0.972530911480924	0.974533174057586	0.941026843315892	0.974722031292070	0.966225145376151	0.992207703299871	0.957541731515792	0.972208900073324	0.958706781068863	0.975709994351189	0.971645394028794	0.972843224780321	0.964690994987950	0.923101756713742	0.950189643970372	0.976022794384550	0.948960906752797	0.971634414100080	0.975431704168545	0.967889092909749	0.991477945044661	0.945955346191383	0.970378102535202	0.624285126391243
0.962074405629025	0.961023458489766	0.936638243798122	0.927814895939973	0.979952428937926	0.954374006710611	0.993314370929025	0.962620700529430	0.972487103307028	0.974426081306459	0.940950490149708	0.974769176954931	0.966221544242828	0.992214776185840	0.957597107570334	0.972084615147090	0.958698860515328	0.975694582282052	0.971583171515849	0.972729404804728	0.964721944013871	0.923008543537298	0.950098749445484	0.975815696794049	0.948886828294386	0.971772084778817	0.975437462055804	0.967709059413002	0.991480383102578	0.945976283472216	0.970273431389840	0.624208170628150
0.962005036927095	0.960973264576926	0.936477858942221	0.927798643471549	0.979978831976463	0.954281394227030	0.993350313518347	0.962629619388085	0.972491774814225	0.974404110787765	0.940944754154834	0.974889761125156	0.966134536406047	0.992240880753523	0.957534098622522	0.972027431357998	0.958684659432892	0.975710934228563	0.971610973215953	0.972624966279744	0.964768126328118	0.922903995488207	0.950091308221743	0.975700284719255	0.948988608796779	0.971985016598740	0.975494663749949	0.967617847474221	0.991431157505512	0.946049327666466	0.970249590129665	0.624082319436134
0.961987046688006	0.960999021510343	0.936344363000410	0.927725961838784	0.979963478445492	0.954198934394197	0.993337712025532	0.962627104071864	0.972476239134753	0.974355632307965	0.940900003246051	0.975094744394318	0.966147826508078	0.992322902900286	0.957516123081631	0.971981148844846	0.958724173525054	0.975722970829431	0.971557433769559	0.972622252383011	0.964920159894771	0.922851261449751	0.950028155707901	0.975765879743884	0.948930951639992	0.972109083706509	0.975604835232447	0.967615671657924	0.991399412505145	0.946102664696999	0.970228119964953	0.624102022207360
0.962053993499248	0.961004779618204	0.936408214455976	0.927771421838205	0.980004981387261	0.954275517937643	0.993416818820099	0.962510354235148	0.972450001378652	0.974312252851722	0.940949405788127	0.975230140011447	0.966184085019639	0.992348688794976	0.957542802966912	0.971981502152449	0.958753418161309	0.975601153306770	0.971592173773460	0.972636203442101	0.965048407377165	0.922783622345756	0.949957287416643	0.975837549240227	0.948873145784059	0.972232853866029	0.975729214682086	0.967640092964113	0.991445138888491	0.946103331453733	0.970322442193358	0.624149211947733
0.962146709515532	0.961025276989676	0.936585102394780	0.927887601429597	0.979890891967198	0.954503969788190	0.993496332842843	0.962486954828640	0.972466983689823	0.974355799242179	0.941090340339671	0.975292237886248	0.966171956291550	0.992424020437669	0.957509447742215	0.972111632530876	0.958786752342805	0.975590283622194	0.971620908585200	0.972673247907451	0.964951917898956	0.922829593844444	0.949861838040520	0.975836018321963	0.949051733057740	0.972335489543789	0.975672650983489	0.967708609805488	0.991534658412365	0.946129152490754	0.970292411093814	0.624239766880146
0.962315879044505	0.961084219578384	0.936742950251526	0.928048874439624	0.979801314766209	0.954634876310690	0.993538400676874	0.962553756891907	0.972662146291109	0.974445353990077	0.941149601189522	0.975312885043331	0.966158893026723	0.992417203378514	0.957351351028340	0.972288491019710	0.958811184475621	0.975550961956271	0.971737863078788	0.972860482282450	0.964902801008866	0.922891706766843	0.949755322120072	0.975905519264906	0.949141236288619	0.972369611741305	0.975582357400242	0.967836383059915	0.991691907686042	0.946138041541485	0.970343679653062	0.624204279474420
0.962318051317455	0.961116904008331	0.936682673506629	0.928057229295115	0.979836997001620	0.954785380414385	0.993652450110998	0.962572121261268	0.972735973451893	0.974449377712666	0.941171152353228	0.975361857870159	0.966306548551712	0.992384119626335	0.957359592097177	0.972408123150220	0.958860023884966	0.975572004817032	0.971733852459534	0.972996922343927	0.964866240839543	0.922976046916306	0.949776040811023	0.975970609488182	0.949188144556171	0.972335305068559	0.975591000248627	0.967926080104839	0.991793097018168	0.946086615485315	0.970358872449816	0.624222016824112
0.962457830465599	0.961078903634561	0.936701992175494	0.928042624270270	0.979823495041682	0.954908339422375	0.993665271852670	0.962548086210562	0.972713308923608	0.974492377105213	0.941073706277415	0.975326445844229	0.966268698176731	0.992481275999638	0.957472838725496	0.972486833041450	0.958926035770398	0.975688408361696	0.971819957931929	0.972948019812562	0.965039539515430	0.923045671307156	0.949785274564074	0.976043850114075	0.949079053573230	0.972291538037248	0.975634701750716	0.967989046643536	0.991902786870726	0.946114807760233	0.970463242542268	0.624123155513566
0.962518219482085	0.961100494883031	0.936794076813027	0.928089615170384	0.979834677494598	0.954875931178989	0.993575207401385	0.962603823147561	0.972739195296693	0.974440836007757	0.941001787727624	0.975363507399221	0.966282000892800	0.992476450044956	0.957704207263245	0.972458295252353	0.958888153724999	0.975790088968098	0.971814432434976	0.972901627232494	0.965161321807177	0.923087397357809	0.949784517205897	0.976101750859201	0.949052640152138	0.972306790264875	0.975705194059770	0.968009655257733	0.991858807085641	0.946083476730889	0.970482061703163	0.623964381128768
0.962506175316193	0.961103447573553	0.936884734800530	0.928035265824685	0.979892595877574	0.954807427742054	0.993629307059242	0.962640625190334	0.972754285630490	0.974488911597893	0.941063354154863	0.975505338213305	0.966227897706609	0.992424462598133	0.957769353143437	0.972405090415670	0.958817691811479	0.975808523454088	0.971836319617458	0.972890286559801	0.965212144510735	0.923132046429365	0.949823230348478	0.976126092841865	0.949226428557830	0.972355684894729	0.975737995400610	0.968079872732988	0.991735427902784	0.946202939095497	0.970547441260195	0.623870384648621
0.962447798315972	0.961153492331931	0.936838945019860	0.927960676167099	0.979981136910374	0.954642972611173	0.993618180757066	0.962559597428552	0.972839586689299	0.974619269236443	0.941076697672314	0.975592009850131	0.966245623781605	0.992366576702148	0.957822325233699	0.972327549141550	0.958853819651204	0.975728128544024	0.971752622169139	0.972894870145946	0.965243809560831	0.923193785251288	0.949702053469725	0.976148382063309	0.949258319696082	0.972346053918323	0.975779428847598	0.968047729509137	0.991609152501345	0.946248962529297	0.970526754048039	0.623825448069078
0.962425616030832	0.961096421863010	0.936715273416897	0.927952088075686	0.980152635980457	0.954567480834069	0.993673320722885	0.962403558174390	0.972835168724204	0.974559702357251	0.941069383733613	0.975565082989103	0.966261700161901	0.992255808538952	0.957833274886791	0.972240516012363	0.958769566943511	0.975541283445232	0.971684380995231	0.972865114481133	0.965290572934979	0.923175247592240	0.949671643145210	0.976084047066335	0.949297965847691	0.972309203178735	0.975887047959250	0.967959867892959	0.991506390788349	0.946343783929327	0.970499250279336	0.623803933606145
0.962402373001521	0.961020275300112	0.936685266157757	0.928003302058955	0.980254211880781	0.954571869962628	0.993691262587577	0.962345439875658	0.972844338348082	0.974572230438322	0.941053592792868	0.975593560784141	0.966276665859389	0.992459957155350	0.957845514239596	0.972238171803476	0.958736417284407	0.975524059561052	0.971692698535357	0.972818672910620	0.965188428150338	0.923194597866526	0.949727704335049	0.976146479132118	0.949351115350983	0.972264382605041	0.975881678520486	0.967949965035944	0.991496466315925	0.946418356138423	0.970543514465570	0.623809811536061
0.962503785661482	0.960971742642931	0.936685338270540	0.928114285547426	0.980247434269320	0.954613209208879	0.993648350397410	0.962341799378830	0.972938445600902	0.974649800866431	0.940982815581699	0.975631964116109	0.966265922137317	0.992562744743971	0.957797822541644	0.972298507654446	0.958804089429911	0.975555757855207	0.971787214293361	0.972849081440086	0.965183444003565	0.923196721522705	0.949774422042829	0.976344593113557	0.949305582184363	0.972334089248760	0.975869803092063	0.968085997954293	0.991397206344429	0.946370102407311	0.970587887733733	0.623641788072686
0.962485530834078	0.961017938865066	0.936713684826051	0.928182770428130	0.980221474848804	0.954786033404239	0.993705816173197	0.962393078910463	0.972934779339286	0.974638394527434	0.941056622669913	0.975693675446670	0.966409480860415	0.992479287592535	0.957796327370989	0.972539109204782	0.958832415038189	0.975572194575074	0.971767402962834	0.972950645269624	0.965226122646566	0.923253796359354	0.949888086611132	0.976432850990780	0.949419370404477	0.972404384352614	0.975877939755951	0.968204970916537	0.991314505657853	0.946354284963691	0.970545249781294	0.623505508175017
0.962537149949561	0.961077579474943	0.936788333204202	0.928233344304871	0.980225507995554	0.954965311823199	0.993810684499417	0.962376105649065	0.972947036794975	0.974723277862858	0.941090962486229	0.975684192988410	0.966456824864378	0.992469937710634	0.957814581817703	0.972717957737622	0.958838542371754	0.975586338310701	0.971869508875242	0.972959226753534	0.965325192745888	0.923349739437319	0.949882752584605	0.976484755376370	0.949428320473562	0.972439368601198	0.975915494223410	0.968281828152088	0.991375654511841	0.946387330084974	0.970586394199065	0.623390133103963
0.962526920676983	0.961183744199231	0.936777735173840	0.928270386828642	0.980300520347931	0.954989727752363	0.993858007604149	0.962409740436037	0.972935357105907	0.974749212380850	0.941120675768892	0.975691575200060	0.966595041452012	0.992436812776416	0.957816804540967	0.972717672198013	0.958888356431916	0.975500934140827	0.971886363058165	0.972933435319456	0.965320655842964	0.923345625329412	0.949847479648146	0.976448669768058	0.949478490185638	0.972537904351632	0.975931723112599	0.968240460277808	0.991421517697162	0.946393397617277	0.970580741576922	0.623277194491619
0.962517362318592	0.961340904710121	0.936722556040598	0.928302010469883	0.980330762385334	0.954973485238101	0.993943409818114	0.962478755954514	0.972881299512241	0.974795356326864	0.941252040106264	0.975794127589752	0.966590016490980	0.992425004864085	0.957652787944541	0.972657098901922	0.958943848409697	0.975488951048559	0.971956831215901	0.972881997447266	0.965294468590488	0.923315500518517	0.949835300292164	0.976390249752465	0.949632314379544	0.972679559901877	0.975986285117504	0.968211900004632	0.991413237238802	0.946461656415812	0.970619994774996	0.623059990512216
0.962488893514677	0.961498452743977	0.936654324951738	0.928311888425517	0.980225244780907	0.954888315112623	0.993890226803068	0.962543616374369	0.972819693168146	0.974765673751998	0.941285632321929	0.975895030521349	0.966657387186039	0.992489672808525	0.957559185797975	0.972528489992223	0.959053670047217	0.975542557263148	0.971901158697548	0.972859195204792	0.965352918868739	0.923328879218353	0.949806360395206	0.976399583534251	0.949572490505092	0.972716069348331	0.976019162583119	0.968149618990338	0.991418345325545	0.946492022489162	0.970596262266695	0.622911030580867
0.962497537497056	0.961530041717610	0.936656336992082	0.928409210598542	0.980225539135904	0.954789527669016	0.993871704323004	0.962464276087826	0.972760000573985	0.974647440599651	0.941344469894829	0.975931715780407	0.966662448667275	0.992459911725880	0.957609274789946	0.972337668518193	0.959067202686105	0.975473057245688	0.971894958204335	0.972790660410119	0.965416934875374	0.923322316373419	0.949798513782227	0.976317179038926	0.949477269736524	0.972729176817587	0.976084339325996	0.968013263300235	0.991433792834305	0.946504939861312	0.970647699301589	0.622724714993807
0.962370730086940	0.961515265194221	0.936730626963972	0.928482977873110	0.980158198466069	0.954706980117694	0.993767913639436	0.962427727926401	0.972661517137648	0.974584881403428	0.941438405051665	0.975891453890445	0.966618878458171	0.992456343740155	0.957641686454430	0.972141488874444	0.959056453638995	0.975430282486451	0.971872311587751	0.972677277732107	0.965292713829062	0.923434448649963	0.949808157576721	0.976117046879165	0.949498783616027	0.972702182242385	0.976032762118288	0.967883902348859	0.991399110555267	0.946461634224057	0.970554882211911	0.622567793767466
0.962339762207446	0.961581008157586	0.936750320855213	0.928582406879651	0.980164440823604	0.954533742542770	0.993639854547423	0.962517248372219	0.972637065864958	0.974516045983373	0.941458334662368	0.975790923475058	0.966568039394004	0.992356821831902	0.957549713987231	0.971981138796508	0.959066898208984	0.975339142459803	0.971850977628495	0.972669216327124	0.965264048668738	0.923480670973311	0.949814154678566	0.975971233288641	0.949501182681925	0.972587923248083	0.975948214453295	0.967817199453373	0.991367151604741	0.946435191591632	0.970477733346392	0.622409854820915
0.962213165217719	0.961622438421597	0.936603557530185	0.928628018523133	0.980333213759944	0.954442830301128	0.993602561180650	0.962560118739256	0.972507465362501	0.974362280470280	0.941452094165277	0.975722123664230	0.966758398266477	0.992256332351202	0.957587830937529	0.971881486452530	0.959098819957273	0.975288457935602	0.971720406213048	0.972629857585457	0.965241706389668	0.923499857763600	0.949877792989883	0.975785213573691	0.949492846872797	0.972390233554367	0.975915845287749	0.967762878970496	0.991263982473678	0.946356657088263	0.970359939631823	0.622422540034235
0.962280027124150	0.961568368378267	0.936524331362932	0.928667116882727	0.980405057191052	0.954427912122383	0.993542039523596	0.962544513145851	0.972377925663535	0.974285131982125	0.941342381636566	0.975575405639514	0.966820284964548	0.992258429215478	0.957655951193099	0.971822561386060	0.959159049465581	0.975333989005749	0.971658733647091	0.972479082970607	0.965302407055491	0.923537561090259	0.949869253627595	0.975705313590076	0.949374869859682	0.972204902066264	0.975974540057946	0.967686946857852	0.991242753730509	0.946301080873165	0.970321033191119	0.622408548214633
0.962328760148756	0.961599557550437	0.936540888165847	0.928729515978242	0.980479528648234	0.954428038795502	0.993441526042828	0.962591226702191	0.972393018965249	0.974214849083347	0.941293759364475	0.975465479557465	0.966915424655255	0.992253883993643	0.957767592537227	0.971799400984130	0.959108424361076	0.975423784092154	0.971598181580342	0.972462054733377	0.965316373191702	0.923450137875884	0.949885234669845	0.975678353602852	0.949369341113916	0.972126211623664	0.976054177133240	0.967649018644843	0.991201650294113	0.946142078006195	0.970242889934929	0.622356708331271
0.962370190180092	0.961603934838988	0.936610943566677	0.928727216728980	0.980459918495881	0.954508872904687	0.993525335203470	0.962639126272678	0.972431850678801	0.974312650115014	0.941385673747634	0.975456141433853	0.966893051495680	0.992216703672332	0.957759649350459	0.971869259851038	0.959092724062051	0.975471482340145	0.971632607305697	0.972536487464210	0.965324956597276	0.923398379091249	0.949980285927081	0.975673202687110	0.949555870377381	0.972125505535289	0.976096653055678	0.967668549015180	0.991173598141208	0.946139401836974	0.970270537474456	0.622355659684777
0.962433366367285	0.961681258661105	0.936672319546752	0.928715525781698	0.980421059430566	0.954607317970347	0.993609550242427	0.962623265516477	0.972559781024746	0.974447284934636	0.941418289062711	0.975453076945822	0.966913603682768	0.992172995506447	0.957795570482003	0.971957115838071	0.959117381525732	0.975429355355943	0.971612285536173	0.972616023602637	0.965387995754787	0.923461609405820	0.949937988556739	0.975752088267727	0.949593067355455	0.972137591743116	0.976145482400700	0.967682139039733	0.991187714834182	0.946126557429429	0.970297329752813	0.622407968852339
0.962579437953170	0.961692303708805	0.936725193878313	0.928818199027197	0.980505030913582	0.954719238502040	0.993692514924801	0.962553446555373	0.972551482483760	0.974389449102616	0.941489004741847	0.975345594972221	0.967001570416389	0.992131085357877	0.957876449516978	0.972016233519188	0.959002739783291	0.975334920142034	0.971667770231550	0.972643906273114	0.965507401551823	0.923463328805079	0.949906223255449	0.975794537740145	0.949632629739438	0.972130709832171	0.976240768146212	0.967663287544087	0.991283135903509	0.946234107819258	0.970364473215112	0.622466673176863
0.962555382960103	0.961764744710214	0.936758150456579	0.928926279569988	0.980528879549683	0.954810220392431	0.993746021260572	0.962585444643024	0.972513174814623	0.974349389255094	0.941501253483716	0.975223569121404	0.967058623257814	0.992299229390140	0.957802566640539	0.972076769097244	0.958924903631442	0.975400972538732	0.971731637390554	0.972612082892027	0.965393538434366	0.923505971725962	0.949900211640108	0.975859171399520	0.949684640318543	0.972045545752404	0.976170750997559	0.967684138265719	0.991373634000202	0.946303007680579	0.970468802397061	0.622463020278055
0.962624868676133	0.961897723067485	0.936793427134653	0.929032478946752	0.980568854543499	0.954826689241165	0.993733118220462	0.962708501069955	0.972597804064310	0.974388808085251	0.941419686058606	0.975180431722329	0.967101722962116	0.992501349526098	0.957805473083388	0.972085509858215	0.958901370490439	0.975484183497492	0.971846548037185	0.972668978481957	0.965375366737566	0.923517197646273	0.949930299270157	0.976086212859693	0.949597382043154	0.972073085845497	0.976160732886337	0.967867094789777	0.991373111531306	0.946289187549990	0.970556970975369	0.622295928527350
0.962568048575038	0.962049928524522	0.936778798558093	0.929089622774445	0.980481162621412	0.954852693434107	0.993788315466674	0.962784118939231	0.972544216796426	0.974313937525110	0.941451852560212	0.975245901721457	0.967277102227717	0.992492400553085	0.957921195980672	0.972216305579386	0.958825234356118	0.975518209665382	0.971810122868213	0.972726835242441	0.965348117718001	0.923576075951313	0.950053573811792	0.976135784420290	0.949551630796866	0.972140054946340	0.976223838962834	0.967981519796797	0.991349879612172	0.946323151952013	0.970508037543626	0.622218227765762
0.962518042596129	0.962108155640815	0.936844480731947	0.929110950557513	0.980398336127381	0.954820833085969	0.993818291300680	0.962795609882364	0.972522910648499	0.974351020204025	0.941407969334423	0.975275516262177	0.967260991175655	0.992490899113552	0.958058862922450	0.972239760956179	0.958790055826363	0.975540909107220	0.971840018197210	0.972711097319425	0.965369256619249	0.923635458240770	0.950015455558360	0.976024670196219	0.949341077619347	0.972175856049747	0.976299675681328	0.967941309631949	0.991405125265142	0.946371419746413	0.970483953495783	0.622180687756898
0.962414487264816	0.962098838948617	0.936853176019161	0.929109850872778	0.980440777907260	0.954689137237115	0.993826189274022	0.962824082889308	0.972537693413771	0.974334295233905	0.941347716627875	0.975302580133991	0.967260389638340	0.992460958438380	0.958175693899579	0.972118256688167	0.958848638135187	0.975489413530277	0.971784345654285	0.972650476165361	0.965350361298843	0.923609090892633	0.949997952819527	0.975829233509160	0.949140827853238	0.972251873488038	0.976282371600568	0.967789909767213	0.991442300889697	0.946340578265812	0.970369477586841	0.622169864095762
0.962391068216951	0.962062275608484	0.936765056494177	0.929102972813950	0.980499139684248	0.954616151134042	0.993948740315167	0.962818762582369	0.972569775041841	0.974363805045893	0.941381975798522	0.975385900006341	0.967176591627433	0.992416699540684	0.958162935522097	0.972045389887353	0.958937727465633	0.975524296835094	0.971809797636367	0.972592614637123	0.965348025783251	0.923550174796917	0.950022623723454	0.975733712880445	0.949139304577693	0.972379105379839	0.976306674103368	0.967727615925112	0.991389768403650	0.946327571579594	0.970344844249973	0.622122378647373
0.962422696955154	0.962033243957331	0.936680309557863	0.929005257173231	0.980527588335854	0.954539563173729	0.993999696878170	0.962747952160214	0.972574465055398	0.974347322696933	0.941355265252070	0.975535573207460	0.967180522695701	0.992460884721942	0.958168120885522	0.972013638731297	0.959077134897368	0.975585294299037	0.971759457611894	0.972619807011712	0.965459138817318	0.923542552069050	0.949967878303753	0.975835809633347	0.948981585704886	0.972401858275972	0.976390601887676	0.967769562220483	0.991310916828770	0.946296729809536	0.970327743075054	0.622199775977687
0.962545183278624	0.961968364224763	0.936726806604976	0.929005500746312	0.980603814126682	0.954581742107367	0.994135129277116	0.962533040442548	0.972559781937988	0.974288390716321	0.941397841719058	0.975618852240571	0.967206048920306	0.992458450516804	0.958201117356983	0.972030512608154	0.959190010458670	0.975514853970957	0.971775106750328	0.972615116930262	0.965542371410103	0.923505703679108	0.949899327066030	0.975921530760028	0.948834754741445	0.972466666822449	0.976533105033964	0.967833127942966	0.991285939434793	0.946247067151043	0.970408729272079	0.622288418249519
0.962575061855678	0.961936214829732	0.936808653138405	0.929055580877858	0.980496385675926	0.954760703628013	0.994236435300130	0.962423658437090	0.972571665006318	0.974341913004625	0.941508627973448	0.975614383251049	0.967161335490455	0.992528799024594	0.958176096392963	0.972142008408055	0.959226894603010	0.975548591251225	0.971816334424979	0.972576313553341	0.965439966873201	0.923560518062742	0.949757823265442	0.975924685036421	0.948867533563838	0.972518525830823	0.976491150947766	0.967910236611361	0.991333559734454	0.946159960182367	0.970381492032741	0.622391943923907
0.962681130136460	0.961969248847419	0.936895650743493	0.929174110627440	0.980445341675151	0.954860029908189	0.994272420596358	0.962460582859388	0.972770366016394	0.974440830133245	0.941557646550527	0.975572238043110	0.967124412531474	0.992555017502129	0.958046208392012	0.972314376239972	0.959235171187420	0.975538325935053	0.971932695699837	0.972729070848317	0.965452324096106	0.923615940759644	0.949566589062900	0.976014979038544	0.948872696736849	0.972518699856881	0.976391082242332	0.968049355493523	0.991498526641008	0.946036888281790	0.970398532861085	0.622415589496842
0.962608392535234	0.961983496426387	0.936787862124284	0.929184895353237	0.980523974035877	0.955005145792078	0.994325235001855	0.962514911822417	0.972862417222676	0.974484608903554	0.941592803796437	0.975586384439365	0.967199215175581	0.992552069695491	0.958058851514999	0.972461026957749	0.959218838805533	0.975565531833333	0.971958201593742	0.972846044867675	0.965473710979008	0.923684206018056	0.949520310150878	0.976113318928119	0.948847864373626	0.972465712500964	0.976431479799858	0.968179189669085	0.991602638919247	0.945897978521690	0.970401380258259	0.622543472143260
0.962695605501199	0.961934723147174	0.936801932801302	0.929214029782589	0.980502066892323	0.955121606662170	0.994280478485108	0.962554033352064	0.972880763529311	0.974614520281093	0.941482326541235	0.975498643189642	0.967088211937575	0.992658658852005	0.958120294934429	0.972581725540058	0.959213931186011	0.975690596050566	0.972092904388064	0.972776935286912	0.965670937276799	0.923690142034069	0.949526211388918	0.976199916188454	0.948680037328783	0.972406274157181	0.976521375775304	0.968297313402759	0.991774836826800	0.945814932331173	0.970516260029191	0.622550798372013
0.962719194184414	0.961961345369103	0.936913666144458	0.929279195378953	0.980487513304468	0.955051659038435	0.994175833770347	0.962683047535506	0.972928162715417	0.974640892075063	0.941382211200656	0.975476422512801	0.967046730180127	0.992647596378964	0.958289854514466	0.972573928388553	0.959088781058398	0.975806086276240	0.972148113938608	0.972729429139581	0.965797916585073	0.923636202335827	0.949554766397885	0.976250864177355	0.948600874168977	0.972413414091120	0.976634231555226	0.968340878592882	0.991827824409554	0.945699819321941	0.970561763603847	0.622457707675035
0.962678566740613	0.961971377244467	0.937042479069059	0.929210483375881	0.980490466960696	0.954952596066315	0.994191593690927	0.962802159253627	0.972924022986700	0.974710826712791	0.941378443468858	0.975560228274201	0.966964805273352	0.992551808277977	0.958292966218680	0.972534238108209	0.958944249493742	0.975836597115225	0.972197889884716	0.972723796494006	0.965836293766024	0.923595750372684	0.949654241575726	0.976237602492381	0.948722950752532	0.972474098362179	0.976648997089614	0.968395524196443	0.991756831392544	0.945739402633579	0.970648992730960	0.622434978221939
0.962607217802485	0.962009781183098	0.937078347313400	0.929098213514354	0.980496643604528	0.954772728286755	0.994105047945420	0.962788925623011	0.972982565921073	0.974842774289512	0.941326234937767	0.975626288672694	0.966971832639726	0.992464550814935	0.958309426639685	0.972448939417334	0.958959306562691	0.975752173999502	0.972137256239908	0.972720736164639	0.965836687371669	0.923637151012560	0.949610170849506	0.976191106064331	0.948744773918101	0.972465897831439	0.976617101045762	0.968313147637493	0.991658510638998	0.945736168748783	0.970630517662458	0.622497117057705
0.962616031271136	0.961969956054130	0.937013468898995	0.929063831598969	0.980590159185707	0.954665100712752	0.994093775503114	0.962655771309257	0.972963804944361	0.974753233020070	0.941294468915964	0.975577939550101	0.966978467132873	0.992346215078210	0.958317705626899	0.972311141455557	0.958865683140099	0.975604440213752	0.972091329520885	0.972697339006109	0.965852583067023	0.923602989839071	0.949649336468710	0.976063697182666	0.948779501553838	0.972413895748904	0.976612370695117	0.968149209284779	0.991629773072094	0.945781608772074	0.970621706404380	0.622553458956260
0.962567299381520	0.961911342892662	0.936941093303259	0.929040417129877	0.980628588062988	0.954655270438171	0.994044479030759	0.962582059457693	0.972937295883922	0.974721524764497	0.941264477156006	0.975520120007380	0.966956623997133	0.992424991894683	0.958222734044822	0.972257439843971	0.958841604794929	0.975652304449658	0.972098185404984	0.972642020978113	0.965728785384203	0.923593986092193	0.949750748569359	0.975992299028773	0.948824743784076	0.972312913342906	0.976496944827146	0.968027275963893	0.991644316240319	0.945752348686055	0.970658727986916	0.622621248655764
0.962657571037821	0.961879270559225	0.936910400661912	0.929063862645635	0.980594432416513	0.954663103538686	0.993941921130282	0.962581265725546	0.972979988601973	0.974751462049804	0.941210689366584	0.975456570258236	0.966906315805138	0.992472540426684	0.958107883935337	0.972289153060636	0.958923904290631	0.975726706192006	0.972174693474716	0.972651452699396	0.965727455420868	0.923566608789521	0.949830058145594	0.976095024518646	0.948782525788698	0.972310883501325	0.976427056876925	0.968100792592758	0.991525816285762	0.945602503640948	0.970695393422037	0.622494341604544
0.962626341971596	0.961909246215665	0.936891168425807	0.929048987191659	0.980544911758686	0.954797115152112	0.993971525424290	0.962652156787695	0.972939568631477	0.974679254479618	0.941298196925368	0.975399073816367	0.966998116114337	0.992364772448622	0.958085854378482	0.972512617114532	0.958969127464221	0.975829447134308	0.972133842713089	0.972716365835470	0.965782402322943	0.923606744566916	0.949956469232868	0.976126252990367	0.948880331227250	0.972296606696104	0.976397439497830	0.968190846401820	0.991416129168689	0.945526021221422	0.970655163118180	0.622441486768789
0.962677795756494	0.961936281956944	0.936957817475042	0.929018843864067	0.980536379508337	0.954946372457535	0.994083849138997	0.962644926010896	0.972935101533359	0.974696366112523	0.941310074684073	0.975298199524579	0.967013051149162	0.992357675855800	0.958070813749610	0.972716279215538	0.958988357912386	0.975964737088993	0.972193287316587	0.972701228944839	0.965915268601263	0.923678685873370	0.949936533849555	0.976154708531776	0.948858043958851	0.972256733705733	0.976460379831267	0.968233980706258	0.991423623330969	0.945543708683847	0.970681249818184	0.622439045549380
0.962667401580377	0.961970736675977	0.936942571105720	0.928984148936685	0.980563084517377	0.954995322329134	0.994206265887474	0.962660984767182	0.972931901520441	0.974652381237336	0.941303545060415	0.975223953888709	0.967126249172745	0.992349612785514	0.958040939431049	0.972811443954856	0.959031107874780	0.975976310432487	0.972184753319038	0.972694612289125	0.965935625255076	0.923648845626199	0.949899372201732	0.976138848456968	0.948850587908231	0.972304873671570	0.976501731943761	0.968190444047204	0.991390211689385	0.945604684289330	0.970686332301937	0.622443991219960
0.962618701278008	0.962031877617979	0.936884649187827	0.928903397885920	0.980518778348294	0.955035143331481	0.994403700221796	0.962678604427639	0.972911742126821	0.974651107783478	0.941380684719453	0.975282268189181	0.967080842881994	0.992356853758993	0.957853369422682	0.972850730711617	0.959067479316840	0.976035441377745	0.972232494367623	0.972679665211939	0.965892227372045	0.923607402461554	0.949898056622136	0.976144121382189	0.948931478299565	0.972413996949279	0.976552781070389	0.968219452326903	0.991351761842772	0.945755043731895	0.970736629578722	0.622354900528470
0.962565546489100	0.962063681509271	0.936833831329665	0.928777865349451	0.980345365049097	0.955011110338993	0.994392156406445	0.962683292226280	0.972876386064237	0.974572446225324	0.941351952301818	0.975405782001256	0.967095193139866	0.992443293487669	0.957741306631693	0.972853567607270	0.959154426426088	0.976152248976884	0.972163148075694	0.972664277276475	0.965901388425219	0.923619527068758	0.949864941224765	0.976273610141748	0.948816042085889	0.972417971714558	0.976563184080483	0.968213901463316	0.991375353165619	0.945869319209659	0.970719476789251	0.622326048538215
0.962597949207415	0.961979972859546	0.936863440330990	0.928741229953561	0.980242499422230	0.954967706215863	0.994362712203566	0.962533854025781	0.972814865597726	0.974442149628910	0.941364322312230	0.975456600171197	0.967020254068148	0.992438730347555	0.957797623116905	0.972788791997644	0.959198985398169	0.976141917497737	0.972118276732570	0.972606942870774	0.965943092881720	0.923604838642528	0.949846432803222	0.976281688522627	0.948667311954922	0.972445224637639	0.976618417865754	0.968162913100945	0.991415004241569	0.945941612807349	0.970742180203907	0.622251850414692
0.962515581320807	0.961870565743087	0.936958560700439	0.928735962728550	0.980050566318193	0.954903605347261	0.994260976705379	0.962439642952729	0.972708823250585	0.974375776642588	0.941400378046779	0.975446744796595	0.966876037551559	0.992455901318041	0.957785087395934	0.972677381200703	0.959253880204650	0.976136492806368	0.972069885891296	0.972503691890049	0.965790691077133	0.923722757265085	0.949829968673393	0.976152015394233	0.948614822918944	0.972463976885864	0.976520595252428	0.968090081228297	0.991376479741200	0.945963839199141	0.970630897976430	0.622214990205181
0.962559692659531	0.961884984750951	0.937015920833436	0.928782890976391	0.979971821689929	0.954766557275493	0.994130558819514	0.962482409563850	0.972673974265619	0.974328308547516	0.941381947724552	0.975383803967194	0.966729215755028	0.992398021883551	0.957662865846291	0.972569306838419	0.959341311787542	0.976034198354901	0.972040698540276	0.972527651867037	0.965736013001871	0.923789031807457	0.949791791464480	0.976086232633012	0.948567021603979	0.972429915347260	0.976379069976631	0.968053389471536	0.991316520608154	0.945959716032144	0.970543118148176	0.622160625214287
0.962465548445012	0.961908015237991	0.936896737268167	0.928774052438505	0.980058759031071	0.954668558598847	0.994081680970006	0.962480100565313	0.972553839757164	0.974206090488139	0.941376371997996	0.975344202880714	0.966793107968767	0.992325149824189	0.957661328125669	0.972477806128257	0.959417877570189	0.975953074906755	0.971930743355732	0.972498271867929	0.965690944987584	0.923836406898419	0.949819461806844	0.975976609490896	0.948519197407456	0.972283802778623	0.976309306911365	0.967973465763983	0.991180377381653	0.945929171169434	0.970434574840071	0.622230821720398
0.962512567694424	0.961850341562705	0.936871454903297	0.928732392200747	0.980105941929936	0.954660930658037	0.993970925093788	0.962411900055760	0.972464242504365	0.974172401439215	0.941261461426718	0.975217571762034	0.966746078954709	0.992352065687662	0.957687903880148	0.972389897411162	0.959500341877494	0.975968283154050	0.971898718901413	0.972357851565771	0.965744913863800	0.923867715786300	0.949785197457436	0.975925198205212	0.948358184894189	0.972142841326010	0.976318942429780	0.967848288531944	0.991145272494030	0.945929365708610	0.970426704920670	0.622262136410524
0.962519058885246	0.961870550208960	0.936897095757686	0.928716842067946	0.980158643641525	0.954671389001819	0.993823075830201	0.962445404795638	0.972502252835551	0.974138530295926	0.941187258016158	0.975111879262855	0.966746672924410	0.992336213014341	0.957796636195639	0.972307968473447	0.959451700785258	0.975997511213285	0.971854384576554	0.972369077352881	0.965726353988006	0.923765345471620	0.949798049212796	0.975932413283411	0.948266472284086	0.972079907617569	0.976343594009919	0.967786817894304	0.991117429170583	0.945853468494025	0.970393734070052	0.622254970022794
0.962552553380298	0.961813546163193	0.936957654942753	0.928630802044195	0.980128571564353	0.954713110690361	0.993869673971013	0.962477080343693	0.972578128888471	0.974281631635803	0.941233780062861	0.975088430611145	0.966643584892443	0.992252587497349	0.957832581127421	0.972301566694050	0.959444086225971	0.975971591458415	0.971893576181253	0.972459725390411	0.965685756892991	0.923660827471574	0.949888166530869	0.975940538179587	0.948355767514768	0.972077359889531	0.976307800204137	0.967784867425308	0.991108041813791	0.945951619002368	0.970445255433738	0.622300905963098
0.962580531579427	0.961808993802521	0.936983444127328	0.928532518677162	0.980090821045680	0.954744447511803	0.993881742557262	0.962441643313993	0.972708076923809	0.974460086063149	0.941209318994634	0.975079896411193	0.966616908288379	0.992140960465141	0.957902495990623	0.972310374018687	0.959463207120084	0.975868241818932	0.971853765104036	0.972549004265129	0.965690944631532	0.923673504160957	0.949849142479520	0.976001045253232	0.948328444438824	0.972056804715428	0.976260549958472	0.967762513421156	0.991150506112420	0.946011132910616	0.970480965362855	0.622403489037482
0.962682967621695	0.961733843246473	0.937002375492675	0.928576701864084	0.980162233252655	0.954808366962383	0.993864062505767	0.962354280289779	0.972701542428168	0.974426540291380	0.941235794074199	0.974971276639188	0.966687735538399	0.992048915799611	0.957993066926467	0.972301065459325	0.959351759984606	0.975720647828401	0.971875027222873	0.972595103447223	0.965699676127705	0.923645007728359	0.949827085206058	0.975996686860760	0.948319452534023	0.972021058414346	0.976239468662879	0.967698747341682	0.991295555005740	0.946157788835350	0.970542480290780	0.622537322722932
0.962614603713196	0.961686209963295	0.936989119084691	0.928645959177775	0.980150587933496	0.954860626129783	0.993808707400951	0.962372712969156	0.972656442956774	0.974370181747023	0.941236940499445	0.974864903458660	0.966749628195266	0.992168628033280	0.957931351910637	0.972293500145560	0.959277779626225	0.975763473898976	0.971933877134033	0.972548948869933	0.965506635014710	0.923693543946477	0.949803299824118	0.976040672994930	0.948378061980122	0.971920090611870	0.976078010764835	0.967659123633159	0.991429491695639	0.946265957798727	0.970630700141065	0.622631657502973
0.962651658061721	0.961712925987363	0.936972699249216	0.928707038981777	0.980143475824379	0.954825808687854	0.993718767702319	0.962452305357567	0.972757276951554	0.974376377331515	0.941161070907794	0.974835094854155	0.966826821279302	0.992327800277914	0.957893175066113	0.972247206855999	0.959293094138809	0.975875140113827	0.972042251073415	0.972590117689881	0.965433861022067	0.923712583894054	0.949803734567041	0.976234441463678	0.948365864156981	0.971930494477977	0.975968502636398	0.967749216571988	0.991457717986492	0.946256520602138	0.970700572825433	0.622548060952949
0.962560755723342	0.961806113837074	0.936886842134722	0.928720412220673	0.980054305138491	0.954832811869084	0.993715148659241	0.962487480735477	0.972710852863057	0.974268303637014	0.941219279774517	0.974906130537871	0.967035522097645	0.992309197752647	0.957931832412599	0.972334141331634	0.959244016188022	0.975959428497246	0.972024842791367	0.972651021806956	0.965376172391318	0.923796040764936	0.949865937498029	0.976263659563965	0.948433041076480	0.971983606056090	0.975975696920593	0.967796735890396	0.991436235376891	0.946281056320989	0.970657443991322	0.622549773027836
0.962475843473907	0.961844604915678	0.936870715475578	0.928692716713201	0.979967177319297	0.954777386586445	0.993679990533992	0.962500058247697	0.972642763478431	0.974234369817199	0.941209778526014	0.974963763857840	0.967033991705150	0.992305357227177	0.958002927978289	0.972337100522962	0.959216205812485	0.976070231912559	0.972065397549365	0.972606085554745	0.965421809661724	0.923875457074749	0.949773735016693	0.976156417089022	0.948348988547249	0.972038171576125	0.976020113028779	0.967731174959044	0.991483014431568	0.946353789852549	0.970674189695400	0.622610393494137
0.962343894795128	0.961841674654113	0.936801563679755	0.928686740765546	0.979954027975656	0.954598014330265	0.993626294184940	0.962577608653092	0.972621431124419	0.974136847159621	0.941190519856370	0.975008791754348	0.967046298560734	0.992287001835774	0.958042004458102	0.972199977218093	0.959228287690805	0.976097013741493	0.972042851073736	0.972531370564627	0.965428099305385	0.923856377782277	0.949710883434614	0.975976908276486	0.948288493531932	0.972164251245413	0.976024788421440	0.967562662021601	0.991494870879392	0.946381835111098	0.970614186380732	0.622723949321939
0.962301653624403	0.961846029056819	0.936677303772825	0.928713294385814	0.979949146344748	0.954505756090666	0.993676828624859	0.962669410666130	0.972622419096432	0.974119577903217	0.941247938222018	0.975122686748440	0.966990749224751	0.992285365059538	0.957958416912657	0.972109762775041	0.959232860144309	0.976140913002139	0.972109213214421	0.972457761329578	0.965460039238727	0.923801407928478	0.949723616724343	0.975879439416036	0.948409142991134	0.972368113924002	0.976084523295694	0.967493313820048	0.991456485043296	0.946439597566597	0.970621209711047	0.622774037911685
0.962304309440979	0.961926755542678	0.936568634590414	0.928677820252064	0.979936100647824	0.954423746987243	0.993660404727873	0.962737090150374	0.972588374802225	0.974072091328716	0.941256677955652	0.975325806625017	0.967035336870736	0.992352478480220	0.957901371284999	0.972064232575393	0.959299774367490	0.976169631795119	0.972076079927701	0.972465374958764	0.965577459444404	0.923773147368967	0.949657463101899	0.975958179341591	0.948382963867705	0.972495598803464	0.976205599767897	0.967511312447007	0.991425282463792	0.946472747441212	0.970626517754392	0.622944966649718
0.962404708513762	0.961958053374581	0.936663827726276	0.928737113013975	0.979993659157981	0.954491520978079	0.993732419795822	0.962677325155025	0.972548993856920	0.974007547737398	0.941353980761819	0.975457398688196	0.967081282999325	0.992357851716774	0.957920895975272	0.972073197377290	0.959379553450157	0.976051351574314	0.972134314062282	0.972473092876756	0.965685256065005	0.923711997169622	0.949585333261827	0.976037625848839	0.948360612728131	0.972639899605079	0.976346945053425	0.967551585906520	0.991462795801793	0.946459973338397	0.970742618532453	0.623121065975967
0.962487804104422	0.961975558239878	0.936855687752675	0.928840632315918	0.979904531139298	0.954717157987749	0.993795691144236	0.962700809824068	0.972550283698085	0.974006792702795	0.941510793240237	0.975512817186508	0.967057749910070	0.992423165638552	0.957904838286921	0.972193912095939	0.959455261233122	0.976039381092529	0.972184721639044	0.972489779107446	0.965591756924022	0.923746969567395	0.949497313001944	0.976038354418087	0.948534468429294	0.972749742172693	0.976270447605404	0.967595592139819	0.991553504587058	0.946475842301779	0.970737716913971	0.623323354949158
0.962660015700695	0.962010022682464	0.937023362060586	0.928992276403186	0.979837603369653	0.954843158940289	0.993801927112385	0.962812312166212	0.972724666836945	0.974056847140497	0.941595065118795	0.975513225935007	0.967059970159045	0.992411492331969	0.957775018401939	0.972368474063184	0.959515837932344	0.975987018408223	0.972314418041720	0.972642813955341	0.965558067820103	0.923799107979535	0.949423240368313	0.976103685297840	0.948629354733502	0.972759162486724	0.976171509340405	0.967696228051647	0.991729248060118	0.946471965243675	0.970801336676808	0.623411944267027
0.962667356858294	0.962036130115380	0.936975701628030	0.928982858618073	0.979893665158886	0.954974661216486	0.993891092569891	0.962880445447226	0.972781225501084	0.974033192777255	0.941642808407682	0.975518851339100	0.967212875398174	0.992364835806175	0.957804080120901	0.972487968916085	0.959584138993722	0.976010580312280	0.972342535156622	0.972751269285008	0.965534701837143	0.923888177001087	0.949483603367434	0.976171363269005	0.948676475499598	0.972685878954122	0.976167962301782	0.967756410698221	0.991832758662406	0.946420442209485	0.970847714681504	0.623547498229342
0.962831193798494	0.961982726896683	0.937037120947497	0.928967990708993	0.979898203505871	0.955066225547520	0.993872873510567	0.962897955002245	0.972749247141605	0.974072535961308	0.941561294027160	0.975453981594047	0.967200785060734	0.992449269556571	0.957925849789252	0.972559090857693	0.959662701370343	0.976142585290993	0.972455226328486	0.972693768371236	0.965693761343436	0.923940431866515	0.949538061361245	0.976222182398104	0.948565362214758	0.972604538860889	0.976216377506285	0.967790004521027	0.991956139892684	0.946438436544621	0.970969805098240	0.623564514617453
0.962907429239689	0.961996271750453	0.937157912130269	0.929013834688399	0.979905953017212	0.955017379310020	0.993756981497013	0.963000500762857	0.972768829569332	0.974014931418739	0.941518713784973	0.975462644156085	0.967222631340342	0.992430664236760	0.958150934399573	0.972530669119416	0.959641146246048	0.976239609399237	0.972476105138187	0.972641007481855	0.965794368716288	0.923952126591178	0.949571096606672	0.976241601489762	0.948554988033304	0.972596137755402	0.976274065336160	0.967759284131700	0.991922099638142	0.946394745686581	0.971006437541511	0.623469898505288
0.962929264823685	0.961993471893047	0.937270361870079	0.928954877328385	0.979940853841253	0.954935960844901	0.993786299964191	0.963082538542077	0.972765180620747	0.974052230554640	0.941598518346014	0.975577262321091	0.967190420877674	0.992377294965763	0.958215866569060	0.972465066420130	0.959590588458524	0.976244457593175	0.972526275356605	0.972622981004170	0.965808724148535	0.923960945126694	0.949635059774528	0.976219968470566	0.948751394107738	0.972628876090144	0.976272127614151	0.967783664182119	0.991809961078229	0.946493207640468	0.971091981734002	0.623433283755637
0.962906180682945	0.962054885539788	0.937257389455421	0.928869546954431	0.980006966256514	0.954751559750526	0.993734263644920	0.963032640698698	0.972845766435513	0.974179045800394	0.941634385594003	0.975644730170543	0.967223427045606	0.992331354829316	0.958247311797047	0.972366836870868	0.959648367974087	0.976137974706143	0.972467337964377	0.972626107699816	0.965788869140722	0.923992641447665	0.949550278375509	0.976186524306937	0.948838434787353	0.972611040017527	0.976265053270105	0.967687670124043	0.991691065873462	0.946511746673250	0.971089524765882	0.623465576258503
0.962933763740753	0.962007549955725	0.937183217889274	0.928866734388605	0.980141590647940	0.954624456732252	0.993763043005755	0.962898229206557	0.972841342523566	0.974118377840669	0.941648342170362	0.975590414684692	0.967250983581706	0.992256560187785	0.958245684916143	0.972224540932732	0.959565497453118	0.975935918013893	0.972415278089347	0.972597655193709	0.965793073533051	0.923944306820585	0.949541894995114	0.976089441953454	0.948915957942255	0.972563978217849	0.976333447217029	0.967528760508887	0.991611345831419	0.946582482613294	0.971074959812541	0.623530976323468
0.962922574872433	0.961943644243976	0.937147184624670	0.928934245654694	0.980209532219025	0.954585506713006	0.993779698690857	0.962875237218313	0.972831276731206	0.974106247106465	0.941622307878221	0.975585892458293	0.967278619512910	0.992457758478438	0.958177515373872	0.972163220746246	0.959528104971442	0.975905611381730	0.972420906780037	0.972541175484747	0.965644329166928	0.923944186053907	0.949575883073887	0.976104410839243	0.949011433577696	0.972521814226797	0.976289050404923	0.967473969325475	0.991605920814651	0.946613218560074	0.971108663780152	0.623635854046018
0.963033725138273	0.961923362800640	0.937150303640566	0.929050146745984	0.980175660201286	0.954588615079727	0.993750296585289	0.962909290388903	0.972921684046075	0.974172107542096	0.941550173088839	0.975607793587611	0.967299988992583	0.992592636531697	0.958056950381330	0.972187061106609	0.959612478677437	0.975939721573305	0.972496166658042	0.972588186842192	0.965614515777726	0.923941986071960	0.949589936488303	0.976278713583228	0.949036017587201	0.972616178153459	0.976247440176850	0.967604872249167	0.991518389185268	0.946492737646171	0.971139389562463	0.623579656243219
0.963026355187424	0.962005672476535	0.937174021773834	0.929114425103271	0.980112353759174	0.954736532443077	0.993835096816553	0.963011147616581	0.972912212805678	0.974154629025426	0.941626666823978	0.975660917912122	0.967456856126056	0.992544291480508	0.958003476299361	0.972410704677666	0.959635956724868	0.975980111636021	0.972466053008315	0.972703200567130	0.965615261603994	0.924026886550104	0.949690663043301	0.976355683829040	0.949198625286114	0.972725913141845	0.976222317174160	0.967734353795148	0.991450156066503	0.946429559334690	0.971094130808293	0.623569169854311
0.963094758477092	0.962091587245498	0.937261318238170	0.929161378421687	0.980078731887733	0.954897259802236	0.993962121018996	0.963044397398739	0.972925732096851	0.974242489299173	0.941663839847565	0.975667353821957	0.967534904996873	0.992583045950019	0.957977032249137	0.972587391950577	0.959670311489517	0.976027409745849	0.972543568265138	0.972726484391243	0.965682735795289	0.924170399840112	0.949678292107265	0.976401062060307	0.949239236170743	0.972802321498723	0.976239024216900	0.967821573293597	0.991523298164760	0.946429738455645	0.971117720972634	0.623594929804568
0.963104896544895	0.962204983395877	0.937266026474402	0.929187418131733	0.980117330961103	0.954933636042071	0.994043720967025	0.963135554874235	0.972930699730494	0.974260435741482	0.941698945931523	0.975692943082281	0.967677145705115	0.992593912304666	0.957964592167626	0.972607904834122	0.959731882055719	0.975949448251482	0.972541201836143	0.972729813310081	0.965643501301641	0.924202262962213	0.949634217420912	0.976379379512739	0.949292957963286	0.972941193407737	0.976223118770658	0.967798645412009	0.991580667540634	0.946391959812569	0.971091090905199	0.623628656648049
0.963115572806447	0.962331698605248	0.937218100286712	0.929189741616586	0.980090523361024	0.954961541624142	0.994187299414349	0.963248248569539	0.972882026355233	0.974293040472549	0.941822091953465	0.975828431129253	0.967663108506563	0.992612931202741	0.957824777060868	0.972571860937320	0.959782712613700	0.975932521421377	0.972597389039584	0.972715783566546	0.965571223454198	0.924197983446726	0.949639189283824	0.976347767517683	0.949421775982381	0.973124700688663	0.976233883102077	0.967804199803577	0.991587252374208	0.946445140563348	0.971119455229100	0.623577449034717
0.963087509979913	0.962446799785435	0.937160799898297	0.929153294036978	0.979955518592016	0.954935141589585	0.994180464614145	0.963336971952497	0.972808974255778	0.974248915388305	0.941833820248576	0.975957645504521	0.967711578676810	0.992717238350237	0.957763492617446	0.972496373085286	0.959876777343357	0.975977546190802	0.972508983581008	0.972724772324576	0.965574365554960	0.924217205597108	0.949623021182766	0.976398765205778	0.949364495086988	0.973190036317071	0.976223015201675	0.967776999717157	0.991612307491577	0.946460858351076	0.971084415059808	0.623581676096261
0.963103060717951	0.962441689374743	0.937158661754423	0.929192575508232	0.979910859246600	0.954893062656431	0.994198911626569	0.963264435157578	0.972754870109485	0.974122471795558	0.941864027771797	0.976003096196410	0.967665942220983	0.992704571856670	0.957824827653398	0.972358056402123	0.959876832086026	0.975896428446559	0.972485213286789	0.972687723793555	0.965597779635553	0.924209256506099	0.949629225350352	0.976357611607356	0.949263738450607	0.973219920755221	0.976276487932191	0.967691253189743	0.991655474438957	0.946458147402342	0.971119339675260	0.623545769042483
0.962985933210927	0.962394408678770	0.937200726529058	0.929217164333216	0.979812960877292	0.954834664759610	0.994140366098841	0.963227282887481	0.972662990155857	0.974069629896150	0.941896623980716	0.975967815686963	0.967557966404400	0.992709982073469	0.957841872300509	0.972204441518372	0.959854055440343	0.975850760474448	0.972444120646301	0.972593254628896	0.965427270133192	0.924314038813335	0.949644253658889	0.976202188298643	0.949247927614865	0.973210203376478	0.976187536243479	0.967589446939641	0.991649317567459	0.946426593495180	0.971007079552221	0.623543116970990
0.962957842596610	0.962444523500000	0.937212115955172	0.929275292241921	0.979809626595030	0.954667512033427	0.994040544624280	0.963326838267296	0.972658709027184	0.974025167920022	0.941859751460564	0.975876779357696	0.967465080565909	0.992619385326968	0.957719782265977	0.972077894638879	0.959867249977281	0.975766995462736	0.972404576150808	0.972588332857517	0.965360780515456	0.924354971575261	0.949667209499782	0.976080827454382	0.949220550213817	0.973118375741251	0.976095434003215	0.967538548415485	0.991656431032405	0.946402767850204	0.970904974358630	0.623531421981654
0.962811253625196	0.962492435417765	0.937068475904372	0.929262503718357	0.979982386065195	0.954571519336948	0.994035692359576	0.963404901497659	0.972542973931356	0.973878004923964	0.941800474589368	0.975805607074649	0.967617791566388	0.992508897858435	0.957710866085979	0.972020092909311	0.959882425338748	0.975731056861053	0.972274434484940	0.972542038733707	0.965305924440376	0.924378649043483	0.949722040668442	0.975921844326892	0.949174607817556	0.972935205254966	0.976071022547537	0.967495794507834	0.991595456251726	0.946334082970349	0.970779326764701	0.623681425756713
0.962847824867043	0.962433098331682	0.937007120925944	0.929239801957556	0.980061335488779	0.954566386303397	0.994005760322941	0.963435295448863	0.972403305601604	0.973809644633688	0.941665879212363	0.975671444411804	0.967660556876635	0.992498041626556	0.957724827508379	0.971996724205550	0.959946676101841	0.975806326970452	0.972197476343187	0.972392767430325	0.965364042254835	0.924407810597349	0.949675642359145	0.975865083922466	0.949012473286543	0.972778090642351	0.976152746776723	0.967419962441482	0.991609580552145	0.946274982406533	0.970711604209791	0.623812910215899
0.962869647453965	0.962440150036743	0.937027194808260	0.929247107187113	0.980121336966257	0.954553873000073	0.993930590197197	0.963538750501807	0.972406455322860	0.973736828738434	0.941618203727056	0.975569351976504	0.967721520321278	0.992478284553178	0.957775256156791	0.971994116835593	0.959894581508514	0.975911306113968	0.972124646210793	0.972385222025440	0.965362592544134	0.924318284079408	0.949672454988932	0.975847424351784	0.948950830675603	0.972721239027834	0.976248363434572	0.967376963155913	0.991586733927005	0.946108516844626	0.970600713719702	0.623885666722691
0.962896343675116	0.962411297692456	0.937098711247397	0.929213318591019	0.980073512501072	0.954592915786131	0.994031874347500	0.963613976401132	0.972430021304107	0.973826778045746	0.941708434275678	0.975556148604886	0.967669134869571	0.992431731340152	0.957730138339501	0.972058783370154	0.959872662814581	0.975975729695791	0.972138033906144	0.972448177645069	0.965346398622876	0.924269296039125	0.949740760391436	0.975850712188346	0.949096741689967	0.972728112741468	0.976290313560230	0.967391002040951	0.991569512586207	0.946110128835080	0.970598437095726	0.624014843573729
0.962928113239530	0.962471286518562	0.937175233272169	0.929177595083685	0.980013015932632	0.954642304027420	0.994093094045894	0.963617035827943	0.972540588639501	0.973949003570414	0.941740326754567	0.975565596436065	0.967667123196554	0.992390146472936	0.957729484329402	0.972124792752003	0.959905949113066	0.975939820459218	0.972086395736246	0.972505879662415	0.965404178068918	0.924329355403142	0.949673294619439	0.975921761569691	0.949133709982136	0.972747053760508	0.976321999558422	0.967388849593088	0.991575247614890	0.946096068695169	0.970595166301312	0.624183423879005
0.963050027114181	0.962456280286460	0.937261978377310	0.929268991769684	0.980057356989464	0.954702937240451	0.994149900583867	0.963570069186451	0.972530939815749	0.973868638988579	0.941807019858390	0.975464640642701	0.967715533016185	0.992340634725453	0.957787426325213	0.972171268359251	0.959770059845448	0.975834823038782	0.972117757649759	0.972509542283111	0.965534545424345	0.924324198949659	0.949650661679962	0.975950721245859	0.949167106634222	0.972742199552064	0.976387954635734	0.967358943412339	0.991656972570104	0.946190242337492	0.970640860342647	0.624340118949082
0.962993045055729	0.962501207185018	0.937312994262401	0.929360670336940	0.980051455866382	0.954736383331073	0.994171424756254	0.963641029432948	0.972483579797426	0.973786362807509	0.941786499415655	0.975359883076130	0.967757090647365	0.992501942002457	0.957706325053354	0.972208277862319	0.959644279480837	0.975877913145643	0.972154370061558	0.972445260835475	0.965422673517668	0.924349898792232	0.949666930893373	0.976017478829998	0.949221453083037	0.972640044366035	0.976279311494548	0.967344425787248	0.991733245591904	0.946243306540691	0.970722163604208	0.624456521927019
0.963038889507220	0.962595169567551	0.937375922182319	0.929441889835150	0.980068328447189	0.954711464591758	0.994126351678179	0.963808373669850	0.972576033333186	0.973805179298847	0.941679519597323	0.975327361589366	0.967804158204099	0.992694477744563	0.957709624990763	0.972189364056919	0.959580732156176	0.975943583902213	0.972269591470369	0.972490547650253	0.965413332352296	0.924357643744925	0.949693699925467	0.976237463413517	0.949155173022175	0.972652928749566	0.976238502690816	0.967488945668679	0.991714982010752	0.946213363930182	0.970822659669662	0.624417220073624
0.962963108686750	0.962741845432097	0.937367655539420	0.929468154743095	0.979961590744561	0.954716784218132	0.994162582064102	0.963916956289365	0.972523832442211	0.973713222352451	0.941684124037761	0.975395116227208	0.968005494512321	0.992671416454103	0.957839490262589	0.972291021390140	0.959445679253350	0.975960348385917	0.972265344029264	0.972536940163163	0.965390700766789	0.924419023141307	0.949816548354512	0.976294762468729	0.949139511707736	0.972699459497757	0.976262112452040	0.967580822304124	0.991687165659415	0.946241113004777	0.970808988255688	0.624452243695581
0.962887072247178	0.962812036928354	0.937435351672684	0.929468101432463	0.979857612238663	0.954645217408852	0.994161739905327	0.963972912344689	0.972480888173019	0.973731640407045	0.941637260152079	0.975431409926952	0.968032333837620	0.992673804420914	0.957995216377624	0.972270015127124	0.959365300229688	0.975967125019902	0.972325922070814	0.972515551508039	0.965431483555401	0.924495943423542	0.949786381755754	0.976169378304723	0.948972373278936	0.972718930392425	0.976300576654915	0.967517289865715	0.991751018334707	0.946308669537406	0.970830459547107	0.624521653320216
0.962750762181112	0.962838177765943	0.937442467187108	0.929460832504174	0.979867142454897	0.954460309941292	0.994117275625983	0.964039415996093	0.972463352034098	0.973687607378182	0.941579493451113	0.975463144257530	0.968048518817147	0.992641537454591	0.958114642947601	0.972106297796486	0.959361654150167	0.975894818260127	0.972305764537306	0.972451628175247	0.965406335980505	0.924505387982761	0.949768408575550	0.975966804310057	0.948819002508971	0.972788216807639	0.976257576207401	0.967341392771821	0.991789088909015	0.946288792353144	0.970746599930437	0.624612628034987
0.962693968274203	0.962829922673881	0.937346363870393	0.929442155553841	0.979882507069827	0.954307725306066	0.994197277286338	0.964038612754650	0.972467902649936	0.973670228674609	0.941594999746666	0.975535017549415	0.967963721772866	0.992589026971857	0.958105014146634	0.971983380421735	0.959362528185732	0.975900055750625	0.972355092215735	0.972368401315154	0.965405938364034	0.924454828463198	0.949812751863564	0.975846992127703	0.948841944198563	0.972906460287166	0.976269465884224	0.967241367342640	0.991753621915377	0.946281132737437	0.970752743206477	0.624642013549349
0.962680932489488	0.962818264483102	0.937248254331561	0.929316959448443	0.979879024180711	0.954146404253584	0.994209543130799	0.963957491780673	0.972429968032808	0.973593903308013	0.941525811060011	0.975682385111023	0.967978419871655	0.992618402624219	0.958098070692774	0.971903829460411	0.959406214645537	0.975911462942937	0.972286915071066	0.972358639012099	0.965508255313276	0.924423529529504	0.949753416856545	0.975909548694952	0.948705667706215	0.972922561548140	0.976357697944873	0.967218804963525	0.991672892995129	0.946235485679873	0.970729946974346	0.624778950204397
0.962755339217685	0.962731625013847	0.937281164781554	0.929285969256040	0.979906799416869	0.954112531671810	0.994321370159716	0.963694891997542	0.972379528341519	0.973482302244615	0.941513564527307	0.975738670949053	0.967980511306736	0.992583742593799	0.958141496933447	0.971883768953837	0.959426822053488	0.975788291570719	0.972274090047321	0.972325786438086	0.965581532690861	0.924347347561609	0.949709220267268	0.975945113372225	0.948573083703367	0.972984958800969	0.976511036148716	0.967232198756759	0.991635173855006	0.946156792819857	0.970790101670371	0.624917061627687
0.962743382637063	0.962658840846668	0.937346008531976	0.929295067382932	0.979764449916764	0.954222951711405	0.994396368070080	0.963530747787889	0.972367120676479	0.973495831658835	0.941551273337142	0.975722900833896	0.967897199086064	0.992614751838944	0.958144814572806	0.971966524494613	0.959384350555530	0.975776412354630	0.972260182234858	0.972279440961231	0.965450535095802	0.924352036334425	0.949629330918694	0.975909241088671	0.948601821977910	0.973043603985286	0.976446661367501	0.967262388872927	0.991662137586940	0.946068177369496	0.970715872090386	0.625065430579627
0.962807048532338	0.962624344006970	0.937424589023639	0.929367168140892	0.979688402015389	0.954278340323354	0.994415371783133	0.963507835987649	0.972539719371956	0.973558066630698	0.941530818044445	0.975670044212089	0.967818035666625	0.992613502773072	0.958045740793294	0.972125127998570	0.959322599415644	0.975736887247264	0.972298497394866	0.972410730745854	0.965416795895537	0.924355609505990	0.949508531118005	0.975964625920764	0.948604116398939	0.973037727021294	0.976337040146218	0.967364803954177	0.991801299612760	0.945961979986633	0.970675561663535	0.625107838926408
0.962698667850053	0.962591949093388	0.937296422412680	0.929324164547057	0.979738690018085	0.954391566354227	0.994470811720961	0.963507515458603	0.972600566778290	0.973582346398947	0.941496615422430	0.975670947807398	0.967861499031512	0.992589689794955	0.958073374263579	0.972253254361979	0.959247846930037	0.975732974193711	0.972261925108301	0.972525619290860	0.965367737953911	0.924385259509763	0.949496154424638	0.976041487203671	0.948571540204155	0.972958858614401	0.976353191628687	0.967467295441150	0.991882594219087	0.945832232173512	0.970635342464218	0.625236574141856
0.962752013010938	0.962498820428299	0.937286578152897	0.929310278501589	0.979695070290236	0.954515676385905	0.994433499351980	0.963516941949187	0.972601732129755	0.973721552055537	0.941340168832221	0.975588840194815	0.967734538344939	0.992683187571019	0.958134492810551	0.972360319946422	0.959209091127018	0.975845005901722	0.972341643410408	0.972494845050051	0.965511211958461	0.924356159224936	0.949491802949103	0.976103952558997	0.948394271316278	0.972887541942497	0.976420185562375	0.967561626983289	0.992031179900614	0.945754489252616	0.970706247576306	0.625265974006186
0.962745563579134	0.962483179964958	0.937382554349380	0.929339254694634	0.979665047057249	0.954460307623578	0.994325311331670	0.963645990950353	0.972652330935488	0.973764523194809	0.941226884152328	0.975555368906792	0.967659270719271	0.992659251809492	0.958281125742229	0.972372731401283	0.959052359507377	0.975933313516548	0.972346285576467	0.972481424779826	0.965593233919576	0.924289684808600	0.949497812161409	0.976136476062229	0.948309804980805	0.972887613707701	0.976493368912573	0.967605532129028	0.992056227944183	0.945644708363995	0.970725969025276	0.625231719476555
0.962692399690552	0.962443116635717	0.937488454006120	0.929244370901647	0.979664677669928	0.954388440549797	0.994337993983024	0.963759694586209	0.972656924334795	0.973850960034189	0.941233325625443	0.975624871356483	0.967552422849569	0.992565789115791	0.958278286460494	0.972359022850595	0.958872235771469	0.975933656587521	0.972357902161970	0.972494845589746	0.965607343684487	0.924241088492569	0.949565653848232	0.976114969702460	0.948453685420347	0.972938660968610	0.976492135476215	0.967673414477069	0.991986772627138	0.945704139965364	0.970782029932541	0.625287695649360
0.962612975135388	0.962444662671828	0.937476015923701	0.929114229917192	0.979688748140063	0.954229614640482	0.994254307130873	0.963765775714967	0.972749287593817	0.974016895256529	0.941208490921640	0.975686968627727	0.967549915918438	0.992480874410042	0.958299298717818	0.972293309928660	0.958858025417646	0.975806863228941	0.972282211073620	0.972527481204837	0.965588162620799	0.924265200083903	0.949481841653016	0.976083287412248	0.948504294120451	0.972916896718880	0.976473402274073	0.967618268506054	0.991896990908185	0.945700755866422	0.970755521990638	0.625454959475960
0.962606799195358	0.962381112030491	0.937393559993088	0.929066023937109	0.979789911217392	0.954145465233666	0.994253598127584	0.963650731689281	0.972780652925733	0.973971946445603	0.941203026848961	0.975630897083310	0.967547285185312	0.992353538288570	0.958304390049682	0.972180395236254	0.958734693349066	0.975599310555882	0.972252754849558	0.972552186893586	0.965577578736598	0.924210612288463	0.949482344577507	0.975989830593078	0.948555479443782	0.972847289298587	0.976495403936215	0.967490832357544	0.991884733310819	0.945728005367604	0.970762564917142	0.625624162806766
0.962537059656245	0.962319594403445	0.937312326208561	0.929043601713441	0.979815183200996	0.954185406180229	0.994227763762057	0.963605129434277	0.972797444169527	0.973980970612846	0.941173381159428	0.975562200139784	0.967521057177467	0.992428483445996	0.958207106034605	0.972145517243071	0.958705940595975	0.975575673751325	0.972258482107912	0.972539721220662	0.965428679657947	0.924179395461221	0.949537237659423	0.975972159277753	0.948609971101363	0.972725966900839	0.976399228630395	0.967404562647428	0.991923962652151	0.945685540822701	0.970799153153383	0.625804415287558
0.962631088850659	0.962302730777937	0.937293892277904	0.929072332361571	0.979769221513083	0.954235884507142	0.994151616333220	0.963641563200791	0.972870011237787	0.974046863150525	0.941117877441350	0.975507788926371	0.967465627356515	0.992459564454632	0.958115352061401	0.972211973139848	0.958797338129423	0.975595440126384	0.972336939617856	0.972579412655111	0.965430853435696	0.924146733037828	0.949585994645599	0.976120900466568	0.948574771237769	0.972719383046797	0.976355284363258	0.967516451766092	0.991796510771414	0.945518387106629	0.970837828904994	0.625790927000461
0.962620856357235	0.962377836272868	0.937274008514097	0.929065761269832	0.979720649435436	0.954406496896265	0.994201025376414	0.963746800849308	0.972835381347446	0.974007946413008	0.941199021421178	0.975454482875923	0.967571045205359	0.992342828865720	0.958117541149277	0.972458967723323	0.958842323081936	0.975641207081039	0.972299558916179	0.972676791769332	0.965486085551671	0.924184542333024	0.949695906332443	0.976207600883774	0.948676597650793	0.972690739301189	0.976344792799066	0.967644443994675	0.991679768256940	0.945439973536587	0.970802033078190	0.625867332791210
0.962701356249495	0.962428097464229	0.937333534233342	0.929059239382013	0.979724682991323	0.954587286975033	0.994315748353227	0.963776440744231	0.972842871192954	0.974071878938481	0.941208955972665	0.975348520651683	0.967596516674376	0.992319984400058	0.958112060817410	0.972680103643829	0.958874177677839	0.975706004100145	0.972371073055922	0.972701046138337	0.965640126141271	0.924259835495482	0.949670574626207	0.976280771436739	0.948666936013297	0.972639404025232	0.976410699151100	0.967708004914634	0.991674497627875	0.945456101429133	0.970848867602883	0.625986133299676
0.962707215418561	0.962490063618140	0.937311377220166	0.929056030755659	0.979759309171976	0.954636584055558	0.994422039885734	0.963821318081752	0.972861980201723	0.974066096687515	0.941194721437213	0.975271183637246	0.967706709603642	0.992286900329593	0.958063956800955	0.972800686031428	0.958918108462027	0.975649879882715	0.972380608530529	0.972728955574749	0.965664811210039	0.924221373316514	0.949625419637316	0.976296951189612	0.948655969194336	0.972689629940886	0.976430685413063	0.967675929038320	0.991634362909355	0.945500065996213	0.970856773096288	0.626111538094044
0.962667791032246	0.962546822342024	0.937226827163803	0.929008791042299	0.979730506751052	0.954685024525538	0.994600746708179	0.963856089469665	0.972869747347913	0.974081645600337	0.941259553078350	0.975331605517611	0.967668328530410	0.992270671134844	0.957857176108157	0.972873549932676	0.958942289475298	0.975636254411443	0.972450627937389	0.972744251283681	0.965615560909549	0.924162766832359	0.949630388959250	0.976318650923286	0.948727969710087	0.972805544064576	0.976467175128247	0.967693611951270	0.991580248641741	0.945637830759389	0.970919254289569	0.626150766497724
0.962599157566935	0.962563855715137	0.937134545145895	0.928916418145691	0.979582447357289	0.954666394934331	0.994579862894306	0.963869301579413	0.972854878048143	0.974027182159746	0.941208734595572	0.975466595873323	0.967680065813332	0.992339063908914	0.957730881006229	0.972906986963653	0.959002956161639	0.975696260181903	0.972388199325651	0.972753992547607	0.965610932863980	0.924160677372198	0.949593802325816	0.976446425216010	0.948609081900605	0.972819635556762	0.976450680048705	0.967674691104710	0.991575247679113	0.945732254120675	0.970898188457236	0.626250224445671
0.962607089783332	0.962451453417581	0.937122605670527	0.928890113869046	0.979492084193116	0.954617172089100	0.994551614463084	0.963701716150437	0.972842644597755	0.973918154831491	0.941204945087509	0.975519872609508	0.967584564426170	0.992321812113640	0.957778255988063	0.972863914313150	0.958991612457926	0.975641365807202	0.972385620743527	0.972722064693533	0.965649937489121	0.924137187436259	0.949569508601511	0.976454992325911	0.948446940675011	0.972859990729075	0.976491777206711	0.967619245435220	0.991598224988561	0.945773421379024	0.970948539605559	0.626261154466626
0.962496544841688	0.962302432246175	0.937174326314572	0.928892326099827	0.979297492788635	0.954545041987148	0.994445768934673	0.963587340677958	0.972784783961987	0.973859706743595	0.941218091741089	0.975494898431967	0.967424132754755	0.992322510992312	0.957774321182266	0.972758323487487	0.958989559976378	0.975609729575330	0.972372019215557	0.972633868698675	0.965496034918331	0.924237274512737	0.949548706147181	0.976311134852579	0.948370545832555	0.972876908032353	0.976355122981884	0.967526558643291	0.991540246550501	0.945783225255462	0.970857312881521	0.626283514082289
0.962521306048435	0.962277714884123	0.937200251040303	0.928965241002865	0.979189299247652	0.954386444611693	0.994302238040503	0.963611172358968	0.972776578542356	0.973803629142057	0.941177872036278	0.975410792164834	0.967249030536412	0.992233759090120	0.957640084117288	0.972630790199922	0.959029236986214	0.975494084727759	0.972372555666682	0.972658440126397	0.965436961425935	0.924284321789671	0.949538768006141	0.976215989384917	0.948302842451038	0.972840620904208	0.976186727012925	0.967447917815356	0.991458213411648	0.945761122841028	0.970798458994239	0.626272381888374
0.962397616456163	0.962285743882099	0.937048367537910	0.928948829760697	0.979250471711962	0.954243514381265	0.994245916176799	0.963588433584584	0.972667139529812	0.973640144495105	0.941141883707021	0.975352222982211	0.967299039242403	0.992121689063668	0.957615661957501	0.972515182581900	0.959059342810342	0.975401777647027	0.972293904467410	0.972603386325433	0.965383890380080	0.924325173627295	0.949599049534750	0.976068043530558	0.948236238268347	0.972691506322751	0.976080171032239	0.967312476800468	0.991317982657348	0.945725701731394	0.970731029096516	0.626387136197457
0.962432325709086	0.962219791166607	0.937005649300563	0.928912003608672	0.979261579794282	0.954184166619465	0.994125049112331	0.963509821836751	0.972565832758966	0.973563410476333	0.941004240579524	0.975211781155797	0.967247313878855	0.992118605825643	0.957609715163579	0.972392137367187	0.959103765799532	0.975419517844464	0.972292111936680	0.972424055062790	0.965422138872084	0.924356452264986	0.949574524547506	0.975978157776189	0.948077325399914	0.972553211874012	0.976063380101202	0.967140489086791	0.991263470506233	0.945715563137143	0.970764453938722	0.626473996436494
0.962428419795900	0.962245771620300	0.937017818391037	0.928890688663995	0.979282769557353	0.954145353848025	0.993944986759332	0.963528297614280	0.972587555091077	0.973491779946918	0.940901558614778	0.975110441837299	0.967219001888200	0.992069888738935	0.957674901527497	0.972284762865985	0.959009517857536	0.975458527136897	0.972274630717550	0.972387278775233	0.965376495159517	0.924239103229014	0.949599229500322	0.975944776549367	0.947985767733581	0.972500684134653	0.976050744646044	0.967045716081277	0.991208185728940	0.945617780174223	0.970765571395014	0.626507085558433
0.962453128360587	0.962197575590947	0.937064928012522	0.928791982402825	0.979209787242740	0.954155953609728	0.993958666560454	0.963552076852766	0.972633562382851	0.973588945929911	0.940905318036899	0.975090000868337	0.967076940189803	0.991980008124361	0.957657089371387	0.972266724323897	0.958965097498878	0.975435294709446	0.972336289039084	0.972428762181527	0.965290546948804	0.924083279969412	0.949691348078840	0.975918157027413	0.948083335400730	0.972498646318472	0.976002674460924	0.967022159921900	0.991162731886846	0.945696937400203	0.970839824971442	0.626597356948878
0.962454849172218	0.962189852016233	0.937065810059270	0.928659118035103	0.979120626234423	0.954156560165546	0.993935398771202	0.963503759638017	0.972737440856305	0.973734463773029	0.940844315355547	0.975110243018375	0.967011428384627	0.991867128750274	0.957683224188763	0.972243858730382	0.958958127108915	0.975335419479075	0.972289748815735	0.972473046695094	0.965237947055462	0.924039896021488	0.949638789785838	0.975934551023212	0.948073553533359	0.972492741736101	0.975948745913973	0.966976540530508	0.991169849023568	0.945750740905550	0.970878599960257	0.626732420537053
0.962532940392970	0.962110929886835	0.937121430544058	0.928666384419262	0.979129591645880	0.954203488658300	0.993893644934494	0.963385876069735	0.972707729355189	0.973685251588095	0.940841412467709	0.975029372894399	0.967016001698044	0.991784798275214	0.957745289904140	0.972221320226880	0.958811139247575	0.975181873025410	0.972302282342728	0.972490557066474	0.965211752604108	0.923931296939177	0.949608631577960	0.975890448446175	0.948096640090755	0.972479161278244	0.975937327209215	0.966904305181941	0.991301106298587	0.945892375115540	0.970949355819668	0.626884132422276
0.962420883253286	0.962061377764341	0.937113897428816	0.928705875506787	0.979055797778193	0.954231254694912	0.993828370954721	0.963375228678475	0.972641196413924	0.973600500393436	0.940795935770471	0.974964484265918	0.967023260367212	0.991928361121864	0.957669298441956	0.972191483095216	0.958703303208171	0.975189020592831	0.972328514778859	0.972421051244523	0.964979019093314	0.923890147433092	0.949601212963046	0.975909487366300	0.948180162653006	0.972398190328263	0.975778258493146	0.966844132007165	0.991432337372565	0.946000265433449	0.971027820683848	0.626980764755759
0.962392540912058	0.962065633190262	0.937116251729971	0.928725279735266	0.978997078682080	0.954156728415385	0.993719827875495	0.963439912417203	0.972709689187707	0.973580244784582	0.940660019434522	0.974976755794268	0.967034755759717	0.992123699583796	0.957634631481657	0.972132790607822	0.958682601280863	0.975267009850916	0.972393358227305	0.972423330574348	0.964866487663997	0.923824672510748	0.949612682360190	0.976077344662916	0.948188134802998	0.972439117213753	0.975696878378627	0.966911034765176	0.991424314453802	0.945965069384291	0.971059316385160	0.626884617805317
0.962227390936002	0.962136674218138	0.937036358730106	0.928666709654822	0.978884048247141	0.954123905478531	0.993703242650010	0.963443477875579	0.972638640603194	0.973442831779315	0.940657568749640	0.975071890307162	0.967199159596527	0.992131245590642	0.957671568753847	0.972223639500274	0.958594458164762	0.975316849964239	0.972333786001757	0.972433501296944	0.964783466737327	0.923811545335101	0.949657484732234	0.976069695895752	0.948262099832124	0.972522627819439	0.975702575788994	0.966947070030000	0.991376828535615	0.945961207896375	0.970980032719269	0.626868327895996
0.962081910012563	0.962125905894566	0.937020159641590	0.928570566653494	0.978789818182104	0.954022116701804	0.993658866642237	0.963419916937923	0.972545687153335	0.973379435811825	0.940593027676396	0.975152665809232	0.967156746540085	0.992163495910776	0.957743951121270	0.972234509585677	0.958539370383398	0.975379158531268	0.972334678625657	0.972353890845742	0.964827755512314	0.923793208612355	0.949544480643245	0.975933592368183	0.948187155059346	0.972605901462713	0.975737804260490	0.966874323318138	0.991413931105250	0.946007345818412	0.970962883381955	0.626915395495197
0.961910377233187	0.962088368059308	0.936926233562192	0.928501667074061	0.978790173006221	0.953786525795250	0.993583078880118	0.963448733646117	0.972493043382016	0.973258108282578	0.940521427711798	0.975207550553940	0.967120066493779	0.992169664337440	0.957798568531329	0.972106945368103	0.958518356991695	0.975364226384907	0.972293097711105	0.972233957428690	0.964847115160832	0.923688853291107	0.949449460644953	0.975724833406002	0.948121855381419	0.972757437637225	0.975724205041564	0.966689486752930	0.991421177875647	0.946007279130525	0.970869437673638	0.627000081590874
0.961835529461877	0.962043908186768	0.936777774106458	0.928481077885401	0.978800173015963	0.953655210575281	0.993607315615186	0.963490724257678	0.972486077555825	0.973211182108339	0.940522700327388	0.975319376850605	0.967010074303751	0.992189958470495	0.957726499114324	0.972023812608356	0.958494087345135	0.975372168932658	0.972337539365554	0.972118999743310	0.964873008790066	0.923555530039805	0.949450457802122	0.975599584047395	0.948231330991168	0.972970359939635	0.975764495483211	0.966584417716999	0.991371562535407	0.946059730618485	0.970861629989903	0.627041479942922
0.961793428622618	0.962078706741822	0.936636191346719	0.928397796405948	0.978798755481504	0.953543876091089	0.993573296642637	0.963528996748899	0.972445060856795	0.973135569721687	0.940471930639701	0.975527825361501	0.967019231469999	0.992275781121596	0.957680689931305	0.971959482731353	0.958525153866286	0.975376032933749	0.972285000464959	0.972099573979861	0.964996753900915	0.923489992401633	0.949367479244923	0.975649675264463	0.948198792562920	0.973088051832945	0.975869089041912	0.966551801461748	0.991327463551954	0.946100274531017	0.970841852009857	0.627213675498713
0.961858481482579	0.962083311618375	0.936705568012406	0.928432859636520	0.978830166180563	0.953577781648847	0.993628317511819	0.963435651264678	0.972399804291348	0.973062420516694	0.940531682504429	0.975650032126823	0.967035235660437	0.992289988306633	0.957684535064387	0.971948107085402	0.958540896509710	0.975254090469295	0.972330990991182	0.972097398165899	0.965113525065416	0.923397730243684	0.949281556987278	0.975702353246445	0.948158061135590	0.973220931496587	0.976003101734674	0.966559193179393	0.991358906900029	0.946069176063868	0.970950098634902	0.627412713089204
0.961946699594907	0.962099309221764	0.936866818610092	0.928543166432032	0.978710723624536	0.953769068789952	0.993699600448766	0.963452683806886	0.972399425005645	0.973075718623859	0.940651740199054	0.975716871336273	0.966997295864021	0.992366920446370	0.957617887040548	0.972070887302367	0.958561896851440	0.975230361038432	0.972368773261171	0.972121347734455	0.964984631446760	0.923421469408833	0.949189716228328	0.975687969417171	0.948336925066568	0.973338786907247	0.975927502528279	0.966601139605189	0.991454531868312	0.946078841066788	0.970939078195589	0.627656887812699
0.962117636782868	0.962151629717628	0.937019112975844	0.928703746517415	0.978621470444826	0.953867406137657	0.993726123471375	0.963554690180269	0.972571508049552	0.973132404469244	0.940700319015747	0.975735563640162	0.966961567602900	0.992365249809065	0.957423894613910	0.972233446354767	0.958578979156043	0.975175111704263	0.972482720512404	0.972296579895811	0.964904558111117	0.923460482678679	0.949092616266122	0.975751585149388	0.948437995980795	0.973370504948748	0.975821118313100	0.966703382401469	0.991617851945611	0.946060786981518	0.970988133245264	0.627781966071209
0.962111420053547	0.962188766342474	0.936943533855650	0.928693129605080	0.978661072268731	0.953985177390757	0.993837106741165	0.963601878128042	0.972611650618769	0.973087102928705	0.940713412580992	0.975765495202471	0.967079681632171	0.992306771514766	0.957393447636830	0.972322653452264	0.958601865136750	0.975168604032176	0.972498239826376	0.972407186011626	0.964829785054776	0.923542234955220	0.949117152536458	0.975808220735739	0.948484154263231	0.973320905769264	0.975806316294700	0.966762133427675	0.991718099592782	0.945998986619933	0.971024801081821	0.627934824480529
0.962251435753652	0.962134028977764	0.936965164545335	0.928667412539746	0.978650726851333	0.954080881526023	0.993825640184705	0.963603029659414	0.972577951320742	0.973108012357448	0.940599567924753	0.975727502976003	0.967034074138673	0.992395726281950	0.957466005664416	0.972374529775069	0.958660486694937	0.975268216567838	0.972584865567712	0.972357620523492	0.964967799513500	0.923615223996978	0.949129900883764	0.975862573277336	0.948369520584318	0.973278685613001	0.975839728497107	0.966799548044426	0.991822950381115	0.946011300061427	0.971136649208465	0.627954120986640
0.962319006574880	0.962148891978930	0.937067107449373	0.928709201173389	0.978657957562067	0.954015905459719	0.993716359590036	0.963687627066789	0.972596777548859	0.973041146747573	0.940526692519562	0.975772726110140	0.967027599335086	0.992385059362506	0.957660486013667	0.972329119621005	0.958605472809390	0.975349102223113	0.972583798895500	0.972306974193344	0.965067788047812	0.923658349786587	0.949135761426852	0.975892437856882	0.948346293629178	0.973311709156121	0.975883876780652	0.966783804558246	0.991772356115792	0.945972471852279	0.971161896362319	0.627847415483739
0.962325109995007	0.962147956520339	0.937158997252434	0.928654108825932	0.978703290203245	0.953911428657006	0.993739899133269	0.963749392033677	0.972601587210766	0.973068414711662	0.940590777009842	0.975913212808086	0.966972340818216	0.992325972936448	0.957715498336335	0.972252396105864	0.958519980427440	0.975356831394529	0.972616623442171	0.972287767581731	0.965098843078414	0.923711393831276	0.949200178345930	0.975887891702535	0.948533319144135	0.973355251906732	0.975892889927765	0.966827476873719	0.991627135592415	0.946084710809004	0.971233413501284	0.627781040048535
0.962267181287938	0.962200029850827	0.937105811516322	0.928570886770604	0.978804241884892	0.953711320092169	0.993694160610976	0.963702126664633	0.972686087151064	0.973193566365300	0.940602811981335	0.976019930782210	0.966997619831944	0.992269796530419	0.957755242001206	0.972148083851181	0.958557699578566	0.975272125174319	0.972537820434086	0.972289703830730	0.965106893086992	0.923796489147532	0.949097427596351	0.975880157533380	0.948588745434026	0.973345893111419	0.975919792173281	0.966762536962331	0.991472377298431	0.946120936729412	0.971212548213593	0.627746608737184
0.962249609301921	0.962135448347521	0.937003720346164	0.928568330463493	0.978963704624432	0.953595799005024	0.993729050858294	0.963563915699377	0.972684625314144	0.973137040133494	0.940611759456202	0.975995600485200	0.967000268218065	0.992164362822118	0.957773433547737	0.972030258341428	0.958450208220466	0.975084104228024	0.972483235611489	0.972266230547823	0.965149083521841	0.923780935093683	0.949088693748181	0.975791202424051	0.948639842838619	0.973310733929282	0.976023574042255	0.966660465381217	0.991350266126735	0.946196985539984	0.971199361540752	0.627723081812282
0.962222384760296	0.962055953780041	0.936970047605253	0.928631930313124	0.979060441204630	0.953573896773901	0.993738149040185	0.963524077463664	0.972696375484580	0.973145723241840	0.940574523564584	0.976020899678768	0.967009233387924	0.992343860401881	0.957785422004414	0.972008404261561	0.958400145593323	0.975044059728557	0.972502758381143	0.972219586744175	0.965042647644368	0.923795420714978	0.949156439703926	0.975836744249977	0.948698121511744	0.973262056521128	0.976004284909249	0.966636661385258	0.991329946075988	0.946271318555926	0.971258617238587	0.627726191054399
0.962317101343355	0.962009962769867	0.936983762376969	0.928745784965639	0.979044642085250	0.953591963838838	0.993689360165589	0.963531196512049	0.972821085097314	0.973238605683052	0.940477515005618	0.976058640610762	0.966997616328525	0.992437243434775	0.957747151285674	0.972063982652654	0.958455956300124	0.975063598568849	0.972603164578304	0.972269557012589	0.965050319816266	0.923796286930601	0.949210087326876	0.976043470295056	0.948661735185893	0.973323619682106	0.975996054126696	0.966777106281631	0.991203964787694	0.946205084441312	0.971314173000422	0.627564665978443
0.962291582873520	0.962069592823776	0.937009853123732	0.928808406940915	0.979014006506591	0.953758911993724	0.993757963344311	0.963586232983653	0.972825201779986	0.973244865485981	0.940532487959496	0.976113976913732	0.967139606574126	0.992341572737692	0.957760933134882	0.972308517544056	0.958449007707832	0.975067154509102	0.972609079810042	0.972382107039505	0.965091333244118	0.923851912283695	0.949327189585523	0.976140863777273	0.948771719248364	0.973388819753691	0.975994436882834	0.966909765831910	0.991100857082358	0.946190782061972	0.971299227096070	0.627440756929094
0.962330863291702	0.962119228833175	0.937092012031271	0.928865438771564	0.979008248940186	0.953950273044211	0.993853587508160	0.963582455815305	0.972859937862810	0.973351705481129	0.940538678302694	0.976112507252817	0.967202604964251	0.992337748333294	0.957791690934191	0.972517892856447	0.958446236233903	0.975076150210038	0.972721028479709	0.972418390586184	0.965194730268060	0.923942902615878	0.949324095723993	0.976205700625343	0.948794602916920	0.973427526518874	0.976025239355583	0.967009324262982	0.991147073079103	0.946222097413162	0.971362476636545	0.627362343378703
0.962318153263225	0.962237444179234	0.937096839128494	0.928908911081080	0.979079565945666	0.953993084495349	0.993906814100744	0.963636873798319	0.972875317731224	0.973399588572677	0.940560901781833	0.976135101197317	0.967337623803107	0.992304813493652	0.957811250559036	0.972561845082434	0.958477563250613	0.974996229028877	0.972753163535469	0.972426620983050	0.965197369101785	0.923924531985426	0.949274284410982	0.976197712459537	0.948851082246900	0.973548193265690	0.976026203129112	0.966995217863418	0.991193434343240	0.946215836994409	0.971368440811490	0.627289398225652
0.962310790745807	0.962392958917714	0.937059215390274	0.928939962367384	0.979085088134463	0.953998069787138	0.994007046833076	0.963727159509900	0.972846019636461	0.973464431209590	0.940687197183653	0.976243061059950	0.967310922280268	0.992286415757925	0.957659417670109	0.972519644621398	0.958520427774332	0.974988671715955	0.972835459848202	0.972408531346123	0.965178703650229	0.923872636555924	0.949266959488150	0.976173329154734	0.949009433708699	0.973695181671974	0.976074361406735	0.966997456800900	0.991182631821530	0.946282905803411	0.971427323552268	0.627144975766619
0.962265734208738	0.962548753006581	0.936999065264278	0.928944775733067	0.978980418399854	0.953938681892459	0.993959992142992	0.963820310754759	0.972792041254718	0.973452315725977	0.940700867080146	0.976364611978391	0.967372679297850	0.992349310442198	0.957576988812150	0.972412432190525	0.958621729514193	0.975053489050773	0.972783370261045	0.972412459769509	0.965235473803096	0.923869897585049	0.949223259936169	0.976209795173436	0.948975018230045	0.973734153928836	0.976098140112788	0.966952451178271	0.991185767495505	0.946304325565052	0.971402915151657	0.627060451712461
0.962281304319565	0.962577428421114	0.937013387340118	0.929034791401781	0.978941953667666	0.953858184260929	0.993952407229838	0.963764470447835	0.972739977897668	0.973349254172025	0.940756080455778	0.976402401714604	0.967357021939093	0.992309532866305	0.957642054701205	0.972235683040340	0.958618316336229	0.974992699849535	0.972789251085084	0.972359852834351	0.965305901259869	0.923840412965159	0.949200472563718	0.976146410195043	0.948892810344495	0.973755018112662	0.976172673939977	0.966848551339668	0.991211665735983	0.946291204496746	0.971464826169791	0.626920615833264
0.962159656972198	0.962558337901895	0.937078067198524	0.929110659514933	0.978841293227557	0.953777845299573	0.993863616809258	0.963744618553721	0.972648044428730	0.973298440797197	0.940824438661218	0.976376581782521	0.967287595512056	0.992307968197065	0.957680101099725	0.972054963957311	0.958606934849249	0.974953187835349	0.972770906003794	0.972247631810885	0.965173622944395	0.923932238710420	0.949203921186150	0.975965595278438	0.948908554753788	0.973736984339994	0.976118752136160	0.966729245613470	0.991194694574099	0.946241599164842	0.971372225604077	0.626815841228033
0.962144645099130	0.962618820363363	0.937114763154947	0.929225465581751	0.978832809743739	0.953596272218816	0.993733586634708	0.963844754048811	0.972631762381409	0.973232457377578	0.940827329968352	0.976288541640133	0.967223956594930	0.992216455698956	0.957596639077307	0.971893428205039	0.958622186614985	0.974857345296208	0.972749643294093	0.972244011838918	0.965138445341945	0.923951153641685	0.949226220793844	0.975824060521601	0.948927022356592	0.973623992987759	0.976035635688220	0.966668011600804	0.991176898165949	0.946201404980458	0.971289986656860	0.626696053686233
0.962029112256205	0.962679250116427	0.936983585494768	0.929275950972292	0.978998761992495	0.953489105010894	0.993701485505959	0.963896431134671	0.972505559340862	0.973075685566482	0.940799059390763	0.976218063023375	0.967396742774388	0.992095465314518	0.957643401584715	0.971784162609924	0.958632763344223	0.974797295838120	0.972622523556185	0.972183040269348	0.965114395198552	0.923961207657011	0.949292613645060	0.975628189177483	0.948930223547838	0.973416563812806	0.976004539204153	0.966597513773423	0.991075030374854	0.946110424014003	0.971178523623290	0.626726543059701
0.962102834649742	0.962625735975923	0.936927463491678	0.929318141293703	0.979069303421767	0.953467319540606	0.993633385241146	0.963884363209087	0.972374735533662	0.973001826078110	0.940667280083967	0.976086799364673	0.967454250903995	0.992089542721361	0.957704581376952	0.971709642406095	0.958686003408247	0.974833907658074	0.972549239268865	0.972018400292048	0.965173072898496	0.923991437172047	0.949290785540583	0.975525269416131	0.948823440242947	0.973237988661942	0.976077837063006	0.966505558530943	0.991042859676298	0.946038860626762	0.971136454263864	0.626740337959724
0.962160139914504	0.962656732276300	0.936962027314966	0.929380969891332	0.979142241458808	0.953435561806599	0.993535020814373	0.963930420722937	0.972386888009415	0.972923161122232	0.940603651863167	0.975999666231424	0.967530651886359	0.992075148890999	0.957799179029342	0.971668020543312	0.958611811051679	0.974906935718832	0.972482167327915	0.971971820593348	0.965178836011319	0.923892395756197	0.949321171634816	0.975468473717645	0.948828183241275	0.973175390106399	0.976151341737589	0.966443131186517	0.990986905749909	0.945868597744914	0.971053771466182	0.626676315279407
0.962211240215215	0.962663864768889	0.937046084940936	0.929381221216699	0.979108803487649	0.953477275858070	0.993615641689742	0.963968166902662	0.972410353174381	0.972999272389020	0.940682919722386	0.975998349457512	0.967505409389162	0.992036509989925	0.957781377923169	0.971717029781203	0.958570056605368	0.974939677875323	0.972507692238724	0.972014815212123	0.965165215405566	0.923831023312698	0.949424795108524	0.975442468501399	0.949018469513251	0.973172525071332	0.976180338260706	0.966440412431111	0.990933626822592	0.945869926851332	0.971080820756316	0.626665669329309
0.962260773043534	0.962742288805300	0.937103023060423	0.929377195984030	0.979080874006768	0.953531999605233	0.993696461228548	0.963944474552524	0.972521099347438	0.973111302595181	0.940706221860706	0.976021608483932	0.967529887931043	0.991995843688836	0.957800973439744	0.971779719278524	0.958582862613395	0.974873661872260	0.972463591075194	0.972066667266005	0.965203258689754	0.923893163217204	0.949379606418341	0.975495128626430	0.949069936573750	0.973190864790358	0.976212175520287	0.966426679957620	0.990926550873891	0.945854487342308	0.971091265015468	0.626685633230488
0.962405775024169	0.962739109952101	0.937173122746726	0.929494430124602	0.979152169765170	0.953610277393732	0.993776037739981	0.963871933132881	0.972496052156019	0.973028736633512	0.940798819214217	0.975929708784840	0.967587458547206	0.991950223253303	0.957871141339556	0.971818165568886	0.958430428800490	0.974765095692092	0.972507847933115	0.972071301581025	0.965307866877092	0.923891320012274	0.949351787457589	0.975515475101875	0.949110611245981	0.973198172655562	0.976298973033096	0.966403265344338	0.991012112399577	0.945952501417722	0.971155503472071	0.626704242102607
0.962367146911704	0.962797228059529	0.937208420024883	0.929626888163412	0.979159734183208	0.953657077797037	0.993812267758251	0.963903931238446	0.972432036806260	0.972962745429188	0.940806016191210	0.975827970642860	0.967637021580385	0.992119145297529	0.957777039535535	0.971865364851392	0.958332046957591	0.974794730205687	0.972559621379934	0.972015830155305	0.965174250603583	0.923929027987636	0.949363282440267	0.975585811209366	0.949164865989295	0.973125901588888	0.976216981853561	0.966410578836464	0.991090362704774	0.946028431369725	0.971249705800953	0.626679614162501
0.962422275109910	0.962912217921425	0.937269518780424	0.929733418855531	0.979193950731912	0.953640765102768	0.993794238908446	0.964030528492603	0.972499041548408	0.972982881330897	0.940730312443713	0.975805530411007	0.967675434310433	0.992325415334493	0.957769836346508	0.971869561240141	0.958298581553679	0.974862581135462	0.972674662433967	0.972056736963629	0.965155840457522	0.923938945342998	0.949402821127459	0.975830127142347	0.949083418876551	0.973174258230821	0.976215674450454	0.966605056146649	0.991056429209365	0.946000172584361	0.971338407383104	0.626504129370896
0.962351034578493	0.963067555453732	0.937257570660772	0.929782470748325	0.979110919446744	0.953644715908766	0.993860778301143	0.964104735078893	0.972414907450045	0.972896863430114	0.940765339514750	0.975885568360861	0.967855430309555	0.992317947079168	0.957886694847102	0.971998924360709	0.958196370975497	0.974879793878318	0.972656768474836	0.972104477412855	0.965122060822170	0.923998687781435	0.949525153381780	0.975888872233197	0.949035451245949	0.973252825560763	0.976280353631166	0.966734174644283	0.991009949946832	0.946003347599598	0.971300370013049	0.626415473398264
0.962290006002333	0.963104388049529	0.937323619763497	0.929806926698939	0.979026929687672	0.953594182623460	0.993888817345274	0.964128386911648	0.972379405833137	0.972924598332362	0.940729629836680	0.975932793270014	0.967844073108934	0.992327392174579	0.958027094808419	0.972027851400132	0.958159533578176	0.974896526120082	0.972698497558389	0.972088205876590	0.965160395490887	0.924071698690808	0.949496657426889	0.975788007264705	0.948836976062682	0.973308796446792	0.976357160556986	0.966723434978161	0.991045567902108	0.946021863983014	0.971293763914923	0.626378457549642
0.962176983795137	0.963098677367665	0.937326720587727	0.929822677546083	0.979073268458601	0.953437956394052	0.993893692729399	0.964180331518634	0.972387547362199	0.972893114195443	0.940691305229701	0.975987545339966	0.967837435157907	0.992306659848349	0.958152133200778	0.971906683577816	0.958215453989532	0.974846060255434	0.972655728155443	0.972016591023167	0.965152966062339	0.924070345014138	0.949483840366071	0.975609332055789	0.948653336889415	0.973416282351610	0.976340890202692	0.966601242545954	0.991069381157691	0.945970022910598	0.971179865912029	0.626363412504194
0.962147538385329	0.963063514903650	0.937245582634103	0.929820434391090	0.979129984431908	0.953346034924610	0.993998224064866	0.964196147476209	0.972415941245279	0.972903263936880	0.940755858482238	0.976088390830588	0.967744625613975	0.992273804852564	0.958147682765349	0.971827898594378	0.958306587915276	0.974889925594853	0.972695134547578	0.971949552752297	0.965162204106639	0.924029354400717	0.949523626185259	0.975533363502949	0.948667392898618	0.973563375888999	0.976376613870543	0.966567526959684	0.991004225902686	0.945945159105771	0.971172590608589	0.626300998638090
0.962172452478538	0.963041155546696	0.937152599704404	0.929725818794473	0.979168674738150	0.953250829014868	0.994032665369379	0.964150007615172	0.972407144278853	0.972874234997087	0.940733662742890	0.976271253127468	0.967760646015481	0.992331607926457	0.958163610812636	0.971788539171140	0.958442250191447	0.974959069200243	0.972637555340578	0.971966484283838	0.965279221862375	0.924050147019651	0.949469816493229	0.975655546080238	0.948539695819769	0.973600122239200	0.976480655826620	0.966608947516983	0.990909744701062	0.945906462249426	0.971153711545448	0.626350280854292
0.962306410064844	0.962987359244509	0.937213038260742	0.929728164687535	0.979233591550854	0.953275831251928	0.994159390058268	0.963954115094857	0.972384063055543	0.972817041812395	0.940806254145090	0.976367321301973	0.967778854984396	0.992330067203455	0.958222945490498	0.971800460505903	0.958547243323920	0.974911141049987	0.972673402423179	0.971962663611631	0.965384586410089	0.924025972500012	0.949394753867622	0.975760068619938	0.948417398840293	0.973690195507126	0.976644706721322	0.966692763093410	0.990873790026176	0.945842694435073	0.971255182187041	0.626400313137585
0.962344471643651	0.962963335868217	0.937282534531933	0.929800080645877	0.979119148342435	0.953439552658641	0.994256663684931	0.963859406128690	0.972397476057959	0.972867510156497	0.940933333218447	0.976382751513009	0.967738033329855	0.992407767188413	0.958229331974818	0.971915740301583	0.958579402029240	0.974956777353445	0.972717892836360	0.971920821805734	0.965291331171308	0.924100834250317	0.949260403072898	0.975797818878951	0.948457480695889	0.973764374436485	0.976597443055780	0.966788648752738	0.990918759792363	0.945771786986844	0.971236896616704	0.626478246193781
0.962471129081460	0.962999826048989	0.937380132986873	0.929945503038936	0.979068885348647	0.953537927617607	0.994289174369795	0.963909949643779	0.972595501682513	0.972946350312342	0.940992013475539	0.976367050257694	0.967693011224986	0.992449759143291	0.958136915035085	0.972086574443202	0.958581828590955	0.974944730827234	0.972833877905525	0.972063395301676	0.965313727102237	0.924171046990835	0.949088043635790	0.975920996388760	0.948483677015243	0.973783333669043	0.976494196562841	0.966953688790879	0.991075131450549	0.945668715850577	0.971263550685798	0.626447009890158
0.962405091104605	0.963029860970202	0.937277510709584	0.929972405737969	0.979154314426520	0.953685186643054	0.994347610133996	0.963973238475105	0.972676918194143	0.972977363440017	0.941016727688814	0.976386960576110	0.967761479021894	0.992438957199973	0.958192916889168	0.972222566118257	0.958546090424984	0.974975501472358	0.972866114502012	0.972167801303009	0.965342479699389	0.924259509184937	0.949051773048196	0.976039274930199	0.948464957232578	0.973723709763534	0.976534878504318	0.967098274889324	0.991183177065446	0.945555860126508	0.971285460829028	0.626510433109998
0.962488449289669	0.962981681453205	0.937304108831425	0.930017086579480	0.979150305517118	0.953815684540281	0.994290280492073	0.964024195693704	0.972701339101219	0.973107694017491	0.940895499139116	0.976311390837797	0.967641807547578	0.992539114647329	0.958291530995717	0.972331358558769	0.958541665317535	0.975101713247804	0.972992051782379	0.972106517867582	0.965557516805729	0.924287824412768	0.949050791687955	0.976125559516866	0.948293839206501	0.973668991821437	0.976634686873942	0.967227759683236	0.991352584272498	0.945494870317799	0.971400639231524	0.626471964932211
0.962508864194012	0.963008212527373	0.937432824092515	0.930089329345512	0.979145096600204	0.953760895032408	0.994180430934613	0.964179357250598	0.972747614804397	0.973131772564936	0.940788713579681	0.976311854793397	0.967587363227193	0.992527671083830	0.958473890981988	0.972324085969584	0.958404950311260	0.975209894021111	0.973036109971630	0.972054920356504	0.965712783047456	0.924239794282313	0.949079613394315	0.976168508983794	0.948224700196484	0.973693989791279	0.976752806852862	0.967271036169367	0.991407688625586	0.945396089325387	0.971443682567819	0.626338938822086
0.962484943524293	0.963034500152342	0.937581798293264	0.930027038648027	0.979140543662624	0.953686535351506	0.994164263438284	0.964322146016353	0.972737474261965	0.973198739003756	0.940799739755779	0.976403561031238	0.967514397920145	0.992433238909659	0.958501336566881	0.972288926617974	0.958256508713186	0.975233343504272	0.973084753281479	0.972046566486569	0.965761461458114	0.924208826141911	0.949169191043255	0.976166213835060	0.948368105607840	0.973755523032017	0.976771604457044	0.967331554019797	0.991339439505487	0.945454282446625	0.971533848888293	0.626297051875995
0.962428470925003	0.963092796998542	0.937619019025119	0.929924922372614	0.979163997385775	0.953524419410120	0.994065352717161	0.964337898802503	0.972787935650708	0.973329403577685	0.940756665764726	0.976487257495673	0.967543553917134	0.992341689822019	0.958540535386257	0.972187801012282	0.958286618718678	0.975134072991502	0.973015547788274	0.972038547958620	0.965772434116708	0.924262160698467	0.949115210813017	0.976135845888669	0.948407652661091	0.973742061101907	0.976744278132427	0.967251186641575	0.991248655491079	0.945465760595418	0.971504504733353	0.626353798614398
0.962462852498775	0.963059499382834	0.937569492066945	0.929896313575757	0.979259810134844	0.953431290436775	0.994044183223402	0.964221483514877	0.972766591841250	0.973237687105794	0.940754506578381	0.976438433120885	0.967548132136658	0.992212343789240	0.958574964561830	0.972038723617540	0.958181251279452	0.974981436307196	0.972980622567810	0.972021514039273	0.965794025082804	0.924227645566027	0.949141254945798	0.976012417373575	0.948451723272636	0.973684237092927	0.976771120289739	0.967103115675057	0.991238424956555	0.945507240872002	0.971506026393018	0.626400211610678
0.962416243818893	0.963009504637500	0.937493729457610	0.929888096025599	0.979292000849931	0.953423641512406	0.993989027189200	0.964151308424425	0.972741858288578	0.973201560954515	0.940727386577026	0.976373904525719	0.967536126035643	0.992283421020825	0.958494290292621	0.971975804419802	0.958157495570824	0.975009426373491	0.972992507203172	0.971958259130700	0.965670233660728	0.924201161176097	0.949241460517905	0.975962518598941	0.948505619688227	0.973574847973028	0.976677962731777	0.966980705825582	0.991274901325024	0.945494009956707	0.971548508289570	0.626460015959196
0.962508430866099	0.962987277258009	0.937480889196892	0.929921257631874	0.979260473327533	0.953429122360026	0.993879878130752	0.964151935446307	0.972804081319460	0.973221841202120	0.940668460346810	0.976308820493916	0.967480595600020	0.992327137743887	0.958400910376129	0.971996245513968	0.958237715362158	0.975052486399195	0.973079468378658	0.971964535854377	0.965673397300624	0.924164715334749	0.949327064292208	0.976085725690951	0.948478726266555	0.973578555176679	0.976629173945296	0.967056698304459	0.991160386909261	0.945338538423095	0.971601971914193	0.626313372987029
0.962483054411459	0.963042007699240	0.937458828738164	0.929901843666852	0.979227401472656	0.953561326561929	0.993912880892373	0.964220687159036	0.972762876727668	0.973151969629801	0.940736165871347	0.976246999491357	0.967590612389671	0.992221985232507	0.958404978917015	0.972212924829968	0.958254109127662	0.975127864045889	0.973060172568245	0.972023633950657	0.965721066821367	0.924200597718297	0.949462639224022	0.976117743955657	0.948584286081556	0.973569984024123	0.976613579744833	0.967144850898316	0.991050885564061	0.945260680511429	0.971577003237237	0.626208947688350
0.962529243240092	0.963067351449475	0.937520008802517	0.929885511311752	0.979233004189653	0.953703185999511	0.994012995857055	0.964223595298040	0.972772330798225	0.973171278101233	0.940737232698857	0.976151942369115	0.967623207089548	0.992228060334031	0.958412614453223	0.972426454247062	0.958269307390801	0.975240971030050	0.973135149169685	0.972014658470751	0.965855497548423	0.924280569111081	0.949448445613028	0.976147850057811	0.948585928182563	0.973544448383116	0.976680823961548	0.967201876400274	0.991051804006735	0.945278069806010	0.971624294710753	0.626134631268750
0.962515850873100	0.963125298418611	0.937505003809989	0.929868267377925	0.979278991900379	0.953742192296485	0.994140048193517	0.964255781647187	0.972772693867617	0.973124749741380	0.940736018829646	0.976096786953924	0.967738384370619	0.992228209872763	0.958396864935196	0.972533786149312	0.958305493520009	0.975243700485805	0.973137988133185	0.972009522607855	0.965882550562542	0.924256397359091	0.949422961291103	0.976133221070878	0.948592134210821	0.973620863948784	0.976729666948786	0.967174691551715	0.991014785312473	0.945329552280011	0.971633022936665	0.626054826928894
0.962471400669441	0.963203248072123	0.937446634645634	0.929799375549447	0.979242250409871	0.953786621826659	0.994319277837707	0.964288914761063	0.972747176261883	0.973124341993156	0.940812622336741	0.976159522836805	0.967692100618014	0.992238258390727	0.958218585957333	0.972579064736694	0.958338124447184	0.975298065722107	0.973202036752186	0.972002625430802	0.965849900118009	0.924211276512551	0.949432086923735	0.976139705936599	0.948690047509810	0.973740599647939	0.976803508926269	0.967209696385591	0.990972552944270	0.945473387511717	0.971698042566704	0.625882077969130
0.962402503321471	0.963239987438067	0.937376007092489	0.929693727292913	0.979099889480350	0.953774474817310	0.994293287057106	0.964307579419752	0.972700984405016	0.973047482792157	0.940763691210939	0.976305913276939	0.967707304600926	0.992316776040692	0.958108086578155	0.972579836240890	0.958415248292082	0.975406628231374	0.973126334487420	0.971986617196758	0.965871014257656	0.924229210507046	0.949397727522909	0.976263837240782	0.948591908732698	0.973754308493512	0.976810267940454	0.967199331650307	0.990994010706541	0.945573650460774	0.971669394130894	0.625739813073955
0.962430689125515	0.963153967088114	0.937399492882437	0.929659437064531	0.978998734389096	0.953731088562603	0.994245112245207	0.964164907014975	0.972629894925033	0.972924491162654	0.940767951596527	0.976358879813787	0.967613648470142	0.992292390396533	0.958184737852466	0.972516248163264	0.958432082668648	0.975399737753309	0.973087025907082	0.971936989464589	0.965925457024679	0.924217111435723	0.949364340175136	0.976267449907003	0.948450152413387	0.973790045698597	0.976864842628420	0.967158128670693	0.991042992062726	0.945607727054640	0.971693088885841	0.625503467938720
0.962319038304874	0.963040140604278	0.937465981892645	0.929656263159217	0.978813721597370	0.953678306856641	0.994124887791814	0.964083719674318	0.972521255005240	0.972875884970129	0.940796611646210	0.976359958743788	0.967472652156773	0.992296884405396	0.958199257582734	0.972415130302371	0.958466914155042	0.975399126515789	0.973036370852464	0.971830558507165	0.965774822462778	0.924340737025873	0.949341391409803	0.976149000026870	0.948397141243475	0.973813135873371	0.976755819082264	0.967092377139498	0.991005280909869	0.945616496732384	0.971564980261188	0.625292897294567
0.962359405767094	0.963048547863416	0.937524812529898	0.929715718896067	0.978746758066742	0.953552389249538	0.993973164066339	0.964132133637485	0.972480372933188	0.972830113218342	0.940771645806446	0.976308576458551	0.967317931191861	0.992226806624708	0.958096435017711	0.972317796354115	0.958538440498954	0.975285698833973	0.972995999627080	0.971862600163904	0.965724642167892	0.924408387124623	0.949310140471399	0.976097868486858	0.948368866994229	0.973785808794375	0.976599552642138	0.967070199511243	0.990941362375619	0.945598854637193	0.971471654988812	0.625038947615410
0.962249642384313	0.963082463518568	0.937413718708457	0.929687630142916	0.978845049007468	0.953461660119095	0.993904127521238	0.964134313513411	0.972354277009857	0.972707963073148	0.940752724513486	0.976271388229948	0.967391817173362	0.992120007742788	0.958117254070773	0.972230535485131	0.958588660443221	0.975203677586789	0.972884804183536	0.971825882083622	0.965684744031699	0.924462965224007	0.949336345366197	0.975985733189871	0.948333469035808	0.973632392198573	0.976518456006170	0.966984615580266	0.990796494181411	0.945555424541123	0.971369838920390	0.624895479480433
0.962284830327809	0.963028049738850	0.937401876148275	0.929636306280670	0.978904885775410	0.953469508199114	0.993770557945691	0.964073854201626	0.972248374734062	0.972679858077605	0.940629104107556	0.976134507132450	0.967363639261278	0.992125172926843	0.958169616207502	0.972142231823647	0.958662256351241	0.975211962958701	0.972851477106430	0.971685999821092	0.965743151753258	0.924506467105773	0.949297648539067	0.975930386018649	0.948179714135345	0.973483051081691	0.976531630834668	0.966863763199053	0.990745764121506	0.945550356146283	0.971364637875175	0.624736380463844
0.962281255472821	0.963042110602907	0.937439629009779	0.929604091386615	0.978995452870468	0.953488420436468	0.993616279138109	0.964097713313379	0.972264699994491	0.972647871618579	0.940552806878371	0.976031028095966	0.967362279048594	0.992087250452934	0.958285410068756	0.972064537357794	0.958592395037199	0.975237802956296	0.972797287921640	0.971678929427698	0.965730207157430	0.924403572838969	0.949303089155612	0.975921127556171	0.948099728733536	0.973429547668379	0.976563539187827	0.966796960504333	0.990704155600966	0.945468870506385	0.971323869186241	0.624537317125736
0.962316989947266	0.962995788787216	0.937505362291406	0.929496099342549	0.978991949220066	0.953533098298710	0.993632505891507	0.964116420281868	0.972312086780318	0.972790746432342	0.940592983032345	0.976000719850285	0.967266451056086	0.991993535550172	0.958330773523680	0.972068515495405	0.958567096385361	0.975213609292966	0.972831060898898	0.971748472940189	0.965675608566471	0.924292210817101	0.949375128447057	0.975927307891193	0.948199342713071	0.973418718077985	0.976541974337468	0.966798342440137	0.990683027633803	0.945566746598886	0.971367568607546	0.624413808326547
0.962328413050647	0.962996273249084	0.937532146442281	0.929388501132186	0.978987081394929	0.953567984587094	0.993627460010966	0.964076482780264	0.972409125050195	0.972961405499122	0.940557231717087	0.976003411338092	0.967257993540174	0.991872379941162	0.958401839998150	0.972069410466573	0.958588694812002	0.975111634169940	0.972775932243567	0.971813594709313	0.965657034145736	0.924304559026853	0.949313923775960	0.975973775597132	0.948177397976284	0.973392929878579	0.976500589124860	0.966762439933317	0.990724909376886	0.945634873697667	0.971386923483074	0.624352360847223
0.962430043775125	0.962908342582451	0.937571281570976	0.929427027393784	0.979070715882846	0.953629201302171	0.993585719716378	0.963998959837514	0.972374986535775	0.972914239938755	0.940586104124381	0.975888574385847	0.967308012092298	0.991764203353423	0.958499928818914	0.972058067378242	0.958470723753982	0.974969932238348	0.972782922359957	0.971843539938534	0.965645113728891	0.924267006973732	0.949263272068845	0.975952764758098	0.948174511208038	0.973364951149141	0.976496003633686	0.966706097514251	0.990875964798917	0.945770822788442	0.971442228627553	0.624316806749503
0.962349936293611	0.962861698147487	0.937571661368198	0.929497949182982	0.979052725176268	0.953679466208009	0.993500761967212	0.964018864689993	0.972310170703949	0.972844208959778	0.940574177565340	0.975781327577961	0.967367695500493	0.991879153514056	0.958431117391527	0.972045026659376	0.958409479455569	0.975008967241310	0.972830679020569	0.971773825183813	0.965430997655560	0.924286889314246	0.949230497783697	0.976002012895477	0.948227055401163	0.973264182670089	0.976346331246410	0.966665992136373	0.991006889357078	0.945886236452190	0.971524424982156	0.624263356442666
0.962393130906154	0.962892714656317	0.937591742498948	0.929550160641754	0.979041099228886	0.953640606697104	0.993388301350026	0.964098824469561	0.972395555753065	0.972840198690450	0.940491851336779	0.975761446157447	0.967429775253201	0.992035306761843	0.958391453754685	0.971994181215618	0.958440167608544	0.975116877084752	0.972917549612338	0.971800242904395	0.965356736689269	0.924290590491684	0.949215920945812	0.976207271394198	0.948214408880758	0.973282367586703	0.976242359196330	0.966767712384184	0.991017346657471	0.945847777733904	0.971573001102341	0.624037795960063
0.962310717252662	0.962998183004739	0.937522779026128	0.929536356595383	0.978947152139160	0.953649751006499	0.993376825013658	0.964123612951898	0.972335891117386	0.972739210327334	0.940549044688561	0.975840612383318	0.967642473928361	0.992008835633228	0.958433895779196	0.972080207753252	0.958392049040251	0.975205816555766	0.972888078166508	0.971847838938843	0.965285520149481	0.924356870540960	0.949254682238645	0.976228782312112	0.948272067390258	0.973335448370124	0.976258100080289	0.966816508952629	0.990993645212609	0.945841129001697	0.971519526244018	0.623887592348767
0.962253619536516	0.963027194857933	0.937530787682005	0.929503179379877	0.978846115321386	0.953599368901571	0.993329677944935	0.964144013679920	0.972274923645297	0.972711098421913	0.940525329807087	0.975898243263401	0.967652787311747	0.992007063093818	0.958520326750366	0.972084640438198	0.958383570241249	0.975326242965736	0.972915448164515	0.971806534649692	0.965321638639405	0.924432026606042	0.949146610596894	0.976117419784924	0.948186994149904	0.973389276815485	0.976309148432129	0.966770832695483	0.991037403513965	0.945901980577272	0.971530604851395	0.623803499954394
0.962149172815669	0.963040362734050	0.937486900276322	0.929495152659964	0.978834572334669	0.953421326765841	0.993289264060483	0.964242282414825	0.972252630493544	0.972618375592491	0.940511543240872	0.975963671766071	0.967678609782079	0.991993142049225	0.958586820995171	0.971944285498087	0.958416634231352	0.975378771156492	0.972884795108086	0.971723254498985	0.965335169674955	0.924413910340808	0.949088755235844	0.975932397711772	0.948115638745993	0.973527487991018	0.976331104174467	0.966626730028404	0.991053085860315	0.945921693070939	0.971458850169879	0.623737467126686
0.962147765789604	0.963051956801580	0.937403165518388	0.929505169298222	0.978825313852055	0.953335963339727	0.993332782451137	0.964351869312051	0.972253077865433	0.972611859386507	0.940576470569069	0.976075007139853	0.967630970962183	0.991996210062318	0.958534520367549	0.971861860015621	0.958449032381751	0.975445166270431	0.972946264888881	0.971640682141786	0.965366111894327	0.924353743380679	0.949114733856210	0.975843901668898	0.948235837260639	0.973724849477227	0.976405064461472	0.966582624245581	0.991009293966733	0.945974770882442	0.971467110912002	0.623605718844204
0.962189077027292	0.963134418848140	0.937313328166960	0.929470934041598	0.978823248817038	0.953271512784043	0.993319532520225	0.964433997442813	0.972227991248783	0.972576574353246	0.940563055576080	0.976297758222141	0.967692032001938	0.992064483596907	0.958503882203321	0.971808348769236	0.958537655711249	0.975496147234866	0.972906991130339	0.971642479822912	0.965479905643775	0.924340998998057	0.949076315681357	0.975918387531405	0.948213345029639	0.973836131538426	0.976531172496391	0.966604168668173	0.990976247803398	0.946007658369921	0.971461763305110	0.623595142642008
0.962316019107918	0.963163761700884	0.937426714021130	0.929534506529641	0.978889663340772	0.953350701719718	0.993385368119025	0.964379608140141	0.972198936220549	0.972521689840268	0.940652974364695	0.976423174819791	0.967740595681216	0.992058138327541	0.958549994255330	0.971812999552913	0.958620368230660	0.975407897923413	0.972973614715706	0.971656313503399	0.965591020232935	0.924284360972837	0.949018627519989	0.975990211105275	0.948184296531900	0.973977647622549	0.976683887069928	0.966653909811142	0.991027298502879	0.945979988658958	0.971587670081214	0.623592539863217
0.962405510571630	0.963179263008016	0.937610332360731	0.929649232991747	0.978813067313310	0.953591209238400	0.993436261827998	0.964408123676233	0.972215089687113	0.972536756455150	0.940799002726368	0.976476632699422	0.967734877438391	0.992113156196539	0.958543356025496	0.971938997651392	0.958696516332463	0.975406300685638	0.973032668374234	0.971666009903414	0.965495545549337	0.924325129078750	0.948943947626268	0.975995418652121	0.948352871809559	0.974080407985430	0.976620067004552	0.966705626684835	0.991126990560503	0.946012005172391	0.971591674391493	0.623626619920481
0.962596248880357	0.963212677414366	0.937780571947238	0.929822845128132	0.978748223326781	0.953734798323269	0.993436654858583	0.964512269529217	0.972393677294053	0.972577648611970	0.940867406815088	0.976478757027372	0.967731527553835	0.992090739934808	0.958433667253881	0.972114222287421	0.958747552154439	0.975353594697954	0.973164210684046	0.971820435683330	0.965460531554730	0.924379177823950	0.948889439201415	0.976077317721597	0.948444123362433	0.974085952368158	0.976521967554435	0.966815591765518	0.991304413468826	0.946026021690923	0.971654189610305	0.623535385276817
0.962607978977392	0.963237744045891	0.937744666170456	0.929802335968520	0.978801601899811	0.953884990412291	0.993524748783332	0.964558154325975	0.972452821266128	0.972549532355218	0.940899509433258	0.976483273812638	0.967879749815085	0.992012318461148	0.958473055470161	0.972238746476916	0.958794997465152	0.975374561994554	0.973186435116838	0.971921721466509	0.965438520743154	0.924456740102655	0.948964262799383	0.976143170084874	0.948484764685474	0.974004437783448	0.976525533938338	0.966878696727465	0.991417490459918	0.945982941440250	0.971696918853791	0.623497792070661
0.962780821391042	0.963176581836533	0.937803897383688	0.929782907607850	0.978802050283463	0.953990473271243	0.993492611381728	0.964574340525213	0.972420038898355	0.972595027657949	0.940786637822476	0.976396019109847	0.967870859239438	0.992076758048887	0.958612360440990	0.972313610426342	0.958874919678880	0.975502047989862	0.973289917542654	0.971872811671577	0.965594029659461	0.924518069270601	0.949032764811967	0.976191724168119	0.948371248797602	0.973911831873913	0.976577182626658	0.966923721172877	0.991548505344214	0.946018008463974	0.971805673557728	0.623363035676862
0.962861378737829	0.963182372296504	0.937931743046950	0.929821668040800	0.978815389532371	0.953950139882520	0.993383898679437	0.964679999320253	0.972434696979112	0.972541258848380	0.940718847104882	0.976407341664881	0.967878839660372	0.992042102454623	0.958840607352156	0.972281278884765	0.958846787191993	0.975599887021976	0.973298394867128	0.971819785347180	0.965696692064120	0.924522580967105	0.949082608710255	0.976202872805006	0.948367941085595	0.973904369938308	0.976632752618418	0.966899936470821	0.991520532452673	0.945986226692332	0.971827952998664	0.623128807271864
0.962896351855309	0.963178700405562	0.938055098827641	0.929754404278252	0.978847333584164	0.953872482693835	0.993393775354772	0.964753526495381	0.972429715422361	0.972579287333729	0.940786765930116	0.976504919129904	0.967829972724900	0.991976006483147	0.958904020353233	0.972226389127915	0.958785979423712	0.975603290535314	0.973344573025743	0.971805510986526	0.965702138002446	0.924519021610025	0.949159421274209	0.976186284321935	0.948572789805309	0.973916786074588	0.976628569346730	0.966936879517433	0.991408514601368	0.946099483718008	0.971908712608713	0.622966219337990
0.962876344004904	0.963240657577794	0.938041870919827	0.929663065135032	0.978931640165690	0.953696389073210	0.993339343301763	0.964703060512017	0.972508674753199	0.972711710380082	0.940801484337062	0.976564863430616	0.967865266719425	0.991918736141897	0.958922734129917	0.972127993613545	0.958840609609496	0.975493055177691	0.973267045014047	0.971817886156140	0.965669758399600	0.924554644907574	0.949080205793054	0.976148079263422	0.948661592521367	0.973878745539399	0.976610429554821	0.966842419132306	0.991293650999725	0.946136873349697	0.971889254948256	0.622885533956721
0.962909578180860	0.963199365535783	0.937971196972512	0.929662276779311	0.979069084092684	0.953578788213527	0.993356349724963	0.964573449828437	0.972514106585877	0.972652720124512	0.940821257784285	0.976485363830080	0.967861508822998	0.991827241425915	0.958925424844984	0.971995817919412	0.958728301837854	0.975292262414823	0.973203435582158	0.971814252225170	0.965660649103564	0.924498683845162	0.949071395430347	0.976034136070760	0.948737763448142	0.973815328746244	0.976676175675648	0.966701421028946	0.991213297631141	0.946200530675175	0.971869885126429	0.622823489151783
0.962891912124424	0.963152289159706	0.937934793917143	0.929724491693747	0.979136531433020	0.953544799682668	0.993361313041825	0.964536379300424	0.972513978412048	0.972646424957075	0.940776770923391	0.976454189412673	0.967877476260455	0.992016398506123	0.958847548073815	0.971943326244039	0.958677352475687	0.975241238625289	0.973210453015880	0.971774778940480	0.965501983790557	0.924484865364817	0.949114750848256	0.976053821190746	0.948829690538735	0.973731625262833	0.976626712101822	0.966660057869287	0.991203176707069	0.946255097761152	0.971913512364250	0.622810869861555
0.963009463478475	0.963146957558793	0.937949834902584	0.929840925640173	0.979103795760516	0.953563113128914	0.993317912860835	0.964564644769283	0.972616710191946	0.972711590906892	0.940688066419785	0.976457678159365	0.967877870736071	0.992148355358483	0.958730057198062	0.971963000200730	0.958749129762682	0.975236869589076	0.973282434606052	0.971839209867487	0.965458614055905	0.924478931192293	0.949147146211655	0.976239655822622	0.948852541988509	0.973790608240608	0.976565570204882	0.966791975294656	0.991103416229725	0.946151353801174	0.971948628634206	0.622633128233602
0.963001842672730	0.963250631430551	0.937981696028282	0.929888694575723	0.979051523096916	0.953726282515721	0.993392122748504	0.964641517332122	0.972612210427242	0.972699150631312	0.940761220654027	0.976497783639226	0.968033309341281	0.992099580210494	0.958668762481100	0.972174984967091	0.958752773755305	0.975245339857722	0.973257615257978	0.971963064468418	0.965434541018568	0.924555089027999	0.949251219408503	0.976305258752913	0.949011275059716	0.973870049650453	0.976519669655788	0.966913996500516	0.991033470946942	0.946091629235078	0.971906935760991	0.622483569531346
0.963066529392996	0.963332472539017	0.938076831266409	0.929925081397581	0.979018765635774	0.953892375408023	0.993488672933579	0.964653884630142	0.972641784546148	0.972786677593050	0.940783693370755	0.976465328081336	0.968123542763311	0.992155487084963	0.958642009004935	0.972352652772137	0.958774979711669	0.975265347022115	0.973335110276361	0.972002798771266	0.965467060181058	0.924687628509759	0.949237374888258	0.976351100216926	0.949063083330546	0.973920530719453	0.976528584273817	0.967010246404420	0.991094830786996	0.946104274165092	0.971933981374966	0.622365748078569
0.963063009539341	0.963463171975900	0.938089519305638	0.929938012578680	0.979069890803877	0.953928109493250	0.993566062781730	0.964739278816943	0.972654111301692	0.972807842836895	0.940818910473355	0.976459620375370	0.968270741052247	0.992161795046801	0.958627738467401	0.972368795443606	0.958827918981545	0.975176207848045	0.973332839144303	0.972017977978060	0.965412281063534	0.924706792791876	0.949197838831440	0.976333451913636	0.949118958546910	0.974047312810515	0.976511623629152	0.966998066898960	0.991152336138579	0.946077694736088	0.971906161754654	0.622231406130217
0.963077716811811	0.963619661242443	0.938065943966546	0.929910955946475	0.979041343355737	0.953965566454581	0.993685674932749	0.964851222148912	0.972619257260154	0.972849825692334	0.940945822903451	0.976545335010381	0.968247869966352	0.992172991210428	0.958469028113297	0.972338993659218	0.958875976834495	0.975151576855287	0.973397967168003	0.972011496722494	0.965332611620438	0.924685378019789	0.949199731892907	0.976317387639791	0.949257231896229	0.974205221903689	0.976532911612922	0.967024080467668	0.991148888371873	0.946146632924094	0.971940647730442	0.622013094967820
0.963059248846493	0.963745140737434	0.938012699378226	0.929856109661448	0.978916319538954	0.953964449653381	0.993655383233310	0.964944498401823	0.972568028633249	0.972818592865962	0.940931904556556	0.976649922207300	0.968298484487797	0.992265874899531	0.958385771746159	0.972253703536562	0.958973383470018	0.975190347814760	0.973316686045613	0.972022129056690	0.965331182450668	0.924713282548523	0.949182645812455	0.976382586783382	0.949198686668493	0.974231978960966	0.976512682426722	0.967004946097059	0.991178877392714	0.946177709803761	0.971900387870708	0.621847052443411
0.963090995457098	0.963745867584908	0.938004893641521	0.929878490256575	0.978877480778030	0.953931569142692	0.993651950635583	0.964862301124642	0.972532074599176	0.972701385135248	0.940955443672527	0.976665500670155	0.968235378339495	0.992232758411814	0.958438512693396	0.972099286865172	0.958963752227862	0.975114329583605	0.973294162895896	0.971996397336071	0.965353951013058	0.924706503751032	0.949180167175967	0.976339011815830	0.949090749087676	0.974238457201875	0.976561179483516	0.966929447366798	0.991235593452306	0.946175623219850	0.971940060290677	0.621633691732101
0.962968256424771	0.963705161631491	0.938029648743096	0.929886853066804	0.978777520384700	0.953885816987175	0.993578861252408	0.964814844436837	0.972459318421032	0.972656892799060	0.940992503658080	0.976605743522591	0.968141107271612	0.992221750256163	0.958442638810978	0.971939254182941	0.958946453280121	0.975074690657606	0.973249786711506	0.971905751233985	0.965189740593488	0.924821823233948	0.949182558422746	0.976195652864434	0.949064752426871	0.974194747324045	0.976481098974258	0.966849222323095	0.991240174209271	0.946147678231317	0.971829200492754	0.621489319939251
0.962951713671423	0.963747020871563	0.938037445738076	0.929938044669513	0.978773088235883	0.953735535742086	0.993469205414354	0.964901737015148	0.972457324566644	0.972601646601370	0.940956656948917	0.976490628428889	0.968048346320177	0.992117054509581	0.958318597091319	0.971798747461057	0.958963915991518	0.974991139250961	0.973206788699601	0.971917248738737	0.965126802311210	0.924870687099798	0.949207305215618	0.976097649027763	0.949029571548041	0.974072223589206	0.976390027870943	0.966823649940056	0.991255830590616	0.946132822053239	0.971724231638519	0.621341817926519
0.962814196100727	0.963789210988132	0.937906402598526	0.929894125370830	0.978954472038147	0.953636923545565	0.993454148628121	0.964960498263396	0.972351412828205	0.972455207044134	0.940903369628515	0.976403177350533	0.968203434945426	0.991978682518362	0.958315216342447	0.971731027880904	0.958985004952890	0.974981290392329	0.973061027876306	0.971873383489643	0.965079377616028	0.924894976108306	0.949261236298510	0.975951293743503	0.948971067540644	0.973850853337912	0.976367507848906	0.966790418293410	0.991200092392350	0.946066001283079	0.971590749457745	0.621367203775802
0.962852766055196	0.963720179506921	0.937847086762052	0.929849864190778	0.979037295828960	0.953625057160418	0.993408517824444	0.964978648506632	0.972209478105234	0.972383142917800	0.940763997925675	0.976242295866910	0.968261630287151	0.991954330175820	0.958344979940909	0.971692970865026	0.959069573127749	0.975076993500125	0.972972278539754	0.971722337606890	0.965157439994309	0.924939212111414	0.949211353740667	0.975902571389252	0.948794009972428	0.973666243214858	0.976466150279773	0.966727836187075	0.991208768005608	0.946015479676561	0.971515666764193	0.621401270044807
0.962880830606480	0.963712874217972	0.937885564848066	0.929850619576388	0.979115038599159	0.953608583062377	0.993334962095607	0.965056701918404	0.972206673677321	0.972307484361566	0.940716602371171	0.976138720935360	0.968316159229974	0.991914070603070	0.958401534374267	0.971670635679144	0.959033443034475	0.975190745940585	0.972888896036123	0.971703144585152	0.965179546321831	0.924864422428636	0.949215221629565	0.975877827694191	0.948729976186703	0.973605183231621	0.976573685207147	0.966686901002230	0.991185863926051	0.945861997651536	0.971393764344776	0.621383352575355
0.962928343919566	0.963678640757826	0.937980435749842	0.929795208413342	0.979077141918121	0.953641231019038	0.993416916898343	0.965107530901995	0.972224837507359	0.972388317933407	0.940819396706313	0.976123004863199	0.968270550998153	0.991853161588314	0.958362144356338	0.971722773368321	0.959017797014890	0.975262433758098	0.972894836564920	0.971757172257317	0.965177506504867	0.924824132316304	0.949271854301023	0.975885295941620	0.948867119122465	0.973597603322109	0.976622246350790	0.966706213468860	0.991167347140594	0.945888121467614	0.971386121939278	0.621471137852119
0.962955977108967	0.963721276301220	0.938059408392318	0.929759960136612	0.979031960828634	0.953691443529160	0.993478502750619	0.965101009524753	0.972324628626478	0.972504563523132	0.940838223943736	0.976140989278236	0.968292242499592	0.991795763182533	0.958366209323283	0.971776621253468	0.959059378232523	0.975226584655507	0.972828768412479	0.971805438783528	0.965238556621434	0.924908824248305	0.949206500458507	0.975951795374460	0.948890577650263	0.973601420555787	0.976646506538353	0.966700312505800	0.991189598817981	0.945901082771537	0.971369903847014	0.621609648151307
0.963070387016608	0.963683360175989	0.938147019607070	0.929843762966568	0.979090901225110	0.953762812289540	0.993531302862658	0.965050605189589	0.972313440881181	0.972419576391996	0.940913270149220	0.976031144545882	0.968342695738435	0.991730699567330	0.958445196716603	0.971819367565186	0.958921153024214	0.975121836029644	0.972844117824882	0.971806582212375	0.965360088515530	0.924918396520946	0.949175246961609	0.975968556199742	0.948916355074102	0.973588910832329	0.976718931886545	0.966681876107986	0.991269804342382	0.946032734358975	0.971410108029479	0.621717741656833
0.963004766623701	0.963721603363583	0.938197697587174	0.929934317804388	0.979086819009765	0.953806823367756	0.993547975697945	0.965105609221348	0.972265318016982	0.972342129237029	0.940891847431002	0.975905270040522	0.968400013947397	0.991879645264093	0.958370946349251	0.971866941522779	0.958802853934926	0.975166273514419	0.972883046939087	0.971742977090791	0.965246109190340	0.924949162557395	0.949193215787881	0.976038383049096	0.948951894787097	0.973471278134867	0.976634105087485	0.966683050518531	0.991341410078430	0.946134559625288	0.971495474358104	0.621786752829434
0.963056857301005	0.963803783154816	0.938270044599852	0.930020018163550	0.979109456983271	0.953805160223468	0.993500099974408	0.965260924538223	0.972350705178496	0.972355917251217	0.940779704637019	0.975863356590157	0.968446630582010	0.992059389426359	0.958399450410241	0.971844161530481	0.958745781451234	0.975214172707029	0.972984188901740	0.971782133389354	0.965252892093239	0.924964791622130	0.949228319060618	0.976278930216283	0.948866096096010	0.973473565519942	0.976604423892216	0.966843423706819	0.991311939753832	0.946124093478634	0.971588216388180	0.621703137203997
0.962991012498929	0.963941722216289	0.938266883863727	0.930041254030850	0.979017876414506	0.953821034128892	0.993531008631437	0.965351187377485	0.972301130675310	0.972262821814026	0.940788865766664	0.975932546880088	0.968648679002693	0.992020851275405	0.958547298830934	0.971931893601303	0.958608551142250	0.975218626202792	0.972974902900597	0.971819094177114	0.965230483832160	0.925027719212422	0.949344909306974	0.976327310902015	0.948824235416294	0.973510253829724	0.976626867153350	0.966947881241023	0.991289814353132	0.946152278462856	0.971574118168575	0.621702618814475
0.962923155890129	0.963988244122922	0.938340362643194	0.930044789546046	0.978927344435418	0.953747019746998	0.993505949806413	0.965398726471627	0.972269980464076	0.972278142095698	0.940736748770819	0.975955953284735	0.968684263336226	0.992030210864729	0.958724850089877	0.971903818008663	0.958527606221608	0.975224165071080	0.973025276929838	0.971791117987279	0.965262477480948	0.925119441766974	0.949302765411633	0.976206401764984	0.948635829761616	0.973521291538661	0.976671689329712	0.966895247095350	0.991345291795061	0.946226962235870	0.971598611879821	0.621764374155627
0.962801849239376	0.964009915065905	0.938347995437622	0.930040866569734	0.978956360089965	0.953557701688723	0.993467212046775	0.965468643106061	0.972257699041868	0.972228825235493	0.940686263927636	0.975980638044000	0.968692934837624	0.991999004900586	0.958865308797125	0.971728658180609	0.958525848485827	0.975156041090916	0.972998114914713	0.971730942661011	0.965244233008107	0.925137158654298	0.949301193193115	0.976003004464535	0.948467696852208	0.973595090910119	0.976631141553214	0.966737038521599	0.991381207656851	0.946219234873892	0.971510140451091	0.621857219214396
0.962768501275171	0.964010071442940	0.938259026205095	0.930005278479850	0.978976576982948	0.953420870911916	0.993532769706654	0.965477012776299	0.972263107407713	0.972209786200864	0.940724167106671	0.976030937160079	0.968597441619788	0.991949354564506	0.958857069494674	0.971617432752202	0.958540336201000	0.975168868329612	0.973051090253563	0.971650844496596	0.965245746086616	0.925099745626591	0.949355688821361	0.975884222307188	0.948470078186320	0.973702654856169	0.976653196687353	0.966666637250543	0.991332523692914	0.946234059248252	0.971520063587183	0.621907621680844
0.962782136536979	0.963999341212916	0.938165726006208	0.929888175853653	0.978982817246261	0.953287355090620	0.993541280708799	0.965409413268839	0.972236791352786	0.972139242286900	0.940655197746498	0.976175176202046	0.968612944518544	0.991985592520437	0.958833039917227	0.971548562999364	0.958605002894029	0.975189445769954	0.972992556156199	0.971641013354795	0.965356786771089	0.925098729308296	0.949326831885938	0.975944719676454	0.948323306825068	0.973707563742979	0.976744037518189	0.966655147601404	0.991255115456020	0.946215103283557	0.971497244760201	0.622076341772469
0.962878865010409	0.963918766006086	0.938194045254643	0.929875813925985	0.979009415155241	0.953264173696603	0.993640919653194	0.965145876567475	0.972200231314437	0.972043787816545	0.940653561588396	0.976230012270209	0.968608991176965	0.991953641709601	0.958875588787708	0.971536145096089	0.958628866333653	0.975086154424671	0.972998321158107	0.971618596148845	0.965440739607054	0.925044409792988	0.949294036018560	0.975974898157581	0.948173708318031	0.973766194864291	0.976899289315539	0.966684586428778	0.991218091349640	0.946164193403937	0.971574007071410	0.622245713751436
0.962865262534942	0.963856539658150	0.938238292401785	0.929920739691765	0.978869179141550	0.953390243087567	0.993710842154887	0.964976503569699	0.972209380074382	0.972073794334043	0.940705509633554	0.976195502371376	0.968529446661150	0.991985940661539	0.958865702262585	0.971630472575721	0.958581164436845	0.975087213642570	0.973015270672477	0.971569433780466	0.965324722152907	0.925061353734087	0.949222329524421	0.975951311754130	0.948181011338147	0.973818399546774	0.976853293699176	0.966731464431000	0.991249524174982	0.946122580801329	0.971529376196159	0.622439759625769
0.962939601398761	0.963829126788817	0.938323891620144	0.930032631898468	0.978806111204788	0.953476178745376	0.993734729993805	0.964940682839615	0.972398010266374	0.972142457889187	0.940698156499707	0.976134294993654	0.968443450292769	0.991992805731772	0.958765675168609	0.971798761780665	0.958514580885985	0.975040402484530	0.973084950748835	0.971704877158621	0.965312479178632	0.925073308077767	0.949118061003931	0.976031023432385	0.948175915598058	0.973813478649803	0.976753523122390	0.966855702936457	0.991394252624087	0.946064192293497	0.971518480661458	0.622512640649203
0.962839357055169	0.963803892278838	0.938212666741841	0.930000279713322	0.978873534910525	0.953608556806737	0.993801333505499	0.964920231957183	0.972477735089895	0.972170951094068	0.940684452859959	0.976134197272062	0.968486496197345	0.991957579909372	0.958804675073249	0.971943960663358	0.958444361700920	0.975051765474773	0.973072237850448	0.971818578088325	0.965287199028343	0.925096750093901	0.949125608468804	0.976116524635585	0.948132130383830	0.973729637814658	0.976784045534177	0.966977800441913	0.991480095936988	0.945961165560455	0.971501660147253	0.622648247834465
0.962888100259473	0.963706647896437	0.938214483843912	0.929993967271538	0.978860254692997	0.953746626741626	0.993759987305901	0.964916379928979	0.972503045329076	0.972320808609578	0.940523553285725	0.976040139075434	0.968384223853915	0.992059335344773	0.958885186081540	0.972070204725520	0.958419888908056	0.975177548540885	0.973157615984789	0.971787693385798	0.965465511130756	0.925070817042097	0.949139051415094	0.976193482346279	0.947943399555335	0.973652461528707	0.976875554443080	0.967092541684998	0.991633381894575	0.945910570757427	0.971573724885568	0.622684285619622
0.962886456292015	0.963670149594951	0.938333559278480	0.930037714044673	0.978871475236605	0.953706593782757	0.993673386377156	0.965016335041072	0.972561208010581	0.972362867459927	0.940408178109784	0.976008834834239	0.968310363339434	0.992041723851143	0.959048304669829	0.972078710172789	0.958267190665227	0.975273947764702	0.973169969423363	0.971760551599236	0.965594893844548	0.924993310348745	0.949171355542774	0.976230728153841	0.947868223014705	0.973670861071829	0.976988914588692	0.967154954309001	0.991670001138989	0.945822414492360	0.971592029480320	0.622623460901601
0.962848809768079	0.963630318353563	0.938459592541358	0.929940715069030	0.978886140526154	0.953632113738632	0.993685158288092	0.965116299005433	0.972571448873076	0.972443556272223	0.940420414820082	0.976074548459637	0.968215254319257	0.991948852670648	0.959055317908255	0.972069068706493	0.958102036726167	0.975284946551998	0.973201893017692	0.971767980776915	0.965633837231050	0.924937537687505	0.949248319233948	0.976218092616570	0.948008123897290	0.973721951085279	0.977021587477383	0.967241925184241	0.991599717385109	0.945896254432371	0.971664305084160	0.622635539989675
0.962777223238601	0.963636347902135	0.938467817506957	0.929800593087243	0.978929822175498	0.953485987611941	0.993615051992312	0.965112927954294	0.972657262568617	0.972597883947635	0.940382473977443	0.976145250800813	0.968232926432471	0.991866533766423	0.959074399683559	0.972010823236512	0.958118241559948	0.975163393256912	0.973138453034462	0.971802787746792	0.965629637841192	0.924971549438675	0.949171547994884	0.976185489114736	0.948048488894616	0.973698053194823	0.977018232197014	0.967195492658477	0.991522255782272	0.945909515023248	0.971645826499378	0.622748008027815
0.962775505786905	0.963561981902810	0.938388776457608	0.929743971461033	0.979042026299001	0.953429498075475	0.993625906908212	0.964993539027641	0.972687187258399	0.972544502873431	0.940388704269667	0.976084917710388	0.968232480799937	0.991738426280636	0.959095808620058	0.971905602051736	0.958002308668313	0.974966344431634	0.973107475752179	0.971829936598575	0.965627524464777	0.924933996457891	0.949171165071812	0.976092007138259	0.948087430605422	0.973619561863396	0.977067467706946	0.967080537166095	0.991509673321482	0.945964970770450	0.971657145653158	0.622838554302860
0.962700384546798	0.963508969311896	0.938308471430149	0.929713705735984	0.979079112290000	0.953498186954497	0.993618232279355	0.964938582493883	0.972708537802898	0.972547878981174	0.940357912120787	0.976003359704599	0.968214719188374	0.991811776240776	0.959002760970892	0.971889723353708	0.957983691729523	0.974945930726124	0.973128956561297	0.971826540596018	0.965494068887852	0.924908550558613	0.949235477864249	0.976091903278958	0.948124496972946	0.973483578299700	0.977004813900341	0.967019886643853	0.991553179122503	0.945953740365972	0.971713702724353	0.622934773729760
0.962815066401840	0.963488804111530	0.938297084705019	0.929736157024484	0.979052577367942	0.953591031386277	0.993554471524345	0.964955027268579	0.972776179225172	0.972610987745901	0.940302476012499	0.975942057886135	0.968163393701079	0.991846158241241	0.958921829508287	0.971962711463119	0.958084614905378	0.974948633815502	0.973206676859096	0.971866585170195	0.965507272574377	0.924877898389955	0.949304258061661	0.976272677274624	0.948085213261017	0.973456309490785	0.976976110710716	0.967147752715994	0.991442299733112	0.945811543450622	0.971754035280005	0.622835971636618
0.962816713223496	0.963552783313947	0.938281599434227	0.929709496351862	0.979011709881198	0.953788869343901	0.993611379844748	0.965019644989701	0.972739692096021	0.972569844947061	0.940385851730767	0.975884177371395	0.968267895893646	0.991725396687408	0.958913952667249	0.972208208986354	0.958120074058793	0.974983717495557	0.973168412142281	0.971959125937118	0.965559298757830	0.924909687815824	0.949416610986154	0.976367951204565	0.948179370751571	0.973411399645263	0.976963922619226	0.967292095579403	0.991342851411936	0.945740351235757	0.971711542793947	0.622804299174150
0.962899400282247	0.963570293469022	0.938344217166607	0.929684585918342	0.979023007219785	0.953976826712186	0.993727637999069	0.965013333739638	0.972749993546967	0.972630443370334	0.940376154634310	0.975760633156368	0.968302429080356	0.991718737559751	0.958888823796300	0.972436149801071	0.958142177464996	0.975037039824197	0.973229688725062	0.971977004671711	0.965700611874950	0.924983031424456	0.949382925307795	0.976451343449306	0.948156255173807	0.973346624198396	0.977031106538845	0.967377269461833	0.991342421365794	0.945773245956306	0.971745825603000	0.622808454301865
0.962906141515258	0.963603561424332	0.938326975672470	0.929657655625493	0.979057498061858	0.954035010199898	0.993860643867993	0.965030091897662	0.972765346344384	0.972607825829913	0.940359710712078	0.975666514913813	0.968402553200246	0.991699506417740	0.958831518527429	0.972558342034524	0.958172020771861	0.974964543907953	0.973219532523012	0.971994771619091	0.965722392187074	0.924931540649875	0.949338917577865	0.976470213706895	0.948138880946148	0.973392934391810	0.977065725219550	0.967362773250148	0.991316875036598	0.945826674027179	0.971739537979656	0.622809970845146
0.962888190066180	0.963641964339735	0.938240543401822	0.929562251988209	0.979026828727916	0.954091431287364	0.994043973651409	0.965053890183248	0.972758997788955	0.972606540505403	0.940418810690376	0.975691637205548	0.968352091978835	0.991678884709951	0.958601707871149	0.972623308102661	0.958189562119464	0.974936696177131	0.973278196452913	0.971991152231545	0.965664369837820	0.924853464486074	0.949325852245440	0.976496773132240	0.948197050896583	0.973492548426907	0.977119257790816	0.967389210298791	0.991263192379253	0.945977117836943	0.971796463652196	0.622729705146257
0.962833443237060	0.963635949717536	0.938138722975778	0.929428280468833	0.978895166461950	0.954098500297273	0.994026735247423	0.965049276494052	0.972731941588812	0.972543174909915	0.940327420216425	0.975811048759713	0.968367747622065	0.991745913687134	0.958438312065360	0.972644168538148	0.958249498634937	0.974981430119452	0.973196812597173	0.971982867618185	0.965647079613270	0.924841015621276	0.949278161956526	0.976625204941976	0.948066896504740	0.973498905344777	0.977097635097447	0.967368175114719	0.991276320393540	0.946078312970717	0.971749757042915	0.622708564266518
0.962851003804140	0.963483884202801	0.938094614443637	0.929366698550826	0.978821604912789	0.954047608311541	0.993993970134043	0.964858127097827	0.972703636307681	0.972434801824304	0.940293834257913	0.975849767016582	0.968260994596234	0.991713701983450	0.958466833354599	0.972581185278585	0.958226546033246	0.974911534522702	0.973164228167528	0.971941040432284	0.965670097577993	0.924802373523735	0.949235659240728	0.976623345931432	0.947893887611472	0.973523071997100	0.977134523872120	0.967305298525275	0.991310411735933	0.946121974914180	0.971777018874478	0.622594146880682
0.962734228385673	0.963313457338083	0.938112667334521	0.929349903145721	0.978651054323072	0.953976115041166	0.993896313594085	0.964713186369001	0.972634072522644	0.972378478168741	0.940282080296169	0.975794222922607	0.968097048251774	0.991694167844246	0.958441590019609	0.972472660673895	0.958204284333263	0.974857095007236	0.973129132848083	0.971831153443981	0.965504967757263	0.924897523408975	0.949191123547368	0.976490851418779	0.947784992197205	0.973522151746315	0.977015898405621	0.967217466285616	0.991252338572790	0.946127738794074	0.971668340224012	0.622515717449454
0.962763176297670	0.963274613995163	0.938128909877111	0.929415058507735	0.978598427410867	0.953830156494646	0.993761041250759	0.964707875982900	0.972620214496619	0.972322386642518	0.940208139050376	0.975689091768200	0.967918420725219	0.991599592281140	0.958295496910206	0.972343330251679	0.958218565682393	0.974706071166749	0.973111341790442	0.971858456350689	0.965438163439804	0.924938323535417	0.949164778998596	0.976422680402356	0.947694946958836	0.973478333845080	0.976855054973206	0.967151304736647	0.991165674929009	0.946114317036562	0.971591220008537	0.622399263222227
0.962637754899703	0.963269549136834	0.937968833548996	0.929373409657611	0.978667914324372	0.953697231725722	0.993714337761318	0.964659546115477	0.972519658700094	0.972163334524288	0.940153179247264	0.975614843155383	0.967956521860854	0.991470145292598	0.958258698191321	0.972237657842001	0.958236471306450	0.974602659337841	0.973010874396731	0.971820122973963	0.965371804669816	0.924965008983650	0.949194100095388	0.976279427023510	0.947607131777294	0.973318766728333	0.976748337976847	0.967020875005806	0.991009898404348	0.946080980914612	0.971501489143365	0.622400907936996
0.962669009329945	0.963184013681441	0.937906542402377	0.929325774731854	0.978703896913436	0.953657938553282	0.993588448813931	0.964577715626651	0.972429385247848	0.972111153081092	0.939980857259188	0.975435026212983	0.967915115826290	0.991452364682100	0.958247307070863	0.972140278593202	0.958283022724935	0.974608477491626	0.972999311089046	0.971664472314924	0.965415212421323	0.924994108861057	0.949138664798650	0.976209427565638	0.947412804576547	0.973154283714290	0.976751912653043	0.966868243345583	0.990947070005701	0.946072122961728	0.971523034352281	0.622394400597844
0.962659264475647	0.963176643731635	0.937919558287123	0.929304265807879	0.978751647103434	0.953651637067282	0.993423328382495	0.964580690154764	0.972462178641938	0.972066931451270	0.939854603389102	0.975309067674093	0.967884747534328	0.991392149565409	0.958306715366816	0.972044987716950	0.958186047515226	0.974630849087393	0.972973034191301	0.971654818850332	0.965374927873279	0.924876719210710	0.949149517394474	0.976187973305999	0.947312463981066	0.973091660864624	0.976753367852178	0.966800470240691	0.990890526021565	0.945982646400556	0.971515714980074	0.622328010710906
0.962696374443795	0.963113299019163	0.937963219352582	0.929199899817727	0.978686257572264	0.953684790612724	0.993431383191936	0.964590811973973	0.972514671380898	0.972190584018515	0.939855723941126	0.975264874399245	0.967746156873438	0.991287398503063	0.958280447215462	0.972041147784386	0.958139173471189	0.974599493364905	0.973037875520289	0.971729978244231	0.965284178874846	0.924728748497794	0.949219525709288	0.976188266705540	0.947392319087102	0.973075429210566	0.976708686248291	0.966800480043244	0.990844682384476	0.946071601607229	0.971595703568639	0.622329138008875
0.962699881769720	0.963105943738815	0.937962033563166	0.929074741134861	0.978608958571523	0.953723412390277	0.993417914526373	0.964535966623978	0.972620157710615	0.972356475545466	0.939779273564233	0.975270053328760	0.967692784739605	0.991165631566371	0.958283603004113	0.972034975816217	0.958139196888822	0.974477558226760	0.972991119737194	0.971805239390720	0.965233591230291	0.924716641746092	0.949146384332216	0.976227994343992	0.947367385076519	0.973062000735639	0.976652840367301	0.966779422126803	0.990871426758205	0.946135827349712	0.971631642628511	0.622388837754337
0.962775020090971	0.963012856374655	0.938004429318739	0.929094832295540	0.978633096829437	0.953821260205435	0.993379159529571	0.964431454872303	0.972607088571383	0.972321494843283	0.939780374359147	0.975180608548275	0.967699475788418	0.991072244503942	0.958328218640242	0.972031378133278	0.957998300744638	0.974317494988843	0.972998672632682	0.971851595561852	0.965199376764230	0.924651192703092	0.949092737236315	0.976195469289786	0.947378457682424	0.973035601423331	0.976641938796513	0.966731831719697	0.991016597690842	0.946296167808056	0.971695945054661	0.622454488487154
0.962662123546563	0.962970176315973	0.937993854012083	0.929141465211923	0.978568298235295	0.953888599018327	0.993327241685026	0.964427262961126	0.972549258400166	0.972243286328123	0.939741700775925	0.975101298269785	0.967706853400980	0.991205353930300	0.958221857082596	0.972035076369384	0.957911507406076	0.974323563378346	0.973031673132302	0.971801903214347	0.964970184997876	0.924633008551034	0.949067717104047	0.976243518213910	0.947438463231792	0.972947011210860	0.976503444603202	0.966699449478691	0.991145994351183	0.946418550575727	0.971780515895866	0.622471024755358
0.962647254861086	0.962957248820514	0.937994286906840	0.929175753362250	0.978542116985264	0.953857809068152	0.993225345343874	0.964493233381193	0.972626338750072	0.972232573977680	0.939610861629861	0.975112427890210	0.967724546775893	0.991395737647086	0.958168370829568	0.971999518240385	0.957906888326150	0.974379373840137	0.973097764435463	0.971821140697813	0.964870238435305	0.924592754872788	0.949062924855965	0.976453128846891	0.947434928801243	0.972977903032233	0.976430967111294	0.966789905334164	0.991139649664643	0.946387353473990	0.971809402889064	0.622286688677084
0.962490863142306	0.963018509423437	0.937901375142038	0.929109570492833	0.978438850307329	0.953857018656747	0.993217842578123	0.964480804262257	0.972566517988535	0.972103667669500	0.939631767134533	0.975217118310339	0.967887037341096	0.991395400044904	0.958192116164863	0.972095872697885	0.957841497408287	0.974415743875157	0.973045842496350	0.971844695567058	0.964801738554327	0.924605272804776	0.949085868560579	0.976460408065821	0.947490402534008	0.973049833707955	0.976438645533967	0.966843187766064	0.991092527814618	0.946383291835482	0.971735695150393	0.622191682300541
0.962359983190480	0.962967660082941	0.937877583877676	0.929015446741160	0.978359190420988	0.953771548936340	0.993170012002861	0.964433175500491	0.972495887108121	0.972051634460741	0.939571316593857	0.975295401923605	0.967852128912622	0.991435650801203	0.958268004665645	0.972122202996851	0.957809952766990	0.974475543210621	0.973051899088989	0.971780319275490	0.964862303807189	0.924616733346065	0.948956307434411	0.976339198187580	0.947396897634798	0.973111504176620	0.976483205486069	0.966786186188232	0.991119577389744	0.946440062083721	0.971720063675146	0.622156700018254
0.962203222046567	0.962905063491814	0.937790631118545	0.928949081136540	0.978378695017165	0.953561000765909	0.993117730900232	0.964448426613191	0.972463876379864	0.971929645705441	0.939511000218170	0.975355440088631	0.967820689245050	0.991455678809898	0.958341158385057	0.972006703065114	0.957815145457494	0.974450204277462	0.973009139797953	0.971668738498621	0.964909151612172	0.924546840638792	0.948875219037523	0.976135369589050	0.947325751623827	0.973259199999763	0.976497658967492	0.966617707577967	0.991124954839026	0.946461336522310	0.971624397839894	0.622146004562054
0.962161022394633	0.962857462822778	0.937660888513895	0.928911831652544	0.978402543642856	0.953466891358945	0.993154563412873	0.964487074396307	0.972460631646447	0.971884372191187	0.939529538026326	0.975460459824600	0.967725013156008	0.991482459367084	0.958294009820851	0.971938846752809	0.957829145330688	0.974459719711931	0.973058027154623	0.971559086680254	0.964959348210945	0.924444341887133	0.948892115297471	0.976018734485611	0.947426581140320	0.973463681939674	0.976559069820023	0.966536225305381	0.991060103284062	0.946543045598017	0.971629556125750	0.622094390345125
0.962158475006464	0.962884044310325	0.937545067786791	0.928817671952895	0.978416374678186	0.953401970673701	0.993139562013877	0.964522627453743	0.972432535486135	0.971824946726006	0.939471835944350	0.975675858767839	0.967762516115930	0.991578758653053	0.958275671491775	0.971891992723866	0.957901654211142	0.974461750100124	0.973009722602106	0.971541156285932	0.965114237316100	0.924416294911092	0.948852065423255	0.976076696669392	0.947385590599544	0.973587217772529	0.976681843712865	0.966522313347193	0.991018231311658	0.946607587361778	0.971611455084117	0.622179885610706
0.962247368324305	0.962863732432044	0.937627307398112	0.928850031203243	0.978467921372474	0.953462393373571	0.993209227548873	0.964414258755602	0.972403782748367	0.971774533572573	0.939532142533073	0.975806527749622	0.967789738080729	0.991596331808723	0.958331208530293	0.971887690470845	0.957952734806022	0.974347490077146	0.973053397830236	0.971552913259697	0.965257858685498	0.924356572810172	0.948792581871607	0.976134533839248	0.947337399351542	0.973720498131271	0.976823120329842	0.966547791503495	0.991053111370049	0.946610881571175	0.971720305950087	0.622299020347358
0.962345553755528	0.962862217714599	0.937798424148463	0.928954369945284	0.978366402002227	0.953674026055965	0.993291054610985	0.964398903547682	0.972419345803676	0.971797216252787	0.939672151596334	0.975860722151194	0.967761041251432	0.991669219349945	0.958303931313270	0.972021011391614	0.957991350688526	0.974331617871691	0.973095032623779	0.971571991063958	0.965161308333441	0.924413803976941	0.948707249977596	0.976146078657960	0.947496067759893	0.973830460578798	0.976768401652828	0.966610573249889	0.991144225766727	0.946658828432634	0.971708088544545	0.622490460304135
0.962529707083471	0.962891662508106	0.937974679597408	0.929125768316356	0.978303548503893	0.953800191928339	0.993317608620463	0.964463539053379	0.972593126706984	0.971856556358748	0.939718652800750	0.975875980947344	0.967733482308109	0.991674637522274	0.958158825957014	0.972194482698381	0.958011872815921	0.974271095528285	0.973206207894507	0.971734251017392	0.965113580245497	0.924478147993171	0.948629912976586	0.976240204708331	0.947585735263239	0.973854895672977	0.976671794269632	0.966741579463529	0.991295176212142	0.946681350417191	0.971753482404483	0.622581170586807
0.962532288989608	0.962920407279320	0.937922244196549	0.929100339321123	0.978341358552252	0.953938053117693	0.993434946078056	0.964475271510263	0.972636752420635	0.971815698969679	0.939735024682392	0.975914132165421	0.967860018620471	0.991614600019293	0.958174949586801	0.972308450030373	0.958045267382833	0.974271566450949	0.973208452653129	0.971833930970520	0.965064349917158	0.924577074219243	0.948664778819423	0.976317759104190	0.947623896488513	0.973798730284755	0.976651346351311	0.966825911056272	0.991388083024602	0.946654792546978	0.971777204857371	0.622737464545435
0.962678016541948	0.962861324888979	0.937947983006440	0.929065999453582	0.978347279134207	0.954049762714414	0.993428395441632	0.964449836761567	0.972603022533745	0.971845448657393	0.939608008162284	0.975868496184135	0.967841416438603	0.991710360698152	0.958288653357228	0.972383603786724	0.958114486233790	0.974383639884851	0.973275766426233	0.971777322747001	0.965233398207415	0.924648209581540	0.948679251440151	0.976394900258945	0.947501719823780	0.973742583883624	0.976691935721939	0.966881716221161	0.991485355774362	0.946697886331951	0.971866204194713	0.622810178658641
0.962745686847931	0.962858144939938	0.938058266331599	0.929098928782693	0.978367967071190	0.954007647784571	0.993329055965012	0.964513280221007	0.972618392678409	0.971783815909050	0.939525672790192	0.975909171302969	0.967840609718995	0.991712220387944	0.958509700566776	0.972338275249674	0.958070731081904	0.974472419106072	0.973259925104345	0.971720970360203	0.965358038841280	0.924687393888983	0.948692521442020	0.976429043205240	0.947492431015810	0.973760503932031	0.976753021084453	0.966884287650441	0.991433552758048	0.946675486435612	0.971866591142479	0.622782831932376
0.962755789641397	0.962851363352329	0.938160994590219	0.929030804477694	0.978414686367058	0.953919808135417	0.993347225680237	0.964545222707083	0.972619236404177	0.971805026203979	0.939590623590448	0.976032295289565	0.967792553261336	0.991652119121000	0.958578107973891	0.972267524664761	0.957985585228121	0.974485179097112	0.973276696215127	0.971698256419186	0.965398123271917	0.924725152157313	0.948750341231521	0.976438223365606	0.947675639426510	0.973784655995376	0.976762465339298	0.966930140810283	0.991282404102526	0.946807846912147	0.971926873689857	0.622835299766827
0.962708492448113	0.962899867380533	0.938126149172855	0.928934504259864	0.978511659663168	0.953740176709615	0.993324128029964	0.964484687389605	0.972683385800918	0.971918085682689	0.939592905709164	0.976131476301761	0.967813825370199	0.991596902745655	0.958628218478500	0.972173777814932	0.958034273957994	0.974381360010442	0.973187786461795	0.971695125490903	0.965417134463526	0.924794677360843	0.948647570351272	0.976438977926625	0.947725477492337	0.973766636420258	0.976784177803995	0.966872539896516	0.991145548292137	0.946862995931972	0.971898644730734	0.622949022708548
0.962753251036560	0.962827531476370	0.938045954579749	0.928954115087974	0.978663806609579	0.953645654341828	0.993380146133094	0.964362117356339	0.972676026432936	0.971847461858536	0.939634070164722	0.976113898073701	0.967810224515324	0.991538919608728	0.958706637831454	0.972078067977379	0.957940854696665	0.974207412242384	0.973114952975177	0.971674867385921	0.965466852808823	0.924782683437387	0.948636710555320	0.976389763749164	0.947797326568914	0.973725456446727	0.976891866259673	0.966795473242132	0.991082197061563	0.946981309975827	0.971871432361305	0.623076762467233
0.962640199409018	0.962730265384854	0.937910576754495	0.928983722191359	0.978763898569082	0.953628007930904	0.993409498463683	0.964254420170202	0.972654431110271	0.971827863764570	0.939576197303299	0.976060136755084	0.967819040189080	0.991604993799551	0.958615378738532	0.972049725029515	0.957874077607803	0.974121619070084	0.973104325387187	0.971609708736016	0.965369071310529	0.924779603427198	0.948660267106577	0.976376677441947	0.947787096517106	0.973608704176105	0.976882055421565	0.966753070485206	0.990974250582657	0.947016179327740	0.971897322603423	0.623220030157220
0.962779634786420	0.962698269892755	0.937954171987915	0.929114355550529	0.978769591511517	0.953681811196406	0.993372423789307	0.964273799591561	0.972752434346775	0.971905659908049	0.939506651033307	0.976123729145928	0.967807541248993	0.991762429687364	0.958582221933618	0.972124610818455	0.957940195805710	0.974122579699272	0.973187519010529	0.971651719754847	0.965379939776477	0.924781285538515	0.948723746175614	0.976624095821061	0.947774573881672	0.973685799074717	0.976885289544895	0.966902645683358	0.990896408020939	0.946967312394732	0.971944074851045	0.623121550697403
0.962770232387864	0.962772370374820	0.937968523842442	0.929185451817444	0.978745144709134	0.953865656531285	0.993433878790956	0.964308909996123	0.972729919158398	0.971880550642088	0.939585173276723	0.976171658679473	0.967953408492730	0.991656526835894	0.958581968062629	0.972359970865742	0.957956989152268	0.974102030782103	0.973176194684008	0.971745459257775	0.965426324341458	0.924848754461643	0.948837580499169	0.976722662301700	0.947888862196223	0.973738885077865	0.976883058162751	0.967020196135321	0.990813061775464	0.946946806780282	0.971910816748719	0.623069998885680
0.962814535741606	0.962816533358385	0.938045814081051	0.929262220133159	0.978759245485337	0.954053479963571	0.993533304919175	0.964279754328586	0.972741966596193	0.971961230363503	0.939597285475224	0.976149658690771	0.968024299142436	0.991644282125441	0.958586590703315	0.972567972490864	0.957955435958530	0.974091705239470	0.973259966270448	0.971763125435096	0.965534022568112	0.924947238667044	0.948830451058282	0.976774057478876	0.947901785767047	0.973765856139145	0.976933834918906	0.967106130497780	0.990860247337780	0.946992149787502	0.971948876347875	0.623048902143920
0.962783658902380	0.962931504848236	0.938046152651826	0.929325374287298	0.978846400867904	0.954084302225497	0.993612651064270	0.964316756587962	0.972737059715950	0.971972242315451	0.939632507638653	0.976147509668879	0.968153072536258	0.991593379452736	0.958572060420817	0.972598320005139	0.957981674806733	0.973976963278314	0.973271045231832	0.971749119936714	0.965546015610675	0.924934358474277	0.948797732852863	0.976741824572408	0.947950501676426	0.973872877672480	0.976958545483252	0.967085708665671	0.990912481529754	0.946998541452912	0.971931173513891	0.623016414713816
0.962770818758210	0.963100000887021	0.938004363517126	0.929369019053430	0.978879051167409	0.954083558616560	0.993722479839289	0.964404268038327	0.972679868723187	0.971992881652610	0.939777819997868	0.976219469099878	0.968135162351898	0.991551163905807	0.958389148966378	0.972540062254185	0.958024818274368	0.973940751647714	0.973332221586002	0.971694336165340	0.965531497571834	0.924887735831349	0.948797692939579	0.976690185730781	0.948087136238015	0.974006189366113	0.977029941389323	0.967072080612149	0.990886420761806	0.947082454428331	0.971970906169734	0.622922381819574
0.962722957855799	0.963266138354100	0.937929562559447	0.929379979012013	0.978805970150729	0.954018415278634	0.993684240146714	0.964498461692814	0.972601579836823	0.971940819368485	0.939797556402967	0.976321016261588	0.968232781839748	0.991597945911772	0.958270476297614	0.972414856267261	0.958148131919805	0.973973269801206	0.973266025714700	0.971646764091517	0.965608579341357	0.924906836037229	0.948769757327619	0.976699013788639	0.948035859430831	0.974045874056662	0.977069960974336	0.967010934083013	0.990885853294469	0.947105694573743	0.971937928139575	0.622913591367110
0.962736641072759	0.963284091961615	0.937908836336386	0.929489452334622	0.978791700138605	0.953922374642225	0.993671462405331	0.964426938395356	0.972543629990553	0.971812843836617	0.939871916903606	0.976356437375177	0.968229545650572	0.991547403710432	0.958319548026893	0.972231203723187	0.958161592391934	0.973896477437348	0.973267480203654	0.971566846901824	0.965699849580825	0.924906400635079	0.948763010966540	0.976615742430531	0.947945337214154	0.974059752838239	0.977153586362517	0.966889501333082	0.990911523657183	0.947098806622832	0.971998304780835	0.622854989451573
0.962582236708926	0.963249407465468	0.937925514048483	0.929558954175082	0.978713928209287	0.953824763289819	0.993581748506714	0.964373440986213	0.972430175923733	0.971720978415528	0.939961633378186	0.976296566780335	0.968168807925620	0.991515441134349	0.958328181890101	0.972034688863335	0.958144302027031	0.973828939654767	0.973250875710569	0.971419475428122	0.965577274796359	0.925024738858611	0.948765705151515	0.976425188281092	0.947938548628882	0.974024193360350	0.977112683106023	0.966756563100615	0.990878508059029	0.947039874962873	0.971910989071534	0.622853741678568
0.962557053975911	0.963295062382988	0.937943065976581	0.929682925137514	0.978737882866796	0.953642924428201	0.993450942749444	0.964444269485606	0.972396728361838	0.971628467534724	0.939981619404056	0.976191050379008	0.968103065323529	0.991406415306044	0.958237920913791	0.971861964296610	0.958157843522217	0.973707956333503	0.973242199456651	0.971397752874092	0.965551641475651	0.925073832865976	0.948810962559372	0.976299199357755	0.947942100404506	0.973908435340560	0.977036586969394	0.966690393596466	0.990853760017594	0.947020657202770	0.971849424367673	0.622851649681469
0.962416867325281	0.963352185392539	0.937789273083863	0.929700880765432	0.978904772083746	0.953535162268332	0.993414834513146	0.964465386900320	0.972258559236126	0.971424669074060	0.939974530600021	0.976106101569280	0.968290077054970	0.991257997212047	0.958274672718019	0.971743892242293	0.958185753082992	0.973628260542835	0.973117983079513	0.971314657665302	0.965537617559390	0.925100265642146	0.948886747239855	0.976101583113493	0.947925887696169	0.973685728691182	0.976998261913179	0.966610809924745	0.990750408597906	0.946962890357764	0.971746131879304	0.622988260655770
0.962481458623783	0.963297553055964	0.937702900505198	0.929725915567661	0.978983064625725	0.953520385121234	0.993349241990119	0.964438687645493	0.972117070671033	0.971328594823968	0.939847486462979	0.975940070046080	0.968357494980635	0.991228780191937	0.958334937987848	0.971673255072148	0.958262014996291	0.973648226148772	0.973049281285706	0.971135362255220	0.965622156688146	0.925137514568465	0.948885577655230	0.976005378112097	0.947792791815395	0.973480613282467	0.977075020961302	0.966516951615617	0.990710116328943	0.946920348657105	0.971711836244727	0.623097544541890
0.962522946719932	0.963304575005740	0.937719827245197	0.929772664380426	0.979061275691308	0.953513129815006	0.993262055619353	0.964471149721970	0.972116958292233	0.971236200536939	0.939797360579501	0.975819275012816	0.968419928005666	0.991197699514231	0.958430575686896	0.971638268358230	0.958211707715839	0.973702371178508	0.972991804519783	0.971072356815839	0.965650368564644	0.925051990400312	0.948922963117415	0.975953357412040	0.947782789300260	0.973396413174563	0.977165587087702	0.966479861749168	0.990654110487444	0.946773105714432	0.971632205923858	0.623108320478384
0.962572149751414	0.963300204555662	0.937785888036637	0.929749618809016	0.979039669243017	0.953574139607428	0.993339170127559	0.964492041551046	0.972135626030504	0.971293232727347	0.939897388438710	0.975780554983324	0.968391561082966	0.991123425546694	0.958412249089118	0.971698276171278	0.958191122346991	0.973723336532983	0.973024950839790	0.971100487349159	0.965655117874714	0.924987898610063	0.949016190670807	0.975940324162941	0.947947208474568	0.973365774737321	0.977213270037915	0.966491406255068	0.990607038369652	0.946812149919392	0.971669370702248	0.623173318664057
0.962621818150685	0.963375587127254	0.937827918181190	0.929705736685129	0.979014199520126	0.953662699357040	0.993426253318241	0.964456976652452	0.972238367087743	0.971388545592494	0.939917595469702	0.975768789791515	0.968416024752676	0.991053660457485	0.958422783640422	0.971777465136628	0.958238177531851	0.973650829537149	0.972989783569854	0.971139000177150	0.965717972842977	0.925046473594324	0.948967736071209	0.976003816766633	0.947984145608722	0.973365640758076	0.977262391496849	0.966494296216136	0.990610436414767	0.946833036967558	0.971685086494246	0.623265565094912
0.962774650705663	0.963372187388220	0.937881714974622	0.929817651681210	0.979088341742375	0.953780023777223	0.993510187637391	0.964391534738195	0.972228645228421	0.971303999470152	0.940022266461770	0.975651557102170	0.968478399347626	0.991001653346540	0.958515236215680	0.971841575585929	0.958130205643281	0.973553935871901	0.973031801561464	0.971139383250427	0.965836224739188	0.925049290593639	0.948941761805436	0.976045483016584	0.948037576310107	0.973355160050433	0.977362076481646	0.966500776216359	0.990720565606802	0.946982037221496	0.971751631029788	0.623325015706779
0.962716780293122	0.963423434543765	0.937870602593282	0.929897814094047	0.979100475883786	0.953850281448609	0.993568606498303	0.964396275034745	0.972164222875073	0.971223960014065	0.940005934856332	0.975478260703868	0.968529560712611	0.991118335189602	0.958403439481653	0.971899570693756	0.958044586792269	0.973567828850719	0.973077238179406	0.971070855024943	0.965717186142958	0.925068857535853	0.948939206116354	0.976097635054398	0.948048577501959	0.973235932836900	0.977293410105221	0.966527428089757	0.990781877727638	0.947076559395166	0.971841952799322	0.623311669471161
0.962795134960182	0.963557094701908	0.937935067026264	0.929997638476557	0.979155021439782	0.953867467184547	0.993565920402279	0.964534573778015	0.972244348137926	0.971251729854132	0.939942692522675	0.975444138984116	0.968567970856809	0.991316868857964	0.958412698881630	0.971913327773977	0.958036610172741	0.973631489209484	0.973188306513202	0.971111349691712	0.965714720728440	0.925076364617817	0.948984009736789	0.976356618837586	0.947961671388799	0.973269558160162	0.977300624758953	0.966726225582039	0.990775917925919	0.947092416352368	0.971934822937627	0.623151637689255
0.962722975452773	0.963736785827539	0.937889039956468	0.930020401053466	0.979072624802775	0.953888873796188	0.993618862801536	0.964590494907404	0.972172809688175	0.971154117390113	0.939986507494902	0.975496320283519	0.968755355974824	0.991289015630965	0.958526702272684	0.972023677850455	0.957978800126319	0.973636144783843	0.973159445186130	0.971148190725241	0.965700035885216	0.925132129730346	0.949091582468960	0.976386765229649	0.947899979504307	0.973323371122108	0.977360094024608	0.966828603856728	0.990753440366852	0.947114351000244	0.971894609562866	0.623092048899553
0.962661159954309	0.963788077718199	0.937925500984480	0.930033544249171	0.979000005530693	0.953834889556160	0.993636670604727	0.964599638531696	0.972155647072563	0.971187669359239	0.939936607871224	0.975510811622595	0.968752453236309	0.991292915532825	0.958659532535523	0.972040242588582	0.957960573708023	0.973643871232881	0.973183731694876	0.971127648471005	0.965753225901144	0.925207054373728	0.949043324463422	0.976266861766633	0.947678477169795	0.973351771384465	0.977449039678922	0.966785713958932	0.990786031189132	0.947154266191130	0.971885082020846	0.623065075336704
0.962544224429716	0.963796025855250	0.937907852951039	0.930041913600068	0.979047775157946	0.953683325729013	0.993640034967746	0.964640045635641	0.972184093981334	0.971157944745392	0.939890442235655	0.975530554226084	0.968743409646506	0.991261536809195	0.958777095123625	0.971920282273138	0.958029688236553	0.973569242084849	0.973134779958548	0.971063380742127	0.965762779451505	0.925200162200510	0.949015965516484	0.976068030445515	0.947486201396377	0.973437781570076	0.977445819975650	0.966641729517295	0.990819607375070	0.947109430300037	0.971762356175310	0.623027038788149
0.962513700377270	0.963772304659530	0.937816328229411	0.930029359515587	0.979107996931123	0.953601064609689	0.993738465870537	0.964659725398486	0.972218978256853	0.971172479334661	0.939955968305669	0.975588830930812	0.968660335513951	0.991206131672381	0.958762306745148	0.971836259469812	0.958140330193426	0.973593130884058	0.973164857736959	0.971003535096201	0.965778842875057	0.925138316621703	0.949046034154559	0.975961009492689	0.947475991865592	0.973561478295692	0.977490815982493	0.966583173278038	0.990748639659989	0.947103404260913	0.971751493214457	0.622949852575937
0.962532457226628	0.963760192639228	0.937723775564298	0.929921519266874	0.979149078973482	0.953530466899020	0.993770250051257	0.964624072078686	0.972207906424898	0.971150274558421	0.939926887870645	0.975743903290680	0.968709177619114	0.991254595778023	0.958758716505327	0.971789292720390	0.958317136170815	0.973632560110594	0.973104759087750	0.971017928415907	0.965904933930680	0.925146525311548	0.948994795817008	0.976053090288339	0.947327429816691	0.973584677119566	0.977597395921144	0.966605317652056	0.990654520485152	0.947077748641359	0.971723908434393	0.622991482035654
0.962649536758136	0.963698764207912	0.937760853375149	0.929927731948038	0.979218831233636	0.953574852960414	0.993890140723491	0.964426551885000	0.972200442979683	0.971106575144260	0.939991493087576	0.975829060993864	0.968737285473419	0.991250287046273	0.958817717598800	0.971807717269804	0.958455833167428	0.973567700454620	0.973127879516137	0.971024277368409	0.966010259825674	0.925118897769396	0.948923187965970	0.976140266382588	0.947192205685368	0.973658309998679	0.977765756496885	0.966677398425814	0.990619777470558	0.947036067888296	0.971813969836895	0.623023986119968
0.962661688490817	0.963658922767561	0.937799963415657	0.929990420303541	0.979116675807812	0.953748770058113	0.993985365013462	0.964307994056739	0.972210500320661	0.971157352370989	0.940103197792663	0.975804147031182	0.968687061338670	0.991295057385027	0.958792095635701	0.971925760287550	0.958500690678589	0.973590723049388	0.973172554848788	0.970976197216510	0.965914703486341	0.925168734575209	0.948774719097999	0.976161016248908	0.947203801253556	0.973711057868411	0.977726896520190	0.966755640594138	0.990660616776137	0.946974667522061	0.971792855309324	0.623080165599618
0.962772279368811	0.963673739620354	0.937890427677592	0.930138881253581	0.979083356456828	0.953866929896114	0.994023377339893	0.964341197297297	0.972414796918373	0.971245555798498	0.940154362181843	0.975761583853500	0.968635285187911	0.991320773102611	0.958675831159436	0.972112183339535	0.958509917738904	0.973566723597766	0.973277677049119	0.971122339524923	0.965934299363053	0.925220895863129	0.948611327945206	0.976293268085583	0.947218933881160	0.973715511480591	0.977636936043563	0.966910719836207	0.990825865154300	0.946898669682133	0.971805959914188	0.623059637723148
0.962673223219639	0.963699546933180	0.937773497327573	0.930139327358538	0.979169635936732	0.954028494914346	0.994087152824430	0.964377693580732	0.972496042170377	0.971257801856684	0.940182037423081	0.975767878456101	0.968709784592649	0.991283590331949	0.958700092761185	0.972265784569270	0.958495547617920	0.973584788777451	0.973298107886590	0.971217502699961	0.965965789163901	0.925284117806775	0.948572901180660	0.976411951667515	0.947191647999860	0.973647516315677	0.977680818687276	0.967037929516749	0.990957199205986	0.946812393084156	0.971813096383332	0.623129045395114
0.962732403647438	0.963645051250116	0.937781008592129	0.930168800166457	0.979184373730195	0.954168278016373	0.994049717569751	0.964412481218779	0.972524520699604	0.971394982745889	0.940045902189219	0.975675082938366	0.968613331181096	0.991375860535703	0.958757772621907	0.972389885148650	0.958498253518200	0.973709133198457	0.973405764857052	0.971160271938959	0.966198221467822	0.925281939706509	0.948583673191506	0.976504922447666	0.947010931020146	0.973583199575051	0.977796386587356	0.967159418423230	0.991124534469558	0.946761010080967	0.971908872250126	0.623120577144789
0.962739093222347	0.963662623302217	0.937893761917007	0.930228924767703	0.979184048396866	0.954116754580568	0.993958527180842	0.964556052226646	0.972578260264615	0.971417839187851	0.939934512552871	0.975662405023452	0.968560888165424	0.991358144204447	0.958912926478878	0.972385489979125	0.958383373497965	0.973817979274207	0.973450917998000	0.971105124718540	0.966358541316656	0.925218732756502	0.948608765488041	0.976546545898017	0.946946612342357	0.973604875960193	0.977922245355458	0.967208522383095	0.991175959485024	0.946655967851822	0.971942042674304	0.623021372750852
0.962699645240961	0.963683477744139	0.938022895359981	0.930155663087048	0.979196828511285	0.954026026147865	0.993953254073199	0.964680963563997	0.972577873467353	0.971473387876252	0.939957710333886	0.975734913476735	0.968500891872399	0.991245434764282	0.958909247404810	0.972346282573855	0.958248053900522	0.973843501228153	0.973498551456082	0.971094396199442	0.966397852865637	0.925172517610863	0.948698438592760	0.976533145067413	0.947082650907852	0.973652601415771	0.977949115586679	0.967251215675024	0.991099530525819	0.946712410139986	0.972036168132162	0.623033488928081
0.962620941598053	0.963747864419437	0.938042032488862	0.930033697401832	0.979220763504829	0.953854766964677	0.993859039802249	0.964693070666446	0.972625428350603	0.971587952513022	0.939916267307931	0.975811430773386	0.968533949440298	0.991148532747153	0.958903622297596	0.972249068800796	0.958296286635342	0.973744370762374	0.973437192365569	0.971083988444687	0.966403908270306	0.925214859855573	0.948646503578589	0.976474981307901	0.947123958439328	0.973643186974026	0.977923448809693	0.967157820667382	0.990994787267753	0.946722987304351	0.972018292274727	0.623159630579281
0.962646787419687	0.963717471566548	0.937979929164856	0.930033364764643	0.979304578764784	0.953756249125475	0.993835805345397	0.964587199375322	0.972617327239177	0.971494100138790	0.939948019615917	0.975773380263825	0.968541903521267	0.991040143915821	0.958927725647386	0.972100758173670	0.958216316377932	0.973607318304485	0.973401330022535	0.971067107203879	0.966418366336748	0.925189042052312	0.948682549378396	0.976358106278862	0.947188318937531	0.973598661712013	0.977946475187816	0.967012767109543	0.990992233744468	0.946777114470587	0.972029868329445	0.623295301177900
0.962552078242342	0.963659873281746	0.937851900717290	0.930015189040907	0.979337949159869	0.953736041617302	0.993773624783777	0.964477954736545	0.972586491459754	0.971443416401342	0.939917224388696	0.975664800278286	0.968534488476578	0.991054815503662	0.958791927880664	0.972010158119585	0.958200215186354	0.973601247517211	0.973413046709410	0.970994616843103	0.966288063825951	0.925158328545055	0.948764406602107	0.976254407204006	0.947192457443431	0.973447842574863	0.977835289982864	0.966865143855667	0.990969889332631	0.946739846891043	0.972075518216125	0.623438974042433
0.962667059839119	0.963649435740062	0.937865132467471	0.930063324318511	0.979305310481667	0.953753831790331	0.993663650521557	0.964502105323180	0.972654737752319	0.971476790268146	0.939893658580492	0.975631838958105	0.968484184739483	0.991128560481598	0.958694120684477	0.972032034575697	0.958306790987515	0.973647938927272	0.973502176061209	0.971006255187855	0.966279791304560	0.925129035723025	0.948846041787373	0.976386203253662	0.947180118571211	0.973456033508259	0.977769723583099	0.966928258076227	0.990873652132247	0.946609198957404	0.972138841556733	0.623405881239504
0.962636931138100	0.963711330038845	0.937836195508173	0.930045609909893	0.979252580435862	0.953888287693109	0.993676121226049	0.964548921390523	0.972615380771697	0.971396123631474	0.939992417351367	0.975574507455473	0.968590215662200	0.991013391483162	0.958668726201334	0.972233659178702	0.958363517266196	0.973698852117754	0.973481248540900	0.971061559489516	0.966314387211992	0.925170948350536	0.948960861059550	0.976397287095275	0.947276989365664	0.973432206121336	0.977724420713858	0.966986949594945	0.990778855901919	0.946535896399009	0.972119148004711	0.623419676853997
0.962676049393619	0.963722059835802	0.937895674044935	0.930037250558307	0.979251102053091	0.954025223109515	0.993775169533828	0.964522811219902	0.972628079401250	0.971427533011146	0.939992696005474	0.975469124087282	0.968619902144388	0.991020331447261	0.958648791984653	0.972438054179107	0.958383017806770	0.973786655003983	0.973541823422213	0.971054825721072	0.966440390715875	0.925242280018513	0.948934836806653	0.976414770617967	0.947256232104493	0.973387437862761	0.977785359328018	0.967012084590044	0.990757039401649	0.946569721345038	0.972164604657886	0.623462449275480
0.962644317843891	0.963768590865543	0.937874168785677	0.930015211059755	0.979274237538616	0.954064616997475	0.993908255185466	0.964520901763446	0.972645847667733	0.971378936133103	0.939983679674930	0.975400207568679	0.968725198185537	0.991013902328513	0.958608454744799	0.972551042191193	0.958418021588487	0.973746897762792	0.973547656346188	0.971046968219749	0.966461931672767	0.925205303237120	0.948894051370903	0.976389866007092	0.947251589370594	0.973452124738304	0.977817318337568	0.966972403332602	0.990722705450734	0.946635779505629	0.972178965129941	0.623465552961113
0.962590459376474	0.963837164913641	0.937813887180576	0.929927657659708	0.979241782882662	0.954110719028871	0.994104827946028	0.964529745458024	0.972636402784518	0.971369532505476	0.940073719153912	0.975434245474525	0.968678616714748	0.991000666518946	0.958402723544664	0.972591119762239	0.958455616250978	0.973776218284199	0.973608207292201	0.971033416745165	0.966419757746990	0.925134644953295	0.948908589890452	0.976382312740059	0.947323613332854	0.973551729819278	0.977885957326636	0.966989205736637	0.990670096373744	0.946800325003812	0.972253529682206	0.623374436429661
0.962511353836204	0.963870399624712	0.937740431897714	0.929787650600603	0.979097868691401	0.954102035018001	0.994098431911874	0.964533248989107	0.972592351690568	0.971285854846432	0.940017912965987	0.975560015182808	0.968708993394004	0.991067598333413	0.958265222719507	0.972588095062319	0.958552432049474	0.973854891352670	0.973524830525148	0.970990236756993	0.966438059886851	0.925134981994734	0.948884409768619	0.976488553783776	0.947200058686411	0.973552369632146	0.977899526851764	0.966969931121559	0.990681537010110	0.946913857877466	0.972223394502349	0.623330158776629
0.962531095898529	0.963766511197368	0.937740523863090	0.929741014095679	0.978994595306023	0.954052040817633	0.994068025389008	0.964365786452266	0.972528747501953	0.971154208603911	0.940026792410850	0.975612485801894	0.968608947455054	0.991043705134201	0.958325434707634	0.972516532548275	0.958589411791670	0.973826454379260	0.973478762143727	0.970923994633332	0.966486712294014	0.925107940304991	0.948870738467299	0.976480873256140	0.947038707887920	0.973579919193800	0.977971286119492	0.966920147268174	0.990723031010978	0.946968747434322	0.972255956651493	0.623198076016124
0.962415738038469	0.963634147895299	0.937773395551181	0.929731468525649	0.978819473512398	0.953977515860450	0.993972438522965	0.964233278477024	0.972409999620478	0.971070611022016	0.940045400899463	0.975583810971579	0.968446517772023	0.991027428332414	0.958296747903347	0.972394537527880	0.958629600768887	0.973789986949671	0.973428685672008	0.970789795870307	0.966339418409815	0.925220955582992	0.948845398706901	0.976348854559560	0.946943522067598	0.973585957942006	0.977883482685999	0.966850078959031	0.990684943656714	0.946972643706504	0.972137351650264	0.623100352965753
0.962464446557411	0.963629909589653	0.937823404955519	0.929805553441141	0.978767686327373	0.953843873909375	0.993844388452579	0.964243424743926	0.972372977241208	0.971009163667608	0.940020134213161	0.975519326369206	0.968274446812836	0.990954015585687	0.958172369467175	0.972281338473753	0.958710520210813	0.973651010523116	0.973388771833378	0.970806301687412	0.966289578100847	0.925285071067265	0.948831168061846	0.976304875632497	0.946896332926220	0.973561031374083	0.977753257664173	0.966825564073543	0.990630614139199	0.946977741404268	0.972044588815861	0.622979653808544
0.962356625506618	0.963665269216831	0.937691133516545	0.929775517713482	0.978856215513531	0.953743024928164	0.993794667986399	0.964202312246673	0.972256837906191	0.970851897615583	0.940005508089591	0.975470105116991	0.968331049742839	0.990841589716719	0.958167547105046	0.972174977004847	0.958786007599173	0.973530350022701	0.973270820195423	0.970749522084724	0.966248122946840	0.925332334514781	0.948860494436810	0.976180918116716	0.946841502747818	0.973403806027627	0.977676269440037	0.966725956585032	0.990510047077927	0.946962181278022	0.971935010782752	0.622968344696154
0.962396256093056	0.963587863776960	0.937668903850013	0.929738815407185	0.978911947079186	0.953746040587428	0.993672611070145	0.964120351163621	0.972163490789923	0.970814794016906	0.939873133475947	0.975310906909175	0.968283069456699	0.990840321446059	0.958194129138206	0.972076994867440	0.958887014999732	0.973515981909421	0.973228637512881	0.970598235385537	0.966324250297106	0.925354618737486	0.948831504468677	0.976110558230202	0.946672949512803	0.973243334350223	0.977698468644828	0.966581725427106	0.990459215540521	0.946970276172621	0.971923498132264	0.622970258767382
0.962398862730970	0.963574576598717	0.937702419110160	0.929717185517005	0.978961669097475	0.953765080383111	0.993529544941837	0.964121894042437	0.972190017927853	0.970778936804880	0.939792538552640	0.975187962663329	0.968249266555082	0.990800279919208	0.958292300337258	0.971996907482489	0.958856078134604	0.973515063678212	0.973176944080743	0.970578468493654	0.966321245079298	0.925243114010755	0.948833911201617	0.976081020835197	0.946592363435867	0.973174329549739	0.977718737444401	0.966515040040962	0.990424563777064	0.946885679795244	0.971875496915970	0.622912452879268
0.962437561249562	0.963502024681885	0.937757477814033	0.929614500894505	0.978929775187664	0.953805262064210	0.993550923115186	0.964117053251846	0.972258576795907	0.970915311906844	0.939852337513335	0.975136126320176	0.968126479126707	0.990690854457772	0.958309825432676	0.971989714453274	0.958854311794601	0.973469714282253	0.973210643570909	0.970646763107291	0.966263447990358	0.925113401341950	0.948914097418090	0.976064058650545	0.946677873272525	0.973150918905013	0.977683374706841	0.966496869202679	0.990417504125827	0.947001565172096	0.971925135149807	0.622953695938148
0.962450288041712	0.963496001144729	0.937767155440621	0.929499106445383	0.978893434894416	0.953842326928529	0.993554496291823	0.964062879597566	0.972377711381612	0.971083787880549	0.939818040256474	0.975118969918308	0.968085472605402	0.990561742808278	0.958352160623639	0.971992661993427	0.958891809629997	0.973344386176252	0.973151357950642	0.970708681469221	0.966255491962014	0.925108607893106	0.948866002979362	0.976083843045001	0.946652421962973	0.973123867526471	0.977633422564427	0.966456654317616	0.990463692209827	0.947085114992677	0.971941857168879	0.623047672789886
0.962561694703079	0.963408757807495	0.937795931086133	0.929567079418464	0.978949236073036	0.953914915593700	0.993516410198038	0.963978997484741	0.972372977617420	0.971046179270978	0.939876405233206	0.975007128649080	0.968120919451011	0.990465920468463	0.958433507715463	0.971989922345675	0.958791720852453	0.973200630803289	0.973157842785368	0.970748029726830	0.966241542257943	0.925068694536291	0.948835582028472	0.976049966672545	0.946668901102878	0.973093607133757	0.977612053797196	0.966399588568341	0.990635590565128	0.947245782438840	0.971999450493285	0.623156430506842
0.962459530463387	0.963343686122549	0.937760208952733	0.929638543010436	0.978929865921985	0.953957076760528	0.993442987005873	0.963966896425409	0.972312592003921	0.970967775961424	0.939855418194583	0.974849865518795	0.968175657505999	0.990533289886181	0.958324809182328	0.971970797718842	0.958724065676903	0.973191203783135	0.973204325698236	0.970681013540849	0.966034691674134	0.925078990427128	0.948808391435700	0.976049857665348	0.946700393402802	0.972964513171932	0.977444593154654	0.966360200668926	0.990752058104558	0.947354648585027	0.972075810721666	0.623227467750522
0.962498545514153	0.963379639164291	0.937789603275916	0.929714392475345	0.978932953168108	0.953932658018658	0.993344579497815	0.964059661286080	0.972412447021854	0.970971458314814	0.939802164391919	0.974833407140403	0.968239822371832	0.990687620873943	0.958277193186815	0.971920566916597	0.958758124495324	0.973288866725815	0.973296891514901	0.970723420628333	0.965967731385114	0.925080653888439	0.948817408399660	0.976260450208099	0.946706305432974	0.972981277409722	0.977343111849024	0.966462359897715	0.990781577335968	0.947364662433680	0.972135459450673	0.623136209064799
0.962389131447736	0.963484617984457	0.937690710111668	0.929717033895952	0.978844202369871	0.953944382429841	0.993330600836258	0.964071293922573	0.972360081068656	0.970864323106802	0.939879202786379	0.974905026997721	0.968456198683073	0.990653029905288	0.958300089942814	0.971980558685673	0.958730864092961	0.973347500457509	0.973270469429333	0.970778390453187	0.965911737722694	0.925152171306283	0.948854828379043	0.976257778610605	0.946768530931474	0.973032177273125	0.977344511832643	0.966501736147801	0.990772503535434	0.947364405934097	0.972083483714922	0.623115104457524
0.962304280328799	0.963495507583170	0.937660996238196	0.929707966403867	0.978768053975236	0.953874990090456	0.993280955710569	0.964080680083260	0.972305575626818	0.970842692267641	0.939861597502227	0.974942620136062	0.968452230228090	0.990643494773709	0.958363418983196	0.971976333341357	0.958716300866818	0.973434196733861	0.973288853654421	0.970753142618455	0.965964167109394	0.925238121055795	0.948746017516772	0.976132730510698	0.946671076288987	0.973074485720902	0.977397108376041	0.966438442228279	0.990798148830938	0.947430580538446	0.972093002024927	0.623156091406909
0.962178683197602	0.963496176638973	0.937584912186199	0.929729145765703	0.978766011097176	0.953684724979176	0.993233409332899	0.964154061801101	0.972294754878127	0.970737847151652	0.939843660003711	0.974976710704604	0.968448769034670	0.990621902746091	0.958418361261240	0.971843339243573	0.958747678479005	0.973440932754065	0.973263105617485	0.970676323030999	0.965990026960883	0.925227007267042	0.948661242953609	0.975935985531949	0.946601945491046	0.973204705912089	0.977411476870821	0.966295987979272	0.990806948070625	0.947444295981766	0.972021738278872	0.623200900316590
0.962148158202999	0.963515410662628	0.937469565278792	0.929760760232255	0.978774808798812	0.953598699949716	0.993261050838877	0.964254770343652	0.972303277678068	0.970714322259121	0.939924095307507	0.975058819032572	0.968389034158037	0.990610714948097	0.958339047346209	0.971764978714974	0.958785951971753	0.973478408236182	0.973327326882632	0.970605947443627	0.966023627904833	0.925166322072117	0.948669007048114	0.975829592588277	0.946706963985789	0.973391164007366	0.977481554108417	0.966241868098439	0.990753777201149	0.947505115116615	0.972034743507250	0.623201699121646
0.962159175500241	0.963611158441856	0.937358654951237	0.929731401805814	0.978784033316922	0.953530585926676	0.993239433962517	0.964341647499715	0.972267412642267	0.970670973669488	0.939921427975636	0.975257284514849	0.968459671717047	0.990671546482222	0.958283616831923	0.971715173745834	0.958898622403730	0.973489522801908	0.973282607728954	0.970605328207108	0.966155763378784	0.925155478831792	0.948618112763142	0.975891743645860	0.946675828653118	0.973504317321556	0.977614469206938	0.966253268920165	0.990709171811999	0.947542648166621	0.972032027945046	0.623333650512322
0.962264795061338	0.963646198696895	0.937445922854858	0.929808557504338	0.978856466005327	0.953596362408965	0.993314311338392	0.964279949792745	0.972237962241156	0.970622197901621	0.940031658469249	0.975381315295939	0.968511037137163	0.990674128657300	0.958324243545654	0.971720315665998	0.959018412364567	0.973379313139073	0.973335120706343	0.970631619792279	0.966272866340972	0.925108771383095	0.948547773484934	0.975961214218880	0.946649160893830	0.973647947688909	0.977767066526068	0.966301023891960	0.990738768477484	0.947530090989158	0.972150876922978	0.623481526717430
0.962331790761605	0.963663001570552	0.937596826733872	0.929931769430452	0.978788579185956	0.953815565100981	0.993377274585848	0.964278088432045	0.972239622706244	0.970623455104210	0.940188412926976	0.975405026682204	0.968498024922152	0.990714978763829	0.958298134679006	0.971835119342193	0.959110832680362	0.973345460885300	0.973386530784937	0.970631479348578	0.966184619330067	0.925152570472508	0.948455605802545	0.975955790412583	0.946804398594680	0.973746530420556	0.977692771147778	0.966348984782911	0.990820900234824	0.947550929114798	0.972153893383000	0.623687402386242
0.962516116832127	0.963701837844762	0.937757278134474	0.930121139205176	0.978747169875645	0.953952291625416	0.993388143796832	0.964374068711728	0.972424842551067	0.970671856704562	0.940270734443183	0.975393335397511	0.968491941284368	0.990699404030166	0.958170133444886	0.972007010624239	0.959171117571671	0.973269636557632	0.973500426037528	0.970782051640938	0.966151912784759	0.925209578386476	0.948407805029983	0.976041623191476	0.946903144354513	0.973751484854772	0.977601224759476	0.966464072019218	0.990991652807330	0.947567905558352	0.972203602244063	0.623818978906487
0.962508338861981	0.963742673562537	0.937699447186766	0.930104081611880	0.978808817348344	0.954091800756557	0.993486797851931	0.964405228071145	0.972474889515832	0.970635381628197	0.940322648378020	0.975385831860639	0.968657364937606	0.990622924582191	0.958185034842724	0.972120252264451	0.959251029612242	0.973264559459654	0.973501601600483	0.970867443898239	0.966121548626564	0.925291327027712	0.948483418682101	0.976101353764004	0.946950835273600	0.973668689265092	0.977596343397856	0.966524175085904	0.991112622896884	0.947537809617049	0.972232131005234	0.623993227358002
0.962662229025432	0.963692483702539	0.937755513439814	0.930090022785505	0.978815540074779	0.954187792409298	0.993477702604691	0.964410346558736	0.972444745421009	0.970688799492570	0.940230558576800	0.975287660567345	0.968657983815700	0.990690584953438	0.958288577919501	0.972189729734032	0.959340994561400	0.973373700164631	0.973571094783714	0.970808922218219	0.966278995789195	0.925337691414579	0.948548984222647	0.976142282727445	0.946831867819025	0.973570932987830	0.977657181743197	0.966559672127181	0.991242007560634	0.947570606902805	0.972320088597425	0.624099469091495
0.962738435080885	0.963702433359824	0.937877444473280	0.930133626181227	0.978817598722716	0.954132368081991	0.993388946980455	0.964505840955032	0.972457324939371	0.970639864906678	0.940193681559305	0.975282631346838	0.968670189478318	0.990666809539752	0.958493429369980	0.972144575504093	0.959348018116773	0.973458815251101	0.973563004159350	0.970733415602719	0.966378836416333	0.925348002153713	0.948582523293522	0.976136518185087	0.946843176695483	0.973562400640792	0.977719814116528	0.966543161133967	0.991222006968072	0.947523386815574	0.972324591414514	0.624088018254104
0.962765809848316	0.963707010135794	0.937983717574848	0.930068645131331	0.978841279570338	0.954045339913229	0.993407346780196	0.964570540143110	0.972458741309057	0.970667313560423	0.940292735772383	0.975368663611112	0.968636201468763	0.990589012292143	0.958535945083494	0.972070341813712	0.959309460541673	0.973452142905178	0.973595316318198	0.970701230249815	0.966367814506088	0.925350966366069	0.948642223382475	0.976111071872930	0.947048123505343	0.973578564109555	0.977723207914351	0.966559999369718	0.991117661754850	0.947629584859619	0.972397034577973	0.624183627936128
0.962745934817384	0.963772347379984	0.937959326528556	0.929964840604817	0.978915608717057	0.953865303877033	0.993367774112639	0.964518429196964	0.972515577687622	0.970784485996160	0.940320920853303	0.975428964267309	0.968677037954852	0.990523911777845	0.958544678181982	0.971958876593292	0.959384738791955	0.973325181733284	0.973520336588972	0.970676156347873	0.966333832421257	0.925378061490529	0.948562664269992	0.976064280144189	0.947140427229031	0.973552521472521	0.977722107428633	0.966455768126096	0.990998371533735	0.947663286737623	0.972386218855697	0.624341895114928
0.962801118043280	0.963733400181926	0.937889316477099	0.929989371108263	0.979035092190418	0.953743962359808	0.993408065050242	0.964409036338200	0.972516136835461	0.970719890935018	0.940394141334403	0.975375319648758	0.968681323467187	0.990466549899343	0.958571667367578	0.971816431046726	0.959314600302607	0.973140166698103	0.973468169113562	0.970647068246756	0.966315608520007	0.925327580346079	0.948561755591801	0.975977756537289	0.947248147992158	0.973507164748597	0.977792584877164	0.966316754102468	0.990943567213897	0.947741602833036	0.972380693098395	0.624498832987135
0.962701505628735	0.963653918709842	0.937765734212726	0.930036494432533	0.979109436332750	0.953697292757543	0.993414046792425	0.964321227948150	0.972495550062242	0.970695682080957	0.940367047250744	0.975300205911498	0.968712539579114	0.990563032548446	0.958419017333160	0.971730154172541	0.959293757797658	0.973047235083724	0.973470230755296	0.970570020151459	0.966149450256797	0.925304622195659	0.948575570628731	0.975932465291889	0.947289869272154	0.973402792709980	0.977737074503150	0.966235275096847	0.990864423943613	0.947736947074599	0.972416073564932	0.624669129721786
0.962837732654450	0.963657691300018	0.937806732894233	0.930170107844474	0.979094221387031	0.953724191537297	0.993383903445927	0.964386871654571	0.972600487763885	0.970767333868770	0.940334234066011	0.975359608056841	0.968720055572626	0.990748329717815	0.958303638428740	0.971757168761420	0.959397244583369	0.973058989535794	0.973548706955405	0.970626933819151	0.966116228147966	0.925298529827691	0.948604429104984	0.976143026090205	0.947342443339143	0.973510017906126	0.977688435341396	0.966352538265429	0.990797080001354	0.947643680422135	0.972463683878072	0.624693981112266
0.962819212649329	0.963750741219578	0.937824491003859	0.930238398020065	0.979036771595136	0.953883192254964	0.993456627947473	0.964463820488038	0.972582182164829	0.970743390409347	0.940438157566551	0.975428586589942	0.968881407983986	0.990700373471333	0.958236200716986	0.971965974394513	0.959448453158444	0.973061214225759	0.973531067925810	0.970724977418152	0.966101365332279	0.925381833643853	0.948688374579714	0.976187944045658	0.947497421917900	0.973615597336680	0.977634533144249	0.966450502016018	0.990752567057462	0.947569072328089	0.972427465144867	0.624726684299130
0.962885914258591	0.963801036013155	0.937913412017272	0.930307187986035	0.979004848023841	0.954041069461322	0.993572689511341	0.964476417523096	0.972597887021864	0.970825845163915	0.940473222892577	0.975425206778512	0.968947141708927	0.990746841234939	0.958199228454973	0.972140927833462	0.959487706772774	0.973067536751486	0.973593350782280	0.970749091817764	0.966153382699913	0.925516759110496	0.948666332294881	0.976204051193412	0.947530661387830	0.973687426480470	0.977651870861633	0.966519295278065	0.990801375398432	0.947572051235555	0.972444387103315	0.624784273748955
0.962888166997567	0.963901522511402	0.937923729681436	0.930352802296927	0.979048362321787	0.954069431610102	0.993675062151771	0.964545633261156	0.972612684418494	0.970838189031502	0.940516948056215	0.975448255042491	0.969074017244418	0.990769282691620	0.958185448248018	0.972158911015191	0.959551551679577	0.972965278709081	0.973586872464630	0.970737306518324	0.966114832962718	0.925533217129425	0.948602976788864	0.976154955456190	0.947582826590824	0.973838165480574	0.977627308136026	0.966500456109841	0.990857953323255	0.947525341303019	0.972406649311727	0.624784057382411
[truncated: 16,313 more rows]
