# Supplementary material for: Dynamical Hurst analysis identifies EEG channel differences between PTSD and healthy controls
Source: PLoS One. 2018 Jul 3;13(7):e0199144. doi: 10.1371/journal.pone.0199144 (PMC6029761; doi:10.1371/journal.pone.0199144)
Supplement: S1 Appendix — Zip file containing files: Standard Deviations of Healthy 1 - H3_w3.txtStandard Deviations of Healthy 2 - H4_w3.txtStandard Deviations of Healthy 3 - H5_w3.txtStandard Deviations of Healthy 4 - H6_w3.txtStandard Deviations of Healthy 5 - H7_w3.txtStandard Deviations of Healthy 6 - H12_w3.txtStandard Deviations of PTSD 1 - P1_w3.txtStandard Deviations of PTSD 2 - P2_w3.txtStandard Deviations of PTSD 3 - P8_w3.txtStandard Deviations of PTSD 4 - P9_w3.txtStandard Deviations of PTSD 5 - P10_w3.txtStandard Deviations of PTSD 6 - P11_w3.txtHurst Values of Healthy 1 - Hurst_H3.txtHurst Values of Healthy 2 - Hurst_H4.txtHurst Values of Healthy 3 - Hurst_H5.txtHurst Values of Healthy 4 - Hurst_H6.txtHurst Values of Healthy 5 - Hurst_H7.txtHurst Values of Healthy 6 - Hurst_H12.txtHurst Values of PTSD 1 - Hurst_P1.txtHurst Values of PTSD 2 - Hurst_P2.txtHurst Values of PTSD 3 - Hurst_P8.txtHurst Values of PTSD 4 - Hurst_P9.txtHurst Values of PTSD 5 - Hurst_P10.txtHurst Values of PTSD 6 - Hurst_P11.txtOriginal Data Healthy 1 - H3.txtOriginal Data Healthy 2 - H4.txtOriginal Data Healthy 3 - H5.txtOriginal Data Healthy 4 - H6.txtOriginal Data Healthy 5 - H7.txtOriginal Data Healthy 6 - H12.txtOriginal Data PTSD 1 - P1.txtOriginal Data PTSD 2 - P2.txtOriginal Data PTSD 3 - P8.txtOriginal Data PTSD 4 - P9.txtOriginal Data PTSD 5 - P10.txtOriginal Data PTSD 6 - P11.txt. (ZIP) [file pone.0199144.s001.zip › Hurst_H5.txt]

0.920546386063648	0.939375385033887	0.927584023154454	0.941507623167776	0.876858642481678	0.926646305466493	0.883190944705805	0.856318993712902	0.828145602725475	0.832121532176279	0.914385295828741	0.931178650495053	0.932730375554558	0.892180507882932	0.879341773394517	0.870868807213476	0.858026255166814	0.930078761605728	0.814501461774462	0.832666992223338	0.960242049361076	0.940444273136674	0.833203823960060	0.836504030651396	0.942667630611777	0.912813846578529	0.864939643005517	0.866169623585489	0.903405288934373	0.889846460328214	0.866708057631392	0.666731726365719
0.920487762567650	0.939360483394062	0.927652530015383	0.941502683237747	0.876980030563469	0.926668121192135	0.883072383094452	0.856372827989155	0.828158216618677	0.832136306952313	0.914420742677371	0.931215734187319	0.932763763835846	0.892294293834600	0.879380939775443	0.870896907507712	0.858032532510418	0.930086539854150	0.814522653044387	0.832680211463793	0.960220257861423	0.940433561070539	0.833264527083413	0.836562878001947	0.942625779167898	0.912865317089914	0.865025181650147	0.866205359613784	0.903459703394141	0.889825651058346	0.866744369206888	0.666635063307140
0.920500506947043	0.939355851979306	0.927679341456475	0.941432651151425	0.877055296730270	0.926652213029224	0.883024350674204	0.856395793496227	0.828148480011440	0.832126268126207	0.914465739331916	0.931271203472867	0.932805417213950	0.892262919697394	0.879294180236668	0.870958655598871	0.857944273210541	0.930057958434514	0.814536140000416	0.832667297024490	0.960301704639514	0.940470315402225	0.833264736352773	0.836601055348091	0.942547078383913	0.912886315232585	0.865033931500469	0.866295906936300	0.903457131909172	0.889810291797722	0.866749491259867	0.666533896122487
0.920531060126448	0.939424171181808	0.927650441929720	0.941452993415208	0.877150081411132	0.926662633746740	0.883087942686325	0.856373459990994	0.828196096896730	0.832147171919605	0.914474940228714	0.931177913686946	0.932841707229382	0.892219362697346	0.879280869920249	0.870957581412055	0.857868830630204	0.930044779338965	0.814549283660852	0.832683420873343	0.960332152954215	0.940475969141693	0.833217369947474	0.836609034619370	0.942531235331337	0.912827825313114	0.864962330456820	0.866287735795418	0.903486834460438	0.889767493409637	0.866813687401970	0.666434178066440
0.920624367834111	0.939539221989765	0.927616442329733	0.941524373040640	0.877133070491764	0.926660326257258	0.882961221429798	0.856310966795621	0.828090946618973	0.832033338553728	0.914526994514793	0.931153837942994	0.932861578695671	0.892070391468262	0.879280625200031	0.870959388815022	0.857869855254523	0.929963066052913	0.814405755171134	0.832568762987764	0.960407144689957	0.940482935349689	0.833023416514575	0.836514509518346	0.942556644310152	0.912717491490286	0.864921407363974	0.866301158104994	0.903458107067815	0.889682897414607	0.866708387344126	0.666358460519698
0.920694855974300	0.939587735094192	0.927572905388790	0.941580179572609	0.877048235489360	0.926699757432602	0.882872854994135	0.856292371588877	0.827933893787270	0.831879805734539	0.914608022619012	0.931036130516651	0.932788723880749	0.892048633727140	0.879286598631409	0.870865837316802	0.857811469635995	0.929881337278786	0.814251439479870	0.832416466371605	0.960484039354367	0.940472497493489	0.832882168486567	0.836513284294087	0.942620832617615	0.912640994254218	0.864845956886284	0.866298286127239	0.903427471404218	0.889640707158031	0.866604790894190	0.666256803674448
0.920682080793746	0.939580044744373	0.927453351389378	0.941714616415570	0.876939550895491	0.926794146162203	0.882884248834815	0.856364933200643	0.827915838683032	0.831857676329204	0.914568873243220	0.931024663174648	0.932754852971686	0.892037515510073	0.879202046646974	0.870885560139938	0.857724387127262	0.929831674649803	0.814168937522875	0.832408385348263	0.960506094509258	0.940428047437334	0.832789908520425	0.836582535925335	0.942659392815916	0.912624278915886	0.864778930101198	0.866312043108921	0.903353284413810	0.889578299620692	0.866544867071672	0.666212920286416
0.920731669547282	0.939549608324860	0.927449664623166	0.941774292442235	0.876868924425474	0.926884571662395	0.882842944722114	0.856358671828183	0.827825118586342	0.831771856073903	0.914619650532911	0.931079024280441	0.932653258615587	0.892048642714285	0.879137469086667	0.870935472407109	0.857556418137432	0.929832796836083	0.814163097399525	0.832312877461925	0.960453400318217	0.940415818120098	0.832720195739188	0.836572334164301	0.942688652408375	0.912642100333396	0.864707486335466	0.866431664153486	0.903273313967004	0.889593463542544	0.866498240729060	0.666153472345078
0.920860534523422	0.939613416361997	0.927382151891462	0.941838933131792	0.876870204553929	0.926963578656061	0.882919502329661	0.856317568992322	0.827773720409521	0.831772978641685	0.914680553654278	0.931187680283508	0.932575944778086	0.892088958386565	0.879144073452629	0.870967462953699	0.857408066527888	0.929810061654076	0.814148505527654	0.832312868035565	0.960334091919443	0.940349938365748	0.832770935982815	0.836534549344028	0.942647397832235	0.912729044185829	0.864691877079022	0.866438175378032	0.903260429060055	0.889681629923464	0.866517526549691	0.666114892971833
0.920915396318024	0.939789147876236	0.927326083596375	0.941881320057324	0.876917741968046	0.926976983928603	0.882930856093362	0.856307479070565	0.827832763857001	0.831841800898479	0.914751175427501	0.931255684485665	0.932527279286711	0.892157241015997	0.879244240192655	0.870972883488851	0.857367615599039	0.929886951592631	0.814136965883732	0.832386598825262	0.960262902393937	0.940286963742624	0.832838121528515	0.836614849780666	0.942626399274340	0.912845368505850	0.864729930645529	0.866444392521989	0.903329377927808	0.889694077180694	0.866513491467036	0.666110259980589
0.920919263706010	0.939839435011847	0.927326161408806	0.941792175661799	0.876889631557014	0.927013039601135	0.883047493533489	0.856274114471119	0.827913060304051	0.831939756784056	0.914793131839640	0.931310084880822	0.932525343694351	0.892108951333848	0.879273124089796	0.871006773169687	0.857485114636534	0.930042303657346	0.814147999135819	0.832495799874300	0.960322375539056	0.940233522575535	0.832881311317692	0.836641517915831	0.942643799120900	0.912921103383397	0.864765965627285	0.866447735804461	0.903376016067268	0.889715802531425	0.866525068665090	0.665997511469483
0.920899860398710	0.939777131237241	0.927379989494306	0.941727537809549	0.876883237251403	0.927030772108337	0.883257306349031	0.856319343055420	0.828059685702844	0.832072853639384	0.914853507650738	0.931138104650442	0.932599532178108	0.892117216354055	0.879413426028984	0.871032676167222	0.857614315829518	0.930152271143534	0.814259727445472	0.832634795605842	0.960252144339365	0.940313500208835	0.832956233100038	0.836750477841448	0.942705334414349	0.912998637673213	0.864731706963478	0.866494159159384	0.903502227770145	0.889742819275464	0.866671188190066	0.665867114548425
0.920862179649699	0.939691585083307	0.927455106152159	0.941675567537809	0.876919058133943	0.927047195074848	0.883344466807181	0.856350222268032	0.828140456439474	0.832141109095200	0.914908342980675	0.931017178134454	0.932612144648100	0.892078658176214	0.879445574094109	0.871024144632854	0.857803419476224	0.930158440700637	0.814317658259786	0.832700990934735	0.960223291092972	0.940418469061143	0.832949645110928	0.836758495734342	0.942765775583311	0.913037650359531	0.864803191910546	0.866546467351292	0.903517191464722	0.889730393697266	0.866763225973450	0.665863988935464
0.920873198087441	0.939571603859169	0.927504150326107	0.941590567627290	0.876978895281915	0.927082227459251	0.883454482163845	0.856361195461564	0.828207626519418	0.832208540334985	0.914865046530663	0.930924694259359	0.932613697682455	0.892077440952937	0.879558495937498	0.870973156916761	0.857718186639545	0.930293513071795	0.814364343224886	0.832764137484784	0.960311730380534	0.940461439360676	0.832937672565448	0.836768423303064	0.942827989600267	0.913045066568133	0.864816450944608	0.866551072588437	0.903570591351468	0.889665835914254	0.866866799334919	0.665838111891784
0.920834672686687	0.939541882781511	0.927394291255331	0.941592676529916	0.877037920176496	0.927121525753478	0.883583998029451	0.856418463361457	0.828332654717714	0.832344974139233	0.914730840278777	0.930946546558950	0.932692392458513	0.892075804324768	0.879656072929300	0.871030351358189	0.857609170960799	0.930381823976598	0.814443713514372	0.832915574398982	0.960359610101786	0.940486759582908	0.832922283077042	0.836830151423067	0.942805138926641	0.913030349061874	0.864924028930344	0.866599169706003	0.903682762135311	0.889621562631899	0.866968222928778	0.665832726172079
0.920798227325009	0.939495721664084	0.927416030963513	0.941526359651176	0.877067335399285	0.927130377185711	0.883587592094977	0.856487905316553	0.828333522556521	0.832338328151260	0.914743148313667	0.930976312970305	0.932766213532045	0.892001004773796	0.879777117324514	0.871070292718135	0.857506346126846	0.930358567068438	0.814440569201298	0.832897126413278	0.960447755700867	0.940493465705145	0.832819152262235	0.836798705449185	0.942863504285703	0.912973663516265	0.865011210496424	0.866680598417432	0.903778547600248	0.889553793555652	0.866957903200867	0.665794427212232
0.920814219862594	0.939456951818213	0.927445576116099	0.941589698430925	0.877116664457736	0.927132344134346	0.883576671925255	0.856438832935354	0.828228502918262	0.832250182010467	0.914652056410424	0.931065433709426	0.932832007836129	0.891925851153387	0.879832444315157	0.871037579095706	0.857476977817940	0.930242385575297	0.814337313457798	0.832813870767364	0.960458599064054	0.940413199903270	0.832778169014757	0.836732657298453	0.942924340232828	0.912863990631944	0.865002718695927	0.866529280193106	0.903917318042534	0.889498123630383	0.866911459325913	0.665821001780967
0.920751261995421	0.939452587990627	0.927462947741398	0.941583448498825	0.877117367015445	0.927171767854363	0.883417222394787	0.856439958797669	0.828141176371670	0.832161327090612	0.914611442705774	0.931172768938040	0.932853866113291	0.891964457195893	0.879855707400272	0.870933427099941	0.857374328409959	0.930148781279557	0.814225754011214	0.832720230922745	0.960418543307045	0.940404241334915	0.832685329864988	0.836768739176931	0.942961694423804	0.912776425246302	0.864938681668114	0.866452143983245	0.904012070738444	0.889366707022039	0.866768610096387	0.665790502597295
0.920700117106445	0.939401298601796	0.927423216688263	0.941539042019641	0.877091726730513	0.927084723465379	0.883315298557702	0.856396250890990	0.828019704727526	0.832057136263723	0.914567732412671	0.931246578184283	0.932826861049248	0.891857585757703	0.879772386228223	0.870864819893632	0.857192834813843	0.930066658360274	0.814103079223303	0.832616936854130	0.960460609631803	0.940427563048280	0.832558004208904	0.836726949617134	0.942953054994742	0.912631173156209	0.864902030232101	0.866451312399392	0.903904841220302	0.889258824297009	0.866616160273051	0.665721056266702
0.920626587513021	0.939361364746046	0.927309890788690	0.941581063326056	0.877047523242800	0.926937975589435	0.883302645982128	0.856307828541579	0.827980253076460	0.832010390701139	0.914489404571612	0.931170942775775	0.932803914675220	0.891812991129327	0.879770648813587	0.870779342258234	0.857071614239646	0.930004683673628	0.814048877650513	0.832568498893155	0.960410167127673	0.940404816982617	0.832484794636942	0.836658743377949	0.942905249680563	0.912536177162277	0.864853461200300	0.866348078658121	0.903863574497136	0.889193559152186	0.866536557063319	0.665654388321012
0.920629935519694	0.939379934882057	0.927189808377723	0.941593453180657	0.876957504398282	0.926853781034259	0.883159420207953	0.856135145755558	0.827879991215552	0.831909271471379	0.914499885873509	0.931249834354372	0.932808673524879	0.891704333855780	0.879741787058660	0.870659851335115	0.857111510786531	0.929886701958065	0.813953373030500	0.832456909159183	0.960409359197444	0.940380625681946	0.832381794091357	0.836509727405817	0.942814844157990	0.912439922305191	0.864842162493024	0.866169182934744	0.903822627128510	0.889126777633628	0.866412035802239	0.665639155259795
0.920639190719615	0.939327751858630	0.927126548201567	0.941540133866004	0.876866126061972	0.926771869429184	0.883111295176609	0.855999159864509	0.827797413027446	0.831825524842718	0.914522758819462	0.931182352475715	0.932738030608139	0.891712292984683	0.879752270638947	0.870515273786393	0.857123067882914	0.929813691579499	0.813913757012947	0.832366825411815	0.960416326331770	0.940304401845920	0.832421007093732	0.836427134069405	0.942784450621579	0.912411205088688	0.864816665186481	0.865983625081776	0.903890633246398	0.889114078959831	0.866351557985750	0.665633924121055
0.920558744195659	0.939269816435218	0.927042914992444	0.941572658654076	0.876824436821537	0.926733207079983	0.883192584856523	0.856011085553876	0.827861925048424	0.831891619437484	0.914497448785489	0.931133585772185	0.932717947184106	0.891704145109659	0.879718914913718	0.870541359772753	0.857081708947991	0.929805721712657	0.814026330829232	0.832443509769045	0.960380216393612	0.940258799852391	0.832539996698129	0.836419564684497	0.942737065317237	0.912470182178199	0.864792807283844	0.865901742769389	0.903916198750380	0.889122204832679	0.866384078992164	0.665647066435438
0.920588111761523	0.939225829430224	0.927095584413511	0.941534827061350	0.876807536146290	0.926728372833148	0.883236979315519	0.856026608272048	0.827922069152221	0.831949832756043	0.914544916030194	0.931095758859417	0.932650601127279	0.891653307229841	0.879708150392831	0.870590475528251	0.856946265878813	0.929828733931910	0.814195406226491	0.832491536515627	0.960288618156876	0.940305023577069	0.832606746874523	0.836470246379436	0.942678764797311	0.912547591948244	0.864769875343124	0.865981360723872	0.903832349612373	0.889164611183156	0.866471578711143	0.665593710645919
0.920707786223206	0.939218128355891	0.927099124519972	0.941578001646615	0.876814159442107	0.926799913272624	0.883355530865534	0.856155577254833	0.828053931269848	0.832116835558398	0.914568460963602	0.931118164318367	0.932539679601483	0.891664186878300	0.879712023929945	0.870673850296139	0.856871058078513	0.929846862938904	0.814313693955119	0.832660334887105	0.960095355728198	0.940336944367560	0.832698882048290	0.836511389216979	0.942538545026622	0.912573869954192	0.864764320849006	0.866022033488425	0.903850713109213	0.889234180779993	0.866629796579460	0.665573194130138
0.920741324987819	0.939359590716919	0.927065467607726	0.941627228839856	0.876817880525403	0.926859909979398	0.883345879012696	0.856300820149264	0.828173978969155	0.832238784228656	0.914575233957352	0.931076262828466	0.932473290699094	0.891695432613586	0.879710533243182	0.870781550858023	0.856863149859708	0.929939366071354	0.814351630378091	0.832780913029515	0.959946946083075	0.940371473487919	0.832714067073406	0.836634858195232	0.942418383916511	0.912604353390625	0.864705948685164	0.866109159929596	0.903956200195555	0.889221060005357	0.866697267099647	0.665607605090816
0.920745330091514	0.939478257996195	0.927050461055357	0.941619299744179	0.876780209486053	0.926916257902982	0.883379512610042	0.856397767176178	0.828157440103803	0.832252363311561	0.914561232264459	0.931144566838905	0.932523405517497	0.891572903757832	0.879610669763995	0.870896227792507	0.856954020316169	0.930049761173538	0.814376059012005	0.832791070865646	0.959974156723707	0.940359281399059	0.832746869818572	0.836669829930026	0.942318999494233	0.912521765047644	0.864650540650149	0.866197224138665	0.903988975774603	0.889280592763357	0.866710419242420	0.665565169744965
0.920735948336992	0.939558199383485	0.927002658639815	0.941692308751733	0.876730631855731	0.926926496671294	0.883451277853604	0.856506713396709	0.828196934445406	0.832282746624667	0.914591270111573	0.931085654531392	0.932623167285969	0.891520679624600	0.879601576528483	0.871024312808662	0.857023004430384	0.930118750253142	0.814447212959635	0.832816334406137	0.959889198799396	0.940357156970414	0.832760942853816	0.836694866200876	0.942294015861341	0.912479882867955	0.864508346303055	0.866257051786802	0.904035558906438	0.889365897628216	0.866728268697572	0.665463738551262
0.920715832690561	0.939623889172776	0.926937835973541	0.941700872547309	0.876685948676515	0.926937048608942	0.883323177235302	0.856539176290751	0.828092009305590	0.832175779246336	0.914689415813305	0.931132175631403	0.932659390873912	0.891474982891058	0.879496146727050	0.871101567818010	0.857189415305414	0.930087828929383	0.814389776991090	0.832707571857627	0.959815476322152	0.940309670552825	0.832655277822393	0.836568642166893	0.942346190600999	0.912477717377063	0.864510793216771	0.866279327233731	0.903935973088962	0.889464349003186	0.866629121737941	0.665424564692813
0.920738943447354	0.939637008473584	0.926915064397334	0.941674274571085	0.876710477993399	0.926968984774339	0.883235793740653	0.856456479324014	0.827938415697323	0.832034828909798	0.914781670607729	0.931167705418357	0.932614307049983	0.891535182347988	0.879393594717944	0.871105799922072	0.857107726768958	0.930095655993294	0.814295352335551	0.832557432428098	0.959796358651028	0.940248993822191	0.832563120981093	0.836403443136609	0.942468538270560	0.912490721847880	0.864479321256211	0.866272289314423	0.903868275128145	0.889496642034358	0.866508196256416	0.665325095544965
0.920705424526098	0.939625791255296	0.926722448096436	0.941729523273514	0.876754512626734	0.926942379662851	0.883251798729297	0.856411538286773	0.827926183098327	0.832035799572150	0.914791242217976	0.931220931352973	0.932614935550692	0.891585116857862	0.879249890038441	0.871155489589500	0.857053577306033	0.930045235638724	0.814273591993383	0.832565222427831	0.959744695953203	0.940285454918939	0.832539764992827	0.836413781494178	0.942416217583795	0.912465401324579	0.864480722109192	0.866262020461655	0.903825570122420	0.889474847989126	0.866470213438880	0.665240401679458
0.920733326634724	0.939544400828843	0.926638305197179	0.941708793329739	0.876721061582456	0.926911163163271	0.883211428494780	0.856364311743018	0.827874731305196	0.831977081705265	0.914875795228026	0.931294162468934	0.932604668890444	0.891539885757444	0.879215654586605	0.871109886365394	0.857006982162394	0.929925433212060	0.814260293053421	0.832499281847563	0.959765690617244	0.940330544075479	0.832441540100380	0.836372246229596	0.942388496648336	0.912444328780376	0.864459212429239	0.866289076080995	0.903676782491689	0.889494124084406	0.866413029908720	0.665149886079688
0.920798122952760	0.939536284026794	0.926573213513709	0.941796329749928	0.876701756387807	0.926829194708164	0.883199375062834	0.856259530926212	0.827760035859593	0.831885829655353	0.914832497402484	0.931412390355682	0.932603823230003	0.891518439854977	0.879167713910688	0.871008070856660	0.857038221009100	0.929761155185107	0.814160673839004	0.832410079469603	0.959771736333227	0.940291404363868	0.832374130646883	0.836211362549936	0.942343265702604	0.912404975578963	0.864442322643878	0.866118888998733	0.903583029753172	0.889528510501523	0.866345837781609	0.665132407145324
0.920723663121254	0.939544718137980	0.926599116739644	0.941777907751444	0.876734380584902	0.926801156431813	0.883050897542096	0.856221650165932	0.827678218765934	0.831808622977202	0.914809099607219	0.931505114459287	0.932550300681512	0.891567214780076	0.879122547811227	0.870928685320603	0.857015886909867	0.929620820990263	0.813997103940416	0.832335586247933	0.959776927041181	0.940275494955613	0.832269616133557	0.836137776380533	0.942294412074668	0.912405241932492	0.864431794102410	0.866080098480826	0.903549757545775	0.889466351550897	0.866240814791716	0.665055983438865
0.920700817601618	0.939525631540420	0.926602657688179	0.941694098043812	0.876769284709720	0.926758448680343	0.883023652930910	0.856215359727321	0.827671386093466	0.831800423559878	0.914790534972224	0.931584627529113	0.932557846572744	0.891482933694983	0.879047936166264	0.870892580560802	0.856918916579629	0.929518270754639	0.813872134858522	0.832326376895971	0.959930638012020	0.940305722463163	0.832190265509247	0.836084471265194	0.942234298017700	0.912386682918854	0.864445555795704	0.866163902997470	0.903497024583650	0.889420827930527	0.866154226582224	0.664975790696292
0.920732791592889	0.939572462235357	0.926606992288483	0.941684293894566	0.876875988743948	0.926796665678565	0.883156267691863	0.856230391332529	0.827737792216192	0.831838247705392	0.914762078073211	0.931522792679934	0.932635782005546	0.891424341892658	0.879160701320267	0.870815090310909	0.856871167578921	0.929515262599812	0.813919121678088	0.832368977539509	0.960020268540164	0.940345832160152	0.832183556707231	0.836106228938047	0.942221003550254	0.912359636093702	0.864454486330137	0.866162733990445	0.903577465266174	0.889388834445662	0.866237167597671	0.664892639004328
0.920856379508728	0.939698596728584	0.926614218984911	0.941696343735096	0.876930324251960	0.926820241631028	0.883151488968978	0.856207152490875	0.827729445964145	0.831831491400707	0.914800022362541	0.931516770967403	0.932707946413910	0.891287932266129	0.879318855824325	0.870782032892125	0.856913140306972	0.929481401138684	0.813917108028145	0.832352927096615	0.960128878920783	0.940394757225843	0.832136870417024	0.836081860612025	0.942264660963139	0.912324157635938	0.864563183818971	0.866178572195867	0.903673345543858	0.889328245202711	0.866281422572698	0.664844774853094
0.920961031494975	0.939778623180765	0.926631276451451	0.941686620680415	0.876968872857790	0.926834872798107	0.883230606279474	0.856268680143351	0.827694045690314	0.831813394560713	0.914878179337260	0.931424375529779	0.932698180648099	0.891350748368549	0.879517897394871	0.870711046565405	0.856883574130401	0.929503992895595	0.813975833294219	0.832319077620526	0.960217464552311	0.940391655781938	0.832145856639309	0.836174531794359	0.942362676424189	0.912366602726526	0.864643112210736	0.866166504255395	0.903848957144423	0.889357060489166	0.866368213559836	0.664745266732108
0.920978773557630	0.939810860570952	0.926575242995308	0.941719197255513	0.877010670277993	0.926874593540182	0.883365380003008	0.856486602870354	0.827843098311697	0.831956833117612	0.914853793689192	0.931424692575055	0.932743757139629	0.891430879008785	0.879627486531002	0.870814185370058	0.856826642570113	0.929587973298518	0.814092898210640	0.832475136750968	0.960230156010195	0.940355686456277	0.832208755037415	0.836349931330479	0.942428173049383	0.912458353966911	0.864703898641493	0.866173477419641	0.903948979256427	0.889367468125568	0.866478120314294	0.664715360994380
0.921028376451507	0.939843338982781	0.926615844557111	0.941703955877081	0.877069879638269	0.926948164110987	0.883406337242881	0.856655641835764	0.827924241310561	0.832032773418194	0.914930919382768	0.931499289922110	0.932727955058659	0.891494746019438	0.879693008913939	0.870926120411385	0.856721532646478	0.929735309630065	0.814257597041164	0.832540918418655	0.960147889909427	0.940309710533820	0.832268134802146	0.836482899688736	0.942472524281277	0.912547618538201	0.864755948875987	0.866355205093768	0.903971108747897	0.889449359330644	0.866535139468636	0.664687472809126
0.921169906054858	0.939954565382474	0.926621226533481	0.941725581048612	0.877128206834557	0.926976502714343	0.883468196343545	0.856733094341123	0.828019772454025	0.832166994563726	0.915011415601371	0.931615992643587	0.932689939667947	0.891587908104983	0.879756996060516	0.871020043946612	0.856652711564688	0.929828265504082	0.814342013035359	0.832683222246246	0.959991872790891	0.940209233538529	0.832384309902570	0.836524281774513	0.942443981147508	0.912661149009003	0.864841654673264	0.866430207671327	0.904015165104018	0.889596744041228	0.866639543468505	0.664681935926785
0.921240364813138	0.940171136787341	0.926630523238281	0.941738518108272	0.877147458677283	0.926904341118215	0.883401848824071	0.856786171837159	0.828086226516511	0.832240894244379	0.915077460912543	0.931664056192463	0.932639036675635	0.891701673484134	0.879853558217845	0.871049387515513	0.856668208780326	0.929956324627178	0.814392262929032	0.832765956747317	0.959888186516771	0.940116293231766	0.832445641739275	0.836622272909879	0.942416357530285	0.912754504753261	0.864901347337341	0.866475218827690	0.904051277274845	0.889625072694746	0.866678396016598	0.664701030783356
0.921270577073939	0.940297373589533	0.926666609179660	0.941622371445830	0.877015506833343	0.926839997005999	0.883400561248271	0.856784222118547	0.828066211675132	0.832244972412244	0.915090110172244	0.931671352988964	0.932598014634431	0.891678022484015	0.879783800354410	0.871098004481574	0.856794401059897	0.930088833920551	0.814395008897887	0.832780149751680	0.959910579236667	0.940008807156850	0.832461308220094	0.836630838274632	0.942421697482715	0.912710125893644	0.864852316613738	0.866507092137618	0.903977875877843	0.889682582471793	0.866656088147830	0.664615482231591
0.921273645211131	0.940309505867719	0.926745869743566	0.941543699345874	0.876880868629313	0.926780336162623	0.883424673711871	0.856785390699400	0.828065910787315	0.832237291236439	0.915110554933088	0.931514201375871	0.932605503936521	0.891696376565092	0.879733823334917	0.871144606661140	0.856896012985964	0.930132283999028	0.814439176037103	0.832772561073920	0.959810756070255	0.939996570573263	0.832488748406002	0.836683968452313	0.942449436278650	0.912701147499598	0.864697842386438	0.866525165452693	0.903957412622922	0.889736252842722	0.866699815134455	0.664536029150885
0.921237370532229	0.940270177507665	0.926796350151680	0.941474156321562	0.876786044113284	0.926753978975327	0.883288434428860	0.856729520932234	0.827970898208538	0.832141403771593	0.915118580454556	0.931452321587711	0.932546792359503	0.891721483206893	0.879574501139957	0.871122032239260	0.857109246014101	0.930006909943798	0.814358860492512	0.832673921570529	0.959737125267490	0.939996133942038	0.832363257242803	0.836590142722356	0.942430128277676	0.912702441302424	0.864660077914809	0.866541502693080	0.903785578966182	0.889767571210398	0.866631419531255	0.664596557103714
0.921215431345960	0.940165699364075	0.926797005092673	0.941367046762971	0.876751953420187	0.926726761457402	0.883204396297368	0.856626130725165	0.827892241752546	0.832055122648222	0.915013688330426	0.931406322387042	0.932456093803611	0.891828443514802	0.879568245037629	0.871056582326117	0.856995576435327	0.929958772357498	0.814240504215770	0.832582730476978	0.959772351602747	0.939955234773935	0.832261625632651	0.836473552292954	0.942425508641999	0.912709000967026	0.864603915745135	0.866488407447364	0.903693395976013	0.889737098110586	0.866520174186789	0.664639505758566
0.921137833483874	0.940108588196685	0.926635811740412	0.941344068252941	0.876713532192199	0.926694526888761	0.883203240985047	0.856511132733992	0.827911448298260	0.832071072958215	0.914815300971944	0.931418560326691	0.932480209932540	0.891932541881838	0.879569317855613	0.871070595245460	0.856837218349215	0.929864822083100	0.814197190045408	0.832614941316920	0.959766911668490	0.939947666875556	0.832167059739251	0.836385814924523	0.942306885272105	0.912711384519909	0.864679773046704	0.866492612305176	0.903680910104835	0.889731119497808	0.866462765172823	0.664693044642112
0.921060112149772	0.940003786079220	0.926611028485046	0.941237840607827	0.876673274150987	0.926680508190197	0.883153980475869	0.856398540509229	0.827839819935459	0.831987074633972	0.914761044618149	0.931417004696949	0.932558437949075	0.891956278139065	0.879620797511428	0.871054094322551	0.856716434380695	0.929729087954445	0.814162343956431	0.832518584713581	0.959826883611371	0.939953014021690	0.832021552417184	0.836256027436716	0.942240907095755	0.912681099016063	0.864747789216147	0.866500711332400	0.903695857411813	0.889737181685567	0.866408564277065	0.664714655805018
0.921030756532676	0.939890621968175	0.926620932633300	0.941240495872533	0.876638884539932	0.926657819519010	0.883167997911966	0.856322507019822	0.827736633100994	0.831896706680737	0.914613004431629	0.931430728437212	0.932636728397185	0.891924222858618	0.879677202937892	0.870984190533012	0.856693423477107	0.929586591243390	0.814133730353524	0.832429954348128	0.959807778649594	0.939899015084794	0.832016237509296	0.836145942165247	0.942206144344515	0.912635901444257	0.864750744864471	0.866337393990793	0.903792280537027	0.889753377834961	0.866421822319035	0.664802148511593
0.920986623210126	0.939832184845010	0.926665594060280	0.941171872102040	0.876623583867646	0.926712005312283	0.883102429995344	0.856421330214298	0.827744734531756	0.831917109803345	0.914571895301470	0.931465359974164	0.932699344485405	0.891970775616824	0.879697190582784	0.870890332643664	0.856612492017174	0.929509517451497	0.814148527908066	0.832446371399082	0.959759294887512	0.939905419080508	0.832000073806587	0.836214439608319	0.942188724823249	0.912624395980964	0.864719425717280	0.866338367359052	0.903840163237768	0.889686759259810	0.866441365939189	0.664811739799830
0.920989715959434	0.939743212607137	0.926682103982827	0.941045625345174	0.876612947666605	0.926699292136032	0.883149762867677	0.856548074122374	0.827816223883306	0.832015530234193	0.914606029517367	0.931482015076908	0.932730870884830	0.891894405714713	0.879636458635060	0.870892892214972	0.856460318065970	0.929520143615591	0.814184988765536	0.832534851597150	0.959805054658587	0.939928917225019	0.832024298530503	0.836231020285845	0.942153361783035	0.912563184638097	0.864711578590424	0.866454752822720	0.903754537558192	0.889638240560634	0.866510631098650	0.664751553429394
0.920992135745851	0.939713294530046	0.926680171136021	0.941041522292598	0.876626858201772	0.926615063806778	0.883302425332149	0.856638609959328	0.827975697905176	0.832174319078095	0.914632718248410	0.931372455170960	0.932769490529512	0.891903312254780	0.879669803152117	0.870943427566409	0.856344720203236	0.929620470549036	0.814272861135319	0.832686902023552	0.959769872410075	0.939890561319803	0.832087254661547	0.836277707086631	0.942130977593947	0.912559143335501	0.864661624587835	0.866516941472030	0.903720790793093	0.889621757440313	0.866662415292882	0.664669059762247
0.921092217394747	0.939761999798630	0.926685121428381	0.941047792616485	0.876606270075852	0.926586219602264	0.883283881268295	0.856712481494902	0.828035941392414	0.832255805975522	0.914714002728406	0.931415641495375	0.932834101183471	0.891854037932521	0.879698938919422	0.871019950627054	0.856415107121689	0.929671346348187	0.814305748570091	0.832760537459509	0.959771037814747	0.939856543731242	0.832076596716552	0.836287209265217	0.942134648330226	0.912503746296461	0.864676792193792	0.866522488368353	0.903689778712703	0.889594698089161	0.866742165716844	0.664635564451015
0.921197666794696	0.939737967677310	0.926731256560777	0.941036274739745	0.876609115549004	0.926571449692204	0.883317650168907	0.856795981301627	0.828059426279292	0.832306442141486	0.914774828703267	0.931350450621941	0.932812407523833	0.891915478483698	0.879770690392574	0.871045291655246	0.856483984004798	0.929745986000682	0.814360249258185	0.832799311130982	0.959785300523306	0.939754380453138	0.832163113524094	0.836324738717818	0.942233879291665	0.912509308317657	0.864679610622304	0.866502476353783	0.903752202716215	0.889597313817650	0.866813652967334	0.664607725201626
0.921239891705182	0.939734809507097	0.926741205851864	0.941064445202651	0.876616111878918	0.926543096267346	0.883393086299253	0.856958852014538	0.828184842848684	0.832447973558913	0.914758388552883	0.931300522534296	0.932787489533228	0.891943993139438	0.879746773792484	0.871181518296122	0.856530388655514	0.929827655504732	0.814520593483067	0.832957633201111	0.959787439393610	0.939688863945112	0.832302340946661	0.836443810214739	0.942321221790460	0.912577369677608	0.864663764485882	0.866488364639365	0.903768344387409	0.889602881792579	0.866934341232271	0.664630736710445
0.921378420086270	0.939742942623448	0.926859840831047	0.941004655061171	0.876607902904687	0.926550761696015	0.883316568117202	0.857007632158189	0.828152476187345	0.832421098202444	0.914810667102044	0.931212962237944	0.932698741668571	0.891893213398977	0.879678996525302	0.871237493983912	0.856495622819774	0.929866173941479	0.814645166869719	0.832918840804703	0.959780869445823	0.939692293215646	0.832323181087836	0.836487005402733	0.942392423920157	0.912647725220834	0.864601779360471	0.866525695353861	0.903665112178431	0.889627812986885	0.866960701606088	0.664603377910018
0.921582674681586	0.939800427632926	0.926910968540381	0.941038072579606	0.876579434974931	0.926610121916406	0.883262911926031	0.856995579789378	0.828084425067752	0.832390651392463	0.914839339414586	0.931166584213776	0.932513946867252	0.891894960278508	0.879580764486951	0.871266279780616	0.856503437340657	0.929808210514348	0.814628000097559	0.832898013566831	0.959682769387853	0.939699431883505	0.832278153994700	0.836448806065243	0.942347079802544	0.912649905421878	0.864509832851670	0.866486963267964	0.903609321918361	0.889672789210171	0.866952815060469	0.664603928046877
0.921665374956571	0.939962642380466	0.926949925555137	0.941075308464032	0.876515625900646	0.926627002888825	0.883048833184881	0.856941651455932	0.827956890455814	0.832278145893659	0.914850978675976	0.931097259371880	0.932355808821830	0.891861481063012	0.879453887353823	0.871269684001274	0.856566467963488	0.929771991050045	0.814462302536809	0.832790242279244	0.959647555376984	0.939753154385249	0.832142679820628	0.836459150067068	0.942315073999527	0.912657623822334	0.864310886983170	0.866444358384414	0.903602854356584	0.889614622947941	0.866776719645459	0.664652271103782
0.921718209219566	0.940061480353839	0.926971920745039	0.941059685925388	0.876390193964707	0.926582871845810	0.882922773755736	0.856833797198430	0.827710706897992	0.832069351598526	0.914861024060832	0.931127172177668	0.932300121878495	0.891686800345371	0.879227455355020	0.871248165731564	0.856684273406856	0.929745495684339	0.814287607576357	0.832589771460579	0.959735864369614	0.939817615042580	0.832048765985831	0.836314263553494	0.942271436960351	0.912539051031792	0.864108757034016	0.866397699797531	0.903528348887208	0.889643065966621	0.866556878585237	0.664618110134800
0.921755715713147	0.940088855791364	0.926966762529252	0.941129959122081	0.876277636746238	0.926547868969460	0.882899655948829	0.856770010361817	0.827600646897229	0.831936325436291	0.914893198301224	0.931072947398090	0.932273386479556	0.891621087038140	0.879119831045236	0.871214738139693	0.856756937688064	0.929710129429638	0.814203265495296	0.832457178594287	0.959700625373237	0.939899370814491	0.831977096275830	0.836229688449133	0.942274441530868	0.912486368022928	0.863885458665316	0.866295553522623	0.903494798022584	0.889708746927824	0.866427638153079	0.664517889354745
0.921776336134366	0.940100569622979	0.926937642708951	0.941138973828816	0.876211688510633	0.926571074981985	0.882776351720380	0.856719709688603	0.827450353784620	0.831784758031182	0.914992195516784	0.931167905928696	0.932220520736210	0.891607051293914	0.879003577477792	0.871190718147558	0.856937952767910	0.929632663063082	0.814111745163240	0.832301715428034	0.959651405674409	0.939938081414396	0.831876375199423	0.836119426260140	0.942343974024645	0.912502913347869	0.863832934348384	0.866243374254588	0.903359928304592	0.889769648784703	0.866308398445776	0.664465264110939
0.921851874174049	0.940057972101884	0.926937830302719	0.941120317604659	0.876269936177036	0.926635433441074	0.882811351361773	0.856667920122590	0.827412363849945	0.831743845962799	0.915082555585394	0.931212612544102	0.932159875696851	0.891671750605701	0.879005007567411	0.871147483446155	0.856905389205664	0.929670821881648	0.814118389860963	0.832258358976129	0.959629422158048	0.939933109673698	0.831910569982658	0.836046996778502	0.942504123822051	0.912551241682237	0.863823000626442	0.866183556878736	0.903306113850339	0.889778044895256	0.866332576855932	0.664339928059929
0.921867166940122	0.940052482254438	0.926779774876300	0.941175549083050	0.876350082584330	0.926666250861198	0.882993773579048	0.856741003272781	0.827566656512091	0.831910565524468	0.915109949468277	0.931243691055842	0.932221910979007	0.891680360758477	0.879064624527578	0.871214256259251	0.856885035382615	0.929743405887550	0.814242771318688	0.832436934942612	0.959580667330993	0.939973525723843	0.832051089131976	0.836159059951397	0.942514280375044	0.912562926176579	0.863907990924103	0.866197946848766	0.903327950616680	0.889727040709035	0.866456118247300	0.664242987314925
0.921913212083078	0.939993691942154	0.926726858081094	0.941159622281993	0.876361492658128	0.926690604043391	0.883124288313248	0.856848425867851	0.827674578105146	0.832019558828546	0.915244709831053	0.931261914561696	0.932327623857990	0.891587006510758	0.879239835805452	0.871213659805902	0.856901844480753	0.929811418583076	0.814413344572026	0.832531729419840	0.959579252952600	0.939973491187873	0.832151145112513	0.836265593033269	0.942556310176769	0.912550960646187	0.864038056458094	0.866324259987790	0.903282749022291	0.889737417904753	0.866580745304213	0.664125214072906
0.922008815471086	0.940014020194533	0.926677671246196	0.941257355257754	0.876403448426257	0.926698740260189	0.883242618281165	0.856926884115773	0.827747867876430	0.832117922290598	0.915283157349717	0.931305856271726	0.932441055592131	0.891574153885125	0.879362918705031	0.871178780705862	0.856952685036763	0.929816345304389	0.814534644803832	0.832633863928210	0.959535818379304	0.939893421547413	0.832295724210815	0.836352404281791	0.942569572116131	0.912533036435109	0.864184018827999	0.866268381666700	0.903296628313190	0.889810625309642	0.866707658900579	0.664094886905202
0.922031537966399	0.940049517626710	0.926745939964243	0.941225252468672	0.876477472926550	0.926734908646378	0.883161272092605	0.857026615042501	0.827793194880062	0.832179929104358	0.915358990468525	0.931331111631718	0.932486825563845	0.891688722826226	0.879458973775701	0.871172879114593	0.856933824005164	0.929825450511711	0.814571861959446	0.832690279817607	0.959487621383913	0.939850813275451	0.832371770882653	0.836482237511721	0.942539083815886	0.912573177487914	0.864269081428882	0.866323920057895	0.903371684910177	0.889796783790920	0.866801858722292	0.664003415190567
0.922115479703318	0.940092418355506	0.926768663778148	0.941107922376613	0.876509545958694	0.926702236429468	0.883148754354024	0.857089322863847	0.827842479518678	0.832230935703979	0.915430257744284	0.931366230277713	0.932549830710977	0.891659705341359	0.879447748596060	0.871200751301930	0.856836383517668	0.929795969202155	0.814609121049416	0.832741028942499	0.959533405684691	0.939855977740654	0.832388610504146	0.836577877217166	0.942492105224348	0.912575625634102	0.864315091319539	0.866417029761577	0.903415601639698	0.889786283018867	0.866834703923845	0.663913133542613
0.922217907732923	0.940200005742915	0.926742489353723	0.941084355714874	0.876585953180508	0.926708269943014	0.883272150075872	0.857104680434856	0.827967071816480	0.832312944127594	0.915466230212899	0.931280327386645	0.932614855839065	0.891635774100878	0.879518643642351	0.871177589027568	0.856742312279883	0.929794483035382	0.814646255355584	0.832827490318400	0.959533838629758	0.939816063577229	0.832359579697994	0.836617700774233	0.942506385159783	0.912511357406226	0.864304460693208	0.866409720666159	0.903509908887547	0.889752677647948	0.866933063127282	0.663809331456584
0.922381052235734	0.940344087961354	0.926710242328363	0.941122057758529	0.876574565446348	0.926701597985553	0.883231150834083	0.857066422892337	0.827919399055246	0.832261092669964	0.915553602413517	0.931271686408914	0.932664739134162	0.891511427828163	0.879588170919794	0.871173647133752	0.856718743985578	0.929724791295663	0.814561669475553	0.832772146946403	0.959594703747985	0.939810526614721	0.832218337145813	0.836559247578137	0.942559161946739	0.912385762311237	0.864323032354350	0.866423312488925	0.903540495692743	0.889673087377267	0.866873455982814	0.663734914413005
0.922504986329220	0.940417545687420	0.926682807363216	0.941175348125246	0.876503491272666	0.926738809516268	0.883210717389394	0.857055890852196	0.827820602040676	0.832186647626385	0.915670518491515	0.931180089656449	0.932615231090175	0.891542981458622	0.879649478452495	0.871107978440340	0.856625533176231	0.929652100448451	0.814470786516985	0.832687101398935	0.959688855599860	0.939796746940717	0.832139983482895	0.836581119848183	0.942665024579055	0.912307349978578	0.864300124704377	0.866413533911237	0.903551037781363	0.889656634659849	0.866808096016121	0.663632076158044
0.922558723776139	0.940430589360324	0.926586785012573	0.941286092921263	0.876413583380111	0.926808126409558	0.883241815581625	0.857121299313922	0.827845758480306	0.832232692500621	0.915649799437892	0.931185393826375	0.932604601098888	0.891555875541052	0.879585568344348	0.871140267519749	0.856511118586584	0.929612460449539	0.814435459200090	0.832747974341704	0.959713749814831	0.939749043951881	0.832100386183724	0.836665907984945	0.942723258900235	0.912282353846611	0.864260589765699	0.866399768140136	0.903511203217166	0.889604807926736	0.866766112094933	0.663580867433442
0.922668336757776	0.940408931935194	0.926616610845418	0.941340751012733	0.876332618815401	0.926885622915363	0.883171182161420	0.857099312296375	0.827773739137182	0.832171784852099	0.915726427632437	0.931251668833808	0.932523350013694	0.891584182740990	0.879526865184685	0.871194537811089	0.856343054802496	0.929622224534938	0.814457073657027	0.832672117091776	0.959664869097858	0.939731634200650	0.832069662440175	0.836663664550182	0.942768590908209	0.912299596157702	0.864204243049970	0.866491902972318	0.903445294813208	0.889624475625953	0.866730028080445	0.663511328980104
0.922834513618801	0.940480261279536	0.926589265217439	0.941405936106848	0.876307733413511	0.926963639693418	0.883193208953301	0.857069269112302	0.827734619226794	0.832177582006885	0.915793854058147	0.931354638707237	0.932447736383762	0.891639039100254	0.879514859593315	0.871250732873236	0.856206863944094	0.929617599683606	0.814472548059492	0.832674258364858	0.959563757593815	0.939696679509708	0.832168774610923	0.836615055779150	0.942729958115580	0.912361517663291	0.864182385380315	0.866493606438401	0.903423168197128	0.889707040668208	0.866766514118725	0.663466025889125
0.922915679472722	0.940659915866873	0.926574159288139	0.941430743173034	0.876322981577040	0.926989192377070	0.883148847039824	0.857070141343599	0.827781825236172	0.832232085011004	0.915864873636409	0.931418725862426	0.932397782893301	0.891734637957886	0.879574519248083	0.871281202880494	0.856176871410665	0.929709246673389	0.814515391159902	0.832731897112476	0.959508214798433	0.939666219559172	0.832278070506535	0.836688125706008	0.942700534296310	0.912456597595248	0.864192613849314	0.866502402137672	0.903461676517059	0.889737759415619	0.866782535482749	0.663450836176208
0.922930378746497	0.940717744652257	0.926601797824273	0.941315810026364	0.876253707715252	0.927046045850415	0.883222346337432	0.857074620793639	0.827826707009114	0.832294102849297	0.915886977201363	0.931456738378737	0.932380818982286	0.891732912721088	0.879549420685306	0.871330386603080	0.856322357699356	0.929882348713349	0.814580877709405	0.832801649954422	0.959588713632847	0.939635342284325	0.832363340250886	0.836713050438504	0.942692539856976	0.912496877347985	0.864195379146723	0.866532416945986	0.903461738968776	0.889785831805874	0.866817683324618	0.663330476634258
0.922911145745311	0.940667283957803	0.926666434518814	0.941208481549760	0.876212738208540	0.927084078737298	0.883395592816336	0.857174113112791	0.827954048508227	0.832408709934329	0.915941275250518	0.931294696112189	0.932428981448228	0.891788157153836	0.879622055689756	0.871390554995417	0.856506350162270	0.930015824160041	0.814754480238034	0.832919333991333	0.959524489487936	0.939715407618136	0.832483146834605	0.836818897475855	0.942717949766053	0.912532469161056	0.864121925226366	0.866591552098641	0.903520315265967	0.889859984575238	0.866999961015387	0.663180027371249
0.922862099106721	0.940589284179397	0.926733488586653	0.941117555937236	0.876223934119688	0.927109472733549	0.883434162286591	0.857239712242173	0.828006937447133	0.832450146945088	0.916012019383351	0.931160179303518	0.932423659267053	0.891783575571344	0.879597455632024	0.871402757114493	0.856771083765866	0.930050358190059	0.814853886819585	0.832957899408188	0.959476672650530	0.939848897523482	0.832510047414455	0.836820973882881	0.942739450024997	0.912516630458488	0.864157667339229	0.866650378841380	0.903467525894117	0.889885641037012	0.867103719400520	0.663144796738274
0.922856883058015	0.940469652264125	0.926774243393902	0.941022605308629	0.876276234367550	0.927152219543154	0.883514247174181	0.857271294634766	0.828048308013071	0.832481946738618	0.915984737013296	0.931063254556059	0.932407122196162	0.891815166518055	0.879690826966793	0.871377398872664	0.856740824129582	0.930203466228600	0.814924332987650	0.832988921860006	0.959544408078976	0.939906787297161	0.832529263753829	0.836824028322272	0.942789359532070	0.912498175442667	0.864149198224380	0.866663972377076	0.903477677553087	0.889848175518036	0.867216575548966	0.663085631965398
0.922814284950106	0.940442297145956	0.926644614545906	0.941008736963160	0.876349785622045	0.927197558740315	0.883629792182778	0.857329663250502	0.828157713594576	0.832593930145958	0.915872702949975	0.931070331927684	0.932481035742069	0.891852690348699	0.879783305404797	0.871433978248152	0.856680588955695	0.930314735736265	0.815025557279264	0.833112261998983	0.959572321568188	0.939960733265087	0.832534631982640	0.836882603473419	0.942742900641597	0.912472131058158	0.864253981303240	0.866697072506739	0.903554945736840	0.889823897689568	0.867336298546329	0.663043451209070
0.922776022156531	0.940409783104905	0.926638518058134	0.940941258066601	0.876394540584758	0.927219955221619	0.883622638246855	0.857390402051036	0.828129776409477	0.832560251317131	0.915909419714676	0.931073267138846	0.932558077732230	0.891832184242176	0.879890095817446	0.871464730436336	0.856635071541530	0.930301792348014	0.815014529504913	0.833066711059601	0.959654022941695	0.939991324803093	0.832434433191213	0.836839693364642	0.942769040604837	0.912421343108024	0.864320388167774	0.866748277474093	0.903646414883207	0.889790295591588	0.867339348533703	0.662965662076254
0.922785822867708	0.940401946557845	0.926645084376808	0.941021153747085	0.876435010363918	0.927225402015073	0.883621563236317	0.857357402227693	0.828019982293492	0.832461016748464	0.915854699759238	0.931133206788579	0.932600493140657	0.891795897008180	0.879937462327114	0.871425728157023	0.856637530140488	0.930199484608697	0.814923206340431	0.832969820123807	0.959666879481958	0.939946461522624	0.832406306433077	0.836765907952972	0.942811588335753	0.912327705243769	0.864301674655012	0.866578789910975	0.903774425729660	0.889770463015069	0.867314109127073	0.662969744653078
0.922754692629909	0.940436504705236	0.926645767108455	0.941044026880387	0.876408501767252	0.927255251176787	0.883481749930977	0.857362025066691	0.827929551508827	0.832369659648416	0.915869008477214	0.931232270227172	0.932597480057076	0.891872510244863	0.879943896808570	0.871317144153605	0.856561673855533	0.930118871871851	0.814807401241360	0.832876259631037	0.959632153432426	0.939964263830177	0.832318962212196	0.836776538112844	0.942858396610388	0.912294842539546	0.864221070650651	0.866511930661416	0.903857472704590	0.889672927684275	0.867201556892164	0.662933532763681
0.922738499918845	0.940436017891053	0.926608234114468	0.941033471775931	0.876352296498939	0.927163196663362	0.883426633560627	0.857316690373192	0.827814736051749	0.832263439498091	0.915890072863281	0.931279960110659	0.932564285026504	0.891813288958639	0.879838232963686	0.871256019948385	0.856404177054158	0.930039270619740	0.814662832477670	0.832773096870066	0.959671063799667	0.940015288296702	0.832188900952627	0.836705187706503	0.942876331758228	0.912216710317730	0.864145672535481	0.866544651766229	0.903741605078701	0.889615216023616	0.867054575198447	0.662858611726398
0.922704913600193	0.940463821057922	0.926522207710178	0.941105900637322	0.876273287065288	0.927038365180541	0.883442101884267	0.857222386154153	0.827775461687396	0.832197158310031	0.915883584768760	0.931190547968461	0.932546123394591	0.891821516856669	0.879829258503071	0.871187771342092	0.856291295230505	0.929986361055914	0.814578998680631	0.832711329959911	0.959621327146538	0.939976034867434	0.832082538939143	0.836608222193189	0.942857756745929	0.912201973966132	0.864072734610040	0.866475783443394	0.903690798605828	0.889605941909652	0.866990298739461	0.662791276921100
0.922742849266361	0.940553497213053	0.926442427755996	0.941150911087399	0.876150261229700	0.926985972994818	0.883304373505629	0.857062307413136	0.827668314749152	0.832076855142233	0.915961294490675	0.931233672031673	0.932574411677131	0.891754284675486	0.879782486426024	0.871052191172631	0.856335742681769	0.929870140514134	0.814457255217777	0.832584906040812	0.959620935134627	0.939932093901999	0.831948122758934	0.836451856515636	0.942791006957041	0.912183350291550	0.864035712072216	0.866326744784992	0.903644407411894	0.889596210741427	0.866881919506399	0.662809101702554
0.922772679067338	0.940561763420632	0.926416784579776	0.941113239456646	0.876048175372416	0.926944693478576	0.883250503618513	0.856946209687996	0.827590485896743	0.831986564955158	0.916024757237130	0.931122396960329	0.932526191450815	0.891786476533690	0.879777134658461	0.870889518093452	0.856353004116783	0.929792014618665	0.814348384179899	0.832485652686863	0.959644043368572	0.939818928516202	0.831921249806531	0.836371386111558	0.942799372580465	0.912237347680637	0.863992670614884	0.866163177027551	0.903717546674324	0.889631520142791	0.866814014604360	0.662829376849611
0.922709307892575	0.940557851189085	0.926373647688998	0.941135683650533	0.875994569380565	0.926923163127015	0.883335431479278	0.856973747545233	0.827661006224420	0.832037073861379	0.916029584718536	0.931013403155217	0.932532992160929	0.891758283422579	0.879728471258601	0.870858868491360	0.856309514434606	0.929776510907112	0.814373836537494	0.832555857459084	0.959618858286312	0.939752044211706	0.831988918601929	0.836373976382755	0.942785382945609	0.912359810989952	0.863976135103611	0.866077610840823	0.903767573896936	0.889667840513530	0.866848614878484	0.662884493293691
0.922733611730626	0.940534034774198	0.926451841510036	0.941101977879077	0.875967197082501	0.926953347174729	0.883371099973798	0.856989494543036	0.827706076542981	0.832061355827054	0.916083610045797	0.930916420509243	0.932506131822671	0.891675431097118	0.879720600582637	0.870804551429532	0.856180402166478	0.929795902645142	0.814457938307065	0.832575582650160	0.959535711750982	0.939759663245264	0.832012564720578	0.836421356335655	0.942753350833546	0.912478046332248	0.863967203766641	0.866139178287147	0.903715729434981	0.889726926705316	0.866932364931685	0.662877945822308
0.922840265663525	0.940545095273246	0.926460592046858	0.941148549650185	0.875986617596954	0.927027630970364	0.883484952910540	0.857112824372890	0.827822715781943	0.832188660678322	0.916100359679768	0.930887525281237	0.932425666181723	0.891640733652241	0.879751176496506	0.870796715758072	0.856103287383673	0.929827770814020	0.814511545090841	0.832707253617301	0.959373698367123	0.939769980051693	0.832120422603225	0.836476329784646	0.942604816399809	0.912534722787419	0.863990256778353	0.866156641614372	0.903738867357151	0.889804491858248	0.867085022236434	0.662907157999446
0.922871768484462	0.940705366436592	0.926448352469617	0.941203042944025	0.876029697322530	0.927083587497802	0.883490405410156	0.857264951913477	0.827938456502182	0.832279200303728	0.916087221865432	0.930808673636929	0.932371525959883	0.891638568093700	0.879798585216604	0.870834526501049	0.856112299453802	0.929931086189381	0.814525624115223	0.832795171469254	0.959268152205981	0.939785668216370	0.832193919083272	0.836620530910045	0.942475686220723	0.912588567069982	0.863976942467333	0.866230248242315	0.903854486377065	0.889812909419904	0.867173423045625	0.662995998498453
0.922874361214424	0.940847227311884	0.926446898690937	0.941204116852762	0.876026797466099	0.927148648898932	0.883551126498411	0.857386457352394	0.827948175303446	0.832299134359820	0.916052163888101	0.930833026377379	0.932439757060165	0.891501829002556	0.879764825914957	0.870897301281831	0.856229165454062	0.930047061337659	0.814542324975816	0.832813750758643	0.959333471667509	0.939775277315532	0.832291233571392	0.836688110579745	0.942381842780596	0.912500196760760	0.863967676997341	0.866331372235445	0.903923882680879	0.889883829815181	0.867215251385038	0.662987706824301
0.922860429061978	0.940937946026075	0.926397340681461	0.941293392122623	0.876012958868209	0.927151029871934	0.883666415608766	0.857499273781666	0.828020751008953	0.832354163324076	0.916052202201590	0.930773117044201	0.932560943468847	0.891472481059406	0.879814439848407	0.871000571057376	0.856322814846757	0.930119976100996	0.814603608253419	0.832865204359139	0.959302423758215	0.939747664744223	0.832356400450850	0.836733660303671	0.942360518596000	0.912453361369627	0.863871310278483	0.866387236192915	0.903986789070458	0.889988594975093	0.867251632735770	0.662908196485381
0.922845408138188	0.941011216677668	0.926327639479505	0.941330884916900	0.876002698661721	0.927162933248537	0.883579189792445	0.857531150442595	0.827963364283636	0.832274975082997	0.916146734678539	0.930830516748310	0.932634278280467	0.891473089294320	0.879769255147780	0.871066672794723	0.856526719019268	0.930086212322983	0.814552284395425	0.832781621806565	0.959270561032044	0.939705904968691	0.832310893516514	0.836632490509452	0.942404732797445	0.912464140525290	0.863880809547634	0.866434968143685	0.903915007280056	0.890113290194265	0.867151860909631	0.662880640207595
0.922870767865429	0.941010296367213	0.926321689946992	0.941316570032213	0.876077310383029	0.927198659645474	0.883514662886844	0.857434059845953	0.827850149129010	0.832151600695060	0.916227784437899	0.930871791008085	0.932626651053914	0.891598037168592	0.879731427009422	0.871048617786247	0.856506002304061	0.930070341099809	0.814453937258742	0.832656668694348	0.959285684164186	0.939633945157294	0.832248228480021	0.836484934577598	0.942535588329515	0.912509481180371	0.863881864020257	0.866410029106618	0.903900727838647	0.890169324208337	0.867019513695571	0.662776802159363
0.922835275178381	0.941004081501500	0.926136292028102	0.941365265744676	0.876164596635142	0.927139256500683	0.883535434844003	0.857358787459618	0.827849391678281	0.832157869957441	0.916225742089388	0.930932339385585	0.932673707921165	0.891696463962837	0.879655318786888	0.871067291116752	0.856504295572635	0.930000266767735	0.814417813263724	0.832676856628162	0.959252354281202	0.939663185582895	0.832234627522088	0.836505410070226	0.942485702714191	0.912522373230353	0.863928826935340	0.866344342113708	0.903924353351589	0.890168641441387	0.866941768663402	0.662680974903354
0.922844852081001	0.940916092191148	0.926046267414861	0.941339568307983	0.876157796096105	0.927089184983356	0.883474312207989	0.857283491349014	0.827784592168909	0.832073552912042	0.916274401745046	0.931017082388346	0.932736096757356	0.891693308932583	0.879677406664995	0.870991068850113	0.856503568616416	0.929849648247640	0.814397641666783	0.832588665879992	0.959255747926525	0.939693204877896	0.832135055394551	0.836448087214553	0.942459959481227	0.912528661355686	0.863955311659972	0.866318539984307	0.903838416390658	0.890213063835956	0.866850413856863	0.662565808590662
0.922871257841380	0.940910274255721	0.925963600640366	0.941416701595177	0.876164206210084	0.926983766921033	0.883432456036918	0.857127941066427	0.827659116692470	0.831976315001497	0.916197600860488	0.931148837759285	0.932802100002898	0.891713084132135	0.879656568318734	0.870864010351235	0.856553706695586	0.929656436819852	0.814292951987190	0.832492612074758	0.959231592417287	0.939637784206120	0.832071602312730	0.836293459131596	0.942410670744894	0.912507963671162	0.863984601187778	0.866104477478299	0.903785744883261	0.890281132128916	0.866739649035924	0.662525710464746
0.922751316457252	0.940931671322743	0.925960007627527	0.941405666516734	0.876244179436070	0.926950293791590	0.883260034767506	0.857040639936809	0.827552215966983	0.831903918943180	0.916139775780682	0.931271792368752	0.932813756643287	0.891814411082809	0.879626373703958	0.870783177884027	0.856548706461603	0.929485071475200	0.814129571243483	0.832419447749111	0.959213259482912	0.939609710970446	0.831955011276442	0.836203764918636	0.942371584571837	0.912533541487792	0.864029942120381	0.866023149869075	0.903776123713879	0.890233698348421	0.866597635574017	0.662411478186335
0.922683595717400	0.940929771859854	0.925929695812576	0.941328736457966	0.876296276929195	0.926912232240032	0.883219952266112	0.856991184540503	0.827534589347915	0.831908746242426	0.916085369973061	0.931374599862939	0.932872371315489	0.891779862411209	0.879566989978431	0.870779157455744	0.856463588361967	0.929371788369443	0.814023435072138	0.832420930139252	0.959337649056530	0.939645979813303	0.831891381924691	0.836152370074362	0.942318912263114	0.912556081583168	0.864084089862033	0.866085339652305	0.903735235251212	0.890198623638736	0.866478581834253	0.662288130214445
0.922674552288690	0.940974477137160	0.925896059568645	0.941310963605011	0.876405772877883	0.926959999237189	0.883336209721738	0.856976730606959	0.827588435786155	0.831956163976607	0.916027910177904	0.931345493769560	0.932988979494603	0.891777538720092	0.879662369117231	0.870741387068890	0.856417775989066	0.929366596172237	0.814089325487864	0.832471419961401	0.959405590385754	0.939678882688946	0.831886382054830	0.836166035444833	0.942307002398686	0.912576060198654	0.864097912489577	0.866077568375901	0.903829400399392	0.890170314933045	0.866538823165778	0.662163348228130
0.922783546615451	0.941100751199481	0.925863265934026	0.941339965298519	0.876453246591285	0.927005243634767	0.883331856451161	0.856953140822276	0.827576529723253	0.831952994250597	0.916031662567312	0.931360827037523	0.933095764494176	0.891668623136753	0.879793845444435	0.870751878236304	0.856458718404774	0.929322489574444	0.814135120034461	0.832459060000758	0.959495723420619	0.939723168215198	0.831875109453560	0.836136571563093	0.942334534362181	0.912611194394888	0.864190552613542	0.866084244144129	0.903928470323057	0.890109839996269	0.866578383023734	0.662094841768006
0.922859033955354	0.941173273150293	0.925856186975719	0.941331857705464	0.876497347269173	0.927041908705917	0.883445209487301	0.857011560505452	0.827554545077999	0.831956373008887	0.916054624154068	0.931269256690477	0.933094589120105	0.891725476189821	0.879976716864238	0.870711683508196	0.856436334042382	0.929345554125930	0.814232320106718	0.832445932055601	0.959567567692079	0.939711241201875	0.831919259490269	0.836216519848262	0.942412353666680	0.912720678422002	0.864250445643762	0.866070929528777	0.904108599987051	0.890119791831532	0.866673985066179	0.661999818158380
0.922832725115140	0.941206878772780	0.925779822219365	0.941371050923409	0.876538049054301	0.927061040554109	0.883615353641911	0.857212169844008	0.827713290058679	0.832116763735730	0.915980210611088	0.931259822876015	0.933127498261893	0.891793301983346	0.880073458973525	0.870828127488977	0.856401704590347	0.929435144732183	0.814400041076768	0.832617524678383	0.959564636546142	0.939671606969193	0.832020942811379	0.836369133000290	0.942445247116374	0.912861545052485	0.864286658303968	0.866048727745570	0.904194514273016	0.890119859966666	0.866820681872699	0.662016346635575
0.922835730564491	0.941198394193928	0.925802258417560	0.941375816062944	0.876586262851301	0.927107961019979	0.883650808052711	0.857341353628580	0.827767460772442	0.832162982569494	0.916008185011680	0.931312545087631	0.933096741882176	0.891839203485652	0.880120085914504	0.870915081517505	0.856324285107631	0.929591007846687	0.814598513138344	0.832649630687478	0.959486259770256	0.939623750283041	0.832087657426518	0.836452851123061	0.942476836602467	0.912985352073263	0.864303719308135	0.866171489460152	0.904199932613996	0.890177817176553	0.866907863523157	0.662036786310896
0.922911767039833	0.941252209851166	0.925780091308662	0.941412254436200	0.876619922843732	0.927137945004641	0.883713430595336	0.857411438034223	0.827841257523875	0.832272211913352	0.916051325628000	0.931400287044467	0.933034585505883	0.891915425421043	0.880153136970784	0.870998823663046	0.856294301308003	0.929691318095549	0.814701259439375	0.832759371318591	0.959362990684513	0.939532012511605	0.832212768283107	0.836470515559664	0.942436738289676	0.913098777940671	0.864357663624735	0.866205039475870	0.904219961537363	0.890291636330764	0.867017457168550	0.662073517596434
0.922929417771620	0.941409559677268	0.925777709284361	0.941444635793339	0.876636039950902	0.927065174701344	0.883664150821649	0.857461248046123	0.827870065432535	0.832302820018761	0.916075486405369	0.931413798388443	0.932974878674916	0.892000155510197	0.880241914852225	0.871021564487129	0.856350603010278	0.929838487882968	0.814756101928245	0.832798978972996	0.959311991596739	0.939436957069556	0.832291657813775	0.836523853007096	0.942396181295070	0.913173838859771	0.864406232371419	0.866221037652036	0.904233253184341	0.890277944395496	0.867037076659595	0.662153344767283
0.922903339045263	0.941489569659179	0.925813247985236	0.941370731816599	0.876530898449625	0.926993935366719	0.883671698923852	0.857437627787391	0.827823825185570	0.832273833767231	0.916058193027908	0.931382174885388	0.932937062535276	0.891949441580517	0.880183262380746	0.871051519413851	0.856503870516576	0.929978679948750	0.814780266593958	0.832776396571901	0.959391696847187	0.939329745303777	0.832329828993462	0.836484897110259	0.942388158152297	0.913098116165222	0.864379832099165	0.866233806114010	0.904141992319363	0.890295992602961	0.866989162401177	0.662115456701850
0.922846627938448	0.941469524557097	0.925899476691453	0.941311279625935	0.876421552172342	0.926946240350065	0.883705383490259	0.857416083304864	0.827780584481877	0.832220624505479	0.916059307444563	0.931186270885033	0.932958017316549	0.891944366852999	0.880159197044267	0.871059563630387	0.856618599035893	0.930034435573074	0.814838007210216	0.832725828783997	0.959345120926544	0.939317460167026	0.832373994249333	0.836503316360233	0.942406450033856	0.913045090924870	0.864242294721462	0.866232322937595	0.904101494083473	0.890326914631134	0.867023368959926	0.662061162742443
0.922743576441765	0.941417046176561	0.925949101056366	0.941277403287600	0.876365170368749	0.926921990339898	0.883600219898927	0.857344945626150	0.827648801687230	0.832074479675996	0.916064101600182	0.931088720521142	0.932899503970376	0.891941727480155	0.880036005888031	0.870991618947807	0.856828296687908	0.929907226853134	0.814785897023345	0.832579868395961	0.959312251651421	0.939333867274272	0.832269759492470	0.836376121585016	0.942368812392076	0.912996425645328	0.864222055890009	0.866212419653471	0.903943607696261	0.890336218777543	0.866961516798082	0.662111620341666
0.922664031260207	0.941292973269507	0.925962410529079	0.941195253862494	0.876384397649300	0.926890666818873	0.883536870964564	0.857230489769197	0.827539143723527	0.831954887297490	0.915927769124214	0.931017738479340	0.932821976376223	0.892047213932306	0.880067440842131	0.870876392714882	0.856729954237449	0.929842450002191	0.814701549634475	0.832457549603492	0.959389038496777	0.939304972412512	0.832177572909922	0.836246251334916	0.942357604107837	0.912951761701836	0.864194991111554	0.866117083916168	0.903898073631782	0.890289887732857	0.866868716362949	0.662133926085945
0.922537800080633	0.941247571685926	0.925813643827989	0.941174691527010	0.876383438956199	0.926830706363114	0.883557084719673	0.857107949045290	0.827541334064439	0.831935078134511	0.915702265262157	0.931035228052390	0.932852580127664	0.892159897233945	0.880102268063823	0.870850200198363	0.856581817394313	0.929724946418859	0.814670581781023	0.832455999406703	0.959418539935756	0.939320547774116	0.832099425239730	0.836159229935280	0.942216561616484	0.912927535412989	0.864303552682873	0.866081014174605	0.903948132074906	0.890276786578564	0.866834430796936	0.662184566635529
0.922449942798250	0.941157020603313	0.925803226324405	0.941083544092601	0.876368432132010	0.926808737003095	0.883507138285612	0.857001021992716	0.827454813223833	0.831818382253545	0.915618169585189	0.931047668516196	0.932930941830446	0.892194289017764	0.880174455558116	0.870794379521307	0.856472048629996	0.929547064304454	0.814613464593385	0.832333410736094	0.959504530174954	0.939355742684053	0.831976515903030	0.836026168516142	0.942139894877413	0.912904995886560	0.864397475710426	0.866055088873567	0.904013371686552	0.890279182157067	0.866773784804005	0.662195692403847
0.922419554102084	0.941067855662549	0.925839975981232	0.941097903983738	0.876335672482060	0.926793957840545	0.883522332706204	0.856924183778923	0.827353599557398	0.831710626694744	0.915467652396760	0.931085653877529	0.933006214385947	0.892172944779997	0.880245208439856	0.870724627282648	0.856453212635477	0.929372420200375	0.814540259034590	0.832228726336583	0.959520754642060	0.939328364272992	0.831969262234843	0.835926028632344	0.942094688483099	0.912894846714524	0.864420706164504	0.865881985527061	0.904146676856623	0.890293908738150	0.866780375506586	0.662267222058834
0.922363318334238	0.941041842243746	0.925905294929146	0.941045850195627	0.876323306588867	0.926880742682499	0.883473531016873	0.857003157266143	0.827369374528836	0.831706398054243	0.915432499699072	0.931173016111465	0.933061043657286	0.892231342684831	0.880266058772054	0.870634773211788	0.856355727313458	0.929260857479908	0.814510278241541	0.832226456528921	0.959488096118229	0.939362839651419	0.831943057686024	0.835998120285058	0.942072109802127	0.912940966698855	0.864414101724633	0.865888299789697	0.904229481220136	0.890222367195307	0.866790498516003	0.662272683359237
0.922343418361409	0.940970401923522	0.925956112129338	0.940923688925005	0.876310061736335	0.926896727835296	0.883557730063268	0.857096754905817	0.827447760958510	0.831774837320838	0.915463172315114	0.931244723688446	0.933098382637893	0.892172352176222	0.880200469681731	0.870666357764823	0.856174493214984	0.929234217090380	0.814502895645453	0.832292338370026	0.959549388471667	0.939428784814528	0.831951053318147	0.836028202397856	0.942033745321391	0.912936113178507	0.864409619961420	0.866009460525969	0.904170669630504	0.890181518373612	0.866842362959535	0.662218546579885
0.922329168739939	0.940935072298692	0.925995731447392	0.940928264237165	0.876308883115021	0.926847587711836	0.883737281369767	0.857151031639525	0.827600124768487	0.831885592744288	0.915486693444560	0.931189631390904	0.933139186955007	0.892192441827841	0.880234906055754	0.870746133462964	0.856025809893929	0.929304145935076	0.814531130416783	0.832403798661399	0.959521813605329	0.939429272321058	0.831994172712393	0.836081971702648	0.942035441336861	0.912980115895301	0.864366698064705	0.866081956039519	0.904153612637359	0.890187180494701	0.866968832730367	0.662182857694134
0.922400088153220	0.940984767174394	0.926048446782738	0.940958614268475	0.876240511685691	0.926843262012861	0.883726263684791	0.857201509092243	0.827638797598332	0.831916158343932	0.915566901859243	0.931298610969917	0.933193571259254	0.892150164271560	0.880243010704383	0.870829956499792	0.856068172927974	0.929327511470177	0.814524133330514	0.832429952689965	0.959537390334995	0.939437484630137	0.831957700593422	0.836107743844769	0.942053275643610	0.912949448938405	0.864384982869956	0.866087970557784	0.904134587427231	0.890181420825615	0.867024288603397	0.662237935356639
0.922472549390095	0.940956874623643	0.926135987784419	0.940970891087221	0.876202105355441	0.926844920871316	0.883751742984508	0.857251248727956	0.827647072338115	0.831932835103788	0.915601431245933	0.931275753171258	0.933172427723296	0.892222234319264	0.880280919622769	0.870859687309934	0.856127294991624	0.929389305744045	0.814559274893045	0.832436289811317	0.959563397277680	0.939365738240810	0.832028236982918	0.836169508300964	0.942153549774574	0.912946585884256	0.864395049766381	0.866055017255191	0.904202394813320	0.890184847543445	0.867061135306124	0.662322726169810
0.922469554834858	0.940950451105683	0.926186688958363	0.941032668503668	0.876184669802807	0.926820727258283	0.883796703343545	0.857386542318149	0.827761957471012	0.832049063084441	0.915578941019983	0.931254205327719	0.933143949642349	0.892247917015091	0.880230865320631	0.870991579469664	0.856191536665696	0.929473696493989	0.814699999951773	0.832568959777783	0.959560277594069	0.939332161321879	0.832168321338001	0.836287932859557	0.942214339705749	0.912989243518404	0.864390244932271	0.866033437029826	0.904222455562542	0.890189152107392	0.867139936092823	0.662466779044680
0.922557797273047	0.940954134392759	0.926354949038417	0.941015261013122	0.876177629589147	0.926814298607353	0.883672644831301	0.857418564583507	0.827722622644060	0.832016190224334	0.915637969745129	0.931181145239787	0.933071801031319	0.892195042224699	0.880153942906692	0.871043325893381	0.856185155005035	0.929526542185079	0.814800524919034	0.832519028121204	0.959539461910740	0.939354416935989	0.832203360343029	0.836321107635575	0.942276590431451	0.913032896927815	0.864352448886199	0.866062563317917	0.904127148638424	0.890206818587042	0.867137831465445	0.662554172743228
0.922703911221634	0.941015870494424	0.926447758231421	0.941077251904319	0.876158305231721	0.926863886426920	0.883593717617257	0.857408405268480	0.827673299355725	0.831998211889271	0.915696810735266	0.931135301833939	0.932903254990832	0.892190936437138	0.880051494870964	0.871078883602107	0.856240297432190	0.929494660786043	0.814772369743034	0.832506010149903	0.959437411231849	0.939376055802494	0.832193486366547	0.836281615064545	0.942232747115297	0.912992010485365	0.864298376042257	0.866025295199944	0.904079588537662	0.890258215174721	0.867110330821245	0.662663725258964
0.922731427364066	0.941200879951048	0.926534740013965	0.941123669933807	0.876116661082913	0.926874077656962	0.883367252671263	0.857355169975435	0.827573800403736	0.831908858447566	0.915739391946277	0.931076701807699	0.932759580233087	0.892176001968541	0.879925568327036	0.871087336891642	0.856396154886052	0.929507278115190	0.814635352741560	0.832420451685623	0.959385417937379	0.939434290650596	0.832107749768896	0.836316902261042	0.942203932883667	0.912957470497312	0.864154653694029	0.865976925880397	0.904087482786974	0.890198559685978	0.866940188308492	0.662821600943713
0.922737917230128	0.941311168801146	0.926621326002790	0.941118715203793	0.876038354082484	0.926812163644019	0.883271915978969	0.857262726899272	0.827377537833692	0.831750355977855	0.915762163465769	0.931110633322179	0.932713164398315	0.892026806332051	0.879701924361447	0.871087140841004	0.856601674379089	0.929546003583997	0.814512279033901	0.832267330736279	0.959451967651885	0.939471583766221	0.832063696738873	0.836202397938391	0.942167410523297	0.912798467895321	0.864012812762250	0.865917784976040	0.904028301315414	0.890220609291126	0.866747105640502	0.662898475749096
0.922716880307853	0.941344124129309	0.926691682315444	0.941181505438025	0.875970251137287	0.926754303806549	0.883259124775188	0.857196022139329	0.827302203254074	0.831652838280898	0.915786414954572	0.931047342455991	0.932696312398240	0.891982313691098	0.879598987951895	0.871067323048872	0.856761203754551	0.929571040115793	0.814486154320874	0.832171488929904	0.959397015214629	0.939512923418813	0.832042084337488	0.836127528622528	0.942174976652823	0.912718389998647	0.863835709295993	0.865799265266896	0.903991827329072	0.890269547575437	0.866652339664038	0.662907765501764
0.922676498144210	0.941365833554142	0.926725976760279	0.941188306068566	0.875924436718268	0.926770546995026	0.883124741648061	0.857190846846755	0.827171685790375	0.831531213868825	0.915874052378344	0.931151463345553	0.932637257970337	0.891987097623530	0.879486685810348	0.871045459089736	0.857037338609458	0.929526061951864	0.814452236661669	0.832045732668732	0.959355880855821	0.939521736585080	0.831983825354858	0.836038141517908	0.942245742617275	0.912705070744878	0.863816230059009	0.865748852048248	0.903835803247540	0.890311207042946	0.866551544068343	0.662969215684211
0.922700117174523	0.941318366383951	0.926784080817959	0.941170189643443	0.875996958693903	0.926817840138377	0.883156509701961	0.857179315157621	0.827158656339318	0.831535152559900	0.915928791197678	0.931221925318976	0.932576127801269	0.892073008974054	0.879486716342050	0.871016236486966	0.857094570211093	0.929596200259995	0.814502044237279	0.832037844895384	0.959352065531939	0.939488254621162	0.832045873380517	0.835979421741104	0.942424892898739	0.912733634177263	0.863825041858541	0.865702954844876	0.903781659786995	0.890300086389080	0.866591469541671	0.662959044608464
0.922652585283146	0.941312294192217	0.926673123374761	0.941226410581754	0.876098247892119	0.926805791947700	0.883335801877750	0.857258617345177	0.827316858012317	0.831724611071755	0.915925428658150	0.931267853535252	0.932628334913030	0.892093846603819	0.879548772604798	0.871075587912350	0.857152685934033	0.929696525901790	0.814658278702348	0.832238317993375	0.959335353879755	0.939530652393464	0.832198791655012	0.836077656014343	0.942431605610215	0.912729799454114	0.863921566781260	0.865720422337276	0.903784532662824	0.890237928474529	0.866732550066193	0.662980120827533
0.922642148936956	0.941224186258244	0.926654589735815	0.941217208045750	0.876156529233417	0.926802194985857	0.883460443197699	0.857363577831500	0.827411626766485	0.831821035460305	0.916017702414382	0.931308286855628	0.932731049561757	0.892016732010376	0.879720661482613	0.871080616373894	0.857239755379919	0.929760298431398	0.814851189709953	0.832324650407398	0.959372679859391	0.939562952406328	0.832291334739914	0.836146230582670	0.942463340178366	0.912706271344813	0.864060066994199	0.865829806635668	0.903720489573758	0.890240288930908	0.866862111245011	0.662986233852351
0.922668421034165	0.941202358033718	0.926630273982569	0.941323833418448	0.876243794909488	0.926769977220885	0.883571593809843	0.857432208954988	0.827468747206835	0.831915509034480	0.916000075615693	0.931365201660061	0.932814059082510	0.892011975773910	0.879828767727869	0.871056743261891	0.857334482742628	0.929759423438180	0.814971320526079	0.832416608578561	0.959362806917365	0.939522797924658	0.832409576224303	0.836191813768046	0.942437271454520	0.912715708197122	0.864195415627676	0.865767333226038	0.903720664380359	0.890317210563704	0.866979929690547	0.663092632035699
0.922602936117563	0.941195368402324	0.926703761382014	0.941313701513562	0.876351367696787	0.926792501248634	0.883482276015073	0.857536888805744	0.827492604731269	0.831964312007844	0.916015083266208	0.931407356131332	0.932820900279440	0.892127610594022	0.879894377388794	0.871076211535632	0.857342920299123	0.929749064338512	0.815009332135481	0.832455252940911	0.959332605918433	0.939532221963496	0.832468859265072	0.836277716715563	0.942380549585099	0.912792859593076	0.864273096327684	0.865826656807779	0.903777655742541	0.890299465513603	0.867057316637641	0.663142348348786
0.922604482525226	0.941196021524872	0.926719844167143	0.941230519458175	0.876405924549726	0.926773928875464	0.883489260374299	0.857608140287568	0.827496319259669	0.831984646892851	0.916032090352787	0.931447733724831	0.932843571815330	0.892100723127397	0.879858138282100	0.871132327678101	0.857261098821245	0.929706155670344	0.815057166858952	0.832469991110466	0.959409051144157	0.939594487738581	0.832481098892378	0.836348844867359	0.942292278780943	0.912828590656308	0.864284140658756	0.865952079112599	0.903787234384906	0.890290097093569	0.867089731762662	0.663186035331420
0.922626043764477	0.941260810269676	0.926691268573455	0.941230230962600	0.876496385926518	0.926792837801377	0.883599549193396	0.857622372163818	0.827550872733588	0.832026545493194	0.916017832055926	0.931355376404156	0.932875716099379	0.892080047357598	0.879881400478546	0.871135907278671	0.857197811988278	0.929696229183602	0.815094747897080	0.832506079534481	0.959428693078454	0.939603693491512	0.832459993947672	0.836368140001249	0.942260584935181	0.912786038665900	0.864225242042010	0.865972224477989	0.903825871511693	0.890267669050189	0.867190836339189	0.663237772375140
0.922712909001665	0.941388771294963	0.926658342429770	0.941289978612193	0.876485627248379	0.926798775616829	0.883495497283880	0.857611240116043	0.827444087709167	0.831919275047286	0.916053613256897	0.931333367934830	0.932895224792360	0.891962270606524	0.879906922858485	0.871155564904597	0.857214753400853	0.929617890784063	0.814992371170390	0.832396372114318	0.959491148111993	0.939639992756047	0.832296968122406	0.836288830238028	0.942267026542296	0.912683207715626	0.864202926890441	0.866030874002487	0.903796879084191	0.890210304201324	0.867119196259260	0.663311033786146
0.922775746140318	0.941444885118682	0.926626050435314	0.941336295764982	0.876421739574860	0.926854729297262	0.883432766720297	0.857638230168939	0.827304429196600	0.831791163016787	0.916093796496377	0.931225226214685	0.932829742520271	0.891972325879520	0.879944636958889	0.871096452004570	0.857172117710776	0.929530712229026	0.814874957553044	0.832265311352163	0.959568341589423	0.939649753038546	0.832193067440918	0.836297793576369	0.942326999656497	0.912622661839266	0.864158369834270	0.866073362390452	0.903777023086080	0.890182055823848	0.867044903022016	0.663354286911598
0.922769292466895	0.941458195519863	0.926515101810794	0.941443524225504	0.876332937529360	0.926941296063661	0.883451185327860	0.857753516089088	0.827286502814016	0.831773344624775	0.916026404276135	0.931202034118442	0.932800001244203	0.891965023023079	0.879879097675712	0.871131922777644	0.857099908600949	0.929473054586603	0.814817342386700	0.832260990419998	0.959585184003521	0.939625491079891	0.832134001345411	0.836376753561424	0.942351033243478	0.912597265574772	0.864110768604003	0.866103302788919	0.903706009067272	0.890131195465022	0.867026741256058	0.663461560419563
0.922809086858232	0.941436322339378	0.926518310870263	0.941501907335534	0.876273761754765	0.927036001422062	0.883410243885061	0.857775679325748	0.827179472852577	0.831666803585289	0.916055135759476	0.931256051328875	0.932713041291965	0.891978514956062	0.879829877253100	0.871202680843954	0.856951854140847	0.929459086154771	0.814815905857000	0.832141046861193	0.959524472074722	0.939623077610708	0.832086875241349	0.836362870214329	0.942396501011234	0.912608005963783	0.864055816718986	0.866216965203293	0.903635148608419	0.890140018322061	0.867002307332891	0.663553530053344
0.922918303290629	0.941502611904162	0.926461820374153	0.941563530356472	0.876277567321553	0.927116483623685	0.883478897909729	0.857774950246607	0.827132217649913	0.831660452697714	0.916098260790007	0.931363500951105	0.932647782442374	0.892019330896033	0.879829371708041	0.871266240687687	0.856817143368710	0.929425364242286	0.814803073790893	0.832136313296592	0.959405693640242	0.939580044920655	0.832167534141623	0.836311147150340	0.942351554915812	0.912671458485541	0.864048419129673	0.866226050280961	0.903636117120932	0.890225305575807	0.867051230075370	0.663658878173144
0.922960999751828	0.941683224081471	0.926432229040421	0.941596694443012	0.876342090783623	0.927141416267014	0.883482383629105	0.857794912643806	0.827202472034643	0.831727487051840	0.916152389426363	0.931432752789418	0.932617485780325	0.892096163099903	0.879933572568141	0.871285926996623	0.856791486780364	0.929479667075372	0.814804438217023	0.832205856152747	0.959335776986189	0.939536483168432	0.832279887452060	0.836375338140251	0.942342395476325	0.912764153557400	0.864098201275154	0.866234486523279	0.903730431799893	0.890238487364070	0.867083266162447	0.663794896303673
0.922945326434291	0.941735550404811	0.926443792952197	0.941509607627179	0.876330549501633	0.927179348603682	0.883610042921791	0.857790509487695	0.827302236250048	0.831827970261777	0.916184683316722	0.931460609499076	0.932631068024230	0.892064331332795	0.879967342871051	0.871338313900512	0.856914968210899	0.929618183445277	0.814843909503446	0.832311188718155	0.959397422976365	0.939489295935153	0.832368133571897	0.836379430800335	0.942376092600852	0.912801263420492	0.864152496507954	0.866232168940738	0.903803080955443	0.890262351664291	0.867130647152069	0.663828583049119
0.922898884776202	0.941672310598490	0.926513794254109	0.941438625710084	0.876341998385109	0.927190619355996	0.883832816521528	0.857843173154322	0.827480211780969	0.831966719959876	0.916236492267604	0.931277474721918	0.932711469747242	0.892103271135540	0.880099556139006	0.871371587005792	0.857042074663331	0.929725818663906	0.814966788842768	0.832453111617465	0.959323693290427	0.939540496559041	0.832480966246351	0.836454017512112	0.942455406516532	0.912849978936883	0.864122468876238	0.866261727618129	0.903949967922385	0.890301908423012	0.867303872803513	0.663837783579879
0.922841524612163	0.941597520181331	0.926604384191099	0.941383970838639	0.876364477672175	0.927213796055634	0.883912820003177	0.857884591308841	0.827586521525144	0.832024280309865	0.916290322353635	0.931138402891718	0.932716816330552	0.892090962114609	0.880110112331229	0.871365801430737	0.857239838427910	0.929722307456555	0.815018576442386	0.832511316920363	0.959294296996637	0.939656687521827	0.832510586642995	0.836451380893861	0.942517404844447	0.912853682561851	0.864181666916460	0.866299078298909	0.903972257719996	0.890311953265263	0.867395647127725	0.663947672478056
0.922832849195547	0.941470368777821	0.926667358187018	0.941294642592712	0.876413568234681	0.927265916858064	0.884029712385179	0.857885419858010	0.827677998128803	0.832085124584835	0.916232619689039	0.931045672957286	0.932704091872495	0.892127639938620	0.880211395924690	0.871313184958474	0.857178240513409	0.929853336671911	0.815057925579279	0.832574806937675	0.959388250161195	0.939695301710457	0.832540231232870	0.836441033091774	0.942606669573162	0.912844539333626	0.864185744567262	0.866293943981571	0.904037795196510	0.890269713726480	0.867497290237225	0.664040682600316
0.922790605097603	0.941446413389738	0.926573656786224	0.941282030739578	0.876463069337005	0.927313870461833	0.884166442549814	0.857951104056718	0.827824462415056	0.832216737445376	0.916097783047228	0.931069050277744	0.932772781012024	0.892159707032855	0.880298243258995	0.871349762893920	0.857088885859403	0.929954381575940	0.815137296751116	0.832728625656846	0.959432253475835	0.939731255589979	0.832564070731508	0.836493377681784	0.942593932594075	0.912822852137174	0.864288330785354	0.866329194583046	0.904161283693695	0.890257693001796	0.867595922728821	0.664151989474485
0.922749869813856	0.941402449730498	0.926597282035372	0.941210786065158	0.876495697568485	0.927354167452414	0.884157748275306	0.858025241920688	0.827827572829559	0.832191904818422	0.916112153221878	0.931106325782256	0.932856993308252	0.892128533324138	0.880417090192671	0.871376192298544	0.857018243172435	0.929939724545955	0.815118669547136	0.832691872603385	0.959536180729593	0.939742779447621	0.832491628866906	0.836456640296614	0.942662511299515	0.912767781273511	0.864365264435091	0.866407003810568	0.904278599585692	0.890223470012336	0.867565267876212	0.664225237466328
0.922758800097678	0.941364533332131	0.926632273729744	0.941270064287380	0.876534244081384	0.927370881430440	0.884149822073222	0.857981301514219	0.827732405839831	0.832098074813830	0.916016955982596	0.931191571210213	0.932926795106340	0.892076253191407	0.880474441909428	0.871337749567484	0.857021460197304	0.929842793131828	0.815022039820104	0.832603695267103	0.959576819806150	0.939679637460509	0.832481363612390	0.836398970180748	0.942724543696147	0.912662718775289	0.864351420996594	0.866258129345532	0.904442569795942	0.890199833113938	0.867511231999042	0.664367326362905
0.922697000570680	0.941363631389294	0.926652298131948	0.941257864587881	0.876540838386848	0.927419538173885	0.883996281216539	0.857975375348982	0.827639744961010	0.831996101787716	0.915982026690953	0.931320494161198	0.932952648579321	0.892142160830592	0.880499563657116	0.871216884073418	0.856947290701495	0.929752495293612	0.814906590777836	0.832499141755211	0.959565280797508	0.939688767099342	0.832411196645365	0.836437253806521	0.942780525346278	0.912597920896340	0.864285396532083	0.866196722006705	0.904561766917072	0.890080922194950	0.867369141745906	0.664458352192488
0.922650238297839	0.941307227329365	0.926612929927425	0.941198135588229	0.876511664924211	0.927327049619143	0.883908209137206	0.857921856797112	0.827501246142918	0.831872618001901	0.915946491315344	0.931387880848971	0.932925989192817	0.892060775719260	0.880418036693400	0.871140561393817	0.856802882746337	0.929668901076613	0.814773743086325	0.832375466392925	0.959639580429603	0.939742912703751	0.832288383379376	0.836393391168833	0.942792779082597	0.912470418636914	0.864228490518163	0.866198750058593	0.904486174642181	0.889981077222749	0.867209021194456	0.664499367373551
0.922586655256267	0.941256563683339	0.926523417953790	0.941217398468764	0.876459954547883	0.927182386354624	0.883883274368918	0.857795245107176	0.827440490602276	0.831797898491804	0.915880819572025	0.931309239580712	0.932908158544879	0.892045362912926	0.880402506954385	0.871063135591774	0.856735082423242	0.929615311714400	0.814698209243136	0.832299824391637	0.959612653535941	0.939721650389560	0.832208985573745	0.836306941498999	0.942771602270732	0.912394222209202	0.864161952308062	0.866082950509179	0.904470617800889	0.889924882840541	0.867123124994242	0.664543124376219
0.922598638730591	0.941279525423385	0.926431387262141	0.941230825047497	0.876358695062749	0.927091373458181	0.883717883360890	0.857604823261082	0.827300060684538	0.831656706283974	0.915918359153920	0.931372224503684	0.932918272263544	0.891963052091671	0.880356296342965	0.870952155132705	0.856830972886799	0.929486807662209	0.814601284589691	0.832156307547532	0.959631811105406	0.939714334051093	0.832104989405016	0.836139442539723	0.942703045981896	0.912311175225837	0.864135174921616	0.865896430020993	0.904445276925996	0.889885517257390	0.866988840118556	0.664630222114327
0.922602330628577	0.941233086282956	0.926394109497156	0.941177768775270	0.876268830547431	0.927002198239440	0.883661917494747	0.857450645879678	0.827188971717253	0.831562193124244	0.915953912923684	0.931286982123586	0.932858571561407	0.891988487610019	0.880357694231562	0.870820087036662	0.856894605307392	0.929404892144301	0.814553770221340	0.832057816992155	0.959661841348145	0.939633760546477	0.832140938007051	0.836035695887766	0.942701721655132	0.912298075043792	0.864098853792202	0.865692698647831	0.904511911282154	0.889887920795461	0.866920574146372	0.664723354870025
0.922525357481602	0.941181605045418	0.926327063512158	0.941207128166362	0.876219975087312	0.926929517517909	0.883745117530584	0.857454824275828	0.827229316248792	0.831624601001059	0.915940444417624	0.931216119136505	0.932834727254653	0.891981471778535	0.880306812034291	0.870838510956120	0.856896079998891	0.929401482414778	0.814667765311980	0.832128296554571	0.959641683432489	0.939587757410297	0.832264866409853	0.836006109502089	0.942661381369168	0.912358079609837	0.864063138560982	0.865575795849192	0.904521760629201	0.889902917757768	0.866952107288905	0.664833726346432
0.922543511318099	0.941129405958208	0.926388053372012	0.941172590913246	0.876197820110808	0.926924819224668	0.883771937838924	0.857436355731625	0.827264231020677	0.831662406345507	0.915994752361539	0.931173804905296	0.932765385383116	0.891932007375716	0.880274349832684	0.870871075360977	0.856796610698275	0.929438560103981	0.814833934767300	0.832149461106876	0.959553724551222	0.939621702225597	0.832329553218824	0.836032395700503	0.942625303001912	0.912425161325628	0.864017410839153	0.865622732627134	0.904418074356719	0.889939754020979	0.867033781423690	0.664870570726262
0.922651954085670	0.941123877499897	0.926397265757946	0.941220812860689	0.876183324898796	0.926964230200599	0.883878191491190	0.857540445347899	0.827383886341397	0.831819596773109	0.916027049004788	0.931185923325398	0.932644569417105	0.891937991455710	0.880254198916869	0.870936268485671	0.856748992194844	0.929478129622957	0.814961019108085	0.832306877423616	0.959380848344783	0.939654663384704	0.832439679413146	0.836068791136052	0.942477436814854	0.912433236294168	0.863973899421032	0.865621921394137	0.904386839088441	0.890006487075769	0.867200063843366	0.664933185458800
0.922688395322625	0.941279308031904	0.926372048447744	0.941262724402474	0.876189537757493	0.927008192164272	0.883869612285475	0.857670227729285	0.827496563070484	0.831940534894422	0.916041422531805	0.931145354984682	0.932592044096198	0.891987499973961	0.880261451535560	0.871044776305560	0.856774265349443	0.929587650760143	0.815016114835830	0.832423188930847	0.959251866973150	0.939692395983151	0.832475416073647	0.836204674390186	0.942354010310773	0.912444185496356	0.863889045688636	0.865681560291774	0.904464679665391	0.889977243454937	0.867291027618537	0.665046656878172
0.922700347548860	0.941402157184512	0.926366441155365	0.941257725871104	0.876167120773025	0.927054556097141	0.883906951768957	0.857779798993942	0.827490122315119	0.831971048237768	0.916039187359327	0.931190735506816	0.932647725241644	0.891862742564529	0.880170592755220	0.871150687825065	0.856899308042522	0.929713646055784	0.815073981302623	0.832443507343358	0.959300062588696	0.939684551006605	0.832531616574674	0.836270590300340	0.942258381498870	0.912329431009809	0.863842234899768	0.865739186612991	0.904471864656466	0.890015618311318	0.867345807803170	0.665079221880572
0.922689246601697	0.941485024881620	0.926326140477685	0.941320196732610	0.876136979840491	0.927057759757508	0.883979110882460	0.857882538899372	0.827534933575591	0.832017484838292	0.916070750455208	0.931132933650836	0.932761078060777	0.891804057857764	0.880178099795727	0.871269145148999	0.856983135301367	0.929790367921867	0.815156797513300	0.832476559648104	0.959233110068702	0.939658671893297	0.832573562150052	0.836321115480959	0.942244203244121	0.912248473249940	0.863712365551265	0.865769105157322	0.904491129601203	0.890075839662898	0.867403957999899	0.665065948515109
0.922671357644913	0.941566452599983	0.926267614387683	0.941331122956455	0.876109907952144	0.927069153694847	0.883845272171068	0.857927946647095	0.827434483384783	0.831918783568641	0.916174953056897	0.931182789144993	0.932799015279288	0.891758144728145	0.880095562325556	0.871330584877020	0.857165485593312	0.929739681624166	0.815125713196840	0.832373733741243	0.959183531608550	0.939632004077522	0.832487657000329	0.836214469583338	0.942293711700096	0.912203224384530	0.863715965440490	0.865791549903712	0.904364498747406	0.890157039283098	0.867334887210464	0.665100667471314
0.922705633051190	0.941581788323636	0.926266913293353	0.941289890975800	0.876169892643935	0.927111707483426	0.883755731586872	0.857858714679806	0.827290245708613	0.831793806324665	0.916262956190488	0.931226347685358	0.932761997983859	0.891836261651639	0.880031157593704	0.871323309451488	0.857105112893792	0.929729312704128	0.815037802096378	0.832239664326977	0.959186296131186	0.939572725960703	0.832399567421396	0.836076904411023	0.942440180791356	0.912184484732236	0.863716608770090	0.865789460876236	0.904299257150093	0.890174115298916	0.867241774199529	0.665092172667899
0.922691960481594	0.941589937763138	0.926088401070698	0.941318779593962	0.876241485911863	0.927066312381564	0.883781686523329	0.857844144515815	0.827277944268633	0.831802898113720	0.916283747688148	0.931278091311555	0.932771926916162	0.891900703581180	0.879921076179331	0.871360688484874	0.857061508179306	0.929675761005511	0.815055328944255	0.832255672244402	0.959146887922043	0.939617638047153	0.832387987864491	0.836119988065960	0.942402099400439	0.912142175746297	0.863757978933039	0.865780687318258	0.904275342548102	0.890147474439624	0.867236310573016	0.665120762386833
0.922726761731206	0.941513164712230	0.926015929169091	0.941268671056747	0.876233584199656	0.927052209872752	0.883751479062338	0.857823717645329	0.827211600028789	0.831731501835231	0.916372210621320	0.931339908225885	0.932778478001387	0.891876544155909	0.879928061132820	0.871312164707097	0.857019742601297	0.929544676766642	0.815064732667533	0.832185337586574	0.959177455260061	0.939660834798551	0.832301790610356	0.836104416319134	0.942390916428446	0.912108364189713	0.863785337386547	0.865823631830094	0.904149721492906	0.890168961158678	0.867205228304703	0.665139505600427
0.922791841740391	0.941501534023761	0.925956735250022	0.941338611824212	0.876221622032110	0.926977854466983	0.883758779698733	0.857729985578314	0.827121414913519	0.831649136135885	0.916330803497878	0.931434830585316	0.932792027979494	0.891865131335458	0.879906707602500	0.871208640268743	0.857059285868248	0.929366547569074	0.814985945374646	0.832116593166287	0.959197520205342	0.939630049891183	0.832248122675809	0.835980011727754	0.942343700347806	0.912055924372166	0.863802707858889	0.865666668460888	0.904087248672529	0.890221385245141	0.867154181721165	0.665229677880558
0.922720339796255	0.941508065812557	0.925989623077267	0.941305535345838	0.876270616625055	0.926970967125163	0.883642163416969	0.857698876269739	0.827052394843118	0.831568944791071	0.916307619135186	0.931518279803682	0.932760547649979	0.891932230629564	0.879904007614189	0.871115765848670	0.857035603229822	0.929217864110230	0.814827399905054	0.832052995082036	0.959211261954446	0.939624783424168	0.832146546911616	0.835938014261307	0.942302452890476	0.912038228013712	0.863839914904760	0.865635297574047	0.904093625810714	0.890169118282254	0.867071133858018	0.665243645888067
0.922702606993457	0.941482068680350	0.925989515205398	0.941196586592730	0.876317117595511	0.926933325741916	0.883671773273157	0.857686738549692	0.827064988937859	0.831564908744515	0.916277002568393	0.931566027114121	0.932782155767602	0.891851201881346	0.879879231211879	0.871069975600763	0.856942064748092	0.929119028014744	0.814724285520710	0.832057532918473	0.959375806358877	0.939674507855756	0.832083157927210	0.835927825796664	0.942240557105299	0.911994592572297	0.863899990748821	0.865717701808294	0.904077897193643	0.890128717760770	0.866982006191500	0.665244690782733
0.922740538178507	0.941516035371197	0.925994430443685	0.941148839184322	0.876423956971800	0.926987850630035	0.883868001863736	0.857673554215963	0.827145707556531	0.831599406458566	0.916241038623043	0.931487765203865	0.932877341020818	0.891804091937735	0.880016936596540	0.870979193348197	0.856904518527272	0.929128055960491	0.814784117637333	0.832106576212477	0.959479067305708	0.939719066572466	0.832113818649858	0.835985788490045	0.942239029266475	0.911934847288724	0.863942963797368	0.865710206029144	0.904197171395733	0.890113330491463	0.867063285552256	0.665253601293659
0.922879968384553	0.941638378345696	0.926005382695136	0.941162762944819	0.876491848820504	0.927033458400581	0.883926547465370	0.857638604034566	0.827151224019600	0.831587362539868	0.916278380695481	0.931469920681471	0.932954135119336	0.891684873607252	0.880201064971274	0.870950668918939	0.856958813218917	0.929110656302340	0.814803584545348	0.832090621721671	0.959607645442117	0.939781614220792	0.832103063570095	0.836001359918111	0.942293863721797	0.911872641554906	0.864087314694090	0.865729814950427	0.904325550765559	0.890081000397257	0.867118109052691	0.665275972322022
0.922989589209101	0.941714543385200	0.926023387655876	0.941145934517837	0.876553643016976	0.927081781291162	0.884060627762430	0.857683097579691	0.827156916267147	0.831579977821610	0.916338868480046	0.931379094780829	0.932955274842515	0.891759719756513	0.880428039449824	0.870896038430221	0.856942003747946	0.929138095065381	0.814855183878025	0.832072624058795	0.959718258738925	0.939775242027965	0.832142217387387	0.836135676550885	0.942420586708733	0.911882980476439	0.864201732968285	0.865708258325280	0.904522927621998	0.890116277989196	0.867231696361075	0.665231513927556
0.923017443826656	0.941754054021010	0.925963539059702	0.941185177162090	0.876605837209144	0.927140325070725	0.884262002309522	0.857900775969032	0.827344436527366	0.831738040849867	0.916307595220833	0.931375859667091	0.932988073720902	0.891851128601740	0.880542945209215	0.870993086184720	0.856908726770304	0.929232731249266	0.814990690662419	0.832236503943279	0.959750162266679	0.939745976486522	0.832252616403044	0.836346025001117	0.942495273685519	0.911936803769782	0.864282142590215	0.865684242015510	0.904638627024285	0.890124605292946	0.867379413540102	0.665246767953924
0.923070985896712	0.941772298060271	0.926002007618088	0.941180517564289	0.876677372782430	0.927246568548087	0.884333661749199	0.858046495144194	0.827454453758566	0.831808768833530	0.916374750255055	0.931452161295077	0.932954822634278	0.891931981547062	0.880602612253537	0.871107671012113	0.856826381373255	0.929369544763632	0.815145413029563	0.832285047423197	0.959686932088799	0.939705405729918	0.832357294045306	0.836485741120791	0.942566645955700	0.912000756951302	0.864328600786207	0.865833905949910	0.904670926632704	0.890195615598302	0.867462894085771	0.665263723336013
0.923209725706533	0.941864401992583	0.926006741415409	0.941212221792966	0.876722840168168	0.927307025913780	0.884425734305659	0.858113031291214	0.827589926183667	0.831953002167571	0.916455357530083	0.931585118749397	0.932885720781189	0.892045492364313	0.880630519707532	0.871200490599108	0.856795722465315	0.929455214435372	0.815220217493778	0.832427742421345	0.959558267393968	0.939620361340529	0.832528842080775	0.836532352457689	0.942559531352916	0.912093933469497	0.864386019113840	0.865881144433483	0.904719883725714	0.890333409765425	0.867590721309470	0.665303007587880
0.923281440736324	0.942070364596493	0.926028207259067	0.941227887102104	0.876745907683344	0.927265782526881	0.884381068196508	0.858140500495991	0.827678032166367	0.832030188002932	0.916519273392077	0.931668624065451	0.932821208464453	0.892188520599889	0.880708128053667	0.871221221977898	0.856851135802893	0.929575864760215	0.815264946733802	0.832514876475297	0.959467667243751	0.939539302124219	0.832634830221634	0.836620711628022	0.942560329838712	0.912168006441238	0.864422699671263	0.865917689397365	0.904776961200536	0.890348495990643	0.867657633832740	0.665358640900661
0.923313590294264	0.942175475602940	0.926072576223502	0.941123544968562	0.876639392050381	0.927218786199509	0.884396768108520	0.858101686021402	0.827676387184725	0.832036542864347	0.916523946760464	0.931709206636421	0.932776711215412	0.892173977295489	0.880626325855841	0.871240728182141	0.857007504230253	0.929710599771018	0.815252198963832	0.832534866891485	0.959510782409801	0.939435361682321	0.832686563726989	0.836601126644107	0.942585110171334	0.912103656692239	0.864372834215464	0.865924211440187	0.904717469633590	0.890407765100791	0.867649888581162	0.665313904289771
0.923304183522904	0.942162915331237	0.926156907875615	0.941036794499462	0.876514547878110	0.927174661238464	0.884414894118524	0.858068194556797	0.827670373067207	0.832013096081145	0.916522146095867	0.931591214867952	0.932784125758629	0.892197949853503	0.880572430597194	0.871255057709351	0.857128791205559	0.929765390274132	0.815253227165976	0.832515778796508	0.959427225826983	0.939412809141206	0.832728512564327	0.836624358819651	0.942641499100623	0.912082468666829	0.864219555653169	0.865920086914114	0.904706980585063	0.890454875804519	0.867685238019956	0.665278836418980
0.923252843008697	0.942116634372538	0.926205398099413	0.940976058203351	0.876429840598106	0.927163221258941	0.884253770534329	0.857993430235242	0.827572438089066	0.831907159840424	0.916509932713821	0.931565134425207	0.932720174311773	0.892238999945169	0.880416916863619	0.871210791678912	0.857367318767843	0.929641263980533	0.815156895029421	0.832408705494403	0.959370637360054	0.939438880560493	0.832601203479653	0.836500687384138	0.942624372457259	0.912082009546316	0.864190402544999	0.865925629674861	0.904560428189201	0.890496125533638	0.867587611860874	0.665375823716730
0.923217410336360	0.941989564229189	0.926208160438032	0.940862175309009	0.876411663261472	0.927150646356293	0.884152594685042	0.857870715718653	0.827491609116298	0.831818354677433	0.916371584091860	0.931548790471500	0.932628946895253	0.892364836945566	0.880411758892540	0.871134969839786	0.857291072418203	0.929588000231965	0.815021575287545	0.832313094539487	0.959416618045139	0.939407958560889	0.832499895007871	0.836361068562583	0.942638601288242	0.912082822112897	0.864153135410001	0.865871165211736	0.904503003875097	0.890479471609023	0.867457066599533	0.665465696618555
0.923117762424120	0.941916081642409	0.926051037891523	0.940833811052133	0.876398497445416	0.927109439108838	0.884140992008759	0.857741278036278	0.827501397276350	0.831824186941819	0.916143909487589	0.931590039233156	0.932635896664258	0.892490522433660	0.880423654303816	0.871134591630058	0.857164507646086	0.929513020999205	0.814965037930193	0.832335208018395	0.959413716415364	0.939415074943308	0.832412248179229	0.836241505044412	0.942522847609271	0.912068572825169	0.864250005071549	0.865863556539907	0.904522117720865	0.890490485927786	0.867361771589179	0.665573003011118
0.923022284747501	0.941798772011607	0.926019096168971	0.940734114325684	0.876399934018060	0.927098854315049	0.884071204414028	0.857613756639710	0.827403318188763	0.831716757328345	0.916065411406827	0.931605952168220	0.932709138559977	0.892536771638274	0.880498018042825	0.871109654359531	0.857074087261689	0.929387317437328	0.814894652088519	0.832219069230697	0.959475930698137	0.939424824572252	0.832267499860798	0.836072290263303	0.942458877489716	0.912031929217949	0.864352731843409	0.865882478136852	0.904561934438932	0.890509584350139	0.867259531480344	0.665662529312992
0.922971161116842	0.941670447674218	0.926029654877941	0.940756657688570	0.876389347558385	0.927063513299580	0.884084005771372	0.857516679435806	0.827283268040661	0.831612893584501	0.915903332995330	0.931639308883540	0.932766840273140	0.892519182909537	0.880563399520186	0.871033710435209	0.857089357232982	0.929260948725820	0.814829733789365	0.832120728349109	0.959480148691141	0.939373786829208	0.832258425407692	0.835936832172028	0.942411550602160	0.911977147380847	0.864375014475372	0.865725895455765	0.904670827118481	0.890538799321634	0.867230280167078	0.665822554508298
0.922901539979530	0.941603924676112	0.926073719581607	0.940711227223434	0.876405182933579	0.927111322900884	0.884009747719605	0.857584075771585	0.827262418469961	0.831606639506544	0.915857650470296	0.931703382126721	0.932813006679084	0.892588819366452	0.880592378929948	0.870933887648216	0.857030820694357	0.929189894681852	0.814816317017134	0.832119348319488	0.959435595926199	0.939370424819731	0.832236777935004	0.835983114364266	0.942407651021669	0.911965596709675	0.864369230675393	0.865728587679889	0.904727438349643	0.890474224241400	0.867202902409213	0.665911454427262
0.922888323682971	0.941496997099520	0.926097106655184	0.940594549749780	0.876439913220087	0.927074864065149	0.884051916257155	0.857666729521308	0.827303328644048	0.831673030800557	0.915883475203212	0.931727093386259	0.932825050022968	0.892530234911416	0.880531056266195	0.870914781049718	0.856902937936703	0.929202038299540	0.814840234888552	0.832179660927782	0.959494765408440	0.939391616984027	0.832243407506343	0.835978522056296	0.942368952171136	0.911890678034531	0.864374388213895	0.865818055294948	0.904649378535576	0.890425958936674	0.867219829137380	0.665920228196815
0.922876030808170	0.941441028771284	0.926103745581641	0.940588501455055	0.876474575281567	0.926989259562923	0.884199264315360	0.857706760239437	0.827427973329533	0.831791107406905	0.915906029049176	0.931631597076598	0.932845999441505	0.892551224065616	0.880570081707810	0.870944115298468	0.856811183183346	0.929309524220206	0.814923011797980	0.832300179118862	0.959472353142201	0.939350640496167	0.832308345622799	0.835999967745368	0.942374244580929	0.911867682870608	0.864330341332130	0.865855823819233	0.904620042778883	0.890400229284228	0.867322800498047	0.665896008249478
0.922957142086656	0.941473427236315	0.926131347316490	0.940612353548608	0.876462196202817	0.926947148089685	0.884187115211205	0.857730596827173	0.827463885494652	0.831837147250064	0.915994176962923	0.931683717778634	0.932882197494615	0.892514182573102	0.880604202928932	0.870996613682436	0.856905211297460	0.929356905479411	0.814962850984934	0.832349073446593	0.959491712176568	0.939321234901733	0.832308568856822	0.835990395922834	0.942387517768294	0.911787283426136	0.864336588492177	0.865845936232899	0.904582216986280	0.890387693585425	0.867368770485303	0.665916234411258
0.923032716576558	0.941434343633979	0.926188927762796	0.940612673411491	0.876475556650986	0.926923771113427	0.884223724424474	0.857782156252240	0.827471580036388	0.831868994905996	0.916044964152957	0.931625447832899	0.932847604254191	0.892588196666565	0.880682292114096	0.871014076029613	0.856991321331877	0.929423660946786	0.815031823446627	0.832379322658229	0.959529440524811	0.939207535063303	0.832403781282953	0.836037319845384	0.942501293134182	0.911767522906780	0.864339490524763	0.865815112298231	0.904625039486638	0.890397773999645	0.867436989409488	0.665932648928667
0.923046905131514	0.941405736902008	0.926210607049210	0.940645766175942	0.876487594222287	0.926875273581075	0.884307776639615	0.857927420751890	0.827599931090912	0.832003209269745	0.916010783290068	0.931571246193454	0.932798770322226	0.892611874847839	0.880677924861587	0.871138681899148	0.857043243604682	0.929507013955962	0.815211962184052	0.832533983563291	0.959545039685663	0.939146655309142	0.832564323252506	0.836169816142958	0.942583482730552	0.911803876239140	0.864326504592115	0.865791054277316	0.904632304973739	0.890405432119532	0.867562543549872	0.665978039883354
0.923145981923607	0.941376162862808	0.926337669183764	0.940590362900879	0.876491192785602	0.926891439689536	0.884239594473597	0.857965750398602	0.827586985239044	0.831981447086726	0.916041868012400	0.931489789125510	0.932698968942768	0.892565712472539	0.880630323038016	0.871192176391331	0.857006688254045	0.929551975271288	0.815353387096431	0.832496817721080	0.959545752134671	0.939153231082948	0.832606872953634	0.836233115890611	0.942660091640454	0.911863345528830	0.864280305256566	0.865835918993066	0.904538024683120	0.890426345814949	0.867615320713271	0.665982928756772
0.923319140377717	0.941406752629490	0.926408054970762	0.940627342225975	0.876461898052479	0.926965281956731	0.884223207676250	0.857963937406292	0.827557933032064	0.831975143393163	0.916066462379008	0.931438414906239	0.932503086656771	0.892567707614708	0.880553696305362	0.871236339186240	0.857021084816291	0.929504394893447	0.815366267679978	0.832493653577441	0.959477391647468	0.939177337876147	0.832588421082081	0.836243311127229	0.942614957948740	0.911861154174206	0.864203053009526	0.865812253224713	0.904493748235183	0.890488396958190	0.867648444209733	0.666025949856993
0.923382622725308	0.941562504381663	0.926473550036222	0.940660387679712	0.876411014964405	0.927015867192625	0.884054879228315	0.857932755643176	0.827486737900800	0.831908479463058	0.916081264810192	0.931361933693596	0.932348540606767	0.892553245141820	0.880462805987518	0.871276038654391	0.857103887982341	0.929492702013461	0.815246423654539	0.832420901406588	0.959462376499999	0.939243885057696	0.832489709116542	0.836320248837686	0.942582651418070	0.911866548792515	0.864038920631649	0.865808125726473	0.904515538596992	0.890443701203273	0.867530985610447	0.666125930472279
0.923423889696131	0.941644653685700	0.926523557262186	0.940648929339555	0.876317565419310	0.926985966505511	0.883989216857323	0.857855258394697	0.827312798567261	0.831763189360250	0.916086531851039	0.931368041308289	0.932291725766886	0.892404249856005	0.880272226624869	0.871275875282201	0.857250482362179	0.929501278467773	0.815134311338905	0.832277828431584	0.959576348138190	0.939309192636599	0.832427990247862	0.836242228445503	0.942536563226714	0.911733313302338	0.863884955629073	0.865787856252406	0.904474455234503	0.890498753847173	0.867379847937120	0.666157061931199
0.923446613389760	0.941652526864154	0.926540980962524	0.940711571752614	0.876240032405383	0.926960796053331	0.884023797816464	0.857798901059736	0.827258419749918	0.831669181241912	0.916096715279594	0.931306933993700	0.932267207893271	0.892356982042696	0.880203041365920	0.871264417553981	0.857357764812390	0.929506003889656	0.815083918581875	0.832187613236314	0.959566182705515	0.939371216429076	0.832397000471819	0.836212917412359	0.942540490183016	0.911670206009788	0.863716598983756	0.865714148924030	0.904474543431463	0.890586789460287	0.867291565994199	0.666134084045471
0.923451386460166	0.941653845781055	0.926528583174811	0.940732662838183	0.876203716945177	0.926999138591151	0.883956921414141	0.857758886829520	0.827163189702272	0.831558831788508	0.916180845759506	0.931398315652019	0.932211412126679	0.892355849267531	0.880119685138892	0.871266168284138	0.857586779996727	0.929456024822396	0.815037300928259	0.832077713607017	0.959545156462123	0.939416568597045	0.832343335109034	0.836136200120293	0.942590260267428	0.911679395195732	0.863709671758724	0.865689756901212	0.904366653742971	0.890666798733778	0.867189683462014	0.666148529928343
0.923520492692313	0.941591282481866	0.926558227297017	0.940711514788278	0.876289844454623	0.927083670664105	0.884056592253854	0.857718479023130	0.827187022516404	0.831572527887422	0.916251624190232	0.931438579933557	0.932154034320159	0.892438065536709	0.880144838952118	0.871247903608510	0.857606633353785	0.929514711778987	0.815082751529027	0.832084193779874	0.959545315747288	0.939395747665765	0.832420795915634	0.836098646381991	0.942766610470839	0.911720406591238	0.863748024231467	0.865669244348602	0.904346008956703	0.890686580384448	0.867234556689296	0.666099771971204
0.923526521268039	0.941572575478860	0.926430861769558	0.940765293306583	0.876405723367174	0.927113098926051	0.884301217738833	0.857782042396301	0.827397895921405	0.831776933036295	0.916277460536153	0.931454168851045	0.932211809325898	0.892466603273605	0.880223389735822	0.871318539255304	0.857623782747027	0.929613277082616	0.815243768608231	0.832302957039773	0.959511801789505	0.939428528035144	0.832606809921140	0.836218828782298	0.942765151163014	0.911718439963829	0.863883132063763	0.865699817695126	0.904403370397496	0.890644450625789	0.867369448992139	0.666058386084260
0.923558795018071	0.941493303781372	0.926389247783871	0.940756964029113	0.876467837220250	0.927139140397659	0.884479212982117	0.857870850818554	0.827546968100848	0.831907046719971	0.916399622712085	0.931470785364375	0.932323575882610	0.892395450303280	0.880416490257373	0.871320883810970	0.857650408258674	0.929684991265497	0.815423342403340	0.832419141346952	0.959526775312493	0.939426423711807	0.832734299199835	0.836303352439783	0.942809117337421	0.911683639263879	0.864057379159631	0.865848607676139	0.904376236823430	0.890657869479328	0.867493862828813	0.666004534663957
0.923625358724211	0.941494085102136	0.926340526975638	0.940875141896565	0.876553427226798	0.927135822144805	0.884643767925138	0.857917679799533	0.827659192484605	0.832032707769944	0.916428700319557	0.931507969470494	0.932445652528182	0.892392853635989	0.880550169172036	0.871289377974082	0.857723480894746	0.929695125789049	0.815545735492770	0.832545729353762	0.959507694229524	0.939346318558034	0.832907496939356	0.836370338713104	0.942828269341311	0.911651426909399	0.864227311077403	0.865792865531645	0.904414531044832	0.890740700613009	0.867613372358202	0.666026500792291
0.923602009579105	0.941505681779252	0.926403334320233	0.940856607886839	0.876666819739582	0.927173044582454	0.884591347662887	0.857997718019135	0.827728181417908	0.832103525784722	0.916493163739455	0.931539815154229	0.932494644689626	0.892511372845763	0.880650876751281	0.871289397225776	0.857725231020731	0.929692304285398	0.815560415352396	0.832612030718477	0.959483585389458	0.939292616966031	0.833002395835190	0.836481412056656	0.942813159678561	0.911674913501653	0.864321210676538	0.865849104011330	0.904504446792044	0.890720698352049	0.867685136506153	0.665970933016171
0.923636513893504	0.941514613547679	0.926425653088440	0.940752640716159	0.876736884234674	0.927148099042001	0.884604279402991	0.858057522303106	0.827800955271147	0.832165463440476	0.916544922638266	0.931569992690578	0.932562786851065	0.892478986456769	0.880635961868031	0.871307733634701	0.857647849871044	0.929663704918312	0.815579916419748	0.832675254444669	0.959546901450908	0.939298675441597	0.833039469155987	0.836557062487924	0.942772037665843	0.911654845442769	0.864363946814459	0.865937262541569	0.904561507728781	0.890701459857052	0.867700808291949	0.665908349638826
0.923686213106347	0.941582957225110	0.926410438957410	0.940728311328717	0.876830148739266	0.927167365252852	0.884725993070519	0.858053915540222	0.827916766298486	0.832226574598862	0.916565287353795	0.931485346980351	0.932648562084728	0.892446281209720	0.880683122135687	0.871275879276879	0.857588586316177	0.929662420436765	0.815586937464781	0.832734806927515	0.959565456581529	0.939278285623193	0.833036033269293	0.836574620615121	0.942807482983895	0.911577155439852	0.864338920660396	0.865913680293281	0.904664505521803	0.890663553860624	0.867786746113559	0.665817531355534
0.923804734114828	0.941695678633121	0.926397598787467	0.940790793717413	0.876834528083978	0.927168499366222	0.884670701849564	0.858007501969666	0.827866680087937	0.832159793997258	0.916647021840570	0.931474889048936	0.932711414366281	0.892306502357713	0.880736610676495	0.871263067000468	0.857603127391938	0.929599432784987	0.815484696068680	0.832669154354116	0.959640272953300	0.939293209114972	0.832914452208336	0.836494308782961	0.942864233772983	0.911443282362604	0.864330569358635	0.865921708874184	0.904695403379115	0.890597480527996	0.867708482446186	0.665736624559413
0.923867885120062	0.941729580080466	0.926394520227551	0.940848021646644	0.876773898242430	0.927216742435657	0.884629492736852	0.857999074131692	0.827771687851407	0.832078581205782	0.916738921804040	0.931381735789581	0.932685067226238	0.892316349634345	0.880778289848630	0.871197108958292	0.857552607250445	0.929529135086258	0.815381101150825	0.832580214368503	0.959745264910740	0.939283932952794	0.832839240083652	0.836512194632265	0.942975328485234	0.911350391819102	0.864288928005507	0.865915571329676	0.904704103432431	0.890584836466738	0.867629511241813	0.665616670820458
0.923874719049447	0.941704319689993	0.926312897845154	0.940981999261104	0.876683754414018	0.927287148890484	0.884636718391086	0.858065787828337	0.827795972827253	0.832118419317317	0.916702109896811	0.931369148674169	0.932679116405655	0.892300501741912	0.880702048549324	0.871220672185889	0.857483339890196	0.929496626928239	0.815347415318256	0.832635607324694	0.959778464462260	0.939243305770258	0.832798847996233	0.836575524976673	0.943032210552648	0.911295851694193	0.864240597964345	0.865894410640267	0.904667540495166	0.890539489909939	0.867578040629356	0.665529717893997
0.923932596535396	0.941632555149232	0.926347761926950	0.941065089248805	0.876609967673506	0.927373412749690	0.884533441580127	0.858031814950309	0.827709027706049	0.832038620343977	0.916750704135982	0.931422637920197	0.932595525699932	0.892307422474003	0.880624346555127	0.871279307357626	0.857339621513761	0.929513682991711	0.815355517152944	0.832540127056062	0.959736193630417	0.939231113706034	0.832743713945822	0.836527464573024	0.943087656297369	0.911296877932396	0.864185017880725	0.865987625659666	0.904596478544484	0.890552375456205	0.867523912398270	0.665441812481280
0.924064018501544	0.941670680615347	0.926323959536545	0.941160409401537	0.876568241188554	0.927444855151503	0.884541327740894	0.857985164631393	0.827659389661877	0.832032994658078	0.916801358737204	0.931512676262588	0.932502677984657	0.892342474371816	0.880583976609471	0.871325035905834	0.857234313091054	0.929519393768662	0.815351978648205	0.832533401775679	0.959648335940225	0.939205115238778	0.832820038168681	0.836438476166466	0.943054423477558	0.911343524023914	0.864150708808287	0.865962984105297	0.904566134588518	0.890641459484496	0.867546556811928	0.665367820737617
0.924131010727797	0.941832660150756	0.926321426170512	0.941199150661246	0.876566366360253	0.927470799868814	0.884474706844602	0.857962693903970	0.827697030002632	0.832088678337198	0.916854876400100	0.931570038104582	0.932419371888072	0.892429497486741	0.880632058439624	0.871352045392578	0.857248268925696	0.929602318725161	0.815380295574859	0.832592736480062	0.959600466639597	0.939175028762403	0.832907439485630	0.836476000900337	0.943029973537007	0.911412639058398	0.864152202788277	0.865958033164784	0.904598355252985	0.890663500065403	0.867553509636865	0.665319062177151
0.924148964540354	0.941868498554733	0.926356905243171	0.941093920926211	0.876497214334707	0.927507978752496	0.884545370434880	0.857928853754578	0.827740156531253	0.832160014839954	0.916860464878484	0.931592281014015	0.932365999811288	0.892412929841156	0.880623831107583	0.871375584457695	0.857432404652714	0.929757370823773	0.815441363654758	0.832668730292462	0.959689438282980	0.939118504864587	0.832967142254690	0.836465433585504	0.943016828955593	0.911423785041195	0.864165828223685	0.865949933979961	0.904599481940126	0.890722994250598	0.867581511975717	0.665148007783740
0.924141063558918	0.941794046159992	0.926420210968130	0.940989425238234	0.876447483191239	0.927519066226657	0.884721682113012	0.857974361500519	0.827849890264274	0.832266684707742	0.916896580100745	0.931410782488682	0.932391689992612	0.892451043524479	0.880713942511850	0.871416474867398	0.857645655524997	0.929867556541326	0.815588918414686	0.832775425638820	0.959641562277026	0.939162642081167	0.833059997169568	0.836553886764320	0.943050897777569	0.911450872791720	0.864124502375732	0.865979198517505	0.904652519482249	0.890799508132902	0.867753621746191	0.664941174256096
0.924111539484299	0.941708208175631	0.926494268451498	0.940904169201210	0.876437065860812	0.927533127030339	0.884780112966997	0.858008633480079	0.827913109057756	0.832329991576838	0.916960869367864	0.931260109273335	0.932361741432617	0.892433096247489	0.880724482061584	0.871422997831347	0.857962258731553	0.929862093801203	0.815679322718515	0.832826421362271	0.959605757174837	0.939286750988264	0.833064931326796	0.836571185183441	0.943059575516937	0.911441415138865	0.864198321475586	0.866033429814880	0.904595023142307	0.890830453249924	0.867846095248690	0.664821996366785
0.924131168955416	0.941570195451808	0.926536126230571	0.940781049225687	0.876466630465274	0.927564593359306	0.884885475917205	0.858033555768712	0.827987598258800	0.832412386649061	0.916917999070305	0.931150135580460	0.932330539685203	0.892461552201265	0.880852189401362	0.871408940820419	0.857996777731017	0.929979397427785	0.815762545927135	0.832912699406590	0.959676236112172	0.939339973472098	0.833080045535098	0.836599053382685	0.943116661688424	0.911438861409753	0.864233392707000	0.866082041803173	0.904604194806755	0.890803540510535	0.867992195316456	0.664676150326042
0.924118104739273	0.941533095185881	0.926418482994197	0.940749038229363	0.876520110448726	0.927591515236730	0.885037906712225	0.858102297471672	0.828139792392191	0.832580501837058	0.916798143523308	0.931135321982079	0.932380853389077	0.892495624173094	0.880997003644723	0.871465449754706	0.857996646229564	0.930086179305262	0.815901142204404	0.833107458917767	0.959696006604381	0.939392958616382	0.833088524075462	0.836679436654608	0.943059646235902	0.911431433233711	0.864389179160218	0.866142398260495	0.904709723956272	0.890795376176722	0.868145253041498	0.664525404322016
0.924103415919839	0.941481093654718	0.926421803738384	0.940665075118411	0.876555292351373	0.927610315398458	0.885047824675188	0.858196652945707	0.828147141909550	0.832590165530363	0.916832769022994	0.931134010152629	0.932437378725239	0.892472101597955	0.881167601682329	0.871503142267915	0.858002086779506	0.930077740581765	0.815927543622054	0.833120132012496	0.959770523549130	0.939422837809738	0.832987890000724	0.836660990606299	0.943068263573886	0.911405176524017	0.864512714077329	0.866243188167006	0.904829190883379	0.890763095255312	0.868187361548132	0.664380387529906
0.924133876240009	0.941465665994885	0.926440211530869	0.940738490194973	0.876572523793204	0.927593027152127	0.885071663903502	0.858182485376616	0.828066331508630	0.832524331683465	0.916772451002410	0.931191152820191	0.932474267515209	0.892415141424109	0.881261651962220	0.871469957156309	0.858068293670523	0.929982283305965	0.815894866504929	0.833072656597272	0.959785358634200	0.939385602339251	0.832940075701246	0.836607546306499	0.943091133047571	0.911323932254482	0.864535380990327	0.866114118759871	0.904995665033970	0.890750844689012	0.868194260052337	0.664344701370667
0.924111149370243	0.941489919499734	0.926453350213848	0.940752803171899	0.876532887448452	0.927611205177611	0.884943151580818	0.858201907402848	0.828007050177105	0.832468772205043	0.916785149534208	0.931296997182026	0.932471230462078	0.892479172422522	0.881318352623919	0.871372541054866	0.858048632394227	0.929902503048461	0.815857729777691	0.833026923276089	0.959751859099549	0.939423728277842	0.832838781239948	0.836645725322601	0.943114070395931	0.911289872588983	0.864472253962264	0.866089836032086	0.905115969954046	0.890651702180214	0.868112575830556	0.664256344344934
0.924097690356175	0.941474568586690	0.926424547873071	0.940724578643666	0.876475069912530	0.927495054573790	0.884890112366132	0.858180121560077	0.827944016017320	0.832431685776266	0.916815839710887	0.931346326563973	0.932426854592730	0.892404241836777	0.881253984920890	0.871323687458412	0.857954175559579	0.929829394770840	0.815804915363899	0.833002631567002	0.959788255974252	0.939495041589280	0.832694801930627	0.836610874685572	0.943087073778882	0.911195180468855	0.864422310125785	0.866162754086945	0.905042144525251	0.890576452794695	0.868008259984439	0.664125668681741
0.924072403031687	0.941491394546581	0.926352352868442	0.940769416084398	0.876394188101009	0.927362871200761	0.884902031601508	0.858109156472430	0.827951929150780	0.832436523652920	0.916818523093358	0.931252245243739	0.932400100414632	0.892408025888327	0.881289875612257	0.871285388995164	0.857913745890805	0.929792889613204	0.815800058066708	0.833009123308696	0.959732185115829	0.939486349795045	0.832597621229587	0.836564088906635	0.943053746827276	0.911164339898341	0.864386317731755	0.866144879859410	0.905027453815268	0.890551173523428	0.867982722574774	0.663984815153477
0.924123704447692	0.941575838996073	0.926293934120349	0.940803612364851	0.876286036453882	0.927308934457737	0.884772027159462	0.857996698450966	0.827915078427518	0.832409570814848	0.916909464741992	0.931279479027443	0.932415181229862	0.892351809823165	0.881301958802834	0.871197227065709	0.858028888353937	0.929700038191328	0.815765085849639	0.832973183996953	0.959722046462957	0.939462086219289	0.832486997072592	0.836457246391008	0.942963214760372	0.911138553570318	0.864390213517094	0.866053060750365	0.905014562113094	0.890536465101612	0.867914800875533	0.663906503333852
0.924159541101948	0.941591145747299	0.926291327818760	0.940756173983420	0.876224353244811	0.927264944197744	0.884742607663000	0.857936901769744	0.827917866546771	0.832423453540488	0.916980298562493	0.931159825935588	0.932365045310815	0.892405541618395	0.881351735268884	0.871097051828788	0.858112995725235	0.929642297285096	0.815758039750751	0.832977807935414	0.959744599598946	0.939369249490406	0.832491619403012	0.836444446934209	0.942952098636092	0.911182766610279	0.864401001545818	0.865951724168987	0.905100873448612	0.890575692801529	0.867911360463160	0.663818032891523
0.924119827115181	0.941576500501810	0.926253854973987	0.940782612387988	0.876218604799699	0.927236954787984	0.884870555856471	0.858017355955364	0.828081538472986	0.832598311193989	0.916985603573319	0.931037127316838	0.932361143510611	0.892394511449770	0.881354306525799	0.871136897648743	0.858135353715802	0.929650113319067	0.815885069674459	0.833166692644200	0.959717172616415	0.939325822634801	0.832607891441066	0.836521898901613	0.942915215539036	0.911285623316237	0.864438278728124	0.865930950478119	0.905163509803138	0.890622575071257	0.868003588895614	0.663765158126720
0.924148525964026	0.941538695573554	0.926333373988495	0.940740374170990	0.876260035035388	0.927269910932694	0.884943344560346	0.858058059784434	0.828205510087257	0.832724919743805	0.917043815634254	0.930941027076522	0.932309417455592	0.892345740593524	0.881389886562020	0.871173142861079	0.858056253811616	0.929688481369425	0.816031781865194	0.833284771339463	0.959633656675690	0.939357710694419	0.832664514047389	0.836614456305417	0.942865856626609	0.911406595849873	0.864490027557454	0.866072061955216	0.905125961025080	0.890690362644157	0.868120419253431	0.663641974171463
0.924257252172573	0.941539094581544	0.926344589907592	0.940786385981032	0.876332126868208	0.927327284405898	0.885121710404874	0.858207724558570	0.828377724929688	0.832930871674397	0.917073244013030	0.930918226000674	0.932219307728269	0.892342156900565	0.881449590272032	0.871246792240977	0.858030655338995	0.929736628644574	0.816120566268631	0.833492755949290	0.959474195963166	0.939402682963197	0.832790881887466	0.836696649771041	0.942707020703544	0.911473955287821	0.864563800842962	0.866145233080016	0.905167853252824	0.890779331171392	0.868298407490615	0.663559947391090
0.924297313720731	0.941691029171323	0.926337543619549	0.940831539323566	0.876433416159645	0.927388844882494	0.885171863785392	0.858385279821154	0.828523413867647	0.833079162584486	0.917081566362414	0.930855019517664	0.932155174891320	0.892378649175159	0.881530749375084	0.871363200796989	0.858095292163346	0.929848532465975	0.816154945081369	0.833637313592618	0.959378128817306	0.939448443589352	0.832875034595439	0.836872552490779	0.942573242550872	0.911528268805197	0.864594049775699	0.866278510646957	0.905305312059896	0.890785785874743	0.868399919252681	0.663534510807037
0.924315633407749	0.941815496947170	0.926337354500696	0.940831350392171	0.876492274354914	0.927438189958557	0.885267044432647	0.858539993968319	0.828573692967420	0.833148421982449	0.917066695221724	0.930893105101108	0.932202507532564	0.892269436127022	0.881508407750717	0.871479015531067	0.858265061786359	0.929977270548455	0.816182771782619	0.833705852864372	0.959457440111027	0.939458511665834	0.832976308840170	0.836956530370618	0.942476471385721	0.911430033709364	0.864634508669745	0.866421966779089	0.905383622093242	0.890859304829411	0.868450045826305	0.663410631506244
0.924308086986680	0.941887263324319	0.926287601095539	0.940909899778836	0.876528268348075	0.927419991985617	0.885397771348000	0.858671235501862	0.828657543185607	0.833221410541570	0.917074450412122	0.930870180036001	0.932312793762161	0.892245611263958	0.881551424869772	0.871624313052543	0.858387965371871	0.930061146425362	0.816223166112599	0.833772471774219	0.959432833620157	0.939439712883069	0.833025529968483	0.837020243433546	0.942469027223152	0.911368551506738	0.864591877436350	0.866518382721240	0.905448251249873	0.890971043651937	0.868469096666928	0.663230460487660
0.924299321018557	0.941949716244987	0.926219005070060	0.940958774823271	0.876553376318028	0.927416313972860	0.885312750097216	0.858719627390260	0.828625446867257	0.833166650883778	0.917183587096941	0.930951436363046	0.932366419971790	0.892245289866847	0.881494833595426	0.871721168735948	0.858625076982144	0.930045058737162	0.816154874332058	0.833712552105931	0.959406080852664	0.939427182909656	0.832972495626285	0.836921088331864	0.942518759644705	0.911363014093380	0.864629941532067	0.866589633105200	0.905378957858958	0.891092302823709	0.868334279330073	0.663100288713531
0.924345525336079	0.941938466783818	0.926222015249107	0.940930964726049	0.876661928415551	0.927456639377726	0.885249520088004	0.858644326321895	0.828539524802235	0.833064931673578	0.917278720346310	0.931011532831214	0.932347104501935	0.892369825146021	0.881436746800953	0.871742437672654	0.858631367696629	0.930047718721585	0.816048543997061	0.833608388310370	0.959430607032812	0.939366039757356	0.832919114752682	0.836800686227400	0.942670949821293	0.911392021849571	0.864650644284694	0.866598225463081	0.905352373506768	0.891153828382176	0.868190326624661	0.662902148216710
0.924336127838505	0.941920192566244	0.926056280223251	0.940967005759244	0.876781936153630	0.927413264903192	0.885291480546276	0.858619911120902	0.828572107842046	0.833092041623382	0.917299655077756	0.931069821594476	0.932384178284644	0.892475672901879	0.881349790106462	0.871787638297822	0.858652282730363	0.930001802667284	0.816030222560130	0.833651116754113	0.959398477430296	0.939401387991108	0.832923336584043	0.836855141123981	0.942626596581608	0.911385343618605	0.864711221303003	0.866576708816683	0.905375872176167	0.891162200919686	0.868109049198298	0.662714446085836
0.924366972133789	0.941813418283121	0.925986399951260	0.940919497881167	0.876820904153299	0.927391148299246	0.885246043681362	0.858600718137384	0.828533372794897	0.833027082161995	0.917376737924077	0.931164098553630	0.932436574696253	0.892492678732493	0.881365592842575	0.871743508596140	0.858650543449849	0.929872548881425	0.816020756290359	0.833581154625067	0.959411955098889	0.939440532935410	0.832836991214407	0.836839388037596	0.942593601461198	0.911382367898932	0.864756041386641	0.866612855060484	0.905286386074447	0.891219072823557	0.868026638005660	0.662519609198365
0.924410158243627	0.941799643546493	0.925914388533810	0.940982651471303	0.876864437137027	0.927309508979139	0.885237236882749	0.858508062581494	0.828440066711041	0.832953039400049	0.917324188343848	0.931300579133670	0.932510229136080	0.892518801543851	0.881348895330022	0.871659056884857	0.858705876677775	0.929705081779460	0.815922740493520	0.833506238082454	0.959401842492519	0.939398184625852	0.832788340463678	0.836716671965192	0.942532755793764	0.911355694306925	0.864803834729486	0.866438551882187	0.905256212776438	0.891314775524199	0.867932536366462	0.662501649822829
0.924311529265662	0.941819354615100	0.925920182082440	0.940968145162751	0.876963747756736	0.927316328779094	0.885096764538026	0.858475884508062	0.828361769178077	0.832892620883880	0.917299209745869	0.931430393815539	0.932540935488129	0.892622035322931	0.881328296437059	0.871609748434925	0.858694992907592	0.929550804701459	0.815746774394843	0.833443352357919	0.959400901398258	0.939379739508773	0.832692788602459	0.836678249378150	0.942475520806590	0.911368300740378	0.864872615531862	0.866412831818237	0.905272557195166	0.891275781712533	0.867821045450545	0.662422182940210
0.924265646701143	0.941814313464072	0.925902340345351	0.940890496614320	0.877032643060905	0.927306635652888	0.885091075801148	0.858481709345844	0.828375126689685	0.832917089253946	0.917265584936781	0.931520747108730	0.932614627413582	0.892569197725708	0.881286725532725	0.871605212689101	0.858602849690401	0.929451183754410	0.815651437760768	0.833463785908616	0.959541137876129	0.939430247476609	0.832642918029270	0.836668374320484	0.942407956591570	0.911369861476502	0.864948368205572	0.866521142466757	0.905264125685850	0.891229674536518	0.867741478670784	0.662327118668407
0.924285828479550	0.941858988828816	0.925871877675810	0.940868124869032	0.877145719230977	0.927392202652328	0.885224951104005	0.858491049069218	0.828443460849670	0.832970481179469	0.917221957777262	0.931481587034467	0.932747059611289	0.892533073452084	0.881405790938103	0.871558216175296	0.858545698502566	0.929463582596126	0.815715835210646	0.833520761203548	0.959630736892509	0.939475420169841	0.832657442190747	0.836716612697643	0.942395066522681	0.911374053146813	0.864981955016871	0.866544209128473	0.905380674308915	0.891190778712420	0.867815553492808	0.662213119575507
0.924417642372104	0.941989420401347	0.925848015932450	0.940894059600162	0.877196639738773	0.927452562792010	0.885227841935255	0.858483916430853	0.828435179749889	0.832973554554618	0.917237407318526	0.931485897334237	0.932856495155436	0.892390810954284	0.881567068669647	0.871550068006579	0.858587818236945	0.929453791340811	0.815755380583470	0.833514786061013	0.959742579426764	0.939530265799163	0.832646123133957	0.836700402517651	0.942410836985427	0.911403158628608	0.865084958462340	0.866560704738533	0.905505122638228	0.891122873312932	0.867863334123098	0.662135713882726
0.924523265314909	0.942069112663703	0.925855266271017	0.940888883706834	0.877254277758214	0.927506807044971	0.885334079214049	0.858554940632216	0.828394282276460	0.832967560233111	0.917259117292999	0.931394822961073	0.932866063336756	0.892412828118139	0.881765777197279	0.871506450613541	0.858568946006129	0.929492896807612	0.815839104505321	0.833498184967097	0.959840749704743	0.939522322340100	0.832680812389451	0.836800948490391	0.942479739820241	0.911496946604884	0.865160386241255	0.866566470795362	0.905690310305140	0.891128643867003	0.867958420562141	0.662011889037677
0.924544986891603	0.942104583894987	0.925784644421126	0.940939746342226	0.877295317905676	0.927526323719988	0.885493439906956	0.858751289241925	0.828538890317656	0.833119630490273	0.917177661875636	0.931369542618372	0.932907739683683	0.892430708385097	0.881884366276133	0.871604411702357	0.858543746378579	0.929584575969158	0.816003775676162	0.833666517195054	0.959851728200629	0.939491563669768	0.832765523354487	0.836981057952990	0.942506767204791	0.911609797113906	0.865216603108335	0.866554528940209	0.905796243970219	0.891119403190808	0.868106361384328	0.661948890643024
0.924583218507277	0.942090303456290	0.925805880391210	0.940947707747100	0.877360415597970	0.927586398773894	0.885518404524904	0.858860933163580	0.828570640127838	0.833152578894000	0.917193125400028	0.931412472058002	0.932872731536203	0.892437003257950	0.881958257390596	0.871679144663105	0.858469690267213	0.929732906540759	0.816182918339055	0.833686772055756	0.959787028153929	0.939453454166703	0.832798292474047	0.837072681008347	0.942528762697433	0.911712037321499	0.865254785782948	0.866681010038059	0.905810203319430	0.891171214201049	0.868194516614553	0.661880513410813
0.924696450402871	0.942144307098495	0.925774070311554	0.940990132729136	0.877396120859900	0.927599626789425	0.885585877709419	0.858930864520585	0.828640813639895	0.833262612797314	0.917222877496936	0.931485545284991	0.932799448255545	0.892470008871787	0.882003279244411	0.871747843822169	0.858455734955944	0.929833530836877	0.816276514457246	0.833801181161973	0.959677818765657	0.939378329014084	0.832887398647569	0.837102179581692	0.942499138578501	0.911820484066568	0.865317753186465	0.866686443291549	0.905824016927763	0.891287149835282	0.868316617263988	0.661832158198428
0.924761047633388	0.942310175617675	0.925765144112839	0.941034640603114	0.877410037220259	0.927524114960443	0.885546164345758	0.858975666987469	0.828686972670966	0.833323213582027	0.917228016021235	0.931490905251880	0.932718089868136	0.892523972611826	0.882116675670942	0.871769222850778	0.858540461706361	0.929978971237885	0.816324028418777	0.833869638975269	0.959642569431382	0.939288289788934	0.832934911517778	0.837184629021109	0.942469328986024	0.911892704179449	0.865366521888295	0.866706127977915	0.905827751833611	0.891257827014226	0.868363411969794	0.661789008264270
0.924774747513447	0.942384081253559	0.925790910499975	0.940962670057696	0.877297405622178	0.927430064813904	0.885571054574585	0.858953113834285	0.828655803599106	0.833327648652582	0.917199609096101	0.931455009801894	0.932649429535037	0.892433489986836	0.882070304588163	0.871785329480813	0.858728942914328	0.930121421310209	0.816345305409036	0.833881225920915	0.959731174892614	0.939177245996732	0.832946672483364	0.837161727719482	0.942460948504992	0.911810626835935	0.865342206904210	0.866709010364472	0.905716444339569	0.891265945047791	0.868339691220112	0.661629629912611
0.924751072990605	0.942351061293882	0.925852301902603	0.940904643222884	0.877186539757456	0.927371640181301	0.885624939162871	0.858932881305029	0.828618166268225	0.833296547354245	0.917189465498613	0.931252116671360	0.932639789980960	0.892392983692224	0.882040110032270	0.871788352600448	0.858874378279717	0.930176401544531	0.816402129553083	0.833853521599597	0.959706371022881	0.939150351699470	0.832969412705635	0.837201122392340	0.942489329638637	0.911749180679639	0.865206904275695	0.866706970697277	0.905660221169082	0.891295449097973	0.868392178700422	0.661477063298084
0.924670545345308	0.942287354522637	0.925891523326535	0.940872650995002	0.877117378986648	0.927344406885872	0.885537820177023	0.858870926908701	0.828510637991993	0.833192625351900	0.917187417569802	0.931143166758688	0.932554047291259	0.892366615968926	0.881913078219007	0.871713663638271	0.859142421905540	0.930055981013437	0.816366796388616	0.833748799144920	0.959688768769395	0.939177661296910	0.832864385407130	0.837102856731389	0.942447032850181	0.911717870648777	0.865180478811435	0.866691138068147	0.905494640108616	0.891290547303601	0.868348686714681	0.661454000221159
0.924611149054412	0.942153321468498	0.925891331963013	0.940790292021265	0.877128139446012	0.927324060808007	0.885499600928292	0.858764490908994	0.828430831698014	0.833122365464046	0.917047346781025	0.931062310190471	0.932455826799843	0.892451515496441	0.881932496130229	0.871608078146371	0.859101499839009	0.930007825520109	0.816305399975963	0.833671754487681	0.959773142473607	0.939159588742671	0.832772448647938	0.837005324938708	0.942444913128683	0.911695080758805	0.865149844930618	0.866622402589026	0.905430038768481	0.891238312140733	0.868294475008676	0.661433970485391
0.924507869254213	0.942093298910904	0.925731961930522	0.940794245274476	0.877118089275214	0.927282444312831	0.885554061453144	0.858658361653882	0.828483189559309	0.833169753013035	0.916818769214320	0.931057076631344	0.932467390627589	0.892549527757005	0.881966128559986	0.871583726799602	0.859013874870112	0.929915319648052	0.816316877943534	0.833733729668363	0.959798471541410	0.939172292509922	0.832695249226716	0.836941662840796	0.942307070815630	0.911677349148429	0.865258555297524	0.866622523290547	0.905485650015642	0.891220731959037	0.868303032505583	0.661452587702498
0.924445482171446	0.941986568398031	0.925707034265141	0.940719225463399	0.877100930347291	0.927284871449007	0.885511041500259	0.858568812840212	0.828449810305523	0.833119990563397	0.916746641354792	0.931070262278136	0.932524864069446	0.892587442004626	0.882050240427244	0.871542115575476	0.858962168016650	0.929759830653456	0.816286189718424	0.833674699025407	0.959889513109826	0.939200907126016	0.832554814370650	0.836821894625437	0.942221571059308	0.911670838618526	0.865365492659180	0.866645741592642	0.905552137549813	0.891213982342210	0.868275894077426	0.661453336537644
0.924426638541229	0.941885460277220	0.925723363846618	0.940755266856391	0.877057868629867	0.927272104419693	0.885546131701853	0.858500103220863	0.828387826747853	0.833059650489182	0.916600359313468	0.931107468521751	0.932587578102245	0.892560604145557	0.882134205862344	0.871470158624738	0.859012258494893	0.929610330772938	0.816237891137927	0.833620514916034	0.959914077674579	0.939162123635993	0.832529359465522	0.836722140097369	0.942168205815213	0.911671595158929	0.865399890972020	0.866503224499749	0.905694302640747	0.891226689173149	0.868308296369052	0.661526705215670
0.924379600330687	0.941848498948145	0.925771738648447	0.940733703342089	0.877040468413753	0.927364337353512	0.885483536397833	0.858578893872377	0.828420001785118	0.833083692468280	0.916575473751452	0.931195757093625	0.932639722934141	0.892617076724070	0.882174023960416	0.871371141798167	0.858996509315072	0.929505359343850	0.816220207382152	0.833645173943582	0.959893670186275	0.939195509640961	0.832481545710831	0.836798702624855	0.942130892048404	0.911733760594719	0.865384152817339	0.866546516295956	0.905777375769185	0.891139928093329	0.868333161903934	0.661529991343629
0.924370098518164	0.941758355802209	0.925819261782216	0.940630844051854	0.877043766502398	0.927365264960396	0.885553501376411	0.858690685960777	0.828518195893516	0.833181476460207	0.916614569052287	0.931268428090683	0.932673421556944	0.892546133214348	0.882118588237951	0.871392690434121	0.858901924544240	0.929471188484321	0.816226417314351	0.833734989815863	0.959958256509739	0.939266339528257	0.832482510868982	0.836834520839612	0.942061228249422	0.911745402263337	0.865370495100895	0.866701875677917	0.905706001020889	0.891077022478362	0.868401517644759	0.661466546263614
0.924374493131112	0.941708572249434	0.925851628118692	0.940649482508251	0.877061643107247	0.927323346988481	0.885720218486406	0.858758963975835	0.828677646259264	0.833304289284090	0.916650909197079	0.931210855295304	0.932706727529910	0.892555156550642	0.882159619674421	0.871478074594133	0.858842475986215	0.929532387759346	0.816263502810256	0.833855699635522	0.959938566796040	0.939276412287633	0.832536705834306	0.836907305247050	0.942044294735238	0.911799805661221	0.865317165640825	0.866812930322125	0.905665195241267	0.891069853761110	0.868534955750890	0.661380424657601
0.924470441756621	0.941753647885630	0.925903393999969	0.940695398524459	0.877011303578056	0.927318845774530	0.885709376211688	0.858821616640666	0.828738461017690	0.833359268895231	0.916736303876607	0.931300973432204	0.932765424289181	0.892507135706495	0.882171722616029	0.871570472124665	0.858979316740863	0.929555172374646	0.816282179285847	0.833901837018873	0.959958317541490	0.939282883982050	0.832522407003901	0.836943692262664	0.942047685974643	0.911776983234937	0.865313032482255	0.866867829617563	0.905634375874672	0.891048019162953	0.868610385399971	0.661358208986058
0.924569206715481	0.941726996497003	0.925991895114086	0.940715601601244	0.876996134215899	0.927315737685981	0.885760398088081	0.858895270573217	0.828763676036974	0.833393387678797	0.916774315620042	0.931273470340283	0.932756356118137	0.892578896481404	0.882211199175474	0.871615321060279	0.859108842323203	0.929607042011016	0.816334847993957	0.833923228033077	0.959991944803566	0.939213418287655	0.832607335834392	0.837028175239440	0.942141808617483	0.911788954237981	0.865308758510606	0.866878852356180	0.905669798926557	0.891036531308495	0.868676720843953	0.661334274781303
0.924603106477339	0.941713791976282	0.926031552084696	0.940794813685368	0.876979524887527	0.927287887330201	0.885849240073591	0.859063340388080	0.828896224722155	0.833533197819909	0.916736833916724	0.931243481861503	0.932734772908861	0.892603024110418	0.882164817245148	0.871755501799326	0.859235424162436	0.929684700560875	0.816505377561697	0.834079092929097	0.959987961163885	0.939175956790188	0.832761501954148	0.837180320540643	0.942198233849041	0.911832757880869	0.865294206774657	0.866887047785848	0.905681874270125	0.891031493837450	0.868801296812157	0.661358524040535
0.924710986518839	0.941695885292142	0.926179756254196	0.940771510498098	0.876986582602334	0.927301439402716	0.885755082992037	0.859118416857972	0.828855066833643	0.833499686464945	0.916782628956078	0.931181154771681	0.932652276284863	0.892565044775960	0.882087896116410	0.871827564809101	0.859273308731349	0.929745241395102	0.816605268161801	0.834029761988962	0.959969129734731	0.939203109155028	0.832789852027916	0.837236124948399	0.942247065401792	0.911887666024296	0.865265660421566	0.866968298427484	0.905568907387324	0.891041437970314	0.868827341255458	0.661333471238715
0.924873326179140	0.941748265446316	0.926255743591081	0.940824531380333	0.876977215474018	0.927357000296185	0.885701459881920	0.859129778614459	0.828808534201502	0.833477276145599	0.916840557821392	0.931142272576057	0.932476450229462	0.892567806983946	0.881988505148149	0.871877765270819	0.859368017406802	0.929727308388660	0.816585161366015	0.834016671743851	0.959877660692666	0.939228098576935	0.832762793372050	0.837222503582154	0.942198412205876	0.911865779146884	0.865206340901596	0.866963345792735	0.905521648350957	0.891097422094715	0.868833479392140	0.661347916822301
0.924928531078566	0.941927936704452	0.926321864714146	0.940870391446476	0.876954213954886	0.927387810021613	0.885497694136736	0.859099967442816	0.828709175608753	0.833395068607302	0.916885835869386	0.931099121824405	0.932332255162992	0.892562835130053	0.881883378205362	0.871903802324207	0.859558178023079	0.929741737439772	0.816437718204204	0.833937033161418	0.959849374191158	0.939286255911044	0.832654195376970	0.837279710722836	0.942165368479258	0.911852205247631	0.865056949851288	0.866972991127982	0.905535681571419	0.891031317562815	0.868682788178601	0.661439679389598
0.924962489219662	0.942023078716753	0.926396822892171	0.940861158257186	0.876894713217605	0.927336599535314	0.885419982737076	0.859023460752143	0.828522573853208	0.833239387740342	0.916914257944676	0.931153538917724	0.932285542974397	0.892423651356020	0.881682397312973	0.871905200471886	0.859802797435805	0.929787809339388	0.816314983556459	0.833786263536481	0.959934172804263	0.939319493273269	0.832591743400144	0.837177333467731	0.942137787638629	0.911711561299825	0.864923090712195	0.866948444787868	0.905492433914250	0.891064045579057	0.868512721494577	0.661475622339687
0.924969899420798	0.942036647556689	0.926456493100098	0.940912416167532	0.876843813984503	0.927293290778784	0.885432138829924	0.858969455452251	0.828444061739034	0.833131041373110	0.916945136080059	0.931119741842378	0.932267571424634	0.892393273922690	0.881607221789994	0.871882668261818	0.859984118344039	0.929814761943394	0.816277343108088	0.833681358278364	0.959903033273426	0.939348300972597	0.832559344848779	0.837120857077078	0.942168723396056	0.911639907846463	0.864767231325793	0.866853848126859	0.905486417197795	0.891144421149064	0.868431879940282	0.661451188088535
0.924958421980516	0.942042357878818	0.926482587624419	0.940916683115104	0.876812880720546	0.927306616303212	0.885334403835030	0.858947215224364	0.828323457447963	0.833008964389822	0.917043654043868	0.931252042909813	0.932220355967735	0.892403849158947	0.881521974891034	0.871847027836952	0.860304665897031	0.929773094150825	0.816244513869213	0.833554510587739	0.959868610292510	0.939362664783397	0.832506173595942	0.837031508538035	0.942258476691789	0.911649040136954	0.864755921803426	0.866808527432572	0.905372136687808	0.891202431836969	0.868334436183820	0.661475356253052
0.925013381235637	0.941987715749641	0.926539013319134	0.940873895056166	0.876900989395508	0.927363465974886	0.885377609016443	0.858914276882104	0.828305177951345	0.832995870190525	0.917116862803937	0.931334371365777	0.932167942561823	0.892492023468262	0.881536962969571	0.871814379884409	0.860411637029166	0.929849624594398	0.816270680438791	0.833533177383511	0.959863209988823	0.939329649765019	0.832550191760774	0.836973506882444	0.942476718431939	0.911688232338089	0.864765754203168	0.866765722368310	0.905337321691327	0.891205568205813	0.868371171808858	0.661433074862028
0.925005954619400	0.941973398622381	0.926429077337877	0.940926120108792	0.876995779666299	0.927347760357224	0.885556251064716	0.858961702269688	0.828456702439141	0.833167983552302	0.917136002281841	0.931370285250691	0.932224401193829	0.892506357893685	0.881593710579424	0.871857506479572	0.860518171601630	0.929953306361290	0.816410012958226	0.833719391698846	0.959834584700819	0.939348620290766	0.832687243558226	0.837063142422811	0.942513432873007	0.911680767029862	0.864850584988431	0.866772181021301	0.905362729408157	0.891149184210352	0.868502131959452	0.661390850460244
0.925032999935869	0.941883972760086	0.926412987823499	0.940930509053902	0.877040827723720	0.927354225118003	0.885669549434040	0.859013987914388	0.828540300983556	0.833243307330483	0.917255860964486	0.931418061294698	0.932317015007739	0.892432369405536	0.881757703867835	0.871839327020210	0.860645720055519	0.930014017284488	0.816570142042890	0.833785200407861	0.959860148659400	0.939354196193842	0.832748202554222	0.837119166620955	0.942564071605038	0.911648891160061	0.864982388806457	0.866875684957836	0.905293649060357	0.891151387543472	0.868606878225081	0.661331940560721
0.925098282441720	0.941870774351189	0.926383477853077	0.941055454307235	0.877104746942582	0.927330848849564	0.885774513632572	0.859027129591776	0.828580740643148	0.833317465199052	0.917256816343724	0.931474825080012	0.932416662547336	0.892416883161654	0.881863616612375	0.871795485566773	0.860790097199454	0.930015326730925	0.816680792033842	0.833857302742029	0.959850412043639	0.939292531288951	0.832842065470596	0.837161179304976	0.942562983897443	0.911646894033481	0.865106253076099	0.866779571747982	0.905309244942955	0.891240861362801	0.868713858736452	0.661348503901650
0.925077903645389	0.941873568925773	0.926460213370780	0.941075498792253	0.877194977196549	0.927358329245114	0.885666831946442	0.859069597918795	0.828584823177116	0.833340290048161	0.917295379827606	0.931517609775364	0.932442819689390	0.892519376928591	0.881922274450036	0.871792152394712	0.860867983654514	0.930000386047014	0.816701629825019	0.833871931795425	0.959839797718022	0.939282226934616	0.832873046528393	0.837259705392951	0.942515523008187	0.911709228494759	0.865161850172599	0.866812768585150	0.905378918941481	0.891212428739708	0.868767048051431	0.661292991054772
0.925117949738054	0.941879689919355	0.926497862512970	0.941020822303368	0.877231925117241	0.927335526988816	0.885656163848408	0.859104503249207	0.828600302757599	0.833367366024224	0.917340773099826	0.931558160596187	0.932477468245132	0.892470385348716	0.881869015516678	0.871821061919201	0.860843071918333	0.929962283710540	0.816744502545325	0.833891752305119	0.959920470745825	0.939338379427093	0.832864542414926	0.837342582376324	0.942423516492172	0.911733984604543	0.865156831292034	0.866908604964415	0.905386965637612	0.891183366968796	0.868787874931355	0.661234737441095
0.925175076527354	0.941955717732331	0.926490468898622	0.941056673654521	0.877304902067106	0.927371254455230	0.885753813619574	0.859088259008213	0.828656151445020	0.833410251341425	0.917357940113197	0.931460490372380	0.932509792096132	0.892422336042861	0.881895893736184	0.871807956449635	0.860833751233249	0.929951352809182	0.816776250853655	0.833926016174996	0.959965614219473	0.939367679740234	0.832823431804414	0.837398431030451	0.942408331885759	0.911689306846048	0.865090609968455	0.866899688696584	0.905422147377453	0.891141640022381	0.868872013899617	0.661157908637163
0.925307874870669	0.942095576582272	0.926464768346827	0.941142135763076	0.877283207005599	0.927376942767643	0.885663561740497	0.859035890515137	0.828559177989136	0.833317311534525	0.917432814192212	0.931439260562559	0.932524338234806	0.892279237270801	0.881933509720872	0.871781316634135	0.860900469051360	0.929876507551779	0.816677189796527	0.833831612679494	0.960056506392869	0.939421582181791	0.832649802200112	0.837347743810277	0.942430953714888	0.911600083391254	0.865063022278790	0.866908431324688	0.905403706324544	0.891065132428425	0.868784452519589	0.661097650615519
0.925410650085054	0.942160446450668	0.926438435457788	0.941210356350229	0.877210399348048	0.927434878336458	0.885615146249476	0.859028296928606	0.828420513543468	0.833192395475740	0.917509377878224	0.931335672903732	0.932456481317993	0.892267616681827	0.881979684770621	0.871683784880542	0.860899406451237	0.929780358043625	0.816559821308862	0.833707835041111	0.960160098977184	0.939441956755568	0.832528632481445	0.837388925778303	0.942503650384227	0.911539712577734	0.865021776721126	0.866904303033838	0.905387000226356	0.891015715344325	0.868702490626846	0.661006359653567
0.925447654741108	0.942176028939012	0.926316585354426	0.941353678049190	0.877104934044929	0.927519395650755	0.885657144988097	0.859112725569098	0.828416201782698	0.833190737057792	0.917467204315431	0.931313027160061	0.932421417004523	0.892241888130362	0.881923385606572	0.871666821980190	0.860880143232450	0.929710838351751	0.816526469742629	0.833724067574160	0.960176826575854	0.939413844853334	0.832469598335015	0.837506728677944	0.942540452249732	0.911500681370073	0.864980394660097	0.866883876856052	0.905338710752800	0.890937179930318	0.868670886375782	0.660963510587228
0.925526794795141	0.942150214166726	0.926313335074070	0.941441901175858	0.877044820739787	0.927611358930634	0.885614106465703	0.859096605180644	0.828307703774695	0.833084277188428	0.917509134028228	0.931364557706036	0.932310118653973	0.892249404457702	0.881875018528488	0.871677638583186	0.860778510607233	0.929695821607567	0.816541891386874	0.833604562327118	0.960112997074449	0.939406975553402	0.832419782823824	0.837510266488598	0.942580227334839	0.911495396785128	0.864924192336094	0.866966755479637	0.905279283881057	0.890927804258466	0.868630206977723	0.660914016722064
0.925671092326571	0.942213178269217	0.926234631912581	0.941540433937769	0.877027549263344	0.927682511985440	0.885694531908312	0.859053119201337	0.828258770932000	0.833081543621576	0.917561498188763	0.931464428318145	0.932204486112779	0.892274722331590	0.881867818416791	0.871682996370655	0.860707313825006	0.929675679442435	0.816550210465275	0.833599110662671	0.959993680289170	0.939364803076707	0.832487882948341	0.837471983519080	0.942542602745732	0.911549769822953	0.864906741479031	0.866938428569881	0.905272325900852	0.890999791725419	0.868664122403158	0.660893370635322
0.925757378691401	0.942391971438844	0.926179815408198	0.941615402213397	0.877062680641818	0.927698517101837	0.885682055215957	0.859032283506456	0.828312757595846	0.833139089238702	0.917627819898475	0.931538347770619	0.932134335364542	0.892343449221701	0.881948020385879	0.871656803079862	0.860748951480010	0.929736140262188	0.816543870744005	0.833660285557237	0.959925610749608	0.939315825055536	0.832561356724513	0.837549701189648	0.942522179950352	0.911627622615451	0.864930710074278	0.866930898179572	0.905359595190915	0.890979176211215	0.868662710492366	0.660908479598946
0.925779987350817	0.942429440415258	0.926173560526579	0.941554759375660	0.877029313286988	0.927716988875030	0.885780359730188	0.858991087993034	0.828390533431377	0.833226391965766	0.917665042376638	0.931581915986187	0.932115045625923	0.892286724448293	0.881961005563391	0.871642475691917	0.860933806557010	0.929878838093360	0.816562960239104	0.833755182486628	0.959988275100336	0.939244835877684	0.832617604819430	0.837558507164772	0.942525725795718	0.911659691628180	0.864964283922220	0.866891992674623	0.905415785011896	0.890981241415223	0.868683092135007	0.660818379426133
0.925776550921270	0.942345432197054	0.926219035944225	0.941504541272427	0.877022664851306	0.927705773710375	0.885961111998158	0.859012002320374	0.828535526264066	0.833344052770600	0.917727306974133	0.931403683328704	0.932172106288567	0.892294778618697	0.882072924360358	0.871632057673825	0.861113553058071	0.929977835753357	0.816652860383214	0.833877209313490	0.959939281711249	0.939280284452652	0.832693069434155	0.837636542289536	0.942583041963207	0.911702395258848	0.864920983932748	0.866900206885308	0.905542152936081	0.891007630178655	0.868826780081566	0.660699663183074
0.925746521214279	0.942249661331038	0.926291160146559	0.941457213855302	0.877054732251403	0.927709203644390	0.886011799140151	0.859029217072452	0.828617762696135	0.833396802836341	0.917794221306199	0.931267701062525	0.932175077603289	0.892264443623227	0.882068904905035	0.871593100098952	0.861379140968127	0.929948320901593	0.816696271761110	0.833928697970738	0.959918401091728	0.939409424666317	0.832690804968781	0.837631357773721	0.942615784072700	0.911719155443217	0.864984041672275	0.866928520453930	0.905556273503997	0.890987114364990	0.868900743820986	0.660690180430367
0.925755357758918	0.942110269641774	0.926338191719505	0.941364848577885	0.877115016613632	0.927736035996923	0.886101966717454	0.859022844320755	0.828684833171563	0.833451194381275	0.917743215657335	0.931172585942666	0.932170017278521	0.892278014021487	0.882156891886297	0.871536787131869	0.861384352358903	0.930057015490233	0.816733816485209	0.833983321685415	0.960014919735222	0.939459161787405	0.832674512705378	0.837617314364838	0.942699110957145	0.911717855343930	0.865006623683415	0.866940901347231	0.905609430280811	0.890915097649947	0.868997215218781	0.660690902881178
0.925716865704917	0.942075080029987	0.926237141441268	0.941368563863818	0.877176205737690	0.927752392703328	0.886211583444430	0.859079016110141	0.828808374044209	0.833577934354849	0.917606804685267	0.931174557288642	0.932253924320537	0.892282545392678	0.882234980126495	0.871561930756339	0.861356354920178	0.930142887365264	0.816819576496570	0.834131608003446	0.960051594749267	0.939487537368480	0.832682601586077	0.837657875383766	0.942675722784217	0.911678367545385	0.865128837847321	0.866975945120316	0.905745325824096	0.890879033408633	0.869079218878766	0.660703613452171
0.925683132406753	0.942021532776436	0.926275119438643	0.941310431799919	0.877228976542731	0.927765450149777	0.886170226160922	0.859147859833465	0.828799190723560	0.833555990393091	0.917626343626145	0.931204911028564	0.932351899110492	0.892238957260263	0.882355713662959	0.871589613778521	0.861334974887981	0.930112155796058	0.816800823754491	0.834096547563072	0.960141947867197	0.939491364394328	0.832587362803277	0.837614326245572	0.942731712306182	0.911615837141489	0.865233081755142	0.867063383740227	0.905869389182268	0.890815442792383	0.869039423091003	0.660688002911812
0.925692669813254	0.941984670589464	0.926316834602696	0.941388129527368	0.877285001984742	0.927753401898090	0.886153601873346	0.859088858022856	0.828709151601999	0.833479859778065	0.917535833762364	0.931283323507447	0.932442664282794	0.892162339671698	0.882426456456886	0.871552950570486	0.861378929589331	0.929997646170194	0.816697974693945	0.834024371932246	0.960170729359428	0.939416241671376	0.832550624565197	0.837544512719106	0.942797692624051	0.911514394828549	0.865247395179788	0.866909449170750	0.906050072607585	0.890769896423512	0.868992016202263	0.660755684440147
0.925635871755635	0.941973228694130	0.926338935145089	0.941403590356708	0.877302892901349	0.927794901248365	0.885986458631218	0.859066995105746	0.828619521526461	0.833388425007746	0.917509197600961	0.931413504521428	0.932488635537720	0.892207446038252	0.882461512529390	0.871432988474245	0.861352147966501	0.929891760359251	0.816561708050985	0.833931383485001	0.960157027400006	0.939424884333815	0.832445583192883	0.837575037146614	0.942848244063614	0.911458098088893	0.865189958665672	0.866839575967243	0.906194268639849	0.890627778247028	0.868834195933357	0.660776001556169
0.925576390371680	0.941913016444842	0.926317229225422	0.941360108748306	0.877291333290609	0.927686515467571	0.885896544256200	0.859004904541601	0.828501171811399	0.833291503825161	0.917473236575777	0.931495887848819	0.932479352149449	0.892102899121482	0.882387737140580	0.871344233315107	0.861242810784973	0.929794306437024	0.816432813217813	0.833833619776966	0.960196500375893	0.939473174538756	0.832300414097677	0.837538123591275	0.942843038265134	0.911340068293314	0.865155793857708	0.866838344254919	0.906128188440643	0.890514070320573	0.868675791264758	0.660759551906494
0.925513693484033	0.941860148214275	0.926235188796620	0.941400303844218	0.877254774787437	0.927540197557141	0.885890172917160	0.858882101400024	0.828445671339180	0.833228793749695	0.917398420884712	0.931426008916386	0.932464974601868	0.892077905028600	0.882394613289880	0.871252944382174	0.861210403251474	0.929730337831369	0.816348089534866	0.833771425648449	0.960151150346717	0.939446190727120	0.832199242469920	0.837471807117990	0.942822664440343	0.911270421569868	0.865112665678697	0.866730493412715	0.906112030345919	0.890463442358707	0.868588823683410	0.660744557473021
0.925527858913235	0.941879592510536	0.926146147919931	0.941429906565810	0.877170651559961	0.927459594086465	0.885762836537038	0.858694263439549	0.828328297805966	0.833113143466990	0.917423436111942	0.931504812755742	0.932482158278608	0.891991747954554	0.882378119893710	0.871136867330727	0.861342392275816	0.929603661746727	0.816239540372176	0.833645280801572	0.960151326398738	0.939429188278769	0.832083110847972	0.837329069376221	0.942747893165387	0.911201372820737	0.865106414455786	0.866561849472609	0.906103437813845	0.890424602689851	0.868450044887972	0.660790947848897
0.925567041045846	0.941835212025208	0.926113620613171	0.941382740661001	0.877108430089187	0.927394689886085	0.885748059710481	0.858563894045420	0.828242976169906	0.833027512783949	0.917438404464080	0.931441801491741	0.932432966597636	0.892019487300562	0.882416579620962	0.871009421967702	0.861439845998320	0.929508127434119	0.816177780702951	0.833553281476149	0.960176248783314	0.939354072370770	0.832108215881001	0.837264697007515	0.942743641296793	0.911203901534948	0.865105927110277	0.866389982664247	0.906177204796861	0.890432622435595	0.868389531177124	0.660839275744249
0.925521795128956	0.941777965623285	0.926046597098657	0.941410537487747	0.877084112313394	0.927341538394814	0.885876065736210	0.858582352515439	0.828326488605709	0.833114106269183	0.917412074080358	0.931374677532911	0.932418172633675	0.892001332664776	0.882413271379125	0.871019357606004	0.861478428865970	0.929482180147205	0.816285824574496	0.833649987734787	0.960142411870645	0.939300922625644	0.832230366025263	0.837290374186655	0.942706977842174	0.911262231474855	0.865108915176314	0.866289255942982	0.906222126053376	0.890460738113923	0.868436253480984	0.660901363548434
0.925546987206898	0.941712333763454	0.926116279189307	0.941372424818627	0.877098266147103	0.927348458710596	0.885953703891629	0.858578027359290	0.828374416385916	0.833159198870149	0.917443424334164	0.931324697527601	0.932337599713442	0.891954001781916	0.882427215771512	0.871046854602298	0.861419261993944	0.929503775489833	0.816440310915786	0.833681476643991	0.960037550136706	0.939336390468958	0.832293878299572	0.837352845734127	0.942664763561262	0.911344032878896	0.865115334634222	0.866356974652747	0.906148912882789	0.890513383377832	0.868528829312674	0.660884409122836
0.925647315394442	0.941691096976555	0.926125915039528	0.941413616321046	0.877098139267223	0.927397896768309	0.886122816338584	0.858692932424061	0.828499676991332	0.833317817849887	0.917446985911373	0.931320570482706	0.932202433767106	0.891949917131329	0.882449013113713	0.871105588378540	0.861410290734448	0.929531937389344	0.816551368758781	0.833842738960569	0.959858842786380	0.939373249960117	0.832381126759280	0.837405916160890	0.942525942227713	0.911377019432673	0.865120259658028	0.866358939860560	0.906147786849169	0.890597782792150	0.868701820530411	0.660896696848336
0.925673874139340	0.941825703453231	0.926108730950871	0.941469776261925	0.877106668961966	0.927472794543882	0.886137828283581	0.858825208433744	0.828602323836369	0.833418061254843	0.917436427285193	0.931261448132515	0.932122617271468	0.891982550239933	0.882483421469728	0.871193522354695	0.861473934097876	0.929618351797615	0.816568986123542	0.833949406859980	0.959737067824475	0.939423732824138	0.832388223683645	0.837541871247240	0.942400770412075	0.911413966273554	0.865067802516935	0.866435564795327	0.906244629837916	0.890582874077429	0.868778837109113	0.660963294008560
0.925673445478841	0.941923930588393	0.926119286838882	0.941481760793879	0.877069651222178	0.927532915859443	0.886212691137486	0.858923540122931	0.828600520121388	0.833441730278771	0.917416000213170	0.931303271338745	0.932143563027441	0.891843500924310	0.882412535043743	0.871264928061939	0.861622636725059	0.929731010515140	0.816600797583755	0.833973342437392	0.959765783467916	0.939401475177058	0.832427413397927	0.837604120861055	0.942291581486408	0.911329169600817	0.865036437159739	0.866500264383516	0.906264735260173	0.890641315782890	0.868827254437497	0.660934669655067
0.925661407531376	0.941984747855773	0.926089398914337	0.941566754720605	0.877018438394562	0.927544579220067	0.886306400843899	0.859009726492497	0.828623931977532	0.833451547628211	0.917442890409838	0.931233359881519	0.932206337509223	0.891769733784792	0.882434230712714	0.871345367239687	0.861721304689710	0.929787318693973	0.816651963176491	0.833981648422925	0.959698314205731	0.939360789205200	0.832427776824323	0.837654725217939	0.942267685431053	0.911273456532595	0.864905855761117	0.866532292417126	0.906282779700713	0.890729487681202	0.868869022202566	0.660834879698918
0.925640435989482	0.942041710438145	0.926039652472398	0.941596305932485	0.876965346452087	0.927566370286876	0.886203356763629	0.859028938628604	0.828506996277623	0.833338558111581	0.917544388160219	0.931268572359686	0.932207265448845	0.891698785952362	0.882358799698435	0.871366086799734	0.861934785524508	0.929721249324993	0.816588948668511	0.833863241010090	0.959630082907348	0.939334097490567	0.832311088773993	0.837545682733705	0.942291073260704	0.911272155983539	0.864894341966679	0.866535640708263	0.906164449077749	0.890824527108510	0.868773285288011	0.660772432339509
0.925685978894024	0.942043189286469	0.926038305123678	0.941567866106001	0.877010052306985	0.927620227641563	0.886143389575226	0.858953587560154	0.828357197476105	0.833208706127961	0.917623484675932	0.931295930604980	0.932129601060857	0.891750199645903	0.882292417482476	0.871336479372289	0.861929375877658	0.929692604576541	0.816493650149484	0.833726309857391	0.959618327010802	0.939288085002799	0.832198039517421	0.837426301720287	0.942417179471418	0.911286940456444	0.864876363885594	0.866519554489591	0.906073772489167	0.890846499203906	0.868669650510770	0.660659970121667
0.925677954311365	0.942031812424643	0.925852748923598	0.941614026748026	0.877061113958903	0.927585620450571	0.886199752446899	0.858937642835106	0.828352344897531	0.833225372542636	0.917635730812846	0.931312110642272	0.932108716471052	0.891787058847218	0.882166811961335	0.871344624099838	0.861928471110463	0.929617610049582	0.816518888740857	0.833752812575578	0.959554940508340	0.939331549492845	0.832174710223728	0.837484450749277	0.942344488884028	0.911251081402037	0.864883639624074	0.866500193334600	0.906028455602679	0.890822686136188	0.868642381314900	0.660553731494075
0.925717728805307	0.941931264201850	0.925773817949950	0.941602281664954	0.877043218929787	0.927584485421732	0.886180235937264	0.858930244421112	0.828286205110657	0.833157363575294	0.917713340718831	0.931367232540240	0.932079557228455	0.891745052892153	0.882157048846121	0.871280335162202	0.861925840847096	0.929453986511105	0.816552471114570	0.833680065907001	0.959569402765530	0.939381585930087	0.832078061324093	0.837480118450574	0.942284453581451	0.911227025643080	0.864883629089132	0.866544983687691	0.905858079161154	0.890824556702137	0.868587727120508	0.660437600350768
0.925777486332537	0.941915826012931	0.925699222563551	0.941703364523774	0.877021898045175	0.927506849609103	0.886205232756683	0.858864826994492	0.828187148355866	0.833082157681057	0.917645469803387	0.931464112124438	0.932066860782876	0.891704679280975	0.882130497776855	0.871178472239250	0.861994869082321	0.929257577804260	0.816507907145447	0.833608446528541	0.959580679058822	0.939348643705301	0.832035568843336	0.837374777200623	0.942218124567327	0.911195794218890	0.864880098547564	0.866377080411930	0.905763208046851	0.890854752120347	0.868541800706322	0.660410596899314
0.925699835114265	0.941918376832970	0.925718879226341	0.941704491874243	0.877060282903802	0.927498663873147	0.886078495021484	0.858854818700516	0.828108214330518	0.833007300970706	0.917604370074976	0.931559026384852	0.932016324363568	0.891747793245446	0.882102432470291	0.871097640009393	0.862013352499971	0.929089108937008	0.816374163998824	0.833537703636519	0.959608629977971	0.939353831009477	0.831949455568470	0.837333163543781	0.942154502777781	0.911197487304130	0.864882803425661	0.866353927300506	0.905739115668945	0.890772467657599	0.868467028642077	0.660328266916354
0.925661601926005	0.941892651418991	0.925725082489538	0.941616858236548	0.877101934689107	0.927456817426669	0.886073675388036	0.858884442804206	0.828124474767819	0.833024462866006	0.917570441420279	0.931625896102275	0.932025053557611	0.891652272206192	0.882043227442233	0.871061284904517	0.861946884419278	0.928976101661796	0.816297690664789	0.833550801061128	0.959750252822809	0.939399403160911	0.831898054648180	0.837315687401585	0.942069271821846	0.911166373416426	0.864905616673466	0.866448988190654	0.905694953723197	0.890706281588716	0.868412500957411	0.660242035424345
0.925687498788124	0.941925056879372	0.925736557037609	0.941597897304830	0.877211497669662	0.927492817508639	0.886216693813677	0.858896927196418	0.828200121202281	0.833066982419770	0.917532414731911	0.931559631096966	0.932106765993869	0.891584380122421	0.882158203366094	0.870980121210805	0.861923675383700	0.928968147812253	0.816354172325721	0.833594494928050	0.959840427800512	0.939445827572980	0.831914559074667	0.837357672419042	0.942059846316374	0.911127200406768	0.864917945235329	0.866440586871555	0.905782400983971	0.890655570775821	0.868519792372435	0.660150229453529
0.925801895264479	0.942045384819893	0.925741713897158	0.941623418340369	0.877290328814681	0.927500041095450	0.886233498764485	0.858862737707258	0.828209896826505	0.833067142104497	0.917561923067828	0.931559278297090	0.932183155759922	0.891440777326512	0.882324206781531	0.870926776115582	0.861991986266412	0.928932818914113	0.816366490878787	0.833586320221272	0.959951868330391	0.939511244111980	0.831893089359282	0.837344915189952	0.942088104243899	0.911099212188761	0.865030272137129	0.866449483795227	0.905881127862723	0.890585618877878	0.868581744402653	0.660102618991023
0.925899540013298	0.942117511563725	0.925764868748593	0.941600859512113	0.877367123891167	0.927507808653648	0.886332133111990	0.858908127492192	0.828194038780055	0.833058596449029	0.917604592500166	0.931487745868031	0.932186828788518	0.891501091950162	0.882529566547931	0.870864219200022	0.861989230818407	0.928945132475947	0.816432034239178	0.833561619522563	0.960053344344060	0.939514792238171	0.831924103180956	0.837433719952411	0.942185688102771	0.911137730755260	0.865120620642737	0.866438516192965	0.906043839097446	0.890592305179484	0.868685934362862	0.660000663644861
0.925911456603059	0.942146376435129	0.925699014618011	0.941627022286161	0.877430764586221	0.927500939129350	0.886482695513580	0.859087645213120	0.828366432533321	0.833215516867686	0.917557648798680	0.931488636969733	0.932228066615498	0.891565385576144	0.882636182993099	0.870933341492427	0.861972359680036	0.929014967769704	0.816553619200447	0.833731722738995	0.960069567262532	0.939470095199666	0.832007664544117	0.837602125265515	0.942234453128972	0.911204688119681	0.865176081399085	0.866413434671064	0.906140291548640	0.890576652963676	0.868799822731325	0.659968802076477
0.925935458577398	0.942155599717704	0.925734414685037	0.941612022971006	0.877534986137456	0.927542269788267	0.886503532383030	0.859185365747003	0.828441874815971	0.833265042655232	0.917605151417606	0.931567947864980	0.932197852555802	0.891623356219320	0.882695308995844	0.871013439438305	0.861902351159769	0.929146432989436	0.816690173990530	0.833770354365140	0.959973417808736	0.939409975879007	0.832070998353876	0.837682043794505	0.942273721800198	0.911271546470389	0.865208814839361	0.866562480114722	0.906160250701607	0.890631248591309	0.868847574125350	0.659935387913282
0.926031068203995	0.942234610601557	0.925723938641148	0.941633981110659	0.877604848957460	0.927537113930708	0.886565395247852	0.859216960224321	0.828556189467771	0.833389127835232	0.917652973009432	0.931685178333913	0.932134437713620	0.891701522991186	0.882721288006828	0.871076017092560	0.861896136711041	0.929244105973310	0.816763850189560	0.833907261228084	0.959820614418606	0.939301901802853	0.832200282179470	0.837684039580404	0.942249058193423	0.911370294532791	0.865246916150085	0.866605258614001	0.906184621555374	0.890757811351261	0.868955966859462	0.659930371661263
0.926066955531532	0.942438300489980	0.925735523054299	0.941651158517210	0.877646144688306	0.927451066839403	0.886501202349145	0.859234110437765	0.828635772411334	0.833452454216425	0.917685064114234	0.931738636581539	0.932070879335663	0.891817297297708	0.882796158522139	0.871088469314459	0.861978760656876	0.929364928306792	0.816805565834473	0.833979661369323	0.959728722119516	0.939202964993600	0.832268817322135	0.837736101758500	0.942223817476438	0.911445566256605	0.865259619789101	0.866656123824399	0.906218467481300	0.890755525976286	0.869009987780107	0.659932527503371
0.926044909903608	0.942530420187440	0.925769477350725	0.941536521813569	0.877543266611766	0.927370766508916	0.886504524686684	0.859197732732102	0.828632685999903	0.833456931926104	0.917667318211362	0.931740853887428	0.932027184264374	0.891790802228187	0.882713049914186	0.871112340364329	0.862152991702103	0.929503343510809	0.816813145767039	0.833996095430598	0.959753721434085	0.939068151591477	0.832305697040075	0.837708106944546	0.942220954444014	0.911383572702705	0.865196608682914	0.866665101774246	0.906131696782931	0.890801598550931	0.869006642513560	0.659803928300243
0.925998154817619	0.942510628829847	0.925848697032420	0.941444575395567	0.877417020860932	0.927282289909654	0.886518195591804	0.859153892683536	0.828604080432818	0.833412142503706	0.917655242205311	0.931573143421759	0.932029774626644	0.891797010792245	0.882647501404024	0.871132913343752	0.862279640434919	0.929547771905931	0.816819721688420	0.833955100823490	0.959672252914405	0.939021955989714	0.832325085657499	0.837711971342787	0.942248786801200	0.911356851830689	0.865024379736653	0.866654166809127	0.906088054215961	0.890847045579959	0.869041050444480	0.659656181946596
0.925898169137363	0.942457030506252	0.925900317347922	0.941363712914865	0.877332581993534	0.927243699824549	0.886381309609782	0.859068119426953	0.828492666328515	0.833292599176613	0.917637532535913	0.931501708342752	0.931963064437653	0.891809706329681	0.882480440105616	0.871083731689186	0.862535717634263	0.929401695695072	0.816712936356237	0.833833517437470	0.959609183470313	0.939041011602309	0.832184701509207	0.837580251460078	0.942203879505405	0.911363952909348	0.864975626425034	0.866656131348505	0.905905576202884	0.890864129548634	0.868940642953139	0.659637469243592
0.925823365585706	0.942317291263371	0.925908812695707	0.941230278388685	0.877317929578630	0.927218427277221	0.886305969010824	0.858947048219313	0.828405768620062	0.833194732852845	0.917495050955575	0.931459477396716	0.931864638435042	0.891913826484132	0.882471471409196	0.871012556570065	0.862489578822912	0.929335393467789	0.816577033249019	0.833731324807148	0.959641834599136	0.939015953002483	0.832069612483113	0.837434086644473	0.942210299219204	0.911376042214553	0.864931143846035	0.866610615925638	0.905795368990125	0.890819699460360	0.868835223244163	0.659636316245022
0.925689891986221	0.942235675442467	0.925755418364243	0.941201301224902	0.877301702566534	0.927180179247822	0.886332167933606	0.858813645474473	0.828423230861364	0.833206377562088	0.917264527984059	0.931469245618038	0.931883114838540	0.892010940518566	0.882485720300764	0.870989872279650	0.862378655199963	0.929250501262303	0.816525246662669	0.833759368500069	0.959615930076158	0.939011002876798	0.831980722076402	0.837330864950934	0.942086595784793	0.911361828766217	0.865021530624696	0.866607276692570	0.905798183403592	0.890820034028892	0.868777308406605	0.659660921803989
0.925566818523402	0.942109976187423	0.925736457391246	0.941100229695556	0.877294147776314	0.927174689856251	0.886285795877716	0.858684562837475	0.828333925356636	0.833097815446266	0.917174831140850	0.931485941660476	0.931956477994698	0.892047145110864	0.882570424224090	0.870950604769454	0.862306990839814	0.929104707658171	0.816477808811761	0.833641348674215	0.959666432753690	0.939027363892656	0.831834485870908	0.837190298213706	0.942004438461488	0.911327736197116	0.865113170158802	0.866628731771454	0.905811727341148	0.890828760464330	0.868712414112629	0.659670492039452
0.925485745132702	0.941980691767214	0.925748286642966	0.941120241802906	0.877265234134791	0.927145737768260	0.886344560668268	0.858604903190955	0.828229566944312	0.832995780673171	0.917002561648360	0.931507515208677	0.932022530660716	0.892010099709865	0.882657525411712	0.870862399761356	0.862341078036563	0.928961630745414	0.816442781499144	0.833547260599227	0.959666975670467	0.938983699539542	0.831822224965550	0.837088916562905	0.941971100709076	0.911288749584164	0.865138778840815	0.866470227407124	0.905907407465826	0.890857491566595	0.868720820180659	0.659762510319836
0.925394138404287	0.941912190009701	0.925803734211285	0.941080992401890	0.877256020695424	0.927213212734777	0.886297504186385	0.858678523667408	0.828213835152756	0.832982943561878	0.916948966721103	0.931566030353291	0.932070185964792	0.892055741210551	0.882698228351160	0.870736469897439	0.862315554076473	0.928861195033778	0.816438858933952	0.833539310697972	0.959635972243092	0.939008079678309	0.831791043733632	0.837157768200099	0.941964018479539	0.911295546716203	0.865122083273507	0.866481153041794	0.905962923736839	0.890780143976193	0.868717189560116	0.659788867276452
0.925336292975215	0.941806419253917	0.925848964003845	0.940956683095410	0.877250283261549	0.927202552315202	0.886361991261324	0.858779441346255	0.828287455270765	0.833062426331104	0.916972303432843	0.931603357713054	0.932094273084019	0.891986872098793	0.882642638574342	0.870698900147636	0.862212130968302	0.928852510771513	0.816459559803522	0.833615196262273	0.959675579569278	0.939046006472544	0.831798917792758	0.837183256603240	0.941923328695025	0.911245596695044	0.865126567052781	0.866584896576510	0.905876429486819	0.890723356799229	0.868757435845383	0.659755233376807
0.925295891028974	0.941755487791552	0.925871176103323	0.940955249111689	0.877239791534670	0.927135720674453	0.886513918154871	0.858832595897318	0.828418281185130	0.833165353425914	0.916982126409411	0.931502724824709	0.932124891997492	0.892006573131515	0.882684356122671	0.870717080134408	0.862147991075798	0.928951454612219	0.816534080957052	0.833727582138750	0.959631314839354	0.939020988530711	0.831860097469220	0.837232087650027	0.941930456439400	0.911244116342651	0.865077250932538	0.866626716578597	0.905835680626848	0.890707841661032	0.868872146604086	0.659691216195410
0.925342683327744	0.941794933844265	0.925908783649471	0.940980165353052	0.877185122229236	0.927118814758247	0.886486522746291	0.858884507336985	0.828466068512022	0.833215442155984	0.917052573331562	0.931557376103472	0.932171509455238	0.891960048502226	0.882710322448494	0.870764845624768	0.862271859389335	0.928989919601971	0.816573691355500	0.833776576485489	0.959625688037626	0.939005408888012	0.831848369462406	0.837256818333250	0.941939664953389	0.911196146516965	0.865068020954040	0.866626136615541	0.905805179056767	0.890688875314696	0.868917573090060	0.659690100912529
0.925410352103720	0.941758356488649	0.925989942886803	0.940978780396203	0.877171396141950	0.927126676127929	0.886515150301652	0.858968942701515	0.828480590610836	0.833247222820061	0.917089342694336	0.931506047219819	0.932139733405864	0.892021458502257	0.882770936801407	0.870786964898660	0.862382000781902	0.929051448925585	0.816647702853294	0.833799920815041	0.959635921201199	0.938933460538635	0.831941982261250	0.837332917032344	0.942051047326521	0.911197661570329	0.865044884891449	0.866610308017136	0.905831310258747	0.890689751133607	0.868985876660037	0.659689723554220
0.925408694094248	0.941738212920674	0.926028138619415	0.941017584872196	0.877157238798303	0.927112334522981	0.886578011578264	0.859153973277249	0.828617293106325	0.833394874833843	0.917051697484708	0.931447465519013	0.932098868482320	0.892030736583001	0.882744322048385	0.870892941086117	0.862459184558364	0.929131385680760	0.816840398896825	0.833962472989982	0.959639675877364	0.938889548189752	0.832105212901892	0.837503602934109	0.942133047059148	0.911233929294877	0.865006629123540	0.866587514196324	0.905830448152825	0.890698486883290	0.869113223898680	0.659730481043579
0.925471760874617	0.941713075814926	0.926173054737046	0.940958710410663	0.877139382988456	0.927139003801524	0.886471002179712	0.859222973226617	0.828578606181248	0.833354794081250	0.917069535056796	0.931372231400124	0.931992046880837	0.891971601291814	0.882669117149308	0.870930004263830	0.862443470890763	0.929176591357371	0.816986051356727	0.833907085705430	0.959615049046222	0.938927532046299	0.832144461870031	0.837586021032248	0.942190562047578	0.911291340133753	0.864927992185784	0.866623928640313	0.905696371500300	0.890716820628494	0.869161334321977	0.659736754392457
0.925599598563862	0.941745996975680	0.926245262294438	0.940987667475352	0.877084481091143	0.927201930360308	0.886407499349795	0.859237112907690	0.828512211429582	0.833320034693209	0.917067311736778	0.931316005821541	0.931788299377725	0.891950530314053	0.882552584235107	0.870951927308020	0.862475265077438	0.929136661974359	0.817001448433152	0.833879784750103	0.959526792664490	0.938968171135282	0.832114944132194	0.837587992262162	0.942128490370247	0.911293755055526	0.864815700596226	0.866568413205027	0.905609490795889	0.890762173762587	0.869175539951463	0.659780714617378
0.925630018100596	0.941897685032177	0.926315181531249	0.941038761373339	0.877011678349851	0.927252758739704	0.886176919045352	0.859203506817277	0.828388112826076	0.833214719088955	0.917045439854627	0.931240563100786	0.931626750028036	0.891902694127692	0.882422036399829	0.870949798661172	0.862568150498314	0.929098476661228	0.816852039037722	0.833775741091104	0.959510990309095	0.939061364880768	0.832006505073940	0.837633213572781	0.942067981586597	0.911304448842002	0.864599969438597	0.866534093160455	0.905584909413728	0.890694650400297	0.869014799063041	0.659877632588563
0.925627931722551	0.941969223582011	0.926368069353199	0.941032028501358	0.876886583086329	0.927218280299095	0.886043865720612	0.859123650763055	0.828179317538387	0.833039977230985	0.917026151796139	0.931263692433814	0.931571027107428	0.891723485735613	0.882183113996193	0.870913674016702	0.862716786598814	0.929075154033093	0.816718700292506	0.833607839689632	0.959601907263944	0.939132040068079	0.831934288366182	0.837524051252939	0.941997019423979	0.911176606033431	0.864387928418501	0.866489308164731	0.905486925876833	0.890731272002191	0.868831302078684	0.659889111939555
0.925618226599518	0.941965927796455	0.926385631648802	0.941100335740433	0.876779053773529	0.927178339620366	0.886016380036225	0.859057879284663	0.828071598231771	0.832902060235466	0.917021770071071	0.931202558504481	0.931543276667098	0.891640272983315	0.882076135401647	0.870869446326777	0.862795368598675	0.929035219067001	0.816641475210636	0.833470054009640	0.959586031550252	0.939199251309904	0.831883574491658	0.837453716887772	0.941985704891935	0.911110113155742	0.864159265378898	0.866376964907630	0.905430649784754	0.890810504176968	0.868704685132837	0.659822794635955
0.925586548310095	0.941960555710895	0.926383332355875	0.941117302051679	0.876717736778875	0.927202071636079	0.885895973452699	0.859007672761842	0.827926288558274	0.832754139006869	0.917086636493071	0.931292803092310	0.931489617315323	0.891610300860216	0.881966819552770	0.870830390210075	0.863007127992666	0.928927734417646	0.816548754780373	0.833316390140906	0.959551355779277	0.939269836217502	0.831801911584844	0.837334137503764	0.942021195691122	0.911141820948475	0.864099083443440	0.866317123869359	0.905282231739023	0.890883691369578	0.868563421010944	0.659805189896567
0.925632743656857	0.941892214171111	0.926416836548896	0.941076637491429	0.876785216355381	0.927273265570616	0.885939580051473	0.858955390751442	0.827892601552476	0.832720828157967	0.917128987565899	0.931333180185285	0.931424807624432	0.891663323200700	0.881967719487940	0.870787486563494	0.863025895244786	0.928942743659210	0.816555845141871	0.833276759835006	0.959536854451585	0.939294517864208	0.831834027664386	0.837253779600186	0.942183868855355	0.911197790389844	0.864092629255040	0.866256001229559	0.905204976907951	0.890891906552333	0.868584157859452	0.659737838407585
0.925623819887583	0.941867322024566	0.926284509099257	0.941116928738138	0.876873985213820	0.927289714042570	0.886131711001600	0.859009333911165	0.828055297224628	0.832895663553490	0.917127052500342	0.931332062020159	0.931488132021879	0.891645472611708	0.882022565678818	0.870823969831074	0.863039595775878	0.929021171809800	0.816683938227673	0.833462851623520	0.959482175171031	0.939330381174481	0.831981262171205	0.837341716512587	0.942171756068082	0.911190968620910	0.864173441530565	0.866246002154777	0.905224445999500	0.890840775398181	0.868683531401842	0.659727478295500
0.925634377722153	0.941785667236979	0.926258042220875	0.941102647381533	0.876895450678297	0.927298426238387	0.886263581460955	0.859077202975763	0.828149034022833	0.832984975437130	0.917219557271338	0.931341799344649	0.931597545712669	0.891538377840169	0.882194518502566	0.870793911958198	0.863072692707162	0.929076081298340	0.816835685866459	0.833537893059616	0.959482060824666	0.939332699698099	0.832072085800238	0.837403085178149	0.942190345194799	0.911160861342825	0.864292063380858	0.866350253724055	0.905157724304176	0.890836369129544	0.868764287062378	0.659718090545143
0.925673156523009	0.941785087416369	0.926222921296356	0.941211826755269	0.876933991136318	0.927268800879822	0.886404368519326	0.859110657049658	0.828227146216635	0.833073231937501	0.917216355319665	0.931356986798596	0.931707926839613	0.891494905510366	0.882307482780175	0.870732645974401	0.863148810363104	0.929077811419736	0.816945136864141	0.833629218370717	0.959449839764840	0.939240065790622	0.832218657807040	0.837444311264079	0.942183373280597	0.911131505706171	0.864424798744678	0.866253206092864	0.905170367652009	0.890904354203025	0.868861824803009	0.659799378761670
0.925631425944124	0.941805014192930	0.926304124098819	0.941191863531304	0.877019703832422	0.927292586666579	0.886330960413960	0.859154013489477	0.828261508571565	0.833107326183489	0.917261204317228	0.931376688497296	0.931754436543677	0.891568409655367	0.882381027010966	0.870693706356284	0.863168623462082	0.929069643612434	0.816948801896809	0.833656811718875	0.959426251124741	0.939192108637569	0.832282707342426	0.837530127760426	0.942128880660855	0.911163411130160	0.864486354560370	0.866283498167510	0.905241932523905	0.890867924102305	0.868909643039889	0.659840693404055
0.925636745435147	0.941829352685460	0.926351541488291	0.941068442507714	0.877055536592700	0.927240685925222	0.886328789712949	0.859197473375029	0.828314757693263	0.833158684679427	0.917309427000204	0.931395969029099	0.931824094143507	0.891512739906707	0.882344221599544	0.870679814871173	0.863109371910094	0.929046767365658	0.816955608430802	0.833704010225405	0.959472861421671	0.939179338119037	0.832294720264928	0.837589439632961	0.942054542554755	0.911154319942028	0.864502105913308	0.866366797036524	0.905263387035050	0.890844441145916	0.868905323517835	0.659898217092510
0.925677639306638	0.941918904679801	0.926358548943862	0.941041842529705	0.877116347553214	0.927235146558663	0.886434129939902	0.859179572778766	0.828399389963717	0.833200681792466	0.917323630476014	0.931286618851461	0.931892083512585	0.891457757006045	0.882387026060893	0.870612780218545	0.863057329446542	0.929050089605548	0.816947870359871	0.833735311445191	0.959484230052021	0.939146129050714	0.832255161557793	0.837590158999248	0.942070670141353	0.911088340546911	0.864452781257680	0.866331643112389	0.905339446798902	0.890794003225037	0.868963507584341	0.659940373981260
0.925776228560027	0.942056719767120	0.926357523174878	0.941099244887586	0.877101215070408	0.927202146159114	0.886374768911942	0.859114533489527	0.828336538938004	0.833119368937890	0.917400922640864	0.931267950945461	0.931942062704462	0.891315627395503	0.882436601694732	0.870558474612437	0.863078585192926	0.928991010763781	0.816826586943579	0.833651746120330	0.959557732290060	0.939153974098539	0.832102941581636	0.837496046379450	0.942120086030253	0.910988728799710	0.864441974495824	0.866330497882845	0.905360440958795	0.890715749161497	0.868860899616548	0.660024594060029
0.925844827153673	0.942117643574691	0.926364111454641	0.941150446238293	0.877029213616333	0.927229022552563	0.886347926783373	0.859080797093317	0.828235995397081	0.833022726310518	0.917488898796543	0.931176502372889	0.931906309239559	0.891333603262192	0.882477049195070	0.870475922162166	0.863033173671579	0.928922375605253	0.816717524564485	0.833547114478702	0.959664902533748	0.939149782985870	0.832023298952229	0.837498287085853	0.942227276071720	0.910926605757427	0.864398991887070	0.866324485029607	0.905351021710765	0.890697075772946	0.868777947485305	0.660080587880520
0.925847907054178	0.942119802474615	0.926286673826092	0.941271508054929	0.876942154267183	0.927288514286091	0.886384778220682	0.859128659161942	0.828276521204449	0.833063217915128	0.917454517398085	0.931163548227088	0.931900372931212	0.891330222178867	0.882402574870752	0.870475281624984	0.862969727370108	0.928887052182734	0.816675369530196	0.833606929586044	0.959710353889869	0.939093996780121	0.831977391390394	0.837572276791825	0.942296645570026	0.910897192185828	0.864346176766961	0.866310279255653	0.905309654460846	0.890653830109355	0.868716866010855	0.660176623260441
0.925894290806506	0.942080691565235	0.926342972979331	0.941344055163052	0.876867498987784	0.927367451400555	0.886308395562222	0.859085948687682	0.828202290175733	0.832982802343928	0.917493970305714	0.931227751866131	0.931814783123949	0.891358170145545	0.882338619731465	0.870512935278458	0.862833599081852	0.928898418237883	0.816672176739117	0.833518464438461	0.959658180509483	0.939077177331913	0.831941804129116	0.837546753562992	0.942351972533301	0.910925242195195	0.864291625069085	0.866412306636648	0.905233263993764	0.890685026596005	0.868650757350054	0.660254862921455
0.926005259052207	0.942137314506526	0.926323933609634	0.941423884668040	0.876832557416391	0.927433510402427	0.886342546024253	0.859047478404845	0.828173647534012	0.832980058261775	0.917522870650339	0.931312929040263	0.931726018606343	0.891410624805124	0.882311715251991	0.870560578026498	0.862747277512867	0.928915592972011	0.816674019761372	0.833517849188015	0.959562330350194	0.939040295666415	0.832047397132419	0.837486085105207	0.942323354842141	0.911001550210125	0.864267244792280	0.866407802177700	0.905199797795148	0.890800467026791	0.868680170861022	0.660352855244580
0.926061232629457	0.942322361071578	0.926323628538955	0.941477401888592	0.876839414083637	0.927465869162173	0.886299184879033	0.859029929024898	0.828216272133046	0.833018489784754	0.917553225249970	0.931382115146480	0.931652684384485	0.891499573902193	0.882362510911975	0.870583501748837	0.862766172100278	0.929011614854971	0.816681759884528	0.833561521117996	0.959513518043268	0.939017399193991	0.832161751456714	0.837551264627444	0.942296161442387	0.911105879584950	0.864270869604512	0.866426003492025	0.905231403022440	0.890846190869048	0.868682146198084	0.660474386661882
0.926047578857837	0.942370763251589	0.926359312779951	0.941372488987782	0.876760522139801	0.927516478598082	0.886379628497204	0.859029784168236	0.828281059067596	0.833091960161671	0.917540931875125	0.931425480089551	0.931610430121812	0.891506131264697	0.882335403730789	0.870610127652158	0.862945233251068	0.929194206276028	0.816732593314817	0.833643158115154	0.959583670038859	0.938950565566956	0.832252145118581	0.837574109456413	0.942280199678235	0.911138333166425	0.864267007606830	0.866446067180520	0.905207312185680	0.890926835845949	0.868734632183632	0.660483236758192
0.926016655224227	0.942310866740346	0.926424221452858	0.941282367908163	0.876679429392923	0.927529948324191	0.886548111264135	0.859098432233937	0.828394977430098	0.833185697624920	0.917562088995644	0.931256035313760	0.931629655069950	0.891550698328917	0.882402751697366	0.870639435206229	0.863130545367529	0.929333008669492	0.816871974135562	0.833738509537754	0.959539230329070	0.938988888421771	0.832358331676711	0.837667579418763	0.942314095436080	0.911161118033240	0.864174818959914	0.866478073718122	0.905236095476511	0.891015948156997	0.868929657403070	0.660456521021115
0.925954205808490	0.942237755923923	0.926502993237729	0.941200326642775	0.876647243561829	0.927541498036149	0.886580548261119	0.859145124228250	0.828441305786171	0.833215789145099	0.917614243259785	0.931115320208044	0.931595942306050	0.891540670921258	0.882368037424725	0.870616224645618	0.863416280321668	0.929348614369550	0.816943101512567	0.833759976033290	0.959506182152006	0.939126607217305	0.832368874834425	0.837674463940272	0.942333846881887	0.911153401223212	0.864194263211633	0.866519416165993	0.905157862355546	0.891039693355240	0.869030192830461	0.660533657982315
0.925944080512970	0.942119534051277	0.926556108125152	0.941086149381060	0.876658625587952	0.927568276931743	0.886656912555691	0.859169208479227	0.828479405614780	0.833243759583653	0.917555093479139	0.931029324448386	0.931555913464059	0.891582961548598	0.882448332191831	0.870571322338545	0.863425346682129	0.929485500914916	0.817012631265815	0.833778951099517	0.959579001869975	0.939187051283758	0.832379987421783	0.837687620435765	0.942412034353618	0.911138172753451	0.864173125827339	0.866540650111499	0.905122818556910	0.890989005663120	0.869169223585534	0.660596221527937
0.925895304728246	0.942096757352362	0.926441520277328	0.941066637868462	0.876701457593808	0.927583444314247	0.886764372048801	0.859226622527966	0.828587972825266	0.833348710659656	0.917429875861529	0.931030952287322	0.931607492018139	0.891629226044772	0.882540279872379	0.870591725154629	0.863382321075984	0.929603928316008	0.817123351756885	0.833897828319196	0.959602277271226	0.939219892552350	0.832390312950587	0.837753602118794	0.942369804930096	0.911094411128255	0.864256722650695	0.866563395594791	0.905199119656319	0.890960329926678	0.869295471006488	0.660669245877184
0.925852971169309	0.942073414651555	0.926468335874460	0.941001936953617	0.876722904198771	0.927577169483290	0.886722781330554	0.859283444923913	0.828541105767837	0.833292332558942	0.917448384993207	0.931057614484713	0.931673928997662	0.891627986031257	0.882656137289574	0.870614173372581	0.863332998693306	0.929587997405135	0.817116319479451	0.833830248399285	0.959697323357598	0.939244814548245	0.832288714528175	0.837719571991701	0.942383466430060	0.911037711745645	0.864311519155381	0.866606343550762	0.905278385940962	0.890906327407206	0.869292109336402	0.660712607515882
0.925847113453246	0.942074873939822	0.926497557447514	0.941095893441751	0.876738283936945	0.927559010909371	0.886720723663950	0.859237739862043	0.828425448365883	0.833184182348815	0.917375822131165	0.931122565175232	0.931717173776367	0.891582556852178	0.882709717791629	0.870576527148120	0.863353494520115	0.929490456404648	0.817047710795916	0.833725991927045	0.959738649845553	0.939192910548739	0.832249311323091	0.837642809505950	0.942432597920556	0.910936829027010	0.864290770233536	0.866416732689770	0.905415672456812	0.890877277689844	0.869268383425527	0.660839537240338
0.925809123310542	0.942116773579117	0.926524441629565	0.941148478419407	0.876696264729385	0.927594664672519	0.886567756501006	0.859214503017728	0.828313049367302	0.833075443158570	0.917380707827810	0.931259998528412	0.931719676731523	0.891651521877895	0.882724855538967	0.870456299259123	0.863285100730476	0.929393818334882	0.816941311127412	0.833612269966585	0.959746306418175	0.939238358547746	0.832133151371139	0.837649500897100	0.942478899474915	0.910898304814068	0.864192230417963	0.866332294487971	0.905512114907452	0.890752819711529	0.869133622180127	0.660914522431360
0.925769760705639	0.942109934177996	0.926520247208432	0.941138594591236	0.876636549558629	0.927495658905681	0.886496342046142	0.859161198366996	0.828196725592875	0.832978013997978	0.917401443902821	0.931336655756354	0.931699046869615	0.891601574079656	0.882623203842060	0.870378170589855	0.863137923607471	0.929310779878210	0.816817087891110	0.833517638681108	0.959797356227176	0.939309307636119	0.831976740386080	0.837580979808781	0.942480659983138	0.910810644929489	0.864106586157399	0.866349368386632	0.905400770027118	0.890665060829655	0.868987026194177	0.660956117873735
0.925733115621247	0.942138535756028	0.926472531972108	0.941211734679773	0.876540213261240	0.927372005825943	0.886497587020783	0.859031324674251	0.828131698398902	0.832911757254544	0.917384751443666	0.931253692426877	0.931687084236879	0.891618960802684	0.882632243311056	0.870304560587189	0.863039712501517	0.929260023916098	0.816726422059274	0.833450353862518	0.959764441848521	0.939296003651991	0.831845959357880	0.837483069790975	0.942466434447640	0.910784145907446	0.864024445199127	0.866259190835871	0.905356326397121	0.890628405811583	0.868909786526294	0.660986685277885
0.925765958822308	0.942225680552218	0.926436329845277	0.941268088326930	0.876408778970543	0.927318704686095	0.886353726152370	0.858852634703717	0.828038689112370	0.832817607754692	0.917456262040340	0.931298961643669	0.931717668675350	0.891563233416680	0.882603504750226	0.870176165923002	0.863100975768823	0.929142370298808	0.816596743254563	0.833344263021323	0.959774821902673	0.939271327477482	0.831702906055182	0.837319571160382	0.942393600714112	0.910763921011622	0.863972903887325	0.866103995415216	0.905324191809290	0.890605225946683	0.868770238784888	0.661089904107594
0.925807471166654	0.942238683764898	0.926447915557876	0.941228363359875	0.876314976403558	0.927282756851975	0.886297926532368	0.858730477147978	0.827973821165047	0.832755060776871	0.917498597787263	0.931194796811058	0.931679971776799	0.891607752945588	0.882607397405081	0.870037651034751	0.863136782942126	0.929048084312206	0.816504602817883	0.833267587508964	0.959821434300641	0.939180286706612	0.831672772909285	0.837228714402961	0.942399710326919	0.910809300249784	0.863921047938270	0.865951072694677	0.905370990650153	0.890625223741409	0.868707124752526	0.661189994414427
0.925757606908942	0.942215331206583	0.926429317863028	0.941245625436421	0.876274046986515	0.927260034967117	0.886385692727073	0.858758464049792	0.828084411916118	0.832861367501732	0.917491941142352	0.931066449549074	0.931688966426236	0.891579048793533	0.882568965771898	0.870015134301075	0.863115900052789	0.929023944005538	0.816551531690207	0.833391137781603	0.959825371225650	0.939116076016644	0.831753550214379	0.837241897935405	0.942381350767461	0.910894427386755	0.863890935761720	0.865871305756399	0.905411146467283	0.890664110042959	0.868738614696213	0.661304938101238
0.925770326582904	0.942174478334975	0.926542130200838	0.941199203614606	0.876275376218620	0.927283512903344	0.886409685012901	0.858766774032952	0.828159427057572	0.832928774605560	0.917523358441801	0.930967719379137	0.931644768940667	0.891491450443862	0.882564526532561	0.869963665046458	0.862997859577198	0.929045778340175	0.816647871585657	0.833449337700656	0.959749621806376	0.939143387440567	0.831785547769176	0.837291237078007	0.942335588577629	0.910994087075432	0.863873988368922	0.865939708490042	0.905337466337262	0.890717312346707	0.868815229336971	0.661329824732636
0.925860870409924	0.942175715827677	0.926575141219638	0.941229310639671	0.876308103044645	0.927317431389843	0.886526073983203	0.858883358442292	0.828291057143234	0.833080704509131	0.917510358987736	0.930919834873884	0.931552824997815	0.891450912915844	0.882587216601037	0.869958252472842	0.862953350324048	0.929095944484862	0.816714744655450	0.833602729306447	0.959598678957131	0.939160094833853	0.831889599527564	0.837333686302231	0.942180859660105	0.911047516018637	0.863888795663971	0.865939366958206	0.905344801508170	0.890794290598202	0.868960044878620	0.661395709265021
0.925892861621827	0.942332728938909	0.926584992006716	0.941282947493759	0.876376311858871	0.927361254016996	0.886511716737430	0.859025027374421	0.828398969710223	0.833176121597001	0.917471697730147	0.930832935188332	0.931490603771145	0.891438154887393	0.882642399495115	0.869998013586815	0.862988980145055	0.929211397247635	0.816717515552508	0.833693852446829	0.959510663354263	0.939192845794190	0.831944716650411	0.837467280139005	0.942034506798982	0.911101169082784	0.863858056308865	0.866023474760861	0.905454803309598	0.890792691962547	0.869018626078629	0.661512537137447
0.925897401069439	0.942457114635461	0.926602524208664	0.941276967149377	0.876383477582395	0.927396907119558	0.886552039647360	0.859152284174591	0.828421921452676	0.833210682722769	0.917416000042405	0.930855295360829	0.931542874969518	0.891297686495421	0.882595973602621	0.870044809568261	0.863130491342458	0.929362567203310	0.816750290036305	0.833728181905273	0.959576199288640	0.939165369670308	0.832037126705445	0.837531168018773	0.941926998792094	0.911012858205643	0.863847310481107	0.866133431516790	0.905505217194299	0.890868256000864	0.869053285849196	0.661538831457952
0.925890435632986	0.942541374561772	0.926573417768877	0.941362172532843	0.876357850746898	0.927372088529851	0.886635890361904	0.859257333706679	0.828475754546651	0.833247917983890	0.917397196602467	0.930793707257920	0.931646607205505	0.891235430026111	0.882635006542358	0.870126501576774	0.863233625149797	0.929456498497341	0.816806664107161	0.833766663440303	0.959566900084637	0.939112490262454	0.832074626868521	0.837580664248713	0.941898212894017	0.910956284880654	0.863740443762324	0.866194367808173	0.905546704178764	0.890977732141165	0.869080297413324	0.661498350721502
0.925880361170401	0.942610839672929	0.926531464269230	0.941403293569675	0.876331563020117	0.927349216320911	0.886526397405574	0.859295377988394	0.828409706979553	0.833154624192877	0.917478357290587	0.930843742764386	0.931697473909893	0.891207200953712	0.882584163997599	0.870169645328867	0.863461694873167	0.929429762616241	0.816744140104922	0.833675398021098	0.959547659831748	0.939084114985521	0.832009644837991	0.837469658061881	0.941929397165521	0.910980370742961	0.863739955984555	0.866249384883782	0.905469948529607	0.891111548224990	0.868940209913911	0.661519963148109
0.925926336139949	0.942611257096977	0.926546961498273	0.941369155395713	0.876407689345059	0.927366556011703	0.886439028471875	0.859203061351698	0.828300840629601	0.833030070923546	0.917529345172491	0.930888107886269	0.931669457251573	0.891311698776230	0.882539165314798	0.870155861135934	0.863483888360412	0.929431030541191	0.816653164436394	0.833551640700665	0.959579908357996	0.939019840074654	0.831923009516186	0.837336376963040	0.942078395543424	0.911041122154636	0.863739908829970	0.866258647654294	0.905424296449842	0.891181363327312	0.868810129911917	0.661470975993151
0.925899967001333	0.942601899177285	0.926381623498708	0.941404259562791	0.876500983796954	0.927296581720459	0.886438325568292	0.859150007875075	0.828309492963645	0.833041429757776	0.917512757547189	0.930925344297166	0.931707824620830	0.891399982732515	0.882454838339078	0.870165489162002	0.863497557769275	0.929393265083817	0.816639818156855	0.833576496966235	0.959540649137692	0.939026844383625	0.831906303375338	0.837372840409916	0.942031654620159	0.911055186785066	0.863779167306511	0.866232590014917	0.905442553857546	0.891208404516074	0.868723857148182	0.661446173810518
0.925917063675490	0.942514366084864	0.926309111226823	0.941377111187571	0.876490264960037	0.927245712796700	0.886357139057874	0.859122957360716	0.828250530580647	0.832956813102770	0.917545795323012	0.931014345512653	0.931758889957586	0.891410045697530	0.882484547836058	0.870086003606337	0.863481561004724	0.929260147729931	0.816624321470954	0.833489283601695	0.959538977544529	0.939057129372558	0.831816264838908	0.837338201105685	0.941990197114241	0.911070791159469	0.863803308043203	0.866257492092930	0.905335503735083	0.891270058251288	0.868621395473014	0.661404679195308
0.925933365526355	0.942515325919612	0.926233037803953	0.941455358721288	0.876493238172245	0.927139372433035	0.886336525518413	0.859016606677590	0.828143339073728	0.832869462993771	0.917451723368802	0.931122929546224	0.931818118785855	0.891433862525986	0.882474617094684	0.869977307491907	0.863527996633505	0.929096677869051	0.816547102231840	0.833406698228842	0.959521334859913	0.938989963960396	0.831779771346765	0.837212190000259	0.941944745856737	0.911074923247374	0.863841852848005	0.866090471662345	0.905292382341230	0.891372776283364	0.868537254320185	0.661440158597412
0.925808561529087	0.942540115888529	0.926238991842530	0.941462164007056	0.876566689119489	0.927129065453837	0.886190062794199	0.858974248025903	0.828054008310692	0.832802011453255	0.917390985227336	0.931249005875208	0.931824020423612	0.891539885134983	0.882458123782097	0.869908508047202	0.863520330506994	0.928943237469628	0.816391140856782	0.833341385091183	0.959527449351193	0.938965010418843	0.831682811635070	0.837160488178035	0.941895367519206	0.911115178057084	0.863889236765878	0.866082036076760	0.905288954044403	0.891357745073304	0.868423573943303	0.661416249393432
0.925732622254867	0.942541601606802	0.926234865541224	0.941380481702109	0.876601899630317	0.927101919583627	0.886181938873235	0.858996764591389	0.828075144316802	0.832835426412095	0.917354143732690	0.931343369740076	0.931885923421781	0.891522750451488	0.882403562779619	0.869904103978033	0.863441365132035	0.928850938827573	0.816314437508765	0.833374290458749	0.959646042061338	0.938998614551706	0.831632935839954	0.837154732941823	0.941844106569525	0.911138688152693	0.863950005273157	0.866211097864120	0.905249332377153	0.891349045726357	0.868352308296401	0.661374967083195
0.925734838618619	0.942600421164295	0.926223559678746	0.941370452031632	0.876690533850042	0.927169066955710	0.886342241439630	0.859013644021320	0.828154673330379	0.832900625277155	0.917316082448890	0.931305669874919	0.932003235372015	0.891525926566885	0.882517629663189	0.869855774321403	0.863393434209695	0.928863663125245	0.816392559946760	0.833442813416569	0.959725833364666	0.939038161854093	0.831649224925461	0.837210834169389	0.941855527997663	0.911169170885899	0.863967521434940	0.866242952079138	0.905355219719095	0.891335771097604	0.868438928192154	0.661317249774597
0.925854504737525	0.942740060460089	0.926214920138395	0.941420809955084	0.876737107271394	0.927208032882823	0.886388637741901	0.859010219240143	0.828172781560335	0.832919303435690	0.917349349828869	0.931317616069155	0.932112170848595	0.891436442374731	0.882680437874964	0.869841705474931	0.863431208686146	0.928837720062331	0.816445533423358	0.833451102970879	0.959818053455059	0.939101612069295	0.831658099447211	0.837211507395758	0.941901733652068	0.911227781909918	0.864075283790274	0.866274875300595	0.905480553348729	0.891293935436239	0.868501991957549	0.661298671320586
0.925963554084693	0.942834050164726	0.926226405948485	0.941427410497335	0.876792915354759	0.927244847977326	0.886538124133860	0.859091300415487	0.828173334928554	0.832941137808879	0.917389585620531	0.931242226792153	0.932123147676742	0.891512886447963	0.882890100977768	0.869811904593445	0.863407019448899	0.928866337478047	0.816556347743007	0.833458930594001	0.959916593397878	0.939100265307140	0.831737784217899	0.837318455562410	0.942008994411114	0.911343385115654	0.864155315479950	0.866302075500472	0.905668643928924	0.891329296732259	0.868636121937333	0.661235588207441
0.925977789754044	0.942873685977903	0.926164727717111	0.941484195746952	0.876846938230098	0.927266653136858	0.886744503545746	0.859311456312353	0.828371514251452	0.833132590316032	0.917337787087840	0.931223550624271	0.932171065254820	0.891593076283681	0.883011566762514	0.869912220024894	0.863384903288795	0.928956875565133	0.816754125707559	0.833666949597626	0.959938041126743	0.939048285650807	0.831884037631456	0.837512147345827	0.942063817924328	0.911469511996961	0.864204701710240	0.866303695913485	0.905792957815115	0.891348019812124	0.868823042249397	0.661241011571112
0.926006451047964	0.942865479153447	0.926201342923736	0.941503682129843	0.876929431964243	0.927311956083392	0.886807024170133	0.859453141073598	0.828465652396027	0.833210464591422	0.917370640229861	0.931288318424876	0.932136482278287	0.891654704823962	0.883083334273984	0.869988377275824	0.863298240632436	0.929101205559948	0.816963351638293	0.833733527027161	0.959861469243248	0.939005784693468	0.831985889548894	0.837617953862390	0.942100826018963	0.911568873137556	0.864229371183066	0.866450094602599	0.905815013974411	0.891427412427713	0.868941724761029	0.661237894053202
0.926102677414935	0.942915868436913	0.926176850620889	0.941544069729959	0.876982665530048	0.927331147882433	0.886908925955241	0.859545249358378	0.828578748042965	0.833345764784671	0.917406751745300	0.931369267386149	0.932064802761666	0.891745612511995	0.883119712466707	0.870067520751394	0.863281942985948	0.929209629672463	0.817094830684271	0.833871398344842	0.959755022779725	0.938922085197051	0.832163070851991	0.837659872860241	0.942080621383940	0.911686997284933	0.864275220439932	0.866482270349526	0.905829990616832	0.891561165660684	0.869100458971319	0.661276520567120
0.926152088855724	0.943074626137579	0.926175270175957	0.941592361838167	0.877022493416703	0.927269387205727	0.886895147673627	0.859618273571073	0.828658538068523	0.833417054095360	0.917414180463798	0.931394076982194	0.931997134894011	0.891841241795319	0.883230349012130	0.870108836195383	0.863349835797023	0.929350029890934	0.817169632335729	0.833951994888697	0.959724078386673	0.938841094524494	0.832297550612019	0.837747568540719	0.942042229294605	0.911766460828083	0.864303243391253	0.866527517455623	0.905843467131048	0.891557053980442	0.869157093345243	0.661326242756377
0.926140634761876	0.943137038253630	0.926211173144725	0.941513085180046	0.876929974121616	0.927191741682196	0.886938748220855	0.859631326762736	0.828670850149046	0.833443214795268	0.917384170897197	0.931359824114638	0.931949536150479	0.891812638832821	0.883182712492672	0.870148362654691	0.863501533898985	0.929500922548666	0.817228440302387	0.833985137219610	0.959811499326100	0.938723021502189	0.832391785624481	0.837743543924475	0.942033409694523	0.911679481818165	0.864280631562084	0.866551537372665	0.905736216590749	0.891593934985608	0.869177088892523	0.661264650401772
0.926105745653716	0.943108739652216	0.926294868666741	0.941458339547279	0.876835546504432	0.927130075214302	0.886993178499136	0.859623089385034	0.828661945957773	0.833423186048359	0.917373952675923	0.931151460155903	0.931960041795399	0.891809583718463	0.883158073410315	0.870162397627690	0.863610131417834	0.929554658050873	0.817311092126872	0.833967826886675	0.959801543916230	0.938695917317314	0.832484238515811	0.837785327746018	0.942046324622476	0.911600918825326	0.864123152051652	0.866539202138846	0.905677299277397	0.891626416386037	0.869262390901930	0.661192830612156
0.926014328143338	0.943047486268641	0.926363544188958	0.941424182398726	0.876798750947159	0.927083328390518	0.886907552494726	0.859559476725248	0.828564904173890	0.833312511572198	0.917374355981396	0.931034872299213	0.931890568508697	0.891804159676653	0.883035715583632	0.870092380611509	0.863844137968060	0.929409870064368	0.817284248402103	0.833855154868842	0.959786926631277	0.938734132503059	0.832425809917926	0.837669099005223	0.942001236500456	0.911551177155201	0.864086195249538	0.866504135795597	0.905510362072366	0.891616371712759	0.869230220928652	0.661252174145946
0.925960573964064	0.942919789781901	0.926376845147050	0.941323754533366	0.876845048842346	0.927032966749900	0.886859889672590	0.859455311275001	0.828491938761195	0.833233492236380	0.917224341064364	0.930960730869894	0.931804292623626	0.891912808388294	0.883053054804027	0.869987175536162	0.863784709542935	0.929332488439614	0.817241540207372	0.833770805708266	0.959883223225308	0.938728771411145	0.832370821591120	0.837547329754018	0.942016218619633	0.911503198107875	0.864048098086355	0.866414315082540	0.905425703271324	0.891545321600178	0.869194343961865	0.661313775497077
0.925850763769458	0.942865637092418	0.926242812282757	0.941303593113195	0.876874695840945	0.926953406338384	0.886902029413709	0.859340454533265	0.828539895546265	0.833266379771305	0.916993015144977	0.930950537792865	0.931833398858027	0.892015423279280	0.883090692153562	0.869946578781121	0.863660703455518	0.929217367309032	0.817248569916483	0.833815275584005	0.959913151934152	0.938726928022891	0.832328463489774	0.837462207592564	0.941886645066039	0.911452314828511	0.864142460901220	0.866364848813854	0.905474193091460	0.891508252738155	0.869198907230019	0.661415939505364
0.925782686595766	0.942779918435876	0.926249486118418	0.941214743146648	0.876882455284005	0.926891351308609	0.886859784779687	0.859236494149572	0.828474875861376	0.833181715254724	0.916903506319184	0.930966489616658	0.931906894120147	0.892049425507371	0.883173504635072	0.869882207182194	0.863570762449844	0.929024240323100	0.817205437297972	0.833720440638872	0.960006973857418	0.938744026106627	0.832224797456828	0.837313121877793	0.941803859962228	0.911403279304063	0.864230381566205	0.866339182905920	0.905530131856185	0.891478991111097	0.869161704546341	0.661468957382781
0.925766920596307	0.942703771606192	0.926280305434159	0.941237066447989	0.876874672647662	0.926823533507429	0.886909841429178	0.859151424744629	0.828408323544197	0.833108494878086	0.916749679137625	0.930982667502053	0.931984075602139	0.892010764053131	0.883252085067263	0.869780547972052	0.863607859246970	0.928850959726117	0.817148675884140	0.833651757468626	0.960047784747665	0.938698067238621	0.832236293638340	0.837193548201230	0.941775544302139	0.911386617070473	0.864258831349526	0.866148845001609	0.905668249895936	0.891477948385831	0.869190315729970	0.661592665200462
0.925733988130154	0.942691243359148	0.926355770224419	0.941220806965734	0.876890687814148	0.926878115093695	0.886852403758536	0.859189218394058	0.828433145179454	0.833118480000158	0.916718871235800	0.931077472359684	0.932049471368529	0.892049572381458	0.883282679722805	0.869647758119292	0.863567011295540	0.928725793023059	0.817105406810893	0.833666087196648	0.960053841103596	0.938726725681682	0.832216231370798	0.837233914194988	0.941767911972939	0.911432762198229	0.864243650111040	0.866148759495460	0.905759040969697	0.891380248093348	0.869188034792375	0.661631983982436
0.925723145471751	0.942624918540787	0.926427208749830	0.941113461097765	0.876896685399948	0.926854724118381	0.886911964938181	0.859260084517668	0.828528220957395	0.833213119870771	0.916757171406730	0.931163797090819	0.932102632410658	0.891993024572567	0.883215089409592	0.869631471213773	0.863442554963699	0.928688896148884	0.817079718400545	0.833757249751317	0.960115823727877	0.938773145363641	0.832218768736809	0.837230034596322	0.941738642504149	0.911429178213512	0.864234221571869	0.866258076382520	0.905693777800772	0.891323818059705	0.869230937947469	0.661588287157231
0.925724384875468	0.942604582367118	0.926482151015284	0.941121855732417	0.876908071497400	0.926786409733793	0.887058692270617	0.859276836785982	0.828683123510049	0.833335610809909	0.916776124612316	0.931120392536995	0.932149727409194	0.892016040950194	0.883255759183715	0.869670815457116	0.863353874580745	0.928769348079528	0.817071957169188	0.833882724195319	0.960101941177368	0.938757920449534	0.832252208895061	0.837258153593518	0.941753440707503	0.911472102141033	0.864170056177116	0.866317352700172	0.905662695964052	0.891328920470779	0.869333991769251	0.661515931583761
0.925800488646667	0.942648455242572	0.926563478449733	0.941170890736639	0.876852175097508	0.926754343707017	0.887032774719074	0.859295727685317	0.828740721694546	0.833389640025277	0.916844102769446	0.931223092398943	0.932202164097706	0.891983978530704	0.883264954165966	0.869722972686854	0.863456172767762	0.928807858655688	0.817033364209652	0.833931985156723	0.960115929096965	0.938748563673183	0.832206773955308	0.837257550091267	0.941772084856196	0.911455866001994	0.864166341487383	0.866325515284638	0.905643445400179	0.891324857227299	0.869361057669105	0.661511042384349
0.925892570738274	0.942629771218006	0.926669652470967	0.941195623280671	0.876821081767947	0.926736306605858	0.887052425842879	0.859323227897138	0.828757994045852	0.833412276489353	0.916871568035112	0.931207031258279	0.932170413558078	0.892064541659695	0.883287812113496	0.869733859542852	0.863557758745645	0.928877601197950	0.817037861896099	0.833947923708018	0.960154209459561	0.938667811894646	0.832255673108332	0.837300979897953	0.941879308341064	0.911463353961801	0.864156423292771	0.866313562693163	0.905670869151648	0.891337602846828	0.869390705308661	0.661495885029291
0.925900947637054	0.942608022157402	0.926740341488005	0.941268468162250	0.876792539333460	0.926713972728473	0.887077803701435	0.859447264367669	0.828881632576964	0.833546705329470	0.916832390076781	0.931164617460108	0.932138422167538	0.892080986333518	0.883222865230664	0.869825339182620	0.863658602862574	0.928984574070837	0.817166487610653	0.834101262494298	0.960165216837724	0.938597844588594	0.832379153377940	0.837419911330155	0.941943896664737	0.911488637069523	0.864127932751734	0.866295661096768	0.905679440614295	0.891354764298356	0.869456658045587	0.661536225648543
0.925978690358966	0.942586820169700	0.926926800220521	0.941246687211463	0.876767485979259	0.926709662201500	0.886919794236954	0.859452463717383	0.828842829843896	0.833521828886755	0.916870646626306	0.931100705334751	0.932046352196382	0.892024665380906	0.883132725422963	0.869843854538434	0.863660203703488	0.929056722944541	0.817244405670244	0.834059405039695	0.960139800786517	0.938610184662902	0.832388246324147	0.837449976328031	0.941987541401770	0.911515884671094	0.864072753566331	0.866341254006111	0.905549438597435	0.891377327112148	0.869439509650170	0.661508011645284
0.926107646824242	0.942642076194031	0.927030981147768	0.941292648715674	0.876721706386763	0.926747361923162	0.886822423319734	0.859416304514888	0.828790034459850	0.833508865338581	0.916899150642924	0.931042261137117	0.931864631417886	0.892009924138976	0.883020521742288	0.869840170090111	0.863725418976428	0.929051736460113	0.817208461733424	0.834053112678428	0.960048784817591	0.938616839854621	0.832340293790734	0.837416067548461	0.941942525281194	0.911491258257605	0.863998465252217	0.866306238341712	0.905472109201173	0.891441074242306	0.869408063944001	0.661515890170900
0.926139728957708	0.942824462480186	0.927126661525174	0.941356103738410	0.876669742457427	0.926771761394799	0.886580088230443	0.859330354467320	0.828674981045834	0.833412437138536	0.916912180633455	0.930980931901825	0.931707535571836	0.891982791699915	0.882896384954428	0.869818870709432	0.863875531087570	0.929082401412641	0.817038280301638	0.833960579000470	0.960015032859917	0.938668760710832	0.832220441795880	0.837455477486928	0.941899094732771	0.911472585736581	0.863827960459948	0.866279089316435	0.905463913334745	0.891385348480665	0.869209934923964	0.661572050802902
0.926152396309727	0.942918301513941	0.927219772473916	0.941361037697704	0.876577139967206	0.926720271945227	0.886470722185476	0.859217953582221	0.828473271379949	0.833251710397348	0.916920826358236	0.931016296589971	0.931640479824191	0.891845079772811	0.882666389936026	0.869780885757530	0.864079232031845	0.929148999316490	0.816910041579800	0.833809150806241	0.960085522984140	0.938679665380716	0.832143665616754	0.837346175515007	0.941855252841385	0.911337685155698	0.863678437375117	0.866241511115884	0.905397163090251	0.891438177761391	0.869022897163754	0.661544300310313
0.926154839052360	0.942946887897518	0.927291131044243	0.941431766159916	0.876509078104117	0.926679587852404	0.886461800057045	0.859144274142389	0.828378634292456	0.833134697217678	0.916935497804272	0.930958281603154	0.931630347593320	0.891815036586509	0.882577656228225	0.869739861143285	0.864227898804969	0.929196112917192	0.816872488932490	0.833696115991534	0.960059792879982	0.938688501360290	0.832107076388156	0.837295397150713	0.941854691550375	0.911269806431869	0.863495707216724	0.866139050472537	0.905362971588270	0.891531928309797	0.868927871438171	0.661442599768765
0.926139748418372	0.942953598615376	0.927328470583323	0.941455995011121	0.876473627119226	0.926709784976014	0.886353130433881	0.859126333727570	0.828251406978685	0.833005843456118	0.917013280071809	0.931061288275485	0.931577418028939	0.891837193092407	0.882482124220836	0.869692674033314	0.864510399393695	0.929163701075952	0.816830699922954	0.833566334744290	0.960025377979039	0.938696982101764	0.832062116955775	0.837218363585007	0.941917702887985	0.911296260738478	0.863471717990145	0.866099180848218	0.905226447187979	0.891617392013371	0.868815384782884	0.661401351519709
0.926208428939643	0.942912850533623	0.927377699528297	0.941419636042360	0.876561528891109	0.926773511498260	0.886403267365446	0.859099733905905	0.828232359458529	0.832989864008884	0.917052836581317	0.931135545772960	0.931516197034875	0.891951424136312	0.882487800708760	0.869665679499628	0.864596075976623	0.929251996119439	0.816856520415744	0.833541544370090	0.960036491653055	0.938676951406989	0.832125513532028	0.837183663076856	0.942128802816201	0.911364035302617	0.863480751518590	0.866062417460175	0.905155795930522	0.891648923213572	0.868853508233646	0.661281073994464
0.926197297086425	0.942897340969083	0.927264901624501	0.941475499148662	0.876675766789353	0.926780910855257	0.886585415326149	0.859151680485934	0.828402347524439	0.833169336261083	0.917037303571704	0.931164880704303	0.931579340887885	0.891989581835342	0.882540117821213	0.869711264538218	0.864666174977002	0.929381761122182	0.816997899364093	0.833732556103997	0.960016454579950	0.938700859362336	0.832284612018998	0.837303116551863	0.942153481143190	0.911374887196750	0.863555716572220	0.866072159493718	0.905166349176557	0.891636901982244	0.868988734908580	0.661183967942376
0.926207111187594	0.942807551216834	0.927241803922759	0.941491614837919	0.876731658704227	0.926784825330056	0.886704658133421	0.859214728282455	0.828484089667503	0.833230565220396	0.917121061877694	0.931212201956444	0.931679071609460	0.891950937949895	0.882700073326245	0.869700968079274	0.864742552807712	0.929452084190661	0.817145066296347	0.833785891842098	0.960055226279582	0.938728932063958	0.832372067403243	0.837375619582731	0.942180828821823	0.911358387546075	0.863668885824217	0.866172279666958	0.905080421807976	0.891670663650233	0.869102972761275	0.661058776163683
0.926245896585821	0.942792293319809	0.927204053570795	0.941621746834324	0.876816885476749	0.926753083321620	0.886825243416347	0.859243262853826	0.828535700361517	0.833296946806605	0.917096729508649	0.931257528191970	0.931765625213706	0.891971107446037	0.882791356372064	0.869670477516328	0.864845872221254	0.929450537898249	0.817247505986234	0.833853697256329	0.960053275544383	0.938682724266894	0.832512411639933	0.837423424617021	0.942168155080724	0.911388013535462	0.863778614095937	0.866077857914993	0.905075605198529	0.891791901448577	0.869222920498290	0.661041142863030
0.926199550988845	0.942794883909632	0.927276295333984	0.941642645214402	0.876925494631932	0.926778400732429	0.886727698180567	0.859286094063529	0.828547370776136	0.833305026887855	0.917117301749578	0.931314716736111	0.931773539884529	0.892105920589394	0.882824605297655	0.869678266777122	0.864879116147317	0.929423640484408	0.817249226274114	0.833855284084969	0.960055487092142	0.938688552009373	0.832574281193155	0.837508823910530	0.942110373900372	0.911467227815008	0.863804931251579	0.866109065685101	0.905108405194291	0.891794301081911	0.869272822319597	0.660967955473865
0.926203093029398	0.942802267075623	0.927304063514880	0.941574052735749	0.876963906638272	0.926752825774372	0.886726409093365	0.859321400143369	0.828552709866649	0.833308584158903	0.917149695918110	0.931365752151385	0.931803298900210	0.892106494138704	0.882742291481234	0.869701058396064	0.864826475847031	0.929376947972892	0.817267486925137	0.833850600495371	0.960128141844176	0.938749800605529	0.832599706686038	0.837578199857456	0.942033850307898	0.911508568242911	0.863765973953232	0.866207099383317	0.905088566012253	0.891806693790004	0.869289735349518	0.660897386583750
0.926245172652812	0.942886150273392	0.927290382311644	0.941587137778432	0.877030767061550	0.926767589397324	0.886806668921703	0.859286020554482	0.828587895648710	0.833316062777702	0.917147417468529	0.931287613288976	0.931830480456276	0.892087119499664	0.882732210110535	0.869680743417611	0.864795053869028	0.929351571026119	0.817273668777905	0.833855176106303	0.960170197402561	0.938777472635619	0.832587798063562	0.837613033109136	0.942013940412745	0.911476864795521	0.863653007746398	0.866185688693753	0.905099416967299	0.891795217803907	0.869360739091791	0.660813325550326
0.926353134957896	0.943016798222100	0.927264024734715	0.941679569926465	0.877018296942058	0.926753112703742	0.886700391758766	0.859224302282090	0.828483548212472	0.833196994691526	0.917198802854133	0.931285937214045	0.931844134104635	0.891973648395319	0.882728997330975	0.869652817024104	0.864837550135764	0.929265289764492	0.817152409790383	0.833735713001895	0.960241917881100	0.938832655708914	0.832439387256702	0.837540936408794	0.942033977770441	0.911401300016239	0.863591515227223	0.866181296430655	0.905051954864834	0.891751406448347	0.869259458245567	0.660784400737553
0.926448537819268	0.943090239094472	0.927234801220641	0.941748325203011	0.876950086045662	0.926799836964198	0.886639979872859	0.859223756404083	0.828339077731159	0.833049425488327	0.917251903360489	0.931202091464548	0.931784565818911	0.891988062933610	0.882738557542687	0.869586069034188	0.864828136383602	0.929162140753906	0.817021332022118	0.833588636543466	0.960343327659712	0.938863806658359	0.832348743125018	0.837543473736482	0.942115134423842	0.911356079568732	0.863511436901394	0.866182498003138	0.904991949654761	0.891737364788971	0.869170378129611	0.660787051165981
0.926469444327063	0.943094062812042	0.927117183446332	0.941884912652789	0.876858246403120	0.926886764850169	0.886679425433651	0.859327502575311	0.828333799387755	0.833037359971556	0.917201403648009	0.931183275059688	0.931768372377697	0.891969117037844	0.882643569250444	0.869601248865703	0.864803669414117	0.929099839750964	0.816972746960544	0.833592507707314	0.960374212744930	0.938836182185532	0.832317197659466	0.837636730722580	0.942163604331452	0.911327734424288	0.863427858094781	0.866171129383694	0.904913052798760	0.891698593422056	0.869126810017350	0.660849522497177
0.926517260810126	0.943064726180423	0.927122560441813	0.941962050905426	0.876809795743490	0.926967004461703	0.886638266179641	0.859332043577529	0.828228581296239	0.832929354656108	0.917225094014757	0.931247654628813	0.931670560327008	0.891985729893808	0.882563362530529	0.869653299510507	0.864688188364233	0.929086599394868	0.816981144828249	0.833473453430561	0.960302887843925	0.938837876905340	0.832289160917546	0.837631319359157	0.942200218721619	0.911325293091917	0.863344339270033	0.866260464203403	0.904818083052646	0.891705338084210	0.869076375359819	0.660891030637861
0.926625033531028	0.943119106438107	0.927048654425638	0.942038875664071	0.876816669057596	0.927037107376467	0.886712932944924	0.859321131615761	0.828185596967596	0.832921285497975	0.917248128616505	0.931342159034842	0.931591306494385	0.892018688808211	0.882536400685031	0.869695811108326	0.864603852068067	0.929077905687890	0.816987051047774	0.833470975017052	0.960183758091658	0.938796924149964	0.832395047478773	0.837583912481650	0.942164394825969	0.911396734028779	0.863323479829706	0.866238183944888	0.904788304643215	0.891795955387269	0.869105651949891	0.660968026336233
0.926678046720625	0.943290045753802	0.927000826878000	0.942100723789512	0.876883705363608	0.927050859715433	0.886692419858145	0.859315071529078	0.828240557746892	0.832975726738699	0.917275639186542	0.931399795717462	0.931536693363387	0.892078911472730	0.882613149068334	0.869704672761259	0.864624545405409	0.929145249480820	0.816984294919345	0.833530839726894	0.960118164900385	0.938749052437926	0.832517943148650	0.837642270885634	0.942142272916603	0.911477207465474	0.863349744835356	0.866226283629435	0.904849176892847	0.891795841873355	0.869096838708132	0.661065875648088
0.926647815009068	0.943317626783977	0.926989045352462	0.942028009357153	0.876850305589905	0.927052820873030	0.886778866075469	0.859279835713740	0.828316783402153	0.833055666694168	0.917287635557301	0.931416516589307	0.931528844456848	0.892041500036479	0.882609789669154	0.869709034979586	0.864786840606984	0.929298760237247	0.817018929971404	0.833621132844040	0.960171034036886	0.938671131214260	0.832603073837809	0.837632984884876	0.942159508998641	0.911505563812182	0.863382472804770	0.866189841997809	0.904881599672894	0.891826759083889	0.869111782586091	0.661059096480085
0.926599696702203	0.943236618942959	0.927038137829874	0.941973503967140	0.876828922107507	0.927019105931250	0.886942555784633	0.859271576759729	0.828444424282130	0.833156125004440	0.917329529289456	0.931207970264006	0.931608329447159	0.892053823684643	0.882706641259396	0.869697823010488	0.864944210217994	0.929409503041955	0.817115614859124	0.833727743245347	0.960116712066728	0.938688825756972	0.832689670022269	0.837688634916657	0.942214720271763	0.911540651045851	0.863310429401911	0.866174684867240	0.904981392374437	0.891859146738259	0.869248254500336	0.661019752791868
0.926523590614307	0.943135888339029	0.927113333764758	0.941932624131185	0.876831416926523	0.926999718780682	0.886972407427018	0.859235779415255	0.828507898013009	0.833186867082484	0.917381296205273	0.931038428083966	0.931608042654094	0.892023180805388	0.882674060977347	0.869633572971543	0.865187075188815	0.929393961071651	0.817145181329128	0.833753701412983	0.960083385092352	0.938797546439571	0.832692231976889	0.837666212636666	0.942245973321236	0.911555556602895	0.863342161214607	0.866170970816805	0.904968847491302	0.891849202237168	0.869294402026185	0.661102245534619
0.926510822398237	0.942994374611922	0.927155878165969	0.941833225450152	0.876868469514478	0.927014727668215	0.887004025886992	0.859168680087364	0.828543895792669	0.833207166381894	0.917318669065326	0.930923844476107	0.931575123703962	0.892056341415762	0.882740694604943	0.869558864357533	0.865182523995684	0.929515720556611	0.817157323029449	0.833772088674515	0.960178736762308	0.938842391765294	0.832663633128122	0.837624376986601	0.942342739027291	0.911562260909782	0.863331824025129	0.866160651908672	0.904969587604199	0.891791307637182	0.869354912305521	0.661193702495553
0.926447118595672	0.942944684342866	0.927065949324163	0.941834604477321	0.876919050566173	0.927035484290015	0.887065480021276	0.859163611831700	0.828662610533649	0.833323410658683	0.917174163160583	0.930918261280790	0.931658898671306	0.892073426913502	0.882806285796446	0.869559444043668	0.865112643768768	0.929616563159282	0.817215583555732	0.833904632923112	0.960204595170452	0.938855894755617	0.832643893387903	0.837654159890344	0.942325541156964	0.911541133561491	0.863419020879710	0.866183628248565	0.905070956941745	0.891773940051171	0.869394456892365	0.661332410196797
0.926377015066211	0.942892066622393	0.927115567682121	0.941776224278922	0.876939380513597	0.927013903003072	0.886982573786296	0.859185507883022	0.828625555882933	0.833274591990095	0.917170867927311	0.930957867606632	0.931746167690478	0.892035331870019	0.882914461405789	0.869573729237366	0.865046005684473	0.929585527753925	0.817177910055213	0.833841040520883	0.960295475735604	0.938851467589567	0.832518733825179	0.837586450874637	0.942369749067851	0.911486880360537	0.863488395602117	0.866252787900251	0.905158316214804	0.891729218332863	0.869323192770779	0.661443834536226
0.926354685821337	0.942850093569936	0.927154295871478	0.941849563258666	0.876977700492928	0.926994061111283	0.886947029966312	0.859097822017936	0.828514246678138	0.833175923322447	0.917070996729113	0.931020523057989	0.931833212819235	0.891956630320987	0.882973332783931	0.869520240376184	0.865059969637862	0.929483950364839	0.817061768863155	0.833745072339748	0.960327271604771	0.938784615128747	0.832465643331724	0.837499225014482	0.942435550998275	0.911409446209560	0.863488451056407	0.866092751805126	0.905316070874821	0.891705731632493	0.869246201073516	0.661671976674163
0.926283504343324	0.942842323333727	0.927184221558408	0.941868424141274	0.876993675414628	0.927030293438999	0.886774423945889	0.859036984854547	0.828406635106737	0.833062021746725	0.917048815469558	0.931154292148525	0.931881354047807	0.891996445205927	0.883008861211162	0.869412418663080	0.864983545321184	0.929379203676370	0.816915911448527	0.833628159732252	0.960333124300442	0.938816517117948	0.832363586080848	0.837520122030525	0.942497197498875	0.911358810173208	0.863426766204743	0.866034582121320	0.905437588852665	0.891586782286697	0.869083034540264	0.661841046484495
0.926206328811428	0.942782742967870	0.927160989438376	0.941823325021918	0.876971519805134	0.926932013384995	0.886686798908843	0.858966555907185	0.828280762332266	0.832946074156987	0.917037085097044	0.931238573224137	0.931886198734787	0.891914162128085	0.882939658678965	0.869343222000183	0.864834682397484	0.929293970102572	0.816782879251718	0.833512706853330	0.960385810972663	0.938888163440067	0.832241806307902	0.837491402410679	0.942510464363447	0.911253670938346	0.863388253374520	0.866064326884651	0.905361858198595	0.891498396279083	0.868931637102903	0.661955028248026
0.926132806873422	0.942732690045835	0.927083000439141	0.941864344748653	0.876927602729948	0.926798252502256	0.886668785421501	0.858827087218607	0.828217442009147	0.832862391670866	0.916970470244385	0.931171467247400	0.931884520588513	0.891892065046353	0.882954919606350	0.869279002834316	0.864757083063479	0.929246507375336	0.816704121668100	0.833429720280171	0.960355240410951	0.938886231543615	0.832162289146444	0.837436211252288	0.942494233168453	0.911205122807561	0.863340094713682	0.865982094244228	0.905337966717324	0.891469248506318	0.868850803685058	0.662056763395560
0.926127560725356	0.942742473804746	0.926997839869548	0.941900417117189	0.876838784059164	0.926726933498608	0.886547644207136	0.858646217772361	0.828100050275273	0.832734400905624	0.916998886373665	0.931231259609386	0.931896543133807	0.891807862415398	0.882933404186873	0.869186053165331	0.864824828695758	0.929136536345245	0.816615096000903	0.833291313089335	0.960358904845100	0.938889441241700	0.832079899159686	0.837312212231274	0.942418300087570	0.911151864786296	0.863336367070261	0.865856560630309	0.905330943714042	0.891455305339421	0.868720706409840	0.662216020029961
0.926159404118896	0.942695883393768	0.926974181973051	0.941861338214957	0.876776428189425	0.926665938535979	0.886542303044426	0.858517440593860	0.828005953531119	0.832631018275303	0.917025445060257	0.931147991175065	0.931818358111878	0.891847593061097	0.882961938167998	0.869096112114620	0.864868850455418	0.929059118377547	0.816573709059339	0.833184272757530	0.960399445952227	0.938839006471100	0.832142764066104	0.837241662397391	0.942418675062058	0.911163929342092	0.863338144208311	0.865732412552776	0.905386475055086	0.891492582906504	0.868681748372414	0.662344439400834
0.926096434018355	0.942618034962844	0.926917712967076	0.941900890869271	0.876755532787755	0.926634005080993	0.886674791933318	0.858554195605816	0.828097937582861	0.832717690541842	0.917004128886473	0.931055880015545	0.931800745153798	0.891833640246323	0.882938767590518	0.869126692817394	0.864855756207450	0.929064341453674	0.816701724013789	0.833279605810441	0.960391751027970	0.938792293374327	0.832309026866918	0.837272183022639	0.942387042138672	0.911228631067326	0.863332465739117	0.865676827131444	0.905427601996001	0.891549753764211	0.868741684359005	0.662478420573517
0.926109629277983	0.942547832259253	0.926999409743826	0.941871797835586	0.876751371961324	0.926642244460320	0.886744218253075	0.858563865102159	0.828157114708543	0.832759691835343	0.917041020484194	0.931009256541246	0.931708992114112	0.891794701410627	0.882923580403577	0.869168013989964	0.864741786445098	0.929104197172014	0.816864701073690	0.833307477833932	0.960300930628602	0.938839625497276	0.832411043996481	0.837340114696223	0.942343367051724	0.911300551075798	0.863317182507486	0.865778935327131	0.905336789352389	0.891618696989613	0.868855494287639	0.662510724020809
0.926208213017952	0.942530891647927	0.927009593678791	0.941908691464092	0.876745590539263	0.926698377804271	0.886899026318967	0.858692399468343	0.828292490581015	0.832912432130301	0.917042594618875	0.930996687712024	0.931573051951297	0.891800008589228	0.882911680249009	0.869230712455031	0.864699549345965	0.929162089404273	0.816989517487391	0.833464172699634	0.960131035186010	0.938875112056020	0.832558517476303	0.837405267207667	0.942207717064172	0.911336618672062	0.863289954260633	0.865819660710104	0.905320514265695	0.891723023855877	0.869048703460417	0.662574653759274
0.926245215521759	0.942673481423199	0.926987129649789	0.941968693825131	0.876761429658257	0.926766314401898	0.886883420036333	0.858824604413137	0.828399844666595	0.833007312897226	0.917031057622185	0.930946373449127	0.931500460945626	0.891850875040550	0.882915543621504	0.869333559140624	0.864741238214906	0.929278861240618	0.817010536856253	0.833559405566978	0.960018705861048	0.938919175046836	0.832623318708494	0.837565033165474	0.942080693803956	0.911362900919949	0.863193282138338	0.865919724155391	0.905398462768497	0.891722922619220	0.869130258607356	0.662652759043620
0.926252710290116	0.942780639787883	0.926992715715592	0.941971008156942	0.876711252099605	0.926810637932055	0.886915673053108	0.858943321627466	0.828402694294701	0.833021701069358	0.917007112102187	0.930993793244197	0.931527701048502	0.891747765991661	0.882803303667550	0.869419975726837	0.864890513417471	0.929419627859402	0.817055828445952	0.833574805769105	0.960062198895043	0.938892498966285	0.832714137026021	0.837646074400907	0.941975419756263	0.911268170450960	0.863142313877557	0.866002608562306	0.905408639201212	0.891800244386874	0.869194143660772	0.662642113264415
0.926259750323792	0.942861498645935	0.926968985508731	0.942057502936129	0.876650927810487	0.926807407430561	0.886973709556053	0.859034938789171	0.828427173665000	0.833020679032160	0.917028678839598	0.930933762896560	0.931632939690741	0.891688302554418	0.882777824180824	0.869514533721102	0.864997127538913	0.929496968432750	0.817110817161298	0.833574933351774	0.960010513867812	0.938844736322948	0.832766881047872	0.837703762717988	0.941941686139157	0.911211001525117	0.862976412778832	0.866028486729398	0.905408572155279	0.891895314619573	0.869233543455802	0.662548749452190
0.926263064923525	0.942938352363523	0.926931963869278	0.942099008301695	0.876590879887206	0.926800141217616	0.886853645303565	0.859065544070673	0.828309043086622	0.832882954363377	0.917133527849164	0.930975176636506	0.931657842297874	0.891637924038974	0.882656836438540	0.869550143813533	0.865209387225177	0.929431200791979	0.817046373373705	0.833436377967472	0.959960366356694	0.938813030016525	0.832712164222094	0.837591935695206	0.941959313926520	0.911194047661414	0.862942565705430	0.866021199452718	0.905283240966938	0.891985929202556	0.869125997925857	0.662488410382271
0.926331856032366	0.942960218698290	0.926938494443056	0.942052007035445	0.876634770010407	0.926833045838970	0.886772918063830	0.858988322747392	0.828141264084911	0.832716703155325	0.917223568199553	0.931010048087324	0.931601285214888	0.891722851291668	0.882547145508965	0.869539071069090	0.865204341098198	0.929412824505434	0.816938617577640	0.833266808728157	0.959985706849104	0.938774402005704	0.832641073357314	0.837458366080715	0.942104704079478	0.911196866817597	0.862907942983246	0.866002319469790	0.905164989825493	0.892007775652619	0.869012962362608	0.662351217904470
0.926328130060902	0.942948954738179	0.926772231543878	0.942083798477938	0.876700851083604	0.926785026631763	0.886803994345811	0.858963222701942	0.828126962248674	0.832708537038246	0.917241194260676	0.931035398548946	0.931619470910006	0.891775224340577	0.882369975572650	0.869550745470438	0.865185411889335	0.929364153277708	0.816938005931965	0.833270884144774	0.959947053469253	0.938798370357793	0.832654470056290	0.837507026966036	0.942044994817155	0.911154688133348	0.862894534288641	0.865959761312532	0.905105865292990	0.891995207203433	0.868971411473849	0.662237443380626
0.926374078238284	0.942852860823076	0.926718998266846	0.942064747992211	0.876676612677986	0.926738978248090	0.886761871023777	0.858947234539329	0.828042936718889	0.832610886327171	0.917319542643863	0.931103729321283	0.931608362880708	0.891761064781033	0.882331323846075	0.869496427996935	0.865160494358119	0.929222968621090	0.816921284746451	0.833172863017048	0.959971161697823	0.938844139501135	0.832586039942352	0.837480121866505	0.941989299757989	0.911108674600304	0.862873911200335	0.865965858616221	0.904917882491684	0.892007360966623	0.868902131064581	0.662102800760894
0.926433326499770	0.942824970910393	0.926669552112327	0.942159307207656	0.876672919800821	0.926641469255189	0.886790249031243	0.858861616374537	0.827929635491825	0.832508286137413	0.917262735612638	0.931178196029576	0.931606996275552	0.891736428953269	0.882268915115845	0.869388510261834	0.865221474407151	0.929041623247652	0.816832846212660	0.833076499896436	0.959981743906409	0.938799714961860	0.832562550656914	0.837351751699280	0.941913421734284	0.911058328974613	0.862865350429680	0.865777187368677	0.904811434345180	0.892064153401906	0.868814217343021	0.662079503070189
0.926362573624926	0.942815357625235	0.926717895318587	0.942145068210639	0.876745953810970	0.926608705276844	0.886675912821212	0.858823267111250	0.827852571525999	0.832420292849877	0.917236593038626	0.931257690984448	0.931565443673343	0.891790302914120	0.882212649119625	0.869292082000344	0.865229634255581	0.928889159517198	0.816657595082780	0.832995601888116	0.960018435482804	0.938788000051468	0.832483399602505	0.837294304947609	0.941851499939782	0.911024824817428	0.862861565447275	0.865715414713321	0.904762479632856	0.892002979807019	0.868684413210846	0.662005518535338
0.926320814796127	0.942776677282231	0.926745143298230	0.942032986604446	0.876788908730443	0.926544538108666	0.886683599292704	0.858822697811139	0.827858634377811	0.832413906075678	0.917216735765959	0.931295379053824	0.931579694737344	0.891714620025418	0.882131835106136	0.869221347170317	0.865169327212348	0.928786792906246	0.816556062428539	0.832990883101153	0.960169726944139	0.938818763298728	0.832434417495679	0.837272185548077	0.941790750315456	0.910955208227617	0.862889170795487	0.865775071977481	0.904700821174487	0.891955981350453	0.868583561357720	0.661934721066015
0.926357592316144	0.942801565786592	0.926780471774119	0.941998483102099	0.876901618548667	0.926562327827198	0.886839509433799	0.858781665422085	0.827923982695667	0.832441061014357	0.917194023811340	0.931208315400538	0.931675666155753	0.891637139840145	0.882237606648706	0.869091137254914	0.865166878180807	0.928793835657286	0.816600639720011	0.833026191915964	0.960267420399062	0.938850932468080	0.832454204867012	0.837302855538792	0.941796947862768	0.910889467705371	0.862906030580074	0.865722517279010	0.904775530091081	0.891924647734390	0.868639046586864	0.661873127264668
0.926479240382185	0.942911610818966	0.926810760188079	0.942034323849202	0.876974830604360	0.926545997018483	0.886867069023502	0.858695025724729	0.827925749596159	0.832427582349167	0.917235873229354	0.931180345017620	0.931762750553012	0.891494595715787	0.882401541095510	0.868994104416878	0.865239595833610	0.928780889970533	0.816599041323185	0.833003909511966	0.960380285220507	0.938910228777255	0.832434400471654	0.837274595788793	0.941858891896668	0.910827859127060	0.863046233804344	0.865689049299506	0.904880354412877	0.891865501255549	0.868666833908375	0.661873352429097
0.926603347019005	0.942987425943930	0.926855943375710	0.942027802740573	0.877046834371129	0.926547009779179	0.886956681613419	0.858694502870503	0.827896068367324	0.832400475403453	0.917302521784875	0.931090962899224	0.931778783853531	0.891552490146542	0.882623333228131	0.868909699057463	0.865252671292625	0.928809303547908	0.816632589333216	0.832966017778061	0.960499404665530	0.938928001147836	0.832458070757867	0.837346818971282	0.942005514536539	0.910839687101177	0.863165498045008	0.865652415513205	0.905047388059084	0.891893910465362	0.868747951016543	0.661828960436938
0.926635060211702	0.943015567977493	0.926807716356831	0.942071563658650	0.877111107991039	0.926570073039999	0.887098862098585	0.858885746063321	0.828071312089633	0.832557587325746	0.917277467207345	0.931077847441400	0.931852756535534	0.891619976883679	0.882733825844976	0.868953440915592	0.865255141436342	0.928900590534292	0.816749303579022	0.833137689538862	0.960523907503261	0.938887493685743	0.832546160665164	0.837526031343474	0.942091382624865	0.910889741631117	0.863246865948305	0.865611074750138	0.905157766079188	0.891910636556270	0.868860185871736	0.661853895154296
0.926674834555763	0.943031814947906	0.926865018460536	0.942079939619328	0.877189912270719	0.926630575033037	0.887116173541601	0.859006912209182	0.828162520944743	0.832621220038793	0.917339058159691	0.931161610950411	0.931842860570176	0.891697344010894	0.882799877659207	0.869018353090149	0.865196754823705	0.929031098813470	0.816883068337532	0.833193560344364	0.960426361804465	0.938855493868339	0.832597816543220	0.837620723308014	0.942163105416768	0.910947357920258	0.863289544764949	0.865762971993528	0.905192233010076	0.891984066848835	0.868914093654168	0.661864297294995
0.926785493420855	0.943118788990576	0.926864965106289	0.942115047320108	0.877237486761475	0.926669011291734	0.887182157152242	0.859055582845550	0.828279227719651	0.832760567133576	0.917401513266491	0.931276559241149	0.931791619539682	0.891796842484575	0.882828923990294	0.869065036427747	0.865206657990533	0.929143987839094	0.816956405808984	0.833337321418599	0.960278533027671	0.938769385345757	0.832722958769091	0.837637213416819	0.942164822954394	0.911054392299797	0.863344574517662	0.865816438316857	0.905231774812132	0.892143628770493	0.869018410272587	0.661897874090870
0.926844394287935	0.943314762614847	0.926893245546285	0.942143639650824	0.877263437555599	0.926624872768836	0.887113150767812	0.859058568800011	0.828361345061764	0.832844780382701	0.917443029353814	0.931351402147632	0.931728146839351	0.891922120565736	0.882906168510934	0.869075938303762	0.865296264030283	0.929287759040890	0.816992293031500	0.833423646409751	0.960197470283990	0.938690630145272	0.832787629669352	0.837698665754433	0.942164719255377	0.911138332992892	0.863364453529383	0.865878699514794	0.905275154205801	0.892174985898332	0.869046356688768	0.661904596767092
0.926837853957013	0.943397919164969	0.926940629906463	0.942027209336348	0.877123840849862	0.926569047455303	0.887099902367092	0.859011787158549	0.828351407987531	0.832855711863381	0.917421775766817	0.931372950842407	0.931671065245975	0.891912773599643	0.882818510547931	0.869096041907410	0.865468876050867	0.929448489598804	0.816983475582737	0.833444139884477	0.960237600917532	0.938573833629738	0.832790308332011	0.837678016316416	0.942192639413392	0.911080340273907	0.863313785079576	0.865911359008889	0.905188488021567	0.892262854091289	0.869037023490348	0.661773284201915
0.926807909907830	0.943375041612092	0.927030666499317	0.941936338866864	0.876967155455537	0.926511132014545	0.887080387235734	0.858950036284548	0.828307529583630	0.832810837216424	0.917407159681255	0.931230874467267	0.931675894593931	0.891913280516337	0.882742340950798	0.869118809946204	0.865599816298931	0.929516231722101	0.816978613491709	0.833399207725477	0.960170543107221	0.938532006163827	0.832768524069215	0.837689482890269	0.942236262189080	0.911065498969355	0.863118089197307	0.865912730223126	0.905128714176265	0.892339654880375	0.869046776627766	0.661605501425980
0.926731297671456	0.943321072095099	0.927090897025923	0.941872165168088	0.876846813959882	0.926472306310954	0.886903080768507	0.858836917001553	0.828183896674140	0.832689678452154	0.917392795627941	0.931163749257590	0.931584832346782	0.891926692077126	0.882556223267583	0.869061652359081	0.865841112982580	0.929384947953832	0.816879657250092	0.833275188771589	0.960116829068775	0.938555053104097	0.832605719418050	0.837569994058770	0.942202870545567	0.911080350604198	0.863055443415385	0.865917891725636	0.904940589641063	0.892385590356009	0.868920943389985	0.661545889970293
0.926689286496771	0.943200116066099	0.927100076027959	0.941733137795878	0.876796253938914	0.926449867196361	0.886785228094300	0.858692376488393	0.828071827305338	0.832576107772269	0.917246011748047	0.931117428413478	0.931452689107903	0.892034826419381	0.882521055986192	0.869010469944295	0.865799112551030	0.929329368218745	0.816756655059714	0.833153057578314	0.960179732104575	0.938546079524141	0.832470257450843	0.837428697330170	0.942222412845617	0.911090599169795	0.862983222489360	0.865895612546619	0.904802672576332	0.892369679611437	0.868780847509523	0.661462062619621
0.926564620282126	0.943122540683125	0.926965870826023	0.941699591514719	0.876764387469481	0.926421930394099	0.886764110866630	0.858553629024511	0.828074801789486	0.832585720060455	0.917010413792943	0.931112799570204	0.931456663801866	0.892129925450111	0.882501593801140	0.869012062785793	0.865675306772703	0.929261234197194	0.816718652755476	0.833174774226529	0.960162992769884	0.938530700833520	0.832361268568222	0.837331797574330	0.942098129346398	0.911070242262503	0.863031162968644	0.865911982038617	0.904782555240390	0.892389884749095	0.868680326764483	0.661424819046514
0.926446858060021	0.943010657885963	0.926963584062945	0.941601665822605	0.876735922457788	0.926391879251052	0.886686643192807	0.858414081031789	0.827959122741663	0.832470111413199	0.916912404814998	0.931123866371595	0.931511376949674	0.892161136056040	0.882553587334602	0.869005326891341	0.865581221170231	0.929126476081071	0.816665928409828	0.833050437758717	0.960224600750234	0.938533406799143	0.832206064389108	0.837178287102911	0.942004347954607	0.911017236399846	0.863081804030304	0.865945772502307	0.904777594022222	0.892414415638296	0.868581494221854	0.661360000806423
0.926374708649404	0.942883733649138	0.926981416348514	0.941620066927902	0.876700426093890	0.926360546441807	0.886726574266537	0.858312588657257	0.827840664961097	0.832364984436727	0.916736977738688	0.931133790059169	0.931565711749430	0.892118140990234	0.882599375904612	0.868932090885391	0.865613175951142	0.929007470066592	0.816622918356678	0.832950018073772	0.960224641480696	0.938483326726000	0.832200788063079	0.837059670608321	0.941948493526994	0.910982455602573	0.863086211006659	0.865800903144980	0.904861397028223	0.892466359121659	0.868572800994396	0.661390899820717
0.926304317610677	0.942815200553531	0.927041853973726	0.941577370549335	0.876706511204862	0.926421471630534	0.886654059483189	0.858339372387661	0.827806924426546	0.832341717373535	0.916691191566005	0.931205147480620	0.931611892934798	0.892173075236571	0.882610314006538	0.868839891711786	0.865568719651248	0.928937905655454	0.816603894792779	0.832930169279296	0.960199786434407	0.938512410722234	0.832183202831835	0.837109444533601	0.941939594933695	0.910991761577178	0.863050949460128	0.865812697158105	0.904905918292795	0.892408086890447	0.868549167405812	0.661351270168264
0.926266286903179	0.942708076520620	0.927085764219051	0.941451313535235	0.876712729648600	0.926401469555190	0.886684746088679	0.858408930155525	0.827847375144680	0.832398400454397	0.916717726718610	0.931241540904775	0.931639595308972	0.892137037867771	0.882535339633801	0.868828346640997	0.865449036202130	0.928944681075964	0.816611901117340	0.832983598159148	0.960246938702226	0.938544972133354	0.832192984502564	0.837107882414353	0.941894844175183	0.910939998560716	0.863036781371353	0.865913194161216	0.904813777951064	0.892366609963499	0.868581230741238	0.661255900817406
0.926244168743712	0.942656317537939	0.927111339627774	0.941442851592441	0.876747669025572	0.926333545810552	0.886807066196879	0.858419996140314	0.827956694731610	0.832491394133833	0.916730007746099	0.931155147461631	0.931677701980110	0.892164882324729	0.882557739363929	0.868867709933193	0.865372651119027	0.929066911547959	0.816653684561398	0.833074214411209	0.960214857773263	0.938506845656816	0.832248005881161	0.837124248203665	0.941897090203501	0.910951765528584	0.862972703423104	0.865942474858910	0.904767520962501	0.892357896192037	0.868678399556848	0.661150640939984
0.926296827829808	0.942682691176314	0.927152676891757	0.941469184355631	0.876733182765551	0.926284286266817	0.886764551617181	0.858411652408434	0.827987889274131	0.832525770343226	0.916803248871505	0.931199369863974	0.931731328043038	0.892140221533500	0.882562441557633	0.868921597775305	0.865464378229343	0.929127392417025	0.816649010717923	0.833099729822243	0.960210113911602	0.938479693908452	0.832252301322524	0.837111143510501	0.941910945848712	0.910908933398018	0.862973925238087	0.865919994813396	0.904739416345195	0.892342481159429	0.868711103889637	0.661112000695036
0.926379556534247	0.942645909663973	0.927236676043659	0.941464983935108	0.876760946169527	0.926251465939936	0.886772792396912	0.858426004385386	0.827956596907992	0.832508070500258	0.916846090641956	0.931136833548586	0.931702359767122	0.892227579718045	0.882595303936000	0.868952173417297	0.865559915140848	0.929208448589119	0.816667345446120	0.833074475930979	0.960246455961174	0.938397629300574	0.832349931455075	0.837117810562278	0.942024115721439	0.910905151515794	0.862977985674174	0.865875598392029	0.904759989625690	0.892343288247831	0.868753095034856	0.661054435554239
0.926380796813820	0.942602496001199	0.927285110883924	0.941489411633227	0.876771782909936	0.926218722818469	0.886802795148304	0.858540888544759	0.828050403291160	0.832609773629480	0.916807436155285	0.931060218777381	0.931689176614055	0.892239845247589	0.882540629731438	0.869046904331172	0.865629722536123	0.929307924654142	0.816786412405613	0.833195923619906	0.960267810272987	0.938319391703803	0.832505328776178	0.837233500084539	0.942103187719613	0.910927136462453	0.862954044193480	0.865806558133328	0.904754937038509	0.892342540243854	0.868835580463039	0.661069484659182
0.926447071676342	0.942563528766036	0.927452879415278	0.941422654489762	0.876761361513124	0.926215243597366	0.886669804703124	0.858532560217689	0.827979120931036	0.832527062414684	0.916821048547879	0.930979586540569	0.931608491498031	0.892181186249268	0.882442676163135	0.869070607215483	0.865606664631660	0.929358570048303	0.816863976759090	0.833100186211076	0.960263226354268	0.938329438783447	0.832540085203695	0.837256844212120	0.942165403250918	0.910950159254277	0.862880750580756	0.865794052304308	0.904619640835819	0.892338952042646	0.868834810971919	0.661021516120616
0.926574797111788	0.942584098796900	0.927541567158918	0.941429595727968	0.876717574207163	0.926266290875319	0.886593923073681	0.858477052276920	0.827884496659044	0.832451083285369	0.916816851019489	0.930897414797147	0.931437999636699	0.892160013961401	0.882303685107270	0.869066488412850	0.865646396418582	0.929325097710702	0.816809408075885	0.833034860929327	0.960183311847200	0.938334180925170	0.832501142672132	0.837215447985044	0.942115249369182	0.910941278417551	0.862787118224759	0.865701550392579	0.904528718363425	0.892386296854136	0.868809567159425	0.661017091367911
0.926601091816095	0.942723646410435	0.927629760607590	0.941456937313956	0.876661324955115	0.926298051786238	0.886347323183666	0.858368614058860	0.827740693842854	0.832308764942395	0.916799958004060	0.930802882639376	0.931297143739961	0.892118901237764	0.882152354288712	0.869057840754242	0.865753419988642	0.929320309396702	0.816592547430697	0.832895776042550	0.960173180627030	0.938395422928013	0.832373841208894	0.837221279716233	0.942070889362665	0.910930942670297	0.862586038313297	0.865619927268286	0.904498874805243	0.892315094587668	0.868599175353783	0.661037635795063
0.926605719203567	0.942784524534519	0.927699182024105	0.941426395546558	0.876524738441553	0.926248600132643	0.886201457159565	0.858240236297190	0.827493073701865	0.832084016428147	0.916774798358399	0.930800308923975	0.931249054088767	0.891954028902878	0.881900016901314	0.869006334623064	0.865908604168127	0.929323862113827	0.816399837137725	0.832678222088372	0.960274959533633	0.938438674929122	0.832279628375885	0.837071338103664	0.942017557857137	0.910791752231807	0.862393541884936	0.865527832111927	0.904408124525501	0.892345290027357	0.868378455029491	0.660970675614616
0.926609024784709	0.942777732479055	0.927735326098695	0.941480934906750	0.876420139757968	0.926204473058424	0.886174680351020	0.858131844574394	0.827359582957024	0.831909645028335	0.916767151448924	0.930731098953427	0.931244302541485	0.891859252514090	0.881772093514895	0.868948631139114	0.866011397981085	0.929323593031378	0.816271174256498	0.832508119248742	0.960274941386393	0.938480131950641	0.832213290741085	0.836976548843209	0.942014294250284	0.910718651406943	0.862170043622377	0.865367135756202	0.904345590984030	0.892407921742504	0.868207887381700	0.660825013615810
0.926596174974763	0.942766539100902	0.927741471834869	0.941495529593967	0.876362056711665	0.926205752280538	0.886067868893065	0.858036229138689	0.827202380367713	0.831736852557445	0.916847756393486	0.930800263444975	0.931191835667314	0.891823169277929	0.881648365170991	0.868888437897671	0.866241705343837	0.929248693660694	0.816147996743914	0.832336428803814	0.960249571165341	0.938518220129212	0.832140341004410	0.836836894149926	0.942057146351402	0.910735372201577	0.862136991695367	0.865265389457617	0.904202611566730	0.892456926605729	0.868038021357780	0.660704483507470
0.926669956489667	0.942697351687419	0.927770986970082	0.941439665009073	0.876445603254537	0.926268189675296	0.886121974972752	0.857960787963986	0.827157372723895	0.831680371235956	0.916899114407152	0.930831541420464	0.931138317120052	0.891880490322702	0.881647663359890	0.868838247795023	0.866296165441807	0.929295388020955	0.816129034101973	0.832276445648263	0.960273190722654	0.938519080969244	0.832185549838008	0.836731804630877	0.942243186372460	0.910785556254641	0.862158776963290	0.865186410475955	0.904123630015583	0.892443399720597	0.868031394621580	0.660501442777850
0.926664889386504	0.942648136705471	0.927645133693765	0.941458717042450	0.876559901285604	0.926288976915223	0.886328146950089	0.857993477186293	0.827327839532011	0.831843062763473	0.916896989216347	0.930830339058550	0.931225091294721	0.891872721597242	0.881698889354098	0.868850862424481	0.866329100247231	0.929402667488530	0.816223711997283	0.832455568156750	0.960237813975217	0.938535375236441	0.832347308514267	0.836812138198197	0.942245280541576	0.910793190308696	0.862282184976036	0.865169520604538	0.904156584682735	0.892393734818771	0.868110467465375	0.660301040226634
0.926674465047069	0.942550344130243	0.927618006807359	0.941457216041204	0.876610534573948	0.926289267124056	0.886470875919574	0.858050578309582	0.827432452424291	0.831925770259729	0.916986335218051	0.930856480916779	0.931348060550154	0.891792285694544	0.881882245419557	0.868813491733785	0.866376220890348	0.929474651838004	0.816330716013290	0.832528808913789	0.960255114017141	0.938535546030721	0.832444812009781	0.836855743284561	0.942278784882032	0.910765243741871	0.862448829649485	0.865288645180761	0.904101676425572	0.892392610171382	0.868164069610604	0.660065221583701
0.926712807202631	0.942532493381716	0.927567936595348	0.941576377248228	0.876686043496164	0.926269007016538	0.886611760255771	0.858094075820534	0.827514752477038	0.832019061476714	0.916990331555568	0.930881035572272	0.931467737767846	0.891767441137434	0.882007361411074	0.868746630437134	0.866477247573963	0.929503163374495	0.816415275891746	0.832625901010918	0.960224643716887	0.938453655467958	0.832588685626511	0.836892037390641	0.942285705110994	0.910756106361585	0.862637237820796	0.865215703874358	0.904127159930035	0.892475573936392	0.868247305562021	0.659928893190336
0.926669407355397	0.942534106559422	0.927640957566188	0.941548894644285	0.876795796872948	0.926294692881029	0.886522117730630	0.858148907033294	0.827556949845608	0.832063731076457	0.917050442641266	0.930908379396382	0.931515084268003	0.891868097369394	0.882092388061027	0.868719861634353	0.866514811009761	0.929512564711182	0.816396902137851	0.832665691007080	0.960211227781474	0.938418629055799	0.832637206608259	0.836980823738925	0.942264549831440	0.910783573576740	0.862734647575770	0.865268553541925	0.904206709070956	0.892456749869399	0.868271339793252	0.659729080236285
0.926666665809869	0.942535695956321	0.927686622098106	0.941420694391369	0.876834938086129	0.926246975295111	0.886504942311774	0.858202288772818	0.827604233850496	0.832105598094086	0.917103495618553	0.930931117817914	0.931576784062354	0.891847444166482	0.882061475976044	0.868699203427827	0.866458238542889	0.929488563417252	0.816392996183567	0.832706364630281	0.960267770830580	0.938426994808079	0.832623071213707	0.837035015906369	0.942228373946647	0.910762469932977	0.862785726733184	0.865355169552330	0.904245700140123	0.892438308456914	0.868249247281863	0.659528521591506
0.926714172502081	0.942601977283974	0.927699119427850	0.941389974533054	0.876914382555795	0.926237606297141	0.886588007172145	0.858166723571317	0.827681850222654	0.832133300322425	0.917124375952015	0.930841506756947	0.931650898070356	0.891789614820099	0.882100112693198	0.868619324821257	0.866425964802222	0.929504519590477	0.816378926762056	0.832731840636774	0.960282270688806	0.938397041660509	0.832575698091018	0.837034157798223	0.942276542042286	0.910689561179305	0.862763274282620	0.865301400838694	0.904330946843528	0.892391375609899	0.868278981469057	0.659315375196428
0.926816939007779	0.942716373358389	0.927699867980891	0.941457476758491	0.876913402541767	0.926196880963065	0.886510784928429	0.858069298547856	0.827604789472021	0.832036739240508	0.917211610378021	0.930821021810945	0.931703773629098	0.891638967222749	0.882152998312623	0.868543869147532	0.866437822099862	0.929457295390073	0.816245170685267	0.832634628921282	0.960342134471669	0.938406353942023	0.832428316955869	0.836937695016951	0.942351227673981	0.910569237717720	0.862790680472499	0.865268849061550	0.904359492943565	0.892316183586146	0.868144282986779	0.659126065500089
0.926898854044102	0.942763636562711	0.927705490870716	0.941520470631944	0.876854609531248	0.926224562532184	0.886467049232984	0.858008614212902	0.827462430077237	0.831900638857907	0.917308022476857	0.930713927639719	0.931673582766021	0.891638536650252	0.882199605447558	0.868455175963701	0.866391842889403	0.929396249685663	0.816123052420916	0.832492574759583	0.960462140677559	0.938408068989896	0.832350519602707	0.836917276592568	0.942486159161981	0.910481846020742	0.862772871176840	0.865245290743847	0.904352856339047	0.892294556132267	0.868024502818786	0.658886376274646
0.926908195028301	0.942738209932287	0.927627096472256	0.941656825140082	0.876777386414088	0.926296589572818	0.886489171628610	0.858038687194536	0.827468351343912	0.831910407628471	0.917279837678530	0.930677177732687	0.931672888824411	0.891605767797392	0.882113902986472	0.868448856091900	0.866325102024032	0.929377970078775	0.816070283847898	0.832517329225699	0.960508816149898	0.938341683541480	0.832324597574780	0.836977683891202	0.942558899632566	0.910418895647355	0.862744832640202	0.865201680751638	0.904312847852318	0.892251218161218	0.867944428201409	0.658680356009848
0.926958045649891	0.942681558279171	0.927684136728703	0.941743898814631	0.876720056027302	0.926376064488476	0.886410748179434	0.857971579537655	0.827362032665526	0.831796485235310	0.917321920938688	0.930719396283882	0.931588873759389	0.891612994186951	0.882037048818267	0.868483093068673	0.866172063153879	0.929398632882044	0.816055356549774	0.832388797409531	0.960453239896325	0.938321493039879	0.832306551006954	0.836933123234202	0.942616898544294	0.910401142339337	0.862709816901599	0.865283487131898	0.904231359849557	0.892256338076018	0.867864556005282	0.658443486729438
0.927060395505561	0.942718731026186	0.927653124357459	0.941833375630670	0.876704244545016	0.926460498625767	0.886459974981299	0.857905891083919	0.827308569710126	0.831765849232728	0.917354721426319	0.930775343486688	0.931492226872244	0.891644228899963	0.881985852521291	0.868511028288746	0.866060870146320	0.929436245857123	0.816044423155423	0.832357898101666	0.960360367515919	0.938272326335441	0.832431543187422	0.836861304223795	0.942578712976171	0.910452008097116	0.862709638964642	0.865248142653041	0.904189838515294	0.892355288301187	0.867888148326646	0.658235973909269
0.927106647667204	0.942878104314199	0.927652429392040	0.941874193279749	0.876738694382074	0.926498959764327	0.886431215015365	0.857852307909599	0.827332540218263	0.831787058762455	0.917384131199358	0.930812058332623	0.931405982524410	0.891723665144772	0.882011513378839	0.868541426831269	0.866051161861377	0.929557674577951	0.816049659813482	0.832382792565069	0.960318310935260	0.938234791653962	0.832577054122817	0.836909301817542	0.942548254439449	0.910522149373475	0.862730949606452	0.865234423083365	0.904205217127378	0.892377352239682	0.867879482819943	0.658030724697660
0.927067092778579	0.942893486560730	0.927681173806613	0.941760703157305	0.876662703689295	0.926553606659812	0.886514173568787	0.857817336910162	0.827371294692291	0.831824204207792	0.917355964270136	0.930817673856571	0.931347104097117	0.891714122991532	0.881968651189197	0.868544786496377	0.866184749965118	0.929749000552684	0.816097221703904	0.832426704682585	0.960402415952303	0.938173629937964	0.832686555815734	0.836905608998303	0.942531331945720	0.910528377472476	0.862743615310678	0.865203362316535	0.904178723015284	0.892440923981943	0.867923089915723	0.657707604418571
0.927030516681444	0.942808011568945	0.927735966087671	0.941663613681816	0.876595488439938	0.926573835087044	0.886673224735401	0.857844340373865	0.827456206535961	0.831879340284848	0.917372387013854	0.930613639404830	0.931381642265503	0.891722584619634	0.882007527150791	0.868562943506968	0.866336728272005	0.929894833818487	0.816212298990273	0.832484297723987	0.960365928871548	0.938199294614014	0.832811689685897	0.836992990906729	0.942553869956178	0.910538048108526	0.862653843413698	0.865188966551233	0.904185450026428	0.892503924888340	0.868083288182799	0.657343454080878
0.926960438080790	0.942711443503298	0.927807188284998	0.941586375137137	0.876568862598987	0.926579837433064	0.886701417892994	0.857843167657277	0.827479334220987	0.831878031883631	0.917438240904503	0.930432435658131	0.931337411385962	0.891685891781634	0.881934435552745	0.868523944434021	0.866585488552195	0.929910258021116	0.816250259988729	0.832469021894267	0.960323519530585	0.938325287637839	0.832843901634817	0.836994733372207	0.942545536040810	0.910525612869436	0.862690355830797	0.865193146699166	0.904085524574092	0.892511448483928	0.868158243959861	0.657097050129554
0.926948863388982	0.942576726563645	0.927839375489756	0.941453407851449	0.876584177717245	0.926613078369523	0.886754251331748	0.857824809205065	0.827497626088333	0.831876805277783	0.917385122315024	0.930300031648617	0.931282871072644	0.891698447451098	0.881974330784141	0.868483239836701	0.866588379041145	0.930053913823465	0.816273544724262	0.832462088708308	0.960414893851038	0.938397972071256	0.832865011105552	0.836981366872348	0.942617529011661	0.910508520509049	0.862684731806790	0.865198404590449	0.904015304490323	0.892447897996308	0.868277816215850	0.656860360853742
0.926892815344166	0.942527480514843	0.927721653944250	0.941430033808594	0.876636963415218	0.926654599469005	0.886849190964043	0.857850836971804	0.827602990736154	0.831970662698443	0.917254938982880	0.930256728806930	0.931334258682407	0.891712104008625	0.882022794115900	0.868486211406507	0.866527511612493	0.930191219175095	0.816330900064949	0.832569658123273	0.960435047774928	0.938422969135593	0.832877732492455	0.837029923886105	0.942564153183710	0.910474867131717	0.862787254985035	0.865198522865988	0.904063359384582	0.892413489592861	0.868387003484019	0.656662909144234
0.926833573806757	0.942484943489041	0.927749812358747	0.941367859668905	0.876653411326692	0.926651881379546	0.886782906458182	0.857895308477294	0.827536198962497	0.831877121765789	0.917255467175324	0.930252794120551	0.931392417390948	0.891674088176612	0.882106403389683	0.868482001984457	0.866479094807059	0.930182444841147	0.816272178949368	0.832467194770684	0.960524447272486	0.938446277808661	0.832769528501344	0.836965659400397	0.942572828544173	0.910409872652175	0.862856639137077	0.865218120426724	0.904109254841205	0.892347645957311	0.868366368281522	0.656436465573546
0.926821027702038	0.942473090860641	0.927761905887780	0.941460713120071	0.876676150666168	0.926634869876300	0.886757183555944	0.857827550968038	0.827398850350463	0.831729776559579	0.917183078859493	0.930287901662559	0.931437660563304	0.891580056526159	0.882120792620818	0.868390837382725	0.866502099829631	0.930100169818339	0.816139647715823	0.832327120859622	0.960541061459973	0.938392809173760	0.832722548147747	0.836843907634855	0.942617603573409	0.910319954840101	0.862858047187353	0.865003929442558	0.904213799892822	0.892313907827226	0.868307195169582	0.656317249316524
0.926781408510377	0.942500785256446	0.927783532549974	0.941500309868846	0.876651171020890	0.926664557659288	0.886575057384814	0.857751314993594	0.827260853329343	0.831579709117635	0.917197076672452	0.930406429390108	0.931442472180764	0.891600259521140	0.882090226610680	0.868252111519489	0.866440298498581	0.930012938321307	0.815969927894781	0.832174454237289	0.960531711050044	0.938444139558909	0.832610755150324	0.836789904215535	0.942673466367307	0.910268807653686	0.862758153579185	0.864904829210352	0.904291670704256	0.892174370692056	0.868131679238912	0.656162010696879
0.926742882981079	0.942484170804008	0.927774321472984	0.941481421250264	0.876595794290077	0.926553343387929	0.886470129138378	0.857654384982046	0.827119076323571	0.831437150887266	0.917224742614335	0.930476295515085	0.931424220493210	0.891521731119095	0.881954479269524	0.868140066284874	0.866293291214987	0.929935001973164	0.815785516021506	0.832033517547781	0.960569609420553	0.938527954212245	0.832453636719895	0.836673204100594	0.942676842834222	0.910162173598425	0.862675179578189	0.864904433950392	0.904169921719440	0.892056552966977	0.867938015001574	0.655969286531049
0.926725505947508	0.942500967267357	0.927716377290869	0.941547459459064	0.876522915960463	0.926414237931966	0.886424992684965	0.857485810881176	0.827030526903044	0.831313158563939	0.917199695146382	0.930395428015826	0.931417690047661	0.891485009232510	0.881921737137871	0.868039650724418	0.866203677179329	0.929912046351038	0.815640830397482	0.831908568239819	0.960520766745487	0.938515239814312	0.832323790709902	0.836535941445868	0.942663773134312	0.910126712117632	0.862601159220425	0.864790829731147	0.904110740316352	0.891987281746496	0.867805658019847	0.655774535164085
0.926765532668955	0.942579539322200	0.927661213211348	0.941604198020279	0.876418353028698	0.926334444699639	0.886252620857685	0.857286634453330	0.826913000603804	0.831171086084817	0.917272632532116	0.930426593228129	0.931438010118313	0.891382151216551	0.881866700802575	0.867881521945530	0.866250377152457	0.929812257733315	0.815474588439375	0.831755689469492	0.960505039588163	0.938486804193549	0.832183830753837	0.836337027074420	0.942588608660566	0.910108404929438	0.862580071982210	0.864618663470047	0.904074292445315	0.891943227946471	0.867640694101783	0.655650250967918
0.926821225455887	0.942601052301334	0.927658679995329	0.941558768815457	0.876367819370298	0.926266865302808	0.886180073915901	0.857149372559410	0.826826578527362	0.831058933665210	0.917319600113564	0.930305792207085	0.931398087351814	0.891392686705425	0.881852845428809	0.867730763640460	0.866284336174560	0.929742833447281	0.815351810486092	0.831639214565739	0.960550048805937	0.938412277959182	0.832173686488424	0.836219380482770	0.942591635627151	0.910146368903710	0.862572270493025	0.864452089366330	0.904113796745294	0.891944750162999	0.867550675731001	0.655509103701963
0.926773708048384	0.942571162693356	0.927629065327892	0.941571732611780	0.876363489873748	0.926233912500340	0.886269421092022	0.857161210496125	0.826931218631306	0.831137026393060	0.917309251871173	0.930167922614930	0.931408823640758	0.891324818097948	0.881806888850868	0.867693387477115	0.866258795926747	0.929740934818022	0.815374403941582	0.831730728541525	0.960547602688608	0.938342954806959	0.832265767416309	0.836218046844512	0.942552262223100	0.910232200413502	0.862586050769578	0.864367367072222	0.904156816165400	0.891961631867073	0.867559574720449	0.655396776856383
0.926781866239954	0.942520981260739	0.927742300863314	0.941523496650613	0.876384232128367	0.926236893774976	0.886298096689120	0.857135602726517	0.827000573407397	0.831171404856981	0.917327685891161	0.930062070464220	0.931369744897243	0.891226526877054	0.881810617916383	0.867653945858539	0.866129136007843	0.929762551218171	0.815435202502013	0.831757554165960	0.960467946165621	0.938376273290746	0.832306577863493	0.836249591543048	0.942494859417080	0.910319502847943	0.862609031672050	0.864440399884379	0.904092007008404	0.891979424777744	0.867602610168181	0.655196547127938
0.926870442727583	0.942510043537781	0.927765923521858	0.941545509171999	0.876440149281338	0.926269669777825	0.886434152462046	0.857227567976967	0.827135044864177	0.831309080415356	0.917321991514297	0.930009039064144	0.931280818253452	0.891178595519711	0.881838918083573	0.867646491775468	0.866077426238238	0.929816496504922	0.815466152711677	0.831894468370509	0.960312009255770	0.938396175114371	0.832422618315995	0.836275870027676	0.942338477568234	0.910376961712444	0.862661004881594	0.864442234427250	0.904106135735605	0.892043283968113	0.867716129845246	0.655061028944639
0.926899716781187	0.942654047440423	0.927770820479778	0.941588368688071	0.876529092690814	0.926314262297143	0.886443406212823	0.857329093891577	0.827238180844501	0.831392278808960	0.917301501414207	0.929922787151741	0.931206924365838	0.891168648116757	0.881895622883075	0.867701780356786	0.866128173244874	0.929940836607863	0.815434607162986	0.831973477642257	0.960222842671587	0.938437032029076	0.832493292622279	0.836397108751654	0.942201540634748	0.910419496386812	0.862656438999686	0.864519894722107	0.904212702776567	0.892016729049726	0.867747533308038	0.654968609704285
0.926893730067355	0.942764280659147	0.927786426427386	0.941573183262979	0.876530244481145	0.926359835772937	0.886489400301073	0.857436859797617	0.827274832976339	0.831423578047824	0.917250777120920	0.929949497661160	0.931244256802342	0.891037927812804	0.881857992775168	0.867753759146613	0.866272355398665	0.930088396070345	0.815435761008609	0.832004155426292	0.960296689341388	0.938431585869313	0.832578547131618	0.836441585604012	0.942105092776160	0.910332946386259	0.862667888057228	0.864612068352631	0.904268554567489	0.892068460075647	0.867775489226581	0.654790367375451
0.926900095118965	0.942834344067422	0.927762817622719	0.941654545748213	0.876519909680515	0.926343217032623	0.886579634849753	0.857517020109298	0.827338095499216	0.831461066658438	0.917234817613709	0.929900014378324	0.931369831256116	0.890972213268701	0.881876891750176	0.867847329642832	0.866392594945245	0.930193902307383	0.815447306790224	0.832036005669530	0.960294337483107	0.938392932398863	0.832608810255162	0.836480979086102	0.942093043761913	0.910279150106015	0.862576556949234	0.864656860431353	0.904307630978136	0.892145900866014	0.867766894972025	0.654558736663272
0.926895439383534	0.942893041795191	0.927723011624320	0.941701107998214	0.876494430347951	0.926323890029933	0.886487093108330	0.857528106065526	0.827278087997069	0.831377338856997	0.917343382696969	0.929944847361448	0.931413354226829	0.890938279366838	0.881800556660401	0.867883825751428	0.866621687681211	0.930173974591009	0.815353519646127	0.831945660195211	0.960274686449733	0.938371341943861	0.832558490935344	0.836360221869904	0.942132158854290	0.910300929420123	0.862607818214544	0.864687243634646	0.904227722934637	0.892254593705035	0.867607654322907	0.654406463558551
0.926948550966218	0.942891920514427	0.927731416918130	0.941653799502649	0.876579092364349	0.926355728754613	0.886410278133860	0.857415042103967	0.827166265166102	0.831242502956508	0.917429262605481	0.929969647148911	0.931390152297054	0.891045406438768	0.881730632047975	0.867882255810858	0.866653719004002	0.930198831114843	0.815228938236505	0.831814542913812	0.960330067711838	0.938328455303477	0.832497672455725	0.836226463934855	0.942293404526615	0.910353755143718	0.862631182185991	0.864694004887052	0.904160178905188	0.892302954519578	0.867464347355763	0.654194120672351
0.926926465312778	0.942855273176529	0.927577084055176	0.941678769376383	0.876682188037159	0.926316534156334	0.886442367405917	0.857352987914594	0.827171365217908	0.831246999885505	0.917438049446997	0.929994738287715	0.931447417125843	0.891128075253943	0.881611316955284	0.867883297219094	0.866660501364133	0.930177926264046	0.815197396466428	0.831833049480217	0.960306972017905	0.938339377773082	0.832503695958155	0.836281982455186	0.942241238901159	0.910358663166355	0.862689683633070	0.864676182506570	0.904153827654775	0.892320859130161	0.867380845298983	0.654018110617132
0.926939327287682	0.942745431637218	0.927536823598809	0.941652734532422	0.876684090897463	0.926277913864763	0.886375938476897	0.857307038426207	0.827094884230470	0.831145499616614	0.917480180861379	0.930079186391051	0.931503761771123	0.891135438946382	0.881612735827142	0.867819055511298	0.866640401368167	0.930052452624494	0.815166701242438	0.831726345153890	0.960330439291093	0.938382126222420	0.832429655118700	0.836261637162282	0.942194151052286	0.910352669755824	0.862730089295134	0.864700812419237	0.904026058727649	0.892374372016241	0.867287863851178	0.653817232313177
0.926960343214234	0.942732171273002	0.927483048933909	0.941729272064144	0.876713994850337	0.926194460227615	0.886378182820620	0.857197780125817	0.826986934302243	0.831050518799582	0.917404947766100	0.930193800863234	0.931565977881256	0.891141139138846	0.881585840475069	0.867709512773101	0.866676708372226	0.929905532013525	0.815059187540704	0.831630567097667	0.960305729544328	0.938325301242503	0.832403239831135	0.836143197857344	0.942124294483866	0.910336249388807	0.862795795430471	0.864529733200029	0.903965012114597	0.892481439861330	0.867192678021310	0.653725194335631
0.926841978255919	0.942748382278937	0.927512702810311	0.941718762817513	0.876823845555052	0.926193855721143	0.886246229461429	0.857124142567643	0.826896715868461	0.830965453775231	0.917369071264729	0.930322228909567	0.931579675896055	0.891223202152914	0.881544364099436	0.867648607952212	0.866664421941593	0.929764298719616	0.814865569219058	0.831541989765767	0.960317828699742	0.938302745464371	0.832320602804630	0.836098816212834	0.942063399239957	0.910337162600685	0.862874840564670	0.864506399763700	0.903961334858807	0.892455713865491	0.867059960006330	0.653562648125507
0.926756768197137	0.942738948367681	0.927526694657953	0.941621679585424	0.876896203379020	0.926180288820415	0.886234817773439	0.857119955437869	0.826899225219610	0.830962989839537	0.917337856929777	0.930412870910403	0.931653027996229	0.891195124076895	0.881476783944111	0.867618084285884	0.866556536586504	0.929669627336780	0.814754205605271	0.831534948929144	0.960452733923578	0.938344557515918	0.832277373665861	0.836101093385774	0.942006382313410	0.910330031246839	0.862957943665298	0.864602290217761	0.903928030252128	0.892423623113489	0.866978362328044	0.653379368704732
0.926765659756761	0.942778046686210	0.927535834459305	0.941599671792490	0.877020933860519	0.926265209502735	0.886369452514379	0.857094581620597	0.826949169244052	0.830978642035410	0.917294131752339	0.930375728016266	0.931783583137323	0.891159005207901	0.881570861161826	0.867540107857660	0.866498451679487	0.929685967052399	0.814780818265589	0.831554149319243	0.960536587743959	0.938373382971816	0.832287722451111	0.836145982671527	0.942002905775059	0.910334104360304	0.862986545678948	0.864593674893094	0.904026933948126	0.892372829329857	0.867024783920161	0.653190498478565
0.926869105082249	0.942906095671555	0.927536779743146	0.941645123753769	0.877085412828369	0.926314797039545	0.886391579500381	0.857051751227111	0.826934323263700	0.830944373970871	0.917324141555304	0.930385163118919	0.931884273552635	0.891029503519343	0.881722464068599	0.867476483647114	0.866517926121633	0.929670052741558	0.814773177807160	0.831514895511436	0.960628216386833	0.938414757207419	0.832282720668660	0.836121027034912	0.942023900168906	0.910367350379644	0.863111028680037	0.864567826799640	0.904150304278907	0.892305988170243	0.867046783166299	0.653043303951844
0.926967722767172	0.943002751736931	0.927555623821814	0.941642812657988	0.877168969197316	0.926360491899001	0.886496412451741	0.857094079418207	0.826876292867018	0.830883802311030	0.917361024486885	0.930303261442836	0.931899888428079	0.891073453455574	0.881913568920735	0.867414878241550	0.866492818389634	0.929697770451806	0.814813441660316	0.831451216708663	0.960748337533658	0.938420213829608	0.832329033463309	0.836178164759782	0.942118176049963	0.910459824132551	0.863202708595277	0.864554472250261	0.904318773775421	0.892319455890558	0.867120021720377	0.652840741102591
0.926974444395411	0.943036501745129	0.927495670972863	0.941698384487388	0.877242725312167	0.926403875101252	0.886666456796294	0.857291027795003	0.827018598123015	0.831004492375023	0.917307537448056	0.930277188844456	0.931948488227837	0.891108273527124	0.882007398985274	0.867481913457039	0.866481856638665	0.929781356632098	0.814935052436822	0.831590309006365	0.960781089730304	0.938356262695884	0.832428264946806	0.836341189127782	0.942144217428026	0.910566582315983	0.863279821186887	0.864519438104005	0.904425685089741	0.892326003914452	0.867244303536473	0.652714261381799
0.926986504194660	0.943031756983364	0.927540962507523	0.941731335839838	0.877333811558979	0.926465606213348	0.886687955238078	0.857393620327667	0.827053399732936	0.831007687114868	0.917325480038834	0.930332112964641	0.931923564768695	0.891134488411449	0.882055697656166	0.867539939480705	0.866417585339003	0.929911599035275	0.815065034135085	0.831586372376230	0.960708721782115	0.938310205489526	0.832480108309231	0.836402718865631	0.942168983172474	0.910650318087693	0.863336113338759	0.864628683959007	0.904444925199847	0.892380305690174	0.867304677797544	0.652572682840344
0.927074649594924	0.943082303445345	0.927508837387658	0.941781610521426	0.877403130451146	0.926505909024138	0.886750581426497	0.857458184928880	0.827120158883826	0.831070353545799	0.917351178874782	0.930405274985098	0.931855682252313	0.891176797035008	0.882069536447915	0.867579334576216	0.866434057736583	0.930030332331960	0.815109561876015	0.831657677252353	0.960593449873264	0.938210696928755	0.832597923078326	0.836408626174774	0.942140187997960	0.910759063582927	0.863426772806994	0.864619191131547	0.904456660210384	0.892511076901531	0.867390393036955	0.652489955668198
0.927123428984350	0.943242016721690	0.927508675888822	0.941838478746747	0.877460724069108	0.926449866514354	0.886703540543877	0.857482705232802	0.827147557858273	0.831074975947086	0.917366517669752	0.930434657371011	0.931785059375799	0.891230691044360	0.882150656932370	0.867597982994109	0.866553769716606	0.930196884566595	0.815097495972509	0.831673784945662	0.960553439015878	0.938110337069384	0.832677705198018	0.836459243925690	0.942112555414557	0.910824130380416	0.863499408741028	0.864631368319024	0.904458777050449	0.892500505572163	0.867387644933051	0.652398082084792
0.927095281231600	0.943298773536209	0.927535841274807	0.941773248732747	0.877370878967536	0.926368290491409	0.886704817276095	0.857457399010739	0.827112696115508	0.831027497644499	0.917342446511560	0.930403733978675	0.931718469637531	0.891161106997119	0.882074013285402	0.867585709635535	0.866744164512441	0.930363888098631	0.815062764788592	0.831638088922496	0.960638383554426	0.937992233428905	0.832713361746332	0.836419479623263	0.942124858158422	0.910738469800160	0.863500990912113	0.864621707181929	0.904339899787653	0.892534577600290	0.867334821348781	0.652200160485124
0.927069642991205	0.943262639200679	0.927623146709047	0.941731304029730	0.877280889752700	0.926297652067957	0.886721946702640	0.857405952520139	0.827040829047521	0.830922119322493	0.917332537985559	0.930219243714708	0.931740370013745	0.891100467900703	0.881997304946199	0.867560956503902	0.866896208604997	0.930437229318221	0.815053119778979	0.831537910056805	0.960617287546041	0.937954038632809	0.832752792041367	0.836438017626459	0.942167729779047	0.910664489779924	0.863351015153581	0.864578546991873	0.904260505558253	0.892566195937717	0.867331166188677	0.651997248945763
0.926980714368487	0.943184818022569	0.927690733019738	0.941714623323265	0.877234846177819	0.926231885308416	0.886607646675066	0.857308925377485	0.826884715069763	0.830732288079088	0.917343138110255	0.930124027286283	0.931654394816706	0.891056241959514	0.881819919650675	0.867423222497910	0.867151167227208	0.930313405222055	0.814940254080800	0.831348478211563	0.960587116464707	0.937968591352921	0.832667903394143	0.836320837283003	0.942124329217872	0.910629638681522	0.863328755845263	0.864505484201522	0.904077777877191	0.892570352338069	0.867219442378529	0.651918542032707
0.926912194502306	0.943051057739699	0.927696003361763	0.941626682196921	0.877275786202380	0.926183992944198	0.886526857288084	0.857167198380783	0.826756333771657	0.830583347126231	0.917202098971262	0.930065156415370	0.931549694936983	0.891125545352417	0.881792663926028	0.867288401711517	0.867116163017237	0.930270890875520	0.814813728482082	0.831188827476327	0.960683023585661	0.937962945112812	0.832596652250783	0.836179444800281	0.942153573918751	0.910594043890989	0.863289976923619	0.864402608085939	0.903970470703552	0.892517133978677	0.867112614571304	0.651843532723091
0.926782358859267	0.942966869682290	0.927547890828561	0.941632082387792	0.877308087411592	0.926124773783136	0.886550524128935	0.857024022859895	0.826770808148449	0.830570018106164	0.916990074819691	0.930080093235736	0.931570205311823	0.891198342815555	0.881794099111069	0.867215179211258	0.867002147178709	0.930181741265973	0.814755189588346	0.831180546618845	0.960698477741186	0.937942195314262	0.832536767328223	0.836084311931542	0.942021268487674	0.910554291163825	0.863384841911647	0.864354408237395	0.903998944445499	0.892502263495539	0.867057588928045	0.651841214922480
0.926689074090102	0.942852713587376	0.927554454722749	0.941576743302117	0.877308737073831	0.926070128178110	0.886482504823675	0.856887716174000	0.826682096613636	0.830449763271795	0.916908259114566	0.930134258211091	0.931630178684592	0.891222961496048	0.881853063143958	0.867144782451344	0.866917566678203	0.930008919310213	0.814662956206378	0.831045668709284	0.960798565308284	0.937960340138431	0.832423528595261	0.835917823859922	0.941937149520785	0.910508787808369	0.863470548739071	0.864315181972179	0.904040736138943	0.892493897199185	0.866981391679190	0.651796157590090
0.926646452612619	0.942744046514928	0.927580378584829	0.941616845504835	0.877294791041281	0.926026771297480	0.886516824603287	0.856782275326487	0.826592024976304	0.830335518754398	0.916766121210027	0.930181845209204	0.931697323420685	0.891175922834072	0.881908161383921	0.867029311651272	0.866952502508342	0.929857059577037	0.814567931006149	0.830935901191927	0.960816602977893	0.937914434977799	0.832433212827225	0.835770502313633	0.941890446833142	0.910513299308012	0.863501326788138	0.864123170921515	0.904162482776702	0.892516717036702	0.866977604116031	0.651839392326040
0.926587101193795	0.942700676320763	0.927656690158716	0.941604313140062	0.877302813497504	0.926091235558822	0.886450259293838	0.856804876129494	0.826582084617347	0.830305627739666	0.916749193676181	0.930309448089098	0.931747758252101	0.891213862923269	0.881925693618153	0.866919503610486	0.866908009568436	0.929742633629059	0.814502497927613	0.830904036406355	0.960809448761962	0.937963541155459	0.832418801233613	0.835787923838936	0.941864688422034	0.910569392644386	0.863486569714316	0.864133004045647	0.904236755041776	0.892429670226124	0.866967466186046	0.651797892997235
0.926548067737278	0.942597148732246	0.927727395504400	0.941496376143915	0.877313971708290	0.926065694472203	0.886508007103281	0.856868849928931	0.826646705154592	0.830356025601671	0.916799226156779	0.930426087203393	0.931792310274718	0.891166183663619	0.881855872342705	0.866921447548553	0.866773627374064	0.929693481241643	0.814472145811867	0.830950085461356	0.960870165672779	0.938048689861574	0.832436191106465	0.835777437533391	0.941810772246867	0.910586134405805	0.863477811515269	0.864249999611319	0.904170056317267	0.892363520369400	0.867019068662771	0.651668993482183
0.926533539739593	0.942537945990136	0.927787622925054	0.941515806257321	0.877359930366317	0.926008767775273	0.886670786040841	0.856870104166577	0.826778433527368	0.830442581496998	0.916821191162862	0.930409413463012	0.931842489183690	0.891174312905598	0.881885800744339	0.866983388309088	0.866685348324621	0.929770516432402	0.814473642157434	0.831034010550399	0.960843584835199	0.938064227696050	0.832488940546715	0.835811350908558	0.941806275932348	0.910656424789879	0.863422725576530	0.864316230511100	0.904141077890725	0.892350672517545	0.867131898151184	0.651507671479448
0.926589591392694	0.942551925213965	0.927864285280513	0.941568681795572	0.877338079274629	0.925979394730554	0.886665583966261	0.856887429985319	0.826836815282818	0.830482205957855	0.916897222719124	0.930530580587910	0.931896176739698	0.891127324718907	0.881900483932596	0.867038268428184	0.866779289953369	0.929805569013600	0.814459013586763	0.831064627387882	0.960832596798035	0.938066719624884	0.832480507396895	0.835836109086331	0.941810275572197	0.910656610473701	0.863433967188915	0.864330536483795	0.904136555731010	0.892343310079013	0.867193096855620	0.651412045575066
0.926662961553069	0.942516119480290	0.927968361781843	0.941592320976692	0.877356415227075	0.925961090981142	0.886715666439055	0.856912588962738	0.826849239192679	0.830486451199305	0.916929118623958	0.930527629922727	0.931876212485416	0.891197102780276	0.881920543687435	0.867071862087984	0.866886268087213	0.929880303926827	0.814505608405219	0.831062046190436	0.960870067986178	0.938021124294742	0.832580877779957	0.835892027583432	0.941917287695478	0.910685290524285	0.863437811263179	0.864326728949911	0.904175370479104	0.892338125662318	0.867264101117418	0.651287505742104
0.926652311693032	0.942470094379095	0.928031725241757	0.941666592058424	0.877363969623020	0.925947845636882	0.886781972323685	0.857041981923948	0.826967195864200	0.830602009592138	0.916895019016315	0.930499661700135	0.931853154500698	0.891198919709704	0.881857229546863	0.867177185771669	0.866999465911653	0.929982756357030	0.814663612249806	0.831197643585791	0.960879239852219	0.937954591913173	0.832746287093283	0.836029411339415	0.941962934592572	0.910732084550586	0.863426859705336	0.864311355692458	0.904201486087901	0.892344832558014	0.867374410416129	0.651218710794281
0.926702300809618	0.942431180365960	0.928219237184285	0.941643047104548	0.877372319869123	0.925939939945349	0.886647672017757	0.857058693858230	0.826908256229883	0.830544342788418	0.916925193689063	0.930446888029135	0.931768045682176	0.891135791566305	0.881762610459929	0.867224065660605	0.867009320599536	0.930050591108985	0.814770567600687	0.831126532240534	0.960856846716554	0.937987608878886	0.832790166485724	0.836073333255552	0.942004696819259	0.910768413600267	0.863382394966068	0.864371486028676	0.904091905041699	0.892351415896823	0.867395158367127	0.651083968521432
0.926812254676870	0.942455531253161	0.928320281511946	0.941678315133059	0.877358575693729	0.925976362277350	0.886568981133370	0.857039401346645	0.826858100473151	0.830507021845715	0.916964712632806	0.930397138981753	0.931584794093387	0.891115187613801	0.881647983935847	0.867236812064815	0.867093260703737	0.930042653727370	0.814751131671544	0.831097450574432	0.960755178191269	0.938002343264917	0.832765847308827	0.836056341783360	0.941956350348051	0.910753113382347	0.863320765562522	0.864344383684880	0.904029199528268	0.892429699005738	0.867388744140341	0.651017272934256
0.926824053841190	0.942619438939450	0.928417859098097	0.941729679549550	0.877327027795555	0.925987904241117	0.886354008420101	0.856967021810952	0.826744802732660	0.830409185721210	0.916993188854742	0.930357508779840	0.931422410329206	0.891090842434879	0.881531665114097	0.867244838389129	0.867279028866497	0.930061360279475	0.814601472068311	0.831000130880191	0.960718338572159	0.938062286484178	0.832660622757352	0.836105622299522	0.941917396319822	0.910730860100763	0.863154818274644	0.864341905941873	0.904037410518394	0.892379975739663	0.867210476637523	0.650993584120531
0.926796473743732	0.942694708007613	0.928510082976124	0.941719427554324	0.877229923179721	0.925937720108105	0.886246569109195	0.856881826560547	0.826565733614926	0.830257500034019	0.917004804278016	0.930414139148493	0.931357920526245	0.890951505827614	0.881331837205416	0.867235294028854	0.867502638681612	0.930108457017157	0.814492612717992	0.830853995055036	0.960792999014196	0.938104078809581	0.832593510120050	0.836014299332909	0.941883591198002	0.910595095226084	0.863010524475333	0.864318641054190	0.903990366806065	0.892429111377935	0.867048203544405	0.650889501865640
0.926763533797386	0.942699366612116	0.928594789867124	0.941791987490405	0.877168738691084	0.925897804529723	0.886258419763230	0.856829382812344	0.826494363154616	0.830160543045749	0.917024888059955	0.930380714860867	0.931349994856476	0.890907826295994	0.881250212994948	0.867221813671040	0.867671550689523	0.930151145392394	0.814475120079939	0.830760170388621	0.960772348736068	0.938142643769659	0.832569590779655	0.835978722086243	0.941905951751873	0.910527657351657	0.862832600543069	0.864232921587587	0.903975188153953	0.892509464867584	0.866965330546052	0.650725688723371
0.926709199606723	0.942687547918117	0.928650931649859	0.941813601779800	0.877141209065981	0.925903856249242	0.886177468034787	0.856820722161803	0.826407606706147	0.830068529000623	0.917132123740168	0.930505044641200	0.931290172157400	0.890918135260946	0.881172670486476	0.867176773799818	0.867967967147923	0.930106279103755	0.814468677199025	0.830664639412942	0.960728928387414	0.938165441289908	0.832546183546962	0.835928538877970	0.941973938152390	0.910539319211358	0.862835352431118	0.864199639498000	0.903866017937504	0.892581895550608	0.866884738634314	0.650627474012684
0.926728342485740	0.942630839362356	0.928710082454687	0.941765125379892	0.877250989485634	0.925971269520741	0.886236235410102	0.856812649368878	0.826428490547669	0.830089706121526	0.917200502804858	0.930588774748313	0.931227882875094	0.891017388597076	0.881195386434406	0.867165370928522	0.868076027243528	0.930214555458723	0.814534625479735	0.830680570873510	0.960745371123978	0.938176667795678	0.832624016516288	0.835893345634641	0.942190736428213	0.910582754731242	0.862871329256129	0.864182241491809	0.903825910207285	0.892600896108425	0.866955847199005	0.650454143924430
0.926662693615664	0.942579036525141	0.928611838182223	0.941818848911139	0.877382795761345	0.925974069506471	0.886444123177252	0.856873153863479	0.826626062153724	0.830305864757863	0.917213940145014	0.930635592211169	0.931294908263929	0.891040704896427	0.881267241785308	0.867204820709601	0.868151831134532	0.930354507159812	0.814695726261152	0.830910850703612	0.960714176429572	0.938199661745896	0.832791300392967	0.836014443014372	0.942214012536284	0.910566113366418	0.862996900139029	0.864206811710496	0.903864263840671	0.892579133181431	0.867118405325791	0.650318263762861
0.926620574681164	0.942458107855797	0.928610869672428	0.941843831082397	0.877433629168633	0.925972693626706	0.886576405002665	0.856941949875026	0.826736535542697	0.830406131448448	0.917307514076292	0.930709735628184	0.931396602165181	0.890989180516455	0.881442281860212	0.867197093268189	0.868232541033310	0.930435462923512	0.814860183442761	0.831003101534111	0.960750676340561	0.938233246235058	0.832885515953310	0.836079656153517	0.942254730760125	0.910509751602590	0.863160213099048	0.864304613403748	0.903815180706126	0.892606319464364	0.867254910504522	0.650133880037611
0.926614833985524	0.942416180865597	0.928590143031095	0.941980440767964	0.877518986808056	0.925942325143699	0.886708537732803	0.856977650342339	0.826809360512819	0.830498324722296	0.917292762260427	0.930772746533464	0.931502083692815	0.890987117129730	0.881555955826240	0.867164961375195	0.868350562243865	0.930457862719415	0.814976232078034	0.831097098228715	0.960729291757295	0.938190687608829	0.833018933088863	0.836126083513622	0.942244302266548	0.910508199311388	0.863327729474580	0.864206897793248	0.903842975094401	0.892724972996124	0.867383539076395	0.650060969704170
0.926528402374933	0.942392566882817	0.928680095717865	0.941997383599328	0.877626848311098	0.925961435298277	0.886612257617283	0.857031178947538	0.826823539669236	0.830525721066340	0.917319880796823	0.930837207442133	0.931526205521301	0.891092102002955	0.881609383632899	0.867186394460360	0.868400080846108	0.930456500282179	0.814982083835970	0.831118792833434	0.960726478075412	0.938207011065963	0.833078823230207	0.836211466224969	0.942191296637652	0.910545142084320	0.863409428233554	0.864249335012312	0.903920622325879	0.892727395157694	0.867437784928758	0.649943192932551
0.926498680186240	0.942366320609086	0.928736638290095	0.941929062036191	0.877663245426027	0.925929120021544	0.886573149232963	0.857079810197656	0.826832260539686	0.830535540113341	0.917362705431688	0.930892004049784	0.931571298910844	0.891071921442335	0.881540649708543	0.867213573931207	0.868342183263750	0.930425028678648	0.814986989109383	0.831125807246656	0.960805283316111	0.938280609006940	0.833086041717658	0.836275479192667	0.942109476638018	0.910551554561976	0.863418839408462	0.864327914590791	0.903933504253789	0.892714561551911	0.867462529368704	0.649824958186438
0.926523572758480	0.942419755182124	0.928756854595847	0.941954285603709	0.877737957314549	0.925945969331338	0.886641229334337	0.857038606896793	0.826854335541996	0.830535296343263	0.917376022317053	0.930818058105480	0.931612262730279	0.891022693543600	0.881538331479006	0.867186518652936	0.868317129875175	0.930429094562406	0.814950221540248	0.831120663344887	0.960847941827154	0.938301722478345	0.833047279366862	0.836284786523715	0.942105488598965	0.910495618666330	0.863344219117353	0.864275731564618	0.903965732802485	0.892672603782661	0.867508319540914	0.649698060301800
0.926599446874692	0.942529721364190	0.928762007261857	0.942054462307995	0.877700634930147	0.925921805648009	0.886520995474584	0.856946360795484	0.826734226598274	0.830400845356094	0.917456911572365	0.930813812885397	0.931625357955680	0.890878260243849	0.881558062830539	0.867123380468009	0.868348493421992	0.930356404226909	0.814763238564824	0.830983636311380	0.960910317938157	0.938338338820749	0.832873210777994	0.836191185853707	0.942122142995100	0.910398517318171	0.863316935535757	0.864223101739880	0.903947116554400	0.892609704256860	0.867371823004739	0.649616561383695
0.926671036130664	0.942595824543494	0.928752940754971	0.942122486642748	0.877614418707102	0.925960279829360	0.886425971849764	0.856887902413898	0.826554460092740	0.830214788406776	0.917537167396814	0.930737958519207	0.931568680977113	0.890873007904990	0.881578521456998	0.867036111756669	0.868333603125868	0.930257880151759	0.814560690962952	0.830798648544923	0.961030680003307	0.938372601681269	0.832744707794015	0.836158620322803	0.942215273892154	0.910335753338349	0.863265525945608	0.864188401722392	0.903900914957646	0.892585613069256	0.867236898688139	0.649498913890533
0.926671009973695	0.942588344648173	0.928651359379013	0.942272623280141	0.877508522645937	0.926040346914213	0.886438196285377	0.856945410873900	0.826516497263165	0.830160256989563	0.917517934981941	0.930738167851281	0.931542245829428	0.890859930896510	0.881486797535760	0.867021718634178	0.868295649388649	0.930186806239601	0.814439803599579	0.830759365607257	0.961070221122708	0.938313681619916	0.832682140952153	0.836217827731389	0.942247683368422	0.910285822884201	0.863208983661793	0.864144567063688	0.903840445479748	0.892543250408338	0.867145959057967	0.649451443406854
0.926704573544397	0.942553742372710	0.928680361280407	0.942377644843569	0.877452579248714	0.926119333323144	0.886375110232797	0.856895478856412	0.826374533474571	0.830014809560993	0.917557257716827	0.930827217207480	0.931435166188200	0.890889571691604	0.881405114941828	0.867045334754812	0.868157670111906	0.930160106321876	0.814364518024111	0.830596088238368	0.961002151510000	0.938292024864298	0.832624759828490	0.836161342702234	0.942277256460952	0.910271683133698	0.863139802205855	0.864222334753368	0.903774094072862	0.892564175554262	0.867048638819304	0.649389816216913
0.926798331738349	0.942605214297893	0.928619877542693	0.942465743341130	0.877459116756525	0.926192945501306	0.886444012952401	0.856821890108073	0.826313712558952	0.829973403989640	0.917610247537473	0.930955434719867	0.931339261746125	0.890937101190924	0.881384195728826	0.867052365350529	0.868064308840734	0.930148672103151	0.814293350916345	0.830550481659472	0.960878176124313	0.938221936057220	0.832695546215147	0.836073408885004	0.942224779083588	0.910348074547793	0.863132930705468	0.864176693404861	0.903762459845929	0.892686449590652	0.867031111840905	0.649404766198794
0.926841614337746	0.942781020129353	0.928589767896169	0.942538630496642	0.877528239117609	0.926219054751928	0.886442133051907	0.856767751762553	0.826344772082776	0.829997013952205	0.917667767920531	0.931074456082744	0.931269574561901	0.891028449729331	0.881461804895001	0.867059716480732	0.868080674465144	0.930240086524178	0.814245616469297	0.830576663479486	0.960806700519497	0.938155580730955	0.832801359669592	0.836099649282598	0.942194531646115	0.910435558686583	0.863166206599864	0.864158195906113	0.903844255564339	0.892728258226478	0.866985632914465	0.649443408145909
0.926793880107701	0.942796294632238	0.928590125553813	0.942470595314524	0.877484580271853	0.926242492193485	0.886540384173299	0.856722955836915	0.826420241506220	0.830062251353164	0.917687135542590	0.931154192327124	0.931237776745388	0.891012231512088	0.881476601593089	0.867056133903025	0.868224704739006	0.930411675341386	0.814239696015123	0.830651557247120	0.960873622215255	0.938089462355022	0.832873986311908	0.836085140255122	0.942203131380589	0.910479501349837	0.863200595319793	0.864112591987238	0.903896506832649	0.892802928943298	0.866993883735164	0.649365171932065
0.926752348295495	0.942708553157474	0.928650849524495	0.942418676311385	0.877479626116557	0.926231625376245	0.886727096829890	0.856726149643974	0.826540582564630	0.830149744453378	0.917717171475656	0.931001941131047	0.931298814486450	0.891022864144467	0.881579174854302	0.867062938667882	0.868374029773458	0.930558474293336	0.814313761260304	0.830743408120718	0.960825942515910	0.938118636767560	0.832962918122440	0.836153176687519	0.942258639133705	0.910526313241049	0.863139905371100	0.864099424658055	0.904006242397444	0.892871816115343	0.867119502058868	0.649267637179884
0.926686883998235	0.942606340233349	0.928747335834774	0.942379082518683	0.877493910043643	0.926211114189799	0.886787289215562	0.856712349345697	0.826597509826211	0.830171508926947	0.917771579219490	0.930875012059365	0.931269555920331	0.890998198836219	0.881556993634740	0.867005308301750	0.868615178696763	0.930555596459232	0.814347626635932	0.830760391016268	0.960785673335982	0.938231782161493	0.832989617217815	0.836145201879457	0.942268988199405	0.910559438689664	0.863184449603061	0.864089635851549	0.904004964990652	0.892896878717149	0.867183406590461	0.649295203203925
0.926665522192455	0.942473252491098	0.928801927755707	0.942269028211463	0.877540673922269	0.926219418112241	0.886866637101017	0.856657239319430	0.826643713115011	0.830199227351984	0.917715347796764	0.930795048228725	0.931218047309038	0.891016702095419	0.881620032836264	0.866959973384620	0.868629514933931	0.930696345007887	0.814385149956484	0.830786340976636	0.960893411161398	0.938294642761141	0.832985027447963	0.836114031119323	0.942363752460365	0.910580654667137	0.863179744017876	0.864089360283974	0.904011816785084	0.892869379763106	0.867279466062163	0.649307484219640
0.926587793152408	0.942425017642607	0.928715985499900	0.942274183212104	0.877603291451588	0.926224251873695	0.886985170822904	0.856683564417501	0.826753340797280	0.830307308086052	0.917580617786409	0.930803198892811	0.931267779459315	0.891012609586485	0.881694644792913	0.866980639231517	0.868571054862424	0.930809617384682	0.814464815304928	0.830910413646216	0.960932494766340	0.938299397812655	0.832992775423556	0.836164054025489	0.942327215933744	0.910554422471218	0.863273531142109	0.864110551470225	0.904116216803968	0.892869586373135	0.867362352026338	0.649365893568583
0.926513822715580	0.942378449517323	0.928785196453570	0.942224905982268	0.877623243211120	0.926198457392743	0.886943799814315	0.856701712957289	0.826699524026057	0.830233421775167	0.917566632993786	0.930850145877184	0.931330496243101	0.890960555000992	0.881806578626077	0.867003664839370	0.868522128006805	0.930779499417771	0.814443708026747	0.830826870535618	0.961047837775911	0.938301505582644	0.832885496379525	0.836106408065557	0.942368055716927	0.910489176725496	0.863336927770848	0.864178940121835	0.904205734650191	0.892833505426259	0.867319344828934	0.649357525450689
0.926483043189948	0.942343681447189	0.928836659695918	0.942306813139944	0.877660060805085	0.926170912201255	0.886931103579121	0.856606507886164	0.826588762673524	0.830119173790702	0.917460578192178	0.930918865552774	0.931401234920073	0.890869908254621	0.881868911392969	0.866955030188496	0.868546394418110	0.930671960335708	0.814323680407555	0.830720825213251	0.961083468712169	0.938234860793427	0.832851264905583	0.836024764601793	0.942423965825462	0.910391713407554	0.863333434354140	0.864019113331206	0.904366504230177	0.892822647668131	0.867244657818796	0.649451486284930
0.926400310884288	0.942337705813553	0.928887267353985	0.942337399203810	0.877664025285055	0.926200436064412	0.886779009833309	0.856534302589597	0.826475977885863	0.829995408891040	0.917425427736398	0.931063152068866	0.931421909714889	0.890907165370606	0.881896303238234	0.866846348585017	0.868486301210460	0.930568369118939	0.814172884149129	0.830596873795938	0.961100673884433	0.938272499259570	0.832757595351295	0.836033825747491	0.942479884079079	0.910314065301828	0.863258372135468	0.863966410189274	0.904512170645389	0.892696926784383	0.867059940476622	0.649500483421636
0.926306906600944	0.942269252014472	0.928884152656311	0.942303119297143	0.877642213376153	0.926102595718582	0.886689848626315	0.856450457624439	0.826357677322243	0.829883661369604	0.917394455346412	0.931156571202008	0.931403794222988	0.890813114015701	0.881818434671831	0.866764099125820	0.868341793514229	0.930465976856230	0.814040852558224	0.830485062186110	0.961163809046853	0.938368279949532	0.832628525387690	0.836000949045983	0.942488894331691	0.910173740647242	0.863201289189484	0.863987500023677	0.904454749068646	0.892590691883933	0.866881326112358	0.649514990260197
0.926221487452995	0.942208433460746	0.928833066081363	0.942358840818509	0.877626737798625	0.925974583498626	0.886695628386081	0.856311297355887	0.826282077734604	0.829789949768899	0.917302463980916	0.931104982322391	0.931386471061609	0.890786497566512	0.881818073603889	0.866692977729838	0.868269702563153	0.930415189924854	0.813957227531471	0.830389793659390	0.961137241823502	0.938373477003348	0.832532899007562	0.835938991486571	0.942480267844079	0.910094926257424	0.863145969278455	0.863902589069543	0.904443590044297	0.892541587371898	0.866760446020659	0.649536237641538
0.926185582152665	0.942204516063133	0.928769508966055	0.942411109062299	0.877557820305777	0.925895163237451	0.886581873279871	0.856125213358997	0.826172885842953	0.829669391070109	0.917331077575154	0.931188654003640	0.931386901823462	0.890695058143892	0.881801797225373	0.866571844672838	0.868354070705597	0.930298224502987	0.813865863450809	0.830257611588019	0.961129105171629	0.938385246296321	0.832432936562083	0.835823487034996	0.942404976339821	0.910019015346644	0.863150729882430	0.863750492510359	0.904455085514998	0.892520908331487	0.866610714685645	0.649637953929385
0.926181253993600	0.942150324787766	0.928751545948900	0.942366632195696	0.877515825773317	0.925837533863082	0.886562322072094	0.855989617160161	0.826077524612710	0.829563012480559	0.917352145188202	0.931129051166228	0.931324329059778	0.890731618274666	0.881827112735841	0.866475279097326	0.868412679331917	0.930223113049222	0.813815234666927	0.830147783804706	0.961188167836579	0.938357952111207	0.832468356060439	0.835747521094953	0.942421677590038	0.910010027319388	0.863165161294057	0.863610168245182	0.904515513978278	0.892545941094236	0.866537018757390	0.649717282074148
0.926077615066740	0.942050202573316	0.928702290587549	0.942400399761418	0.877522433680206	0.925808802638780	0.886692933288771	0.856014608390803	0.826167168653813	0.829640138455190	0.917336981450360	0.931061355262152	0.931313618137354	0.890722954695947	0.881810317875172	0.866495717860174	0.868415903506142	0.930214149743704	0.813934796180966	0.830235327794823	0.961195033466313	0.938306851055575	0.832605188100455	0.835771823044115	0.942377146163784	0.910047246512443	0.863187605785870	0.863531286142234	0.904569617747759	0.892588356486945	0.866569124300767	0.649829551445249
0.926055403401315	0.941951980012541	0.928803283395554	0.942372130133038	0.877551754248774	0.925814999486588	0.886754902015810	0.856004565081205	0.826222446173315	0.829673544015007	0.917358093261845	0.931022006799501	0.931241394224649	0.890692535546377	0.881811865167392	0.866536424802160	0.868308029808982	0.930235171926170	0.814083416854909	0.830256020449542	0.961116160686148	0.938376026646576	0.832671660793918	0.835817296054623	0.942327953056370	0.910091696341825	0.863208395292865	0.863612885265991	0.904507906442951	0.892636366307549	0.866650248553480	0.649850431689016
0.926105227433605	0.941900624472421	0.928831576861378	0.942399432069533	0.877587824140207	0.925861757097225	0.886908843308593	0.856108930204314	0.826356886804367	0.829812106266833	0.917356476990442	0.931016743011698	0.931118584683697	0.890704497527318	0.881817422705621	0.866595758198970	0.868259491199742	0.930269823120000	0.814175591101385	0.830398550509875	0.960945116687730	0.938427002116604	0.832767682812551	0.835850864902354	0.942192411338213	0.910107286531408	0.863243358382179	0.863613907044363	0.904519210212345	0.892738853944430	0.866799853696867	0.649936462719712
0.926098073241856	0.942020600631545	0.928829648547497	0.942453939066589	0.877623654026762	0.925925887602771	0.886912677738708	0.856201511618155	0.826438193833375	0.829872620376390	0.917351160849548	0.930976661014865	0.931049718825426	0.890752338076405	0.881834835277712	0.866690346622415	0.868310250266905	0.930375776597688	0.814173256703962	0.830462221595111	0.960829205510194	0.938481189417634	0.832798700405400	0.835956355582936	0.942079792571187	0.910114797780247	0.863204941670766	0.863678902039298	0.904633430963669	0.892730975206373	0.866840067855392	0.650057248404009
0.926055720848175	0.942103609908100	0.928847627272920	0.942460241229543	0.877587507803220	0.925974341083825	0.886951923112228	0.856264032122401	0.826425753029447	0.829860756940188	0.917335049134187	0.931035561056837	0.931079231143780	0.890645134927432	0.881749040919460	0.866759190489878	0.868450310361577	0.930491014487880	0.814186149981484	0.830451016616301	0.960873402328043	0.938474969980799	0.832846110465337	0.835986672310616	0.941995416500396	0.910018315985089	0.863167249551272	0.863724941257719	0.904669514995877	0.892797461917336	0.866856163265754	0.650079843995754
0.926031081827072	0.942158470762305	0.928837076537386	0.942549173802834	0.877559638520351	0.925977075007431	0.887021116212592	0.856305358140303	0.826429124380908	0.829829945990979	0.917352094773220	0.930991549432723	0.931189234437898	0.890588909250426	0.881746749822974	0.866852701374016	0.868562052282636	0.930568891633619	0.814210988243239	0.830415619718240	0.960827329844201	0.938440372468019	0.832860253398048	0.835989108854311	0.941995949523471	0.909956592623825	0.863019024742092	0.863729248496691	0.904707938417061	0.892886589453448	0.866847318273765	0.650036924158545
0.926004564985777	0.942211977322399	0.928819314765146	0.942592170943431	0.877513482498805	0.925969445167692	0.886895326892266	0.856284942183807	0.826297059678890	0.829675555179704	0.917478987640206	0.931031559616051	0.931208111724215	0.890547374306876	0.881652602276640	0.866859196147763	0.868773370088621	0.930496647154694	0.814129837858367	0.830256794652818	0.960769084132330	0.938414162999247	0.832778928615219	0.835843201495509	0.942031045310646	0.909946666596223	0.863017631846522	0.863699009439650	0.904619988168635	0.892989700500072	0.866708584061235	0.650051705356282
0.926040027935604	0.942223182658638	0.928828242477853	0.942542826592880	0.877573260183252	0.926014044088506	0.886794841437741	0.856159677628505	0.826117695672217	0.829488557491002	0.917579984133920	0.931066466907081	0.931147371586750	0.890623300821528	0.881552538882164	0.866853620396381	0.868771397847389	0.930485797492214	0.814010826889274	0.830065677413607	0.960794267395440	0.938392881601327	0.832688832274250	0.835676081046607	0.942197221390210	0.909960412121071	0.863008592407542	0.863677255530802	0.904535313742360	0.893032354104068	0.866572947633931	0.650012519788302
0.926012178881046	0.942195729568956	0.928666075713978	0.942578920318475	0.877653032731307	0.925976605600969	0.886827538836866	0.856087088283958	0.826086909863777	0.829457651166133	0.917613712008852	0.931099384748983	0.931157271077141	0.890681389158349	0.881398159948180	0.866859715636790	0.868749899903107	0.930430156483155	0.813993848101553	0.830048846280136	0.960750936410682	0.938419974763866	0.832691986886957	0.835701754086806	0.942145442553973	0.909932935003491	0.863029935751308	0.863654473210401	0.904499815410928	0.893028215205985	0.866513363054009	0.650031761127855
0.926038841035359	0.942095181532217	0.928627030731209	0.942565225173827	0.877636169658379	0.925952903914598	0.886780588479233	0.856028410844305	0.825993656567986	0.829345934624341	0.917691096244204	0.931179803571806	0.931142991217891	0.890677095242307	0.881374819551462	0.866800332423376	0.868734575698700	0.930270847057016	0.813965613249416	0.829937333118630	0.960795192782553	0.938476669866242	0.832615014607766	0.835657584193527	0.942109750805076	0.909899645543721	0.863039343604397	0.863681679166876	0.904337911724611	0.893059040758553	0.866434215315461	0.650021426079509
0.926085562366315	0.942078630380175	0.928580626706215	0.942656355052893	0.877638836035284	0.925868621806949	0.886795854670388	0.855916176461799	0.825885827884586	0.829237227342546	0.917627873190767	0.931280699282077	0.931143380367722	0.890664543547296	0.881335529267252	0.866693510620794	0.868795809677436	0.930086590949241	0.813870995494703	0.829841093070753	0.960813328745482	0.938436845434821	0.832581403085203	0.835529443485956	0.942056149151094	0.909872968798415	0.863060648227469	0.863515756458884	0.904249155995043	0.893127727761539	0.866358453604013	0.650143323374011
0.926004618100059	0.942088381011618	0.928636345733999	0.942647658862600	0.877703950740357	0.925838766037990	0.886676632580447	0.855858588263725	0.825794441452711	0.829137175921735	0.917590136775644	0.931385472949955	0.931091748494336	0.890724791589062	0.881288960256432	0.866615639966952	0.868819650270491	0.929932759225016	0.813715752087632	0.829748246239698	0.960862434344026	0.938430362753196	0.832515632142774	0.835477398810094	0.942008331302296	0.909850284801688	0.863083326893555	0.863489223969080	0.904226636900753	0.893083018959276	0.866256836147773	0.650234024021377
0.925965251962143	0.942060709307410	0.928681059589843	0.942544546724298	0.877758854331683	0.925777348160457	0.886667847646750	0.855864725145363	0.825811955769780	0.829144481472121	0.917566467156092	0.931450807867247	0.931102190622033	0.890656288330497	0.881213401102591	0.866562395240029	0.868770370888279	0.929826646624002	0.813645869572987	0.829754040939211	0.961037846165028	0.938477813092136	0.832492341561338	0.835458625034474	0.941956806538875	0.909795111264731	0.863123133270854	0.863577198206110	0.904184034004489	0.893033604513224	0.866202939224361	0.650329991942731
0.926010970660589	0.942099564359590	0.928735285837977	0.942518843015237	0.877889737338454	0.925805550748423	0.886823946664534	0.855841001742359	0.825880095317413	0.829170343198493	0.917535678114179	0.931386799048836	0.931192529146146	0.890589159175552	0.881318676976814	0.866472746661373	0.868799327645874	0.929846056847858	0.813717092921854	0.829785735761027	0.961158667777852	0.938502320526755	0.832534255537374	0.835497388962725	0.941978966528998	0.909746517645266	0.863146102064182	0.863551895811948	0.904267703313783	0.892996964397277	0.866287164335552	0.650445938347879
0.926139212254447	0.942228507660244	0.928783709034869	0.942560927404470	0.877956932304591	0.925774322574483	0.886860744086161	0.855768163800798	0.825892340692316	0.829162176339619	0.917584491846413	0.931372217792217	0.931260860230289	0.890444301838147	0.881498831022908	0.866372664313279	0.868917517121819	0.929838115030934	0.813768959690464	0.829776299533233	0.961280514848300	0.938541907644115	0.832544534134482	0.835493487393652	0.942029578008774	0.909704988702240	0.863277609154373	0.863518533268455	0.904381703424105	0.892947445066102	0.866344598391734	0.650624996332040
0.926263491476704	0.942341071882445	0.928838597186825	0.942546154755560	0.878025102992720	0.925763153060648	0.886955162570023	0.855770894991444	0.825868932848212	0.829139934219008	0.917644058546639	0.931281631557366	0.931271379025191	0.890495396618369	0.881711290529565	0.866297316146415	0.868986225274564	0.929866643301378	0.813862090315811	0.829748572589254	0.961430340386380	0.938555934033665	0.832587306854121	0.835566109404944	0.942169957780242	0.909736842431244	0.863365445471552	0.863487560852842	0.904535439118204	0.892979468032409	0.866445280017575	0.650721309039200
0.926303447627694	0.942388953323242	0.928804848706542	0.942603803042483	0.878092928253286	0.925761177002159	0.887113151873885	0.855946004393804	0.826045082022766	0.829302244613987	0.917630492349663	0.931267176429199	0.931324538004035	0.890558971727073	0.881813606272037	0.866345791885397	0.869051762865483	0.929951048682321	0.814036106642736	0.829926239729367	0.961485410154266	0.938484230278958	0.832682020914373	0.835738032763677	0.942225733004679	0.909790826135500	0.863416758962335	0.863447316431809	0.904640515482115	0.892996412100385	0.866570128455076	0.650882701317528
0.926351185843337	0.942430104259729	0.928878761687531	0.942639014261451	0.878190081788083	0.925814211446706	0.887140667082981	0.856033236612161	0.826128120701080	0.829361272302690	0.917682939982486	0.931347253818100	0.931300776369605	0.890616628674130	0.881870138729155	0.866414239285931	0.869055018655051	0.930082984018101	0.814200007620520	0.829979729012534	0.961419589358562	0.938433157462152	0.832741140884044	0.835818564227707	0.942280630920241	0.909840982557135	0.863448563905359	0.863589272211418	0.904670951997182	0.893074909796148	0.866634472171893	0.651004864350414
0.926455475910586	0.942537525510827	0.928901378499796	0.942696509446851	0.878273775334322	0.925840829896308	0.887208876540552	0.856051758094275	0.826244841086572	0.829494988039362	0.917742813852680	0.931461375524003	0.931238461879336	0.890689227742317	0.881902380188149	0.866467630048677	0.869127919073842	0.930199548897444	0.814285000649979	0.830126164955155	0.961295789202754	0.938330749156104	0.832869301016781	0.835823252012805	0.942263458599975	0.909941972651103	0.863499520208071	0.863622968289399	0.904708626456256	0.893242463211993	0.866746964649017	0.651164178321788
0.926503033304699	0.942769700352872	0.928954136135451	0.942753076425797	0.878326570840670	0.925785900352387	0.887153302929274	0.856042298890505	0.826305057597660	0.829555451937420	0.917796035561612	0.931536191694619	0.931173850391245	0.890806627570639	0.881980013718405	0.866500989689217	0.869299105549286	0.930340510233734	0.814330535249775	0.830195896235577	0.961228832348236	0.938241191119130	0.832943640653296	0.835885575848151	0.942256915352684	0.910010359740425	0.863522663889237	0.863670360343743	0.904755505791196	0.893282025703381	0.866780871592999	0.651285804150767
0.926487589973872	0.942877244248084	0.929014083435772	0.942680680359244	0.878214309100086	0.925723093265783	0.887145692194638	0.855989257400241	0.826291672259914	0.829558695629119	0.917787023219299	0.931549747597114	0.931112484009120	0.890798723445313	0.881899613240814	0.866520405188252	0.869535296298453	0.930484266616087	0.814342427088575	0.830211861679661	0.961298692299392	0.938142840602415	0.832957042394107	0.835859099526600	0.942293063214280	0.909950928826931	0.863469176417009	0.863674632264932	0.904677722257983	0.893371975226024	0.866778092052341	0.651264456959213
0.926463944837553	0.942877528187893	0.929125744446173	0.942621926765256	0.878107738207408	0.925662183527926	0.887149408693640	0.855924600786740	0.826256876724698	0.829507640544099	0.917768581107014	0.931399381933158	0.931140627806649	0.890816720386425	0.881828924246704	0.866555513738065	0.869738273830782	0.930549389115443	0.814343442605905	0.830176706571536	0.961257262067099	0.938123926554857	0.832951461540565	0.835877610942039	0.942351284627682	0.909933538837849	0.863300791473932	0.863653588580650	0.904634775631570	0.893448322844743	0.866788749413819	0.651218838281145
0.926377181912799	0.942840463988837	0.929217297802700	0.942584404340857	0.878033306882671	0.925621286147412	0.887004584113228	0.855824149781381	0.826148231627956	0.829391951970704	0.917760336313634	0.931334026364639	0.931060948586967	0.890857318522280	0.881650393207086	0.866485003524304	0.870051548535728	0.930414211665821	0.814247469016350	0.830062230644187	0.961214842279178	0.938164833512594	0.832809558030949	0.835767614176028	0.942313056245649	0.909959378903801	0.863271447433894	0.863627701824606	0.904457730098447	0.893492245256730	0.866679040256581	0.651301645244693
0.926308515281097	0.942728062217361	0.929239996531654	0.942463561304449	0.878027486221952	0.925604945072012	0.886910343917949	0.855682476987475	0.826062613798484	0.829292323999922	0.917624425864783	0.931304703433426	0.930942317874425	0.890983490882082	0.881624091115634	0.866428474742282	0.870076695872934	0.930365611651098	0.814114579622014	0.829965601595893	0.961293322477952	0.938188004518150	0.832706539725525	0.835630757951913	0.942350924595893	0.909985737921010	0.863234887354251	0.863589003266250	0.904323329263292	0.893480155021527	0.866549092715989	0.651366319542175
0.926154707069020	0.942644827539685	0.929111946791833	0.942463810115561	0.878042079973896	0.925581855495448	0.886927420045649	0.855556819548246	0.826099279861106	0.829320765758888	0.917415748993810	0.931329266264893	0.930954214359540	0.891096077659572	0.881634331595810	0.866419446133408	0.870001822896409	0.930298066071293	0.814077470052486	0.830015779441455	0.961294241358458	0.938185280477684	0.832645645735622	0.835555770354629	0.942241331505020	0.909978908271022	0.863340875069560	0.863595666284847	0.904304990160968	0.893496821677397	0.866482032357479	0.651493310231970
0.926014333979043	0.942528330011827	0.929134584949386	0.942387190835447	0.878040385369003	0.925565174393625	0.886881792799237	0.855427159119914	0.826018348499369	0.829219791127935	0.917333882711891	0.931376955042712	0.931022000084896	0.891154166450257	0.881721116210197	0.866396824042361	0.869969798663113	0.930156762192051	0.814026339405764	0.829911793048932	0.961388136511749	0.938212089869953	0.832525979769955	0.835428632472036	0.942172751063414	0.909940020470544	0.863452872726597	0.863612774565327	0.904303743711836	0.893528805501572	0.866405932732837	0.651575470044757
0.925922209666150	0.942394351662876	0.929177196609631	0.942414823787586	0.878032710634104	0.925545839716729	0.886940660811275	0.855344668198697	0.825940645335266	0.829141276845643	0.917178030617859	0.931418935556931	0.931097142848769	0.891142489568856	0.881801782083335	0.866314221099935	0.870040104210895	0.930028225402749	0.813987349234366	0.829842583151729	0.961416791993620	0.938181243138941	0.832542419577116	0.835332230100864	0.942136577571797	0.909913600672033	0.863511908839858	0.863452110645238	0.904398791664943	0.893589466458543	0.866415687443973	0.651773312011969
0.925822346685107	0.942321178498207	0.929260960559331	0.942389037741666	0.878039006022570	0.925611778117339	0.886905223393129	0.855386429353460	0.825930963313238	0.829133150888970	0.917151079674076	0.931517373725226	0.931162665792592	0.891219135151471	0.881842332595466	0.866222146706519	0.870039048666516	0.929953887262347	0.813975387371195	0.829840070463226	0.961419500280160	0.938223487677516	0.832549115434885	0.835410129230112	0.942132804538469	0.909914092968466	0.863529613830459	0.863470993183215	0.904465129147803	0.893529948930135	0.866407515630257	0.651904632899069
0.925765148824710	0.942192215331527	0.929326540363893	0.942274490544053	0.878045587217616	0.925626969973500	0.886966239424186	0.855473158078673	0.826012347360168	0.829230273553082	0.917211807178368	0.931592195194696	0.931203878736867	0.891197214777129	0.881788932622691	0.866198261594902	0.869946240244989	0.929952851922542	0.813986543322790	0.829927581968020	0.961499837277231	0.938296656250443	0.832592067088368	0.835437725759324	0.942099127265517	0.909863442416250	0.863566342063659	0.863579145998976	0.904399256841403	0.893477408065991	0.866455213632126	0.651955368722546
0.925727452488081	0.942119314104727	0.929381800751162	0.942278970178959	0.878075678815526	0.925608914472920	0.887124303229373	0.855507516053997	0.826143655522660	0.829337900579638	0.917244037413634	0.931548198671684	0.931260853909739	0.891246978642477	0.881817495170446	0.866231453881619	0.869895876344591	0.930078920047734	0.814033856033637	0.830036788112146	0.961493091381471	0.938287378212220	0.832682788223947	0.835483446481670	0.942110772857493	0.909874556344744	0.863549872994094	0.863618504304023	0.904370616096652	0.893474661839355	0.866555447351184	0.651983346777102
0.925750277771347	0.942127571298468	0.929457285547423	0.942318288410626	0.878048131979570	0.925614177674268	0.887115004660150	0.855544696904900	0.826207172916025	0.829398191103766	0.917347673316888	0.931637953131416	0.931319678557769	0.891224936223128	0.881845575681502	0.866255126188180	0.870018986293002	0.930140596636717	0.814061071071491	0.830091256256083	0.961488949092130	0.938280684663385	0.832702141601551	0.835511139334858	0.942119807943847	0.909826147004921	0.863589246418828	0.863595301461610	0.904367034420581	0.893470678574056	0.866603280963254	0.652077187735472
0.925800752822517	0.942085338052365	0.929556708286772	0.942307404292080	0.878059783188753	0.925645471449456	0.887153216805691	0.855594229560526	0.826210510122792	0.829405046997237	0.917414108167971	0.931603356058461	0.931313426087054	0.891304915879564	0.881903184540125	0.866274883044764	0.870137496068260	0.930234199266538	0.814103760650577	0.830091426629343	0.961542437865829	0.938233661129900	0.832814454130674	0.835554377983975	0.942243470853230	0.909821864529735	0.863612718511645	0.863575329188990	0.904403749029843	0.893485623872189	0.866660615322186	0.652126985991662
0.925780206877315	0.942035384620500	0.929614553241117	0.942336521748155	0.878063677764122	0.925682127926824	0.887221423392686	0.855736793912968	0.826319118031005	0.829519749906407	0.917415117884587	0.931554641525763	0.931300066127247	0.891326650878076	0.881866969473504	0.866354211494663	0.870225443607986	0.930342872579644	0.814277703777455	0.830220340598540	0.961574157059250	0.938165729942424	0.832992314931710	0.835694082660228	0.942310595701551	0.909835477766476	0.863600676465597	0.863534197101039	0.904424050496748	0.893495021405372	0.866777299551034	0.652226631946975
0.925831903988119	0.941990182938973	0.929778764343015	0.942267376261788	0.878051632910301	0.925724596969877	0.887106029523170	0.855749131711599	0.826245516748518	0.829438341554795	0.917449362043184	0.931491404998002	0.931222258258264	0.891281260627454	0.881773908940245	0.866368845439761	0.870214656698648	0.930397135545201	0.814383028049022	0.830124606306076	0.961576254659406	0.938205610700317	0.833035991760771	0.835738022062503	0.942361957172942	0.909854454703160	0.863534536236138	0.863559838654813	0.904299885210930	0.893500857658629	0.866794382011706	0.652250292329092
0.925946899326980	0.942002009749608	0.929874224650095	0.942279757292476	0.878016994250183	0.925797024804827	0.887019943541698	0.855705685448747	0.826160956259248	0.829364731117298	0.917474949802238	0.931425517382846	0.931048508444375	0.891269593321057	0.881639628000664	0.866358988431624	0.870253030722379	0.930358827198764	0.814363537004128	0.830059950505817	0.961500697921435	0.938239367680598	0.832998174001058	0.835710811063550	0.942298627430958	0.909842683419591	0.863439939409392	0.863484087424305	0.904223107222003	0.893569286533572	0.866784545202575	0.652327842954445
0.925968656792952	0.942154470923986	0.929961408697586	0.942343196998386	0.877949916087661	0.925844794269765	0.886775435897004	0.855605143192237	0.826001704282753	0.829208824086048	0.917499122271667	0.931352326009611	0.930912541889393	0.891236193584517	0.881490552370651	0.866341674888620	0.870368587959107	0.930335378926233	0.814190075109492	0.829902787065265	0.961487748616987	0.938320003374234	0.832885610551934	0.835728232732761	0.942245124598942	0.909834986489248	0.863216998628220	0.863437484417058	0.904206314759023	0.893520712596077	0.866589837018620	0.652432908168622
0.925957256199267	0.942224174688980	0.930019662814218	0.942389568904163	0.877809860187514	0.925814793388924	0.886615591236032	0.855481438390441	0.825779952173110	0.829008148415027	0.917519271342488	0.931372659047153	0.930870224403232	0.891077928920877	0.881259319039566	0.866284047979442	0.870522064752940	0.930303049769568	0.814043528449328	0.829698672122310	0.961597278520088	0.938391064223952	0.832801609791654	0.835589256319845	0.942182256536460	0.909714331468840	0.862988390429806	0.863374287408842	0.904124451550302	0.893555149771775	0.866384636350872	0.652442168227616
0.925955867658326	0.942222978961203	0.930060685664331	0.942544687001591	0.877725867866382	0.925789859379760	0.886587124484524	0.855391273086228	0.825672027442163	0.828850933799135	0.917547011320914	0.931321669432822	0.930894921981587	0.891006411993678	0.881148405067963	0.866244438365769	0.870625230935006	0.930275664275967	0.813964752315481	0.829548036046710	0.961589930311848	0.938441458759657	0.832755251452044	0.835508954071943	0.942179407635965	0.909675721565009	0.862744909910810	0.863256520675972	0.904082789557515	0.893630405729137	0.866232868946967	0.652392761253941
0.925937110129119	0.942219673440321	0.930085729850451	0.942657149712087	0.877678601859626	0.925795588796000	0.886485611828073	0.855329617255946	0.825545503446460	0.828708670004670	0.917675585558449	0.931405033952581	0.930858024047136	0.890997601062660	0.881049628331237	0.866180926270388	0.870845620380953	0.930162742672346	0.813913973624759	0.829400556238827	0.961555670917006	0.938493094685577	0.832691698165787	0.835399607540123	0.942208310551264	0.909737251420097	0.862681344246270	0.863181303248960	0.903954089157518	0.893697527590900	0.866110295193734	0.652386079992888
0.925996282313303	0.942165523759276	0.930124692951341	0.942674303877719	0.877778006517583	0.925876110963869	0.886544700041229	0.855272322592977	0.825530305576614	0.828685965107067	0.917777661751983	0.931444740757378	0.930816115237336	0.891065224241711	0.881054626501245	0.866162046297367	0.870893970291858	0.930200326248209	0.813959624369452	0.829370574200437	0.961573198274336	0.938521122714121	0.832753407727133	0.835328436388001	0.942389036510605	0.909829277729510	0.862670829264948	0.863134123966531	0.903882977967360	0.893721934041464	0.866158134775029	0.652317052186279
0.925986164098761	0.942122125277750	0.930004696885282	0.942771408663228	0.877903114628730	0.925913121738977	0.886762454281673	0.855345318300702	0.825722693090819	0.828891365819918	0.917830746491635	0.931452462448030	0.930904564866027	0.891067122966633	0.881116442312621	0.866213273673589	0.870913935524552	0.930289810121866	0.814139872234429	0.829585136172852	0.961529386397760	0.938537490365718	0.832935531395761	0.835440834837505	0.942377154287854	0.909860040572140	0.862762604122292	0.863149711423436	0.903914764071694	0.893689909195926	0.866304298892851	0.652295672442572
0.925994248865219	0.942034888051366	0.929991724213179	0.942801153536460	0.877937482839623	0.925929959293456	0.886917951919050	0.855448787537181	0.825852525307800	0.829019865698455	0.917958617500308	0.931479783690193	0.931024722839580	0.890982764507352	0.881293572004680	0.866203822057721	0.870965086306134	0.930350938217183	0.814327344775952	0.829700686168759	0.961549307220162	0.938544663732075	0.833068785554871	0.835526689645616	0.942407004375349	0.909856994823705	0.862895133304251	0.863266818074753	0.903857558235773	0.893708909707434	0.866434659277942	0.652233286050847
0.926034122200859	0.942026052611060	0.929963181463302	0.942932803864499	0.878006946557305	0.925931455038838	0.887079690740269	0.855521187766305	0.825964963351082	0.829145289233348	0.917990474401347	0.931514508407248	0.931147837159145	0.890952429236670	0.881430179605214	0.866168176912724	0.871055109710174	0.930362639303443	0.814479879754775	0.829833868708544	0.961513176254581	0.938466879903910	0.833243732172774	0.835600408206717	0.942412835066880	0.909869136911051	0.863056409259462	0.863193412393524	0.903891017240785	0.893812294456492	0.866590250568844	0.652283729768754
0.925994611890779	0.942045049797070	0.930056688992542	0.942924768609786	0.878111907332733	0.925970409761193	0.887025697472262	0.855600838705102	0.826010137752147	0.829205319128853	0.918074509582856	0.931545524044088	0.931201251668895	0.891058195768337	0.881518963639814	0.866176654217251	0.871092808207074	0.930365201768530	0.814521749073989	0.829888381924819	0.961493623099019	0.938429839783912	0.833334750179318	0.835722436376631	0.942378807558297	0.909913537459212	0.863133298643912	0.863261788881351	0.903980230019883	0.893820234276919	0.866693104385182	0.652273448458564
0.926005424020412	0.942054160235380	0.930115294510166	0.942808073820489	0.878155963991078	0.925933442016999	0.887033843028335	0.855686111249585	0.826070035131430	0.829276562587319	0.918162328767730	0.931570441674901	0.931266312741009	0.891035223686183	0.881486929636593	0.866188462221999	0.871057245420932	0.930335235209384	0.814569346396051	0.829951212960461	0.961552831182031	0.938453450615350	0.833369851375007	0.835815627797984	0.942330953790594	0.909922528929026	0.863156872293112	0.863362166449990	0.904023751757290	0.893816492786847	0.866754093237345	0.652241874489529
0.926070712053841	0.942132811790038	0.930141803918790	0.942794342761814	0.878241975082769	0.925940540431326	0.887155457346497	0.855688752337504	0.826147549809937	0.829317260591573	0.918217715194046	0.931484591737199	0.931337268699417	0.890995774148148	0.881526241138918	0.866170437362127	0.871047990484700	0.930357724446169	0.814585170675428	0.829995594639241	0.961565240336636	0.938424082841792	0.833354728322767	0.835838979199438	0.942375114046650	0.909883318143940	0.863118305055034	0.863349084937913	0.904111246662989	0.893784471617533	0.866843243524225	0.652182838428517
0.926184791775121	0.942266026764314	0.930152944465721	0.942878277849747	0.878221634561353	0.925912152715363	0.887115138271869	0.855635632152357	0.826092703672853	0.829247766562570	0.918339305138087	0.931478298800504	0.931366223784578	0.890854661118746	0.881586589820047	0.866120495765930	0.871083348238548	0.930300681201785	0.814502865780222	0.829922667104501	0.961612633870588	0.938427950399065	0.833224555900115	0.835790417664103	0.942434451735952	0.909793466688118	0.863120825803358	0.863333753144501	0.904146137682258	0.893724243389364	0.866784912946191	0.652153054563947
0.926277586290706	0.942342362517909	0.930157802369388	0.942926570429151	0.878143400707158	0.925948991077043	0.887073165573922	0.855608560401304	0.825973922066318	0.829142664955952	0.918468293963155	0.931393077176222	0.931331412127772	0.890867298800387	0.881637279585879	0.866072911620013	0.871060457261502	0.930230820944769	0.814395652059561	0.829812104839963	0.961741293351549	0.938448924123642	0.833143488368274	0.835818418117804	0.942585226853006	0.909743746904787	0.863082225889859	0.863343916641028	0.904125870196739	0.893718657065444	0.866731965765940	0.652062212016546
0.926309082244279	0.942342931779357	0.930080407394176	0.943065228178818	0.878050749471520	0.926029539520059	0.887099407307123	0.855678944596625	0.825993379521022	0.829175539531413	0.918488085729167	0.931383950935341	0.931317573322135	0.890869010385149	0.881552808281395	0.866106329212896	0.871018119354566	0.930181571820600	0.814368757688896	0.829861552688444	0.961792121057139	0.938380687701219	0.833106642230422	0.835922632546453	0.942657961747787	0.909706783275823	0.863025542777170	0.863337275756836	0.904091203670363	0.893684967417994	0.866693896486337	0.652021963965939
0.926381131135189	0.942303150064291	0.930137204249745	0.943157672475090	0.877991838125120	0.926118368858870	0.887018801339742	0.855659820914857	0.825895341986503	0.829088116382288	0.918565221513029	0.931451625238917	0.931226232036602	0.890907979503441	0.881468196975238	0.866171778705102	0.870891988302828	0.930173207940584	0.814364332590698	0.829761851904624	0.961739760530909	0.938372585686936	0.833070620510880	0.835926085000259	0.942729006759653	0.909721430892446	0.862979608651492	0.863469275035819	0.904011991483565	0.893701253530619	0.866643761710645	0.651937803081574
0.926503474358647	0.942350445872020	0.930121518177640	0.943250964150601	0.877983978153753	0.926204785609755	0.887056363233788	0.855639631123445	0.825861162588756	0.829086336915432	0.918642421186824	0.931546661986512	0.931131922817335	0.890968359263244	0.881436268806475	0.866223840731624	0.870807523961964	0.930183517322317	0.814366480363023	0.829759949078587	0.961648647753410	0.938335940581140	0.833179622252681	0.835902129527766	0.942712491762783	0.909814169769304	0.862987241449061	0.863477583804527	0.903982883584563	0.893823910206587	0.866685859430538	0.651924188722067
0.926566032665846	0.942536627148077	0.930143112419760	0.943303089174149	0.878015153750717	0.926257771417090	0.887020622745547	0.855623111533108	0.825883720354043	0.829114795137983	0.918733294162380	0.931636612810917	0.931062214868665	0.891088975199434	0.881484935937022	0.866276177936325	0.870831024425282	0.930293656684568	0.814373954230890	0.829791734559808	0.961596749732450	0.938302188539754	0.833309878895031	0.835991344231098	0.942710221402564	0.909910420491120	0.863024849674887	0.863519017757876	0.904017714696619	0.893884299506497	0.866688256434867	0.651926691278152
0.926556159867231	0.942566120347786	0.930195381779593	0.943196598873318	0.877937128781449	0.926313763321359	0.887093769468565	0.855610858701140	0.825935116125783	0.829177480865293	0.918766268543243	0.931693549388703	0.931012662903533	0.891112166073418	0.881467891745664	0.866292076881640	0.870996910964777	0.930472646203654	0.814421119809379	0.829855653340622	0.961684873599121	0.938261111785873	0.833399287070441	0.836025815114099	0.942725264462836	0.909937554388338	0.863047181753647	0.863526077959234	0.904012198830995	0.893975204557332	0.866739939296655	0.651821174084377
0.926552154855282	0.942495347739570	0.930285978252928	0.943100824083139	0.877888409255821	0.926346398919491	0.887252928413637	0.855669930828564	0.826023102539658	0.829245932221180	0.918831545793526	0.931551936542125	0.931064515584881	0.891162875847397	0.881531895677874	0.866337919375699	0.871181925091804	0.930638943934314	0.814547303693526	0.829932101821009	0.961640564594273	0.938303096387065	0.833504588472503	0.836145901895430	0.942785379532081	0.909962060887133	0.862980614348205	0.863559931686649	0.904054907921887	0.894069541652014	0.866907363557422	0.651704309116872
0.926514148702690	0.942419487009272	0.930398483472737	0.943031462344731	0.877862663098806	0.926359150473554	0.887279635182698	0.855687468113456	0.826057150320930	0.829260698579675	0.918951328614811	0.931423565992030	0.931026422856811	0.891168719590545	0.881483821303229	0.866295782394718	0.871471212470041	0.930661726565030	0.814612956506104	0.829939697560014	0.961585373221710	0.938431291788303	0.833534845002459	0.836174215693886	0.942793871370348	0.909969757461870	0.863023644294156	0.863578487422347	0.903993848370713	0.894093372413191	0.866990555664704	0.651703194461016
0.926530782288116	0.942310307556856	0.930460774348028	0.942895664538664	0.877879331337259	0.926387256664637	0.887332070819955	0.855662400501000	0.826074637605796	0.829262679753580	0.918965841697767	0.931337752060724	0.930983729274578	0.891209961299415	0.881547106410487	0.866266917833777	0.871511076799590	0.930814352805411	0.814655675241508	0.829938737387541	0.961662980604985	0.938506389665322	0.833551806693965	0.836170548485557	0.942898458235085	0.909966364819146	0.863013345368425	0.863597550152533	0.903945837315299	0.894056911031377	0.867105918690216	0.651683909238687
0.926506018680493	0.942281674602007	0.930361342682928	0.942898370401197	0.877928883112743	0.926421007052704	0.887429570148626	0.855689112081242	0.826175514807013	0.829357904189204	0.918908560439870	0.931337189518110	0.931037496026805	0.891248340065371	0.881627285845065	0.866298658421491	0.871466716001657	0.930949564988365	0.814740090609744	0.830047761519887	0.961673700625426	0.938525476162243	0.833562388490909	0.836240528288222	0.942853581851289	0.909939155314014	0.863111177492190	0.863602246091740	0.904013775329573	0.894041833664080	0.867205173131728	0.651716309891735
0.926486558147585	0.942276942306785	0.930410660935939	0.942836673680161	0.877944457388994	0.926417336201524	0.887368585677259	0.855710971720784	0.826104128114552	0.829266767110966	0.918970266288915	0.931365290865796	0.931103786850336	0.891237311619594	0.881729469954426	0.866321228392212	0.871445690010665	0.930926615259800	0.814705601864472	0.829947806893534	0.961767683948842	0.938542843352718	0.833438093627934	0.836194718188658	0.942879960500610	0.909891718044809	0.863170036858501	0.863624666225813	0.904081086830401	0.893995915190261	0.867171321779794	0.651699081511624
0.926515284375991	0.942278641634123	0.930456102768829	0.942932545424212	0.877962745258792	0.926406604380898	0.887334337468198	0.855632465989865	0.825993232010385	0.829143475726860	0.918945199965838	0.931432193582812	0.931160393305419	0.891170273028469	0.881775880779704	0.866262646088677	0.871495790641042	0.930828484112643	0.814613893725991	0.829831077733197	0.961798335984202	0.938487754981107	0.833377450646714	0.836103633016986	0.942938607839007	0.909826405152966	0.863168412167693	0.863404138507617	0.904222499632539	0.893989346575380	0.867126021567224	0.651781154043076
0.926523487634016	0.942333268944360	0.930507526031434	0.942995250055201	0.877927078383919	0.926444378675394	0.887154348612498	0.855560465135643	0.825862893828199	0.829004192235726	0.919014506128505	0.931570547661571	0.931181648679272	0.891234464053944	0.881781450524145	0.866156318025796	0.871453305525664	0.930738839444656	0.814490098505427	0.829689052714543	0.961795699666437	0.938527566878201	0.833247173825898	0.836088644042071	0.943001666857134	0.909802133016887	0.863074250193391	0.863331548037447	0.904345516682457	0.893877149020616	0.866968147834589	0.651809122397708
0.926545391803509	0.942329614038793	0.930520489257261	0.942995580072914	0.877868142104183	0.926344667130431	0.887053859859023	0.855478118431996	0.825744642292134	0.828892117400535	0.919103922080531	0.931657437317633	0.931176064029472	0.891176525675064	0.881668398037342	0.866082783161620	0.871346188003998	0.930642519823183	0.814358097427730	0.829571806934345	0.961845378072441	0.938615984953777	0.833091551156104	0.835998206318654	0.943023098315469	0.909725309019841	0.862991257113256	0.863339954049656	0.904267511395925	0.893784394120404	0.866805003431847	0.651787972617785
0.926583559166368	0.942356921307956	0.930494168264169	0.943084310965937	0.877800725685470	0.926230572264355	0.887040510047419	0.855330764343523	0.825668250474070	0.828790613486360	0.919143456145654	0.931609369943395	0.931185724003933	0.891185102360421	0.881651886945123	0.866033858829688	0.871291040038493	0.930600696036488	0.814260308707083	0.829475540833735	0.961800051622373	0.938610159734116	0.832971433460171	0.835886428968606	0.943029769395380	0.909719947528401	0.862951188446856	0.863269844529132	0.904242759249147	0.893756660901924	0.866698737281461	0.651761974562876
0.926674427850348	0.942449239120874	0.930476775327650	0.943169676508405	0.877700343579812	0.926174191858945	0.886902053221824	0.855150860851214	0.825577277356484	0.828679312711618	0.919264912975774	0.931679701565136	0.931219499281911	0.891113515062096	0.881617864362886	0.865898427983507	0.871381970344006	0.930474800534112	0.814166561719147	0.829355043876473	0.961779445374567	0.938578136618214	0.832833814768491	0.835734073109957	0.942967151505629	0.909728743040062	0.862947226562795	0.863124859972275	0.904245504769398	0.893754376580467	0.866559027011928	0.651809862429075
0.926778842866201	0.942479953451222	0.930497176044968	0.943132868516005	0.877647829628871	0.926127703530681	0.886853088965992	0.855024523856163	0.825504141870983	0.828591590168640	0.919358187981364	0.931592274818797	0.931197105079737	0.891143207409299	0.881623359439137	0.865789321715970	0.871434534636060	0.930387324595971	0.814094424852893	0.829261922086610	0.961834052991930	0.938505806313198	0.832811875147817	0.835626658762251	0.943007761899299	0.909783492454947	0.862948571795577	0.862998802238719	0.904306205246625	0.893792111205294	0.866494085584288	0.651823105875176
0.926784909233222	0.942455220355682	0.930493137380617	0.943167910618506	0.877637576318071	0.926119281941323	0.886960277489756	0.855050209361795	0.825606603828574	0.828683564628259	0.919389950657372	0.931490703050006	0.931210459063617	0.891098462220528	0.881594282731632	0.865791110329220	0.871424747678184	0.930366959672174	0.814178410638199	0.829368772625460	0.961841315808029	0.938442817054108	0.832914006231936	0.835630020099578	0.942984725864193	0.909872412812351	0.862961126773204	0.862927927860255	0.904372695459934	0.893835864097625	0.866546372447511	0.651920223389752
0.926833891889391	0.942417109386188	0.930613089708900	0.943124447525456	0.877671846856459	0.926142328714404	0.887001073200482	0.855065283086088	0.825670228096904	0.828735083136309	0.919434951775849	0.931405409759455	0.931182840549830	0.891013548019778	0.881585284726064	0.865770710566045	0.871321092221296	0.930366704975215	0.814304714374047	0.829412673529676	0.961767869621036	0.938493908327077	0.832958576395863	0.835666818694487	0.942933052463152	0.909950770137211	0.862972216964870	0.863018490504167	0.904317757026924	0.893870253073453	0.866637589851837	0.651950913307296
0.926948033484526	0.942401996563940	0.930654457406630	0.943153039891547	0.877744847757558	0.926175193331638	0.887128108889307	0.855175625108365	0.825823133964318	0.828899578828121	0.919439354074056	0.931363480459483	0.931100986771715	0.890965280598065	0.881607698442986	0.865790996583008	0.871284828717999	0.930398205650260	0.814393509947051	0.829580228849877	0.961617100322743	0.938538354455791	0.833069705457075	0.835704978336466	0.942770944506852	0.910001706610710	0.863016937978812	0.863013796406082	0.904338351141897	0.893947989970162	0.866807904076341	0.652063633784483
0.926996498719894	0.942577343024906	0.930681242215960	0.943205678332413	0.877826931997016	0.926211572558900	0.887120966419518	0.855298654242716	0.825919235802496	0.828999277028518	0.919438791066865	0.931288526618164	0.931052746173118	0.890964427255552	0.881652838018573	0.865869530801236	0.871335921917911	0.930512887863757	0.814412951068794	0.829674885606300	0.961517472190481	0.938586218058523	0.833135949585311	0.835837730062366	0.942637720490490	0.910037485239100	0.862990683716241	0.863106008330868	0.904455677368944	0.893943774963750	0.866876429170204	0.652224016174927
0.927020152967604	0.942698506081334	0.930718924620998	0.943196676543438	0.877826717140888	0.926246726585059	0.887155378528206	0.855414871366366	0.825936846471190	0.829044894981037	0.919405637621694	0.931320246558459	0.931108573393673	0.890830066223471	0.881604156206766	0.865944142578171	0.871486657473503	0.930621469840302	0.814447891845575	0.829712780726782	0.961580617539883	0.938595306671553	0.833223576041289	0.835903752133694	0.942546914260607	0.909951331205781	0.862960110480345	0.863201256161849	0.904505474397041	0.894004263336373	0.866914209835581	0.652285008337514
0.927044038894584	0.942776793426184	0.930718394495891	0.943286042858072	0.877821577315851	0.926227182814099	0.887241017928398	0.855521553306698	0.825980167386192	0.829087952858337	0.919404104390985	0.931281951285624	0.931275705806512	0.890776985747308	0.881623532453359	0.866080200446461	0.871606355457201	0.930703432158452	0.814498028078685	0.829752898041823	0.961567649923590	0.938564747708079	0.833270314500718	0.835956930539559	0.942555936652541	0.909889047055502	0.862836919859629	0.863273567286182	0.904551446631570	0.894097174235325	0.866914141900516	0.652299654477995
0.927059193783277	0.942848172181024	0.930711717610074	0.943342350233486	0.877796206543535	0.926202138314621	0.887123883021056	0.855561419002771	0.825910131052730	0.829010693464171	0.919523761297413	0.931335126505634	0.931375961846079	0.890765690195893	0.881561298532307	0.866140105204464	0.871843978339954	0.930646491225987	0.814450459255305	0.829667587553887	0.961539154521919	0.938551093550652	0.833206817549308	0.835855884368960	0.942590011483515	0.909906802262712	0.862820001312830	0.863328315430739	0.904494035684953	0.894212630154421	0.866780057271712	0.652370610390613
0.927130220373452	0.942857258538616	0.930750068031904	0.943292341079202	0.877868545702492	0.926231658561559	0.887009066796306	0.855465960898235	0.825778999849151	0.828876866276076	0.919622137499776	0.931380272838991	0.931429337417816	0.890887178629929	0.881497297510636	0.866175813739578	0.871886888662985	0.930637899789106	0.814351096570705	0.829536603294233	0.961577408102231	0.938525047059705	0.833116622711089	0.835720230422705	0.942768917009286	0.909955880858572	0.862807498791619	0.863365842516836	0.904451525894134	0.894280629393883	0.866646063014346	0.652342382878455
0.927128853096237	0.942836476766522	0.930625920692899	0.943346905311186	0.877951707385299	0.926185327039726	0.887001061187322	0.855414065257077	0.825772675713880	0.828895543705301	0.919650049674887	0.931427724192794	0.931575058301527	0.890984532865359	0.881399640638335	0.866226181086367	0.871898997634717	0.930597947684321	0.814326134702913	0.829567113303315	0.961530513381164	0.938547356571542	0.833095502204503	0.835773585488008	0.942739755877008	0.909967020171591	0.862843209205768	0.863376438941672	0.904477894604925	0.894303543208168	0.866554954695324	0.652349048838919
0.927174230212869	0.942759532221020	0.930600697418389	0.943327270679799	0.877919978458213	0.926137709898532	0.886910178857772	0.855375493852797	0.825698160113159	0.828812213053136	0.919702078704974	0.931528434290945	0.931732438997033	0.891008242779029	0.881406753021554	0.866185450506184	0.871904298522130	0.930446443101409	0.814291141328997	0.829483307673600	0.961535434121209	0.938611732032828	0.832987606452155	0.835755738222732	0.942745605813839	0.909966433244171	0.862872250671533	0.863417513500529	0.904383335208339	0.894365037007180	0.866449784748023	0.652289183685714
0.927220335157910	0.942754927985936	0.930569513596997	0.943405808765016	0.877928648687414	0.926049290401670	0.886891350482618	0.855247646760900	0.825599259572320	0.828734914755118	0.919620240249591	0.931671528952591	0.931894215503009	0.891025346177179	0.881397636811034	0.866104702838731	0.871958729175617	0.930258733066240	0.814195783667307	0.829412705409688	0.961506614042922	0.938581710776717	0.832931112549319	0.835645919357881	0.942737941576991	0.909965497565965	0.862926621347811	0.863245431577086	0.904352719042977	0.894474403194752	0.866338909923745	0.652318425368123
0.927125784056083	0.942798137472453	0.930630501506760	0.943400553638851	0.878012677449203	0.926034622393050	0.886741576527287	0.855171217800189	0.825514139776559	0.828676459217197	0.919577201448663	0.931822198642423	0.931998828869680	0.891142603000092	0.881374067136117	0.866069940850278	0.871962858694349	0.930106551233751	0.814026653222259	0.829357048784317	0.961509607987848	0.938589876027280	0.832829099809570	0.835611186819142	0.942738532574655	0.909980135642808	0.862993275630041	0.863227607927560	0.904357049852881	0.894459507962074	0.866184120935155	0.652254564702267
0.927077350199413	0.942796461571236	0.930673082530357	0.943311506716033	0.878055638985778	0.926005392974827	0.886713359435538	0.855170111506435	0.825547756321466	0.828725974084974	0.919543065312572	0.931928165787150	0.932134118821081	0.891130806477287	0.881311746288194	0.866067383361517	0.871897955620659	0.930003221236138	0.813935278346589	0.829398622490349	0.961640572136645	0.938668195815809	0.832770434479594	0.835622162330366	0.942726725657512	0.909980711056801	0.863068791166884	0.863315236421132	0.904328288892293	0.894428551749639	0.866080204665808	0.652150505877804
0.927118407344696	0.942841700549996	0.930706956344528	0.943292753698003	0.878160182791546	0.926074954814102	0.886853660516675	0.855150366009562	0.825626607531063	0.828787670679024	0.919508808467067	0.931907217255996	0.932331472202837	0.891125828406788	0.881406210481504	0.866034534344892	0.871875622614589	0.930017395583433	0.813976283432183	0.829470984596727	0.961717715424116	0.938721692880444	0.832779690224786	0.835672187477190	0.942777553325555	0.909994553337977	0.863115170843184	0.863316951251454	0.904435923281857	0.894389617795838	0.866108663920597	0.652028564950050
0.927250566187396	0.942978648215872	0.930730110066318	0.943352769777561	0.878205392806706	0.926101607994389	0.886884183254192	0.855096536431820	0.825664581122069	0.828817530528437	0.919545245051161	0.931930448744126	0.932488506170845	0.891021517131382	0.881558281713878	0.865987549899295	0.871922642222941	0.930003827754261	0.814013750226171	0.829490848091065	0.961793379430222	0.938766245520659	0.832784317164275	0.835668253905925	0.942830707442857	0.910032083259402	0.863243978183352	0.863287600117957	0.904562074192343	0.894327409052428	0.866132460249900	0.651944227518838
0.927371926674865	0.943089716417226	0.930768525817102	0.943351595867329	0.878260493701047	0.926119634246082	0.886992071751178	0.855119846856723	0.825644597591923	0.828816624550309	0.919588713428128	0.931862265197606	0.932550066367419	0.891074364319773	0.881758374909483	0.865944193948142	0.871909648199859	0.930056448966273	0.814076090023494	0.829480164115443	0.961893457671218	0.938764636475750	0.832832682750207	0.835745768829403	0.942958224886342	0.910136210316744	0.863333826375839	0.863268230581264	0.904724813216176	0.894333816942940	0.866209437828811	0.651796599562398
0.927398166679821	0.943125265015884	0.930738594570705	0.943431262510958	0.878306657230330	0.926145805147144	0.887154455923073	0.855304619607883	0.825805274791036	0.828972786412376	0.919544599457852	0.931860473774844	0.932613695563671	0.891131732983216	0.881850974765335	0.866021781434581	0.871892550860193	0.930158063420593	0.814235036122128	0.829651680672924	0.961910152318276	0.938684877510283	0.832940343720107	0.835910147547240	0.942992555498625	0.910254864750417	0.863389277740326	0.863214894201922	0.904832008708787	0.894331226198079	0.866343113391621	0.651749608533308
0.927424703964851	0.943133556468672	0.930797309571558	0.943473811030774	0.878381300090500	0.926188725586701	0.887167092951745	0.855404202710560	0.825849959257296	0.828997159932689	0.919557488787111	0.931937376226227	0.932594077909864	0.891180661966113	0.881877575224879	0.866069196367997	0.871821007583374	0.930300433085544	0.814387735969241	0.829666505962308	0.961827830755124	0.938637166854457	0.832999250445923	0.835990967397660	0.943015650112035	0.910351737395846	0.863409132799515	0.863321305569592	0.904845843690800	0.894376474642229	0.866410139713845	0.651671247823977
0.927500539654223	0.943179985463721	0.930795516085157	0.943539326712569	0.878444476944096	0.926206713728311	0.887223099785138	0.855454397540556	0.825924738861756	0.829081822164775	0.919575166106722	0.932037247161507	0.932522548293002	0.891244993425804	0.881889213759452	0.866114541478641	0.871830355764704	0.930408253638865	0.814466363032873	0.829758459528647	0.961723999728072	0.938532703426419	0.833124390966276	0.836019418798130	0.942966304512576	0.910473391753079	0.863451189111149	0.863307861298969	0.904859660983462	0.894496751374167	0.866516261820459	0.651639563844197
0.927533423831390	0.943369475419868	0.930828942375319	0.943609276627651	0.878495627629007	0.926140423813573	0.887163134357882	0.855471054847340	0.825946416263296	0.829096850346996	0.919606578936905	0.932085528441010	0.932457019076829	0.891335290887767	0.881966751227183	0.866130712220598	0.871937260137830	0.930557950212576	0.814481287145229	0.829781377383785	0.961688815423733	0.938431618236256	0.833217080833010	0.836083896827937	0.942921006215133	0.910539503100706	0.863476034513525	0.863328472366928	0.904867789232600	0.894485247116076	0.866516728600177	0.651561537950173
0.927503637350979	0.943427867222784	0.930891494695501	0.943555614987619	0.878407013788491	0.926058094788450	0.887143959940486	0.855427312442178	0.825890544405495	0.829050392833433	0.919579082960896	0.932075734252476	0.932384194407654	0.891288547558264	0.881900209942898	0.866124538050346	0.872147813154175	0.930694015723029	0.814475763640274	0.829738662962534	0.961798542694826	0.938338155946125	0.833259642822787	0.836060026425133	0.942922780285756	0.910458924433748	0.863418302547859	0.863322519261150	0.904760893268343	0.894516735184369	0.866479703600806	0.651340442543320
0.927465287124572	0.943389063246426	0.931004034579899	0.943520040147945	0.878346034534570	0.925992142345879	0.887158089052356	0.855381357611869	0.825803778955240	0.828948209208630	0.919558753191786	0.931907379300248	0.932412154635272	0.891261571976676	0.881849940264777	0.866122409021787	0.872342347760113	0.930753215922826	0.814484214916933	0.829645927141018	0.961804069186153	0.938320283980326	0.833314787612113	0.836103081035267	0.942969218395587	0.910396630793541	0.863248165441224	0.863303087616685	0.904699926048729	0.894537218582750	0.866497260286532	0.651108930524445
0.927366732221519	0.943329539181901	0.931096666605313	0.943512403598387	0.878330833948533	0.925935556541668	0.887037605530124	0.855286907585421	0.825650247335002	0.828774229936540	0.919556955490914	0.931828978220059	0.932324178874029	0.891247085505073	0.881707251278642	0.866000933377193	0.872686110552095	0.930608206224966	0.814417598672383	0.829469714254439	0.961806277461894	0.938361172827063	0.833230233051077	0.836006973201646	0.942912756168085	0.910372095815803	0.863196656872250	0.863250436565407	0.904537119207089	0.894518175548607	0.866425013296573	0.650996618335858
0.927293349731415	0.943210893617041	0.931115672467416	0.943414018911752	0.878401294451102	0.925878352056633	0.886951402364546	0.855145941807066	0.825514649846412	0.828627101820948	0.919410122225070	0.931766806528065	0.932214146713682	0.891331524885592	0.881707735722015	0.865891963648576	0.872753983362541	0.930538534062055	0.814321621991281	0.829324249170997	0.961933158018227	0.938380731287448	0.833159984063659	0.835896452201346	0.942941291888281	0.910337455712537	0.863137774059723	0.863171156216151	0.904425956318641	0.894450271644744	0.866343694805403	0.650854143918880
0.927154260169856	0.943145058965659	0.930988279929239	0.943429558193792	0.878467256381545	0.925808087775384	0.886978020687466	0.855014917597122	0.825514823209020	0.828612377858955	0.919190165006605	0.931769853255953	0.932223685242088	0.891413391830606	0.881749579144076	0.865861284964479	0.872729050418136	0.930437284233277	0.814307522008593	0.829327656255852	0.961977582276827	0.938394111103403	0.833117477421345	0.835836065061370	0.942797088765239	0.910293463273957	0.863221283270036	0.863137939477917	0.904450918691448	0.894418282451820	0.866320635690160	0.650783649032905
0.927058487312506	0.943062616571645	0.931017825110410	0.943350817434726	0.878506872420850	0.925745752663815	0.886931256560051	0.854899284143930	0.825419083786649	0.828499626760411	0.919095431092730	0.931792460649073	0.932282308055590	0.891433899742383	0.881834572727046	0.865815465192547	0.872743112568532	0.930248874944702	0.814257725754535	0.829208762908743	0.962102631021574	0.938454936472047	0.833014906305395	0.835723076703735	0.942725319227417	0.910253340836146	0.863298972615657	0.863120271836928	0.904490387924430	0.894392862222474	0.866263008967943	0.650661339249168
0.927013917250453	0.942965138004670	0.931067590422517	0.943377551363907	0.878537880047857	0.925693935655021	0.886983314466382	0.854811703012547	0.825349048435621	0.828422301720444	0.918944415774793	0.931819918411530	0.932343927405174	0.891384007412668	0.881928039989122	0.865732374824312	0.872851254333296	0.930079105671962	0.814219082481138	0.829140818758050	0.962162516150906	0.938448662954408	0.833025771667204	0.835631369537601	0.942697852336342	0.910254277767468	0.863322238271325	0.862934463146352	0.904621342961657	0.894414097939239	0.866297857116993	0.650641067950188
0.926966260663692	0.942944391294582	0.931167268766660	0.943365488943025	0.878585114682008	0.925753746093149	0.886942126006902	0.854852805552138	0.825361495456338	0.828427089801107	0.918935058831921	0.931922470225607	0.932403601054866	0.891441562590539	0.881966426941316	0.865655658873685	0.872849721926307	0.929969980680164	0.814214161547676	0.829147017797818	0.962190668315579	0.938513604753638	0.833021115910306	0.835708554928315	0.942688239873248	0.910300635217128	0.863309216527267	0.862959434890325	0.904724491310178	0.894335620325033	0.866322594952722	0.650548834988316
0.926948762657963	0.942848013982781	0.931252135762724	0.943258465991613	0.878621709416286	0.925736674215533	0.887014044220752	0.854941915257088	0.825458463227906	0.828529838551614	0.918991655840063	0.932006700488399	0.932440540923999	0.891408785482779	0.881913670418207	0.865682709617982	0.872763716758160	0.929933324916152	0.814236583935145	0.829235615337877	0.962282795295433	0.938619696455277	0.833039259548885	0.835734692852858	0.942649169964600	0.910293244749955	0.863294307218664	0.863087355140236	0.904677988196620	0.894274375884104	0.866404008848063	0.650390307043008
0.926960148641821	0.942793987107880	0.931321398427479	0.943276706870435	0.878686071483596	0.925696078442782	0.887177261016549	0.855004142064885	0.825603257679733	0.828648688098630	0.919030242707764	0.931976516607153	0.932489303595726	0.891445868100006	0.881955847222448	0.865780019708646	0.872707709569154	0.930025679077291	0.814266082031627	0.829358274252650	0.962289490179170	0.938644252629266	0.833088472435800	0.835785035819369	0.942675947273432	0.910340554875047	0.863242466475947	0.863178858759204	0.904651105877286	0.894275619696329	0.866534509818696	0.650246419186181
0.927022543116858	0.942813583187030	0.931411638715097	0.943335043423015	0.878670470374655	0.925666863263077	0.887178798775901	0.855073638672818	0.825689138401315	0.828732433598056	0.919118835933890	0.932093139990214	0.932536862104830	0.891423937792997	0.881973118761433	0.865863054023644	0.872826963051476	0.930063356312154	0.814285960421195	0.829433370194075	0.962304327737095	0.938640251297484	0.833060213671497	0.835827977376821	0.942696248105595	0.910328201749892	0.863245029801894	0.863203799876932	0.904656106541700	0.894284332809249	0.866627981470715	0.650182052145255
0.927108491589716	0.942782535100947	0.931519116950166	0.943347813452970	0.878699076454763	0.925645464753654	0.887213310291521	0.855149597851406	0.825720290818603	0.828776392537103	0.919163467263363	0.932081286890262	0.932511176968072	0.891512376620822	0.882000274066679	0.865933035907791	0.872945570609947	0.930143431580310	0.814332840783699	0.829468589508272	0.962368644675441	0.938586401517745	0.833123749055485	0.835890514090611	0.942829462938815	0.910336489761560	0.863245426413290	0.863227415415919	0.904690194103779	0.894301104179917	0.866709949300804	0.650085302851973
0.927114679899770	0.942735806504696	0.931607090869040	0.943428250016007	0.878706547028306	0.925635773257602	0.887266287904444	0.855326055813360	0.825845760577613	0.828921424626493	0.919138216154763	0.932061288781381	0.932471746492870	0.891538114315360	0.881940206130501	0.866075392474726	0.873063026845142	0.930250167613052	0.814501130781875	0.829629083080921	0.962402090423081	0.938518306638365	0.833269134254605	0.836022903936569	0.942885929620744	0.910359907059616	0.863217847796944	0.863236048424872	0.904714449864577	0.894310102728666	0.866828290759670	0.650051818813100
0.927188340935773	0.942697598344162	0.931809816948089	0.943400591714744	0.878719604844499	0.925621188695416	0.887137796989398	0.855391155812834	0.825790328231879	0.828886028398035	0.919162718845982	0.932010558472863	0.932386699662060	0.891491544533331	0.881826081414919	0.866142643317442	0.873082292574062	0.930303015515661	0.814590455974945	0.829578489498264	0.962392741872515	0.938562880434375	0.833301634366318	0.836074433961664	0.942926090925233	0.910373177285686	0.863144554716851	0.863320381885029	0.904590940312206	0.894308527360926	0.866852137210399	0.649924915786505
0.927306228856245	0.942717182093718	0.931938417979931	0.943440786224973	0.878717218481912	0.925647421194985	0.887049279642190	0.855403254022432	0.825742794640167	0.828867681743559	0.919193494162739	0.931958519295423	0.932197539327037	0.891472584270593	0.881697264156922	0.866192466287751	0.873162442066627	0.930271452824936	0.814550343436622	0.829571356092995	0.962307757206119	0.938596512272113	0.833256868125524	0.836054156829624	0.942862978904164	0.910333245800988	0.863059879889199	0.863310247150490	0.904520383890021	0.894370525834536	0.866856489696443	0.649919715513087
0.927337395389730	0.942910794201907	0.932073302525138	0.943502032733438	0.878681805380630	0.925656445687475	0.886810672270690	0.855356155183324	0.825610828973020	0.828760236939696	0.919249685650618	0.931917180749316	0.932060249886598	0.891450700537997	0.881546901903329	0.866236562598063	0.873325408039534	0.930283072362942	0.814362624050163	0.829468116906234	0.962277114634370	0.938655266132508	0.833134092598534	0.836090956095315	0.942813315936195	0.910297786830486	0.862865367016672	0.863335893685559	0.904513891834493	0.894305005472511	0.866680202497301	0.649940033503044
0.927349414996361	0.942995325900296	0.932205164255302	0.943504831069661	0.878583236811165	0.925602002056042	0.886689777579087	0.855285118657116	0.825401748923621	0.828596690090431	0.919283712150588	0.931968720439025	0.932001686649659	0.891316365404933	0.881309542639230	0.866260941255275	0.873538284540018	0.930300959977079	0.814205624592191	0.829302928941803	0.962362662599467	0.938691418323119	0.833046599162640	0.835980585399021	0.942762733785091	0.910151218733464	0.862662247733432	0.863333729999654	0.904440923484636	0.894339206966563	0.866515449596896	0.649857041058261
0.927346767406579	0.943007158810247	0.932326677012614	0.943605153996170	0.878534080424114	0.925561658005337	0.886694807386843	0.855260772449435	0.825302278745757	0.828477453554523	0.919322081209954	0.931935731404377	0.932028908521313	0.891287268369581	0.881210081879468	0.866285877478642	0.873707861055663	0.930319830332821	0.814135868551279	0.829190736214901	0.962353260640275	0.938718304574814	0.833016659163965	0.835924798835591	0.942786327922516	0.910088748343986	0.862456050261018	0.863289336412985	0.904407772519783	0.894412937439281	0.866428437551790	0.649723849245491
0.927322110240237	0.943014626312375	0.932428616632326	0.943652621232208	0.878515566529005	0.925582182670278	0.886613599309268	0.855286352415366	0.825185684211510	0.828361340467329	0.919435234005472	0.932059753195560	0.931991000846747	0.891322585091120	0.881117570918528	0.866269741452787	0.874012781792812	0.930245018384915	0.814092414092058	0.829068255242339	0.962337425823068	0.938737753933229	0.832981520656084	0.835856893564434	0.942832959001374	0.910121219609790	0.862422584174728	0.863288310950976	0.904292197792433	0.894478648525717	0.866363649383846	0.649629886552246
0.927377462590320	0.942974351145535	0.932513633380855	0.943625636153207	0.878632644738782	0.925668082719761	0.886659428494774	0.855313957699027	0.825178286246597	0.828359864394122	0.919507385300207	0.932144681336549	0.931949710113602	0.891438687624366	0.881125142545197	0.866284560948133	0.874131434701852	0.930327931411593	0.814118458092070	0.829057961001648	0.962368247495079	0.938735123267249	0.833062718854630	0.835810237741701	0.943041574433768	0.910182903238146	0.862428837655493	0.863302495878185	0.904227305624142	0.894511049035738	0.866449600964859	0.649462897725854
0.927342547156207	0.942953123212236	0.932438122820168	0.943718651731072	0.878781343318666	0.925706566354803	0.886852237258184	0.855417452409468	0.825349255258642	0.828554803697407	0.919524863617997	0.932199220314862	0.932030659270389	0.891481081385655	0.881197404724888	0.866357278624156	0.874226334728968	0.930457113764374	0.814272358112898	0.829262882299684	0.962347846661742	0.938750023680231	0.833242144812172	0.835922198594775	0.943039760970610	0.910191699291486	0.862517116077934	0.863360364856122	0.904247327592680	0.894490237728026	0.866624156562387	0.649364832145458
0.927341923000819	0.942874427586188	0.932451791520752	0.943756374391067	0.878855057604077	0.925738082178395	0.886976078285780	0.855535252445433	0.825447812840173	0.828642626583881	0.919610028264685	0.932273516135858	0.932156600918114	0.891441775157876	0.881361092875534	0.866364376474374	0.874345010391755	0.930524945847455	0.814427071892276	0.829344444974847	0.962395594511852	0.938794321052513	0.833348711738677	0.835992635654481	0.943067509295612	0.910170614240493	0.862645432112648	0.863494274072844	0.904176043186907	0.894525380465671	0.866762676264526	0.649218628406656
0.927365162267218	0.942867008299787	0.932436041790125	0.943905133931733	0.878969414769805	0.925737175611501	0.887102978558416	0.855610765561931	0.825514456692551	0.828725268232927	0.919586684355562	0.932362265228075	0.932259320306208	0.891452384295325	0.881478593130212	0.866339745743958	0.874471498492201	0.930524194020037	0.814541048111088	0.829432880707085	0.962389213325758	0.938770980899325	0.833484318443249	0.836040430218742	0.943051966703963	0.910205441446087	0.862782796796070	0.863430954611069	0.904196640566086	0.894657100339645	0.866909197206050	0.649198523817106
0.927315880198091	0.942900415656431	0.932536778956337	0.943936543968469	0.879101338298876	0.925782528738944	0.887007963171161	0.855700651010133	0.825524001239890	0.828747906878780	0.919615460253444	0.932456324069086	0.932287159381788	0.891592014597199	0.881529610932622	0.866363713979366	0.874510620971097	0.930517634858928	0.814559455189548	0.829448067268387	0.962390605004406	0.938796729036887	0.833548354261211	0.836146738639861	0.942992297530140	0.910287982002595	0.862840561732882	0.863514901667405	0.904261654623424	0.894679934925896	0.866999814439270	0.649120343150454
0.927320412466167	0.942909084505036	0.932600002211519	0.943879374795044	0.879156018017376	0.925783641590037	0.886988610420182	0.855791109245916	0.825535829842148	0.828765830143636	0.919637122275822	0.932528114243679	0.932315887265000	0.891601426622324	0.881455706914389	0.866384681584844	0.874466969489114	0.930484997793086	0.814607486221867	0.829457268232137	0.962467228657212	0.938886256486607	0.833565898128885	0.836240035506951	0.942904140561103	0.910328625351992	0.862812945038793	0.863638113580512	0.904272668343331	0.894682353097637	0.867065262419015	0.649033843592788
0.927377722084377	0.942989954613651	0.932617093576495	0.943912966389408	0.879243856185468	0.925822518285624	0.887057617950973	0.855824639053047	0.825567550981724	0.828768756143182	0.919635276267089	0.932472741667208	0.932355704612674	0.891584756587556	0.881454219860499	0.866380899327132	0.874453669738245	0.930495074632753	0.814617476269943	0.829465223570589	0.962504342591136	0.938925602122811	0.833554473203798	0.836272959202569	0.942899169275844	0.910305153188212	0.862726702459852	0.863658136253551	0.904313785686005	0.894659038778401	0.867169112675112	0.648948245026565
0.927479754451738	0.943132358285225	0.932622875418209	0.944024280531665	0.879226418059584	0.925829676719085	0.886947640383282	0.855806011996152	0.825465270785950	0.828650264472212	0.919686511147931	0.932489285507965	0.932354778362909	0.891459622623433	0.881468858571591	0.866334614332900	0.874489725281524	0.930428883726102	0.814517231740266	0.829343684130315	0.962558776114382	0.938973623905552	0.833406147805398	0.836218761958710	0.942901546525073	0.910228010854014	0.862678335201022	0.863673869090445	0.904306759114660	0.894615680282704	0.867126615959798	0.648884133641008
0.927575540028566	0.943246543479196	0.932615956544610	0.944087711259563	0.879150007632923	0.925892389618869	0.886856677890061	0.855827254017382	0.825308177577029	0.828489428062497	0.919754257313633	0.932419146171243	0.932285919805295	0.891454681986459	0.881499060387747	0.866278208984039	0.874466550882023	0.930347342660993	0.814383100487772	0.829185415160029	0.962667890676803	0.939007164103569	0.833290410351673	0.836225671270518	0.942992519941076	0.910187515775738	0.862621566945472	0.863732839995768	0.904266919396806	0.894612007149433	0.867083319545193	0.648755971892399
0.927599511934804	0.943270247111102	0.932529904362153	0.944243176604490	0.879048961006778	0.926005812418945	0.886880305370906	0.855958062025599	0.825282665921092	0.828464671311335	0.919731360420073	0.932427616557652	0.932246461512068	0.891430397373016	0.881427955225805	0.866310716766401	0.874428449197692	0.930292985672384	0.814348225914857	0.829172899821893	0.962702961386457	0.938953015694070	0.833242027430188	0.836313619655735	0.943019273852770	0.910153539473840	0.862560274712537	0.863782497621554	0.904227925904539	0.894574388029378	0.867082908422091	0.648693532326223
0.927654613374855	0.943260384916357	0.932567216604758	0.944340497388402	0.879003603380138	0.926108506223523	0.886840185349071	0.856012832108191	0.825164755796089	0.828349984193336	0.919755122892426	0.932514744339770	0.932148372972615	0.891435440697437	0.881354857710198	0.866386019605494	0.874297965478859	0.930279842027735	0.814348169556679	0.829043901290529	0.962631319180680	0.938951418363551	0.833203390836313	0.836310930254263	0.943057229433944	0.910157734007896	0.862495553210553	0.863953489337084	0.904182401035967	0.894584107570194	0.867056391148864	0.648586949693698
0.927751472995437	0.943316220619355	0.932521385040693	0.944427640167163	0.879035966535166	0.926196997653593	0.886934164319911	0.856030797152990	0.825126399367510	0.828343671104908	0.919784674297842	0.932635788452689	0.932054729613747	0.891470493268050	0.881367644372434	0.866449639086424	0.874189937689911	0.930262587939514	0.814354908983307	0.829042776147808	0.962514415883361	0.938899816859182	0.833294358217864	0.836268832735245	0.943013847953947	0.910240215427479	0.862503289551043	0.863993125195458	0.904211793467248	0.894698768968022	0.867122987782780	0.648521374918480
0.927797041389859	0.943522973419712	0.932511270713887	0.944491489518340	0.879127625390310	0.926232237977512	0.886942921662459	0.856046231658665	0.825180847943604	0.828404400228382	0.919850228134635	0.932746683369706	0.932010754256756	0.891553699228385	0.881465804678319	0.866506616533554	0.874185095895113	0.930344115822886	0.814356208912484	0.829108765060395	0.962434849897660	0.938837571208460	0.833427300856888	0.836314187153238	0.943006226000313	0.910320676931861	0.862558275661003	0.864069325656741	0.904322258998211	0.894739271012574	0.867144142770729	0.648448245903126
0.927765267634821	0.943548024371821	0.932538661349533	0.944405453971960	0.879106152688981	0.926254317416127	0.887050741324361	0.856026117081040	0.825271291122721	0.828498207870731	0.919864639558246	0.932814992997850	0.931994194796122	0.891531178253005	0.881493400011911	0.866543348196830	0.874312602079743	0.930494713425282	0.814410460887807	0.829208553214019	0.962492122860507	0.938783357390492	0.833503252587511	0.836298467250771	0.943048977476958	0.910341549100676	0.862581755962894	0.864093965006740	0.904389912576911	0.894803844979354	0.867202214392605	0.648232730667414
0.927726657932784	0.943455153865164	0.932614272722083	0.944343977997147	0.879125693119376	0.926230492957405	0.887246076670502	0.856056136490349	0.825409057809636	0.828614139635234	0.919908214822097	0.932668922756593	0.932083059275338	0.891546730463689	0.881609523129673	0.866570380214997	0.874442749610795	0.930629099380168	0.814523022783948	0.829335907946456	0.962425986685256	0.938807821653785	0.833601422124170	0.836366826088521	0.943152219137825	0.910381867546865	0.862517457084657	0.864133776875179	0.904519227420810	0.894848257245335	0.867356938787837	0.648002647812027
0.927666822793096	0.943346834846290	0.932720476649870	0.944294724014499	0.879162054659982	0.926204701685688	0.887308030317231	0.856041926563597	0.825487128464401	0.828664459303600	0.919963573380258	0.932556088689098	0.932067059836209	0.891526247048072	0.881583930024976	0.866512688490664	0.874673759327300	0.930614525981156	0.814584731709183	0.829375878060709	0.962376004366440	0.938915732110168	0.833625216669903	0.836353432935305	0.943184926317443	0.910410269219099	0.862533306495786	0.864149586357241	0.904532108442918	0.894832994870884	0.867440741446104	0.647881184976382
0.927673971240149	0.943203590250177	0.932768185977514	0.944170170506622	0.879223124211117	0.926209865920981	0.887350473703959	0.855973225551365	0.825539726538129	0.828705474263078	0.919909735919967	0.932471837293206	0.932017462860985	0.891549770943072	0.881639138397214	0.866471651406476	0.874669531645789	0.930741100318307	0.814625190123197	0.829410511742952	0.962457539752277	0.938961362055379	0.833623692007947	0.836306331482019	0.943308255281784	0.910418485468725	0.862504798081430	0.864164643021618	0.904539098426122	0.894774066518885	0.867532458748509	0.647741883733293
0.927627206802483	0.943140876662041	0.932668876034541	0.944179884322544	0.879292487015367	0.926228666543091	0.887446882883141	0.855974177814284	0.825663244412400	0.828835740537963	0.919784731443574	0.932486069730335	0.932070164423180	0.891567354853062	0.881702144537576	0.866499417718711	0.874586955395690	0.930846818929810	0.814712568777811	0.829552134433629	0.962469284237399	0.938946044223196	0.833625781554980	0.836330221461094	0.943283069033172	0.910389926172386	0.862574204884731	0.864200114783493	0.904642960781401	0.894737498766480	0.867609093143661	0.647682543021173
0.927587145033859	0.943088186567927	0.932723715368824	0.944114640765292	0.879320348950132	0.926209420408226	0.887401328091528	0.856001832716579	0.825625899261807	0.828787724374294	0.919778457807371	0.932540098724912	0.932134675248585	0.891513635137776	0.881799267249822	0.866525021444659	0.874534731096067	0.930807420150624	0.814683454477949	0.829485502339649	0.962561679204427	0.938922565485789	0.833519624440793	0.836268096793088	0.943346139714540	0.910339137538297	0.862611629606084	0.864276345212798	0.904735372920067	0.894665512751230	0.867546410632057	0.647584844291664
0.927591604144848	0.943038119711559	0.932757456384320	0.944180481972352	0.879367021090347	0.926193167597330	0.887388415557621	0.855918045176263	0.825528406377985	0.828691185588325	0.919685828844688	0.932618731499640	0.932197566493336	0.891423339164466	0.881869170448643	0.866477849938318	0.874554522318331	0.930698807924663	0.814575624854639	0.829392403945040	0.962609170846589	0.938841000218481	0.833479444200722	0.836172259382399	0.943421923423082	0.910264377938045	0.862584306330980	0.864107679223807	0.904898844366985	0.894631934016660	0.867485369574758	0.647605339852292
0.927557548364103	0.943045110947675	0.932791922626240	0.944206119861695	0.879380401648670	0.926221463334105	0.887240051062364	0.855857392501239	0.825405291879292	0.828571211514327	0.919674915952512	0.932761495430201	0.932221340622393	0.891460084956998	0.881893088198276	0.866372844085696	0.874490560780882	0.930598044902440	0.814438707033998	0.829259470182347	0.962633691958759	0.938851635896907	0.833396337428951	0.836175077586016	0.943484874686264	0.910211903579922	0.862497028041105	0.864069741474202	0.905042018270294	0.894494505847214	0.867311520457536	0.647577021078204
0.927521997723434	0.942977447009190	0.932774384526441	0.944165694097499	0.879336617821403	0.926115224829262	0.887156771221712	0.855783046697550	0.825267975161630	0.828458095062277	0.919668951915217	0.932845797307975	0.932209127271712	0.891373568226165	0.881806878187224	0.866294339368002	0.874367972590307	0.930500739903795	0.814303135148630	0.829126319503931	0.962716153201292	0.938934305940331	0.833270731307236	0.836125554206471	0.943494893565062	0.910094202636358	0.862415078127540	0.864089792234039	0.904988001668827	0.894367552170806	0.867131908705796	0.647489029001195
0.927506534513426	0.942915860938555	0.932697018037464	0.944215166414697	0.879300893635159	0.925980504144315	0.887139014907772	0.855652736810637	0.825175668903158	0.828354561950111	0.919622150590734	0.932798861583727	0.932202949413655	0.891348509197645	0.881799877899925	0.866233450126184	0.874312628364896	0.930457820138367	0.814195337729677	0.829020002463086	0.962712758753580	0.938947509080102	0.833184574131775	0.836040398848520	0.943505745177620	0.910037330769827	0.862350536905097	0.864014291795332	0.904976754242140	0.894302888192676	0.866991406039285	0.647394480374865
0.927536048372476	0.942912461021612	0.932626174437625	0.944262963044442	0.879213503011932	0.925894799114266	0.887033826478532	0.855458726119144	0.825050892044196	0.828222802173786	0.919678368956736	0.932882976243226	0.932215702027917	0.891252651645025	0.881772947640293	0.866116066840118	0.874403304274016	0.930341952865762	0.814089477174941	0.828867249586028	0.962724375115919	0.938965791141883	0.833086386676679	0.835911362844677	0.943438174293174	0.909991292472233	0.862323913893740	0.863864664157946	0.904986505329410	0.894267607368315	0.866830636141475	0.647344871797997
0.927605451395184	0.942879053159570	0.932617793686838	0.944216640091542	0.879151223311406	0.925823065809567	0.887030958859161	0.855311218329786	0.824940462439615	0.828107937876528	0.919741557997793	0.932815396865956	0.932153684964081	0.891269592609902	0.881800847276886	0.866023992959870	0.874455784538757	0.930273192885235	0.814021625545012	0.828744615910014	0.962795734439073	0.938940511039639	0.833129619313136	0.835816128878298	0.943481661459133	0.909994080653201	0.862330922350018	0.863743025368202	0.905041691421228	0.894292000064963	0.866747515797231	0.647235762645252
0.927590702592806	0.942804078153486	0.932608137846436	0.944270508749471	0.879124998334060	0.925789098034773	0.887186512333884	0.855318961130027	0.825007550835416	0.828177280106681	0.919771288821439	0.932745251701713	0.932132363842866	0.891245288518951	0.881795520170040	0.866038741306074	0.874461528181259	0.930283801492085	0.814148861314222	0.828813928128948	0.962813137603835	0.938900122780650	0.833304684903176	0.835820573968655	0.943450098766232	0.910040399900832	0.862345866602598	0.863668162970872	0.905088458923364	0.894318748209863	0.866791241236716	0.647136574680837
0.927656109004460	0.942742693792119	0.932742281286114	0.944241631749257	0.879121623463467	0.925797544999477	0.887275367268329	0.855310920498144	0.825060688301950	0.828213719099568	0.919832716077865	0.932710206691450	0.932063710081513	0.891181916572425	0.881789016001716	0.866059134587293	0.874360822982806	0.930322743657110	0.814306172426406	0.828837035656197	0.962737573977069	0.938981953793385	0.833419740533907	0.835883567604283	0.943410945019972	0.910096840283487	0.862347076585533	0.863754934252043	0.905010891232306	0.894354142295289	0.866882990297269	0.646911330327460
0.927787936177232	0.942714062086291	0.932799777075536	0.944272290829069	0.879131085008425	0.925845312917968	0.887438127534479	0.855400723123561	0.825192769662710	0.828360369559400	0.919857318471008	0.932707292077853	0.931933478339241	0.891182111656313	0.881804892934424	0.866099198371396	0.874316845200700	0.930381954613077	0.814435940934295	0.828980467725279	0.962578632490142	0.939044038500107	0.833560308478768	0.835934031866609	0.943276377067911	0.910125067535033	0.862344454267119	0.863746815552330	0.905016533771006	0.894440830650357	0.867063834765676	0.646726585926328
0.927865050114894	0.942884263481683	0.932823220618291	0.944326010472627	0.879156917799418	0.925903604204585	0.887434830291086	0.855477089589104	0.825270481893367	0.828424727285207	0.919894015661028	0.932668123800255	0.931878997434798	0.891225807074261	0.881820370788043	0.866190834400736	0.874359916632414	0.930525614947946	0.814467064511009	0.829044800549973	0.962458615631773	0.939092510048008	0.833619865900913	0.836050854973267	0.943155906995750	0.910163876520229	0.862279594300723	0.863823625530171	0.905116161089212	0.894436475845015	0.867125848680553	0.646565608272063
0.927896652421051	0.942986539258457	0.932863816026013	0.944313053246335	0.879113561484359	0.925954253886668	0.887463312777494	0.855532861309188	0.825258104688715	0.828419921247358	0.919882572841507	0.932726375289187	0.931908780666666	0.891115434377432	0.881732753283820	0.866252660593632	0.874486492887392	0.930674175019551	0.814516045627184	0.829032687732860	0.962500123199716	0.939084032882822	0.833685907795963	0.836096995655906	0.943054967749149	0.910091335978716	0.862209593422522	0.863864984469004	0.905142821751486	0.894509366158803	0.867152247071397	0.646301599305529
0.927917113866386	0.943046163971460	0.932861723828075	0.944396629671217	0.879093878025426	0.925946868946681	0.887522312668749	0.855588341803718	0.825267037123513	0.828397475334511	0.919909468384548	0.932689294336900	0.932034056930107	0.891050870385914	0.881738708839964	0.866336388705645	0.874571525451351	0.930779991279329	0.814578278911294	0.829015288800010	0.962449456744615	0.939041362916985	0.833737240648102	0.836121836904968	0.943056686380109	0.910060855498584	0.862057461251109	0.863862802349838	0.905180998260444	0.894599729432212	0.867150450739446	0.646003095046874
0.927916638862409	0.943094629140907	0.932848178257011	0.944431033011350	0.879063236493544	0.925934534707497	0.887396265875802	0.855578448108698	0.825140431391781	0.828245335692307	0.920022207914764	0.932740156043774	0.932061658062609	0.891011334356179	0.881648477484153	0.866321214067196	0.874761321532238	0.930718828310090	0.814533265135614	0.828861300342957	0.962408666856215	0.939016754486650	0.833674438534801	0.835979502076459	0.943076219323362	0.910087074534578	0.862020093584909	0.863823043159049	0.905093644878929	0.894689633034843	0.867025845958434	0.645752324416185
0.927965087907886	0.943102117761548	0.932868032347943	0.944374117469794	0.879134963274515	0.925970741460391	0.887271064869939	0.855466446967954	0.824954686544260	0.828049599392342	0.920116875831778	0.932777992818362	0.932004154385194	0.891103244726608	0.881548980070531	0.866306400727936	0.874727264232214	0.930717439700125	0.814417376074736	0.828663485548330	0.962442578226129	0.938986974448908	0.833586419038926	0.835815090543302	0.943235912293299	0.910122445011157	0.861974935989135	0.863798281028325	0.904999073546170	0.894733296583082	0.866891177009912	0.645434209865844
0.927935269982088	0.943081814302494	0.932699413824980	0.944418103603108	0.879237097796079	0.925934061430034	0.887282636188422	0.855413482844972	0.824912621208646	0.828009774144819	0.920153155356751	0.932820891725433	0.932008399162164	0.891176423275717	0.881396900020549	0.866321877211356	0.874670787906056	0.930671768517912	0.814420738020218	0.828632435495467	0.962393783368007	0.939010923616222	0.833587475645123	0.835852614399856	0.943168845116245	0.910105253221892	0.861967198973848	0.863767337896496	0.904955078242107	0.894735332801474	0.866847438961741	0.645180969504508
0.927959012531546	0.942983508790283	0.932646337272839	0.944391052741210	0.879232992615761	0.925893343624378	0.887227350674401	0.855389168308174	0.824823726573472	0.827900482596042	0.920234452783349	0.932901965494082	0.931997734058696	0.891180841160922	0.881360442423567	0.866263088096464	0.874638395711676	0.930522228898506	0.814397618245365	0.828525450003721	0.962429224612719	0.939081671719545	0.833510250106365	0.835841375192287	0.943122956979571	0.910084895749554	0.861944583098247	0.863789613669785	0.904793786337300	0.894770041378896	0.866772892861937	0.644901965094512
0.928007912341302	0.942950585277220	0.932590109800139	0.944469610893113	0.879259123080444	0.925807625759192	0.887251347802549	0.855295006095839	0.824721165725450	0.827802961088903	0.920184559349579	0.933018767012743	0.931990215467942	0.891177874558088	0.881331270624367	0.866163213341045	0.874676738350581	0.930327922349571	0.814319286848292	0.828430763583957	0.962446004948426	0.939070741731141	0.833455917964012	0.835727306146370	0.943059350715768	0.910066689690239	0.861933314818164	0.863619636175797	0.904721379160177	0.894847629371959	0.866705010304152	0.644746173694346
0.927929295675698	0.942952855018663	0.932635507217541	0.944457796354310	0.879360342792151	0.925780423046851	0.887154275774095	0.855256015998654	0.824648032698865	0.827722274879863	0.920172269066771	0.933124406802204	0.931955160019400	0.891250337365811	0.881308423305518	0.866098350502850	0.874671471835624	0.930178387935065	0.814171458678014	0.828351120218618	0.962481644188454	0.939079062865416	0.833376689531124	0.835695019389370	0.942998811743239	0.910058348693340	0.861951810878409	0.863605915089383	0.904712980567947	0.894812014969090	0.866602066553105	0.644544862584317
0.927889254847124	0.942894854212991	0.932667024481054	0.944351940094169	0.879433350908596	0.925731954952141	0.887179495133208	0.855269129018916	0.824680261315777	0.827756767574678	0.920145006897530	0.933176074054477	0.931968601770681	0.891197503634314	0.881245003613977	0.866062127654198	0.874613247292670	0.930071442514795	0.814106366639733	0.828371629052000	0.962636303124808	0.939141497369936	0.833341975660676	0.835702399969644	0.942925285050721	0.910005385906021	0.861977017423624	0.863693076708512	0.904692330758088	0.894770257523024	0.866539815241969	0.644330194276829
0.927928373869421	0.942894067255748	0.932699402313257	0.944319152271566	0.879578336715284	0.925775906711417	0.887365149567021	0.855270133451844	0.824771320599860	0.827822681181527	0.920116731528838	0.933108044405058	0.932066889610965	0.891139198585788	0.881368556900745	0.865991066734388	0.874622729350820	0.930086319462193	0.814179566345559	0.828441363672450	0.962733897554952	0.939175619820997	0.833380659372342	0.835762729892702	0.942932314853351	0.909953067989950	0.862008181031363	0.863697945934878	0.904804908366624	0.894743508479755	0.866621091700080	0.644161402835199
0.928045248800862	0.942981084156877	0.932728587617164	0.944349654990232	0.879658004550440	0.925778232550307	0.887449718123670	0.855206882301152	0.824817225461617	0.827862739498862	0.920152203287164	0.933093469493445	0.932134337071749	0.890998987704042	0.881561255688366	0.865914374683237	0.874703410047121	0.930070460266869	0.814234322375571	0.828457746014661	0.962827627806183	0.939227324030549	0.833381138443637	0.835768031961349	0.942964732812894	0.909910157468274	0.862129030141987	0.863671540570532	0.904937901631694	0.894688239623532	0.866694485290567	0.644047671455996
0.928161950949917	0.943058231126863	0.932761198827706	0.944320550320277	0.879722633010306	0.925795633858241	0.887565637846566	0.855216759611976	0.824804931639066	0.827873061480532	0.920217886699722	0.933010779415472	0.932140104361162	0.891048883744773	0.881794144686328	0.865862972260892	0.874709380368908	0.930111263398817	0.814304890386148	0.828447020752331	0.962946515904505	0.939228026940136	0.833417249164829	0.835866946988159	0.943098988599896	0.909937406207497	0.862210966872813	0.863658412406864	0.905105725950351	0.894716111623188	0.866802294330365	0.643870180451670
0.928203184226921	0.943074437537742	0.932710229133734	0.944367105600717	0.879767609094413	0.925835745336012	0.887747668285527	0.855421171561159	0.824971696393971	0.828045071840581	0.920215752211494	0.932999538241127	0.932176304005785	0.891118069749275	0.881910971768207	0.865933934423598	0.874716395584388	0.930204990578966	0.814481038544644	0.828618562630118	0.962966807627293	0.939149990042922	0.833530375025510	0.836048367088847	0.943146204829070	0.909992373955117	0.862274862674180	0.863637485566429	0.905217014619873	0.894717876153128	0.866944195074403	0.643781301585368
0.928250677324479	0.943082690963963	0.932765185537622	0.944379934709227	0.879840150833703	0.925910981912914	0.887798186023394	0.855560238046568	0.825074033286079	0.828137058809114	0.920266719299451	0.933079007017336	0.932144279742040	0.891176077639891	0.881944521706837	0.866033044246385	0.874655218025761	0.930336229688328	0.814632602184628	0.828695449152585	0.962865736529168	0.939098777622161	0.833609620851118	0.836166871983270	0.943186781375899	0.910062867778181	0.862292289859212	0.863800300911834	0.905244529960945	0.894772834864886	0.867009505021135	0.643740972953645
0.928356779468571	0.943150732040100	0.932762141168733	0.944419299509237	0.879900864169647	0.925950508554193	0.887883613182459	0.855613031332187	0.825189415548050	0.828283916772030	0.920311710380785	0.933203889540005	0.932063577037945	0.891265411100169	0.881972718154509	0.866121349875360	0.874652794061322	0.930440678675295	0.814727901572883	0.828837526979831	0.962710998412408	0.938991547914786	0.833744902507519	0.836180217385052	0.943163983983585	0.910171165756512	0.862326155868146	0.863843374347458	0.905292435492784	0.894917903803467	0.867133641777070	0.643740875950136
0.928413828738823	0.943368146288843	0.932784342449829	0.944455403967146	0.879940873923089	0.925906651733123	0.887826855896464	0.855611251799249	0.825256926374994	0.828370221542071	0.920373451434532	0.933280764604696	0.932005837227603	0.891393765768597	0.882041148355164	0.866167657171457	0.874740460180148	0.930571022594257	0.814769280942701	0.828918278235960	0.962610172636168	0.938882054927137	0.833821616961167	0.836218171663088	0.943142028902867	0.910237096588742	0.862350473416544	0.863912899067884	0.905344020998128	0.894947452460372	0.867161747643916	0.643734177664294
0.928419969599005	0.943435456984391	0.932822647184473	0.944342144264425	0.879798648469689	0.925861701495232	0.887815491457490	0.855565880076510	0.825256236181153	0.828400392058778	0.920349427935711	0.933304557458830	0.931947205264825	0.891376337731572	0.881945985685284	0.866196602067779	0.874908078359082	0.930695488183262	0.814771807251805	0.828948893578458	0.962644013982352	0.938785968144481	0.833841021277247	0.836182621232384	0.943163301428911	0.910167122225359	0.862281149464733	0.863940519823791	0.905271500425555	0.895034641532784	0.867154065382870	0.643614408864011
0.928419653741341	0.943391232112841	0.932905924559919	0.944263874321349	0.879673714016456	0.925795622602383	0.887816607977758	0.855540840183195	0.825235783431603	0.828373832756918	0.920333746231868	0.933172269770495	0.931985256296009	0.891375829801583	0.881875134784211	0.866235323654186	0.875054138902275	0.930748632086265	0.814775484695666	0.828927645717315	0.962565836475944	0.938759884630191	0.833863481893332	0.836210791104021	0.943234502170387	0.910152466847079	0.862117252108745	0.863952715359838	0.905234514859940	0.895096772110811	0.867162709282119	0.643506826484699
0.928370295054680	0.943323084727831	0.932975989220388	0.944199687208749	0.879574185694290	0.925751684109251	0.887682944631421	0.855470620452662	0.825143521209683	0.828280997062846	0.920314260261668	0.933125900620723	0.931909008271300	0.891398589886657	0.881699745161530	0.866161459149085	0.875326038839019	0.930591393984298	0.814702319244896	0.828831250206558	0.962502541193716	0.938809890204343	0.833742840485684	0.836106055998737	0.943197871775457	0.910191830099842	0.862082482697817	0.863952653410391	0.905070629745731	0.895122569458388	0.867068215473439	0.643518893373062
0.928339819975524	0.943191251741676	0.932976971014820	0.944048305433657	0.879532790911018	0.925737612108232	0.887585450326800	0.855366553236328	0.825069043804262	0.828191968878664	0.920159664713053	0.933088261707319	0.931797142448912	0.891508810538428	0.881658690484743	0.866123466955199	0.875305512425209	0.930520098828619	0.814568474333699	0.828735631561386	0.962552890894046	0.938822558759548	0.833658343267149	0.835988191684479	0.943239111716077	0.910218674970495	0.862032968260522	0.863956230304921	0.904945742602885	0.895103453669196	0.866945451783734	0.643509819437515
0.928221716357595	0.943105046765283	0.932817886691866	0.944029460919665	0.879510121239599	0.925718095490201	0.887607342108507	0.855278498829594	0.825085754823536	0.828206305384860	0.919934483794229	0.933090826128081	0.931813024106701	0.891616788282773	0.881659179549871	0.866149990636637	0.875187044044589	0.930440798502825	0.814545170569760	0.828763990641176	0.962519252643612	0.938806990631916	0.833604603943035	0.835914154492288	0.943117555278207	0.910210042356235	0.862131577860748	0.863994093952472	0.904938848563801	0.895110969418988	0.866878949031455	0.643568179997075
[truncated: 16,313 more rows]
