# Supplementary material for: Dynamical Hurst analysis identifies EEG channel differences between PTSD and healthy controls
Source: PLoS One. 2018 Jul 3;13(7):e0199144. doi: 10.1371/journal.pone.0199144 (PMC6029761; doi:10.1371/journal.pone.0199144)
Supplement: S1 Appendix — Zip file containing files: Standard Deviations of Healthy 1 - H3_w3.txtStandard Deviations of Healthy 2 - H4_w3.txtStandard Deviations of Healthy 3 - H5_w3.txtStandard Deviations of Healthy 4 - H6_w3.txtStandard Deviations of Healthy 5 - H7_w3.txtStandard Deviations of Healthy 6 - H12_w3.txtStandard Deviations of PTSD 1 - P1_w3.txtStandard Deviations of PTSD 2 - P2_w3.txtStandard Deviations of PTSD 3 - P8_w3.txtStandard Deviations of PTSD 4 - P9_w3.txtStandard Deviations of PTSD 5 - P10_w3.txtStandard Deviations of PTSD 6 - P11_w3.txtHurst Values of Healthy 1 - Hurst_H3.txtHurst Values of Healthy 2 - Hurst_H4.txtHurst Values of Healthy 3 - Hurst_H5.txtHurst Values of Healthy 4 - Hurst_H6.txtHurst Values of Healthy 5 - Hurst_H7.txtHurst Values of Healthy 6 - Hurst_H12.txtHurst Values of PTSD 1 - Hurst_P1.txtHurst Values of PTSD 2 - Hurst_P2.txtHurst Values of PTSD 3 - Hurst_P8.txtHurst Values of PTSD 4 - Hurst_P9.txtHurst Values of PTSD 5 - Hurst_P10.txtHurst Values of PTSD 6 - Hurst_P11.txtOriginal Data Healthy 1 - H3.txtOriginal Data Healthy 2 - H4.txtOriginal Data Healthy 3 - H5.txtOriginal Data Healthy 4 - H6.txtOriginal Data Healthy 5 - H7.txtOriginal Data Healthy 6 - H12.txtOriginal Data PTSD 1 - P1.txtOriginal Data PTSD 2 - P2.txtOriginal Data PTSD 3 - P8.txtOriginal Data PTSD 4 - P9.txtOriginal Data PTSD 5 - P10.txtOriginal Data PTSD 6 - P11.txt. (ZIP) [file pone.0199144.s001.zip › Hurst_H6.txt]

0.983041121212969	0.960572219538771	0.987243771930388	0.952315828518880	0.919251909726630	0.945858516500033	0.865481525561062	0.922447270258314	0.921947542552432	0.953358228053701	0.975330506309878	0.969533820716090	0.977501260008247	0.946645846321219	0.920456367551336	0.948788250790682	0.988812204165918	0.946455183696255	0.908395224299498	0.921219448141513	0.994636043613918	0.992032580703002	0.917707121576036	0.943630002779685	0.931085637364450	0.981832451699639	0.868013061675282	0.931433163904794	0.959980077290814	0.969632418570216	0.926563330879282	0.791304168860006
0.983046022303933	0.960539934811331	0.987233152826591	0.952267636769788	0.919292757057808	0.945765229192685	0.865428131795256	0.922423133002335	0.921832074871870	0.953309941481829	0.975296982846423	0.969570197436055	0.977507124988650	0.946576599133512	0.920367653744052	0.948724478750156	0.988818740538615	0.946351147244385	0.908298890649078	0.921162674384284	0.994598883861622	0.992002829039426	0.917669580604192	0.943501528729095	0.931170298727521	0.981839631707462	0.868047270901683	0.931398689616284	0.960012295360439	0.969660690794866	0.926545693912544	0.791180671616260
0.982951601722037	0.960525766071697	0.987226170694278	0.952298342108486	0.919213901294268	0.945645518621754	0.865377006479973	0.922286267722088	0.921774641128685	0.953300454547575	0.975196047686564	0.969610303375253	0.977519659182001	0.946519869900761	0.920351943190581	0.948702445414293	0.988843101393074	0.946211275099462	0.908145254482354	0.921105289609908	0.994564422098359	0.992060115716879	0.917613245447608	0.943419786675982	0.931135179099209	0.981985025656856	0.868013293733064	0.931354344837244	0.959907336525799	0.969699634563881	0.926448878830598	0.791152154419979
0.982995590610704	0.960578963749636	0.987279971924849	0.952323800981789	0.919217347748857	0.945631060256771	0.865243368039367	0.922244329545080	0.921699582602708	0.953206045804994	0.975227286448879	0.969642930427081	0.977402103005524	0.946456082602825	0.920276277325391	0.948644418780235	0.988791198214626	0.946152670684828	0.908002965797455	0.921088189893674	0.994545614057367	0.992019922315940	0.917562675123624	0.943385198799409	0.931137318383348	0.982032918567430	0.867936744542271	0.931217712881017	0.959766496146782	0.969713151198554	0.926386391062734	0.791098273158600
0.983060995289793	0.960613297764600	0.987332512999616	0.952348619253299	0.919166950400954	0.945547361430435	0.865166254380268	0.922061247286573	0.921650439038190	0.953166902607650	0.975137240037086	0.969715850800864	0.977329345720150	0.946421985262970	0.920139526992002	0.948635526225536	0.988763106749261	0.946194115198762	0.907852539536654	0.921055103512830	0.994478427736640	0.992022301495414	0.917552682993595	0.943275173262795	0.931078661253436	0.982102745060650	0.867919996946112	0.931004919843424	0.959627707880783	0.969676180526663	0.926313644761216	0.791149211520463
0.983067164460309	0.960650948106754	0.987365111031747	0.952456726851995	0.919213867260075	0.945535052262191	0.865071477644696	0.921877116563857	0.921533283573745	0.953056420359253	0.975167239758752	0.969696769926594	0.977269381930669	0.946381539549752	0.920053782971255	0.948618435616541	0.988661417567192	0.946159963589100	0.907764797597092	0.920987949373590	0.994526687627642	0.992159639152931	0.917557745010744	0.943212731338582	0.930999685121720	0.981970018861569	0.867890687397562	0.930881890098718	0.959544568502752	0.969580330140493	0.926174529047353	0.791180392638288
0.983078150259066	0.960590940065953	0.987465268530426	0.952425710867456	0.919238379032738	0.945569651459040	0.865253234542121	0.921840407623938	0.921617146021383	0.953109049070820	0.975127184412692	0.969777575860539	0.977204847823739	0.946441900048625	0.920095974839555	0.948723746362940	0.988647935759003	0.946216611061133	0.907854732778136	0.921021464829455	0.994494669547505	0.992140735770117	0.917702772618053	0.943272027491001	0.931016516151150	0.981939072671623	0.868011668627049	0.930919445089054	0.959475089256933	0.969626529605779	0.926267516480620	0.791210762732313
0.983119459133467	0.960632758496047	0.987474367556934	0.952511762219559	0.919383083414921	0.945540972520223	0.865331454821706	0.921905090270502	0.921642168595547	0.953228208630977	0.975110402630403	0.969711793061439	0.977125847551968	0.946448344512177	0.920175071835306	0.948681789586503	0.988628921581349	0.946338436733499	0.907953309239257	0.921004418887767	0.994572096521489	0.992115029362457	0.917836288488771	0.943327493512052	0.931062203454549	0.981996498756695	0.868075489886861	0.930949770569502	0.959432182212750	0.969716630523048	0.926392457486915	0.791336333646224
0.983160732271809	0.960686719269070	0.987495986620272	0.952554151882755	0.919416226201417	0.945595514479402	0.865464677216885	0.921915021798916	0.921721901721639	0.953276760939184	0.975161832371050	0.969687063874197	0.977090389424830	0.946512096973090	0.920262583989671	0.948710997259883	0.988669093946518	0.946377967395705	0.908100628694238	0.920975590866778	0.994513377128783	0.992131537139935	0.917995839074058	0.943423032826777	0.931039469036403	0.982047941744084	0.868139680357131	0.931070035415593	0.959300108409885	0.969825725091407	0.926504967081837	0.791431772413422
0.983244040601676	0.960703162002655	0.987573043590565	0.952511834727770	0.919468921428294	0.945569241014368	0.865502338696714	0.921865852590267	0.921748264904681	0.953244358618501	0.975222026914739	0.969720153945500	0.977102234201816	0.946554402181354	0.920314844040425	0.948707799123353	0.988648264787354	0.946423134711622	0.908177044549458	0.920945177374013	0.994505340795591	0.992180250266035	0.918064354055864	0.943393185476611	0.930953693587756	0.982073085779506	0.868157985153362	0.931120959957213	0.959164048672777	0.969868579442603	0.926602810851243	0.791448404005170
0.983125614216066	0.960697267860378	0.987547830932533	0.952604661607314	0.919419599101613	0.945681111798225	0.865619490079376	0.921877655330193	0.921884386000685	0.953348999557994	0.975178353523305	0.969717240572091	0.977084492436910	0.946496638431758	0.920432739413883	0.948734152329583	0.988661993394793	0.946484446821758	0.908177629933377	0.921032244571375	0.994474934106775	0.992302381709998	0.918151914447956	0.943356334665894	0.930859216869155	0.982101740339075	0.868222597596850	0.931212368332353	0.958990697124620	0.969851479773955	0.926671584269065	0.791473741266897
0.983102008469572	0.960642550075413	0.987502575024607	0.952669879386950	0.919418758833688	0.945809956173712	0.865658376872092	0.921908779821289	0.921968793626462	0.953453543706326	0.975203768897902	0.969709511046551	0.976898310651849	0.946465206700282	0.920503536763455	0.948679071439922	0.988596611336408	0.946484795414829	0.908240916759140	0.921117958459275	0.994515931126649	0.992289904858995	0.918170217892465	0.943352666426702	0.930899411926663	0.982136424630567	0.868233341910655	0.931261377900517	0.958975387374786	0.969715715568964	0.926756392051860	0.791402468710532
0.983117303198355	0.960704015032970	0.987549576299791	0.952639092771928	0.919282466498721	0.945782617739190	0.865641341066665	0.921971554224285	0.921993930459911	0.953505020130610	0.975202203730492	0.969768245856258	0.976796180401282	0.946421173415960	0.920515351347653	0.948634988716743	0.988646801436598	0.946516938876611	0.908193502948113	0.921170702829114	0.994560723111762	0.992273377043482	0.918125049013685	0.943321427060501	0.930927077842358	0.982206954848914	0.868214964894184	0.931278231239782	0.958984610564093	0.969652461808124	0.926770158850932	0.791458925046536
0.983083060989759	0.960927483946588	0.987601527903896	0.952704292335027	0.919183167541481	0.945660250616576	0.865517550014723	0.921965713337995	0.921918627243622	0.953463273841475	0.975311757746502	0.969794513551337	0.976755885564003	0.946303046298770	0.920501493812780	0.948552945855039	0.988643150453196	0.946402261095101	0.908020154153838	0.921114688754820	0.994706403478203	0.992411133896591	0.918054299028441	0.943290054444303	0.930869029604429	0.982102855850479	0.868168189062996	0.931206853371270	0.959064047346694	0.969541679892741	0.926637245734911	0.791537863137192
0.983054108521920	0.961076551809867	0.987713099268486	0.952693096815036	0.919056590921965	0.945582907971536	0.865516171080285	0.921932003453665	0.921952593628736	0.953553269749291	0.975283042956086	0.970063852837836	0.976744997719286	0.946326095182988	0.920515342776266	0.948597821543462	0.988724854887058	0.946367422736111	0.907921614229829	0.921121943154448	0.994732633860484	0.992464344599384	0.917970152392069	0.943346151575092	0.930845633643243	0.982010272456176	0.868170103639673	0.931096322178210	0.959093403245337	0.969467818938073	0.926610035916919	0.791505123255319
0.983000041467842	0.961102625035089	0.987703824645716	0.952756624334542	0.919158054993606	0.945582754204743	0.865408634214664	0.921921376094536	0.921951139452931	0.953693119785693	0.975366300170022	0.970155983265442	0.976725102583015	0.946219087558164	0.920526820844763	0.948537921210135	0.988767952389213	0.946377209123464	0.907838017265111	0.921100557935951	0.994899435076945	0.992450161391432	0.917880728152791	0.943328663944964	0.930841159037465	0.982002939540161	0.868196095659234	0.931022034534645	0.959262174010135	0.969399035388314	0.926549986082190	0.791545925393819
0.982993229064561	0.961066870249950	0.987730260875012	0.952796482407988	0.919251021786725	0.945618437604557	0.865349889012812	0.921901064791612	0.921949169882018	0.953766518710387	0.975556281067237	0.970252245309754	0.976674182494567	0.946171927770757	0.920403960571193	0.948540423835200	0.988847492034514	0.946285757998217	0.907848784643219	0.921100311756647	0.994864570724131	0.992367087390140	0.917833013035348	0.943340927487477	0.930925083719917	0.981966653473897	0.868263016425708	0.930995523469686	0.959386237308654	0.969410285141503	0.926526343962538	0.791598464303451
0.983120469129705	0.961018532398853	0.987842610981480	0.952781549393584	0.919354766453629	0.945540946052059	0.865263663444953	0.921879096745216	0.921799221991624	0.953700737605707	0.975665390373999	0.970320036932098	0.976697781043887	0.946142157917291	0.920280455456612	0.948527579697297	0.988851948722900	0.946267786106724	0.907806722165753	0.921035833259377	0.994870914142641	0.992353138370851	0.917746983867062	0.943286281447227	0.931005360066849	0.981930711836931	0.868217537522913	0.930894271599848	0.959480293948122	0.969472220401801	0.926512265291342	0.791670713610391
0.983120341195640	0.961015377093536	0.987859617872527	0.952835615676728	0.919415224879491	0.945524656317098	0.865364773118817	0.921914713243608	0.921802031394107	0.953719833947465	0.975645412366028	0.970328002365572	0.976810528298577	0.946174021319066	0.920345413640439	0.948608520276923	0.988898470949106	0.946254006733544	0.907829402178436	0.921010676305676	0.994915839079304	0.992399932014161	0.917809087658244	0.943364970216440	0.930908224260064	0.981973948886573	0.868209917386890	0.930927797702712	0.959389374988262	0.969502359055343	0.926490676948444	0.791764964811909
0.983191631415148	0.961026248124106	0.987866963463409	0.952806332360292	0.919545126833037	0.945625763120259	0.865414719380890	0.922016210711440	0.921798757544530	0.953705488393699	0.975685491343670	0.970305000916684	0.976858315708445	0.946263675321581	0.920428479831124	0.948635792185666	0.988871815754040	0.946311300248804	0.907871537422291	0.921043306760570	0.995021797515611	0.992353365441978	0.917917122298169	0.943469300579246	0.930854975182903	0.981987299491793	0.868224457853118	0.931008919885732	0.959267053028741	0.969589636892721	0.926580259298789	0.791787925582063
0.983219561060574	0.961047567857366	0.987824546665810	0.952750465898382	0.919534417207796	0.945685845560432	0.865454139735639	0.921974276457308	0.921841677974233	0.953793201788067	0.975606996351526	0.970317457438054	0.976943218242977	0.946303757145117	0.920429779941241	0.948695316249438	0.988904446375276	0.946391303555739	0.907841751385789	0.921033339446363	0.995017487471607	0.992365110970882	0.918022239944957	0.943466598767765	0.930869211185338	0.982092326079902	0.868288113544361	0.931047422951520	0.959139771958765	0.969616708254967	0.926586626750916	0.791863352061020
0.983132781982732	0.961038491186120	0.987692594848153	0.952787946382281	0.919534599677437	0.945717914248321	0.865458816814675	0.921917603014811	0.921721909816067	0.953748938467800	0.975629353512182	0.970198746023479	0.977035472861403	0.946235815350100	0.920465379956839	0.948657290199227	0.988851854464894	0.946391844726110	0.907829168312767	0.921009818674653	0.995076830492100	0.992461682814622	0.918015804583056	0.943412212061989	0.930866130512487	0.981982527528084	0.868307058599372	0.931146317618372	0.959149416250613	0.969530688536451	0.926476816694985	0.791902525041600
0.983022976147555	0.960911364709219	0.987583521430929	0.952621464118782	0.919420669312187	0.945745915884429	0.865646741367768	0.921901254547770	0.921771723941307	0.953801814548714	0.975552483835950	0.970170244691546	0.977076620574662	0.946254340796068	0.920520522328431	0.948730540316527	0.988895688268727	0.946424648025420	0.907894607636465	0.921011647314616	0.994986188540235	0.992382398070907	0.918076112797670	0.943402084738272	0.930912721341481	0.981963465995806	0.868357333685954	0.931270465567062	0.959173343429364	0.969478637250860	0.926489255340572	0.791873265173923
0.982998072909154	0.960863336851151	0.987468078255340	0.952547558759743	0.919490521880966	0.945704375830626	0.865675865529854	0.921903527555658	0.921677010178022	0.953869692961847	0.975522483915297	0.970071197019630	0.977081014297853	0.946210043775921	0.920537048138644	0.948682585307803	0.988915830517624	0.946402862667476	0.907849118874599	0.920966515131546	0.995019314077472	0.992312250835808	0.918130090368536	0.943327327500724	0.930966206540868	0.981960726320752	0.868322983499857	0.931278189266920	0.959213056228426	0.969459559678532	0.926474006478804	0.791901667138440
0.983052372611093	0.960802667568557	0.987400389362113	0.952491474258352	0.919446799784133	0.945648410351583	0.865714153482458	0.921832242009732	0.921594923160585	0.953819647612553	0.975596581469864	0.970056973239756	0.977052983425393	0.946195163502030	0.920486808543901	0.948657366785197	0.988930609530843	0.946251576771302	0.907817468794587	0.920899564746690	0.994981700136531	0.992232607931863	0.918178899318598	0.943199274353884	0.930963481910234	0.981874184482777	0.868330755000371	0.931311143112716	0.959134064130436	0.969418411860496	0.926456028176413	0.791908865078162
0.983183177725219	0.960737694212720	0.987430042046426	0.952410840603996	0.919451160392951	0.945509556284983	0.865630043469907	0.921771265131171	0.921435490401024	0.953685166240732	0.975606499199327	0.970089972833054	0.977013255317555	0.946187441324993	0.920333149451330	0.948624739302751	0.988866149509990	0.946194857088594	0.907721548369377	0.920820344623315	0.994983751599771	0.992204591810321	0.918146734947633	0.943054949300867	0.930975149707143	0.981812625148645	0.868294816939117	0.931269030257988	0.959002670204461	0.969296984016253	0.926374310687302	0.791830222387857
0.983086325859212	0.960683264070001	0.987401496867655	0.952529602300009	0.919378972980687	0.945417472090407	0.865663019054713	0.921842603275778	0.921405714593570	0.953715157091809	0.975467249674393	0.970066937713331	0.976962206126071	0.946149145830266	0.920291494971841	0.948663673969135	0.988838282132450	0.946200137357417	0.907696373296694	0.920854573199449	0.994972311582137	0.992223704012706	0.918211538142676	0.943007233465022	0.930960221838335	0.981830711954072	0.868352224140388	0.931273478518460	0.958919841559713	0.969194034868123	0.926311163381245	0.791757287501864
0.983087694301592	0.960568951048346	0.987400713872960	0.952619317441957	0.919435013480785	0.945372534029829	0.865737443124070	0.921875390254858	0.921446868578917	0.953692897407012	0.975425902742289	0.969968306234689	0.976818546669735	0.946128200575379	0.920270094475289	0.948666556319233	0.988747723303083	0.946241138963641	0.907815400807582	0.920916181685544	0.995005675709354	0.992156693917106	0.918304712844766	0.943029812060044	0.931058175645147	0.981865163655482	0.868465127746822	0.931280326125627	0.958941929306094	0.969177280770023	0.926375697012932	0.791602926263883
0.983115413348930	0.960497764305970	0.987406919879898	0.952588058869521	0.919389376261710	0.945294415266985	0.865821228626433	0.921895112088332	0.921491491174684	0.953698337046522	0.975307289530106	0.969888180198406	0.976823644274059	0.946095818150376	0.920231114001170	0.948691477072714	0.988700515910738	0.946379509903626	0.907994861273565	0.920918220787950	0.994996437303124	0.992178173128138	0.918387983250562	0.943055578906831	0.931053310788871	0.981937384038702	0.868499101478425	0.931257504438807	0.958904513471641	0.969295726049550	0.926471969094579	0.791585270367039
0.983052979024389	0.960594280514768	0.987347981742966	0.952635668323684	0.919420149999303	0.945273890433219	0.865846314620742	0.921980205102560	0.921488146331153	0.953619041916566	0.975331247956098	0.969725836005963	0.976861750856351	0.946048430479244	0.920237166792424	0.948658047470246	0.988583377899164	0.946445936040437	0.908023105620865	0.920822100065751	0.995006467159555	0.992263517181994	0.918354210516719	0.943085917990062	0.930956901952181	0.981835469386886	0.868423101637245	0.931236871102589	0.958900972227756	0.969333667988077	0.926433660470764	0.791589840671189
0.982956344552026	0.960690992955209	0.987288200212583	0.952584830137927	0.919367318231243	0.945346867021811	0.866030331955418	0.922050769349595	0.921650940063882	0.953673237795148	0.975314408898941	0.969781418847336	0.976878074331185	0.946104036794176	0.920317346445563	0.948705500559083	0.988565545982173	0.946550707845877	0.908121797966556	0.920823692923186	0.994934602352031	0.992210750683757	0.918406157649234	0.943151148352442	0.930824327520951	0.981777753394545	0.868462261028645	0.931290308858251	0.958799575884482	0.969334980295227	0.926507915380133	0.791537721775389
0.982894264978299	0.960720602617731	0.987107802666260	0.952632688456651	0.919492409847098	0.945463577722870	0.866057015812336	0.922091117459291	0.921738644819142	0.953817761399136	0.975366351166362	0.969693369991800	0.976895521473587	0.946039582929018	0.920437588210881	0.948668110491921	0.988529323486656	0.946626809120267	0.908220216751769	0.920812481257123	0.995052871186846	0.992149946931152	0.918434886114282	0.943140724642547	0.930731685524655	0.981784480511528	0.868545744514776	0.931329803161069	0.958878120976320	0.969291954761108	0.926532267511329	0.791542409612842
0.982872232563096	0.960736830938068	0.987004964883185	0.952637018439189	0.919547526997249	0.945527933431734	0.866078659570026	0.922162442255389	0.921790416795650	0.953899265016309	0.975405613505250	0.969700580926743	0.976886470821461	0.945987860872688	0.920471428102302	0.948682579572532	0.988561603684858	0.946533523707559	0.908325695255327	0.920827711351477	0.994980826390732	0.992057469974117	0.918435706393685	0.943142130453310	0.930761511102674	0.981687117564208	0.868672332622492	0.931456032016054	0.958926776164368	0.969297549127447	0.926553565693870	0.791518212052821
0.982923316807263	0.960736152189595	0.986973792523790	0.952619436224790	0.919541551760278	0.945450478164809	0.865986123553802	0.922216038640125	0.921659515428967	0.953826346174633	0.975434289297907	0.969724609688685	0.976886397363969	0.945884656757116	0.920400686602600	0.948656695483654	0.988587919559110	0.946423466188719	0.908290031498371	0.920770643304376	0.994911251810221	0.991990841760841	0.918361991955429	0.943028462904296	0.930793886723861	0.981641121491287	0.868716388073365	0.931462681360683	0.958983989982051	0.969327288627918	0.926525976141852	0.791477856145008
0.982877486896773	0.960762015395457	0.986949061873006	0.952669639220791	0.919421275488531	0.945371522115135	0.865914598778338	0.922205308553582	0.921574093439869	0.953822635732741	0.975404210977752	0.969733570097915	0.976896377618732	0.945826373984481	0.920387057635194	0.948697477084210	0.988649487342717	0.946246745853315	0.908196109845873	0.920744589795987	0.994847735795080	0.992003923466383	0.918281801893060	0.942993582941714	0.930705569403209	0.981736548998380	0.868662292633601	0.931487189606324	0.958923553833891	0.969378160140249	0.926421723797587	0.791496623859482
0.982958581747037	0.960862242708273	0.987001203816007	0.952698175464931	0.919348078537220	0.945406376053460	0.865735860045266	0.922271089210558	0.921490108612349	0.953720955925683	0.975513771354767	0.969731162358675	0.976790168203481	0.945767397126408	0.920319145204981	0.948698180276920	0.988618459450659	0.946149607994220	0.908104424702170	0.920773752371775	0.994804736184615	0.991918770702361	0.918207310089310	0.942997097453521	0.930654907183423	0.981756262046562	0.868562775883225	0.931462385720145	0.958824279074699	0.969418597596545	0.926345302471827	0.791440521732860
0.983055249274781	0.960920393692868	0.987021871482005	0.952690971506858	0.919182870835334	0.945365175425249	0.865589871459332	0.922181323730405	0.921475321398785	0.953695577648481	0.975510765801188	0.969746626733387	0.976765300481693	0.945709752519326	0.920201047724427	0.948728002336025	0.988567907584226	0.946167074006263	0.908019994047327	0.920782172333824	0.994701566568364	0.991906118484826	0.918132103069216	0.942904164731163	0.930512738599372	0.981813083131948	0.868492091325735	0.931336284139945	0.958727516945869	0.969389057555656	0.926301537653517	0.791449939054910
0.983043726950072	0.960919272559228	0.987006676799732	0.952758531772884	0.919108690992275	0.945371361849720	0.865399864176854	0.922072058651607	0.921342300801993	0.953579953082860	0.975635479086524	0.969641557704445	0.976763327890143	0.945650579633942	0.920168861478461	0.948735672096203	0.988437342352508	0.946078139268353	0.907960607909724	0.920748943559746	0.994667836615881	0.992012787829874	0.918012253071149	0.942852207968041	0.930352469008854	0.981655941280155	0.868365260586978	0.931257727801752	0.958667707683884	0.969302602835389	0.926163590358707	0.791385967143452
0.983026424021477	0.960800106217703	0.987071394210949	0.952670725148688	0.919035401108674	0.945445569207247	0.865470783577244	0.922065228911560	0.921398835641671	0.953620031466366	0.975658878449624	0.969658129189182	0.976753921294313	0.945669264361904	0.920237274580241	0.948872948298850	0.988433524239070	0.946074594871920	0.908044523025258	0.920825147247929	0.994527587934365	0.991953823177413	0.918000643787022	0.942947916427472	0.930290417882483	0.981595763802368	0.868375324086304	0.931321285679577	0.958631617979329	0.969341055117950	0.926250465824774	0.791320170285146
0.983054984967846	0.960773278634938	0.987058452039820	0.952686587991961	0.919123053773858	0.945484769544540	0.865503830269417	0.922115326334027	0.921430639176058	0.953731843442711	0.975700022195257	0.969552078184915	0.976762302358034	0.945649181840732	0.920329167108259	0.948855526322751	0.988432063861867	0.946131414612457	0.908138041288104	0.920832875052776	0.994517265560793	0.991882124280770	0.917986437579180	0.943050339776129	0.930301413440162	0.981632159212858	0.868371872422810	0.931397823635890	0.958643387099348	0.969405730584476	0.926318544775190	0.791312206448864
0.983080031610634	0.960755453923794	0.987047434365946	0.952660294994819	0.919120496067051	0.945551388220294	0.865622598698704	0.922070389602238	0.921535152750954	0.953774281666568	0.975775599666599	0.969480839598562	0.976809965426730	0.945741337986503	0.920409592625214	0.948886923296244	0.988508697711474	0.946142668249194	0.908276145252045	0.920848817342180	0.994422938839169	0.991866109847916	0.918047142139801	0.943145088911758	0.930275168525919	0.981671559394134	0.868378267929128	0.931539359403264	0.958535083471735	0.969492048028581	0.926367445767821	0.791284340580898
0.983138392688430	0.960717358525491	0.987081993415251	0.952543896949009	0.919160322269542	0.945510750357706	0.865639576932850	0.922019085098914	0.921568498921843	0.953717102221022	0.975795656260899	0.969477795095561	0.976889792306999	0.945834018472556	0.920461705149047	0.948870130255989	0.988528039895339	0.946178503469190	0.908323933539458	0.920856071598698	0.994398602323956	0.991889450479869	0.917999851584233	0.943097339715857	0.930234986837624	0.981684126015174	0.868381009683399	0.931611994488506	0.958382173179413	0.969554026981096	0.926404080497371	0.791198097697787
0.982988796698237	0.960673203931835	0.987031613971116	0.952578899142004	0.919121390288650	0.945597569674811	0.865738337246897	0.922054475795706	0.921703050766850	0.953803386508783	0.975681047968871	0.969457778404132	0.976953025909440	0.945833306443630	0.920573977275536	0.948870450551496	0.988542954965198	0.946267846421076	0.908364179071257	0.920977656788319	0.994370726121806	0.992018198404456	0.917974577308474	0.943026126924719	0.930190310825111	0.981708677298154	0.868458966782612	0.931718333217264	0.958208760667053	0.969588632866330	0.926421677348043	0.791161002812117
0.982925068654322	0.960599977417728	0.986986404679630	0.952603827056681	0.919128661895525	0.945717021337352	0.865792367861908	0.922117107737630	0.921754601028195	0.953852314564620	0.975614427677380	0.969413384310919	0.976844209736109	0.945821554118580	0.920628471720658	0.948807486857572	0.988478322863754	0.946312949973042	0.908455453197269	0.921081364841963	0.994397495382010	0.992025520146750	0.917917845028094	0.942979372920329	0.930270442639345	0.981750573106619	0.868478576337423	0.931754134081345	0.958152261863443	0.969509608718855	0.926453046649991	0.791063399470480
0.982897889661730	0.960644914480568	0.987015858156011	0.952534854002914	0.918999750435272	0.945697240879218	0.865782206506073	0.922159726051899	0.921754520310197	0.953867241199738	0.975545396512777	0.969425410545139	0.976778972406277	0.945766817368460	0.920602217075917	0.948747672149247	0.988500320831986	0.946385203648268	0.908464284375677	0.921101157433280	0.994383540128948	0.992058510051194	0.917822542653621	0.942917738003791	0.930301583482866	0.981833089948888	0.868444314691323	0.931739423895190	0.958114054237513	0.969495545859704	0.926473342658112	0.791113839167947
0.982803796583240	0.960827082651486	0.987052346997674	0.952554293144753	0.918916661704892	0.945569970161395	0.865667661243990	0.922153444772369	0.921661352088137	0.953772792368920	0.975595339928598	0.969404159601743	0.976739634068423	0.945635705505265	0.920614451540205	0.948630757225214	0.988475813044789	0.946276703621242	0.908357071379978	0.921027221498221	0.994480495259572	0.992226416912756	0.917674610908333	0.942849038376030	0.930236932471228	0.981736359869008	0.868366055502617	0.931643966709658	0.958156690681443	0.969439749834936	0.926370706180877	0.791196892859798
0.982698706883615	0.960928008808555	0.987175944463480	0.952473860976846	0.918794658843656	0.945460557441692	0.865695713424258	0.922142924131563	0.921696926019764	0.953788851494747	0.975550473112991	0.969599797804940	0.976726945637297	0.945624621278771	0.920677268098222	0.948639752656957	0.988523762913460	0.946234150145836	0.908310777028858	0.921032604420972	0.994435188509737	0.992265832420299	0.917528332687137	0.942833668396985	0.930207816048980	0.981633346010070	0.868366837957921	0.931575116964812	0.958170893729826	0.969401539185823	0.926377011186385	0.791181220810008
0.982587347608490	0.960912975402637	0.987194695286713	0.952467788666303	0.918900164778503	0.945447422799995	0.865589420569636	0.922153757153398	0.921745673227888	0.953865024811476	0.975584353629371	0.969624494785652	0.976731049466560	0.945468925460368	0.920743696224881	0.948523645468441	0.988520930313898	0.946243432382187	0.908250111021574	0.920985347255346	0.994543684976007	0.992221308251952	0.917417538960371	0.942747687035739	0.930180637528900	0.981578138777939	0.868400607425601	0.931514286261615	0.958333369219575	0.969348935290663	0.926367634143164	0.791237181567569
0.982534336004335	0.960841981410092	0.987238281542729	0.952452994505395	0.918985235883006	0.945503359832700	0.865553922168556	0.922135457102314	0.921801734639556	0.953899126011320	0.975700979983728	0.969663111750124	0.976697588851635	0.945372051284041	0.920679406615483	0.948469422026579	0.988548248361839	0.946159270551386	0.908284369037601	0.920959641722601	0.994473690806612	0.992098469077163	0.917377887351936	0.942730843584656	0.930239588811008	0.981485853794376	0.868458175302208	0.931500462326032	0.958473565159083	0.969347912403634	0.926373979148041	0.791275442192199
0.982627825438825	0.960714347471402	0.987338370141830	0.952418666279310	0.919076873169719	0.945481988760145	0.865489773967847	0.922078859991976	0.921684823101308	0.953787646664340	0.975757950120566	0.969719511797708	0.976718450100606	0.945325505306581	0.920592346531204	0.948405132954485	0.988481262319189	0.946172650125488	0.908268036296835	0.920881140799647	0.994460958191039	0.992041485749545	0.917299364679188	0.942697701607976	0.930283819715162	0.981387510541181	0.868409814789495	0.931406876159787	0.958620377423198	0.969378772262683	0.926376925502559	0.791303279233642
0.982603779237512	0.960604148286646	0.987325515272566	0.952463938847017	0.919087723505798	0.945519166204113	0.865578554524214	0.922106299430351	0.921697150678602	0.953778808029182	0.975674976206236	0.969737161449848	0.976768654607793	0.945349477869627	0.920677581682166	0.948440340594353	0.988432483918192	0.946196420895163	0.908332768953849	0.920848378354955	0.994472161075740	0.992049499604904	0.917333105965590	0.942791294459588	0.930167321889784	0.981374204430284	0.868398781426842	0.931411127751366	0.958599462039697	0.969394070142862	0.926356236725407	0.791371669719305
0.982689899689552	0.960508905534784	0.987313875669649	0.952445555981165	0.919152714127689	0.945615772982365	0.865573323160046	0.922212523371753	0.921705381516967	0.953724142323212	0.975691611739975	0.969728204842176	0.976753018654002	0.945444123329789	0.920782488002708	0.948468407286632	0.988324167461740	0.946272398148026	0.908380687341683	0.920882400338297	0.994543426755359	0.991983533075096	0.917396920834279	0.942895748776667	0.930117561511546	0.981354802456006	0.868378325640840	0.931483106330743	0.958525699172207	0.969435765799987	0.926449457131064	0.791365186110737
0.982747255015350	0.960437998549020	0.987271771602002	0.952367184380943	0.919093461298572	0.945639287214576	0.865584735339356	0.922155898321616	0.921749836825003	0.953768673597581	0.975625309570269	0.969752716095128	0.976816324309685	0.945513732323025	0.920791318640043	0.948540330328452	0.988321137064883	0.946366844276553	0.908314804536812	0.920884681512064	0.994495137222776	0.992013304271767	0.917463591815668	0.942898620483908	0.930089272838251	0.981441055264950	0.868409379083791	0.931470084435754	0.958412578839562	0.969419207406271	0.926418796103384	0.791396049297198
0.982680071933217	0.960347613749126	0.987169249064601	0.952388545633169	0.919064120919957	0.945621238245955	0.865507957181127	0.922060712512689	0.921601612432970	0.953684870819584	0.975669958064262	0.969603029955147	0.976893940332155	0.945498867664529	0.920787480033575	0.948515100989233	0.988271795169756	0.946370216770475	0.908213030085065	0.920846630551561	0.994513857867933	0.992162564889680	0.917424230533987	0.942859512929431	0.930027847190603	0.981317313931240	0.868388786262202	0.931472357536512	0.958425742498690	0.969297371877494	0.926252460277991	0.791383360892125
0.982568265244549	0.960149921071619	0.987096764815528	0.952241610620871	0.918902832748638	0.945593015200063	0.865616544430044	0.921961917672281	0.921637551861425	0.953692690431462	0.975579768302030	0.969543816106132	0.976939548652885	0.945572121389946	0.920771347406593	0.948601965001777	0.988336637934176	0.946366162717024	0.908231205219508	0.920828032570830	0.994415915270320	0.992151629477855	0.917446960646285	0.942887728953012	0.930026591016482	0.981249536275108	0.868403556353437	0.931505987461875	0.958477439403706	0.969226997377167	0.926225105617852	0.791313915586118
0.982507532488177	0.960058251536263	0.987050553936985	0.952176373381542	0.918957036425016	0.945518346426052	0.865550032748880	0.921934003255153	0.921545095233293	0.953736825222128	0.975526773755202	0.969416619462288	0.976957765343823	0.945568645204218	0.920714209114140	0.948561702955821	0.988411717235603	0.946315115575549	0.908133903836474	0.920792985966756	0.994452719697292	0.992136463293988	0.917436922248725	0.942850469104433	0.930060204419700	0.981231258044599	0.868344407473199	0.931453282804564	0.958577878904727	0.969210286170030	0.926188669443128	0.791336736524267
0.982534764478488	0.959997282139080	0.987048269639067	0.952134716887217	0.918885174490372	0.945478538688917	0.865509943775253	0.921891806418686	0.921496918783744	0.953681184574851	0.975598613080034	0.969396455329622	0.976945722950917	0.945598960855044	0.920626405400109	0.948523304538558	0.988483676367080	0.946148858283029	0.908071152030781	0.920734168059332	0.994430512817770	0.992097477409981	0.917424208288249	0.942795903177426	0.930067600391722	0.981169243879000	0.868307374102327	0.931429585056270	0.958573541615422	0.969175790189501	0.926196186167853	0.791342906280764
0.982695071389031	0.959968178021646	0.987159786992649	0.952091036455709	0.918872799364065	0.945350578363124	0.865390298056557	0.921903832228939	0.921356971295322	0.953565641078677	0.975652590397816	0.969436129822485	0.976918188012169	0.945619255002759	0.920514776634608	0.948493432103765	0.988451402089276	0.946089535032222	0.907974588496101	0.920662301020683	0.994475435642942	0.992076429086524	0.917356474572236	0.942741251829036	0.930132477125253	0.981141996726805	0.868242005202357	0.931325746498633	0.958527890798545	0.969070974793439	0.926158181326502	0.791321950182093
0.982671044301352	0.959956494791087	0.987216058170323	0.952239010294029	0.918802673592711	0.945303704805657	0.865429504828691	0.922056877426832	0.921383081447253	0.953639025823339	0.975593248367686	0.969454295885025	0.976880619464169	0.945600896656785	0.920558194310569	0.948520652301552	0.988475080314653	0.946126494212933	0.908002197074572	0.920728254653789	0.994500646580915	0.992130063490737	0.917396370750497	0.942778819968235	0.930191797742687	0.981151286148011	0.868291758197377	0.931305172626380	0.958532280454497	0.969007941838625	0.926141718936633	0.791313476934186
0.982720449841602	0.959907817929304	0.987274093180269	0.952337131397892	0.918880937829594	0.945327849174363	0.865509052749360	0.922186973778947	0.921474938755445	0.953672439153961	0.975628575581791	0.969425004615540	0.976801241521152	0.945626517368250	0.920611403381516	0.948538297144445	0.988456273403693	0.946198493851582	0.908189890885969	0.920843589917542	0.994526541293741	0.992065298570401	0.917469110573039	0.942860549575821	0.930391322451231	0.981159917607753	0.868398113422386	0.931326897621456	0.958627158980534	0.969006832437069	0.926253885949075	0.791234262924482
0.982788966056876	0.959894052105717	0.987313667384075	0.952303092005537	0.918863818259027	0.945343089936465	0.865592510463832	0.922269228117466	0.921546242304922	0.953713256098427	0.975587887880846	0.969407381697878	0.976930915435962	0.945633367417439	0.920662756430600	0.948572071925829	0.988513435002918	0.946328101444963	0.908426160549388	0.920913022868098	0.994450728015085	0.992063235938547	0.917566725158824	0.942929439683872	0.930515731173894	0.981232833231403	0.868452546575457	0.931367849675459	0.958672566641067	0.969131873446987	0.926363634344811	0.791301711031736
0.982762353332188	0.960004992134235	0.987289366486838	0.952317092113287	0.918944178260802	0.945410789063244	0.865585330438098	0.922400486540256	0.921529446168423	0.953655967282892	0.975669014207048	0.969334323787115	0.977116854320323	0.945620393143984	0.920751284013624	0.948553151703181	0.988526461386799	0.946392589272210	0.908468635592638	0.920880198841308	0.994396207263453	0.992120012836447	0.917595218088507	0.942997739847026	0.930521610958983	0.981163799137410	0.868423294078992	0.931433601080183	0.958742091869353	0.969191720032800	0.926327798751987	0.791377619111289
0.982697417050022	0.960086624825094	0.987290528808232	0.952222898709872	0.918952192506287	0.945543935394780	0.865756957079833	0.922502286941670	0.921708942511415	0.953735978107083	0.975659411607891	0.969473581112201	0.977251988509330	0.945744419725709	0.920879448024981	0.948662534279744	0.988588657272841	0.946522310404916	0.908572668823138	0.920927001681929	0.994281312048180	0.992032623290513	0.917698259981908	0.943105744886837	0.930476957245723	0.981145524397792	0.868488023026054	0.931558704161440	0.958725442621264	0.969225684542315	0.926390954723440	0.791371549936866
0.982644061939612	0.960060374501122	0.987155751450453	0.952222908496021	0.919122404732179	0.945709201166421	0.865784710757819	0.922491132649003	0.921827481351876	0.953887689459972	0.975709544432725	0.969404600130058	0.977348827843863	0.945786570108093	0.921038164363136	0.948704554528719	0.988608383031549	0.946643340603113	0.908650633277992	0.920933629874449	0.994368530644528	0.991953639316126	0.917771007514832	0.943113574264991	0.930420503643969	0.981220829256463	0.868560424156853	0.931644239977076	0.958846415623820	0.969193717678848	0.926407742418465	0.791412689153343
0.982592006522300	0.960021190699414	0.987081832967433	0.952189906215288	0.919194505245560	0.945818109506896	0.865847571127434	0.922468665592903	0.921913489759129	0.953983528655107	0.975746472184034	0.969392652635530	0.977384444384969	0.945828010019969	0.921093799267669	0.948791312191697	0.988681980042174	0.946623054938955	0.908734327027859	0.920942800006033	0.994306452991773	0.991874451004073	0.917796307953904	0.943121865644809	0.930459779998942	0.981210383673404	0.868685601590277	0.931755498067560	0.958921173946633	0.969211404159250	0.926442282332379	0.791401982679830
0.982623680762767	0.959975127170818	0.987044696586393	0.952124124455824	0.919208999306702	0.945760512352792	0.865825035337099	0.922474926110110	0.921786802472541	0.953937094367083	0.975722329009423	0.969398927259742	0.977404821088375	0.945785932913586	0.921024528510153	0.948799418980527	0.988719984820883	0.946557508886750	0.908681888178121	0.920893684052530	0.994249185371655	0.991839570982941	0.917733359917529	0.942987461979691	0.930532564411093	0.981246635916745	0.868738177274245	0.931752443385687	0.958995983480386	0.969256475713183	0.926442240438163	0.791381141516805
0.982558483359997	0.959951562777445	0.987013645980688	0.952131278295635	0.919125253124708	0.945677593887302	0.865787722359055	0.922387620586570	0.921705695704643	0.953931565783532	0.975638460701866	0.969409703559019	0.977418912321794	0.945738788159103	0.921014019131567	0.948829326008953	0.988774599593992	0.946445879073494	0.908606102257221	0.920851193394420	0.994205018107465	0.991905227464728	0.917658805155811	0.942924173729420	0.930466365129304	0.981402233976013	0.868731551948960	0.931749226883580	0.958945966327118	0.969303341927806	0.926385663815806	0.791454127474557
0.982624315045324	0.959989663942305	0.987051221746558	0.952138806414954	0.919111829419056	0.945691270047170	0.865649640749612	0.922400553181167	0.921599531700709	0.953840633199681	0.975689060644131	0.969413819094000	0.977316022714984	0.945689580346563	0.920925023182689	0.948791180215639	0.988750198072724	0.946383068115851	0.908508981900369	0.920832595844570	0.994189954532333	0.991858661986447	0.917598007550934	0.942911540290588	0.930449334444888	0.981464843947294	0.868670659519903	0.931670211336719	0.958835805006288	0.969312810109754	0.926374515657133	0.791484637914127
0.982690303073590	0.960008733346719	0.987093767550852	0.952134901464220	0.919013427905875	0.945637563229792	0.865539024726524	0.922266326340871	0.921496083163825	0.953795148770523	0.975612803185388	0.969456118404067	0.977247408757993	0.945659312558091	0.920771828825960	0.948781359911598	0.988723512709499	0.946386461458855	0.908400081892701	0.920768535110878	0.994120575692844	0.991846409956594	0.917569888772040	0.942792519691912	0.930373396709426	0.981540895478346	0.868639321091031	0.931527346072891	0.958719651751406	0.969249338964184	0.926339017771149	0.791617582976701
0.982695595242114	0.960022296288005	0.987098957332172	0.952198655905465	0.918988715027441	0.945640770136878	0.865386303199002	0.922116450933593	0.921302263421598	0.953648861635023	0.975657373455029	0.969407542176886	0.977178038510718	0.945627693942327	0.920669377874108	0.948752351302999	0.988595081366364	0.946278972131564	0.908316267072104	0.920645513995672	0.994168690620494	0.991959934422279	0.917519009024323	0.942697358426381	0.930279164952325	0.981396287366882	0.868548740908843	0.931441804006072	0.958651882017079	0.969135545291016	0.926188322731435	0.791714373971947
0.982705479494604	0.959935454421440	0.987180263190881	0.952118491801409	0.918952170029464	0.945695682488033	0.865504757385712	0.922085529358472	0.921294471533400	0.953656437054542	0.975611800387826	0.969450050904824	0.977091658504583	0.945701080207133	0.920671342608491	0.948823750854902	0.988555871224293	0.946263781920625	0.908393192877788	0.920642348063341	0.994111437542064	0.991913526298005	0.917615016086937	0.942718343609344	0.930259548275963	0.981352560858370	0.868592616716101	0.931498490989235	0.958610020419911	0.969149241067109	0.926247531639552	0.791815821198178
0.982732546615554	0.959928970628764	0.987175660679287	0.952147069024373	0.919058395410789	0.945701513118274	0.865531012637476	0.922157329481758	0.921249391761930	0.953703326658773	0.975581190443717	0.969339807730548	0.976998790035922	0.945722315699912	0.920729967469728	0.948739061860057	0.988491675474257	0.946318894955152	0.908466398504773	0.920569427308986	0.994180129577414	0.991855792024830	0.917688721214097	0.942737758865535	0.930262679917736	0.981380899000475	0.868571529625787	0.931547397921452	0.958587265679512	0.969196077901296	0.926292637641647	0.791999887467119
0.982743543620916	0.959933729441113	0.987180659203519	0.952135916539874	0.919078191672098	0.945789197511589	0.865642197731915	0.922119657188269	0.921286588554333	0.953692383457342	0.975601671948498	0.969271003424131	0.976927792809867	0.945817021867305	0.920823544957056	0.948722357346528	0.988472924325075	0.946335535248259	0.908601608818274	0.920497448480766	0.994123636747656	0.991844882358595	0.917807025663544	0.942800873528833	0.930220142307667	0.981407574838397	0.868578902493856	0.931667405582102	0.958481925665617	0.969257348889178	0.926354348940747	0.792112664202215
0.982788177721236	0.959897128519580	0.987220093467458	0.952046021443231	0.919147090836740	0.945786008499766	0.865676488935459	0.922035996304373	0.921276853391821	0.953592504300090	0.975618983693643	0.969234815149297	0.976918855738605	0.945905063776943	0.920920501061857	0.948705432045055	0.988395831566175	0.946399957656458	0.908652202773843	0.920429437098086	0.994116239752107	0.991871094521005	0.917853309828625	0.942758274890846	0.930127234701758	0.981404705148523	0.868566437007780	0.931720049581076	0.958376527784691	0.969260083890604	0.926388074693100	0.792131064194752
0.982646787187104	0.959843418060308	0.987163142917587	0.952097203571946	0.919138539310129	0.945895268152685	0.865815670799162	0.922045893337611	0.921405656967532	0.953637074820006	0.975542568914563	0.969174361585138	0.976898282612238	0.945902900359573	0.921087026950619	0.948741665375699	0.988366832765784	0.946510786562067	0.908670318210034	0.920488399256935	0.994071910652705	0.991977519681073	0.917953943099513	0.942730773279612	0.930020665428183	0.981411000360609	0.868632547371411	0.931797030794937	0.958259973057306	0.969227338558837	0.926423894660897	0.792138455725502
0.982608903195696	0.959746069825329	0.987091453537742	0.952158062800995	0.919214846073857	0.946003008134402	0.865897958000766	0.922095580808668	0.921511199384944	0.953719375259133	0.975549959191101	0.969111348963079	0.976732032313684	0.945929603571898	0.921207472011164	0.948724275090924	0.988267293565698	0.946582310264807	0.908747186122672	0.920562175520701	0.994107010204452	0.991957536230014	0.917991444791439	0.942763835721688	0.930088595266094	0.981439542089119	0.868671510212800	0.931839550525436	0.958290994375894	0.969098986763296	0.926536193369495	0.792035757572430
0.982616270931480	0.959786708290575	0.987117554193608	0.952126720824413	0.919186084809624	0.945935234650355	0.865932630156127	0.922175615231161	0.921559437943830	0.953786757581288	0.975552534814822	0.969140668211344	0.976669612530626	0.945923916774223	0.921269548230115	0.948730024126931	0.988292279509951	0.946664490416945	0.908762073464406	0.920620713514763	0.994140120004556	0.991934142825662	0.917994403367509	0.942787748008675	0.930156202082902	0.981536890796649	0.868698974682757	0.931844731802335	0.958335686401436	0.969057663674899	0.926619251504901	0.792058516490929
0.982579367447390	0.959967989706547	0.987152525486106	0.952205630743166	0.919211344578545	0.945756422550714	0.865848140941565	0.922210255845718	0.921506265066693	0.953754696897395	0.975664561440615	0.969149050651548	0.976686803920467	0.945858766452366	0.921292140069695	0.948706168798644	0.988277551626506	0.946601664289821	0.908657077856489	0.920589033670575	0.994303363178017	0.992050309265937	0.917954570209565	0.942832459426541	0.930130510013689	0.981453532132583	0.868693619284952	0.931770439188646	0.958418402919641	0.968987027375760	0.926556896443010	0.792089568503032
0.982556933669767	0.960090255532000	0.987262034878708	0.952213679382533	0.919187261794172	0.945621681535696	0.865871408473800	0.922205648365257	0.921548449211266	0.953851977902906	0.975636112633743	0.969391511706119	0.976729487331905	0.945939622968770	0.921330486005332	0.948801245983411	0.988369231041219	0.946599784135570	0.908614934030818	0.920614588818892	0.994341090194560	0.992081769441584	0.917921934000447	0.942938037979066	0.930131502806039	0.981382448612840	0.868722154121687	0.931663945291728	0.958440049274501	0.968970490957526	0.926598922063282	0.792020851561023
0.982517751150203	0.960087283343731	0.987257897170338	0.952275471547504	0.919351049122849	0.945552102960115	0.865772966857981	0.922217975887128	0.921550611363092	0.953992086328029	0.975710239413153	0.969458045249315	0.976748807673387	0.945887546639113	0.921361449452036	0.948780341485887	0.988429125596299	0.946630801922795	0.908547029385165	0.920589174809353	0.994514750897453	0.992059052678302	0.917878963509353	0.942954400084657	0.930139450475290	0.981392933228416	0.868747367027809	0.931577878528001	0.958605273706060	0.968934503419783	0.926595165463755	0.792013753990933
0.982525462072496	0.960021615617621	0.987301327065113	0.952318381233512	0.919471296173390	0.945510431858735	0.865708607293080	0.922202900359404	0.921539489417384	0.954030660668548	0.975851903091794	0.969527065411385	0.976716345985408	0.945887480516357	0.921260388286624	0.948786717429194	0.988495142777154	0.946533802739315	0.908540138020231	0.920568604743364	0.994491691595257	0.991952554363992	0.917878692670009	0.942989360406329	0.930230981505008	0.981361829138244	0.868808324581467	0.931536622023309	0.958716702643456	0.968982552090091	0.926604231081539	0.792006927367318
0.982652918863727	0.959928836621073	0.987420309713183	0.952306802437721	0.919567990809284	0.945373386517349	0.865577451915064	0.922158165747958	0.921340340239711	0.953883397474684	0.975888105323099	0.969570381993101	0.976747948932527	0.945899411236119	0.921126841099628	0.948749653465850	0.988448682672592	0.946497295743597	0.908434660331558	0.920460017439526	0.994486520917753	0.991901867767978	0.917801728909935	0.942946847036525	0.930314054117099	0.981318901127607	0.868733908453381	0.931413882525574	0.958825431615432	0.969061069039942	0.926578297349602	0.792014151946301
0.982649977037826	0.959864140821723	0.987448816142103	0.952341942539716	0.919587127979122	0.945308947590968	0.865576295182307	0.922148797415643	0.921277240004406	0.953816610517888	0.975788156901073	0.969560960106972	0.976841856626724	0.945938498320957	0.921146338050866	0.948795462753003	0.988458574222361	0.946460538277996	0.908397018293284	0.920382653267370	0.994507781115206	0.991930519175854	0.917840362648296	0.942983378114857	0.930187185680600	0.981335243351475	0.868676055053214	0.931387710299243	0.958770757868767	0.969105288463932	0.926509748534831	0.792063509494260
0.982717041975790	0.959820580171640	0.987473646764524	0.952308937625687	0.919668136481102	0.945362404821893	0.865508402666577	0.922174350707080	0.921217404739451	0.953715773168196	0.975752579547540	0.969509693929498	0.976851250464394	0.946038536229371	0.921165082138229	0.948793804389348	0.988385977491561	0.946482394909718	0.908355590315336	0.920364700204297	0.994598477297106	0.991860233882810	0.917884634972709	0.943029906892589	0.930114057862444	0.981309321604655	0.868605309233173	0.931416533859933	0.958694170356446	0.969187718789076	0.926514753283685	0.792043609555302
0.982719907189829	0.959811328536733	0.987462581154543	0.952229061361180	0.919608508872079	0.945383416667427	0.865444835263002	0.922033055774683	0.921200788037769	0.953712054972570	0.975599348891955	0.969483535755651	0.976907176939251	0.946081917849663	0.921096109851064	0.948816379445974	0.988386148689676	0.946524129895532	0.908262534741592	0.920293817144854	0.994575113723905	0.991856052506479	0.917899184985987	0.942954364315467	0.930102790439535	0.981393729223432	0.868596438486046	0.931416756251717	0.958622867912485	0.969213177923661	0.926418364187897	0.792088783735061
0.982628746567254	0.959785855993319	0.987347966457427	0.952254813673469	0.919577525220072	0.945384340038290	0.865353405944560	0.921882569159508	0.921024756500131	0.953579848104816	0.975561840980442	0.969340043656485	0.976960773897771	0.946022434294366	0.921063602728657	0.948732035171368	0.988297932085357	0.946501143461684	0.908177980129246	0.920230044174900	0.994625610606545	0.991946311987365	0.917809690377427	0.942836544851404	0.930070441839638	0.981259924035312	0.868526562437851	0.931472388994111	0.958685331202147	0.969112059483275	0.926196701299198	0.792094890362080
0.982518867524547	0.959642299607293	0.987255131184504	0.952092123005442	0.919450611536459	0.945387219699297	0.865469906619351	0.921786785104365	0.921029770224657	0.953569973990975	0.975441678072247	0.969300590895178	0.976982671173680	0.946049028455991	0.921072799736095	0.948753476946882	0.988327931837734	0.946528141614565	0.908208330668828	0.920216408054752	0.994514532019486	0.991881978558078	0.917804505523996	0.942798509068731	0.930100923061376	0.981225186356049	0.868513111145707	0.931562944715621	0.958755667111194	0.969050346550561	0.926127378446750	0.792051746781841
0.982511658933801	0.959575871249941	0.987158639060800	0.952032352837065	0.919509349768728	0.945337315029459	0.865414554693842	0.921759111657601	0.920929039971857	0.953598208339602	0.975398179593162	0.969194647883030	0.977012044021301	0.946028818755457	0.921089227029510	0.948658168239691	0.988346301126792	0.946517502293542	0.908163978061114	0.920168323272774	0.994541163297954	0.991812788504939	0.917811047598802	0.942703587164161	0.930154289577260	0.981214306420558	0.868417777820686	0.931562868743902	0.958846461241325	0.969032927126605	0.926070003059334	0.792077048500076
0.982584882126534	0.959513492196153	0.987099876295986	0.951997867731754	0.919451511711645	0.945297070860534	0.865374682657445	0.921674089918507	0.920857460364082	0.953530423727027	0.975473963923321	0.969189515077472	0.977007338166789	0.946066425362150	0.921042916166155	0.948589321937465	0.988349370754147	0.946391316493273	0.908158228636843	0.920104252976922	0.994511385865093	0.991741018694403	0.917841990170443	0.942579929433646	0.930150900971299	0.981138829076816	0.868367023035162	0.931576275843302	0.958832612793940	0.969002951954261	0.926046700788066	0.792084601703646
0.982741303498004	0.959467115921204	0.987152312946152	0.951950418221463	0.919428315921810	0.945199966838627	0.865240788990553	0.921613908462122	0.920728479770765	0.953385184915128	0.975504652905882	0.969234926507149	0.976989636713060	0.946108604136679	0.920924717237477	0.948539728811068	0.988262263989008	0.946334710381945	0.908087671662291	0.920030851700988	0.994518793943611	0.991727803411467	0.917802582435752	0.942462532837653	0.930157021194408	0.981110164918801	0.868278513634973	0.931534255451822	0.958760871542746	0.968907327023214	0.925957350537203	0.792015099344290
0.982680752803810	0.959428732783792	0.987152301247555	0.952067377383690	0.919317258704463	0.945133285356997	0.865247336417294	0.921708042071068	0.920734482262162	0.953432192320000	0.975385890080064	0.969244026655363	0.976948980522734	0.946103588031402	0.920912445150959	0.948573649083753	0.988205037793617	0.946338353564994	0.908099527523046	0.920070143754500	0.994508317170013	0.991789505651606	0.917859410249746	0.942438959477827	0.930143121142888	0.981149280152970	0.868284759357133	0.931533274001524	0.958734121242966	0.968826234504659	0.925881908696260	0.791946351474596
0.982705281686569	0.959308601822364	0.987186085285176	0.952148893852465	0.919343213824199	0.945116658418462	0.865297721650712	0.921779293048012	0.920782750409598	0.953438124493726	0.975363282139749	0.969204899592111	0.976836604870066	0.946099394915712	0.920894001866248	0.948582574232481	0.988091136933235	0.946383438507418	0.908247107798003	0.920125424353917	0.994539833106404	0.991768002617377	0.917942516476689	0.942486710070219	0.930251984842073	0.981210107799635	0.868362341342612	0.931576499031195	0.958797972261305	0.968824496490740	0.925928320767211	0.791797840822903
0.982739935301072	0.959238268144015	0.987234655511811	0.952098674903745	0.919248141153301	0.945067829033784	0.865361116969554	0.921817527450478	0.920808297322419	0.953480727458513	0.975255198242665	0.969184582495947	0.976893874501023	0.946071502917606	0.920842321404542	0.948602600328052	0.988034946559607	0.946515744860451	0.908450717490374	0.920116409954227	0.994529551714861	0.991812600393383	0.918022603000593	0.942526552508378	0.930280597534790	0.981326187362485	0.868374104634512	0.931616609362229	0.958812916197397	0.968953066097269	0.926007190689566	0.791789093429148
0.982662963472738	0.959326508300976	0.987209767942536	0.952140879700420	0.919244001895780	0.945070465110497	0.865366768654909	0.921896099960956	0.920759728934195	0.953418068117024	0.975272982634062	0.969102078144794	0.976983106766659	0.946040288895731	0.920854354826349	0.948571079649173	0.987901659105822	0.946612118471717	0.908497253934383	0.920027943782109	0.994528059524672	0.991914124300685	0.917994087611439	0.942562493428252	0.930211730478779	0.981238016117272	0.868302078469145	0.931659867764700	0.958848497279880	0.969004262685487	0.925965671370796	0.791779808485154
0.982567245774232	0.959414973122155	0.987187191480362	0.952078257230955	0.919179537084024	0.945163693056095	0.865555737196944	0.921969091958946	0.920912754689072	0.953477892384615	0.975260528660996	0.969232401612202	0.977060670453449	0.946122324173104	0.920919066806879	0.948634595998073	0.987873439880990	0.946765418630021	0.908603792408804	0.920031551148955	0.994428564226711	0.991866083039189	0.918059566691515	0.942609415561568	0.930115193737486	0.981195682619420	0.868352759903638	0.931781330694613	0.958771273082650	0.969028359672780	0.926028279696260	0.791710747297514
0.982517075164452	0.959439043797735	0.987037427928553	0.952125520156663	0.919301103968455	0.945327194354147	0.865600947537766	0.922020278672274	0.920999753704971	0.953616878935694	0.975326401143166	0.969190257100622	0.977137260175780	0.946102661404724	0.921021582166725	0.948616883308204	0.987851005014301	0.946897635288165	0.908707727027065	0.920001279625117	0.994503011632251	0.991816793776262	0.918127018353749	0.942580175899207	0.930061438415186	0.981210009082390	0.868449533677940	0.931871894706057	0.958866031343930	0.969004448374635	0.926026801273527	0.791715358270906
0.982513107774880	0.959458613436221	0.986949502829149	0.952140242662536	0.919376715449978	0.945417167831346	0.865656761273412	0.922082983612105	0.921066802450659	0.953673958186783	0.975372479758334	0.969247681694968	0.977178818355101	0.946111511373218	0.921049498618826	0.948637973591206	0.987883008429108	0.946886276180820	0.908832100303719	0.920000080621068	0.994402281438022	0.991740540867811	0.918186338531730	0.942564171440982	0.930126972955165	0.981121644082024	0.868597070887587	0.932031865610196	0.958919138977461	0.969040423238105	0.926043773604467	0.791663889468466
0.982581577876950	0.959450233483148	0.986938164025063	0.952161734097440	0.919413077050351	0.945321382099921	0.865618625724943	0.922137024771447	0.920952796173618	0.953563305590152	0.975404052980501	0.969299977026809	0.977232684930139	0.946065738297717	0.920976298813107	0.948612796818056	0.987923491810547	0.946837661293939	0.908801729866387	0.919939721730329	0.994300980189174	0.991687802785049	0.918183656709322	0.942465790479143	0.930190063491611	0.981084338364870	0.868676305671743	0.932051403391980	0.958964297673887	0.969106670889769	0.926015515757378	0.791601341811561
0.982559608473369	0.959478405233571	0.986941780049904	0.952250591261967	0.919346138847799	0.945214941172231	0.865599716247759	0.922088781633675	0.920866763468563	0.953517672620469	0.975392521002030	0.969337900450709	0.977282984597327	0.946013954710389	0.920940419439348	0.948660631517576	0.988010454598504	0.946711799228386	0.908702962197704	0.919908424898869	0.994228525956885	0.991724648054790	0.918178036724933	0.942440822570075	0.930139539544956	0.981185311685604	0.868672467300436	0.932070852915534	0.958910757198870	0.969200971365350	0.925902290720956	0.791621012415862
0.982667929730170	0.959595980301724	0.987019333383732	0.952322430487164	0.919346457447248	0.945197420765170	0.865449160753115	0.922114627371799	0.920758720673375	0.953383713099438	0.975507072059523	0.969360904157866	0.977211052823195	0.945945158815964	0.920854027441478	0.948672719182789	0.988002192831449	0.946656854808018	0.908584626554037	0.919921161345878	0.994192410653741	0.991667921361399	0.918170781538800	0.942457538600681	0.930140690565707	0.981213453659274	0.868613652360208	0.932012823841216	0.958822022479989	0.969280072905470	0.925843571847257	0.791577603067871
0.982789923279175	0.959704354945932	0.987077438286053	0.952342317040566	0.919255972363931	0.945086733493299	0.865317452182328	0.921976395129362	0.920697044769482	0.953330610853321	0.975507302082064	0.969387718695475	0.977208995847776	0.945869314840478	0.920700275081565	0.948712062362152	0.987999840694384	0.946692858734721	0.908468523020862	0.919887693550042	0.994113792396233	0.991683543546314	0.918150082064591	0.942352382250121	0.930050861594679	0.981298284514784	0.868589641097435	0.931836779037695	0.958731242320516	0.969282959346333	0.925801988217454	0.791609892548892
0.982826476102544	0.959747036109259	0.987092787986886	0.952435616816509	0.919230400992825	0.945028280437789	0.865114658902032	0.921828526174924	0.920509724543602	0.953201698743310	0.975620248627488	0.969290136524583	0.977209669986507	0.945812057359322	0.920608786233866	0.948724139403770	0.987919542308516	0.946592657571663	0.908330686321269	0.919811310724858	0.994124732686596	0.991832969199982	0.918054396815799	0.942261526156614	0.929924777127377	0.981150533592467	0.868492736428271	0.931704847267462	0.958697152131495	0.969203527438963	0.925669515113901	0.791576820352072
0.982848693577739	0.959671595066531	0.987193578992150	0.952363993819022	0.919187496280417	0.945035237301302	0.865138042106322	0.921780059736370	0.920521235619620	0.953230747813012	0.975631458241521	0.969305553433957	0.977188130093963	0.945829218373527	0.920614905715984	0.948860850851628	0.987964356981263	0.946550664777291	0.908342995149452	0.919859905440956	0.994019971785922	0.991828243863440	0.918082459426235	0.942314811450564	0.929901868127024	0.981111428850326	0.868528362922416	0.931721078123967	0.958697102528938	0.969255468757334	0.925729231250394	0.791545700822136
0.982921576106671	0.959669437347360	0.987209521389697	0.952396502417704	0.919292071676199	0.945036889962564	0.865100198210733	0.921794153246375	0.920496947792258	0.953337364762394	0.975660161386003	0.969195960887612	0.977187524275708	0.945806484597464	0.920641048836763	0.948853747226813	0.987990370881048	0.946535749973852	0.908359421589631	0.919860255835666	0.994045738724897	0.991793161556077	0.918090187683978	0.942374580924473	0.929941382253713	0.981165956479361	0.868525168414253	0.931735849261290	0.958755417058919	0.969344080989446	0.925772175147331	0.791570572787408
0.982981639001356	0.959678042398301	0.987229858495695	0.952381523141232	0.919292583193866	0.945102819616810	0.865129558928896	0.921700215197185	0.920549396256761	0.953393213708946	0.975744905668771	0.969148582708387	0.977223657601068	0.945897677696858	0.920658218627776	0.948883401483636	0.988066280337831	0.946486033777250	0.908454068546818	0.919867997700639	0.993983888981924	0.991818704576486	0.918152924455886	0.942442491863579	0.929936500745784	0.981213828841191	0.868510699551412	0.931815685246946	0.958685294820208	0.969450987511973	0.925781309658160	0.791572396653382
0.983077376282552	0.959659913970175	0.987300452672911	0.952281547031648	0.919301562394096	0.945077818385266	0.865058266580064	0.921597889725088	0.920533100552642	0.953338238178845	0.975785022170343	0.969147080343687	0.977291577666364	0.945994783279315	0.920666490471776	0.948883974925177	0.988074772089794	0.946459436645325	0.908473649005520	0.919847856535740	0.993985890574443	0.991867810999021	0.918115024472277	0.942356700289323	0.929895064537806	0.981259572270044	0.868445954367152	0.931822026102016	0.958558129050926	0.969533112417357	0.925775036565412	0.791516271486843
0.982962988838253	0.959629754811838	0.987268326718432	0.952329025660905	0.919224932479405	0.945175978739698	0.865064766266025	0.921594554431493	0.920611111204888	0.953412259238605	0.975666332014443	0.969141594770712	0.977334678086142	0.946010841828920	0.920734259773246	0.948904598717383	0.988064282336451	0.946485969193809	0.908481865427352	0.919947191552485	0.993988747675797	0.992029325656320	0.918101837782849	0.942272056585649	0.929831832656470	0.981295477164517	0.868444345574584	0.931872053145312	0.958411443436877	0.969584347077485	0.925738076279330	0.791498282499576
0.982930349746235	0.959561033170246	0.987230107991496	0.952384935100352	0.919210742618567	0.945325826287572	0.865020546108711	0.921647127727614	0.920619422981870	0.953422420245786	0.975593366063085	0.969112495061635	0.977206324780254	0.946008390726328	0.920743010331758	0.948844104583958	0.987943772824630	0.946491878582659	0.908525389463939	0.920024799002859	0.994033044710890	0.992062016062475	0.918044450002361	0.942234699577456	0.929903163196734	0.981346831863507	0.868393030669836	0.931863116070461	0.958367262389121	0.969527938670190	0.925720183271927	0.791423414651942
0.982923843315353	0.959614288164151	0.987253549234286	0.952348116245353	0.919062583443206	0.945323893746522	0.864935422809038	0.921653468791503	0.920554785042687	0.953361683140596	0.975530690380311	0.969165387012207	0.977117711464021	0.945952748199503	0.920696366278844	0.948773275515985	0.987920561231225	0.946546329060964	0.908489525443987	0.920013865013292	0.994027114040987	0.992111522318992	0.917927362038777	0.942179493365508	0.929909583134562	0.981460191340196	0.868281071815198	0.931800961219217	0.958344105846202	0.969527483630151	0.925673255874475	0.791493378922176
0.982827137093023	0.959791724875756	0.987277582750578	0.952399754655942	0.918960487236220	0.945237352214173	0.864750435066614	0.921604198597838	0.920390807089437	0.953191008362947	0.975580933517851	0.969183872822745	0.977064811995478	0.945830693596946	0.920686650254797	0.948636855273221	0.987844082738173	0.946425114313600	0.908338176360290	0.919898312716495	0.994116919528639	0.992284216795915	0.917758845281838	0.942127957791230	0.929821738102546	0.981366451953683	0.868121381491809	0.931661763614350	0.958399199381089	0.969450683465718	0.925498461347128	0.791573179562394
0.982718251201498	0.959900420224000	0.987398153117803	0.952347668472663	0.918820298122876	0.945165824039954	0.864705149874043	0.921543063227840	0.920394643659360	0.953138562473501	0.975549171457845	0.969420421756000	0.977031871029904	0.945832237472800	0.920741226256606	0.948600143695701	0.987831459188872	0.946369100394746	0.908262266631156	0.919860539140495	0.994066388346111	0.992342913340731	0.917597907919138	0.942150558126960	0.929776414218430	0.981261104050217	0.868049793688529	0.931553323939153	0.958397650206399	0.969395904652495	0.925458795692615	0.791537793256330
0.982602707750700	0.959889837631268	0.987411861617500	0.952365959700827	0.918908884657189	0.945192241321005	0.864557368786507	0.921532398532159	0.920431068310467	0.953162631621870	0.975589435574424	0.969493409642216	0.977015329718543	0.945686408400885	0.920808164075834	0.948435515210252	0.987780897870424	0.946377983042775	0.908197995638034	0.919780726286797	0.994183942154277	0.992318950200191	0.917465954340857	0.942101838110446	0.929728955904379	0.981187927779689	0.868032642488120	0.931465289852125	0.958541834128572	0.969309004429716	0.925432116534209	0.791552331875087
0.982534692157226	0.959815107159347	0.987471303508339	0.952374139063602	0.918995433605756	0.945283023249001	0.864513261958448	0.921508903340494	0.920506532034839	0.953176998421538	0.975705357305417	0.969580688047493	0.976975279358638	0.945596667251593	0.920758988835715	0.948346207749810	0.987759972467334	0.946301141323076	0.908241003470921	0.919746339509537	0.994122050058735	0.992222823407751	0.917425691420629	0.942120666550186	0.929783601802635	0.981101580512422	0.868079711653789	0.931448117387874	0.958660822502078	0.969286052273536	0.925434868544200	0.791558838666842
0.982605192485170	0.959696160579318	0.987606447707880	0.952363555672429	0.919094190359330	0.945302658807530	0.864447731274307	0.921474445130292	0.920429588321741	0.953056262311833	0.975780092344922	0.969664159164963	0.977007463124948	0.945552497917473	0.920694339849135	0.948265320308740	0.987671707998753	0.946356141113376	0.908242039533181	0.919679301599916	0.994108731012730	0.992186366400796	0.917353503735927	0.942123279234238	0.929838394883425	0.981013895826515	0.868037951499649	0.931369403563280	0.958768511300239	0.969313079714355	0.925457391414144	0.791535661588085
0.982580055273596	0.959596945278868	0.987654278036832	0.952423866255427	0.919141896182047	0.945381162212217	0.864535258189545	0.921505556148420	0.920468392355123	0.953040862685055	0.975727669849868	0.969705434452915	0.977076136866038	0.945579990368272	0.920783195529703	0.948281881045983	0.987622984280130	0.946430375932916	0.908339009943219	0.919670893565931	0.994149304821951	0.992211725431819	0.917393809926674	0.942247230088565	0.929743032643294	0.981017555879896	0.868049948058272	0.931418327115878	0.958710695802376	0.969313636524791	0.925472046253115	0.791533801340448
0.982683088193707	0.959532936459075	0.987706504501287	0.952436847879155	0.919264569685812	0.945539112077850	0.864533642803140	0.921632920047540	0.920470799990333	0.953002736786353	0.975757328973456	0.969718418299318	0.977100005796035	0.945692583094599	0.920904770006163	0.948296019688745	0.987509694759178	0.946569778087508	0.908417775111292	0.919727199260092	0.994246409358004	0.992150154400664	0.917450899951337	0.942402485194815	0.929731480785413	0.981006388141702	0.868051860843342	0.931542771685264	0.958624754506234	0.969352189655709	0.925610316536906	0.791450488270338
0.982759008239959	0.959513970848791	0.987721365006383	0.952385535594063	0.919236625273797	0.945614739422400	0.864570934081785	0.921590629804265	0.920492694679985	0.953084357458597	0.975701894704620	0.969765058073540	0.977200893643291	0.945779433516716	0.920934075953119	0.948382738715009	0.987515362929080	0.946709763423082	0.908420518332490	0.919724566853534	0.994220276696791	0.992165081036146	0.917521031543680	0.942436240975643	0.929768833731618	0.981124386497071	0.868112229741132	0.931577273444716	0.958500817845934	0.969348984477069	0.925649017683549	0.791403686775110
0.982720522586352	0.959482230570395	0.987656904680005	0.952431300006306	0.919225946377831	0.945667127748865	0.864519177800855	0.921518351860139	0.920324386702113	0.953048902104505	0.975757411922550	0.969641799775434	0.977318939330363	0.945773963389007	0.920931521152221	0.948391244743850	0.987456161783942	0.946750557120196	0.908361478877631	0.919688527304213	0.994256025268111	0.992285008921197	0.917504492892489	0.942411621954312	0.929785371075449	0.981016484799031	0.868126690371630	0.931650448089867	0.958506296927766	0.969248025708294	0.925543894716029	0.791289584439906
0.982645477204652	0.959336230803105	0.987603622908099	0.952291451824153	0.919097811723078	0.945697508446799	0.864670617237533	0.921443668547407	0.920337977244862	0.953100366833734	0.975682166266497	0.969609655719446	0.977388114749177	0.945843234419898	0.920919716658199	0.948508508599504	0.987505168303392	0.946788831190413	0.908410777400526	0.919666430521489	0.994163767729088	0.992250356805549	0.917546758063000	0.942456428902926	0.929850914767741	0.980963478410059	0.868191034880740	0.931746829507616	0.958542913968672	0.969207367324818	0.925558890049900	0.791113442700692
0.982625367803502	0.959297429422488	0.987550741149771	0.952238763868317	0.919161326484923	0.945699341495803	0.864674982416487	0.921419081724594	0.920220047409514	0.953148276197806	0.975638003610817	0.969516430003194	0.977415277146594	0.945844196506015	0.920853596838785	0.948478930152551	0.987567596730726	0.946770428993007	0.908352160292555	0.919617142134080	0.994212235692720	0.992206893485761	0.917551871361372	0.942444057305332	0.929923266846341	0.980954540645747	0.868176470294443	0.931712385811067	0.958640641541461	0.969223930119480	0.925553778177020	0.791020338255295
0.982675108947082	0.959276723549551	0.987532563715357	0.952203674153954	0.919099514828920	0.945728748774461	0.864707973838762	0.921362130405216	0.920147608917123	0.953089041793246	0.975706072390838	0.969520988769511	0.977391719147508	0.945869575246838	0.920760048817872	0.948425904773111	0.987644687736421	0.946644266640122	0.908316900981159	0.919537880510031	0.994190805117694	0.992176273847785	0.917563227953242	0.942411246706684	0.929940755400766	0.980909122996887	0.868181026491090	0.931711792374684	0.958639587917359	0.969213758132579	0.925562431046615	0.790908851285997
0.982844250621081	0.959275426692735	0.987629582585573	0.952189160619911	0.919090904545475	0.945654185198999	0.864661124564349	0.921342584084585	0.919983747067530	0.952947148703776	0.975742676411145	0.969543471283868	0.977334660077317	0.945871169642309	0.920658027330317	0.948365379411462	0.987625348007455	0.946616201167305	0.908253777480231	0.919443407961204	0.994225094032295	0.992176416281554	0.917514170662930	0.942393068899188	0.929998758921533	0.980908174014677	0.868149558658909	0.931624685061634	0.958611988114149	0.969138333373212	0.925532175014942	0.790760569354731
0.982809974515794	0.959290087852906	0.987668867783658	0.952354983541251	0.919033266422033	0.945655655987970	0.864768848605123	0.921453054370520	0.919972224964376	0.952983099358119	0.975655124606510	0.969534825747766	0.977246272092213	0.945825445026384	0.920679713317700	0.948360271889555	0.987643054036610	0.946691943409322	0.908331162781909	0.919476236933058	0.994252842521018	0.992266699866178	0.917563054076058	0.942485067977776	0.930050031538694	0.980924700300176	0.868232382939821	0.931618832199779	0.958623763134505	0.969093919893420	0.925548992429226	0.790627033954179
0.982861457967381	0.959251965716986	0.987701971290283	0.952466180131723	0.919132384939218	0.945708332163233	0.864902623153777	0.921586943922352	0.920049286401344	0.952982027028293	0.975686038147882	0.969479680238785	0.977138161578660	0.945825165426677	0.920719522438715	0.948344518460895	0.987611695604908	0.946800445507479	0.908553334374568	0.919542925017658	0.994278132161619	0.992258255237933	0.917642089980724	0.942634295040962	0.930254726819444	0.980937188096597	0.868359678478822	0.931662623209266	0.958719127829133	0.969135116085114	0.925683585607488	0.790427633515273
0.982939057067455	0.959244819351660	0.987726934264135	0.952444620271958	0.919135234536477	0.945727598189599	0.865041828488003	0.921738504660105	0.920125545044877	0.953009955726519	0.975647471706837	0.969434005573419	0.977230952232466	0.945812610672095	0.920757516197193	0.948353966673160	0.987664999553094	0.946939781338093	0.908824302286755	0.919581116076039	0.994218611652447	0.992307794653718	0.917736814250543	0.942768359705876	0.930386124220110	0.981037742181453	0.868439674999442	0.931733973331526	0.958764576746089	0.969295222121248	0.925809661296286	0.790367676316465
0.982901179910469	0.959371581035461	0.987682391045861	0.952464051561430	0.919240274199009	0.945803583221201	0.865057066413349	0.921939913369419	0.920099399513418	0.952936498903236	0.975715004301231	0.969339876516727	0.977402123632482	0.945788750996736	0.920840526554366	0.948311902749652	0.987650653883541	0.946985386350401	0.908890382405159	0.919513168721125	0.994177214304811	0.992407275890563	0.917752309228711	0.942899623572086	0.930404327018062	0.980980648188710	0.868412835405712	0.931835629048114	0.958841509403628	0.969372775216514	0.925795921678275	0.790303136365009
0.982835181946837	0.959463580007612	0.987657379023860	0.952345716576007	0.919271894447301	0.945931095453523	0.865238502542054	0.922125879289348	0.920264464798200	0.953006182757287	0.975696930706278	0.969458108994025	0.977512425834939	0.945891725516516	0.920970543263566	0.948390088130270	0.987686503064671	0.947098229453323	0.909015130996894	0.919535860822843	0.994062714342540	0.992344593618970	0.917858911026825	0.943046935861375	0.930372690203069	0.980968474846680	0.868477867730063	0.931976755306406	0.958811446147997	0.969440979863635	0.925878450517853	0.790157689973780
0.982775323953804	0.959425036378780	0.987503791723670	0.952324314528671	0.919447245954657	0.946088356823972	0.865230235991293	0.922191198516519	0.920349165703715	0.953134479493918	0.975740615903468	0.969365838227237	0.977589161590772	0.945899574426052	0.921120323735046	0.948376100520908	0.987669583520848	0.947176902794505	0.909078278957107	0.919512101493683	0.994146280761719	0.992272364406597	0.917924418295600	0.943090887706910	0.930323213583779	0.981029819385537	0.868522529677686	0.932060080370362	0.958916868703689	0.969435410706393	0.925899737274318	0.790072995731621
0.982698668286442	0.959379708238616	0.987425235391131	0.952282712963256	0.919533172417307	0.946185929472361	0.865206175552928	0.922207005250843	0.920413970006533	0.953226471764417	0.975776346983875	0.969353490573621	0.977615713833266	0.945921986254099	0.921167851269372	0.948397300456682	0.987687642151480	0.947103462642762	0.909142511085825	0.919510191333735	0.994091253815774	0.992196928977223	0.917942958756206	0.943108501330183	0.930372425818823	0.981007826193690	0.868593779127890	0.932178550722905	0.958966673269899	0.969459807057289	0.925944654797470	0.789951558636971
0.982697445839790	0.959334345594032	0.987397717452857	0.952227018911656	0.919547795270712	0.946108948228461	0.865090981647466	0.922222644522125	0.920287809907263	0.953168371870590	0.975754601102844	0.969360460966054	0.977642548221986	0.945860660758910	0.921084892911082	0.948348540101867	0.987682478342221	0.947003875067657	0.909036780945643	0.919443516306624	0.994042432569198	0.992164984741319	0.917888933071842	0.943005810027075	0.930449512466651	0.981031223385194	0.868584185707074	0.932152871845775	0.959017560825742	0.969514297423248	0.925955321181156	0.789826104386177
0.982601163651142	0.959311647816735	0.987380228720623	0.952240527935494	0.919449449797610	0.946022200787540	0.864962647853870	0.922127157399829	0.920230626729362	0.953145877781705	0.975662221351175	0.969390909881850	0.977659208450570	0.945790027189469	0.921060231468952	0.948338563825831	0.987683807692300	0.946861406298553	0.908900671028839	0.919387626939754	0.994009684964052	0.992234235867181	0.917817128175789	0.942955565038232	0.930390706409985	0.981192887640592	0.868501812308199	0.932104724204100	0.958937627488063	0.969574793976767	0.925888782131006	0.789816590977661
0.982649774572651	0.959346018169257	0.987423816514142	0.952265759975078	0.919435067208969	0.946048517744331	0.864754902728428	0.922124074894860	0.920155114593595	0.953036381605521	0.975701956797603	0.969402999059332	0.977560751314016	0.945725973148347	0.920978262208569	0.948289427550079	0.987607297732023	0.946803907788095	0.908738297871902	0.919380014652448	0.993977953967729	0.992180172859373	0.917735743089034	0.942967514372065	0.930373980276090	0.981262130844954	0.868372870763521	0.931963867574014	0.958823452684420	0.969602312728309	0.925862820019849	0.789758417702208
0.982707783793880	0.959383296740938	0.987473413890469	0.952277094685112	0.919354268412253	0.946012918764955	0.864632835412454	0.921968756502304	0.920102679904404	0.952988594738020	0.975623498023393	0.969446143467954	0.977482643427083	0.945694654809760	0.920841704295795	0.948287918569874	0.987566393303340	0.946843262779809	0.908605581236005	0.919344974856786	0.993892926805134	0.992160422608338	0.917702498014319	0.942899591733508	0.930301959107931	0.981360820150344	0.868313708050808	0.931737031879670	0.958710040614409	0.969562002203713	0.925833719810742	0.789804925329454
0.982711670839103	0.959412368345484	0.987492303488743	0.952380123197872	0.919384453056421	0.946054699030003	0.864491435794650	0.921812090607584	0.919973163051045	0.952851614025750	0.975651696578963	0.969399582109970	0.977423522076122	0.945679858156968	0.920779867623770	0.948259231413968	0.987433468764030	0.946803015141133	0.908511197545908	0.919263614265741	0.993935650550171	0.992279804206161	0.917667075380357	0.942869952295923	0.930204603189167	0.981242792882576	0.868233456026333	0.931607019628621	0.958653262252467	0.969470282624611	0.925717370692887	0.789792900326935
0.982722898670982	0.959347460327924	0.987582643041658	0.952328923695437	0.919398949305325	0.946126639160210	0.864651563802047	0.921797326881816	0.920065212437238	0.952892646780669	0.975600503456990	0.969457742327513	0.977352478899334	0.945760057682264	0.920846555528587	0.948359034865617	0.987399772100351	0.946863636149100	0.908631457571432	0.919305957090906	0.993887199253346	0.992254243242289	0.917804478743449	0.942975901364690	0.930205928424204	0.981219370214516	0.868324203933774	0.931645582395035	0.958604617743157	0.969511279216713	0.925835389746189	0.789780873352275
0.982753073280199	0.959366876130042	0.987592262904183	0.952402959055396	0.919544138004841	0.946143136978650	0.864711576547664	0.921897974171494	0.920109299263900	0.952983821895845	0.975570556131629	0.969373699694466	0.977289651418843	0.945786901020497	0.920959474748871	0.948313892229804	0.987374708293594	0.946996614746169	0.908747521245887	0.919301709340230	0.993956480451262	0.992205449287359	0.917917433287333	0.943071888483079	0.930245772575728	0.981260695087594	0.868366306911930	0.931688572952164	0.958590345676921	0.969591835608489	0.925987705150498	0.789845165523078
0.982776765394510	0.959407844549144	0.987617702186987	0.952420058054846	0.919596004662271	0.946237015615812	0.864834654294663	0.921930689022541	0.920222421830625	0.953033370911279	0.975601579983289	0.969345237913382	0.977269115342800	0.945885646461482	0.921081879316265	0.948337597638536	0.987404491861642	0.947069720021359	0.908921180770337	0.919300164920266	0.993901959494701	0.992198478306931	0.918068159371800	0.943199391151769	0.930233501382520	0.981312305193426	0.868438475690020	0.931827039720902	0.958488040216192	0.969680331516897	0.926137657550009	0.789862604019241
0.982841564045637	0.959412820917540	0.987694998494533	0.952359180895402	0.919662809004392	0.946229896089388	0.864878980988156	0.921929190868960	0.920268647441087	0.952994999278285	0.975642380004757	0.969358384267162	0.977311743369948	0.945968150508680	0.921182745234897	0.948349377760923	0.987385556675325	0.947150956059446	0.909012611665758	0.919291692954826	0.993891439433413	0.992221010659259	0.918135743027161	0.943192619045265	0.930159308897619	0.981342227943256	0.868459743707887	0.931913069552898	0.958381528367826	0.969708911347733	0.926279441896991	0.789794377310189
0.982698410664255	0.959394758021643	0.987661408092877	0.952427993157193	0.919636189494731	0.946341788999473	0.865017275774053	0.921985372908390	0.920426783518723	0.953099668791226	0.975567803383453	0.969354742302687	0.977310676456432	0.945949042181197	0.921348333418734	0.948402843855637	0.987406990137323	0.947257674660009	0.909063761147150	0.919409744343686	0.993864939182553	0.992323738908717	0.918231526900919	0.943176604878364	0.930074380629329	0.981354198149482	0.868541162317099	0.932042044679607	0.958239063933822	0.969675828498468	0.926414072106788	0.789737204812505
0.982656435160598	0.959321851417055	0.987603090568124	0.952488461036937	0.919673036305926	0.946463237611616	0.865080440188819	0.922052160989159	0.920542935406964	0.953214930623600	0.975572680656018	0.969333686455205	0.977154803427362	0.945970011916582	0.921453693740958	0.948378815130484	0.987352873359746	0.947290968522562	0.909150878838760	0.919519183594022	0.993900033988241	0.992288974513601	0.918253678198009	0.943207658884687	0.930146655402931	0.981388627855854	0.868575477544429	0.932137959100544	0.958244179901811	0.969546857830613	0.926546152784642	0.789588306788455
0.982653758980654	0.959385997744301	0.987630111108475	0.952438284869217	0.919571641096543	0.946422979190466	0.865108084967551	0.922139803355757	0.920598100040850	0.953286432892929	0.975565831430047	0.969401330403878	0.977080321913009	0.945964033974470	0.921484442339452	0.948373602442873	0.987414905848221	0.947350216575388	0.909146794709504	0.919587111871903	0.993944735484593	0.992247730883246	0.918234798431015	0.943201750641434	0.930200647468752	0.981479656815117	0.868598024977945	0.932196007992077	0.958273004710117	0.969487607559122	0.926608134277295	0.789572101209280
0.982591304511814	0.959608616166509	0.987658821671280	0.952494195095751	0.919503582588430	0.946274192043710	0.865017658668733	0.922176864347644	0.920543260359592	0.953247945394147	0.975650810970245	0.969429395173686	0.977068801591910	0.945894196429821	0.921477150196709	0.948322279410987	0.987405503080999	0.947280992623778	0.908989568856059	0.919534024848971	0.994096606407092	0.992359925677741	0.918191149900049	0.943179073831249	0.930157551485519	0.981382569871664	0.868584532637516	0.932168832719113	0.958372423027930	0.969380415677030	0.926513185609005	0.789567243882235
0.982539601335207	0.959760139383316	0.987748633651286	0.952460642541814	0.919404370462953	0.946164368430739	0.865062260053304	0.922170061435537	0.920610315799652	0.953354727406870	0.975604610874639	0.969689766021756	0.977076697356415	0.945955499997278	0.921500012911865	0.948407054707374	0.987475754462022	0.947299756393757	0.908915578855571	0.919556619968644	0.994122197686803	0.992392539018477	0.918159531918759	0.943235677298809	0.930141837390776	0.981293913553626	0.868619369199313	0.932099179598413	0.958409407778572	0.969314163227859	0.926529979605587	0.789435312212988
0.982471597562710	0.959772012351705	0.987733049055324	0.952499126181605	0.919517262444275	0.946132816930268	0.865014749982841	0.922182241814044	0.920633244160356	0.953500782554285	0.975662635678275	0.969766448117166	0.977085076265425	0.945890644928414	0.921508266264301	0.948368207652400	0.987518564333352	0.947365053792925	0.908839007739649	0.919534305776019	0.994282706860945	0.992361559170670	0.918105544058721	0.943210499429832	0.930145280641117	0.981276967574953	0.868661954721242	0.932051200442194	0.958596287447369	0.969233713654225	0.926501748261821	0.789381203434726
0.982452423781598	0.959720357895680	0.987766682558104	0.952516853418453	0.919627856885389	0.946150500120013	0.865012385589189	0.922175695378266	0.920661182959037	0.953588409989345	0.975806728927947	0.969848791772509	0.977061263554429	0.945893527708093	0.921396113601603	0.948395384658143	0.987582272256954	0.947315836956863	0.908863060483636	0.919538097452505	0.994244414311154	0.992262094209327	0.918079418432964	0.943216832503127	0.930224826459246	0.981239519368963	0.868750401905807	0.932052249966048	0.958736585859775	0.969241430131848	0.926513130213276	0.789337183637475
0.982572320036796	0.959658657190814	0.987879054957316	0.952494227678936	0.919723150399081	0.946039186985735	0.864958585825310	0.922171537641621	0.920524252376517	0.953519386763123	0.975871185236013	0.969890508283988	0.977123035442137	0.945902916666302	0.921300803291769	0.948403225393606	0.987577837700566	0.947343302472908	0.908814054309860	0.919478524223687	0.994237391265949	0.992228994903123	0.918009016936291	0.943164683807307	0.930287888234909	0.981199706506029	0.868716857691017	0.931983745769210	0.958846912083303	0.969297895737571	0.926533771036259	0.789299989202351
0.982569091869004	0.959624280028011	0.987912047366647	0.952525348098397	0.919770811632681	0.945987570302121	0.865069704969032	0.922222411011989	0.920533885497581	0.953527417342018	0.975798503129167	0.969879132328067	0.977252664719023	0.945962640486373	0.921370473020569	0.948482482407208	0.987610667796439	0.947373380146633	0.908856509815648	0.919443429730350	0.994274399338589	0.992278644190817	0.918079837568001	0.943243369275299	0.930161971390482	0.981230959934276	0.868720810242557	0.932043240574153	0.958780984702487	0.969325638460425	0.926529669065297	0.789338188245446
0.982651278603175	0.959603382517563	0.987928788731730	0.952489942474548	0.919898726763904	0.946065023709042	0.865100395463969	0.922332862026539	0.920538005351797	0.953504346441631	0.975786781012139	0.969826191875556	0.977312507287115	0.946084812523870	0.921456250725193	0.948515166093699	0.987554332798842	0.947474244106698	0.908893863940369	0.919468575957553	0.994369423634767	0.992224574897811	0.918184445654991	0.943360769141242	0.930084772956098	0.981223660602028	0.868747758815937	0.932147024031845	0.958684605205794	0.969400007936618	0.926618740176749	0.789320256681900
0.982669911054385	0.959600556020654	0.987895299697881	0.952421138854677	0.919874328241718	0.946107094173518	0.865112049453015	0.922300425967702	0.920576862057220	0.953584661331043	0.975660828783815	0.969792540326987	0.977393034043962	0.946153125819611	0.921446218572498	0.948579909195644	0.987578365207165	0.947572319567176	0.908869432767490	0.919444102966925	0.994357198521796	0.992220697865786	0.918294530720973	0.943367451426674	0.930074420363315	0.981321953644912	0.868820845346085	0.932194139897412	0.958581230817657	0.969414745819635	0.926628208887500	0.789378234997501
0.982591254557039	0.959564404137255	0.987772659774041	0.952449966728154	0.919860535391855	0.946126694182226	0.865064836134019	0.922257891516900	0.920442285380007	0.953521884454548	0.975642606376426	0.969626048428561	0.977484159656502	0.946106363571457	0.921460704244431	0.948529452451016	0.987501904838838	0.947587588739846	0.908833786836428	0.919386487812608	0.994411548963631	0.992314252835844	0.918282657730392	0.943314072817573	0.930045279906138	0.981204430504224	0.868791147228408	0.932290783242290	0.958615706321005	0.969311391187397	0.926508047710476	0.789397903160243
0.982492627248151	0.959410130216199	0.987667349593923	0.952261004674176	0.919742513797685	0.946154791961868	0.865204607653274	0.922229101118446	0.920478352365847	0.953571586692576	0.975533410021299	0.969564537173420	0.977528063057133	0.946138394904009	0.921498851910251	0.948596547913850	0.987529272908430	0.947631771637730	0.908891699489626	0.919372787915603	0.994310728915408	0.992248760137806	0.918346471391314	0.943313660999464	0.930072324258765	0.981180378662113	0.868805271836313	0.932418435682310	0.958653226372069	0.969247821168621	0.926519738864610	0.789389466007439
0.982487342268917	0.959330869433503	0.987559317644719	0.952184858563436	0.919802313106033	0.946128548646098	0.865165223899174	0.922230771773978	0.920371884649133	0.953623131287725	0.975480152822153	0.969438190020464	0.977549062702063	0.946108672891815	0.921495686479891	0.948528895089430	0.987537907065013	0.947602983376238	0.908838281043577	0.919304631688336	0.994335360700599	0.992183244728742	0.918389356856667	0.943249641122364	0.930123938045443	0.981164704925644	0.868719963801945	0.932422170028580	0.958721966347159	0.969207089653782	0.926510235100277	0.789459543004376
0.982548347411007	0.959246730423905	0.987506866819694	0.952117162793010	0.919756980922829	0.946092015469892	0.865117018818744	0.922149573089782	0.920286953746810	0.953580134375555	0.975528278383033	0.969411760685869	0.977530058393284	0.946123996836065	0.921433877049353	0.948474344495425	0.987537298583704	0.947445235838968	0.908807724624017	0.919229718761970	0.994282963695425	0.992107130092706	0.918423113068778	0.943125027874433	0.930134849748023	0.981081548607180	0.868675506537482	0.932435374445512	0.958677677456673	0.969146037281668	0.926492763640686	0.789515882328722
0.982688258298784	0.959177153293165	0.987546418563710	0.952052776454694	0.919761241252094	0.945970640456673	0.864955122378629	0.922098159095148	0.920116585348721	0.953439342764135	0.975516286756007	0.969426021695956	0.977499563547345	0.946138531708151	0.921295579662613	0.948422192489530	0.987464778739138	0.947375477380512	0.908692947192198	0.919147264957240	0.994265856401511	0.992067917876773	0.918377174553117	0.942985336853922	0.930152127962391	0.981029355194455	0.868590353077975	0.932389976899763	0.958581476643071	0.969015099267161	0.926406868358095	0.789500520513502
0.982598992964627	0.959112952203927	0.987526227113622	0.952172876955559	0.919703139613839	0.945905076763109	0.864944620712292	0.922177304048768	0.920086352020136	0.953475971121053	0.975348430914266	0.969400995867120	0.977438852892922	0.946120880642243	0.921266481280290	0.948429789181316	0.987425041321634	0.947400467620055	0.908691101772103	0.919184184657531	0.994246096239375	0.992087380650535	0.918416544156858	0.942943060279865	0.930142365408324	0.981024402602213	0.868610257703890	0.932390825798503	0.958524769054357	0.968898791451501	0.926343307456207	0.789486346068267
0.982616426444254	0.958989712623008	0.987535868505123	0.952271844260353	0.919776781054157	0.945900690205545	0.864983792451472	0.922221111326478	0.920144797717800	0.953457130161501	0.975288642835055	0.969291121771707	0.977308328958502	0.946129820847877	0.921274120738310	0.948429785784684	0.987326410595732	0.947463306743477	0.908839885180091	0.919256169119961	0.994257780922544	0.992013412765188	0.918473485322049	0.942978983117881	0.930247929754021	0.981041388294554	0.868690202223014	0.932411176547528	0.958562246559534	0.968878279475988	0.926406443627673	0.789390201679499
0.982666678477435	0.958919522549587	0.987557394436115	0.952244346003653	0.919736413936117	0.945857895716223	0.865059126420584	0.922238439907948	0.920211708196461	0.953471050353300	0.975164606158882	0.969207406334520	0.977332761348244	0.946123613127765	0.921267701283083	0.948450853811629	0.987296591646637	0.947612612365329	0.909051047448773	0.919272260440654	0.994238090666315	0.992021207517757	0.918536122621406	0.943024890274465	0.930262978091506	0.981116025307087	0.868724533441072	0.932415952834951	0.958541401119189	0.968993965769428	0.926513643166881	0.789443742663083
0.982613991754688	0.959021190096300	0.987501224130520	0.952310708881461	0.919789515831298	0.945866481264617	0.865057721780389	0.922338025323781	0.920210827336343	0.953393407183244	0.975171300758573	0.969040711042461	0.977397505052350	0.946117609841110	0.921307930659979	0.948406446267990	0.987183770290052	0.947706699770734	0.909100175368638	0.919197111694005	0.994231149297444	0.992092612520682	0.918474433909996	0.943063918605598	0.930185992168491	0.980992611135960	0.868643844524521	0.932437168943223	0.958558836084333	0.969024005109012	0.926479492355948	0.789490861553668
0.982526025019757	0.959124117202562	0.987442005574867	0.952270082910008	0.919762218497062	0.945964198918064	0.865246902524349	0.922418968394454	0.920393712668609	0.953460088215987	0.975154389886904	0.969098183692299	0.977439570444472	0.946211628058773	0.921435877390638	0.948458214614941	0.987171478737672	0.947850492381196	0.909244644248470	0.919229963351908	0.994138043871362	0.992036514769133	0.918530138247585	0.943139592386572	0.930086998570614	0.980928517924548	0.868710769644296	0.932539679154613	0.958465696669773	0.969020500924077	0.926559761694954	0.789459448231199
0.982482463436535	0.959153787867590	0.987259690490834	0.952341416211841	0.919914491797424	0.946113640331464	0.865309503647588	0.922479370039940	0.920491435309570	0.953610858311103	0.975211597475589	0.968995886474987	0.977488294810064	0.946183536413023	0.921588972979443	0.948414925763206	0.987159754100544	0.947951696499673	0.909376379821922	0.919226049051301	0.994252758353614	0.991969022368869	0.918568337035142	0.943132643980804	0.930027615816019	0.980910532225700	0.868816251725083	0.932623531158159	0.958566614886466	0.968958980288287	0.926583029701614	0.789498067881721
0.982468909966867	0.959180143518111	0.987159382982829	0.952368220162241	0.920003051851258	0.946203888435016	0.865371838844700	0.922562300194107	0.920577407420542	0.953714025183046	0.975249155385555	0.969001441193051	0.977515636440169	0.946192276244860	0.921653939173904	0.948421617963014	0.987207362445427	0.947892616572640	0.909527598030246	0.919263675487131	0.994193068441739	0.991875799932843	0.918582474678973	0.943142707498622	0.930087111657629	0.980807546550292	0.868973280198873	0.932797373925745	0.958635240587031	0.968956297273125	0.926603290037893	0.789483433170975
0.982518182194362	0.959191059620195	0.987128148031816	0.952397138418869	0.920018825859813	0.946131596997090	0.865337124595304	0.922650985206384	0.920477672266011	0.953652040111682	0.975282144203711	0.969026883693960	0.977558231494372	0.946151691758111	0.921637111907553	0.948396368537106	0.987247926447824	0.947821656598862	0.909521212720637	0.919235507205505	0.994133029679728	0.991800016269556	0.918532983403248	0.943053767652264	0.930137982609896	0.980762149088557	0.869054754257658	0.932851102437944	0.958698974665097	0.968978426387708	0.926581870984331	0.789442487313729
0.982475015836294	0.959222556080595	0.987110098727878	0.952476251925950	0.919913456605130	0.946046776669423	0.865312249424666	0.922666018102566	0.920414558281798	0.953666831722266	0.975254844692811	0.969049752133880	0.977585868868107	0.946133173027544	0.921649684935604	0.948431056447717	0.987321067019097	0.947686336029503	0.909462976155590	0.919236540004664	0.994083194389937	0.991814901563228	0.918472988497963	0.943033340454463	0.930057345523063	0.980857371759953	0.869043310645599	0.932914306593327	0.958643295169315	0.969026392441064	0.926488426771973	0.789472109297131
0.982560549662991	0.959320133253434	0.987165982709473	0.952532096263212	0.919861563283017	0.946073812491656	0.865182688556991	0.922750191001440	0.920351167868700	0.953589594734039	0.975358494088327	0.969045721351287	0.977503544902331	0.946119820150616	0.921614887008939	0.948431493922138	0.987281500746699	0.947629560146752	0.909387029745076	0.919299281287032	0.994045360907475	0.991723776773528	0.918417691128198	0.943045725654202	0.930012060973914	0.980885518220935	0.868986180349600	0.932922921601437	0.958549340266980	0.969066102384019	0.926417320059664	0.789431109928131
0.982651699274005	0.959388558531993	0.987192471675211	0.952538446823023	0.919703302014021	0.946028011526906	0.865112378072976	0.922667629172687	0.920353299506281	0.953590442633165	0.975355054819092	0.969048025170710	0.977489581690319	0.946110330493238	0.921518721048414	0.948467122988459	0.987237227032487	0.947675399654926	0.909330051327773	0.919333152302897	0.993951524782291	0.991698342076223	0.918382350506044	0.942952652418443	0.929869553579527	0.980974425743041	0.868964738476549	0.932808262577225	0.958457629682141	0.969033540604400	0.926387515336005	0.789472831650681
0.982653873335069	0.959390097842207	0.987180476609828	0.952624258244780	0.919632590095952	0.946023593035268	0.864977090085554	0.922570094800243	0.920225006419721	0.953486716494786	0.975466887714750	0.968919274343617	0.977486590757528	0.946088796096267	0.921485583263052	0.948472729416746	0.987100226182903	0.947615113456688	0.909258323981299	0.919307728060350	0.993922708581643	0.991794252102839	0.918283953283657	0.942890368751568	0.929698703429667	0.980832392111183	0.868854106534760	0.932732158893451	0.958409288142863	0.968942078104611	0.926250533138789	0.789428072994226
0.982650905291381	0.959259549023754	0.987245563648531	0.952528243981151	0.919560467878262	0.946063172058226	0.865092544914105	0.922555211869605	0.920295364209703	0.953544382477926	0.975471941357824	0.968913871764961	0.977475350804938	0.946140906734782	0.921552801003520	0.948604541550316	0.987092607598543	0.947632454798723	0.909346875382742	0.919405390152867	0.993778637065861	0.991742507410884	0.918311244695710	0.942984445984179	0.929620814503832	0.980787764212119	0.868898163365918	0.932805577321430	0.958361194950635	0.968989285077576	0.926334566220888	0.789377723079550
0.982695453720276	0.959211047765027	0.987226063451105	0.952546507244389	0.919651661967155	0.946080039316302	0.865154027630429	0.922600868791366	0.920334682295509	0.953652674454056	0.975488949762847	0.968781306340990	0.977482862280150	0.946152508465656	0.921626753467945	0.948572855023955	0.987092601959378	0.947694292942774	0.909412929968047	0.919434171810957	0.993776264584382	0.991665555996543	0.918321330978849	0.943083156255487	0.929615559541744	0.980833527719141	0.868912646556543	0.932886788552225	0.958371290817228	0.969055138911887	0.926406156764453	0.789392612798126
0.982729445698032	0.959182950446525	0.987211436950004	0.952511929163996	0.919664563982305	0.946134750112083	0.865277222855001	0.922545443444272	0.920443302990322	0.953714377091197	0.975540930289652	0.968694110436243	0.977533773404895	0.946274526612744	0.921685061798898	0.948579642547840	0.987174823127088	0.947712783251391	0.909540491518591	0.919472777671208	0.993692183573540	0.991666346822092	0.918394695193401	0.943185968867796	0.929581023710610	0.980892337675169	0.868938973797117	0.933030435372779	0.958269226124109	0.969142058962118	0.926454580238086	0.789381371457572
0.982798987631113	0.959144460349748	0.987241903858606	0.952409218380310	0.919693654738550	0.946077500707526	0.865291644812467	0.922487093809469	0.920485716217540	0.953668636215088	0.975545284093788	0.968655652857350	0.977627269952538	0.946385816140158	0.921738199640869	0.948551635630035	0.987205015311846	0.947747154066334	0.909574118221787	0.919495404226528	0.993664688198855	0.991695321588643	0.918371912136808	0.943141876349812	0.929530507921422	0.980936655844110	0.868933788233732	0.933101407935589	0.958124189172615	0.969210858232755	0.926486502949246	0.789303691032409
0.982655809424787	0.959102157268053	0.987182046489919	0.952453194273615	0.919640745819353	0.946138736890720	0.865384326088430	0.922502071842924	0.920618408020099	0.953763855169889	0.975404229778821	0.968616635731094	0.977688240364500	0.946399213401033	0.921845140688720	0.948541681389320	0.987228203195054	0.947854068640992	0.909617203153549	0.919628722341330	0.993642975656672	0.991830772324458	0.918366014961230	0.943078594868529	0.929479367118988	0.980953807537088	0.868980463872581	0.933201675218805	0.957958086944325	0.969244617434331	0.926493525178462	0.789270257082371
0.982607720767011	0.959026730340503	0.987115549000278	0.952494760278391	0.919661874830016	0.946250845329031	0.865421497286968	0.922546389227877	0.920677973803341	0.953824795253453	0.975319240485803	0.968535577380510	0.977589326417202	0.946412618429572	0.921907685967793	0.948475109808305	0.987165223909260	0.947908915317506	0.909694854784811	0.919745039332727	0.993660518842691	0.991839149432242	0.918302271664959	0.943045839320761	0.929558069269034	0.980997482167042	0.868973064133985	0.933240487233296	0.957912162380081	0.969177471013379	0.926501634835304	0.789177107388728
0.982591401232148	0.959072478832210	0.987132782613527	0.952433170833592	0.919530484584879	0.946218821359131	0.865399007891616	0.922560735416163	0.920685875210440	0.953842057067856	0.975264464750413	0.968529821543080	0.977531127169121	0.946370382679982	0.921892080824334	0.948410281799875	0.987193655208631	0.947967989940880	0.909707087193431	0.919766492241276	0.993645661530256	0.991868277721372	0.918201895867098	0.942996860765353	0.929585551791375	0.981110821041749	0.868929379953131	0.933223498271115	0.957878718682967	0.969165812877075	0.926502880299894	0.789243806247428
0.982494331241734	0.959255159397884	0.987148798218484	0.952473414271839	0.919446154340199	0.946079382214361	0.865251462580435	0.922537530929802	0.920585211371950	0.953749038573764	0.975311527547683	0.968483675325021	0.977498674760361	0.946262867180043	0.921904713024503	0.948271835849264	0.987165870437923	0.947872254474496	0.909589981339602	0.919684167822822	0.993730712513188	0.992022353959925	0.918041773170418	0.942948213608078	0.929516888305867	0.981020649514433	0.868825454126712	0.933124268887672	0.957929699679841	0.969099525006225	0.926385270381807	0.789305397547488
0.982385776037153	0.959358269515908	0.987250494886252	0.952403941462523	0.919315096773681	0.945956026994655	0.865250556889689	0.922497121149074	0.920635208208133	0.953776014525477	0.975270640187138	0.968654385228583	0.977485528199301	0.946267770920636	0.921990100762355	0.948267594377092	0.987203496816945	0.947850858187463	0.909571807332921	0.919689565678193	0.993667947763284	0.992063869768435	0.917881008420609	0.942946704585453	0.929488714200836	0.980933277286208	0.868821371227451	0.933032739394879	0.957942165295661	0.969064537687745	0.926375640094865	0.789243448393988
0.982293630704782	0.959348611107060	0.987249453751385	0.952416402787248	0.919401786374512	0.945949002303772	0.865123397983271	0.922478738217419	0.920681699891816	0.953854600923542	0.975314346254760	0.968663871175560	0.977498348314274	0.946121397381577	0.922052773124250	0.948136340739537	0.987199300284859	0.947883827095294	0.909533181852200	0.919631556509466	0.993761632646714	0.992015033299191	0.917741701416937	0.942877320890250	0.929471271295029	0.980879544966953	0.868828885837658	0.932942595537024	0.958106360423079	0.969012335055932	0.926360280711465	0.789244697020188
0.982247520422739	0.959279453385492	0.987278640663079	0.952407559912647	0.919483307114615	0.946021318678711	0.865063120672987	0.922430646832460	0.920743871594083	0.953901960927183	0.975417335269834	0.968697667752602	0.977484446362294	0.946043111377654	0.921994376664857	0.948077608272261	0.987217767164170	0.947806651837742	0.909578800302140	0.919607586915057	0.993686901637249	0.991885651946899	0.917665440593690	0.942869246939229	0.929536790322497	0.980800438711870	0.868868085680992	0.932915849373492	0.958255561547779	0.969013106509960	0.926345647542187	0.789221065860515
0.982352581310070	0.959166423830174	0.987378417580424	0.952394646278084	0.919572169889836	0.946003995325167	0.864977741510978	0.922357585484270	0.920632772555992	0.953796674353191	0.975476929704349	0.968752617178114	0.977519891848994	0.946005900306360	0.921923511316888	0.948013001381262	0.987143563142882	0.947815376948852	0.909549817391559	0.919553055351407	0.993668709193061	0.991812555699207	0.917554983457561	0.942826562881097	0.929577366937200	0.980718102564450	0.868804627313629	0.932803460976095	0.958397456946797	0.969050054699056	0.926322203918726	0.789146847476428
0.982338141177548	0.959055766544783	0.987377046390596	0.952453197866043	0.919586549638951	0.946048259069333	0.865044729840135	0.922359113799622	0.920639658946712	0.953787616566325	0.975396128631683	0.968783663250806	0.977577751821915	0.946034249054284	0.922011642129903	0.948035774822854	0.987085654396000	0.947839913598599	0.909610521692896	0.919539428623925	0.993698462109403	0.991818650124818	0.917563611899440	0.942913459806163	0.929458226715350	0.980729083262618	0.868784441291854	0.932799824554756	0.958362193966983	0.969068492703700	0.926296433242772	0.789093377838755
0.982437041317675	0.958959301058591	0.987368239462802	0.952450107836645	0.919677291348620	0.946173459331752	0.865024374092152	0.922449633564136	0.920654481892695	0.953750319414464	0.975411564340677	0.968775580432325	0.977581642863834	0.946146556871620	0.922139681991198	0.948056506240113	0.986961836603923	0.947914105874860	0.909633362737352	0.919607919654392	0.993787635397567	0.991742910732507	0.917602407022410	0.943022125415017	0.929403766920395	0.980724719708697	0.868767726145923	0.932879328085453	0.958273860174559	0.969125844882808	0.926376748220565	0.788963591414978
0.982497902614937	0.958897096684989	0.987331167506338	0.952385293407062	0.919624764061042	0.946218409963551	0.865038164995188	0.922373428106332	0.920704827295910	0.953809447555322	0.975337615388934	0.968799787151049	0.977652586564166	0.946241117837617	0.922167797378288	0.948133804213995	0.986960644980212	0.947995095397916	0.909571651394170	0.919639286864352	0.993754973149926	0.991759270304710	0.917648730624061	0.943026629315736	0.929368118533119	0.980842936567155	0.868815742483717	0.932882797483768	0.958142210380832	0.969119153931237	0.926346419758657	0.788885551483341
0.982443148726727	0.958824848097399	0.987238209496645	0.952420986443003	0.919595265641091	0.946243563958163	0.864978309266163	0.922274084671464	0.920558225596959	0.953735283571268	0.975367847483059	0.968646090718561	0.977743688181520	0.946240251962319	0.922182030673087	0.948117527933615	0.986912835204375	0.948005067967205	0.909464695429546	0.919614449944533	0.993778549311814	0.991889984020292	0.917582676542267	0.942978225458058	0.929306805159631	0.980727901781017	0.868789300199520	0.932901115637244	0.958153641365100	0.969001533866239	0.926184509036813	0.788748013837052
0.982327558507198	0.958642490282348	0.987171362137704	0.952267209353409	0.919448692802169	0.946247124466239	0.865102370020287	0.922165497289483	0.920604633588497	0.953771474484795	0.975264332124554	0.968588624974223	0.977804998014619	0.946321784516451	0.922192842302081	0.948226794569627	0.986986835956552	0.948001302793574	0.909506010585473	0.919616498580000	0.993679212962322	0.991877889376972	0.917597923280960	0.942998603856066	0.929295389091044	0.980674074439189	0.868821806921536	0.932969198735088	0.958189932056028	0.968938741127608	0.926170503098979	0.788560573223350
0.982263548328260	0.958560194312736	0.987128971889619	0.952213721874753	0.919514003305502	0.946222161294564	0.865068306981929	0.922143395149569	0.920525653914360	0.953831097694474	0.975201693282370	0.968466069335217	0.977853309884642	0.946330186838356	0.922161807449228	0.948194838902085	0.987070015123939	0.947958367546442	0.909427733034762	0.919600177983154	0.993719497597444	0.991857706561959	0.917584398375679	0.942944463541561	0.929331330714380	0.980668495894156	0.868778630121210	0.932942067628574	0.958296868723323	0.968933493533770	0.926152246911649	0.788461572888667
0.982278830308302	0.958502065047282	0.987131370288045	0.952176814961627	0.919455504379361	0.946205521646788	0.865055879591193	0.922108217142487	0.920497461895867	0.953806138209008	0.975263216313149	0.968460578469992	0.977867307323569	0.946381993041453	0.922095636733561	0.948157267203737	0.987161201892697	0.947811941850834	0.909386022416844	0.919562613233308	0.993704889473240	0.991820985185579	0.917565966098094	0.942875431345937	0.929343516637051	0.980633130680521	0.868758471893664	0.932936515409592	0.958305478070075	0.968902840026262	0.926175638211880	0.788352298811357
0.982436085059984	0.958492348347445	0.987250648836538	0.952166713398540	0.919440663328000	0.946074864591661	0.864968826238302	0.922142737533092	0.920371548708671	0.953710491099568	0.975302870612410	0.968506272911237	0.977855706675488	0.946423186734189	0.922016675251198	0.948122614585833	0.987146559051555	0.947762854432798	0.909288933846336	0.919509859901233	0.993743929179178	0.991794837828357	0.917494046739651	0.942817840553702	0.929409748580878	0.980641293390282	0.868696836022170	0.932865015677700	0.958269184785712	0.968800735647774	0.926149260221512	0.788222082162372
0.982404759203688	0.958491908058924	0.987302977174546	0.952332704877476	0.919381643839882	0.946030798448756	0.865053375575321	0.922321962994439	0.920396170511045	0.953806147553159	0.975216972462980	0.968540896459023	0.977813302091571	0.946416520682354	0.922075037447858	0.948140486144745	0.987173874802779	0.947828966642952	0.909333765315673	0.919576027835183	0.993786330228315	0.991847490748950	0.917519396274520	0.942849246736584	0.929471473771889	0.980651344466341	0.868746559144800	0.932862186582396	0.958270150878662	0.968725829315476	0.926140659474713	0.788114832934451
0.982469937010781	0.958442375388474	0.987349852992005	0.952439463854452	0.919465866403731	0.946060972494277	0.865150340124778	0.922487920487916	0.920488301502122	0.953867273714987	0.975230147221621	0.968511684504661	0.977729234303784	0.946452165558672	0.922150200780799	0.948155221483051	0.987149480749003	0.947923925935719	0.909525284802302	0.919687812659561	0.993809737219779	0.991793241103771	0.917563067930292	0.942936742968466	0.929671609009171	0.980671596723107	0.868854064617645	0.932896192354876	0.958348332194207	0.968733670426967	0.926241956202847	0.787923873214892
0.982555623553905	0.958432022522547	0.987388179798502	0.952405799140108	0.919438225800806	0.946073475193479	0.865256231087686	0.922597233203913	0.920566536080738	0.953930806757137	0.975186426889380	0.968496456697616	0.977847228366780	0.946475998454458	0.922213149665720	0.948198390912940	0.987209638884423	0.948059071975951	0.909778085491420	0.919753087885554	0.993730729918404	0.991806776323067	0.917640839611950	0.943012252524981	0.929804633480337	0.980780259192979	0.868922639127813	0.932949478660344	0.958369811102185	0.968859098669800	0.926353177746356	0.787904525780459
0.982527010462014	0.958544482954010	0.987355755184925	0.952436496440765	0.919514985571522	0.946138713160094	0.865246019631801	0.922770956307986	0.920542898209553	0.953886877901504	0.975250363754992	0.968424894775599	0.978031694096110	0.946484808973640	0.922313481819705	0.948167630067694	0.987215768974937	0.948142093290778	0.909816904785547	0.919726665366115	0.993649976081818	0.991864272701288	0.917655092175018	0.943088353111229	0.929816603913041	0.980714358173030	0.868883419241265	0.933034033291968	0.958425267121742	0.968911994724842	0.926314862888974	0.787863845578594
0.982465996376442	0.958622137834742	0.987348720118766	0.952346536663378	0.919523355778120	0.946258700134222	0.865421384757611	0.922900366565024	0.920748538909273	0.953996323697874	0.975236114506322	0.968563389232831	0.978169181706867	0.946624076734744	0.922468054363652	0.948273020781124	0.987268282488141	0.948278571380862	0.909944835967212	0.919794120116882	0.993502927513273	0.991795224998473	0.917764216681600	0.943207970995990	0.929773672562875	0.980704960988108	0.868957060414858	0.933181563305770	0.958393056525476	0.968933309938943	0.926385093597702	0.787743172761716
0.982429626345030	0.958588981948218	0.987209216606076	0.952361689439582	0.919701633470302	0.946433818510119	0.865455925694243	0.922927798930056	0.920898581026817	0.954166541028202	0.975290907272159	0.968469970564769	0.978277778071426	0.946674794001396	0.922651357014844	0.948293416316884	0.987289395582283	0.948409221937225	0.910030637133097	0.919815501106598	0.993558525245617	0.991722334372938	0.917841855768226	0.943231001585845	0.929724931714476	0.980782066971510	0.869028512641234	0.933300797932953	0.958514616344584	0.968892867793973	0.926422895582730	0.787697312061990
0.982384675091008	0.958550966105343	0.987130053158478	0.952337358702394	0.919803179819366	0.946535889645510	0.865508620353164	0.922939095686015	0.921032198718925	0.954291845199923	0.975320336990726	0.968443508569066	0.978342423107313	0.946744573718560	0.922741074903591	0.948371696859512	0.987363179125709	0.948403090462754	0.910126752369876	0.919848789653591	0.993479834931537	0.991652179702358	0.917876442882872	0.943265880978123	0.929774362627540	0.980780241986697	0.869157747152784	0.933444620808848	0.958599485390608	0.968901615774443	0.926480980830102	0.787614149929905
0.982425501633550	0.958508726159782	0.987092735885483	0.952302724375120	0.919837092289137	0.946456767923207	0.865475658741391	0.922981547021675	0.920967447206183	0.954266052276164	0.975299069150055	0.968437156891419	0.978391629157722	0.946742354446363	0.922717511772625	0.948374542427370	0.987405310684261	0.948355512732526	0.910073837016794	0.919840479218612	0.993394202501045	0.991628557375364	0.917833520331489	0.943156035145554	0.929851043185370	0.980833714569187	0.869202062177544	0.933461662098727	0.958667389123017	0.968951651056338	0.926509169510784	0.787516962970921
0.982362494806301	0.958482360976543	0.987060296265936	0.952332286118356	0.919775728964223	0.946367136410150	0.865441529470856	0.922917648471533	0.920943105090986	0.954281841744352	0.975209511165015	0.968447048191192	0.978419266708971	0.946714957300604	0.922740292451418	0.948399175891752	0.987459167920550	0.948261767640133	0.910013427280248	0.919842017610416	0.993347191072954	0.991703004035549	0.917769650917347	0.943118840432497	0.929783170218222	0.980999729580885	0.869192216671632	0.933478386310079	0.958612490136911	0.969008594373769	0.926495046180798	0.787533340331606
0.982438358086197	0.958513857103909	0.987083502835659	0.952368156455604	0.919792613971071	0.946370415562895	0.865289335201593	0.922936562887723	0.920878500012703	0.954219057144009	0.975253724558431	0.968445788402299	0.978347632379558	0.946683193547153	0.922677357169158	0.948362251834598	0.987428401486127	0.948212287114254	0.909913910617713	0.919859491888303	0.993320041614323	0.991658126430972	0.917707139322817	0.943121501205794	0.929764055214188	0.981066693517968	0.869122658620855	0.933407115483741	0.958504017994597	0.969041770437780	0.926499550412668	0.787500752008646
0.982509358015582	0.958542718187389	0.987109929767274	0.952389495260704	0.919709750576175	0.946298077615396	0.865170315922979	0.922796637234911	0.920810543111764	0.954200053464173	0.975182837461898	0.968486082898574	0.978300969038462	0.946673376290145	0.922526694236210	0.948361244985584	0.987410732973912	0.948220163616222	0.909810384392096	0.919821391066391	0.993249407531053	0.991647983301424	0.917672053020455	0.943015030214085	0.929687839170119	0.981158091932930	0.869089212507670	0.933247529445736	0.958391735764579	0.968990134365179	0.926471633102944	0.787592479437459
0.982533844647964	0.958573085788522	0.987106049656525	0.952486477102981	0.919690899467368	0.946286273008302	0.864996150937281	0.922648001672779	0.920621622781427	0.954059249825206	0.975226922814831	0.968426811575944	0.978261849981325	0.946642977892215	0.922412948814214	0.948332280142937	0.987291860973705	0.948115649386868	0.909702628081236	0.919705086426120	0.993289691340145	0.991748419919252	0.917600873713775	0.942926704931740	0.929603849430136	0.981024670143990	0.868973226951264	0.933140660788199	0.958327940684272	0.968885656335603	0.926300656357864	0.787645840738372
0.982558257325301	0.958499744872471	0.987166236049517	0.952412363737334	0.919655720141688	0.946317333470558	0.865079867348109	0.922594529452132	0.920623470363205	0.954077778500093	0.975194024292105	0.968476569977880	0.978191953953144	0.946716347250449	0.922396421107823	0.948408107099777	0.987257475356129	0.948088995161980	0.909785168235083	0.919704719213657	0.993229906058860	0.991698247881966	0.917677839025016	0.942941155066944	0.929592224318600	0.980987701196449	0.869004388042510	0.933172261719733	0.958279839611050	0.968910844568207	0.926326295229876	0.787723674206629
0.982602082255547	0.958499996147555	0.987149480955265	0.952452156886599	0.919770084215829	0.946318783178036	0.865056930747904	0.922629722727906	0.920569474647511	0.954119711602820	0.975179693841776	0.968376413573433	0.978115528891528	0.946718858326895	0.922436168087963	0.948307053827867	0.987198258685678	0.948126495200136	0.909850887131818	0.919634890217862	0.993287569263369	0.991630306230280	0.917726879538111	0.942954294517250	0.929600344807123	0.981026689090981	0.868966135580505	0.933181195854165	0.958256140576562	0.968964366567352	0.926342858696618	0.787883256376268
0.982614314603504	0.958510624976817	0.987151245262487	0.952439801934329	0.919805905504769	0.946405948434104	0.865110896749724	0.922560487406957	0.920589337250381	0.954113289452508	0.975210417394079	0.968323179518140	0.978078416111974	0.946796876374823	0.922506554537277	0.948272136281628	0.987185441503160	0.948135124813764	0.909974298618960	0.919566010876908	0.993227613890932	0.991623288034812	0.917830197603524	0.943031614293347	0.929561096180557	0.981070554741032	0.868960593441622	0.933271918029578	0.958156745672576	0.969023079015065	0.926368844023807	0.787979481452446
0.982666228698520	0.958492769737238	0.987193828183152	0.952373935246280	0.919881489006058	0.946414292872208	0.865099569967173	0.922466802214990	0.920562472113403	0.954003719263486	0.975225678924459	0.968297323243696	0.978099681067634	0.946856022286170	0.922605520047717	0.948238848208834	0.987120474407459	0.948190387837529	0.910007789203812	0.919508730553674	0.993211182839394	0.991640737917174	0.917879478884345	0.943000458121663	0.929465128227866	0.981096275861810	0.868927406872616	0.933286275538882	0.958051414975173	0.969021754635013	0.926371826079988	0.787983200362181
0.982517585515568	0.958450579152425	0.987131371800754	0.952447715878271	0.919881256570228	0.946541359640509	0.865207820902304	0.922463901715143	0.920667784602553	0.954040814967428	0.975136117805030	0.968258967489409	0.978101730019400	0.946829974754020	0.922776090543058	0.948263458769107	0.987098114706492	0.948305630282785	0.910025194292130	0.919578302799734	0.993182176432618	0.991741847968822	0.917968783062804	0.942986813625096	0.929363487808631	0.981098975019795	0.868962871514186	0.933336639980572	0.957937204149872	0.968964435914818	0.926377152915237	0.787979306201908
0.982492116815883	0.958363571590437	0.987040672330533	0.952517810400053	0.919964638621555	0.946670701882546	0.865244334759666	0.922492763299871	0.920753277785863	0.954130575198878	0.975126257737780	0.968194711625606	0.977960177453840	0.946842807506640	0.922901126337744	0.948238290536121	0.986998498417978	0.948355060518086	0.910097680018690	0.919658475614286	0.993215521782755	0.991712398964123	0.917977911998883	0.943012878009390	0.929448075897963	0.981133105672496	0.868976981169436	0.933357704071246	0.957961190470218	0.968834751973072	0.926444005285819	0.787875851141033
0.982508801476256	0.958405198683031	0.987058346666433	0.952487447175475	0.919925114171260	0.946625862901738	0.865232728129354	0.922539466885908	0.920794467159677	0.954192029729299	0.975128637414585	0.968231239211167	0.977906614892614	0.946826046707387	0.922960671653790	0.948242555769784	0.987026948213239	0.948406052146986	0.910101532752960	0.919725910348479	0.993249524784991	0.991678533296889	0.917956861230400	0.943008642008670	0.929527875432881	0.981242022628396	0.868992008017905	0.933346090950161	0.957994222759203	0.968776222336542	0.926494796648872	0.787930282006833
0.982466831530168	0.958592163954453	0.987077798084513	0.952575908511182	0.919942644755011	0.946484387458511	0.865095232604149	0.922563300896379	0.920712240505403	0.954159434630962	0.975220842433202	0.968245142938174	0.977930652629124	0.946747383804108	0.922970687653861	0.948199899435858	0.987010126401969	0.948332622850333	0.909957160346968	0.919694225375129	0.993396348662201	0.991773903181571	0.917883585207103	0.943012187395616	0.929515449730756	0.981158467903329	0.868956214512016	0.933258500025703	0.958067806882673	0.968695154277762	0.926391521791155	0.787984539533247
0.982439218340488	0.958715577064540	0.987162657028252	0.952582993232429	0.919905382013492	0.946371958135373	0.865073645506702	0.922544926282116	0.920751127340035	0.954259899422834	0.975175532440650	0.968498093457141	0.977961797500406	0.946809584002610	0.922997446776239	0.948289003537320	0.987087137187102	0.948326791116485	0.909903020016655	0.919726450395850	0.993423489173568	0.991797096040338	0.917823882430982	0.943064934064178	0.929520743754656	0.981092716864892	0.868982569751671	0.933149366044066	0.958078515689340	0.968669131855765	0.926398087435603	0.787935326956020
0.982407195835111	0.958712495253904	0.987142672191715	0.952647485862614	0.920049243914129	0.946331741800168	0.864934637129780	0.922532103387977	0.920736056305487	0.954396762479627	0.975231674576674	0.968567254513586	0.977975645891130	0.946743409691105	0.923001887228478	0.948240016433318	0.987140700722319	0.948360691723972	0.909799188420527	0.919694127739496	0.993600394868755	0.991762795999183	0.917756965583690	0.943042425512521	0.929529549968102	0.981105822166449	0.868991488671713	0.933057834084606	0.958228247497904	0.968628164565163	0.926363640762162	0.787963018992941
0.982410059078354	0.958642552838440	0.987174488859399	0.952687527090465	0.920157562515173	0.946318323258115	0.864832258026822	0.922511105420487	0.920723341004257	0.954439236204050	0.975346689256929	0.968643888265795	0.977954748163628	0.946729853003093	0.922877465740024	0.948244066202563	0.987203551351412	0.948258425312272	0.909770411602053	0.919661344120008	0.993591431969636	0.991656489212210	0.917731264775179	0.943042885106850	0.929623391123064	0.981077530368276	0.869034436862117	0.933008643954240	0.958337625452864	0.968658426361480	0.926342714648837	0.787997403892817
0.982539666859605	0.958564902658680	0.987287631980201	0.952691356315970	0.920251322443265	0.946199354832552	0.864685220120566	0.922460804891156	0.920535545562498	0.954294994601710	0.975385822085783	0.968692638527042	0.977987157687982	0.946731925644133	0.922735961105350	0.948200724551700	0.987157779946439	0.948224037883561	0.909637957783221	0.919564248324912	0.993583190632910	0.991598617080562	0.917641533304231	0.942973220236044	0.929700973394676	0.981044183573323	0.868947136612037	0.932862176987858	0.958428615793477	0.968730694349236	0.926286706626924	0.788039814144544
0.982537317026163	0.958501269756803	0.987309890845189	0.952732856612935	0.920283328793892	0.946154291481134	0.864672051364806	0.922476753438027	0.920475820943932	0.954233645358054	0.975288346882868	0.968700622688071	0.978074019231887	0.946758001319233	0.922756635024571	0.948226303677010	0.987162448766049	0.948198992249218	0.909592956471735	0.919496402748464	0.993620634756025	0.991631179364935	0.917677032510769	0.943003741311861	0.929576871222421	0.981083333656207	0.868887830983527	0.932830715883131	0.958361460364681	0.968762895179208	0.926210498003892	0.788120949306802
0.982617971739940	0.958452951375052	0.987321427529212	0.952710308149178	0.920383117477981	0.946222885105857	0.864594759690554	0.922541695259746	0.920422309437704	0.954153672978024	0.975245471124980	0.968658932836555	0.978090265936291	0.946852991094367	0.922789363877819	0.948210561055883	0.987081047602764	0.948225773582938	0.909524640488739	0.919479186038157	0.993719132383718	0.991552381090798	0.917718042573498	0.943040906115356	0.929516307936898	0.981062280361248	0.868838107559977	0.932873894917344	0.958271076262465	0.968854815369925	0.926208371391115	0.788128893154566
0.982633442069317	0.958440962252342	0.987295922186579	0.952639702710804	0.920340642141104	0.946258412206189	0.864533322191440	0.922463436565439	0.920433266862117	0.954180051926402	0.975089254584278	0.968632752180317	0.978138982827920	0.946908931917193	0.922736594387341	0.948235037418490	0.987084967328097	0.948275528006247	0.909421005038944	0.919418387196652	0.993696466364845	0.991532586094293	0.917753955636392	0.942959299133858	0.929506401432658	0.981150852630093	0.868866206611506	0.932902385188784	0.958194529011252	0.968864758717269	0.926134078273764	0.788208222959042
0.982554299030141	0.958402382189794	0.987165822550773	0.952685034652278	0.920329550424433	0.946279924703612	0.864462918879397	0.922394668955059	0.920285730211220	0.954086857827280	0.975048083510236	0.968478344048031	0.978209760342643	0.946863501739831	0.922716311462958	0.948147592616865	0.987016549942585	0.948278203240671	0.909320819435508	0.919362590194275	0.993729458314434	0.991596521404977	0.917704087640705	0.942844149334016	0.929488224246206	0.981016026146697	0.868825418741306	0.932989053227609	0.958254235074993	0.968756141984097	0.925942932385132	0.788215288178363
0.982453770863531	0.958244929741564	0.987055954307075	0.952525406920672	0.920232474163541	0.946290891091163	0.864612714621015	0.922364586875976	0.920338922399563	0.954128169178469	0.974923497250803	0.968427641629263	0.978230981816833	0.946898667861162	0.922749096975850	0.948183433467953	0.987055073523731	0.948324248745408	0.909374128303783	0.919368465124949	0.993615915653897	0.991517093991429	0.917756994067705	0.942811827053305	0.929525231265325	0.980982879293875	0.868860224931038	0.933136932613248	0.958316026227598	0.968695150553478	0.925910123815587	0.788173163354872
0.982452412625514	0.958160625985859	0.986940726319819	0.952479545006151	0.920310356573510	0.946253406998634	0.864604769842097	0.922406864318002	0.920289284429117	0.954194666693948	0.974874675313050	0.968308275629853	0.978253634864378	0.946879721122575	0.922786070072375	0.948088752842866	0.987083587218646	0.948336271110631	0.909348387206255	0.919335972390310	0.993639055402086	0.991430218246058	0.917813507386687	0.942724655274360	0.929584356082216	0.980976199573320	0.868828892531759	0.933184512784166	0.958405049104202	0.968681295782972	0.925895564695332	0.788215148816237
0.982527650343965	0.958077862543717	0.986876028065648	0.952455129694301	0.920267227884712	0.946207370249140	0.864611971736085	0.922390020812778	0.920272675765259	0.954166523482352	0.974945238662484	0.968292046115513	0.978239323498360	0.946919312112817	0.922759879076191	0.948021182091103	0.987095214039726	0.948231068622294	0.909368018216584	0.919298780984587	0.993609304419521	0.991349069580605	0.917882395160506	0.942612311341496	0.929590837405715	0.980912831231573	0.868829448637292	0.933242555497002	0.958398534327762	0.968647684379182	0.925918151116568	0.788240061670289
0.982689976897447	0.958036115586798	0.986917556036316	0.952433817840275	0.920252711777946	0.946081002335910	0.864541527491840	0.922371439834289	0.920181082022538	0.954045657065790	0.974971649023595	0.968331258158976	0.978199504384771	0.946955475468844	0.922671653424954	0.947969921013664	0.987014045866523	0.948189145624010	0.909297736774755	0.919236774042185	0.993601585492326	0.991309805243859	0.917886920947431	0.942488556261681	0.929601612352966	0.980898199446367	0.868773141638648	0.933223863829519	0.958325559838153	0.968558748510814	0.925856192408391	0.788189161021179
0.982629135081965	0.957997035541081	0.986894938474730	0.952563549615011	0.920143187520330	0.945998685581389	0.864592176229908	0.922476370936032	0.920207929403023	0.954100575169401	0.974849788839885	0.968344931377765	0.978137580783931	0.946934039995481	0.922663679305397	0.947992046458429	0.986959219898283	0.948223905309743	0.909314478071195	0.919271013853209	0.993611145079840	0.991346170641259	0.917945110015832	0.942450018571867	0.929575084028259	0.980935388661683	0.868789646262199	0.933221997392480	0.958303803367521	0.968468896137132	0.925811400355844	0.788147060346285
0.982669931278351	0.957871951198725	0.986905394953090	0.952652629470122	0.920160478875342	0.945962975614035	0.864657278191754	0.922540604250852	0.920271752162243	0.954107726891174	0.974808715412195	0.968289318665610	0.978011913514538	0.946919326542932	0.922647053882108	0.947995525599982	0.986852444289878	0.948282648011429	0.909447559296518	0.919310737471496	0.993651020512815	0.991316071700856	0.917997181902821	0.942467092196218	0.929671245787464	0.981001534638633	0.868874160711519	0.933242147242858	0.958361998974738	0.968479542061828	0.925856396754794	0.788012921779819
0.982720299305392	0.957796945106478	0.986944592130123	0.952606073140019	0.920031196044668	0.945893841323031	0.864724365943795	0.922560517473942	0.920303344831003	0.954136057370429	0.974700700507451	0.968262104363955	0.978058148364695	0.946882617305114	0.922592858416051	0.948016263514382	0.986801391630049	0.948400879404730	0.909644186230570	0.919292879408761	0.993644595608899	0.991356851406750	0.918042338080543	0.942487001563923	0.929678821448307	0.981135065671046	0.868886072858833	0.933251275557734	0.958368104497447	0.968608393345858	0.925931894599177	0.788036350743483
0.982648354402767	0.957879974691655	0.986902400705036	0.952662737166918	0.920000270038019	0.945881844798451	0.864707859912169	0.922600430936575	0.920232475329966	0.954046689217478	0.974713485169378	0.968169653300552	0.978145330475188	0.946842287400791	0.922588035942671	0.947963303122821	0.986674971088592	0.948475131124879	0.909656245260791	0.919188922277056	0.993630273638662	0.991437434617987	0.917967692436235	0.942489557730715	0.929581680633371	0.981057960229162	0.868797155018998	0.933249876048815	0.958390046580167	0.968658468276484	0.925868397655121	0.788048840292205
0.982546281783729	0.957965945251670	0.986858548018039	0.952604766324325	0.919901283773594	0.945964972924396	0.864872617161648	0.922633097854418	0.920363335654737	0.954085921674418	0.974701949566130	0.968302062503959	0.978221450433027	0.946911150173602	0.922643026800499	0.948025015045881	0.986655530289256	0.948598158415092	0.909755032609204	0.919184902957057	0.993515820770144	0.991391867813706	0.917998458263716	0.942511107698922	0.929455189848628	0.981036778457748	0.868849032176277	0.933349099351373	0.958305761986973	0.968675647893525	0.925911671746062	0.787982420907267
0.982498122372868	0.957995117239242	0.986684461269928	0.952657095826280	0.919995338631487	0.946127539156334	0.864900961605208	0.922639821354810	0.920416479700078	0.954196311858047	0.974775962494509	0.968248797411496	0.978310995925529	0.946869716803106	0.922735692112837	0.947991476957033	0.986638299738627	0.948708458400813	0.909837496699034	0.919139242000952	0.993581964745895	0.991328396148771	0.918028593040684	0.942470562020844	0.929382373264134	0.981075040457081	0.868947493901084	0.933413334964570	0.958395187936592	0.968645729974155	0.925889940981636	0.787982858208861
0.982493053646808	0.958004169646629	0.986570281671089	0.952664812490755	0.920060902458513	0.946211880632298	0.864925920162365	0.922676491740140	0.920457452674179	0.954238766591544	0.974820146812382	0.968288309545585	0.978381859840815	0.946869233359947	0.922754232602959	0.948010489994014	0.986684021764981	0.948675290057537	0.909940610082958	0.919139015141410	0.993489487387778	0.991253165397275	0.918046649931139	0.942454117923745	0.929435670264406	0.981011682902158	0.869103121584997	0.933556371146931	0.958465950453281	0.968675914392747	0.925892874929317	0.787937069020587
0.982565405095893	0.957994198689186	0.986537942297880	0.952692579939406	0.920090156031893	0.946110802624465	0.864846372965495	0.922702931269336	0.920325462198681	0.954112719703798	0.974863542262805	0.968336836460615	0.978447863737514	0.946833147408675	0.922668969644567	0.947970977979574	0.986730779501034	0.948610742704028	0.909872562380648	0.919098941896179	0.993381228981185	0.991198408580456	0.918014241005879	0.942345122747769	0.929487728388554	0.980999932718064	0.869165763407384	0.933560278917171	0.958505053807400	0.968747462736176	0.925841769315894	0.787880001759582
0.982540180093129	0.958010274597620	0.986518194015311	0.952782948235141	0.920008333255013	0.946003049507790	0.864777712004099	0.922625379767645	0.920227032056316	0.954049500736686	0.974848917188947	0.968384494225736	0.978502263907586	0.946778189540476	0.922608384171849	0.947995664575948	0.986802724027192	0.948480743117787	0.909751140242774	0.919082016148204	0.993313774300661	0.991235399875446	0.917980564750199	0.942304855202134	0.929402365163194	0.981125816941050	0.869151243872967	0.933557677649439	0.958430391005048	0.968836330422094	0.925716524218856	0.787903139075485
0.982655486222564	0.958110601442300	0.986574404341056	0.952869621786960	0.920007741436656	0.945985076431410	0.864584851274312	0.922623884225300	0.920107876501112	0.953916506054829	0.974947326521454	0.968408211992771	0.978446269533012	0.946703763859934	0.922493694749768	0.947986196021628	0.986783295459039	0.948418611946378	0.909605009735390	0.919103593775835	0.993273588621190	0.991179861449341	0.917940755662969	0.942304249724834	0.929388118782670	0.981172048707003	0.869081373275966	0.933480860425870	0.958314596306316	0.968924327510437	0.925620395853721	0.787859715472110
0.982782228454766	0.958216858218356	0.986612765502130	0.952903013147220	0.919900623404206	0.945887090216156	0.864431898232218	0.922476474831693	0.920047345835492	0.953856004739071	0.974941425701072	0.968441155039136	0.978449419132471	0.946630279243779	0.922309893638584	0.948013855641886	0.986769219363830	0.948440012911821	0.909478698834721	0.919089565181638	0.993192075131441	0.991200473735926	0.917901383040445	0.942203015381847	0.929287185415553	0.981269738804621	0.869053064942990	0.933298983674264	0.958212349908992	0.968921560438945	0.925558307927391	0.787906621109572
0.982832055325526	0.958256412703906	0.986625440951729	0.953021310807527	0.919866659006657	0.945850139584617	0.864211391314395	0.922323172779853	0.919850013578949	0.953708840388022	0.975058621055800	0.968341259546273	0.978466687472047	0.946563926028505	0.922183321410346	0.948005514029090	0.986681052118561	0.948330596597875	0.909319509122643	0.919018165463161	0.993194630011135	0.991336888130712	0.917782715394761	0.942130282557200	0.929172299199427	0.981130831254445	0.868936808113476	0.933144960213589	0.958158706086860	0.968840879286982	0.925408936431827	0.787870828343321
0.982871745413649	0.958177309488461	0.986714362539809	0.952951465823664	0.919815214352239	0.945861820954494	0.864223298876690	0.922267439295236	0.919862863545419	0.953735717780571	0.975073742710431	0.968362312388224	0.978454246799371	0.946579737698268	0.922165523273572	0.948132238604487	0.986714225569310	0.948276087116360	0.909331169211068	0.919077738367469	0.993097950497457	0.991328359726640	0.917794732658337	0.942188283239271	0.929151816683133	0.981105517964322	0.868967860858622	0.933153950384316	0.958135096709685	0.968887747028544	0.925455068787229	0.787830994846168
0.982952913584688	0.958173780320224	0.986723238429435	0.952997199751316	0.919923298217863	0.945874019754993	0.864185000141565	0.922273429356329	0.919846273578413	0.953832751023318	0.975116733957047	0.968261358636549	0.978453491702339	0.946556013895124	0.922181942416461	0.948093811303425	0.986718436898793	0.948251379404106	0.909330917171321	0.919082732451220	0.993127928992523	0.991287752212513	0.917783510942604	0.942249986309359	0.929188522995559	0.981187562691788	0.868975379007080	0.933140994697954	0.958169956938391	0.968976564613241	0.925474162275014	0.787846214766077
0.983007641385563	0.958185855017540	0.986746677357079	0.952995530967170	0.919929876663297	0.945939340195563	0.864223080790096	0.922204028257000	0.919917843032265	0.953890926379178	0.975202948709544	0.968220281034253	0.978496152009145	0.946645173995196	0.922200507345026	0.948108207887149	0.986784907604632	0.948208932033081	0.909417127310387	0.919105061432431	0.993077714302367	0.991326205835874	0.917835232533485	0.942338451884499	0.929177998365915	0.981263944919790	0.868985016184413	0.933205021078795	0.958092762247789	0.969083865481216	0.925494442963342	0.787836912244385
0.983103555240843	0.958184396089577	0.986824383126009	0.952921683875281	0.919937730765089	0.945929682764570	0.864182915251165	0.922146834447452	0.919928150682537	0.953855797092514	0.975245017600455	0.968229624591322	0.978564960651656	0.946747162771728	0.922232101548297	0.948092834634949	0.986791572974416	0.948186016492555	0.909413931690391	0.919111546679813	0.993079747432162	0.991367083814801	0.917805104825960	0.942260553049060	0.929130341248937	0.981339995737364	0.868948682210743	0.933207021959178	0.957957459055659	0.969183365942338	0.925490990393624	0.787780184382094
0.982974835842370	0.958161500310358	0.986793096152607	0.952983586667348	0.919863714445375	0.946032877517856	0.864247727521514	0.922180799550702	0.920032615054938	0.953942943776551	0.975134049211955	0.968232817328095	0.978615867680302	0.946759031051979	0.922330820215177	0.948106832183278	0.986778395356002	0.948219246877165	0.909415776105085	0.919232846020620	0.993090137523474	0.991512753275158	0.917783515491108	0.942176805180377	0.929056499214370	0.981392522738984	0.868967434525537	0.933253300017784	0.957811137646081	0.969227388926562	0.925477169350451	0.787774270171606
0.982946724391141	0.958093755412090	0.986752037977733	0.953055357273341	0.919869593628269	0.946175944178640	0.864267684513515	0.922261894313737	0.920068833543953	0.953989858187171	0.975057484525322	0.968196199822011	0.978501998518862	0.946768961493558	0.922372862860836	0.948052282059225	0.986675050908814	0.948215419990071	0.909446205805786	0.919332052991422	0.993134638863517	0.991536039543016	0.917723973550862	0.942119246687818	0.929131622749486	0.981465880553132	0.868948113584045	0.933262708852910	0.957768010147965	0.969177409334177	0.925469981869900	0.787708914565338
0.982947550813132	0.958150660942804	0.986787227598685	0.953031651500371	0.919729363358750	0.946159389566905	0.864242324852643	0.922291263412122	0.920046583352221	0.953965179087836	0.975009871092647	0.968244831359025	0.978418240056999	0.946719950507088	0.922348918238492	0.947991348784707	0.986679005829617	0.948248113497134	0.909420818527997	0.919348449709933	0.993127037415460	0.991572517880641	0.917620381849061	0.942038463971015	0.929145792160145	0.981601583116396	0.868904624200673	0.933223377149962	0.957740335066099	0.969176450976933	0.925450928396495	0.787810782030758
0.982858065180202	0.958331419019017	0.986816225156749	0.953096341969041	0.919644314902301	0.946047186080454	0.864105457748087	0.922257223817938	0.919890403274226	0.953830681646081	0.975071041824701	0.968263716505173	0.978357180847956	0.946589173123146	0.922339040164708	0.947830976172377	0.986622107366605	0.948129964820862	0.909253822823890	0.919254833365158	0.993200772925812	0.991707472934954	0.917462284163290	0.941957856528130	0.929063130216927	0.981516935055005	0.868797687170277	0.933082276337000	0.957784194529373	0.969112797441312	0.925286031871012	0.787910130682479
0.982745192384306	0.958435594267800	0.986934662158876	0.953043489920333	0.919509355981061	0.945929360370280	0.864112051933133	0.922223892783445	0.919903904517721	0.953806175287438	0.975043353568972	0.968495136500788	0.978311001606940	0.946574246732681	0.922387676095563	0.947780253640942	0.986629158237497	0.948058919303561	0.909174849005391	0.919227016237435	0.993139236873039	0.991745407178136	0.917311270498916	0.941953008355817	0.929017293406787	0.981428213017020	0.868774549188662	0.932986601511513	0.957788493501573	0.969054950186255	0.925242308034379	0.787884961118996
0.982641542110861	0.958437486155048	0.986958198244251	0.953062902326246	0.919582913089604	0.945925516304005	0.864002336433777	0.922217262634271	0.919929499860840	0.953836030550684	0.975084569217378	0.968559375251277	0.978286596716173	0.946404128102017	0.922438076144650	0.947588991445999	0.986592028603698	0.948031429804500	0.909090068666852	0.919135959732882	0.993245613617823	0.991706200154978	0.917178287547468	0.941890370510665	0.928975697292187	0.981383299949001	0.868785109961712	0.932893676160779	0.957922670286521	0.968971586293000	0.925197361378493	0.787914997264769
0.982573403846833	0.958375506687750	0.987037640158056	0.953069041597485	0.919665865038816	0.945987190702162	0.863976523317873	0.922202275656418	0.919994049143316	0.953836796882670	0.975185215752044	0.968637175464763	0.978257046553198	0.946287202040130	0.922373777797006	0.947491785319013	0.986576437806786	0.947914514407071	0.909127537911648	0.919075108505521	0.993191437833015	0.991619083825148	0.917110508914460	0.941896853848699	0.929040694258243	0.981303456621370	0.868831450340175	0.932859720042835	0.958048383512053	0.968938715953059	0.925208005406544	0.787937045279571
0.982647044816819	0.958289858954884	0.987191790779729	0.953065368026114	0.919761214151450	0.945990451861637	0.863934841921420	0.922160160611680	0.919912202906084	0.953701632109311	0.975265547451319	0.968719051172157	0.978286404726139	0.946228611048299	0.922301211099840	0.947398459775989	0.986492843601857	0.947926122604286	0.909102810678058	0.918990360210187	0.993181184150188	0.991578702876565	0.917010018582597	0.941880572446118	0.929103897584804	0.981236967908885	0.868785348779117	0.932749422147997	0.958148760058702	0.968973661399288	0.925212712471747	0.787932601661378
0.982623513195703	0.958210053814106	0.987245831608170	0.953127268952047	0.919800872331041	0.946053158090938	0.864030745000801	0.922174252797882	0.919942236066649	0.953660304161451	0.975224143203013	0.968764306435607	0.978346820964902	0.946224658859707	0.922386366957948	0.947388856887745	0.986441165096500	0.947966666195659	0.909187323037866	0.918966760555741	0.993236880316452	0.991612957110652	0.917022545720401	0.942003128100724	0.929012143983038	0.981266770871120	0.868803051433716	0.932772078258118	0.958091682254920	0.968985797837311	0.925226869154618	0.787943891627458
0.982737031945143	0.958157084856760	0.987307130192126	0.953147204657252	0.919920682056162	0.946208971475243	0.864018693835212	0.922263904641701	0.919933323824500	0.953605269130104	0.975254780920512	0.968789660105223	0.978371192019605	0.946318122870128	0.922503773599843	0.947381105795020	0.986321896322916	0.948054113760628	0.909227490781903	0.919005444129036	0.993362212370660	0.991552697389797	0.917052746163968	0.942136510757192	0.929009906915453	0.981263499932118	0.868803615305955	0.932852229906168	0.957984140912289	0.969049660158274	0.925335316698131	0.787874638413113
0.982821035082751	0.958147160593970	0.987332479244651	0.953104240139023	0.919880422816847	0.946279299232970	0.864028125219198	0.922186641871800	0.919956203310245	0.953671199697641	0.975197762654375	0.968833489751227	0.978481267816347	0.946387684431958	0.922517879522132	0.947448237071918	0.986332497473898	0.948138206089617	0.909192634860813	0.918994876168545	0.993339675187428	0.991578883011639	0.917106584942103	0.942147130211251	0.929034911878851	0.981382920784324	0.868869712795556	0.932855117380674	0.957859337488011	0.969054240847040	0.925352412723091	0.787857896405170
0.982789920440992	0.958127052251024	0.987293586274416	0.953170791271454	0.919855774737128	0.946343684758424	0.863933745258656	0.922066955416966	0.919772929554781	0.953613098222332	0.975262434876925	0.968699441240291	0.978617192926975	0.946372798870228	0.922511601667838	0.947436834660062	0.986290298236243	0.948133257983718	0.909087576096089	0.918952364815974	0.993360724244578	0.991686778810450	0.917069945656408	0.942108289409624	0.929045909068131	0.981267391837841	0.868867273049745	0.932866425692112	0.957860884578910	0.968957146090740	0.925211640411806	0.787759152741322
0.982708199947239	0.957982121201222	0.987249252736473	0.953021778724022	0.919707297689185	0.946375034971648	0.864027478760145	0.921946039207606	0.919778828173177	0.953646206927631	0.975189517413144	0.968653472067882	0.978710698779581	0.946432756258110	0.922491219543890	0.947561201481525	0.986362366107369	0.948132053249924	0.909103248175014	0.918933276862409	0.993265661434025	0.991653623906188	0.917092635969302	0.942127515273271	0.929088305976505	0.981205591871543	0.868900480178065	0.932921595871152	0.957897666835376	0.968919457354166	0.925181876746901	0.787614298796309
0.982687805174234	0.957938251065707	0.987206581214757	0.952965647190979	0.919751858403324	0.946382563841673	0.863974800738381	0.921872295659413	0.919639537272844	0.953666283664740	0.975158352328265	0.968552281322148	0.978746167521357	0.946425280325763	0.922407335101129	0.947528277894142	0.986426925678009	0.948091920891173	0.908999748247379	0.918881467224585	0.993298934289849	0.991613514081408	0.917082369694693	0.942088536926308	0.929153082730020	0.981215880169726	0.868856211227566	0.932843931656188	0.957984197357507	0.968937235739873	0.925131956545365	0.787561965335564
0.982736934727063	0.957902608855429	0.987208290401663	0.952931019341638	0.919676695988105	0.946401685916384	0.863948595369865	0.921763378238111	0.919550860499045	0.953575812950563	0.975240083609198	0.968555946402287	0.978730895273096	0.946438657601573	0.922287550435832	0.947470318228336	0.986499876215376	0.947954789906909	0.908934169913592	0.918810760949161	0.993265780864138	0.991593044823818	0.917077681839514	0.942044451591853	0.929165116629544	0.981169691129949	0.868809428899261	0.932793973595631	0.957987754176980	0.968919312709578	0.925121693120896	0.787504141315079
0.982900833673309	0.957903490976984	0.987312924533821	0.952929435184339	0.919657186590451	0.946316848738980	0.863833381711781	0.921685332354336	0.919388256442519	0.953408644226748	0.975298000058596	0.968596831761522	0.978677345465250	0.946427563716707	0.922151717603424	0.947401884837719	0.986470597670451	0.947903930571139	0.908824631219795	0.918738230521942	0.993285859017063	0.991580387164636	0.917020670591158	0.942006893640279	0.929216788930811	0.981172415026744	0.868729192525011	0.932663046440446	0.957939560060216	0.968840282325371	0.925048679697382	0.787428222819150
0.982857813453002	0.957915525824343	0.987341436642918	0.953105326155712	0.919578619069441	0.946297602525995	0.863867803305540	0.921725521595385	0.919375913734500	0.953415777071760	0.975229728709847	0.968632819740009	0.978597173838784	0.946367615103941	0.922127410283629	0.947384109739287	0.986478596396113	0.947973636631329	0.908861976127164	0.918792812186393	0.993326189938628	0.991652039023904	0.917049385215444	0.942067290778037	0.929255934416847	0.981175852905344	0.868750079771173	0.932609912309186	0.957935783837731	0.968770816874112	0.925034705414612	0.787386623856061
0.982911090291558	0.957886879777948	0.987375721001057	0.953234352717945	0.919666566663138	0.946333808947430	0.863931998141480	0.921818861499243	0.919451824250033	0.953401117081319	0.975263316327328	0.968627474965840	0.978490653982838	0.946361572742954	0.922133411317628	0.947372175820699	0.986431704495919	0.948062773417169	0.909031038600902	0.918874134912993	0.993384060326451	0.991646421995613	0.917098770993089	0.942171764421826	0.929458924686243	0.981176860771020	0.868832328620308	0.932611571804984	0.958005714867138	0.968792484915047	0.925118207059013	0.787266471714487
0.982989194142854	0.957893112214301	0.987407266082908	0.953228788592027	0.919655723074765	0.946330732331278	0.864021719383401	0.921937206360824	0.919536645194188	0.953417717304915	0.975218144874697	0.968632530965151	0.978584166868211	0.946350758096705	0.922139640013905	0.947386971071542	0.986471539210298	0.948181593559426	0.909263754152235	0.918927700518168	0.993351931759188	0.991706019407618	0.917175294358720	0.942263407514807	0.929588507847674	0.981277544040639	0.868897277342633	0.932663557970613	0.958033398955919	0.968927194718746	0.925212719003505	0.787301695475343
0.982948175594869	0.958032949958403	0.987374790979476	0.953269512639313	0.919743599848971	0.946400195588120	0.864008416854267	0.922117608812448	0.919513032481690	0.953350322189549	0.975275793053224	0.968585571669335	0.978749613318916	0.946326811259553	0.922199923432665	0.947336533584945	0.986455927115242	0.948231107274247	0.909292259306666	0.918889996613404	0.993319765549626	0.991792701436122	0.917181691967710	0.942356183167109	0.929601889787501	0.981203229653059	0.868861173218454	0.932732149582544	0.958084779376494	0.968984143713869	0.925176058855054	0.787312111246888
0.982864941566610	0.958139860548781	0.987355673592033	0.953163670231118	0.919755549225613	0.946511195612845	0.864187516398977	0.922295966580719	0.919698971293144	0.953423906304392	0.975245723532133	0.968739499121940	0.978870182835752	0.946434947680974	0.922320684238081	0.947417503893711	0.986490389860729	0.948323426264530	0.909394231964765	0.918945353843106	0.993207315305649	0.991736755855653	0.917268791185582	0.942462243205630	0.929547697206438	0.981182836390126	0.868930536178840	0.932863713208555	0.958045515380148	0.969019139177585	0.925232855694542	0.787228205653433
0.982789971606917	0.958132049746871	0.987208761504486	0.953148505149136	0.919922710473080	0.946675306873181	0.864207453398587	0.922352850258227	0.919803542874412	0.953558927245402	0.975277380117645	0.968674139942916	0.978952190476555	0.946444390642370	0.922471351553792	0.947393434811314	0.986478668224585	0.948400154867211	0.909423850893819	0.918943086605372	0.993291611489057	0.991655448807417	0.917334255257228	0.942470647006076	0.929488117155588	0.981253256004158	0.868998023128173	0.932932882137597	0.958129594528604	0.968983953731974	0.925230253048358	0.787200744618313
0.982701915496737	0.958101989293865	0.987140280567605	0.953108698798375	0.920014894215757	0.946765973387795	0.864231904843361	0.922371652715759	0.919893427445691	0.953651675027024	0.975291945360174	0.968676487646445	0.979001599627552	0.946474136989637	0.922526265338767	0.947414002514249	0.986506616873523	0.948336200684136	0.909479220196298	0.918962396973393	0.993249995204517	0.991576090055936	0.917354595193027	0.942458724848058	0.929542246923791	0.981211168212754	0.869104334663250	0.933049756275464	0.958183198598003	0.968982685912258	0.925269752892359	0.787141624776466
0.982694369323026	0.958086792480870	0.987128625393028	0.953073957711721	0.920047456704374	0.946675610024940	0.864172282615754	0.922406073025152	0.919801573007608	0.953610004798560	0.975268550399905	0.968702485301698	0.979041546730402	0.946443121708864	0.922459219775519	0.947355854979589	0.986509248407149	0.948238421359077	0.909351892237625	0.918930049866119	0.993192963692814	0.991534845755005	0.917308310289710	0.942326494656421	0.929634620147156	0.981240796445097	0.869127198661235	0.933025037024876	0.958222604334356	0.969019489576126	0.925263821326501	0.787076889728039
0.982587824247905	0.958071819762161	0.987111897892386	0.953099247984922	0.919961292845232	0.946554530126472	0.864119248041328	0.922325018000056	0.919761959662052	0.953600627097809	0.975175081525319	0.968753283232630	0.979058696380378	0.946386076184989	0.922449434481618	0.947325764090034	0.986523654817097	0.948120530894767	0.909213135558504	0.918901271210083	0.993165243310254	0.991595465244581	0.917254486982414	0.942249737194963	0.929580280161196	0.981409931776296	0.869092614168545	0.932982910065042	0.958119753507489	0.969065145525389	0.925204256611399	0.787115620016503
0.982630639911588	0.958115679999322	0.987158355201326	0.953139249963863	0.919967499403705	0.946544235706476	0.863982213796711	0.922342336828671	0.919698025054326	0.953511438851565	0.975206794319156	0.968788917501090	0.978962887412397	0.946337711001387	0.922392009539830	0.947257294655563	0.986455308639394	0.948062911683117	0.909054297709942	0.918898610430502	0.993153106088918	0.991535072468745	0.917197005169410	0.942226907429277	0.929582224289751	0.981476805338595	0.869027992453432	0.932846332380090	0.957971838344189	0.969093670355426	0.925155584404705	0.787086625475713
0.982683373971954	0.958167937449691	0.987199000305994	0.953167851733154	0.919910387181227	0.946461555952534	0.863934042566922	0.922200652731101	0.919657402603132	0.953477764826498	0.975121219070122	0.968856658237403	0.978901454061777	0.946319848984707	0.922270314997518	0.947239009608354	0.986425761642132	0.948097010984848	0.908928599734636	0.918874543816541	0.993076032540214	0.991528443133950	0.917194681699425	0.942129878379119	0.929521527843790	0.981581412893627	0.869038410201430	0.932638470080335	0.957844383343773	0.969052156687278	0.925113629033054	0.787173654630699
0.982695997936428	0.958216885689411	0.987227008588425	0.953297670805045	0.919956491420723	0.946466128106114	0.863863675345286	0.922054788930516	0.919524742609296	0.953367033571721	0.975159383052675	0.968824352816399	0.978848284043832	0.946302821681699	0.922214042932948	0.947197908151179	0.986322861229733	0.948050149289373	0.908832264477047	0.918798011268691	0.993120003497025	0.991642150312847	0.917190336703678	0.942079630814914	0.929445901608089	0.981457243061203	0.869007202246398	0.932512114490050	0.957762644518425	0.968963435119030	0.924993920858049	0.787184963499584
0.982723350312282	0.958164996943308	0.987312635584523	0.953266407311255	0.919983742923819	0.946498406408435	0.864071639866543	0.922032313779873	0.919620596968851	0.953420694655647	0.975121760002419	0.968902167691371	0.978780219394434	0.946373402357895	0.922279502840212	0.947301287088858	0.986318224536010	0.948083525939184	0.908954155387875	0.918839210161374	0.993088250939875	0.991616241611797	0.917345853961961	0.942150049779032	0.929445622423185	0.981432208211253	0.869131681575702	0.932567919949312	0.957690261441285	0.969013184088822	0.925094909999261	0.787193896635321
0.982773916635257	0.958207895673307	0.987315151819427	0.953363444623375	0.920139620870683	0.946503691639192	0.864160433578048	0.922105711068767	0.919642657840611	0.953511736025429	0.975116508302127	0.968851740709948	0.978699586964202	0.946384665316390	0.922378139486927	0.947237533729720	0.986296944918915	0.948192380276185	0.909053865293651	0.918818724189570	0.993172576600612	0.991582565825836	0.917465896613254	0.942215432260324	0.929480336715438	0.981512972104866	0.869203630431375	0.932604543787029	0.957639699800912	0.969105991789674	0.925211207438341	0.787277028408846
0.982819491538880	0.958269281501380	0.987346893918984	0.953399110133203	0.920195497085660	0.946571751740571	0.864293868063996	0.922114124758121	0.919723153445475	0.953551758609009	0.975161693086083	0.968837348385405	0.978672160556495	0.946454503950103	0.922476192502299	0.947229065399406	0.986332113064558	0.948245952637172	0.909224580786385	0.918803046181818	0.993135874760041	0.991597737161231	0.917615977338623	0.942337930092361	0.929465257244245	0.981578288122247	0.869290589446871	0.932733857673834	0.957516359631605	0.969210253061931	0.925344439812568	0.787328230928843
0.982908124244129	0.958303577652786	0.987433818638664	0.953373854700042	0.920266757294047	0.946565349788947	0.864328375052901	0.922072149830481	0.919729232299513	0.953509000366114	0.975228955551704	0.968860106381320	0.978698670911244	0.946509989860936	0.922555253851440	0.947209326736316	0.986304811890956	0.948295371433348	0.909278651066196	0.918787648736124	0.993125002027669	0.991630457536943	0.917680330648739	0.942314063296689	0.929382188356089	0.981625936352064	0.869321088550614	0.932785248005271	0.957389365646598	0.969258419299205	0.925439710650329	0.787311113418402
0.982771069161115	0.958297905153963	0.987403432115903	0.953476067312148	0.920228273374598	0.946684421634782	0.864439527135986	0.922068749069820	0.919837112724019	0.953584664117070	0.975176520850489	0.968861129290763	0.978695159284613	0.946441350313947	0.922691752134023	0.947223808869364	0.986317571163290	0.948370867749863	0.909286715966681	0.918894195352668	0.993107494780891	0.991745666312390	0.917757247006243	0.942274263852019	0.929277815491222	0.981647574108321	0.869368391196704	0.932872289919731	0.957229244461027	0.969219924881845	0.925516195346384	0.787322017203682
0.982747858955143	0.958235986343504	0.987349005378695	0.953559637906434	0.920248546394977	0.946831226291196	0.864439087395133	0.922080710166884	0.919912346454641	0.953669838515004	0.975182116602179	0.968841709340919	0.978529479120764	0.946426708788675	0.922780716308685	0.947161780235310	0.986245840135908	0.948366957245773	0.909319611828192	0.918983124419479	0.993147711221615	0.991728435925550	0.917743524582929	0.942266048378130	0.929335716746195	0.981679617013628	0.869360259644240	0.932911095682556	0.957198549961319	0.969090380633044	0.925576058116298	0.787226604170467
0.982760742785357	0.958310391152562	0.987393514286553	0.953525699324240	0.920119237704104	0.946802275991172	0.864389758207912	0.922087837109508	0.919928094484804	0.953693196884722	0.975180253374376	0.968905522989514	0.978447017301642	0.946391304478749	0.922787217222335	0.947112278400451	0.986291084967681	0.948379251512013	0.909265601980559	0.919039319506381	0.993192690790393	0.991704124429017	0.917691477337952	0.942220056322794	0.929382436928781	0.981784008329926	0.869339093978829	0.932921129451975	0.957197882692018	0.969032584569484	0.925575913246290	0.787278568773373
0.982714773024141	0.958537046807538	0.987431480368795	0.953596799660042	0.920030367579838	0.946680176290942	0.864223531933954	0.922036889763839	0.919814157119282	0.953620617863096	0.975278955352081	0.968936831101664	0.978421964383118	0.946283400000246	0.922754465963280	0.947010233055710	0.986268989050192	0.948265336499488	0.909051031758208	0.918987616679118	0.993341223197074	0.991803791005283	0.917607052932188	0.942164066830417	0.929348043314996	0.981682455928041	0.869271607633086	0.932815781880212	0.957253523747103	0.968930742430808	0.925410066895580	0.787339555227033
0.982675436881415	0.958692552028569	0.987529128992718	0.953576930490428	0.919900331638866	0.946587100175403	0.864180974118645	0.921948169313665	0.919825483667703	0.953688160799429	0.975248141612662	0.969207252195739	0.978415066624011	0.946302920346786	0.922740405440099	0.947052470035871	0.986328850273968	0.948231638036997	0.908921047750014	0.919011678948867	0.993362743233805	0.991835537493263	0.917515936335897	0.942184817917820	0.929323178369067	0.981584305120972	0.869255196290712	0.932680948346849	0.957259334533571	0.968869683908210	0.925346839631590	0.787266814269318
0.982618339875615	0.958722505874090	0.987514252964935	0.953642437950852	0.919978014808572	0.946594837416343	0.864022677366849	0.921868822587620	0.919778142177059	0.953785668674924	0.975318607039296	0.969303283118069	0.978401826875132	0.946191313907696	0.922691628409296	0.946965603041731	0.986374727963559	0.948242915213071	0.908778081196170	0.918966505335792	0.993522185839138	0.991808359369117	0.917405252413382	0.942134843418115	0.929313536535286	0.981581510642922	0.869246513800378	0.932563887805760	0.957406674052482	0.968791037003875	0.925241087590989	0.787271540196492
0.982604988863037	0.958684265300675	0.987553716065872	0.953680152537033	0.920050377543750	0.946628197211127	0.863914918220317	0.921787872916516	0.919748818127969	0.953819419764308	0.975466370606784	0.969395393758572	0.978378280838081	0.946137095425162	0.922516937003550	0.946954344950339	0.986448728254986	0.948142570190771	0.908754406916974	0.918942652702177	0.993507771325422	0.991716975792816	0.917324686233871	0.942115722622322	0.929399969752096	0.981533972258826	0.869269185595070	0.932492352021570	0.957518818677070	0.968790823292683	0.925185760441779	0.787294635672111
0.982728812820670	0.958648586897124	0.987676487558918	0.953697917471932	0.920134665034109	0.946548467783912	0.863777568342930	0.921712589762659	0.919569291576410	0.953714148686180	0.975564631744482	0.969462945784949	0.978430013296985	0.946105256910392	0.922349307441056	0.946929141110095	0.986438231619071	0.948114080600158	0.908634614993815	0.918871923668370	0.993514004247057	0.991678538264818	0.917207705520785	0.942048528832590	0.929472013867732	0.981506005156926	0.869175606635515	0.932371483498978	0.957585677099065	0.968855039385972	0.925118998240005	0.787351139416885
0.982717717821560	0.958631843412836	0.987699524902601	0.953752760525486	0.920167867162944	0.946519979696591	0.863828139040386	0.921711566707358	0.919546310186696	0.953673724162399	0.975531670472715	0.969485194724183	0.978543143483928	0.946101056079674	0.922359618037000	0.946966830777858	0.986463026921349	0.948105794598791	0.908612834666536	0.918829003349096	0.993582202437224	0.991721792789505	0.917245033003534	0.942122332708987	0.929345810252899	0.981561271028347	0.869122566679444	0.932387530998986	0.957479299955254	0.968876700272092	0.925067100008690	0.787447675463805
0.982798430772611	0.958630905201910	0.987709418479283	0.953740804643185	0.920290838860325	0.946616124142492	0.863822403874501	0.921806204690093	0.919527243366278	0.953607016902607	0.975550802846025	0.969475780912816	0.978588548151537	0.946177759225959	0.922394909613320	0.946963306817616	0.986401443157947	0.948163351730800	0.908580387090682	0.918845090274727	0.993720888299337	0.991665781305220	0.917312703670513	0.942228206171401	0.929277069785490	0.981551115997401	0.869102999593439	0.932458805009235	0.957328202130760	0.968966539631418	0.925116293730415	0.787473092594728
0.982819782792204	0.958647824415855	0.987672438042796	0.953694463776015	0.920259945005547	0.946665921965527	0.863816689043472	0.921769166107234	0.919560998463295	0.953651656019775	0.975450061167260	0.969485205431772	0.978668842392831	0.946214495702439	0.922344032259563	0.947010527322617	0.986414678479501	0.948224872654391	0.908499480033526	0.918821415679169	0.993724854962091	0.991660387810930	0.917405135731855	0.942225449201144	0.929262600091644	0.981646971469521	0.869138297185772	0.932487431277815	0.957186391697388	0.968982254295812	0.925100347383138	0.787574563719626
0.982732802881701	0.958634496675052	0.987555980757297	0.953754849247831	0.920250884587105	0.946705371714313	0.863771514650192	0.921729003734859	0.919425121145099	0.953569152288292	0.975461170069151	0.969350186291790	0.978765084552969	0.946156734990912	0.922343579138134	0.946950091330424	0.986356460848397	0.948217590136134	0.908423761338157	0.918776512128748	0.993786870967741	0.991729826149566	0.917386712633132	0.942166451845010	0.929244087041393	0.981520898838086	0.869097917832856	0.932561327168781	0.957177888774463	0.968880592159087	0.924978064934299	0.787610786606552
0.982618912240975	0.958496890533830	0.987448206796377	0.953579068783276	0.920136482069707	0.946733336109393	0.863922564501819	0.921724022894489	0.919484938923459	0.953602665617397	0.975356143860573	0.969306192037526	0.978814917936607	0.946176561072779	0.922380770197285	0.947029901552126	0.986407183111335	0.948240170447972	0.908464769712880	0.918777123336514	0.993706001555016	0.991644974492705	0.917430251752816	0.942152126581296	0.929268663333668	0.981488576514456	0.869099022108912	0.932676312108949	0.957181581480490	0.968827165069323	0.924989061946259	0.787593088675118
0.982586779893107	0.958425445533354	0.987339630478114	0.953502109202646	0.920204939965352	0.946717759421989	0.863903625616690	0.921738913187051	0.919384433022908	0.953639025958356	0.975312770491196	0.969204491897018	0.978831056451787	0.946142426471592	0.922383995751499	0.946963172280278	0.986433687861179	0.948206540860839	0.908379397297383	0.918711024300965	0.993742254754332	0.991566440861830	0.917460635050481	0.942075182006484	0.929313442581533	0.981499463381790	0.869018039023946	0.932663334441424	0.957221877093082	0.968794770375119	0.924969579081731	0.787630240144458
0.982628771966077	0.958343301064636	0.987284522017179	0.953434897998065	0.920160887857543	0.946659137731187	0.863897997259385	0.921670157339619	0.919310412789849	0.953569735197410	0.975359327764527	0.969183158462568	0.978811942427657	0.946140517631734	0.922331307707664	0.946899826007919	0.986448333551603	0.948049832523952	0.908341800968463	0.918640973707611	0.993711259033476	0.991471562553094	0.917489007184921	0.941947260188427	0.929310592532891	0.981416328955928	0.868985117190024	0.932671418704059	0.957165684723373	0.968742795090879	0.924969185011758	0.787649914893454
0.982737806417503	0.958285559898871	0.987316951492630	0.953387465214287	0.920168775894039	0.946528788405366	0.863774404596455	0.921627306193499	0.919140034493096	0.953414176012313	0.975358817809451	0.969195315784158	0.978780305917764	0.946148249303174	0.922199869096437	0.946829203496188	0.986375059753055	0.947960943507943	0.908207405956346	0.918568294048190	0.993704371046602	0.991408222907787	0.917456518607828	0.941786237357395	0.929315731355500	0.981373988818096	0.868905020409200	0.932632957554103	0.957053694885328	0.968628708371792	0.924896118218775	0.787595136080131
0.982612027414009	0.958223937813972	0.987273465123001	0.953515283770191	0.920088554298117	0.946433963846341	0.863784246588546	0.921705349151700	0.919096974168096	0.953421607784620	0.975216083881949	0.969186085917129	0.978719450582566	0.946109293713502	0.922157968830856	0.946832149122578	0.986334843219583	0.947959332213954	0.908175934852522	0.918594628988566	0.993712610181066	0.991397565745519	0.917518813602520	0.941706475206562	0.929276180080062	0.981375478288811	0.868919831412843	0.932633312976017	0.956997462720835	0.968502596022945	0.924829957041529	0.787547268164956
0.982601936246755	0.958102064996711	0.987266830559761	0.953618200932969	0.920152109659287	0.946410194687931	0.863819986563401	0.921757076191520	0.919133953662765	0.953388976110117	0.975178774992244	0.969089896551219	0.978574245270161	0.946108738497249	0.922155235270381	0.946828149257155	0.986225365120388	0.947977448763713	0.908275285867560	0.918639401632300	0.993752380909578	0.991316145747082	0.917590296332605	0.941698605891584	0.929361947267662	0.981403254344190	0.869010476154130	0.932642338874808	0.957012830276229	0.968479359547757	0.924875325039397	0.787393957312897
0.982631313676292	0.958040560466554	0.987279585127552	0.953594288928537	0.920091303815980	0.946345751865506	0.863895275425673	0.921791340494505	0.919180832003229	0.953388960833869	0.975066158087979	0.969019699394614	0.978587957364523	0.946099170850208	0.922136347752415	0.946840621476051	0.986169470148760	0.948077012204552	0.908463472913031	0.918630905017997	0.993748963713882	0.991334811479353	0.917675907311972	0.941701060603311	0.929351067080852	0.981513229950972	0.869039105910450	0.932649027394467	0.956971682047745	0.968600321155065	0.924974752365968	0.787390798563371
0.982559149510914	0.958156491603237	0.987221732662618	0.953660265999099	0.920122990091007	0.946352144212453	0.863895512734480	0.921910360960455	0.919150308876488	0.953308877255361	0.975091579380524	0.968867593673891	0.978633883536376	0.946082354137250	0.922171815381177	0.946787092348976	0.986054832443490	0.948131656521981	0.908490120000812	0.918529660941879	0.993747598894327	0.991400827434457	0.917648672887945	0.941707741469808	0.929248737997670	0.981409508619436	0.868949208260801	0.932649331430032	0.956962465921073	0.968641147005129	0.924941731037540	0.787375851042317
0.982461587997345	0.958266480436759	0.987164661034339	0.953622253597011	0.920055768089627	0.946432794843860	0.864082097582481	0.922019804249691	0.919325496799826	0.953369174618828	0.975071199908892	0.968930854650961	0.978659837052771	0.946147349517579	0.922288484428412	0.946847750364925	0.986042499715314	0.948223713136906	0.908614624287784	0.918542381039254	0.993647173415073	0.991350003984785	0.917713286010251	0.941748856679569	0.929108554752657	0.981359709316569	0.868998814492088	0.932745364678024	0.956859834529238	0.968646102534977	0.925027807812799	0.787262761357449
0.982397722521132	0.958321522818607	0.986988701137334	0.953688412631826	0.920167530660072	0.946590212654669	0.864111980112047	0.922084786213639	0.919397299061776	0.953512952756855	0.975138940566269	0.968841475279541	0.978697468289964	0.946085902232856	0.922432650079897	0.946807010170475	0.986025329846314	0.948292594295779	0.908707752178414	0.918520517236670	0.993737303273738	0.991286406938214	0.917758140986374	0.941730730133005	0.929012818973474	0.981380878892198	0.869085234897551	0.932810693693384	0.956942243512937	0.968590034171643	0.925059934549299	0.787224909546515
0.982374299569298	0.958361346503634	0.986884973016987	0.953693158501461	0.920226071099143	0.946672576143315	0.864137284963142	0.922171839134614	0.919453028612945	0.953602648316330	0.975193535345136	0.968843117115543	0.978722624040552	0.946051679060344	0.922478745031042	0.946821192749695	0.986079188940753	0.948195464662295	0.908830016518579	0.918541363296615	0.993662592632943	0.991198982590961	0.917766661064059	0.941727288431724	0.929051858388568	0.981286873637141	0.869207983865015	0.932961987321701	0.957013711136748	0.968578063780787	0.925090354396111	0.787147429135632
0.982419531189510	0.958395846995980	0.986861797706635	0.953704762792426	0.920234569719229	0.946612415166958	0.864043222837306	0.922248475463575	0.919327923213742	0.953532767526563	0.975258769871461	0.968869266727698	0.978763633906633	0.945994028242644	0.922443026101382	0.946791269911427	0.986117607945340	0.948093861488805	0.908782867713662	0.918492023449599	0.993580503461266	0.991128412342197	0.917693900253960	0.941610851379169	0.929112728379663	0.981265988809059	0.869237163934861	0.933002190716870	0.957076417814900	0.968612598131062	0.925071944694175	0.787054768297952
0.982359630425757	0.958439419642707	0.986837918783294	0.953770488238220	0.920112764492191	0.946519820649814	0.863958735934073	0.922234873835665	0.919247859190239	0.953520833088937	0.975263019578792	0.968905072415177	0.978796261242305	0.945934986009601	0.922425337072592	0.946815406997740	0.986183550486847	0.947934550212253	0.908683443939320	0.918480792216889	0.993535103916702	0.991141383970091	0.917607193451280	0.941565038672021	0.929023324169540	0.981385760347304	0.869170271141905	0.933041253436771	0.957018033473446	0.968662621570728	0.924999877111026	0.787034275713804
0.982438195853818	0.958549794799899	0.986890573317860	0.953821356961849	0.920054813646447	0.946545496939157	0.863758466948757	0.922284012630245	0.919155422212443	0.953421196084552	0.975388822535688	0.968928643064120	0.978713734828950	0.945884243459596	0.922353723416343	0.946798745702445	0.986146258133778	0.947843977237836	0.908542219730952	0.918523010992727	0.993509967593897	0.991058456626694	0.917510094057530	0.941562573291752	0.928975052766528	0.981417967456072	0.869059442868677	0.933013710676905	0.956913576808122	0.968710330260515	0.924925742927488	0.786938318307143
0.982518915325048	0.958635243531395	0.986910427064504	0.953837794307501	0.919887319075445	0.946496382288266	0.863610998724483	0.922156366642837	0.919134442013100	0.953390465147410	0.975393653280589	0.968955811738541	0.978707190477167	0.945831489534709	0.922209503650005	0.946816614241355	0.986097294744000	0.947857330655381	0.908426705353330	0.918542752792315	0.993414581768955	0.991043252609673	0.917425947647904	0.941465530806016	0.928823751996589	0.981510326242448	0.868986698846924	0.932874166234883	0.956821330564945	0.968678019613709	0.924892982974379	0.786937373563442
0.982508058328968	0.958660090686595	0.986905448880520	0.953937536890236	0.919815094729983	0.946488929617633	0.863402464417732	0.922011778065638	0.918985494686687	0.953260138180341	0.975528849658736	0.968842994727962	0.978723516395131	0.945771842202237	0.922136878137670	0.946801511914716	0.985982466889956	0.947771047083879	0.908302892636307	0.918512612673611	0.993391105081192	0.991128994293605	0.917283732819972	0.941399403583090	0.928662006210821	0.981361988806382	0.868838475221169	0.932756208614642	0.956761090657501	0.968587557647861	0.924756067834945	0.786855017242679
0.982502450762482	0.958551243887297	0.986972921649736	0.953854351290970	0.919741615498142	0.946520224040182	0.863464815393058	0.921974494069380	0.919040897705106	0.953285513962258	0.975546752891329	0.968848316887225	0.978727384240494	0.945784322897594	0.922166730420799	0.946942117289653	0.986000033784588	0.947765603998457	0.908354695165532	0.918597409846347	0.993262408518149	0.991078725710165	0.917264489672464	0.941482968293117	0.928580689465562	0.981307825443557	0.868830603303041	0.932809039554323	0.956707700033416	0.968634484717085	0.924826869791097	0.786767229087055
0.982533314739292	0.958526676034177	0.986961057238900	0.953882395289667	0.919832051377095	0.946553160336763	0.863485510382490	0.921990568259886	0.919061553774344	0.953362984894420	0.975593306747566	0.968743120542547	0.978744311977095	0.945768296200104	0.922211181185551	0.946911639898548	0.986011342345160	0.947814111472444	0.908387027773722	0.918616556062814	0.993273101457395	0.991009876961770	0.917236088184996	0.941583219011522	0.928565806086955	0.981372520929489	0.868806898470000	0.932857118064575	0.956703308296469	0.968702149965499	0.924894286853447	0.786724318624865
0.982550930841458	0.958518414219219	0.986965343557730	0.953857014001235	0.919834407374613	0.946593266849338	0.863573007736787	0.921915396625762	0.919158412106803	0.953394913300262	0.975653841322929	0.968681304401224	0.978813828915823	0.945857132323608	0.922237301287595	0.946923508905779	0.986108337510526	0.947828552040556	0.908490575551436	0.918659060995797	0.993209738570453	0.991009101329389	0.917290159000364	0.941694837417773	0.928520394409502	0.981429811087935	0.868797344993084	0.932969972019571	0.956600516126551	0.968795491014954	0.924956936670977	0.786658286746074
0.982609177930369	0.958503667065461	0.987017997430651	0.953763238201199	0.919862295331620	0.946538612400735	0.863548873811539	0.921856275209982	0.919184410014901	0.953341509147919	0.975672816397866	0.968662091533772	0.978922346740161	0.945954235828835	0.922258095383405	0.946892309820056	0.986138302831531	0.947860085084242	0.908483335542097	0.918686084014427	0.993193849135808	0.991024879734164	0.917244771281139	0.941656553420239	0.928461422980338	0.981477397362808	0.868771144964104	0.933024788272203	0.956454712320363	0.968875680039056	0.924995314395281	0.786532882519179
0.982438776753312	0.958477362059149	0.986972489327245	0.953808619097304	0.919806992764799	0.946590724276460	0.863616131995998	0.921872601923318	0.919305337203539	0.953414245969442	0.975536026591277	0.968635591826346	0.979003783826900	0.945943575672071	0.922322187280030	0.946887816276078	0.986160161403499	0.947966135561445	0.908482255790917	0.918824618117499	0.993196579407010	0.991137163520512	0.917220698016690	0.941588180774847	0.928386226944723	0.981494836422049	0.868793312348322	0.933104210136608	0.956296388581939	0.968898296980695	0.925020332002673	0.786460640475163
0.982370442966126	0.958414909453914	0.986930440181328	0.953840210200702	0.919825024613272	0.946707569434353	0.863620114232569	0.921918582011211	0.919363558045815	0.953454543871986	0.975450323973101	0.968579793554757	0.978909518091788	0.945951520670049	0.922351109792356	0.946821543801576	0.986095137525532	0.948008785686233	0.908514169141246	0.918935887255615	0.993234424465021	0.991146117662142	0.917137282751016	0.941545616385003	0.928456061671180	0.981533426186114	0.868766270400945	0.933115010251784	0.956235681048970	0.968835328183267	0.925044858322653	0.786321867244099
0.982339051413674	0.958476656761388	0.986970185738818	0.953775372550602	0.919694523013033	0.946668541462300	0.863585231474940	0.921931478477856	0.919377638463486	0.953450798414590	0.975380023420689	0.968590297619019	0.978866434088605	0.945910911975244	0.922301864333255	0.946755587484616	0.986113979011895	0.948069163119130	0.908495891419930	0.918968383466086	0.993236720745961	0.991188335516561	0.917030170729313	0.941474789075834	0.928484572866335	0.981659634532961	0.868719198924151	0.933087273967520	0.956186741288777	0.968831011278423	0.925075398063405	0.786351929496359
0.982228783538435	0.958667525888063	0.987006825475679	0.953799374805588	0.919621981007159	0.946526750283686	0.863418035975905	0.921901816714262	0.919261434805332	0.953345051232182	0.975427390711502	0.968572801621953	0.978842652010801	0.945796119772368	0.922280817695941	0.946609499764954	0.986079004746922	0.947969924643670	0.908344934995313	0.918905935343188	0.993324690967069	0.991327525788223	0.916873664271123	0.941391537605410	0.928435111326059	0.981561888713744	0.868616455874702	0.932946635940185	0.956218190477676	0.968776385074492	0.924973431838579	0.786375972897747
0.982111461797146	0.958769370789830	0.987129398661843	0.953710882651002	0.919492739810560	0.946390265459185	0.863422329054636	0.921878615878438	0.919302784099699	0.953356086733185	0.975385033995251	0.968764305152470	0.978830173146875	0.945784617035109	0.922332443106886	0.946610219082291	0.986113999269891	0.947943730691424	0.908284994820379	0.918921539170268	0.993270066528109	0.991348256320779	0.916713571059153	0.941360242830427	0.928396781255741	0.981456605794226	0.868601837383556	0.932837510692740	0.956219952168642	0.968746814034777	0.924982074226436	0.786264641897489
0.982006668459194	0.958763781143670	0.987148364857757	0.953711433946090	0.919577282151858	0.946395334856466	0.863310924648218	0.921871117157131	0.919335269071814	0.953413880284900	0.975414711621126	0.968795569987804	0.978832928458808	0.945629123319643	0.922376250757514	0.946464705486714	0.986105555190764	0.947971391080460	0.908199710646899	0.918865776867404	0.993356130689460	0.991296476082136	0.916586806684037	0.941258373923225	0.928362101035430	0.981401073047522	0.868616930580373	0.932729050503188	0.956368034372529	0.968682504442750	0.924984228878479	0.786224842738116
0.981945639514611	0.958692309334888	0.987196513662695	0.953692933933226	0.919652307732736	0.946457038117902	0.863271800095947	0.921853007356038	0.919393155806941	0.953442973679835	0.975494146199649	0.968827339213583	0.978821365171581	0.945535256055559	0.922310014941171	0.946404951695751	0.986122067946161	0.947885892228334	0.908231338824529	0.918832088397842	0.993289826126631	0.991174493030640	0.916527543972235	0.941231078715961	0.928415037982617	0.981298496670230	0.868659958124838	0.932686055359819	0.956506414791628	0.968665949436596	0.924993657486733	0.786176731636529
0.982030849472042	0.958576333723196	0.987308017756245	0.953681195778545	0.919739426753174	0.946452886805732	0.863206516526644	0.921809531688469	0.919295185360274	0.953335248540502	0.975553635295347	0.968888841052577	0.978854191927030	0.945510460346642	0.922242597114512	0.946326309564883	0.986057801911779	0.947887374879968	0.908198692483085	0.918762725165790	0.993270042044906	0.991105634387977	0.916427504524846	0.941185705081563	0.928465122208189	0.981213352355521	0.868609027859925	0.932590420032631	0.956628706957229	0.968700692128178	0.924990208993747	0.786115112565568
0.981994597644739	0.958463571666779	0.987300094871911	0.953742550736136	0.919737555919408	0.946491453002799	0.863297987863562	0.921850052833407	0.919320065046732	0.953312918163463	0.975476878490366	0.968927017858543	0.978907328592048	0.945536869226329	0.922335142331205	0.946333305620906	0.986004839117888	0.947899023481631	0.908267944767172	0.918730864774848	0.993309241894001	0.991114685244621	0.916463870282168	0.941266540751400	0.928335813959305	0.981219173823693	0.868597141383919	0.932597208882421	0.956594426548858	0.968708128697727	0.924987843240705	0.786083892517385
0.982079093939283	0.958368491975434	0.987295022832733	0.953745227269158	0.919811097686450	0.946616793154202	0.863292535789723	0.921978944920327	0.919335227738758	0.953256191297186	0.975491726828533	0.968950835063763	0.978897751131993	0.945643271088998	0.922468501994765	0.946331926949039	0.985880518037408	0.947953619691474	0.908296590265933	0.918759499227481	0.993415983786370	0.991058970350662	0.916518717710977	0.941372460063855	0.928279725091292	0.981186327041536	0.868592286054842	0.932675505760906	0.956506853412837	0.968765665599833	0.925071476880171	0.785979472340541
0.982133157806293	0.958312046191298	0.987261332156164	0.953690553346597	0.919745689976073	0.946660821334149	0.863326185311482	0.921954848587228	0.919384798211857	0.953309847484242	0.975416333286400	0.968986155832216	0.978962942365863	0.945722773937903	0.922499307085187	0.946398689736408	0.985876147527711	0.948025328024682	0.908233980295116	0.918758705146976	0.993381503137004	0.991095900794234	0.916582185026695	0.941367777744844	0.928239446414213	0.981277744296325	0.868644806269893	0.932692089980427	0.956392194192808	0.968746918897067	0.925047261261617	0.785944645182428
0.982069054899580	0.958240351508739	0.987181854202718	0.953740410739276	0.919719667853223	0.946681059674599	0.863269288947501	0.921892626359356	0.919233651847810	0.953234853784939	0.975462202191098	0.968839439852767	0.979053317085463	0.945723882711166	0.922514088867017	0.946361293691881	0.985840866030144	0.948008591109201	0.908115885456007	0.918713289148669	0.993397697591071	0.991227250419971	0.916544603697033	0.941314579273006	0.928187293542256	0.981140853100978	0.868629832445461	0.932695878864631	0.956411155500294	0.968616399888870	0.924877956762048	0.785840342422405
0.981951709477008	0.958043596451824	0.987119954622778	0.953585721222088	0.919573335108311	0.946667348448956	0.863396415575314	0.921824116155125	0.919284226330380	0.953258382959480	0.975361228743805	0.968778720669348	0.979108303001204	0.945796708006026	0.922523364743968	0.946465059847804	0.985933836598595	0.947983930346960	0.908134746042614	0.918696869658778	0.993302920807713	0.991214604364517	0.916554993488112	0.941328026213536	0.928179920215754	0.981057700672370	0.868656341398210	0.932752931439838	0.956462042116423	0.968543437112680	0.924849983052123	0.785695113520883
0.981888616257992	0.957941138911452	0.987077815418501	0.953537896301758	0.919641289804937	0.946633172772550	0.863351106231388	0.921808376253719	0.919190287822991	0.953298099048712	0.975320875660337	0.968656812820862	0.979131123850569	0.945794823800454	0.922479068918297	0.946416779771892	0.986025951168455	0.947922048128505	0.908024011647996	0.918651686286293	0.993341344141260	0.991198334044983	0.916543150714234	0.941269297180577	0.928222150679349	0.981057746356258	0.868611786653386	0.932701353687247	0.956563125140329	0.968516352989054	0.924814374228732	0.785638440689628
0.981913885591351	0.957866812127567	0.987092021665864	0.953503071987220	0.919584419651281	0.946600276632949	0.863330664445896	0.921762710871205	0.919141208671023	0.953244010217959	0.975387446470374	0.968645567529737	0.979129239434068	0.945810726912179	0.922390176616934	0.946358156111340	0.986110306974005	0.947749699437757	0.907963594476346	0.918599197852125	0.993321291387457	0.991154852904607	0.916532829240657	0.941213493742755	0.928237602613726	0.981001124155997	0.868575926680962	0.932671510510164	0.956575882689981	0.968474670577045	0.924849350916841	0.785603782866895
0.982064696501032	0.957850727950220	0.987205312980379	0.953491965802718	0.919575761839963	0.946466979448949	0.863212348047732	0.921774215968017	0.918993232523167	0.953125150218643	0.975447068934717	0.968680096751996	0.979109106513100	0.945819773211415	0.922289555596097	0.946298677961685	0.986083567212957	0.947667260388800	0.907841236800439	0.918533079241514	0.993359480492627	0.991106925500817	0.916461492538924	0.941141178289022	0.928301934680219	0.980995345307427	0.868506766212414	0.932565357043922	0.956543643293230	0.968383155159018	0.924820075015602	0.785566324361408
0.982021055644189	0.957840769246158	0.987246292300899	0.953664473050969	0.919514079764017	0.946408796844199	0.863255017597420	0.921893310269248	0.918997692152851	0.953178518142851	0.975392053046895	0.968711666042052	0.979060933163725	0.945774815882878	0.922303501027884	0.946302379377345	0.986103987699130	0.947706846864791	0.907845068404496	0.918598813999991	0.993408246624555	0.991125471267702	0.916497343870360	0.941144623217160	0.928343714054493	0.980989734137315	0.868526231308873	0.932521794418297	0.956552622660509	0.968293964335957	0.924809757406351	0.785566519588413
0.982077522855692	0.957784304071429	0.987294320916644	0.953779523492636	0.919617823011577	0.946449770385265	0.863304305075567	0.922003917798065	0.919070368499469	0.953189596559880	0.975436151454593	0.968696690916354	0.978973475873699	0.945790526682751	0.922338041547736	0.946303599851149	0.986073213250292	0.947768646093814	0.907986438251275	0.918707406023218	0.993449162350816	0.991056441460303	0.916552077088843	0.941198945668814	0.928533571009516	0.980990189366096	0.868607917100853	0.932513552684897	0.956631881183240	0.968296675940245	0.924895744563737	0.785476431135647
0.982153603237819	0.957775811276137	0.987337537924375	0.953763021772897	0.919605381414591	0.946469590216009	0.863374456822072	0.922062553341349	0.919143251051692	0.953205217366509	0.975397751656014	0.968685660974272	0.979090693295269	0.945800083188145	0.922360979923674	0.946321784302516	0.986123512151913	0.947865331433272	0.908190943664275	0.918777167168266	0.993398362419794	0.991065686592591	0.916642496513039	0.941239349222563	0.928648464757251	0.981102695038686	0.868647221191493	0.932540368850406	0.956654682871627	0.968433135207041	0.925000728438875	0.785567276561843
0.982118601846700	0.957889331610195	0.987317595699755	0.953801527413241	0.919701610456011	0.946541029370342	0.863332044197859	0.922176380884044	0.919103310069350	0.953131022006927	0.975464486171724	0.968623373444713	0.979277461940458	0.945799761146910	0.922425083987325	0.946278995858058	0.986139476313910	0.947904031573074	0.908190715464998	0.918756978370642	0.993347153798050	0.991118375402097	0.916664226632609	0.941287821497062	0.928647864579308	0.981035545826647	0.868588905783941	0.932587394559261	0.956708917383738	0.968500155131461	0.924967150896888	0.785648895213091
0.982043775487136	0.957972034856874	0.987330883954477	0.953719985130208	0.919694368923602	0.946648232705354	0.863482747233452	0.922266838224447	0.919301377870539	0.953194440431848	0.975439317271782	0.968755865848600	0.979421516863862	0.945915648776264	0.922529329126699	0.946398971834874	0.986207758952790	0.948008376823572	0.908284662819895	0.918826482038603	0.993237889603581	0.991037803759268	0.916758650136968	0.941383662325794	0.928574378700624	0.981013869651169	0.868641410007981	0.932708616076416	0.956680217966658	0.968540410616213	0.925045211151710	0.785623166191937
0.981981846721372	0.957957076806369	0.987207239065205	0.953744217819135	0.919837490044433	0.946820889405394	0.863480697244892	0.922231827861372	0.919430943781092	0.953318940794634	0.975483441430384	0.968671172644051	0.979527568325846	0.945942811575578	0.922651814363419	0.946428024479161	0.986238226896581	0.948105041975182	0.908321085269743	0.918848337780067	0.993307832152583	0.990964486017517	0.916830954847389	0.941388187432325	0.928488218027930	0.981104748297523	0.868693579184083	0.932777476234854	0.956796304429173	0.968499453864139	0.925077545673273	0.785658428938656
0.981920174467233	0.957919885462842	0.987140676077318	0.953724485513908	0.919889650092834	0.946915131347012	0.863501490500776	0.922189648663631	0.919535192778977	0.953398265113363	0.975498794808432	0.968632726043260	0.979596888603938	0.945971291828979	0.922662345300010	0.946519869916319	0.986321344520852	0.948059910256690	0.908374394282451	0.918879771346273	0.993251542437689	0.990900763076072	0.916847224726246	0.941392851608261	0.928503915804214	0.981094779305111	0.868791473626523	0.932880054913497	0.956885050760501	0.968511291365809	0.925110932142815	0.785667507634806
0.981942740864309	0.957889073506553	0.987113397698756	0.953681127333920	0.919891467221543	0.946847718986397	0.863425852340880	0.922188621220656	0.919420070504364	0.953327406836873	0.975481086209856	0.968623994021103	0.979650954761871	0.945948430913140	0.922570711711644	0.946522684117224	0.986369585359558	0.947971207037121	0.908277831118399	0.918855056859211	0.993186876679052	0.990872389847815	0.916761416957798	0.941252961195055	0.928576420666290	0.981162660477151	0.868807889809169	0.932865434798401	0.956962733091816	0.968572380949673	0.925095346508838	0.785676925109868
0.981855634237256	0.957862327756757	0.987094549357126	0.953704268283105	0.919783329977445	0.946734846921276	0.863351093003168	0.922087572701633	0.919332881651616	0.953281984609692	0.975388685220903	0.968627748794970	0.979678010060067	0.945890225455703	0.922518623141917	0.946539454904855	0.986427570268413	0.947859696363961	0.908168550052520	0.918843235170949	0.993166799069118	0.990942913668841	0.916674596032350	0.941167341596893	0.928488155340431	0.981346034090742	0.868752907869384	0.932845344818665	0.956910137624701	0.968630202628064	0.925038587470881	0.785790784930209
0.981909051865472	0.957894288589004	0.987136779230373	0.953726287787107	0.919766080505735	0.946741780195083	0.863170521705883	0.922096299025994	0.919213225624757	0.953160158709946	0.975424472948383	0.968638902627792	0.979591780509018	0.945841501911208	0.922401549327056	0.946490098406469	0.986392580766529	0.947781715694100	0.908035689359166	0.918841668495126	0.993176067604186	0.990898553301674	0.916588785033610	0.941135455252945	0.928463327333746	0.981416566190548	0.868666636650646	0.932751118292358	0.956798992431672	0.968665072035214	0.925006825184630	0.785843900427477
0.981959193079790	0.957920394760922	0.987172035209909	0.953736838892100	0.919648540736966	0.946667197772026	0.863065083003024	0.921960437972532	0.919104939041296	0.953106272991321	0.975323254903472	0.968682559157107	0.979535745969963	0.945828675448545	0.922229032730417	0.946485250107936	0.986368444680170	0.947777154172160	0.907916896980281	0.918796158427949	0.993124589835982	0.990893911202325	0.916545623041122	0.940999680061749	0.928393358248922	0.981517203422244	0.868633564431366	0.932590762018787	0.956679870933413	0.968609126704869	0.924976041326794	0.786027247774530
0.981964016543871	0.957954537551600	0.987184373680337	0.953830424634159	0.919616977942414	0.946665761824372	0.862918898882059	0.921817172589104	0.918901727042240	0.952960902832268	0.975345497696482	0.968627335696372	0.979481276950958	0.945815577147575	0.922126518225952	0.946458926638131	0.986260340112113	0.947664868611938	0.907814435864099	0.918688038334560	0.993184549189012	0.990996386730251	0.916477521708071	0.940896923368699	0.928309888052697	0.981384599003914	0.868541796865049	0.932474157784274	0.956611240301207	0.968502350374696	0.924818138818897	0.786156905629291
0.981983223684513	0.957875040004462	0.987258366220135	0.953749178737249	0.919566816464278	0.946714117814630	0.863067949212230	0.921805984884858	0.918913464557830	0.952974485233943	0.975286220007102	0.968661452070508	0.979409606819598	0.945912364711535	0.922140702659953	0.946559572715709	0.986252632975922	0.947647836960963	0.907908500519274	0.918703050767658	0.993151206787597	0.990939826070381	0.916559141238777	0.940912817379087	0.928287710817817	0.981332285574566	0.868591696187691	0.932523060969129	0.956563380185099	0.968524600227735	0.924858278515669	0.786302257297058
0.982023783911007	0.957874289985665	0.987255161772263	0.953792395955235	0.919672869035921	0.946757636721028	0.863120071899268	0.921902263195851	0.918881007981676	0.953012653994340	0.975268097778283	0.968571681640857	0.979321635279241	0.945958677178233	0.922227936434263	0.946470503417563	0.986208020925465	0.947706262185376	0.907982855194822	0.918646321950448	0.993230967037880	0.990868588962717	0.916627723381883	0.940938625896634	0.928291741320104	0.981392118245803	0.868591752544928	0.932557071720111	0.956529155248440	0.968574462724262	0.924889503848198	0.786516783891775
0.982042168205066	0.957888630159439	0.987279148241851	0.953791273807282	0.919704833884411	0.946859983510139	0.863261068354815	0.921907811293658	0.918927711149227	0.953008913751821	0.975275677927866	0.968519215947148	0.979284977182975	0.946062658116353	0.922339945225688	0.946446220339033	0.986214647264692	0.947728476922680	0.908126391343988	0.918602335871224	0.993186763072261	0.990862251239903	0.916754450791006	0.941025796302793	0.928251990704067	0.981430797830332	0.868635615802332	0.932699334086390	0.956433379125670	0.968635444664221	0.924964304738905	0.786681441958033
0.982090584204297	0.957869121860776	0.987342527412694	0.953714567079004	0.919777860129374	0.946893255729397	0.863321593470096	0.921872751236737	0.918905120225556	0.952924192540998	0.975297631323728	0.968487174160858	0.979304083147364	0.946168051134540	0.922477637742885	0.946426053414548	0.986159809037736	0.947791118558495	0.908180724242935	0.918556722476007	0.993182189123495	0.990873655427527	0.916822604091054	0.940994089027085	0.928162526121908	0.981460640791678	0.868662395745789	0.932766981416894	0.956350030831647	0.968651978884854	0.925002564204735	0.786762216995581
0.981928222184259	0.957826893862772	0.987287950050419	0.953780191519149	0.919762343064538	0.947018462016080	0.863503616333392	0.921902897133560	0.919015641522857	0.952970018092287	0.975205289243123	0.968434989554540	0.979294591268495	0.946169421014693	0.922672225465977	0.946463827388900	0.986160531458935	0.947924890086673	0.908207274726519	0.918628664787723	0.993162123345282	0.990964656557249	0.916948927454152	0.940967050372832	0.928043264854537	0.981464469174034	0.868733885698788	0.932857787985061	0.956254502126579	0.968592526694266	0.925039343413718	0.786845065803488
0.981888160714328	0.957740493199620	0.987212956530105	0.953831636869738	0.919842298552576	0.947175999469503	0.863596838406089	0.921971889658188	0.919115882930544	0.953050362324144	0.975194487767724	0.968373014591564	0.979132535179601	0.946203808042084	0.922827057171472	0.946440944239371	0.986081185905652	0.947990024579565	0.908293417489500	0.918699364878599	0.993196144750313	0.990944154403830	0.916993211594588	0.940988882013273	0.928107222708238	0.981492737442487	0.868780910901058	0.932905471317698	0.956288753048383	0.968460839998595	0.925127796928168	0.786813923771679
0.981898048352753	0.957791958222389	0.987239787723466	0.953788743101970	0.919798691088804	0.947129777494678	0.863650195581028	0.922050883534900	0.919166179345776	0.953096296702065	0.975189420170681	0.968399474197170	0.979075130683721	0.946211828605511	0.922902566688033	0.946427578189540	0.986114114644152	0.948057439121422	0.908315552260947	0.918753057716604	0.993229242273717	0.990936266945061	0.917006001279999	0.940981657180847	0.928179921544665	0.981622669604755	0.868814255736707	0.932921339976901	0.956323198171068	0.968408320508997	0.925206173696182	0.786924575358617
0.981856287144721	0.957985439493560	0.987269920642771	0.953861297217698	0.919819618723738	0.946978035610871	0.863561624009066	0.922081521953241	0.919083333534797	0.953055099046298	0.975296647660642	0.968411595706212	0.979089414663507	0.946146917660682	0.922929659355547	0.946370291125795	0.986099509818637	0.947990056519339	0.908194299196315	0.918719795022679	0.993373582603154	0.991040287979708	0.916968782120829	0.940986611379656	0.928163931742673	0.981556643732634	0.868801607202294	0.932829845843202	0.956400559343187	0.968328015659492	0.925130992273746	0.787041186732838
0.981823882734619	0.958114423336660	0.987362882153800	0.953851304263551	0.919776692647195	0.946854976806405	0.863587373727909	0.922075769520628	0.919123552576618	0.953148118026517	0.975267122230830	0.968659717151190	0.979120665549173	0.946209131831410	0.922959872616923	0.946453376381848	0.986185982579308	0.947987348224430	0.908143091670054	0.918745205892081	0.993405128198820	0.991057134871252	0.916918735793327	0.941051561970417	0.928151943887426	0.981487069255023	0.868821036764626	0.932712484197886	0.956417626232660	0.968300234312766	0.925161927929554	0.787025722433078
0.981792847417436	0.958124569843404	0.987357261789825	0.953909555381406	0.919915016774936	0.946830897604164	0.863477354266338	0.922071950367676	0.919100186009356	0.953259193354947	0.975339855848746	0.968749308602202	0.979121445296355	0.946143701200510	0.922958412156682	0.946391522891420	0.986247671469293	0.948014498131667	0.908046047385698	0.918696087238739	0.993570194037859	0.991025956684654	0.916856001156627	0.941044423715369	0.928149823873294	0.981513757254023	0.868823720318766	0.932600154851266	0.956569868786513	0.968252653379949	0.925145819986967	0.787085976887584
0.981802220875531	0.958071432206737	0.987408162396717	0.953945394736605	0.920026255514355	0.946814625228322	0.863389622633335	0.922047025030138	0.919081871233642	0.953275429212015	0.975449315096021	0.968834582227239	0.979093637329163	0.946133268525759	0.922833794241633	0.946385409485331	0.986310465420924	0.947907040921586	0.908015931452827	0.918659417807051	0.993559063844208	0.990921806037951	0.916824912799961	0.941064537708437	0.928240920795931	0.981479272868125	0.868846571604156	0.932527277905560	0.956671668275659	0.968273286914801	0.925142258290952	0.787140285536123
0.981932629725457	0.958004223263331	0.987535445437303	0.953949556849607	0.920132134178224	0.946721433818787	0.863238716050640	0.922001625033967	0.918883673430359	0.953107772557108	0.975505558659549	0.968894412346345	0.979128862939494	0.946157760954058	0.922695581685093	0.946340722287190	0.986266858134272	0.947855162459147	0.907873244763258	0.918557389396027	0.993562865000841	0.990872318094560	0.916720653936485	0.941015272425677	0.928334787425851	0.981465683194715	0.868743735877860	0.932388863661249	0.956757419135321	0.968347936856342	0.925102300770701	0.787219181137542
0.981926441433882	0.957944940430646	0.987565014370067	0.954000693586786	0.920158183266682	0.946687435398162	0.863218937602751	0.922003190359246	0.918814406002604	0.953010328672249	0.975418077986878	0.968912967920186	0.979215902264256	0.946198277926392	0.922700087106723	0.946362201176155	0.986273550185748	0.947822843359668	0.907804680053625	0.918487536243428	0.993605980322224	0.990920340828479	0.916753309537007	0.941055269705323	0.928204909082834	0.981504718986679	0.868652467941029	0.932353554892751	0.956684329703573	0.968376016463476	0.925047669889809	0.787343133268499
0.981998206005271	0.957908563175345	0.987589254277331	0.953971484088309	0.920264841516543	0.946794063789027	0.863109796349863	0.922049369637432	0.918752644610830	0.952878883737822	0.975384216837302	0.968894933248872	0.979227308454204	0.946288565726875	0.922705636975076	0.946346963278997	0.986182635237149	0.947827944641189	0.907720124184692	0.918469642127893	0.993728388686571	0.990873513276731	0.916770617207213	0.941111193643660	0.928129981029925	0.981479347655535	0.868571069365692	0.932377097563892	0.956590628130812	0.968463942562540	0.925050280743877	0.787392197678699
0.982004653374616	0.957905151159945	0.987575607909342	0.953905323735591	0.920217725188019	0.946839749394928	0.863027031725785	0.921943712024238	0.918745777405095	0.952862444939729	0.975222349753968	0.968894964918768	0.979287473490757	0.946338372855696	0.922616463440583	0.946370950672183	0.986177165165866	0.947860895915863	0.907595312478911	0.918409555809261	0.993712230927799	0.990889937873012	0.916783956792402	0.941046097601031	0.928112511975518	0.981558102827105	0.868554288166564	0.932386139705211	0.956501826165558	0.968469118318477	0.924977466116995	0.787515561256335
0.981918682146008	0.957889946302952	0.987469319878804	0.953958682148334	0.920214217597648	0.946864072296356	0.862926497302419	0.921833178398773	0.918583880228975	0.952731354333375	0.975179744454946	0.968752131269930	0.979359861901319	0.946289860164963	0.922570709895221	0.946291224733878	0.986116668598776	0.947830958868076	0.907472928539785	0.918354167539141	0.993753972116391	0.990982850269139	0.916708489695362	0.940933953384012	0.928083026008038	0.981419045393620	0.868472400144739	0.932428882774791	0.956550815266004	0.968358829961283	0.924778110729448	0.787587328563924
0.981809696024934	0.957748749565223	0.987379224730018	0.953790683939921	0.920120161825472	0.946874608227998	0.863037418559750	0.921760124485121	0.918618277420403	0.952728070464561	0.975045874341061	0.968709034207891	0.979397756746793	0.946314767148806	0.922562323421984	0.946338453153789	0.986176734980831	0.947840748762572	0.907484300439538	0.918362172072863	0.993641559147240	0.990925358354919	0.916701379522482	0.940900800077484	0.928102621400749	0.981366932734290	0.868449254460388	0.932523277999355	0.956604553342172	0.968293905207506	0.924729260591567	0.787597901373984
0.981798729109637	0.957671066324318	0.987287538261075	0.953753175270542	0.920199198664945	0.946852554441643	0.862975316120230	0.921740523046627	0.918533222778164	0.952746572239013	0.975005391607614	0.968608713236188	0.979421562816405	0.946296869347546	0.922560571703911	0.946239047311305	0.986216661409292	0.947821718936346	0.907407606553353	0.918311385842862	0.993655021018831	0.990875481839734	0.916710889644662	0.940801531104887	0.928152514888428	0.981381428712031	0.868356112610935	0.932508115447964	0.956680763912694	0.968267701774839	0.924685801159174	0.787677526844726
0.981870876526472	0.957589313119899	0.987252483495257	0.953721513399598	0.920157919143085	0.946797126724173	0.862924958171136	0.921665621263889	0.918482489295581	0.952678639388384	0.975065787423476	0.968611550233942	0.979417450812798	0.946323804479432	0.922493865214248	0.946159454883053	0.986234506530733	0.947695499892859	0.907377544099339	0.918264608293960	0.993611946424202	0.990809913677296	0.916745062957115	0.940689843450635	0.928147500955674	0.981317622085716	0.868296590676850	0.932502339519964	0.956658208426044	0.968224853013960	0.924687054154412	0.787734016016996
0.982020830683163	0.957550468750243	0.987311844123657	0.953684854498005	0.920143934993941	0.946686573457729	0.862780843598524	0.921603591138669	0.918355939353362	0.952522154138068	0.975090624326719	0.968654553802591	0.979399076546433	0.946361310779588	0.922371987246593	0.946094671028499	0.986154991149436	0.947611847423986	0.907273753357266	0.918201020380499	0.993608314188749	0.990783494485501	0.916721032654353	0.940559762007549	0.928140922069875	0.981315226796369	0.868200014504561	0.932442290216417	0.956580930504612	0.968138907045217	0.924599814429258	0.787729989640869
0.981947020832396	0.957508005721500	0.987299787202055	0.953818223288548	0.920024311139598	0.946600865739673	0.862787983233788	0.921680089279382	0.918356514738754	0.952547727152597	0.974967397406764	0.968681854558617	0.979343674988016	0.946338534011012	0.922326047968827	0.946108171146798	0.986096688346631	0.947629511048550	0.907252489912013	0.918242422877514	0.993617128926148	0.990815006344031	0.916777220410899	0.940521398060452	0.928100062537460	0.981345135246732	0.868176913143544	0.932407236078564	0.956551658293968	0.968032423822179	0.924520651423397	0.787734097516492
0.981977173706731	0.957373323550237	0.987327569942823	0.953900709146544	0.920058893927260	0.946594194224354	0.862821002927366	0.921741907940642	0.918402158735971	0.952539712188639	0.974939153656117	0.968655006849114	0.979223144838954	0.946327269341214	0.922285970533050	0.946104013803131	0.985976836856480	0.947656682404529	0.907366964378902	0.918286683845824	0.993661086621428	0.990798444527147	0.916834451920907	0.940557852463395	0.928185019694339	0.981397081385932	0.868234675841323	0.932418084087262	0.956607403577752	0.968019277273769	0.924534754091884	0.787648655095622
0.982016648432905	0.957283360666883	0.987374971580428	0.953844391228744	0.919950934003297	0.946551192350047	0.862870611757917	0.921785440139240	0.918434600951845	0.952563024413632	0.974828510203625	0.968653362688310	0.979263181301037	0.946315981947591	0.922226311124091	0.946110158622329	0.985915732596638	0.947757256460455	0.907546786234599	0.918271508794826	0.993654486103167	0.990859432963716	0.916902821503419	0.940602209392071	0.928196066228119	0.981540452535106	0.868234553429334	0.932443595253748	0.956609409197726	0.968133383281784	0.924600245325203	0.787711894412581
0.981942736491230	0.957370769623156	0.987344684857097	0.953887180101171	0.919960044062219	0.946575174100317	0.862851201024133	0.921884325222880	0.918381185694988	0.952496778062489	0.974845533875044	0.968573244181050	0.979348933074187	0.946302085736634	0.922252862453988	0.946060195572505	0.985792955041428	0.947824331451184	0.907564963638384	0.918181479401075	0.993642167804140	0.990969297795383	0.916865162062481	0.940633096385558	0.928120341295985	0.981465659476383	0.868147889513194	0.932473781085022	0.956637455660622	0.968172643905270	0.924548955411673	0.787768355444049
0.981839684482812	0.957456497503164	0.987320197974117	0.953819966163480	0.919890059023703	0.946685015518684	0.863029742571995	0.922001953484051	0.918550490193551	0.952561094136228	0.974817377468821	0.968707906517713	0.979433312776415	0.946389857781874	0.922338696756430	0.946136028906766	0.985780349609858	0.947960572219092	0.907674082075768	0.918196960869825	0.993537269972588	0.990928474665238	0.916920480400837	0.940687823842350	0.928019157934486	0.981420298175997	0.868201197143411	0.932606042665382	0.956560601866234	0.968175641010015	0.924614509010634	0.787722480436888
0.981783017748324	0.957497474377069	0.987165950661622	0.953869865424922	0.920002358124410	0.946892909351201	0.863075540452441	0.922077706844628	0.918642766642376	0.952700763776538	0.974881890919790	0.968661387073131	0.979520728784475	0.946373498931996	0.922470670715570	0.946113337352053	0.985775793580137	0.948082475557692	0.907772642377839	0.918170680122608	0.993587997227222	0.990877352849615	0.917002169120990	0.940667604982327	0.927964658996820	0.981450650825702	0.868305518508044	0.932709241390092	0.956658493007687	0.968131744423550	0.924622617118892	0.787739389413795
0.981778059553940	0.957520877327132	0.987071510181673	0.953870042449526	0.920075980053542	0.947014757608361	0.863117683356165	0.922177694112183	0.918730659234723	0.952771818660622	0.974914489471473	0.968703174078854	0.979601030662242	0.946387254224163	0.922510070704988	0.946156517973600	0.985831806741320	0.948064409381007	0.907910955174752	0.918185431519757	0.993477752167903	0.990811336325278	0.917071054707120	0.940663001081371	0.928036124395041	0.981363074963541	0.868459773722501	0.932881804196270	0.956724907139701	0.968146247786286	0.924657060946019	0.787684843746184
0.981838330180102	0.957526472272407	0.987058478802462	0.953881650521403	0.920131718108780	0.946961037643137	0.863054235036519	0.922264103643919	0.918635703618937	0.952662999488542	0.974968700020586	0.968750106182422	0.979689042583629	0.946381408301012	0.922469000942310	0.946133129050240	0.985888976817921	0.948004300091615	0.907893069096405	0.918144954681599	0.993354038464730	0.990772658800904	0.917072478437022	0.940564840883173	0.928123900177503	0.981351434074454	0.868518600009854	0.932931477604203	0.956780581172936	0.968208674336854	0.924633662636308	0.787621995517376
0.981802049155755	0.957558416048780	0.987061793230195	0.953971707177204	0.920076429560229	0.946865904534150	0.863009562143793	0.922236907784429	0.918559899575100	0.952604395203081	0.974968353129954	0.968794847117114	0.979751549007626	0.946343399603454	0.922438076337470	0.946164279155497	0.985984608113901	0.947896115394475	0.907805529262587	0.918138108524578	0.993281083201717	0.990819490036241	0.917076538095217	0.940539027992650	0.928072377419033	0.981465257772461	0.868491150556956	0.932965044780917	0.956719717558271	0.968287592302301	0.924555230789451	0.787637316369320
0.981900967467775	0.957695606361803	0.987133277255363	0.954041424766168	0.920107922720087	0.946879670766322	0.862832651642783	0.922281500935238	0.918442767591817	0.952479537235677	0.975080392729109	0.968828265428542	0.979700131273923	0.946281057644269	0.922351969549149	0.946156497951547	0.985973784849778	0.947848247283201	0.907685220507571	0.918160249495259	0.993257853505373	0.990779723615097	0.917059771053187	0.940554999947132	0.928079884842139	0.981495276069677	0.868411960619364	0.932909395145750	0.956615724334226	0.968360966109438	0.924508328230943	0.787579570856286
0.982008161973206	0.957827939006816	0.987184582305133	0.954072495750662	0.920029286181246	0.946793802123119	0.862700433467893	0.922158321941839	0.918382784028945	0.952438662330378	0.975068464488952	0.968876024123140	0.979702771611203	0.946217332839565	0.922202765331917	0.946184896062379	0.985963869217582	0.947903125302367	0.907595641729834	0.918146725299283	0.993178156282975	0.990819693248407	0.917040815886132	0.940472275158507	0.927998369226744	0.981588964010256	0.868379837141839	0.932742188847979	0.956513585110336	0.968342507396647	0.924495064717691	0.787621684766548
0.982040705798239	0.957898619096472	0.987206208182863	0.954192214120204	0.920023093495582	0.946757283334296	0.862498713502895	0.922020653052285	0.918198219403360	0.952317312762065	0.975184565385854	0.968788492419612	0.979719614055164	0.946159422419958	0.922115276662740	0.946194851937193	0.985891880372335	0.947826348776351	0.907457042777011	0.918082751221303	0.993188145440835	0.990974476860228	0.916944098751682	0.940396812123300	0.927897994594752	0.981440826069268	0.868271677023011	0.932593261708175	0.956471609618846	0.968251743757711	0.924385987693385	0.787607667902597
0.982074399037812	0.957827787788070	0.987317184761014	0.954115186556672	0.919992529341881	0.946769321300024	0.862531272104096	0.921982719892018	0.918221622650963	0.952358928572082	0.975190526106805	0.968815575348664	0.979712503037618	0.946182465599784	0.922123431169264	0.946340701734644	0.985952816124200	0.947812351039292	0.907486497268887	0.918149284293443	0.993106023136542	0.990970235811862	0.916963855114230	0.940463923818699	0.927878759080400	0.981380834713249	0.868294664521922	0.932615687321373	0.956457418330485	0.968289668287181	0.924460706885817	0.787608264953013
0.982145030993386	0.957821930988556	0.987346709188999	0.954148026075908	0.920118258547014	0.946802879958276	0.862514998852053	0.921988817808683	0.918205109578290	0.952454827309348	0.975242736046576	0.968730841897422	0.979705355331168	0.946174713473512	0.922156353169451	0.946323014301536	0.985976369702563	0.947829042461724	0.907496443685258	0.918150718597492	0.993147771861247	0.990935954666985	0.916972520694942	0.940530762779042	0.927925824353171	0.981449635034005	0.868289280241013	0.932621509089983	0.956499130890289	0.968359608326356	0.924516320231935	0.787651831423072
0.982200950579649	0.957830812371395	0.987389795254475	0.954131136081934	0.920148009024154	0.946865658003336	0.862559939305657	0.921910067757232	0.918271130954331	0.952509819326143	0.975330482652691	0.968701532603857	0.979752067855115	0.946265655355047	0.922176135077267	0.946345639313348	0.986063020248349	0.947804006113950	0.907592934314605	0.918185509303649	0.993117311461379	0.990973272368102	0.917022271886331	0.940625819567011	0.927921194392173	0.981497417062752	0.868287060315432	0.932699810261627	0.956431575755812	0.968445704109713	0.924562062094462	0.787679406795819
0.982289688763825	0.957817270198290	0.987482714516513	0.954024596889554	0.920183286091530	0.946869290752301	0.862500333671119	0.921828191777812	0.918261891146986	0.952464071478749	0.975378981989679	0.968703051118628	0.979829897747573	0.946370899508202	0.922195369737765	0.946344846154892	0.986077920308882	0.947778756126201	0.907601589549594	0.918180648489131	0.993135468708344	0.991019728540090	0.916976454908945	0.940549196410831	0.927885356213635	0.981551787953751	0.868232336467278	0.932701265840815	0.956322386219825	0.968527641912661	0.924577649001507	0.787672859066086
0.982157979569784	0.957786664016788	0.987461446396474	0.954077996536161	0.920116575386727	0.946972344675578	0.862532327009761	0.921831944381656	0.918353879825549	0.952521390178830	0.975255232536497	0.968692967453871	0.979884909021282	0.946381157711508	0.922262990506294	0.946367304907647	0.986077877591020	0.947832863911899	0.907598886277159	0.918290386639443	0.993161109769672	0.991168057995654	0.916969116336024	0.940474176955702	0.927804941553590	0.981570429746331	0.868222886230385	0.932745013920126	0.956185039005585	0.968546929121281	0.924569545980760	0.787719755153656
0.982118560239281	0.957716976018956	0.987439673697403	0.954124864617299	0.920131569289104	0.947145842067988	0.862523307976921	0.921904001825320	0.918381050898765	0.952534954118425	0.975165857492519	0.968661900790140	0.979780602536573	0.946379493339163	0.922277261491408	0.946322827447913	0.985971868673282	0.947847975835949	0.907625570733316	0.918382604042329	0.993210849914245	0.991217607653644	0.916914662456271	0.940438412259709	0.927873207646959	0.981609845830700	0.868190408680771	0.932735164995858	0.956146378018115	0.968478356494079	0.924562686972819	0.787712826983594
0.982106407464900	0.957768461822396	0.987485282660661	0.954078898039579	0.919992381420757	0.947150199692037	0.862455602751624	0.921916412671029	0.918339262822884	0.952477177721844	0.975088179455893	0.968710687741939	0.979709816311548	0.946325047786575	0.922218019858334	0.946264318619099	0.985964698869615	0.947885862355298	0.907584020562010	0.918387572722044	0.993202099805770	0.991294201212196	0.916819179603949	0.940382095885399	0.927899043490736	0.981741594436947	0.868111719949614	0.932676228345089	0.956108022694803	0.968462626020368	0.924545433684354	0.787870199403647
0.982010626253216	0.957951997651909	0.987507738306466	0.954120972298540	0.919912202138964	0.947051564603637	0.862269565001090	0.921862466848658	0.918167750013455	0.952308613618807	0.975137952807875	0.968716207255421	0.979668134622656	0.946189436579387	0.922177910032575	0.946114995463376	0.985904768442379	0.947772565823502	0.907407444915542	0.918287123401564	0.993277813045134	0.991452783153598	0.916672945040530	0.940316268940194	0.927841403383939	0.981659919237477	0.867968430558195	0.932506388417346	0.956152549725971	0.968384002425718	0.924383208843085	0.788028605095666
0.981893636496679	0.958072484844925	0.987624720872493	0.954054360139000	0.919769390492289	0.946953701261369	0.862228271689875	0.921807196268290	0.918169581658973	0.952259703584020	0.975088599713822	0.968949322834556	0.979643237803418	0.946160394599803	0.922195935046902	0.946080720020566	0.985907309226584	0.947712720760297	0.907319734642258	0.918251114371920	0.993228106314563	0.991501080086838	0.916516590608439	0.940328732663277	0.927798976701623	0.981544685829362	0.867905472823098	0.932383193961251	0.956157171278347	0.968317860050203	0.924341425267682	0.788053864640929
0.981785898039832	0.958087146052457	0.987635845532898	0.954072645142461	0.919844417136715	0.946984150657471	0.862081714502169	0.921776992178279	0.918178929804776	0.952265816000914	0.975114249214461	0.969026645484102	0.979620205860522	0.945985341754168	0.922222430416885	0.945900812765719	0.985866288950024	0.947707845840479	0.907218141066179	0.918139541255167	0.993335271895773	0.991469453230815	0.916386690893809	0.940270414152745	0.927746815598507	0.981480561120367	0.867888368938688	0.932261557706536	0.956294447334097	0.968228432228964	0.924297112604460	0.788132875788838
0.981720361929904	0.958030515367244	0.987705199966228	0.954084054394188	0.919907001877580	0.947054122043162	0.862030446956110	0.921753065191672	0.918249177590362	0.952257810684352	0.975188655667303	0.969121009297119	0.979595897422063	0.945861390410380	0.922148088448969	0.945807938254079	0.985841739494495	0.947620273082375	0.907240691164470	0.918094487904320	0.993288835092695	0.991379052738837	0.916326594305627	0.940278417926069	0.927794880180975	0.981385227163532	0.867913761797946	0.932208726906048	0.956402330567525	0.968189556760431	0.924284176605973	0.788204132979853
0.981786359039393	0.957934700776155	0.987852515640757	0.954077792688313	0.920001882219350	0.947064326683116	0.861972769425378	0.921724850446687	0.918170728584236	0.952121891474786	0.975271905604852	0.969224548973029	0.979624059092885	0.945818666808534	0.922076880495787	0.945723467133999	0.985754821507656	0.947654147299097	0.907220031724673	0.918027785928292	0.993284919250003	0.991339980444492	0.916232426429499	0.940267268403098	0.927855505702566	0.981316573696475	0.867865868760097	0.932107821582247	0.956500028713105	0.968230599199438	0.924282318119567	0.788259967782057
0.981755311148603	0.957847386534923	0.987899147523632	0.954150656901409	0.920032338661451	0.947122656904559	0.862075227468415	0.921778339581961	0.918227477080577	0.952074075580041	0.975232576097865	0.969292618260028	0.979678265763917	0.945833256663179	0.922179133805649	0.945716920463541	0.985707213804586	0.947730577731004	0.907307692841868	0.918024766024843	0.993346495696522	0.991376006325283	0.916275811360615	0.940391146330534	0.927749256411908	0.981337574755502	0.867864281919528	0.932143612321381	0.956436489752257	0.968231481645495	0.924306213839579	0.788342491279963
0.981856033796659	0.957804712923712	0.987951681462506	0.954157804428946	0.920159957767902	0.947298092786182	0.862074537629428	0.921933902929498	0.918253769267472	0.952018615634066	0.975260966421232	0.969346666841196	0.979692552015445	0.945939081681255	0.922323294139212	0.945719195093708	0.985579628770928	0.947854140833447	0.907380542737210	0.918083668847175	0.993489076923982	0.991339301039388	0.916315773053507	0.940540903337916	0.927730257091962	0.981320636496287	0.867871693022782	0.932255527751513	0.956337549338197	0.968288141389415	0.924424913336881	0.788350142502440
0.981926431449682	0.957796535891375	0.987975172471639	0.954107916316015	0.920108807173931	0.947383686901701	0.862111781856510	0.921931515884472	0.918304629679146	0.952094505193442	0.975191636998991	0.969426888191735	0.979797843144674	0.946028327007762	0.922372258477958	0.945790145530898	0.985581363198128	0.947979859109810	0.907376809825946	0.918098816022879	0.993476248932651	0.991377483781387	0.916377787171150	0.940567892235352	0.927754898412498	0.981429885777515	0.867935727487973	0.932308260156325	0.956211140495596	0.968282609582513	0.924463721627375	0.788409195549214
0.981888280647968	0.957784374932577	0.987930741984010	0.954159616171830	0.920094352936030	0.947462673669298	0.862073806719650	0.921881551476506	0.918159946862802	0.952069854854782	0.975248347709576	0.969308615996116	0.979926349125837	0.946038927057138	0.922420812378311	0.945796257388552	0.985545663435754	0.948029751715916	0.907316677037281	0.918076397327214	0.993502532666547	0.991491469568312	0.916364094391640	0.940535057916068	0.927770970625495	0.981314934476065	0.867937111993530	0.932373447246930	0.956216665082748	0.968177499118277	0.924348111788469	0.788381579285938
0.981800742978036	0.957646670112465	0.987898968430341	0.953995285186381	0.919948546755615	0.947513431092425	0.862212594528983	0.921828161276931	0.918211358297225	0.952136664987123	0.975148709598163	0.969272423977295	0.980013195204931	0.946115126849124	0.922460709776912	0.945940873913383	0.985633905169946	0.948067736783321	0.907387955982945	0.918086409899153	0.993417792323888	0.991450305502340	0.916390713259158	0.940561578480046	0.927815193085163	0.981234109599496	0.867980876933569	0.932484991266631	0.956261837832810	0.968122238776801	0.924353485049521	0.788305571208449
0.981756380215434	0.957605281512865	0.987869220400091	0.953931628517147	0.920004151145574	0.947552145966182	0.862209072398965	0.921821523501742	0.918086760895057	0.952185220858961	0.975112877087936	0.969177265873924	0.980032831330823	0.946129717989774	0.922441687402656	0.945925798397825	0.985719139313698	0.948059077922942	0.907323568122203	0.918025751318278	0.993455963644286	0.991407514026722	0.916392288251732	0.940524907940639	0.927884230013303	0.981245100115408	0.867943749688399	0.932447254145960	0.956375506341507	0.968114376572668	0.924333180793429	0.788293954723081
0.981784372242208	0.957581937497388	0.987882268632918	0.953876275968415	0.919935652688756	0.947586377123358	0.862227580746486	0.921768482315770	0.918017383185150	0.952125399242034	0.975168701775831	0.969177169333738	0.980012335256777	0.946147669538964	0.922391055027690	0.945877079536183	0.985813856049254	0.947944178977695	0.907291397416908	0.917961020547727	0.993428213548550	0.991371229224767	0.916390734357989	0.940481024971779	0.927900671482006	0.981205203866301	0.867911112483502	0.932437831892724	0.956379352113504	0.968082460860770	0.924337418757484	0.788263632791247
0.981919132971504	0.957607114182867	0.987994859297409	0.953844814506049	0.919930237470386	0.947523642487791	0.862149462790822	0.921745251543036	0.917847809103873	0.951986259950651	0.975208957289974	0.969207865402092	0.979959499679333	0.946147946858040	0.922313530464956	0.945820018390272	0.985799259906088	0.947904613200658	0.907218410571616	0.917879107224565	0.993451003754873	0.991347393353645	0.916332951637558	0.940422722094393	0.927956651237745	0.981211054163735	0.867845250541422	0.932338684304515	0.956362317384687	0.968010035864144	0.924285425487598	0.788228312338214
0.981864522421135	0.957637637278626	0.988019049974476	0.954012848106120	0.919855726600845	0.947534225918595	0.862229752146528	0.921823713116125	0.917831750561938	0.952002009735858	0.975127990679816	0.969226347910662	0.979878996809698	0.946088564422393	0.922332870229461	0.945802499620087	0.985823146023321	0.947992036084798	0.907278742179513	0.917924097345578	0.993484567047067	0.991394534752736	0.916374021117818	0.940473267698275	0.927991599047297	0.981209870992029	0.867861076205149	0.932293462035487	0.956375990251248	0.967927356742349	0.924271354504641	0.788217042667196
0.981905249477993	0.957615727320426	0.988054426924153	0.954120767573703	0.919961623901789	0.947611258113968	0.862326226806521	0.921921408851694	0.917892155863685	0.951995711491795	0.975162655301263	0.969212887414901	0.979771930108040	0.946076873228743	0.922357928667756	0.945789129433753	0.985783056776171	0.948099451301554	0.907475236120608	0.917993962181397	0.993531064114880	0.991388906505257	0.916432294135466	0.940586149239669	0.928196456694450	0.981208870072635	0.867942921791381	0.932296500151609	0.956463333931374	0.967936619541546	0.924343228416945	0.788115096667982
0.981975099475066	0.957610362628299	0.988102060112448	0.954094310536827	0.919955728220320	0.947637140618461	0.862436960204122	0.922035498180744	0.917952820239415	0.952017351773929	0.975119018388787	0.969215135641248	0.979851774674141	0.946068876760554	0.922365971455838	0.945784983320561	0.985827694638019	0.948224837994773	0.907739366822595	0.918034777254898	0.993492209341999	0.991459114179984	0.916519403171878	0.940684511418075	0.928326816078448	0.981332803769702	0.867998221537650	0.932341852075407	0.956495814887741	0.968070704757285	0.924427250041448	0.788152100504695
0.981941456162159	0.957743890901933	0.988067436118347	0.954110804297865	0.920082666492425	0.947729915168903	0.862434942483824	0.922199367827826	0.917906543740314	0.951956645919038	0.975191221695814	0.969155219572861	0.980018896785505	0.946046984865411	0.922442796752047	0.945726500854256	0.985827931390877	0.948280026462513	0.907805308192155	0.917986380210799	0.993466899343505	0.991558991105333	0.916527476705001	0.940791875418529	0.928346770942074	0.981281112061014	0.867954061570441	0.932412689094570	0.956557608093652	0.968125671964218	0.924391473217081	0.788158255160761
0.981871144807838	0.957847611949847	0.988059475698876	0.953989750131293	0.920112216980733	0.947850216210826	0.862612858301021	0.922366212155370	0.918077505472465	0.952033782224376	0.975150655607680	0.969296788845218	0.980142737386225	0.946133053906616	0.922559795200659	0.945809780291174	0.985885894185812	0.948405613084906	0.907950972383909	0.918030413857277	0.993369579951439	0.991495552899124	0.916612387050241	0.940942096484752	0.928298343517896	0.981253537736893	0.868025222768575	0.932548103231244	0.956526583947118	0.968160566006255	0.924474026610134	0.788063270539693
0.981797940236499	0.957834327373677	0.987917302192145	0.953975136946784	0.920285973769162	0.948028668879879	0.862624885937342	0.922412646512304	0.918154853949671	0.952171126597023	0.975181505719855	0.969226342739922	0.980219717238856	0.946127714094824	0.922696826728095	0.945784252501646	0.985890552763684	0.948506073371532	0.908012529738201	0.918011342996568	0.993445734283298	0.991417912686467	0.916682785332860	0.940992803827949	0.928229213214843	0.981328248493797	0.868089363314343	0.932614118950654	0.956631521713550	0.968117463127334	0.924504702989836	0.788016477783626
0.981721157126468	0.957796261892712	0.987840500573573	0.953929385913097	0.920363817307811	0.948130825799048	0.862620004144486	0.922428080204613	0.918232317166600	0.952272908190901	0.975196333329618	0.969217381655968	0.980268542766010	0.946133981064763	0.922727971493184	0.945813631122580	0.985937156694131	0.948454796821350	0.908073590113529	0.918018393473095	0.993403024615632	0.991352772655651	0.916693346497089	0.941021872773578	0.928264128525425	0.981295982624150	0.868177807917288	0.932722722081703	0.956692835269446	0.968101896186958	0.924567760388630	0.787929783581587
0.981702853220380	0.957755101700963	0.987830434326985	0.953866746239081	0.920395194633997	0.948046631420248	0.862507966184998	0.922444106799207	0.918108348171113	0.952220021107891	0.975185524472324	0.969235129185472	0.980297652149086	0.946088459332696	0.922629972270582	0.945760538521984	0.985942241230206	0.948348967975235	0.907947191555117	0.917963373150720	0.993354261724498	0.991333434145638	0.916616454093611	0.940918132904472	0.928338517696940	0.981348877114863	0.868184913497223	0.932693478778790	0.956748713545010	0.968128713357330	0.924578372148300	0.787859787642810
0.981586218367819	0.957723356216545	0.987825926562628	0.953894028503201	0.920291116222876	0.947926219149713	0.862369548156844	0.922334017414727	0.918051505801860	0.952171476546030	0.975086002087066	0.969270443272122	0.980298312896296	0.946005372806304	0.922571882684832	0.945718013211724	0.985954962789352	0.948218649416337	0.907776602881401	0.917922952413343	0.993335017696063	0.991402524283265	0.916527693411607	0.940863732048940	0.928255800126595	0.981516301262968	0.868083328427148	0.932626915816970	0.956661468091411	0.968155471652658	0.924529734700265	0.787902437368521
0.981608666668338	0.957765860669213	0.987872717777774	0.953916264709345	0.920286526681890	0.947931287417144	0.862139950476354	0.922316729691132	0.917955676704323	0.952047941739794	0.975104528331694	0.969296848225914	0.980178971857499	0.945921192556286	0.922443561160634	0.945648340576761	0.985874240214864	0.948149009308254	0.907582905294211	0.917913550025968	0.993338185981690	0.991362248735849	0.916416394623075	0.940853285501878	0.928235416132075	0.981576930299881	0.867955596088074	0.932461888239384	0.956521587752458	0.968156734381370	0.924483794167426	0.787880861733419
0.981633717449470	0.957820178321192	0.987921955799944	0.953940049141693	0.920187475656730	0.947871128856868	0.861997711844067	0.922145901637985	0.917890238949016	0.951984489032947	0.974985780329296	0.969366342106996	0.980083357403305	0.945877480704433	0.922244738348122	0.945628479289706	0.985836219446470	0.948174436461278	0.907410909915963	0.917870463324283	0.993266368869644	0.991363450135722	0.916354587707263	0.940777510386786	0.928154564461443	0.981680559707596	0.867898690124216	0.932215243105235	0.956383832089613	0.968087601389893	0.924444007537797	0.787970890984462
0.981621453088404	0.957878678322362	0.987938045055215	0.954063338260752	0.920220056700903	0.947901476614973	0.861829988694826	0.921954323942476	0.917743964080314	0.951849758510440	0.974998269319406	0.969325381475886	0.980014626972547	0.945834562811504	0.922137421756740	0.945587025848476	0.985730345235315	0.948122116484176	0.907270098478664	0.917785803116816	0.993325644729180	0.991487517250443	0.916289533456944	0.940736161842899	0.928061977513020	0.981564395258772	0.867803704172284	0.932037238766437	0.956304505007333	0.967973431287454	0.924312560576395	0.787974583959247
0.981637182247695	0.957827027147998	0.988031306419716	0.954022125676779	0.920230016873979	0.947967831637618	0.861961190128460	0.921912758932499	0.917842135110781	0.951881654974674	0.974928662910085	0.969399744999853	0.979941163906221	0.945882961795807	0.922160576517697	0.945696207638158	0.985736048710861	0.948174328571357	0.907368112628448	0.917825743766756	0.993307340540413	0.991456330930042	0.916395686608177	0.940817102808233	0.928046079611000	0.981525199990213	0.867875875247942	0.932051932400545	0.956238203426625	0.967999093475546	0.924413101385657	0.787976933709261
0.981660214813056	0.957857594356481	0.988043911162124	0.954107350620738	0.920382046665354	0.948008167205560	0.861993894081093	0.921979458216137	0.917885372490607	0.951962340760707	0.974924170126415	0.969355063673773	0.979864592947605	0.945896542470831	0.922247788061241	0.945636056099259	0.985732482372872	0.948306817424085	0.907459423235131	0.917805712139493	0.993395075112043	0.991411332718384	0.916509365429031	0.940892676118557	0.928076731370223	0.981588857121855	0.867903366985552	0.932068665270760	0.956197454847304	0.968066485958635	0.924544952768775	0.788026021717131
0.981683373693269	0.957906508204700	0.988073582434912	0.954127268571714	0.920437373799697	0.948097808785555	0.862096675515008	0.922003887295894	0.918010528034312	0.952011148922360	0.974958875614454	0.969348227537740	0.979846820706825	0.945976990906435	0.922365298807054	0.945633426460589	0.985793491814982	0.948394876213402	0.907630891052168	0.917812290919929	0.993371640396329	0.991415692781069	0.916667401396101	0.941021816500221	0.928060223314514	0.981647901747557	0.867969504258215	0.932196201131503	0.956080320976907	0.968150116410655	0.924698815497809	0.788026366961203
0.981737440683249	0.957922819458834	0.988158217358046	0.954058920041636	0.920511782032389	0.948111991972331	0.862120928156048	0.921985889314145	0.918055877125487	0.951988820945192	0.975014087683793	0.969375623007441	0.979887211039285	0.946054499535679	0.922471058402105	0.945629831291661	0.985794006547554	0.948473252103063	0.907719215129252	0.917809305917025	0.993371319987204	0.991433310272294	0.916741688882683	0.941000684267108	0.927986611241580	0.981693745587722	0.867995537469854	0.932273263007378	0.955979355824829	0.968190720528014	0.924836727926160	0.787956680033732
0.981580560686656	0.957910174240265	0.988120180011352	0.954137252024884	0.920465921377765	0.948232001428843	0.862246766392924	0.922022197151565	0.918219897923507	0.952070332478855	0.974937584850447	0.969373066394243	0.979892340432451	0.946023930801969	0.922658654921875	0.945666284497826	0.985837310394890	0.948591073339432	0.907767793447382	0.917924967937684	0.993360357513150	0.991526028638292	0.916847388185266	0.940965879676262	0.927866062802839	0.981697119419722	0.868047698249680	0.932390238975772	0.955837080011568	0.968139548664026	0.924974284689958	0.787903696253570
0.981527037630007	0.957838097745095	0.988064023396772	0.954180122448859	0.920505306598388	0.948389106063161	0.862288361660176	0.922080413317947	0.918340798283562	0.952177840754315	0.974924874686908	0.969347744352005	0.979734226032955	0.946034511276972	0.922795644056283	0.945635749564345	0.985796082234377	0.948626695757768	0.907854638167823	0.918036064366344	0.993406625031379	0.991506182807414	0.916867657980858	0.940978343259038	0.927912689812055	0.981721957052858	0.868070270199050	0.932469944467832	0.955830747396948	0.967997178823094	0.925095787407463	0.787742129416899
0.981508733615432	0.957893956023321	0.988106422984189	0.954117731957518	0.920392325258494	0.948359850358602	0.862289876214479	0.922144030966420	0.918408116231012	0.952225991978285	0.974893756962295	0.969407606130334	0.979652409490877	0.946034006555534	0.922850531614200	0.945609951869874	0.985864387791691	0.948673595670060	0.907854131044711	0.918099547792942	0.993442505267681	0.991487349157352	0.916844008277344	0.940944922699553	0.927948977525357	0.981833437151784	0.868071411933529	0.932517682261679	0.955841580456244	0.967925393301765	0.925156301674188	0.787719706911182
0.981437748136192	0.958107476533640	0.988124593344556	0.954146772063688	0.920332112549876	0.948222218877761	0.862163941121621	0.922161945573825	0.918339080915619	0.952185985321446	0.974973790901636	0.969424087767334	0.979621977248049	0.945957610492172	0.922879595968050	0.945530663195665	0.985875008092756	0.948595665893974	0.907693446022231	0.918054004887926	0.993588666650218	0.991572576228769	0.916788630569980	0.940884523014796	0.927908958272364	0.981747943724987	0.868027125306857	0.932449992045368	0.955919895938116	0.967810411276089	0.925050970139648	0.787691495040714
0.981373125318810	0.958261500799500	0.988210162968041	0.954097337418703	0.920227131599517	0.948109617742484	0.862177796370318	0.922139423350501	0.918400635538285	0.952279651238856	0.974907580637079	0.969679954091967	0.979620065316326	0.945997394834101	0.922918862477192	0.945606595346342	0.985965530452870	0.948600164927994	0.907621853403797	0.918082783181992	0.993613114210583	0.991576147451541	0.916706160092086	0.940905803794589	0.927882622611467	0.981648405193927	0.868031740527000	0.932349998692721	0.955961780346268	0.967733429985096	0.925051313409080	0.787533754332301
0.981294976398006	0.958301377350396	0.988182333700893	0.954133312474127	0.920336187520364	0.948109387180589	0.862085116581537	0.922118642531713	0.918391385305944	0.952409192403930	0.974958943180161	0.969777639763768	0.979609246576044	0.945911747042148	0.922923574258434	0.945539107210293	0.986016452714645	0.948640940028614	0.907528716300544	0.918033085247172	0.993769824345072	0.991528577083058	0.916604516914253	0.940848897248132	0.927870880984620	0.981648779983648	0.868043279342823	0.932269015755844	0.956135506162953	0.967642504619692	0.924997350189190	0.787446570319309
0.981277116712182	0.958268297791085	0.988217780619357	0.954156072208878	0.920424598325279	0.948130992632149	0.862042720742114	0.922090062120340	0.918398402045460	0.952483744356986	0.975077605179773	0.969874317152668	0.979599127217081	0.945885258131733	0.922814443279281	0.945548401829696	0.986081194881476	0.948575699294291	0.907549886978744	0.918022726281830	0.993752993975008	0.991433595298958	0.916527532525098	0.940835299995836	0.927957360518862	0.981611884613963	0.868099519435249	0.932224886886719	0.956257641066746	0.967628000039605	0.924980868501168	0.787362326440972
0.981378159640859	0.958228910518803	0.988348854302673	0.954139638931360	0.920536652156852	0.948042578553271	0.861972084007790	0.922060904955433	0.918241724589485	0.952418799219068	0.975165640479271	0.969945624631052	0.979656023723779	0.945897517821961	0.922707819579086	0.945555974179422	0.986080535950367	0.948574061047174	0.907487127379309	0.917964063712196	0.993771293700816	0.991395309274628	0.916420562193254	0.940770217275917	0.928046836890096	0.981603423771511	0.868061226712847	0.932137948241720	0.956340452035409	0.967694996242037	0.924956661111361	0.787288863960348
0.981363158990239	0.958213712523910	0.988387280255595	0.954188652813254	0.920588313446841	0.948011856831967	0.862084195806684	0.922098797035399	0.918244600102311	0.952400679018910	0.975130704499622	0.969974870361580	0.979777266149087	0.945945626398399	0.922777045963130	0.945615804897580	0.986111478391065	0.948601055754255	0.907503560751479	0.917936058809475	0.993851459553447	0.991439508444597	0.916479536862041	0.940837717365393	0.927929795585700	0.981659345062079	0.868050059003353	0.932159994534924	0.956263635302210	0.967715092943230	0.924930437515706	0.787256901817133
0.981435777650143	0.958217213803301	0.988404306010410	0.954152225255156	0.920737998163123	0.948125216951550	0.862127006356275	0.922200710203414	0.918236293899303	0.952363016893908	0.975143284590025	0.969973804013014	0.979823713172182	0.946042601133750	0.922860243850685	0.945632653340881	0.986051795352170	0.948681252372664	0.907524458237788	0.917966238495625	0.994017093514350	0.991392634616737	0.916558114893298	0.940958713257127	0.927878320530133	0.981654207799065	0.868095365848194	0.932235704016087	0.956148734544212	0.967799596136704	0.924978159497928	0.787152596716017
0.981455050352371	0.958225091417610	0.988384407971283	0.954092196596760	0.920704536315682	0.948186972574329	0.862169240564582	0.922182035715314	0.918267814145333	0.952432941051275	0.975022036736179	0.969997187548018	0.979908507913150	0.946088918075865	0.922830516968608	0.945684819169658	0.986072497016859	0.948780132079358	0.907478489662977	0.917952096536983	0.994024914173369	0.991387848516675	0.916655946716124	0.940967784925724	0.927889719283178	0.981756041900569	0.868194659416520	0.932271839598552	0.956037658062351	0.967816034908732	0.924969907529702	0.787134879470117
0.981371300765407	0.958205719405677	0.988271840678052	0.954133926797022	0.920699048514848	0.948227388707867	0.862168859641847	0.922143147870068	0.918139072904487	0.952384145391138	0.975022048001002	0.969854901068407	0.980015020944365	0.946030275188675	0.922858341872380	0.945620694204342	0.986024322871553	0.948802408047386	0.907433005082378	0.917924701412040	0.994076945747692	0.991462067322082	0.916658036180151	0.940918258560715	0.927892865005548	0.981645686422675	0.868197244045108	0.932341247937325	0.956061237012148	0.967728150046087	0.924829012605470	0.787037159801001
0.981265744515202	0.958056270424441	0.988185455749650	0.953940465684602	0.920586120310621	0.948262585126925	0.862346859803010	0.922123730935079	0.918199691371693	0.952446022727255	0.974896178525636	0.969807867159296	0.980076537476338	0.946051207776370	0.922888709129457	0.945707286420772	0.986090621043410	0.948851093833417	0.907497835185055	0.917962629659862	0.993985689952165	0.991370903855903	0.916713095729349	0.940923177134994	0.927922327477417	0.981608168988822	0.868246489817723	0.932456434541124	0.956102429993942	0.967680348555149	0.924834531151951	0.786887660811741
0.981237883819021	0.957964792182314	0.988091263693024	0.953868566050190	0.920655644498234	0.948261655982920	0.862329870824508	0.922124957512396	0.918100860812322	0.952498741056140	0.974859953961810	0.969697191151817	0.980093348538630	0.946012205816204	0.922878934257484	0.945636621353102	0.986130177758041	0.948830072610408	0.907407820273785	0.917906512232626	0.994010219124033	0.991296288712345	0.916755821996068	0.940860623443406	0.927979152485324	0.981619154786076	0.868191116610083	0.932436913331109	0.956169064533925	0.967651198229766	0.924812567492736	0.786779171354553
0.981296909141325	0.957858806820716	0.988055398523735	0.953798591817338	0.920604078269648	0.948205072871179	0.862301862424602	0.922040343287036	0.918033787735015	0.952439925384906	0.974888806018756	0.969670604438843	0.980081362253895	0.946010807294773	0.922808092223891	0.945568274523687	0.986149019400843	0.948678263593258	0.907350996013846	0.917858730573738	0.993962423065283	0.991207982689735	0.916785479356337	0.940752441038469	0.927987402357262	0.981554774571450	0.868155425751248	0.932427589550525	0.956117445075204	0.967604960940425	0.924802945179843	0.786651145198069
0.981409139734541	0.957783427894940	0.988094928124420	0.953723849218536	0.920614026415666	0.948077635254828	0.862155793323830	0.921987465567478	0.917862034417727	0.952300815578504	0.974866214027615	0.969684325244132	0.980048629936635	0.946017138555505	0.922655677727551	0.945502903564107	0.986080872446501	0.948587399417434	0.907202071299514	0.917792101901698	0.993945200937991	0.991154904832383	0.916738696736804	0.940604044456268	0.927998622680032	0.981515707737522	0.868077306994511	0.932367095277363	0.956026356358823	0.967504950042772	0.924723763440329	0.786475975654987
0.981302768935477	0.957711696718934	0.988050673933722	0.953848933532000	0.920529585272384	0.947990091789442	0.862148255904099	0.922047235329633	0.917843625230105	0.952304030808370	0.974695156072785	0.969673447031992	0.980003990848522	0.945982813186052	0.922592407762171	0.945500321596005	0.986045676887716	0.948604707248478	0.907149231530716	0.917828398606979	0.993931551761177	0.991143043342345	0.916771796123599	0.940545708486031	0.927954581062407	0.981502560181178	0.868079124829713	0.932335695770898	0.955970468640520	0.967386586225925	0.924666543200291	0.786320850841717
0.981305348776390	0.957579102361639	0.988043957391964	0.953940604426906	0.920607409409290	0.947977352130735	0.862182388892753	0.922091566294312	0.917906803979640	0.952273263351506	0.974637218645598	0.969579318652953	0.979866918274541	0.945966464008813	0.922565252677875	0.945495345130493	0.985939865247767	0.948647285837029	0.907241903462273	0.917887558545602	0.993964598892013	0.991078293917911	0.916812777389720	0.940577974809219	0.928033944363423	0.981516832524740	0.868161052351838	0.932339584737243	0.956001856803947	0.967367203839598	0.924728967783192	0.786074675961091
0.981343254404266	0.957492981406549	0.988071282887339	0.953906555695630	0.920553449837980	0.947917317301730	0.862243499610817	0.922125230623351	0.917979956032783	0.952261084238830	0.974508342886081	0.969527375035408	0.979882732896895	0.945958074357048	0.922506167524565	0.945513433154751	0.985896548880829	0.948770314764536	0.907422134142288	0.917886412300201	0.993953766650701	0.991106954519683	0.916860413891286	0.940625074308558	0.928024870569153	0.981614563391810	0.868180468453796	0.932334712474021	0.955976350293770	0.967486782730778	0.924848340455979	0.785998954748205
0.981285578647562	0.957593496036886	0.988010572125761	0.953965149987148	0.920614058416085	0.947918000686735	0.862229811058453	0.922230812709944	0.917976569379835	0.952176799728752	0.974524211846789	0.969376085934465	0.979942846542564	0.945934030334423	0.922534077281877	0.945467670080042	0.985802669362205	0.948841756268634	0.907444170804942	0.917801385416731	0.993960050286991	0.991184690562776	0.916789727959928	0.940660945366891	0.927926438947256	0.981512208417611	0.868085757924646	0.932349327043572	0.955979338641976	0.967541490318924	0.924834287442765	0.785926503639437
0.981201502650941	0.957699845055507	0.987958191999897	0.953925369462121	0.920574435575250	0.948002044826700	0.862413858679493	0.922350171201738	0.918181921918534	0.952234179100682	0.974482653584076	0.969432761554058	0.979988989656292	0.946000088724863	0.922640635471641	0.945544657232487	0.985812087191805	0.948965600253185	0.907588443614902	0.917824697868406	0.993881717035495	0.991122079596625	0.916818957398628	0.940745770627224	0.927788862143728	0.981441028614652	0.868149594369423	0.932451427445973	0.955889014488581	0.967561865721776	0.924952936784455	0.785780635420905
0.981145181580427	0.957754177761427	0.987773219492733	0.954000973502614	0.920716149817395	0.948168413808021	0.862470425347772	0.922435480611803	0.918305948750069	0.952375734633388	0.974540700131552	0.969335623549562	0.980031795424165	0.945947542456784	0.922790766720104	0.945518904410207	0.985813122954646	0.949070147780021	0.907704819629866	0.917804086848796	0.993988677749054	0.991058394003241	0.916858835264149	0.940757739666311	0.927692496777740	0.981453059585311	0.868252023171102	0.932531366832057	0.955986411539701	0.967522487745007	0.925009244284655	0.785710384003770
0.981129630973045	0.957783809457988	0.987674778791549	0.954020563810517	0.920775665219597	0.948259708511724	0.862526467012918	0.922568093407972	0.918432482041077	0.952468714115823	0.974574166502620	0.969331623723537	0.980082620192341	0.945935458497895	0.922857114842161	0.945554934392499	0.985883056334959	0.949020744982056	0.907853935754961	0.917838986093598	0.993935991626187	0.990984770925781	0.916861802927590	0.940791596867279	0.927728139009535	0.981365115560571	0.868392003606735	0.932699534977537	0.956053993391767	0.967529137555179	0.925063616799577	0.785589329621949
0.981161226466848	0.957789654940290	0.987658217792803	0.954025539779719	0.920800430318519	0.948198292133154	0.862474728968534	0.922704535782647	0.918370667801025	0.952407341582170	0.974630181685927	0.969343374455088	0.980116416470548	0.945908988469097	0.922842322859708	0.945549241844315	0.985927275024205	0.948949026573148	0.907845626099237	0.917811820189209	0.993876277554062	0.990926624147366	0.916802372538025	0.940715466948611	0.927773254736312	0.981351284484974	0.868452826315743	0.932761683770974	0.956126199508772	0.967569470869148	0.925074929423098	0.785455268839633
0.981093592571872	0.957802728500996	0.987647462086410	0.954103523650928	0.920687418082698	0.948098327650469	0.862425456890246	0.922758909284657	0.918359136033503	0.952391841778121	0.974600090507552	0.969365023586152	0.980131446265408	0.945890042609737	0.922865068197149	0.945580860394835	0.986011287806913	0.948834937625231	0.907781258885267	0.917822339624912	0.993842994491624	0.990945748233479	0.916739808253592	0.940699707012420	0.927665870046526	0.981462118927971	0.868407949874580	0.932808602674310	0.956065245469545	0.967620399552029	0.925032741011061	0.785410372365138
0.981162318806212	0.957909589023576	0.987698571791658	0.954142265434152	0.920660640075841	0.948122725032749	0.862262692066473	0.922878308643672	0.918328295665902	0.952310894780803	0.974689389911169	0.969363999026144	0.980023087380421	0.945871432941100	0.922826329685837	0.945584251854264	0.985973784227960	0.948786284358970	0.907702308524506	0.917886773962927	0.993840789993415	0.990862063321289	0.916660118062959	0.940715566095643	0.927603939229763	0.981483618351670	0.868331874713156	0.932800344828880	0.955951340555108	0.967664402225464	0.924994049552140	0.785286099104306
0.981239257484185	0.957987027346132	0.987727066964126	0.954154825494199	0.920503948192369	0.948078673108199	0.862171028200254	0.922824785063998	0.918360615858142	0.952305402142505	0.974647245286542	0.969383224630609	0.979991848118231	0.945863300997303	0.922717192422060	0.945625651234070	0.985928769126074	0.948849257469315	0.907650035377166	0.917915331461529	0.993742410813971	0.990844756176374	0.916594618210778	0.940637147376254	0.927438086972059	0.981566875435999	0.868291684929849	0.932670975879871	0.955846109648503	0.967634673655537	0.925004634004148	0.785272875027980
0.981248197914774	0.958011234323860	0.987713373024532	0.954261082588098	0.920454214495404	0.948083987075381	0.862029058749275	0.922730551357627	0.918265527603707	0.952208099553262	0.974746348242985	0.969266348062053	0.979986169726684	0.945833889240357	0.922691469038799	0.945637088816017	0.985810487288516	0.948809094013491	0.907572303793151	0.917900388960889	0.993719689029381	0.990942014745808	0.916477900699975	0.940575671180979	0.927267000615637	0.981427588499526	0.868174525895155	0.932559577899837	0.955783996881222	0.967557827586141	0.924893713438841	0.785168681757787
0.981268986222072	0.957893717702372	0.987779421474160	0.954185392863398	0.920395941805194	0.948128761642111	0.862142009741851	0.922738855615031	0.918361963214206	0.952267837141915	0.974731247499840	0.969274359064643	0.979976718650129	0.945885055331885	0.922751563375829	0.945795740996030	0.985831444776329	0.948840447031365	0.907678039651604	0.917999047582907	0.993592186553722	0.990879200970396	0.916478793349692	0.940660760890200	0.927182856824519	0.981369391303190	0.868211934968175	0.932614346938492	0.955736234245774	0.967617864620823	0.924996661513213	0.785061477226169
0.981321476252164	0.957855139866414	0.987768424469605	0.954219108186672	0.920503510639754	0.948177336714046	0.862215312328263	0.922792131845007	0.918416921525163	0.952364552616927	0.974786291778960	0.969182481092930	0.979969648126723	0.945904665238083	0.922837770396290	0.945779104606683	0.985848976104818	0.948917303355523	0.907751816691422	0.918014622217208	0.993605658047823	0.990804549050441	0.916486716452780	0.940752149204697	0.927176488013450	0.981434059207222	0.868218223652672	0.932679306936321	0.955734866594101	0.967692015405794	0.925083474582496	0.785001889270296
0.981368261895596	0.957835493364026	0.987770050940067	0.954196876147563	0.920504919648819	0.948234517403105	0.862351771178374	0.922752317478287	0.918535231380729	0.952417725528164	0.974850920266258	0.969129461747316	0.980034545843598	0.946024582752413	0.922910551620896	0.945792609451988	0.985958864226835	0.948945077459311	0.907895626655414	0.918067137371629	0.993546916848822	0.990814598201848	0.916554389635226	0.940852757116216	0.927145637843328	0.981506871767008	0.868245837121412	0.932804886098805	0.955622976031714	0.967786589183765	0.925157585621426	0.784928268248809
0.981436386454281	0.957807788067781	0.987818209827267	0.954084571570985	0.920547617408904	0.948206450955691	0.862384804259173	0.922708761388235	0.918560268115245	0.952388919903963	0.974873407854289	0.969112447952893	0.980127765250251	0.946142574678374	0.922977951955432	0.945770635352711	0.986006253027912	0.948979233009283	0.907947546871020	0.918084254571395	0.993539498986891	0.990848438454769	0.916522802357521	0.940802456789045	0.927109421166445	0.981560713474169	0.868261655276369	0.932871224268383	0.955493261989482	0.967887060361581	0.925213254599216	0.784807879248585
0.981294569740879	0.957770215479073	0.987762378287743	0.954144173415756	0.920488556234676	0.948283899066169	0.862524995464986	0.922739847993561	0.918692168808196	0.952467869612173	0.974730548583792	0.969088373863464	0.980214208111675	0.946149893369338	0.923105900870818	0.945768036789922	0.986052044630253	0.949109043038268	0.908006533144077	0.918215961459635	0.993533301945488	0.990978860361093	0.916535512043277	0.940738656339654	0.927059445740602	0.981576337637258	0.868319378398357	0.932967096667128	0.955339699380444	0.967926399000400	0.925244275605031	0.784756999510728
0.981251419631206	0.957693036449505	0.987710195645019	0.954189210015433	0.920526310615624	0.948434575537804	0.862628608560654	0.922821800351017	0.918764088645929	0.952529695251433	0.974647191414295	0.969026509246475	0.980123659220704	0.946154155594744	0.923196281112865	0.945717973560497	0.985999508936486	0.949192763177297	0.908104126247987	0.918344925407687	0.993568946560523	0.991008948546845	0.916496969274573	0.940718755341843	0.927157393345766	0.981614696020054	0.868351240006165	0.933018443144823	0.955296724687737	0.967872114591428	0.925271381735836	0.784642635142440
0.981239679850029	0.957737229905407	0.987744516007952	0.954137453123869	0.920413355692680	0.948442366780131	0.862681337816317	0.922877841521645	0.918790101749151	0.952544422841637	0.974572404172526	0.969027904365896	0.980080878879251	0.946113782517035	0.923194007285408	0.945665103069046	0.986037243940825	0.949282126460135	0.908144363433461	0.918387108165260	0.993554558757697	0.991060879543920	0.916430197904581	0.940685021167535	0.927213816043273	0.981751573262270	0.868360973843328	0.933034106676186	0.955262711662037	0.967871213270351	0.925312326947137	0.784706650173064
0.981153555752668	0.957919731137928	0.987759978615433	0.954176572506820	0.920363689282093	0.948323418512005	0.862597355829448	0.922893589946994	0.918694625530132	0.952459430996043	0.974623640623241	0.968980058793168	0.980062256760224	0.945990148280065	0.923224556903410	0.945528181245822	0.986021792092501	0.949213225912351	0.908040907095412	0.918335085060503	0.993635805194070	0.991200738575341	0.916310731426305	0.940640434279406	0.927191227333281	0.981683508029038	0.868312423034558	0.932951669293605	0.955311398521722	0.967825642876478	0.925227973658964	0.784772074819593
0.981053980194886	0.958034000508034	0.987860238012402	0.954108204483258	0.920253421846729	0.948214415217400	0.862652748288892	0.922916132915786	0.918764135884226	0.952491796971820	0.974568819982425	0.969148642544916	0.980065401127927	0.945969440151194	0.923319506320562	0.945535450213879	0.986082129567701	0.949201281905077	0.908031529358958	0.918367316723759	0.993578433883344	0.991219408759853	0.916172017448136	0.940654302042837	0.927179896341136	0.981592737948066	0.868357248704786	0.932880148928760	0.955348607037131	0.967803428874797	0.925257703493167	0.784709925977252
0.980967820474039	0.958057031062857	0.987853301783113	0.954126132532227	0.920366968082958	0.948243759227682	0.862566067645330	0.922942892881747	0.918812219198557	0.952555339977680	0.974603474283855	0.969169143107876	0.980078152741960	0.945802733364864	0.923366213644846	0.945400862118147	0.986088584507658	0.949232044181300	0.907971996398765	0.918305075342695	0.993668063629968	0.991166002398859	0.916065368561910	0.940588746060148	0.927164415709890	0.981560587491561	0.868403867197339	0.932796302372536	0.955524781786382	0.967766498475385	0.925264696700510	0.784710744797443
0.980941246777124	0.958006505026246	0.987889919306236	0.954126418608724	0.920435058093946	0.948313616585139	0.862521833455433	0.922945589812017	0.918891749617837	0.952589173911228	0.974682109667745	0.969210472910077	0.980093308123356	0.945697251746992	0.923290607294225	0.945346142009939	0.986114068940510	0.949152666325918	0.908012936881665	0.918292440447828	0.993602690548818	0.991048237138334	0.916001327172606	0.940589597108550	0.927231544816272	0.981487488130437	0.868459055958798	0.932756025114096	0.955669010522311	0.967772317498158	0.925276829989205	0.784698695071504
0.981048681807014	0.957901823173291	0.987996229031452	0.954118126643227	0.920538692604939	0.948321058846589	0.862447440339020	0.922925022382976	0.918791627622312	0.952494172073262	0.974760877619456	0.969266673127136	0.980124613680385	0.945660897035910	0.923199846990164	0.945286670335851	0.986053060338408	0.949158071059012	0.907976657586248	0.918250970928435	0.993589434040875	0.990987315901924	0.915894156179741	0.940561559492982	0.927290257418682	0.981440534143370	0.868413818137180	0.932661470854037	0.955803501795539	0.967833825130734	0.925295344538709	0.784650766228781
0.981041910107336	0.957803461745256	0.987984331416351	0.954194658359873	0.920552032090443	0.948363270819318	0.862521951791321	0.922981697777999	0.918829640814283	0.952471316860268	0.974704480818579	0.969309550423311	0.980186789025031	0.945685686288369	0.923274108122987	0.945298371318111	0.986015045388605	0.949201284400071	0.908021717021781	0.918249157955498	0.993630858973572	0.991001607771202	0.915929836782348	0.940655260560342	0.927167027611932	0.981470230325963	0.868388757085340	0.932648300142509	0.955774003650289	0.967865262973034	0.925311943316862	0.784636539020704
0.981151128758360	0.957736794729289	0.987960065678388	0.954190689438297	0.920659603751747	0.948508607456627	0.862480992033830	0.923110081457458	0.918864389458847	0.952423672899200	0.974737304403930	0.969329731139391	0.980181313051758	0.945785899759262	0.923387495114571	0.945321104693989	0.985892391542070	0.949271283145681	0.908041192161319	0.918331313294993	0.993753139681719	0.990947816613098	0.915962900424323	0.940775752474363	0.927109374423430	0.981459651300274	0.868381681118375	0.932718602310089	0.955676519329984	0.967940463565292	0.925416813459708	0.784538560689694
0.981221907211744	0.957699471117915	0.987915394588599	0.954130126086617	0.920605229757976	0.948569902370613	0.862479334889831	0.923076118598284	0.918929454404114	0.952469300468820	0.974656376381278	0.969374637505163	0.980255329594966	0.945869292843202	0.923395673222847	0.945403380325621	0.985897314708963	0.949362208817609	0.907961775074688	0.918373749104899	0.993723538755961	0.990975747593925	0.916005912053947	0.940783575119814	0.927064197657631	0.981573356062642	0.868426417375632	0.932725490668910	0.955547822814663	0.967940418942720	0.925429458039082	0.784519392029709
0.981183016305194	0.957649537632764	0.987825577043337	0.954178304072172	0.920594189357444	0.948600867038262	0.862409148604836	0.923005130156052	0.918812461894460	0.952399908772884	0.974698223616902	0.969219358483460	0.980358431541366	0.945868935917326	0.923421948627077	0.945385210266390	0.985880355672053	0.949386970827563	0.907839219608073	0.918361127848738	0.993737911344343	0.991109785336247	0.915958991612230	0.940733276112496	0.927000788169957	0.981467972320713	0.868391107051761	0.932735428266414	0.955549785555810	0.967841724650866	0.925288144443632	0.784424202408237
0.981085413951318	0.957468727755862	0.987765576993663	0.954016114501248	0.920466366262353	0.948608034429880	0.862520041059764	0.922927439043565	0.918903249404689	0.952450941311791	0.974584782575348	0.969156601658734	0.980428242388352	0.945958863240539	0.923443124363406	0.945520927103112	0.986004015450807	0.949398353196705	0.907894342068258	0.918400654755167	0.993642729590316	0.991085734659837	0.915966073333655	0.940743773839461	0.926973883716292	0.981398602743152	0.868427927179775	0.932810516511203	0.955595348354756	0.967788687523633	0.925310373490577	0.784284906804233
0.981015040945194	0.957383461349185	0.987723534711588	0.953968530142772	0.920570715634196	0.948607081359368	0.862480068009595	0.922921348704068	0.918849792510341	0.952500920891486	0.974550617215292	0.969028308221831	0.980459792408171	0.945969303939532	0.923412867011346	0.945510530047657	0.986129930744082	0.949376332767266	0.907798202083947	0.918387431519177	0.993683769708771	0.991065914972608	0.915954354895093	0.940687282871161	0.927003325058099	0.981416757382874	0.868373279212617	0.932774263425965	0.955693981079348	0.967783976431618	0.925319582162165	0.784216429061351
0.981028256929108	0.957321773958774	0.987737502275224	0.953925911085987	0.920532020115526	0.948578374957386	0.862463856921599	0.922887511257775	0.918845038188166	0.952455536806952	0.974612396760678	0.969010023883695	0.980471342135643	0.946020248453883	0.923347879304505	0.945473378474738	0.986253951964693	0.949251461126502	0.907757657780077	0.918381215193202	0.993664811206582	0.991016622850822	0.915931903767154	0.940628328483835	0.927001721486203	0.981396559557129	0.868325412833786	0.932751820870878	0.955692530825046	0.967746562600453	0.925380312627011	0.784147797575300
0.981170468032157	0.957315782503591	0.987847051469544	0.953891350129326	0.920558670552733	0.948448834822202	0.862359326161806	0.922922370479088	0.918726080770171	0.952352296838241	0.974660286461590	0.969035442267181	0.980441895919490	0.946065450115046	0.923263890602898	0.945444927455188	0.986267393969477	0.949207987740725	0.907658148787419	0.918345053770020	0.993696770098014	0.990971122934557	0.915855800028880	0.940562204668230	0.927058795027820	0.981417321917639	0.868245725250187	0.932677116577457	0.955666412434161	0.967666818059881	0.925388374024968	0.784072794978187
0.981130240171860	0.957319293959253	0.987875054701575	0.954059692592386	0.920514188230428	0.948399137643215	0.862426793813420	0.923102921153006	0.918772643844049	0.952424333604156	0.974581328558997	0.969071463207891	0.980407732756422	0.946065605725336	0.923309526073986	0.945460529201392	0.986320628214794	0.949299132277174	0.907696477611512	0.918426423835206	0.993727888903000	0.990988538338173	0.915893002115326	0.940578158012736	0.927097074918347	0.981422629137471	0.868260747607333	0.932656209714763	0.955668058956616	0.967584307868981	0.925401699659968	0.784040804446584
0.981191484165474	0.957269552321050	0.987920778383716	0.954161832053305	0.920643639223475	0.948456937347893	0.862515031335977	0.923285652824190	0.918874638867459	0.952467996763776	0.974613179946110	0.969051796222228	0.980315979871746	0.946106539067753	0.923374557167842	0.945482717057711	0.986315576452006	0.949411496276593	0.907890084339103	0.918553087427734	0.993761087837177	0.990942085866094	0.915946322574023	0.940666939578986	0.927286656371697	0.981439499692933	0.868346386852112	0.932677657538246	0.955753869045138	0.967590676042982	0.925525063912814	0.783913430603904
0.981272241824556	0.957250214008974	0.987970319923034	0.954122905973525	0.920648478711620	0.948490768078044	0.862623804244722	0.923425208385436	0.918949141792118	0.952510252169164	0.974569538545459	0.969056821131894	0.980418258723251	0.946160732346900	0.923420576903689	0.945531528370835	0.986403425607818	0.949560919322508	0.908154476042903	0.918620549700241	0.993693533784752	0.990954551453184	0.916040309646157	0.940742706502769	0.927412138601716	0.981567224741968	0.868404480826555	0.932730350794408	0.955782935793583	0.967725473408384	0.925660990789565	0.783972199171897
0.981249841003572	0.957364273516503	0.987941067576329	0.954151412693980	0.920777587764996	0.948577514349524	0.862631386032411	0.923608291664114	0.918917149640728	0.952465579982126	0.974643195339753	0.968993560977517	0.980591648344364	0.946187571466735	0.923537387670252	0.945503233297793	0.986461543041345	0.949656365954438	0.908202755439164	0.918601233438091	0.993637298885530	0.991012164283570	0.916073400992925	0.940810344508037	0.927433309412170	0.981524327977626	0.868378497763606	0.932807257203550	0.955835135839089	0.967804226112395	0.925645285978066	0.784012124671074
0.981203754599950	0.957455437442254	0.987937802286762	0.954064477559926	0.920814134773966	0.948714714755224	0.862837995964318	0.923776967140512	0.919132049579419	0.952577552832324	0.974602383564143	0.969126283871193	0.980725914720798	0.946334232678271	0.923706507790268	0.945628930625902	0.986558850907456	0.949817086271355	0.908355255249341	0.918674362610199	0.993524005495020	0.990918701733998	0.916195099718234	0.940929623566163	0.927383058734343	0.981505650574079	0.868483313467009	0.932955919423447	0.955821083244167	0.967846842304151	0.925759474416472	0.783949695941748
0.981165391689350	0.957451585109554	0.987795911712061	0.954096142860236	0.921022618442695	0.948919751821666	0.862910644636488	0.923818483798045	0.919278357616758	0.952740661155236	0.974641765939835	0.969035909640714	0.980827918292727	0.946387378651702	0.923899609072872	0.945668379139869	0.986620950793454	0.949970773310801	0.908434009592521	0.918691695137486	0.993583939645596	0.990834833242987	0.916319476200129	0.940952579289337	0.927322280546536	0.981592957268681	0.868583809255123	0.933071328511502	0.955938760240545	0.967821275833495	0.925820402963444	0.783942599439421
0.981132521524983	0.957415756717485	0.987715047318070	0.954082503706822	0.921117767178581	0.949041429279996	0.863002110870840	0.923849807064130	0.919416474392514	0.952866898725234	0.974655652500281	0.968999888573358	0.980921933879236	0.946454370458803	0.923995741554307	0.945770423322292	0.986732871121099	0.949984956416473	0.908525545934371	0.918737695570469	0.993511662235821	0.990760113469961	0.916384606821808	0.940986350869686	0.927368380922681	0.981590534539463	0.868737307495420	0.933201891944983	0.956017433250995	0.967832549832312	0.925881839629751	0.783892373433052
0.981175276171837	0.957370433362228	0.987689312668575	0.954035039072260	0.921171738034278	0.948998554383428	0.863018374781418	0.923909767885882	0.919342734675901	0.952845572186986	0.974642293828318	0.968984497823109	0.980971883756682	0.946467505941208	0.923981508859149	0.945802948593110	0.986796381735465	0.949941565159629	0.908464622724242	0.918730742330280	0.993434328218438	0.990733819490209	0.916364792664246	0.940877407362601	0.927455717291687	0.981681098220477	0.868822412289416	0.933233878051442	0.956089800836098	0.967889126664005	0.925910167884428	0.783828927472378
0.981107707802515	0.957334442980804	0.987658029052485	0.954082156786289	0.921113177421535	0.948917182948878	0.863025854385320	0.923866709721302	0.919319524682098	0.952848053285354	0.974536140294443	0.968986108048007	0.981001776352212	0.946443725559007	0.924010793114641	0.945836814137672	0.986870604248156	0.949883595071873	0.908391103801376	0.918736691476535	0.993396669818095	0.990797249227587	0.916346530255950	0.940833381504639	0.927393799072188	0.981862613853403	0.868837537431694	0.933254131154226	0.956033059644647	0.967944581067769	0.925897016647720	0.783880018991927
0.981170521414319	0.957368630361849	0.987682588633987	0.954111398349961	0.921152976986271	0.948948207801251	0.862908187799570	0.923908499630322	0.919254486806970	0.952783838467360	0.974561900139572	0.968978430989624	0.980911445467966	0.946412665024452	0.923949487126641	0.945818936847395	0.986851765061365	0.949848516543104	0.908284411923280	0.918769448007738	0.993404570572286	0.990755850547082	0.916322123690307	0.940837419500157	0.927389084432682	0.981932230386543	0.868811702091701	0.933200633281470	0.955913575845039	0.967965023753371	0.925890499944815	0.783860032697070
0.981222356941533	0.957403393637046	0.987710932825463	0.954133151947132	0.921074557750598	0.948887347227992	0.862843888013746	0.923816136305319	0.919187403056083	0.952769837458241	0.974438295498751	0.969013917821652	0.980852451365411	0.946409914349344	0.923806867839257	0.945843340986412	0.986853657976572	0.949874984594480	0.908179428446107	0.918749469639040	0.993330748083164	0.990740658376312	0.916328077445959	0.940741304094451	0.927331346031344	0.982037731495353	0.868827809883892	0.933070582857428	0.955793923249804	0.967903196686033	0.925867163243448	0.783978387862640
0.981252932949347	0.957453325931851	0.987713648304162	0.954253611163456	0.921084492132231	0.948878332460580	0.862724147669410	0.923708972912597	0.919007265545379	0.952658633435686	0.974446719759239	0.968947085713588	0.980802137938477	0.946383023473559	0.923718738182234	0.945829851982020	0.986763947793250	0.949796826469716	0.908076447664011	0.918663004331907	0.993378686096857	0.990856096158581	0.916306562099684	0.940665091928456	0.927276389225277	0.981923196821856	0.868767754827808	0.932983493498907	0.955715860428958	0.967797620273268	0.925702148235497	0.784035125442399
0.981311999584539	0.957388098134676	0.987778390658948	0.954201248190190	0.921075664579040	0.948917679520607	0.862875796969198	0.923725801100095	0.919045183872729	0.952702894705232	0.974377490193302	0.968986126567922	0.980731382973753	0.946462307248202	0.923717642811293	0.945943232034432	0.986774468205499	0.949797632424407	0.908188010638425	0.918704208424621	0.993340862058896	0.990797383577689	0.916423285894069	0.940702744249089	0.927283215522060	0.981868672630965	0.868853133602727	0.933047555649337	0.955679947533649	0.967827281176314	0.925752625451157	0.784110819622162
0.981371055566052	0.957396044272653	0.987763258247649	0.954265715273521	0.921224537918202	0.948955277360156	0.862928045733401	0.923830323350439	0.919024208582265	0.952756033263076	0.974375162639614	0.968903380271382	0.980637073578426	0.946478787218704	0.923777630923137	0.945869077149227	0.986752365056156	0.949862512687346	0.908263267495649	0.918664313956433	0.993420485242188	0.990737336147579	0.916526945353588	0.940745691359701	0.927319100907087	0.981919322914209	0.868860036676846	0.933096812027717	0.955653613075483	0.967901210747050	0.925801236556354	0.784237268198471
0.981415092822315	0.957416942782245	0.987772952784088	0.954280007413127	0.921272563598575	0.949035092943113	0.863048048409390	0.923846915974403	0.919078737702399	0.952762598254323	0.974398596704814	0.968858439201347	0.980610168135290	0.946563497039868	0.923870671176040	0.945833115319388	0.986778188654104	0.949890233276324	0.908408949120434	0.918641267428622	0.993390197444189	0.990747856680583	0.916664752982773	0.940848450208088	0.927311817485014	0.981970003347382	0.868909593489538	0.933227211920009	0.955551294639014	0.967973658605162	0.925877563664680	0.784311717499392
0.981492190045360	0.957399534652903	0.987824705019415	0.954206106367509	0.921379701302977	0.949053897295501	0.863092560735254	0.923822031066455	0.919049289175391	0.952672017400077	0.974419664623107	0.968824941601194	0.980628777889818	0.946643169744598	0.923976480329792	0.945804748681871	0.986743674269118	0.949947273181338	0.908453199060282	0.918601957235237	0.993403814382305	0.990774016956704	0.916732750020699	0.940834952097335	0.927237613372901	0.982005703190808	0.868932251280977	0.933279818063756	0.955469707634141	0.968014207114733	0.925917821862743	0.784310800165888
0.981359822162557	0.957356031969219	0.987755156413817	0.954301477569696	0.921389290634657	0.949161003129786	0.863253534695167	0.923877400847264	0.919165909172940	0.952700861316268	0.974314457994604	0.968772190216821	0.980637501691370	0.946625520281501	0.924157455372669	0.945824318758045	0.986759486817635	0.950081161356467	0.908468312942819	0.918674331538370	0.993396463783773	0.990871808339262	0.916853108453208	0.940815472012988	0.927127294627358	0.982002356422688	0.868990874774167	0.933353418886669	0.955364225659516	0.967979869680427	0.925961807152414	0.784327946180071
0.981349116988849	0.957261734413023	0.987670105407107	0.954376332912576	0.921484706900854	0.949293437958116	0.863320651317698	0.923959267595215	0.919259868815773	0.952779575696011	0.974296091841302	0.968698884450061	0.980492698232946	0.946631481221500	0.924279961023175	0.945805639330074	0.986688177782362	0.950134614345713	0.908540908845917	0.918757879496073	0.993441188236742	0.990870518092241	0.916885660985972	0.940837668320433	0.927192705751478	0.982024230750715	0.869031258557019	0.933388887369626	0.955387168212462	0.967862213760588	0.926054588694988	0.784221801170450
0.981375834147913	0.957289022239359	0.987692641637467	0.954350580785697	0.921455948713896	0.949238236549653	0.863344186415002	0.924034335943180	0.919307294970639	0.952839031688056	0.974271364577000	0.968711509050095	0.980438081273404	0.946620438800075	0.924320086917547	0.945805340317499	0.986745097861369	0.950178500975795	0.908537665775060	0.918816919131240	0.993475565586713	0.990856166531127	0.916873584481753	0.940830587315682	0.927247029952063	0.982148117097770	0.869047716676978	0.933393559511562	0.955416428084374	0.967831904898435	0.926139531747367	0.784268018167334
0.981342209493765	0.957467256233952	0.987711593665560	0.954440946067147	0.921478874895284	0.949068636437363	0.863204891575302	0.924062925176487	0.919218798332377	0.952802168488102	0.974355569706071	0.968684773162040	0.980445356048084	0.946529765210529	0.924325387057940	0.945754378468680	0.986756623153062	0.950085076947827	0.908377056466846	0.918773290367626	0.993632677744174	0.990945222959421	0.916799227138598	0.940811831582037	0.927219709295953	0.982086357325131	0.869002747534849	0.933295138102389	0.955484840915488	0.967773525262170	0.926062502410905	0.784337489186972
0.981321630602644	0.957586011421412	0.987787874494461	0.954454071839648	0.921435476438209	0.948924172388167	0.863172561598994	0.924046373395081	0.919257770543095	0.952896727152125	0.974292454162199	0.968900291676446	0.980467993130798	0.946569600564230	0.924345400289977	0.945839627278471	0.986863216170683	0.950054154390943	0.908313391076235	0.918796135247712	0.993687058816043	0.990943107494097	0.916709528594473	0.940854465037798	0.927182517398286	0.982015156245539	0.869001225382882	0.933154960448444	0.955509687799769	0.967763602392806	0.926099624090321	0.784284094856547
0.981293460332165	0.957602392987643	0.987752457517315	0.954537408249908	0.921592066306200	0.948885602618854	0.863014832311978	0.924012340278557	0.919218579155394	0.953000941484867	0.974345161235526	0.968960122956731	0.980456481577517	0.946482268358258	0.924327403821708	0.945774329368009	0.986935627698490	0.950053496283352	0.908181741224811	0.918726485975976	0.993868991314296	0.990903652675356	0.916615533967620	0.940817979722313	0.927144622009984	0.982035411583389	0.868968198335314	0.933026196687619	0.955657590049094	0.967739113443429	0.926061809103054	0.784300910157949
0.981315315744684	0.957539478806475	0.987780246447279	0.954597471538113	0.921692459976765	0.948842298368255	0.862875789589511	0.923969426970881	0.919191141301415	0.953020840953195	0.974447312660664	0.969038119633575	0.980438460330814	0.946455787785846	0.924182881562796	0.945752313588140	0.987009265980861	0.949928050619461	0.908141141043242	0.918671562580987	0.993863413001068	0.990804149558160	0.916548632405469	0.940803108349204	0.927198350163018	0.982006729853265	0.868963611521784	0.932928413163979	0.955738767755742	0.967774836504100	0.926032320339448	0.784321504950373
0.981452310626384	0.957462132510568	0.987904764893851	0.954603764775334	0.921809163079653	0.948722621350746	0.862704811400378	0.923899572673462	0.918987103854399	0.952869949614826	0.974504233131323	0.969087849212927	0.980455309178331	0.946463033605245	0.924022359213711	0.945710886285659	0.986976361060727	0.949872250924183	0.908004459414675	0.918560824370838	0.993876154388401	0.990750008914791	0.916434004246073	0.940730814727574	0.927261345958465	0.982005145144609	0.868848435324619	0.932774595410505	0.955816661150629	0.967864015569956	0.925999286604007	0.784357958897184
0.981460626404105	0.957400263430294	0.987919975982783	0.954674249821343	0.921853000324823	0.948678656665372	0.862687118921169	0.923899536852578	0.918935081578582	0.952788259833425	0.974419037408064	0.969108731627075	0.980535615827479	0.946499504497039	0.924037156084278	0.945713846804706	0.986996598878494	0.949854342556189	0.907949895459987	0.918476337425381	0.993930201055312	0.990786301390686	0.916474949611608	0.940756254072778	0.927110544339219	0.982045073558728	0.868746261424457	0.932723691222702	0.955746794499563	0.967909160252834	0.925945984169591	0.784451098382648
0.981547229183973	0.957368181682573	0.987918265626385	0.954647038817053	0.921976836311073	0.948789512566399	0.862590383625341	0.923954075370387	0.918885225363634	0.952677786533203	0.974384040416327	0.969090924085445	0.980534342739229	0.946586926424621	0.924067032051592	0.945691377433456	0.986908867903584	0.949871512487093	0.907889310234920	0.918457246022394	0.994067516711000	0.990730215359999	0.916505211744801	0.940806290458420	0.927022293544681	0.982017621051999	0.868678995252430	0.932759813259115	0.955648768969882	0.968000581076174	0.925958428354550	0.784473312477760
0.981568942848511	0.957353871461861	0.987883927950034	0.954577848964772	0.921948409895852	0.948849263496668	0.862523942520881	0.923890299865832	0.918879502405471	0.952682036647841	0.974213274962567	0.969086730178644	0.980580076306953	0.946634093152917	0.923996609994753	0.945705747842649	0.986917757880311	0.949921667720723	0.907787369314818	0.918402378705772	0.994049740400137	0.990722722484841	0.916536983884116	0.940735228111123	0.926999621188638	0.982095758803976	0.868691837765277	0.932791167950087	0.955565019374932	0.968022297963964	0.925909437045049	0.784583480421842
0.981496924698730	0.957330144883036	0.987760505565928	0.954629953678854	0.921957339329198	0.948884036720434	0.862459793142395	0.923825201405094	0.918731354749572	0.952581152599017	0.974167348434487	0.968931165626381	0.980656059831075	0.946584310537242	0.923991460850428	0.945617138590330	0.986867286452212	0.949936112096137	0.907692339569916	0.918348354972908	0.994072297395115	0.990808325317143	0.916493383056860	0.940609121231426	0.926980802374813	0.981975120838374	0.868650484513348	0.932882928912714	0.955613030581930	0.967931231690539	0.925715897847643	0.784626763017724
0.981402925695825	0.957176496101130	0.987652744207957	0.954459585800016	0.921879898219518	0.948913108270620	0.862619132087809	0.923797044379371	0.918783196597302	0.952632013013172	0.974023488421363	0.968876754634267	0.980692101869792	0.946626999746360	0.924017129919411	0.945679356883293	0.986945512364378	0.949987435911810	0.907770702007379	0.918387833247992	0.993957526783489	0.990717341526505	0.916537548300263	0.940582592629636	0.926995879612300	0.981926021532759	0.868692917948373	0.933031585050879	0.955676717789472	0.967880389254398	0.925694869630730	0.784614784955374
0.981389556436786	0.957093052172674	0.987538461751436	0.954418200560618	0.921992881347831	0.948917192945572	0.862612648447053	0.923831205841806	0.918723336407858	0.952686889719347	0.973984855846061	0.968758904371366	0.980704303738564	0.946616803471553	0.924051485564894	0.945607746353848	0.987008884623635	0.950011432163833	0.907731390054636	0.918348101481929	0.993971940752129	0.990643497091457	0.916595735777708	0.940503196783012	0.927053486808586	0.981939381684500	0.868656916102516	0.933085659983557	0.955756169555825	0.967876593836508	0.925679035295706	0.784656613318053
0.981468166210449	0.957003225357957	0.987479341223697	0.954386513509001	0.921969501152165	0.948872065257182	0.862619281050776	0.923813173061969	0.918697165201823	0.952651506872858	0.974041576634618	0.968746198548319	0.980696465298445	0.946669565606588	0.924025238907947	0.945544029584040	0.987044336089260	0.949922143501730	0.907744680584148	0.918322256081244	0.993935969055916	0.990562396750695	0.916666489549074	0.940402375323716	0.927056841162247	0.981893956096786	0.868634405876456	0.933137155688057	0.955730997456354	0.967848453805567	0.925699747388475	0.784679056891568
0.981619373897251	0.956962681787055	0.987512171454953	0.954340578767996	0.921979130513939	0.948767950641822	0.862526766022677	0.923784086848895	0.918581272919704	0.952531632214552	0.974052901874314	0.968773142552080	0.980654420196661	0.946726825270760	0.923939367625206	0.945508515827826	0.986982536776869	0.949867206548522	0.907668799782428	0.918273738488739	0.993928482401693	0.990515770875987	0.916675336433422	0.940279588636105	0.927053773371639	0.981896810461157	0.868572871798941	0.933139864679820	0.955660423502055	0.967789098872382	0.925632490119440	0.784638484148533
0.981556924505779	0.956916834831289	0.987466060101237	0.954474707129336	0.921880980065331	0.948683053601629	0.862563670796579	0.923881379031108	0.918599374286175	0.952584360982998	0.973906704937014	0.968789823078405	0.980603159225247	0.946721785979723	0.923932973500740	0.945548591936049	0.986950581981669	0.949911743180228	0.907661075261996	0.918315968690354	0.993920079817437	0.990534565566598	0.916761457723762	0.940226859734485	0.927010283403187	0.981932650492981	0.868568996300108	0.933140218184918	0.955623890797714	0.967712310227669	0.925562158373146	0.784613208382126
0.981596803554941	0.956783676649130	0.987463654773384	0.954551802143372	0.921922139159815	0.948665287457840	0.862609776791044	0.923956719059630	0.918657003793409	0.952596354313328	0.973863500646789	0.968749689622742	0.980482860741919	0.946718785859547	0.923918493010481	0.945580083561195	0.986840262396056	0.949976428664427	0.907777358076502	0.918373267703216	0.993946393405513	0.990531823320727	0.916827648857017	0.940253644596546	0.927091612434919	0.982002304101539	0.868644008140806	0.933179088154423	0.955679449528138	0.967714407460597	0.925583179887636	0.784486971216760
0.981653638158738	0.956684560182297	0.987499790515069	0.954485829269460	0.921824979818558	0.948611188599411	0.862658607019617	0.924013999871994	0.918682005055289	0.952644946793756	0.973740474141481	0.968734384232251	0.980522365120205	0.946709165621352	0.923851508062894	0.945617501288966	0.986800945845058	0.950099126491027	0.907978660446032	0.918369256389953	0.993926251756413	0.990592235574360	0.916894135708527	0.940287400474835	0.927090899418548	0.982158263320426	0.868647477956243	0.933211999818246	0.955683321183293	0.967848178489347	0.925647953349238	0.784519490518817
0.981591141674935	0.956766627421831	0.987465124393184	0.954527878047283	0.921832972984803	0.948609780525951	0.862631471172819	0.924102597898681	0.918619305322009	0.952579176251736	0.973759034855513	0.968642208332254	0.980600064630312	0.946681364336716	0.923878951090834	0.945586061590600	0.986696871950697	0.950181284173627	0.908003588738334	0.918283014570955	0.993917971150120	0.990702162941644	0.916835342274140	0.940297758701758	0.927002470068456	0.982111231395815	0.868562617827313	0.933257471555359	0.955694321271428	0.967915870677279	0.925577166188895	0.784548494000414
0.981510394820374	0.956851940567187	0.987418511407869	0.954461186061758	0.921754275600109	0.948700885887995	0.862791647712004	0.924208393069276	0.918763560742478	0.952649352217302	0.973724270229964	0.968763510511794	0.980671501886321	0.946752129803425	0.923943382994351	0.945677679721461	0.986688476876615	0.950319173673064	0.908131257416179	0.918297190867910	0.993823493335744	0.990638998923471	0.916863797140834	0.940335219584377	0.926874603343993	0.982086921798100	0.868616453379551	0.933375851079937	0.955612460509988	0.967946331290789	0.925644436887907	0.784479596621102
0.981469248126503	0.956897976214031	0.987239902185172	0.954515409004745	0.921864162943473	0.948890812066803	0.862823265484410	0.924270842123570	0.918828978819409	0.952775348480830	0.973795005872399	0.968704345814420	0.980741398247370	0.946712757076718	0.924053548641227	0.945672754820246	0.986677033390726	0.950440410875103	0.908217182541701	0.918253227151479	0.993891354236392	0.990576696321723	0.916909736042909	0.940298471879211	0.926790247648588	0.982139037427909	0.868709194382993	0.933466128791865	0.955690398121366	0.967923104734735	0.925630671630990	0.784479752803431
0.981481805060323	0.956904806011316	0.987136264792041	0.954505998449223	0.921912975340067	0.948984532158826	0.862851199188262	0.924361049349023	0.918889074969167	0.952836248018418	0.973846137542788	0.968738103867435	0.980819623484246	0.946722082074823	0.924082033974696	0.945713397229806	0.986725172289531	0.950414157231280	0.908329810549441	0.918259342709333	0.993802505252617	0.990507718672531	0.916931275129939	0.940286763241342	0.926826150942914	0.982074756784293	0.868840883406400	0.933609050487592	0.955734269933827	0.967946430679463	0.925637964264154	0.784442710897549
0.981551205620742	0.956879105217920	0.987117879532977	0.954492164000920	0.921944142363588	0.948913544998509	0.862769219119698	0.924420793999906	0.918771093698660	0.952720285099507	0.973900089479800	0.968761769089351	0.980870773406385	0.946705938096794	0.924016118999607	0.945692028037361	0.986767166770239	0.950335418562232	0.908269821237924	0.918219561264691	0.993702451161124	0.990461391773707	0.916888399231958	0.940178946637306	0.926862596456889	0.982087218276995	0.868870905802616	0.933631688631979	0.955766823359046	0.968004382641528	0.925597929120757	0.784380131977192
0.981521727488703	0.956856275254227	0.987101923675353	0.954569174418487	0.921868750231876	0.948807455228863	0.862704903027532	0.924373556809261	0.918695563232212	0.952649979560883	0.973862862354276	0.968788180296205	0.980904235861824	0.946667433361057	0.923974072467786	0.945710548444792	0.986849822825413	0.950211266181253	0.908134245728806	0.918199921881471	0.993651177625792	0.990490354835820	0.916850502014735	0.940137425134770	0.926767294612039	0.982194722844007	0.868802024793781	0.933619831279850	0.955685448352330	0.968092730272906	0.925485110842188	0.784416818745032
0.981620230248561	0.956954611068982	0.987155559065178	0.954615407455155	0.921869481309310	0.948797299960065	0.862502152817483	0.924378079709279	0.918575895564606	0.952509924618802	0.973939029590678	0.968784147377071	0.980817174470536	0.946602403458817	0.923864550206084	0.945705268875848	0.986819185306552	0.950131916251224	0.907979946858742	0.918215528926129	0.993645618995574	0.990440063623151	0.916785655551982	0.940135206299210	0.926721346108899	0.982232031636327	0.868681742240732	0.933525718415572	0.955561016499066	0.968152930853902	0.925408566789549	0.784396714504508
0.981723478480474	0.957055504535933	0.987191134567050	0.954630256281739	0.921764549520382	0.948693529999530	0.862353475283020	0.924238598395982	0.918504865637557	0.952458460287017	0.973884106018547	0.968784780066443	0.980788278755167	0.946532651338245	0.923666253191121	0.945739586275199	0.986805473487418	0.950146044824217	0.907849729865258	0.918194178093854	0.993559954194971	0.990456484877724	0.916733610957935	0.940032813123810	0.926590220354773	0.982322440899067	0.868605512665777	0.933314860291937	0.955449432847288	0.968141436442895	0.925371579184078	0.784489907599218
0.981767304238825	0.957106043036891	0.987207811684436	0.954740009187584	0.921748426571443	0.948634803274061	0.862136685859364	0.924086171148729	0.918302694897619	0.952324279526394	0.973956478900106	0.968663258755865	0.980787993691454	0.946468236563846	0.923542145314981	0.945744967991794	0.986727814701687	0.950034685423255	0.907681252802031	0.918122727541829	0.993571005296334	0.990606039205259	0.916601848894426	0.939942651572778	0.926456239871442	0.982193452234706	0.868444915815575	0.933126454997209	0.955383909083528	0.968062928516893	0.925240604095535	0.784512893231897
0.981814872736758	0.957023394505556	0.987292421700702	0.954659479372415	0.921718909291989	0.948639727760278	0.862151939364336	0.924030490446709	0.918307360508890	0.952360501545685	0.973926418879028	0.968673071051938	0.980768343224661	0.946498472007152	0.923505557306017	0.945888579932803	0.986785721865093	0.949982211470475	0.907703658124308	0.918182537552544	0.993490207381499	0.990586376329470	0.916587363155967	0.939998978794653	0.926403771382515	0.982139356312110	0.868431684978497	0.933094862157095	0.955364719276811	0.968124313390129	0.925319043523534	0.784548637573651
0.981889729947508	0.957018468655618	0.987300132372453	0.954692852909527	0.921855155188073	0.948676558652779	0.862114892752986	0.924030439079503	0.918284698994361	0.952455690267980	0.973976307688248	0.968576864655222	0.980750392921122	0.946488870199996	0.923509875321763	0.945879870582989	0.986811276561120	0.949967958636387	0.907706807331274	0.918184946323791	0.993539489981645	0.990550780772104	0.916573061155661	0.940042188783019	0.926428894797166	0.982215991725998	0.868402678573629	0.933083005046846	0.955391421572939	0.968232823138474	0.925370007209458	0.784620381394840
0.981955981777606	0.957032238260933	0.987327161854069	0.954677214889191	0.921873027439205	0.948743421942273	0.862155789497827	0.923966728128263	0.918347956486194	0.952517224404565	0.974055140668007	0.968547631676627	0.980803296460570	0.946589664827554	0.923518444918735	0.945902669647679	0.986896527975247	0.949924558231668	0.907813244694386	0.918221846356983	0.993517860322986	0.990595393210833	0.916611929059597	0.940122540838682	0.926411185818950	0.982300091444430	0.868391722171014	0.933146838685157	0.955300201677839	0.968351113607106	0.925422518644760	0.784675822599328
0.982058476380387	0.957032570974642	0.987409793207653	0.954559976198344	0.921902815931745	0.948748302383287	0.862108372758919	0.923896493530561	0.918327327084871	0.952483161701841	0.974093409843341	0.968554321984601	0.980865172977941	0.946704487235164	0.923532007731536	0.945907046866072	0.986913863431692	0.949874392903724	0.907835184070418	0.918222275032964	0.993542590952694	0.990644599495443	0.916567185672406	0.940037447291202	0.926355141067914	0.982390712611701	0.868342541610505	0.933157874718000	0.955173035655986	0.968468087312065	0.925449018544286	0.784684117764048
0.981939568223510	0.957008523029587	0.987381952546771	0.954610682795984	0.921852597625852	0.948849410514513	0.862186350221953	0.923928476507303	0.918433171973095	0.952552590580184	0.973960897258794	0.968556315201830	0.980926316471373	0.946724658632302	0.923628142460141	0.945930113968900	0.986916647205576	0.949931560322864	0.907843958215383	0.918337622604279	0.993565273635957	0.990785642506391	0.916583849574559	0.939944691800866	0.926270589650187	0.982434032152649	0.868336616232598	0.933218364927288	0.955020537327108	0.968534817739307	0.925454997311499	0.784744305112203
0.981917591388352	0.956940722919878	0.987355783863445	0.954663498577354	0.921884119746149	0.949025447899451	0.862209951340586	0.924015614183858	0.918471430162405	0.952589119216229	0.973883017465724	0.968534643195524	0.980817692420619	0.946733918423764	0.923674353460429	0.945895787525788	0.986817495277454	0.949958313778183	0.907901645274554	0.918447516484545	0.993598399558666	0.990835127852501	0.916561210340671	0.939895764731941	0.926327499402592	0.982502928581678	0.868313844206763	0.933239269783072	0.954973049919517	0.968488330436531	0.925462837668520	0.784717897055955
0.981921002795501	0.956981470722785	0.987397829765431	0.954615604016642	0.921773670279696	0.949043224580462	0.862181113734013	0.924056207011811	0.918442469621816	0.952560199760997	0.973808583665841	0.968587597041390	0.980740998179382	0.946692368669684	0.923642773607548	0.945850554985646	0.986830144197204	0.950016968053504	0.907896235583442	0.918471230091634	0.993563515511324	0.990890310628410	0.916491939982029	0.939829094249095	0.926338721279968	0.982657343736142	0.868261326614204	0.933217133960906	0.954933183877689	0.968507390534742	0.925447952696919	0.784846183817277
0.981833383271761	0.957155857110727	0.987438515320625	0.954657847988272	0.921716224808041	0.948945843885140	0.862031666759528	0.924045982616581	0.918295434500417	0.952425273598317	0.973860869503857	0.968586734326435	0.980690947682093	0.946570397549083	0.923654497457073	0.945714624056214	0.986790724946088	0.949933753733855	0.907744840643805	0.918385472481474	0.993629269065189	0.991023291635102	0.916375666182947	0.939760535481830	0.926278104683954	0.982600280934918	0.868155926647839	0.933108772336382	0.954979400418718	0.968458440592879	0.925277108037944	0.784969027646573
0.981725228669146	0.957272189011659	0.987555553372042	0.954598119837675	0.921598089073600	0.948852320411743	0.862016294519111	0.924050517535123	0.918319814734165	0.952409516167349	0.973804599019536	0.968802275579926	0.980656812994351	0.946554482968848	0.923718065733297	0.945689711638031	0.986813375450598	0.949880047908492	0.907683332271587	0.918368780197713	0.993576586383314	0.991039271745041	0.916238448094657	0.939784091722783	0.926235033499914	0.982506236470712	0.868137661482141	0.933026255029717	0.955002433146811	0.968408484202469	0.925236704411372	0.784955676515939
0.981618917737642	0.957300819593481	0.987562792084713	0.954622774898137	0.921697238710643	0.948891966361998	0.861906115707490	0.924066003529210	0.918343608968385	0.952433736617535	0.973834093559963	0.968859481881972	0.980626268439083	0.946379547476868	0.923776799411207	0.945516300510957	0.986792546568006	0.949872984599773	0.907588094862378	0.918267134781748	0.993682287460153	0.990999430346754	0.916135891406723	0.939728399140581	0.926193584226468	0.982472182473430	0.868154402057849	0.932948348748367	0.955140660372511	0.968336420947024	0.925174271674093	0.784994024213229
0.981569349895134	0.957246813230287	0.987633741928214	0.954635970731925	0.921770888250981	0.948969684392515	0.861877040922718	0.924079077982548	0.918416409234078	0.952439307884223	0.973922577035702	0.968938428317735	0.980613421874131	0.946264009669622	0.923724273390076	0.945427833181299	0.986780957912685	0.949777591195078	0.907614967715443	0.918215271667377	0.993624588582328	0.990918194369063	0.916073360010415	0.939749001336333	0.926261968636508	0.982407402650404	0.868190790577220	0.932902349040756	0.955248955816403	0.968317679957014	0.925159023234892	0.785032719155914
0.981646406694750	0.957162895668386	0.987785524176138	0.954632458604266	0.921876161489856	0.949004287145402	0.861828344088671	0.924054985341007	0.918322714865706	0.952320259288335	0.974022232071899	0.969018121760527	0.980623848766477	0.946214536262962	0.923654852436641	0.945353679656507	0.986703917785089	0.949791309997614	0.907595257082602	0.918141978839615	0.993624241213838	0.990880617835472	0.915974702190369	0.939745643120064	0.926339445480120	0.982372345711403	0.868144782481356	0.932809882164089	0.955350220887683	0.968360726293834	0.925154681051278	0.785041903676197
0.981628957128530	0.957079347956935	0.987830268939621	0.954716701466462	0.921925248573311	0.949089035650054	0.861939267174647	0.924106722143833	0.918373016094468	0.952282275071044	0.973986173037488	0.969072005805264	0.980672847704247	0.946222857938307	0.923753723911669	0.945347518317203	0.986666195283067	0.949861512483364	0.907665938448313	0.918126334595179	0.993685630481355	0.990914182889407	0.916014551072985	0.939868695960403	0.926260961068290	0.982405766125732	0.868144547505804	0.932832532026604	0.955299780808153	0.968391058904137	0.925142961676107	0.785088619828770
0.981748046856498	0.957044005150003	0.987878651317727	0.954728561931849	0.922052673788858	0.949290251608912	0.861929834564004	0.924226147331504	0.918382087147692	0.952231487286855	0.974025582542841	0.969114699662149	0.980672785404248	0.946313620547215	0.923879652052368	0.945356146936752	0.986538271364654	0.949956875668219	0.907714172303964	0.918181486180095	0.993830996383240	0.990883177173700	0.916039761949268	0.940014166463865	0.926250516630728	0.982409581742486	0.868152784212702	0.932908255428731	0.955197394376804	0.968449378510393	0.925231791392065	0.785064528063348
0.981838968373413	0.957047981670667	0.987897096292461	0.954689530277353	0.922024440487467	0.949395934636918	0.861940890924341	0.924193309377731	0.918410625422681	0.952293252337555	0.973956021169491	0.969164109951587	0.980761645077847	0.946378002555152	0.923883479355313	0.945424308051722	0.986546525692671	0.950061892320317	0.907662510090474	0.918185892278135	0.993805356094280	0.990923642374808	0.916074891280039	0.940022005028029	0.926283383196611	0.982523774809907	0.868212042307568	0.932907459489783	0.955064095552161	0.968454035084798	0.925251475164543	0.785103682109646
0.981812400715977	0.957044281863600	0.987872852802907	0.954764200913553	0.922017080324651	0.949477570862758	0.861870067054622	0.924119447937966	0.918254700539906	0.952238089313454	0.974020863334517	0.969020589276396	0.980885593128404	0.946352406508227	0.923898715566974	0.945410590643913	0.986508125504644	0.950083342198627	0.907535187866028	0.918147416075284	0.993821060286716	0.991057936058269	0.916033116276321	0.939962443626996	0.926300221583156	0.982420751762576	0.868194561475491	0.932918751855584	0.955059624337690	0.968369244228353	0.925097200713373	0.785071150285706
0.981746897682478	0.956902128699515	0.987854240416310	0.954621516423345	0.921883123625870	0.949534334093045	0.861985137321692	0.924039520057016	0.918290591409105	0.952282046336459	0.973928742906056	0.968971676195510	0.980965760117133	0.946415332907910	0.923888357050608	0.945540643201718	0.986588381434872	0.950100728285078	0.907566858788924	0.918159741589111	0.993720383802277	0.991025462138648	0.916050446189518	0.939977076808554	0.926325166031799	0.982345675212472	0.868222051097048	0.932972409909954	0.955097614331099	0.968327874959551	0.925086767805852	0.784999455763414
0.981715986752286	0.956866094042227	0.987834914818003	0.954573328548439	0.921957068835101	0.949586058684823	0.861964949497538	0.924003471999711	0.918171386567956	0.952300618736393	0.973909418440874	0.968859203771330	0.980979391069281	0.946408536206937	0.923814741604096	0.945512622202015	0.986677738220564	0.950085065312227	0.907461582418840	0.918114940121101	0.993744671439923	0.991003972973839	0.916059231916803	0.939939066555426	0.926371768799148	0.982356629322205	0.868173882092119	0.932901827059450	0.955189804761435	0.968331159438699	0.925064794557474	0.784987605833300
0.981757522554852	0.956832996634118	0.987857054851926	0.954529360584880	0.921894698721028	0.949620941109083	0.861974228944912	0.923928980576331	0.918105655503739	0.952217863854872	0.973986413204017	0.968845361111820	0.980953277247454	0.946429049220576	0.923720584437626	0.945443201553129	0.986769399887567	0.949972087124400	0.907416851325973	0.918067760979376	0.993700987451518	0.990981462031449	0.916064525176243	0.939901171591264	0.926367278593377	0.982324922330711	0.868113941331825	0.932854470290639	0.955185397480004	0.968304268395603	0.925094636281696	0.784970730563081
0.981902680101057	0.956855987508178	0.987979831117539	0.954506985605712	0.921889125150400	0.949550149110253	0.861887450786886	0.923869573924643	0.917937626268105	0.952058488837073	0.974030311828700	0.968858905441490	0.980878522247839	0.946429759746010	0.923607156375047	0.945363838890404	0.986766814797968	0.949914533215150	0.907331333690170	0.917996798900585	0.993718722307299	0.990975210022780	0.916015675663554	0.939855888680161	0.926400692967700	0.982332435494943	0.868028256077239	0.932743078059518	0.955164063609730	0.968227504192467	0.925077510395955	0.784941320412737
0.981857860070594	0.956875999776871	0.988006233424754	0.954688035729105	0.921822486884982	0.949536028130647	0.861952377770485	0.923932565180203	0.917941567620766	0.952060907203520	0.973938136653118	0.968869992051421	0.980801801659972	0.946381557798634	0.923612207229800	0.945337147401008	0.986800730335175	0.950007804658402	0.907377671468441	0.918047940837576	0.993739659846404	0.991028388207312	0.916067524105818	0.939899735530963	0.926424058690374	0.982332644804765	0.868026170642387	0.932693316980645	0.955166397343634	0.968156253922420	0.925095609632497	0.784944327216591
0.981906242858755	0.956848852470294	0.988045546792579	0.954810388982071	0.921921586816286	0.949586004867677	0.862041582676501	0.924035971024444	0.918016974945215	0.952057084718751	0.973973391730481	0.968848779737342	0.980698453288614	0.946380612641921	0.923632889390214	0.945328603096658	0.986764442632687	0.950109890465789	0.907575701054136	0.918131073541809	0.993785279009625	0.991050613138135	0.916130291238615	0.940009565159655	0.926598067593216	0.982332716953089	0.868089412881560	0.932687053561123	0.955261268519258	0.968146934233751	0.925216097606871	0.784830926691841
0.981986289072000	0.956840004360496	0.988082958221501	0.954800005056907	0.921925086870643	0.949583967998965	0.862139921223928	0.924158040429677	0.918084867947423	0.952080829580408	0.973914552962170	0.968841957736244	0.980775292238876	0.946379585904695	0.923628468317966	0.945333857693917	0.986827314009813	0.950230973406980	0.907841921965292	0.918178490602901	0.993742416047086	0.991143881661991	0.916206315875715	0.940104894524469	0.926716750306756	0.982444325135251	0.868129863713615	0.932717052755990	0.955304635725578	0.968277688575144	0.925340473962665	0.784859567084114
0.981956584741602	0.956978606326495	0.988053294282007	0.954841153886928	0.922045375118932	0.949644149647319	0.862137664819582	0.924327787215209	0.918037507702887	0.952014388702391	0.973978545643645	0.968780980868743	0.980936537002916	0.946354823167084	0.923705329012580	0.945270170902846	0.986841079597263	0.950275178685055	0.907897761027491	0.918129587995015	0.993716345543199	0.991268841446883	0.916200079967072	0.940187672924492	0.926724251986828	0.982389952053820	0.868071499447170	0.932776709518816	0.955367200747547	0.968343591047247	0.925318350422074	0.784855792182402
0.981897953770744	0.957100943669412	0.988031203504354	0.954749775372761	0.922066898111400	0.949750426371253	0.862314677802035	0.924498682623150	0.918197319680746	0.952089800221667	0.973926162900143	0.968923375998367	0.981051122496146	0.946448043679132	0.923822847510758	0.945353317831760	0.986899281616323	0.950365589058493	0.908040109873550	0.918163943753743	0.993629902594762	0.991211656373550	0.916261993660910	0.940301088160362	0.926655668570379	0.982355222087274	0.868132904953843	0.932885821460576	0.955341601894158	0.968387077743289	0.925407334645326	0.784726678585045
0.981841097947907	0.957125013318418	0.987880275733973	0.954759606592596	0.922249467478998	0.949914274602710	0.862332009208350	0.924538052517240	0.918269232686033	0.952216055970481	0.973946493718027	0.968852975435075	0.981126323799916	0.946438548223286	0.923963060062641	0.945333378287086	0.986907159124423	0.950446051370196	0.908075576109354	0.918133816144653	0.993723285874442	0.991150928865746	0.916326078141025	0.940303588051710	0.926565574919279	0.982434100212460	0.868189173147428	0.932936527537705	0.955434039108753	0.968356904519851	0.925410681920965	0.784629035772006
0.981778950970165	0.957111306280023	0.987810987412069	0.954718624960308	0.922320349655028	0.950000881481246	0.862346896084480	0.924550012309170	0.918342838621775	0.952310243973833	0.973963310638252	0.968859700433206	0.981195247532996	0.946458311797897	0.924023006801805	0.945353244197298	0.986947940416013	0.950379896543634	0.908130448412124	0.918128217995673	0.993678634257706	0.991087714388896	0.916327112287110	0.940304806149429	0.926588805975236	0.982409335205093	0.868261533144663	0.933020648040503	0.955475430626977	0.968358654114325	0.925444306687813	0.784497297597095
0.981774353252751	0.957101432202075	0.987816240067527	0.954665958132216	0.922348109055218	0.949920844482372	0.862272802565000	0.924587480356785	0.918217068263919	0.952253797235048	0.973960728850035	0.968886617728153	0.981224855045591	0.946415433466987	0.923954569902451	0.945295332729897	0.986956714117817	0.950261183791361	0.908007906049502	0.918064586525535	0.993634869104971	0.991060991276388	0.916263242390250	0.940177703387356	0.926636637675426	0.982466538923318	0.868257938604676	0.932987273057181	0.955516736909760	0.968389990487573	0.925437900460710	0.784352541783735
0.981667623936708	0.957078633208353	0.987808596813787	0.954703395370863	0.922257148472225	0.949812144401852	0.862205226158262	0.924514154749839	0.918173655148524	0.952213795161759	0.973850860495024	0.968936854543948	0.981232483943408	0.946348365474584	0.923954005751163	0.945246866639366	0.986976748415059	0.950151698886144	0.907848313883816	0.918003932275741	0.993609847780731	0.991115703929817	0.916221872357311	0.940094702773942	0.926559105809155	0.982631438162687	0.868176811739579	0.932934283023803	0.955414649809283	0.968434837382530	0.925354089071554	0.784318777596592
0.981696113663561	0.957130586065520	0.987859092775623	0.954718195092347	0.922261002842413	0.949816898146290	0.862047190091342	0.924527485613137	0.918094941661513	0.952108288723721	0.973871658024157	0.968968384873220	0.981114799375158	0.946284377624530	0.923896434811805	0.945187002130254	0.986899586357228	0.950097219613214	0.907682857182860	0.917987424310517	0.993611526371584	0.991073606002210	0.916170212900471	0.940068602416624	0.926528484344673	0.982712036316164	0.868093679004355	0.932810704544010	0.955258451219782	0.968430840154950	0.925284980310517	0.784229772717840
0.981728099867873	0.957180227362088	0.987910130771275	0.954727710718971	0.922199795338580	0.949748141184191	0.861976684759461	0.924403512835269	0.918035348848532	0.952064849476084	0.973748988272250	0.969015959742370	0.981019442457460	0.946250297830778	0.923758748048418	0.945180597734794	0.986873043523080	0.950128998314841	0.907546616500316	0.917957352764123	0.993522080147061	0.991073871977997	0.916176752618044	0.939976159246800	0.926452254138465	0.982814092277949	0.868089084056618	0.932614207878080	0.955110077145099	0.968372572148894	0.925232450152244	0.784259530610117
0.981739135856725	0.957239688965143	0.987938936418350	0.954852096529122	0.922264197801503	0.949761845966132	0.861877725103042	0.924260229121614	0.917888231645389	0.951961450724334	0.973751945293716	0.968963440140477	0.980955666303044	0.946213674386774	0.923699174282429	0.945157485213877	0.986770804915212	0.950082546354280	0.907438836290735	0.917894071906828	0.993557086435061	0.991213984532665	0.916174421650938	0.939918120618043	0.926371932821227	0.982713375714109	0.868045600833545	0.932478731055465	0.955012418354348	0.968280983557165	0.925089163703713	0.784228983001685
0.981779711102844	0.957187976319051	0.988016330347436	0.954822150899936	0.922308383089196	0.949818350546863	0.862071427025177	0.924241974520666	0.917969608539249	0.952022792043615	0.973677374659088	0.969028925998914	0.980877049709891	0.946272944341492	0.923749817422066	0.945279369173491	0.986787403462919	0.950128008826604	0.907558709515907	0.917947478698066	0.993526597911191	0.991188464603265	0.916328402897735	0.940004893690480	0.926369399428659	0.982673366095253	0.868155779749456	0.932524169158814	0.954945958191528	0.968334056022182	0.925177392275328	0.784216358209588
0.981829343442711	0.957233706294508	0.988009054866421	0.954916485777807	0.922496833159282	0.949860572752244	0.862152782196116	0.924310006549549	0.917989356071950	0.952133469603144	0.973682279900077	0.968984470710827	0.980797916253867	0.946276682394834	0.923838075178559	0.945246915769993	0.986784975661467	0.950235665696566	0.907646810728240	0.917944226645428	0.993611862382914	0.991165903111515	0.916460687725994	0.940085720111558	0.926422939448471	0.982743265242160	0.868225944294737	0.932568751502129	0.954890336518351	0.968433149174831	0.925277214244994	0.784263029353717
0.981888376792274	0.957293614040222	0.988030585062320	0.954947021436116	0.922571555224995	0.949953426434615	0.862279690573750	0.924326223039629	0.918079867809067	0.952196288102813	0.973727067902059	0.968974600807371	0.980786964609873	0.946344533953849	0.923937381958151	0.945253896945144	0.986843718492084	0.950276018776454	0.907818641637728	0.917959700998074	0.993597211315818	0.991201251855672	0.916610498120168	0.940218859790680	0.926441535835679	0.982803333678067	0.868304281490303	0.932701124422323	0.954750802504535	0.968539906239011	0.925402966137840	0.784282855201390
0.981981546747393	0.957332128887572	0.988120856761421	0.954898825490587	0.922660540963100	0.949972713841936	0.862316967162259	0.924279349010451	0.918075253614391	0.952173237005473	0.973792754482183	0.968999803161083	0.980807138913671	0.946393759862619	0.924002643395257	0.945253963491008	0.986845314350575	0.950296705566959	0.907882334787452	0.917962560590574	0.993616371215092	0.991259287777276	0.916681197842635	0.940201372587797	0.926382492231521	0.982851813339300	0.868338939993202	0.932769307459873	0.954628295222886	0.968607019017275	0.925491928617121	0.784244024125933
0.981867027660839	0.957322781504105	0.988078667420754	0.955009589772873	0.922633597192351	0.950096713248878	0.862460983476558	0.924281995505313	0.918199131288611	0.952247492285303	0.973714450534158	0.968993679440164	0.980812086093327	0.946331943978621	0.924142861381282	0.945283486361307	0.986872530873042	0.950380650509213	0.907883762944008	0.918080480193632	0.993611316653340	0.991374029380504	0.916791513086697	0.940147282010137	0.926289702648204	0.982855940914523	0.868371518466451	0.932874383356891	0.954455559828815	0.968588067500544	0.925555952237439	0.784231278997143
0.981854518723235	0.957257976186204	0.988021144399182	0.955080382204561	0.922662758326499	0.950264752721759	0.862490392817204	0.924310355374711	0.918282137937311	0.952344080547745	0.973713560396870	0.968966924663814	0.980652488357806	0.946307707780802	0.924222021233294	0.945248482384531	0.986802700784947	0.950385696395262	0.907931309280009	0.918192628387370	0.993656135740286	0.991385857042625	0.916812124123015	0.940128475527883	0.926334601071982	0.982878624156321	0.868370923006278	0.932936790083530	0.954414125910275	0.968446002964251	0.925611631653149	0.784107367226351
0.981870471064948	0.957304293821378	0.988068908162913	0.955031207236704	0.922545189465991	0.950256193355870	0.862470930825525	0.924346403775164	0.918304343676112	0.952383637698984	0.973683827310759	0.969011227974086	0.980560872537219	0.946272491516442	0.924202508532874	0.945214345926579	0.986863090736339	0.950403485915117	0.907891715512697	0.918260378053071	0.993689474021726	0.991393543812974	0.916790899078312	0.940080225435084	0.926369935985304	0.982975666433394	0.868339493227468	0.932971713626690	0.954397549527995	0.968389741533734	0.925618174989217	0.784143182589354
0.981811648664701	0.957514488263290	0.988100022873981	0.955075766482620	0.922463678592470	0.950131918611754	0.862327598028139	0.924336868832359	0.918203105145023	0.952321121889625	0.973771388959987	0.969010893388129	0.980530150522019	0.946164585356608	0.924176376218125	0.945121836083857	0.986860937882703	0.950295156381444	0.907690621517299	0.918219270670269	0.993835099702167	0.991502350647541	0.916735604922800	0.940014508754146	0.926324030515155	0.982889264596326	0.868274173369803	0.932897900823369	0.954458283682154	0.968290013101009	0.925466550819429	0.784180188211145
0.981758714757259	0.957662839874322	0.988185687518612	0.955047178527488	0.922338765304134	0.950055816583739	0.862309848085691	0.924303071164758	0.918236221637246	0.952390969951315	0.973710553938394	0.969245345067597	0.980514922172932	0.946178365098082	0.924174764148708	0.945174696280112	0.986943952263262	0.950267347396177	0.907582710638626	0.918249564551230	0.993866028677825	0.991519130160572	0.916656363300727	0.940042392795002	0.926279599157187	0.982775565804035	0.868255784633106	0.932789228078578	0.954492962582244	0.968221738505130	0.925448957337543	0.784088693561225
0.981693398621881	0.957707054215994	0.988152710263373	0.955105519418420	0.922446068430457	0.950077892147623	0.862189335143963	0.924269339979602	0.918214452394422	0.952487317666758	0.973759633445371	0.969320886863539	0.980482841710332	0.946064212680016	0.924135324782034	0.945089456373536	0.986993374602763	0.950296642985171	0.907457770247555	0.918194809502670	0.994020089871156	0.991501150721459	0.916570483375235	0.939998232887928	0.926246506456977	0.982764659737961	0.868261532272801	0.932696179531775	0.954650489360533	0.968142539655472	0.925380268720189	0.784095161549049
0.981692857307885	0.957670156235571	0.988176789044578	0.955134002934723	0.922545412865055	0.950107918334141	0.862108306874069	0.924224071014579	0.918210764411636	0.952527649119336	0.973881017002762	0.969398640616368	0.980457753706016	0.946025250403771	0.923978068532132	0.945071451867993	0.987068717889516	0.950225514709950	0.907474738428405	0.918178365061787	0.993991765481895	0.991439263163593	0.916488223243216	0.939998972874455	0.926322759754586	0.982717644646353	0.868286808320524	0.932626665408366	0.954759132296021	0.968137953761725	0.925373362793807	0.784123255984709
0.981809564868299	0.957641748587815	0.988302749380182	0.955134065619878	0.922680959669000	0.950034396817379	0.861998781498299	0.924164787894270	0.918037832868453	0.952434408684479	0.973981473043835	0.969443657776752	0.980481982881772	0.946016639330324	0.923819184843895	0.945052471917118	0.987066542463041	0.950207226799473	0.907420324081103	0.918114618512960	0.994006171778984	0.991418594718394	0.916372185621581	0.939948637129046	0.926398580446296	0.982703197893555	0.868207497296866	0.932527332850684	0.954839110430773	0.968205540178932	0.925363580028828	0.784167427337039
0.981816449032794	0.957638440564790	0.988320368446513	0.955202851779564	0.922767054702819	0.950016480169151	0.862077711192195	0.924183326306853	0.918046838236114	0.952399077792899	0.973936167397148	0.969460456821578	0.980582864326053	0.946051989448766	0.923854053122562	0.945092764473280	0.987108547785234	0.950235710165129	0.907440993456306	0.918081176166804	0.994070490404221	0.991467683533843	0.916422942577633	0.940012868272072	0.926286623038815	0.982743390762153	0.868169497138132	0.932534681486252	0.954751708843895	0.968246440352185	0.925352336595166	0.784261829135745
0.981907378633397	0.957657684353027	0.988321143181900	0.955180126534108	0.922915866001544	0.950133130628728	0.862066522673229	0.924279587572507	0.918036808356439	0.952338921234151	0.973960211290198	0.969464145544746	0.980621448889368	0.946141593879502	0.923910322486384	0.945106650192970	0.987045642076540	0.950301180514132	0.907458473452280	0.918107939534354	0.994223092448221	0.991435177416346	0.916480666197515	0.940122156814447	0.926213732311302	0.982745892508891	0.868183299319545	0.932598253831323	0.954615033196568	0.968323666166381	0.925419191437291	0.784295798018910
0.981939782792977	0.957683481464956	0.988286780620050	0.955125536593138	0.922902116400830	0.950190414285864	0.862047510996067	0.924256070616181	0.918054756276898	0.952379680317503	0.973843918757320	0.969483183892297	0.980678259698975	0.946178738384081	0.923861106105161	0.945148359951666	0.987069882190814	0.950367917279750	0.907394265884697	0.918084441564032	0.994223218680634	0.991438288525924	0.916547599688456	0.940110643947532	0.926207221791115	0.982831895684196	0.868236318920153	0.932614077405081	0.954479018328017	0.968332288640782	0.925428943856217	0.784417562640928
0.981862451570614	0.957681860694893	0.988174820781167	0.955181723136213	0.922899074961854	0.950206281243852	0.861996299610500	0.924224850056744	0.917910333811084	0.952300582268792	0.973849936325643	0.969340345839391	0.980760916481799	0.946117704309669	0.923884898141825	0.945081517265070	0.987016425656649	0.950365750984128	0.907323570049136	0.918029981047601	0.994274067302048	0.991530774287254	0.916520045135678	0.940027105924488	0.926186832914889	0.982719589362677	0.868203603824625	0.932675949999168	0.954478112909462	0.968246052701673	0.925290517335895	0.784476589882106
0.981757718311065	0.957555224140716	0.988081152488998	0.955003668331011	0.922783508238955	0.950226591544727	0.862139636550033	0.924210027523840	0.917945909157145	0.952337975271374	0.973730563732893	0.969296851128477	0.980795168793302	0.946145388940515	0.923922103651144	0.945154457632637	0.987079850590183	0.950383276929699	0.907375456192237	0.918032334462508	0.994187300613063	0.991434987770467	0.916550939427939	0.940007708057569	0.926188690077240	0.982671862308012	0.868211208670073	0.932782903048072	0.954502375260699	0.968196513542069	0.925290923137471	0.784476195777593
0.981724157126147	0.957496419054073	0.987976000245994	0.954935219981826	0.922858785936484	0.950211171192962	0.862126038583589	0.924213184850318	0.917823623896509	0.952363785571401	0.973697005708492	0.969207862003610	0.980791678773581	0.946103811459380	0.923927161709058	0.945083932499405	0.987109975343723	0.950348158197143	0.907275223886202	0.917940624665079	0.994208301623591	0.991359260834409	0.916581413917897	0.939921260380435	0.926210908276052	0.982678756143581	0.868132646343567	0.932759541740364	0.954541992943223	0.968157018064946	0.925250841739499	0.784500834379148
0.981770870064134	0.957412313152387	0.987925978570171	0.954859080360969	0.922819526993735	0.950149643172326	0.862132868217103	0.924147281642113	0.917729274945633	0.952288039308554	0.973744361142870	0.969201038189881	0.980764465771635	0.946109038732072	0.923881162495010	0.945007801193679	0.987125729224835	0.950188926833632	0.907231267512010	0.917865765617762	0.994161562075583	0.991269347278393	0.916605149223041	0.939791877241590	0.926187951413696	0.982605966746908	0.868089892566417	0.932757113948225	0.954471922386908	0.968098515534930	0.925237918762730	0.784508022725001
0.981872016491908	0.957365420854903	0.987967707215545	0.954785288597854	0.922834598667934	0.950023190103489	0.862042321757304	0.924087773670869	0.917525121365795	0.952132557604557	0.973737544441567	0.969220268770202	0.980706650188913	0.946113545563546	0.923759368981110	0.944934117006516	0.987062122106934	0.950086848927644	0.907098426504928	0.917781208310687	0.994153892799912	0.991202970486603	0.916574772112937	0.939629609787081	0.926166130269860	0.982568753071082	0.868012667205120	0.932730400885098	0.954362338000116	0.967999451962888	0.925145244718957	0.784459011498286
0.981757505179608	0.957304558445673	0.987911644880123	0.954912819282483	0.922769775936575	0.949932537844528	0.862103174454994	0.924151879765808	0.917482410438236	0.952129874684331	0.973557154112886	0.969219079240120	0.980651670445492	0.946078688652543	0.923735094792707	0.944938123105075	0.987024336973792	0.950111022919472	0.907061563568814	0.917801528171860	0.994135002669182	0.991179337603527	0.916661307079189	0.939547276884517	0.926098523830341	0.982564566103878	0.868018653220588	0.932726642009248	0.954280349942082	0.967897294529636	0.925051157155942	0.784427353825362
0.981761703858865	0.957173660761276	0.987894056472162	0.955003430445625	0.922850775862739	0.949916076989882	0.862194507023980	0.924201901246235	0.917528107863869	0.952107984490069	0.973500580844892	0.969135762758235	0.980510664292217	0.946071362473662	0.923746377507555	0.944956600155046	0.986912134943551	0.950155945381154	0.907174680672069	0.917866571025943	0.994160217695556	0.991137185521840	0.916765932176791	0.939567068031420	0.926158509542190	0.982590617953439	0.868120373539378	0.932754663623121	0.954297586988477	0.967874882134005	0.925074444775624	0.784300164416705
0.981802382905954	0.957089821887658	0.987902646490170	0.954953596544131	0.922823044601176	0.949848722804474	0.862302906009070	0.924236193998630	0.917581722316814	0.952126872879735	0.973354120292112	0.969080699947759	0.980508080028046	0.946052511614188	0.923714263919819	0.944981504407925	0.986872108974772	0.950276683867430	0.907372403706852	0.917871689539852	0.994138994953759	0.991187578728830	0.916872778388090	0.939605008084910	0.926151794979948	0.982698889101845	0.868156279818977	0.932770520648254	0.954253874740640	0.968000440474273	0.925151647562104	0.784346181584249
0.981748553862433	0.957194737229535	0.987838555375582	0.955007270088673	0.922899749721997	0.949853290939390	0.862330905561609	0.924344364189742	0.917561633985058	0.952066254758512	0.973364557413480	0.968933155038670	0.980549664040924	0.946015420932702	0.923765061423252	0.944943746039558	0.986773250643047	0.950329679281163	0.907397548533213	0.917791180202173	0.994131454629427	0.991287935240158	0.916850217604239	0.939625243064381	0.926057152371176	0.982622216192743	0.868088243433898	0.932793424944200	0.954235229366913	0.968068550904683	0.925087701824305	0.784405179469992
0.981673314677000	0.957305941283816	0.987766793818114	0.954965116614327	0.922863950319142	0.949954127821749	0.862519277378405	0.924440195262637	0.917731976393182	0.952147400523587	0.973317089582579	0.968989650126895	0.980574823101958	0.946070700332522	0.923875494726713	0.945030848073914	0.986778971004103	0.950418876944245	0.907532344447466	0.917815380656485	0.994043427998103	0.991233844640586	0.916912405730513	0.939686156299628	0.925922649308534	0.982569482436264	0.868144828929623	0.932890001612536	0.954131550318688	0.968095962474444	0.925158857476663	0.784365671530797
0.981634243719253	0.957376744986691	0.987575156930622	0.955048852423665	0.923008638339681	0.950133335545991	0.862551408222694	0.924487564261983	0.917805379332381	0.952312749012008	0.973364055740617	0.968882183868125	0.980614023054070	0.945993539246009	0.924020302277499	0.945017369445040	0.986774068691130	0.950489166020315	0.907608543040332	0.917789809297795	0.994133834789752	0.991187340725659	0.916963466484679	0.939674353522750	0.925830134925356	0.982608559743833	0.868244495096916	0.932952048354048	0.954196660329922	0.968056191141855	0.925160631845014	0.784395060475630
0.981641088009717	0.957417381223608	0.987472723544253	0.955054763789734	0.923070697405044	0.950237324807222	0.862580871059902	0.924581715010365	0.917868394936202	0.952430564844870	0.973405119542028	0.968872154260769	0.980656426536089	0.945963541588207	0.924078968467940	0.945060269175329	0.986840768848339	0.950400848245601	0.907724765740399	0.917822605758099	0.994064043018446	0.991133917794923	0.916964860751949	0.939686639261155	0.925884329984988	0.982543870231468	0.868376113730702	0.933092473028554	0.954247982734020	0.968058260858389	0.925173163820960	0.784395802766834
0.981689851197167	0.957444383374974	0.987472675694948	0.955055803833757	0.923089920965451	0.950196302114822	0.862493763929974	0.924649172957775	0.917737976251472	0.952389079935394	0.973475786075759	0.968884512853883	0.980685680594990	0.945900959794119	0.924041225350475	0.945060571644871	0.986880987653152	0.950281040656414	0.907679579069277	0.917800831680281	0.994004274651253	0.991082067515534	0.916892829554872	0.939578639463450	0.925948900824641	0.982548342186693	0.868403551126162	0.933134302440988	0.954300629007295	0.968089972181411	0.925142526981508	0.784386352407874
0.981644193072918	0.957469437045724	0.987452317523619	0.955144991580565	0.922971400075914	0.950112896895880	0.862424352670273	0.924641702737408	0.917682248063498	0.952375542283339	0.973452540277687	0.968910626147947	0.980709374304237	0.945859999867108	0.924049267264139	0.945095809317954	0.986960125313020	0.950134793958781	0.907571193182714	0.917806378216379	0.993973790922540	0.991089616350099	0.916832838463550	0.939521787100181	0.925870605550307	0.982657858025309	0.868329986679321	0.933173323581066	0.954229755719136	0.968145456135379	0.925044184204825	0.784456277526934
0.981719987476336	0.957584137441073	0.987500893827030	0.955184827540414	0.922919747021011	0.950144006357856	0.862243996442638	0.924701490866113	0.917615734297501	0.952285206351160	0.973576303833907	0.968922764506427	0.980616669220661	0.945826629483170	0.924005489590675	0.945118057646970	0.986922065938079	0.950065704784596	0.907458364446910	0.917877161709511	0.993974269132207	0.991009932980327	0.916756945621160	0.939524823113311	0.925818358637141	0.982706502326201	0.868240818603120	0.933177900861311	0.954107552316765	0.968165724429288	0.924962982801935	0.784455873953883
0.981786774588429	0.957677960161700	0.987524554774828	0.955190569863866	0.922765929693710	0.950087736714352	0.862133526241276	0.924598107919815	0.917620126199483	0.952271163773192	0.973562547258969	0.968941084858401	0.980597708050791	0.945803630173483	0.923884328539778	0.945170832066509	0.986883839968734	0.950115617749150	0.907373932725123	0.917926673711693	0.993872446968609	0.990994330336663	0.916710525731160	0.939441536111318	0.925681307777097	0.982801752296105	0.868192633754160	0.933081668934196	0.953990582460351	0.968114997852270	0.924938089664027	0.784552982320169
0.981783152433761	0.957714534261677	0.987521366296978	0.955305421101849	0.922718696962140	0.950066330460459	0.861972974736968	0.924473622874682	0.917505950979300	0.952171350364911	0.973680681057454	0.968823283234084	0.980607720705488	0.945764412247757	0.923850650756358	0.945197645831753	0.986771100799804	0.950075270552289	0.907292487126094	0.917939068046670	0.993849877316765	0.991098169608738	0.916615012576053	0.939373912257989	0.925530678164545	0.982694809746643	0.868092995000874	0.932996120408541	0.953922047860762	0.968035714269936	0.924821532755489	0.784575306767529
0.981794034201865	0.957615555433552	0.987582307396682	0.955234898109500	0.922680428372919	0.950099665113328	0.862081897866883	0.924456287686848	0.917603574282888	0.952224743042866	0.973686835806600	0.968841502842131	0.980602097536958	0.945809234348007	0.923909485867956	0.945369417621386	0.986803152753696	0.950113943636238	0.907394200804207	0.918066818682374	0.993737361633135	0.991039037906023	0.916624901161680	0.939469522288239	0.925461570606314	0.982647136999894	0.868121809268847	0.933075963068167	0.953874381924866	0.968097894053334	0.924929549469006	0.784581209910887
0.981833342452543	0.957596524181719	0.987568187489994	0.955262193470663	0.922815762576398	0.950136742790168	0.862136143134102	0.924490647456397	0.917663282242914	0.952335588439486	0.973754660471865	0.968757679728321	0.980605218052962	0.945817833582727	0.923978123813803	0.945377088073788	0.986809880088173	0.950190173405103	0.907470687784481	0.918114575212344	0.993755745779530	0.990973810848598	0.916628848416676	0.939563384743748	0.925476244363199	0.982716101889185	0.868133871202969	0.933166169937594	0.953866035688941	0.968179001768140	0.925021245920514	0.784624573898597
0.981870558103194	0.957585991165296	0.987572386670235	0.955222188853382	0.922848760287138	0.950187853512743	0.862228324022251	0.924445714660558	0.917788883102011	0.952388883544078	0.973824738845510	0.968708844893086	0.980678761275539	0.945935499648865	0.924031285078851	0.945407331871848	0.986907613224883	0.950214973023607	0.907624977241588	0.918188945095375	0.993713897955863	0.990988113633583	0.916675541372200	0.939670813290693	0.925462389671715	0.982782728752829	0.868148149804315	0.933307866473932	0.953757741078129	0.968276619543092	0.925125518717619	0.784633199630076
0.981941127329348	0.957573710934729	0.987637008495762	0.955101349990070	0.922909707108679	0.950155109810546	0.862206682819489	0.924381574518485	0.917818109931551	0.952353862026624	0.973849382105367	0.968702252215416	0.980767972545454	0.946054567365409	0.924056623671515	0.945408034693069	0.986949331014151	0.950227309742943	0.907659944269353	0.918232371833649	0.993729065350151	0.991023735871302	0.916620011343645	0.939625865649404	0.925418688931223	0.982836395166102	0.868139775775933	0.933381184714442	0.953619576900542	0.968378903395633	0.925197054855183	0.784601140211812
0.981797392202677	0.957545195599360	0.987587662921866	0.955160391207702	0.922882340955941	0.950209624505410	0.862281857272450	0.924399718223707	0.917954253735781	0.952420978897043	0.973693319728035	0.968683511532691	0.980847512847094	0.946066368024530	0.924140976675973	0.945414586831753	0.986971961510979	0.950349351505298	0.907694210326232	0.918380958380399	0.993744009669743	0.991143246651033	0.916621098053043	0.939558291233857	0.925359967671865	0.982844419515859	0.868159340780486	0.933475102130701	0.953441546407958	0.968433961126456	0.925246234145935	0.784621336236705
0.981754808245694	0.957477373451437	0.987546574619449	0.955193391582645	0.922930868836172	0.950334130047171	0.862294461636798	0.924441971390354	0.918025860559045	0.952462951292262	0.973609366142083	0.968634946527956	0.980754472894852	0.946079653750652	0.924170675169888	0.945376456670293	0.986894914918584	0.950405479384270	0.907782098171094	0.918516502352090	0.993784068421691	0.991178883135093	0.916558927405785	0.939515576040877	0.925420518414869	0.982884264801880	0.868138775194281	0.933506246391937	0.953360955709887	0.968376620279253	0.925286201450042	0.784555943052226
0.981735255435803	0.957527222288154	0.987590869915406	0.955109455436238	0.922835255732290	0.950315584305763	0.862240637694151	0.924438051657193	0.918032329687261	0.952465393719022	0.973515290635029	0.968651956960985	0.980692367086895	0.946042238530812	0.924097060218790	0.945320297433605	0.986918227442565	0.950461500639887	0.907798526566274	0.918553473453869	0.993769157165169	0.991233392838970	0.916462692713579	0.939454419156165	0.925461250903869	0.983020247063539	0.868071878064433	0.933477066011920	0.953288599439572	0.968370424328498	0.925321378552361	0.784654010780756
0.981626233551561	0.957711226272359	0.987624218413446	0.955117253578434	0.922784831660091	0.950175182032721	0.862050328707386	0.924395145993006	0.917915608746332	0.952344618661328	0.973558068722588	0.968624812644374	0.980655681534108	0.945910984124281	0.924067635546593	0.945184993434098	0.986888826103736	0.950362691647864	0.907673895373428	0.918485270900065	0.993854362137703	0.991363561210098	0.916311227851086	0.939381415252426	0.925392674848659	0.982953245637071	0.867946327753425	0.933353150572879	0.953299838669828	0.968320155185800	0.925213076734934	0.784752860471452
0.981500399522145	0.957817726901420	0.987735804074370	0.955015024574709	0.922675343029889	0.950063918445221	0.862023463993768	0.924351043946382	0.917953370525232	0.952346744259659	0.973500212209308	0.968811385483842	0.980634587767099	0.945878669425543	0.924108330844100	0.945192303839200	0.986935135858147	0.950323768192654	0.907639655754059	0.918503359361672	0.993809201908924	0.991359855287424	0.916154101546120	0.939370698353591	0.925321314352262	0.982846024942060	0.867895399483002	0.933249786385087	0.953298103273700	0.968282811130987	0.925221076205211	0.784716271762425
0.981379501294527	0.957834695074121	0.987731281831949	0.954995065480761	0.922791802375485	0.950086760094214	0.861886703039073	0.924317936597938	0.917974114287462	0.952387419834040	0.973522061354497	0.968834814979104	0.980626442171408	0.945697988794220	0.924132247280030	0.945056859069076	0.986925761474085	0.950341529486578	0.907553329445772	0.918419235256143	0.993894329158767	0.991306250346765	0.916041651345144	0.939281828298237	0.925251873825166	0.982798175022945	0.867866844508861	0.933140327098818	0.953427064383958	0.968221740964364	0.925199432904700	0.784747385201767
0.981323466396354	0.957763106100488	0.987761373878341	0.954944491893365	0.922871084232281	0.950156235032445	0.861800726161120	0.924273425541968	0.918015728742963	0.952393912152263	0.973588850156797	0.968872663401775	0.980616652629613	0.945587168830295	0.924054713964715	0.944997508049061	0.986935350789945	0.950247972515014	0.907587200642976	0.918369106399914	0.993812923640403	0.991210731594139	0.915970438089603	0.939273755592255	0.925281264062496	0.982710843864629	0.867840274368864	0.933073343189660	0.953538413826169	0.968210174210992	0.925189699599152	0.784766757921649
0.981402489381799	0.957653637402598	0.987880144927102	0.954893941407879	0.922974599365765	0.950169951324967	0.861694502086142	0.924202955529802	0.917881283956465	0.952281880389056	0.973652015241981	0.968928462656000	0.980620141530870	0.945537177722841	0.923960902224561	0.944939535449646	0.986856369716004	0.950226087248519	0.907563075128566	0.918290686597043	0.993794541511656	0.991147080248206	0.915872485267399	0.939236923702670	0.925309403234079	0.982644809397955	0.867735432325239	0.932973040533806	0.953654158793423	0.968253216931253	0.925169798637128	0.784758981967019
0.981374016592007	0.957541099367338	0.987873349497213	0.954936984098856	0.922998075784315	0.950222670634597	0.861770784023220	0.924240755745753	0.917905693461241	0.952244608405294	0.973561015527084	0.968964938638502	0.980657808420750	0.945554388519139	0.924057165428973	0.944951196127379	0.986797262091652	0.950249865610927	0.907636051689464	0.918250353263724	0.993829836441290	0.991148972292762	0.915928963196384	0.939330357765221	0.925180504928203	0.982646486760010	0.867676044924230	0.932959755243744	0.953624053204045	0.968279237061302	0.925144513734956	0.784778719733826
0.981467119971896	0.957461576580682	0.987861292715672	0.954894861695052	0.923087869415360	0.950372724332195	0.861750203552289	0.924361299638709	0.917923081572235	0.952189963142724	0.973576625917783	0.968984957910226	0.980643449917088	0.945642783078011	0.924194704830129	0.944983899698721	0.986650604133804	0.950305130277096	0.907694352191684	0.918285698003579	0.993948942960816	0.991096908872133	0.915987420746078	0.939459153175666	0.925118527465988	0.982626300577324	0.867656735066350	0.933027063942703	0.953527099169997	0.968322361673598	0.925209960203635	0.784718627067450
0.981524949536437	0.957416111781497	0.987823453003371	0.954797184709532	0.923028092749553	0.950445748005211	0.861772467589467	0.924327062929105	0.917967893254049	0.952237702897331	0.973480835229797	0.969012622488062	0.980697835044461	0.945703091849034	0.924223104120371	0.945049350157332	0.986636639881198	0.950379930037509	0.907640162921662	0.918286446842681	0.993910158168562	0.991128767829457	0.916054950414891	0.939467806316634	0.925108978212215	0.982706988649595	0.867688616355317	0.933028040271930	0.953389911827775	0.968294268228727	0.925174189646352	0.784720299036764
0.981465881829882	0.957352770807097	0.987743214591220	0.954820371506110	0.922991046353045	0.950475472190279	0.861732728521792	0.924264953312024	0.917832334163177	0.952159706980066	0.973523179855538	0.968842140646456	0.980785488867298	0.945676313098517	0.924263935703532	0.945017610102313	0.986589266433135	0.950382757867288	0.907535092217433	0.918243161721277	0.993925405182902	0.991280001479840	0.916031626255157	0.939416588693433	0.925068273059666	0.982586256065432	0.867653933518609	0.933022842132392	0.953390071916780	0.968178198502172	0.924982585909647	0.784658909004234
0.981353313779794	0.957166335086491	0.987690004469012	0.954648276323041	0.922825887597800	0.950486881912440	0.861869141440137	0.924176112896372	0.917891055786886	0.952195029566857	0.973407490157262	0.968769994979507	0.980833726523880	0.945737626146546	0.924291182134760	0.945125689351409	0.986680377897380	0.950375045846383	0.907580396182294	0.918246964055706	0.993836783896626	0.991260902958101	0.916056704675227	0.939422131175939	0.925055017801429	0.982493622121600	0.867667460491384	0.933068386952495	0.953432682703737	0.968106376157505	0.924942115611238	0.784529318693069
0.981276263003834	0.957073538382253	0.987654685000854	0.954576664497721	0.922882397198451	0.950482826206731	0.861855419411247	0.924144141517881	0.917802839049164	0.952228100177541	0.973366499962681	0.968633946171051	0.980840514845436	0.945718448961497	0.924254137801558	0.945093792901966	0.986758116731712	0.950333525552740	0.907465416909472	0.918206064516594	0.993873488176158	0.991242479140171	0.916066760257573	0.939370965710637	0.925089846988607	0.982487329198046	0.867614425448557	0.933009188773079	0.953521969533253	0.968075261978308	0.924884870222567	0.784466551627839
0.981287200292455	0.957005508366064	0.987673296535722	0.954499857364942	0.922805419712918	0.950475298281844	0.861861175654086	0.924081963541554	0.917759856021949	0.952159238905544	0.973433233962866	0.968604510606008	0.980824573350667	0.945738747448111	0.924191962139978	0.945027922133445	0.986830457583872	0.950178199566116	0.907406899657383	0.918164152121989	0.993841875132392	0.991191455949089	0.916055298694457	0.939315161560105	0.925098208089472	0.982437667969642	0.867569356203188	0.932961401459095	0.953514039424588	0.968025427623331	0.924907248555707	0.784394881878747
0.981414292300015	0.957001901636192	0.987804321292894	0.954442877886515	0.922780369417215	0.950367737775150	0.861776873044655	0.924068987107832	0.917607714677276	0.952037128562623	0.973482974422292	0.968621531143431	0.980776246432139	0.945747487400129	0.924106202129252	0.944984269294960	0.986793460258036	0.950089001339634	0.907286992325512	0.918107063166952	0.993873477025241	0.991144511887463	0.915994456135331	0.939242336994101	0.925147160941940	0.982427003624685	0.867494868725058	0.932869107157560	0.953484929849548	0.967930626437712	0.924871598917469	0.784317195549724
0.981362859251573	0.956989962277695	0.987835876204463	0.954592371315711	0.922702845043338	0.950340415016941	0.861847700444929	0.924190720495726	0.917636509740485	0.952076115787857	0.973391677626620	0.968635089039842	0.980731121920673	0.945723425825328	0.924148683317897	0.944996095595846	0.986794315783872	0.950162868624802	0.907289852362942	0.918183307978284	0.993900144967850	0.991149036211237	0.916053168598815	0.939243558544456	0.925180627080867	0.982410123388616	0.867506238160094	0.932835740942124	0.953479884311325	0.967856423928470	0.924854566652144	0.784275636203032
0.981413079309325	0.956931890155709	0.987881077794069	0.954678747632737	0.922791417247331	0.950400359874235	0.861922545596022	0.924315696861716	0.917740903258414	0.952100209737936	0.973421522294852	0.968600928355298	0.980647099020561	0.945747153443158	0.924201329830174	0.945024141504445	0.986737824090561	0.950239953119177	0.907447889993577	0.918310439260918	0.993922702605552	0.991113018323630	0.916112975620806	0.939320566064320	0.925358529183640	0.982409877329630	0.867595575047674	0.932850986393313	0.953567513183853	0.967858120731698	0.924945004605993	0.784141351239354
0.981487149566941	0.956908628224962	0.987930135699572	0.954623677061909	0.922785633130375	0.950429480168723	0.861997236238798	0.924393943140295	0.917828608489462	0.952140919775939	0.973356136101113	0.968577591782385	0.980746990477502	0.945772928959840	0.924223815043493	0.945061528999602	0.986789131093187	0.950350730615061	0.907677493560536	0.918386468644921	0.993851743008873	0.991148560292487	0.916200500053532	0.939391362649808	0.925487849108585	0.982503978972367	0.867641193895074	0.932885498757367	0.953599204964203	0.967992242713097	0.925066947496923	0.784182190246360
0.981456336256698	0.957023252030508	0.987906314560120	0.954640575954900	0.922899001995799	0.950506731161121	0.861956902379614	0.924532343600490	0.917822348400986	0.952077772880695	0.973419695630811	0.968503299250544	0.980924139274762	0.945766771847320	0.924308840637663	0.945035976166784	0.986812885283103	0.950405437708751	0.907695106547544	0.918374319822425	0.993789707959993	0.991217664333361	0.916215344854855	0.939471662944480	0.925494559446552	0.982441684756614	0.867587127001352	0.932955068055862	0.953660028872050	0.968078346426365	0.925039642029109	0.784224016732770
0.981395841222795	0.957122063472560	0.987906253878503	0.954543674465610	0.922913978012520	0.950626678748816	0.862085846989751	0.924630984487750	0.918038338900701	0.952170417832453	0.973367105587993	0.968626667085517	0.981059182822966	0.945891893469154	0.924422274891219	0.945172615259741	0.986890144511114	0.950534840802424	0.907799850154358	0.918446806431174	0.993682514948226	0.991125066082460	0.916305510505958	0.939579250836160	0.925424281691768	0.982400321164662	0.867646795337885	0.933081373975954	0.953644196719715	0.968123419354815	0.925148260199091	0.784155902206862
0.981345154501850	0.957125892770587	0.987762883830688	0.954564133804756	0.923096436096039	0.950795961280587	0.862063142295132	0.924607637096047	0.918177257194321	0.952308689348557	0.973393319179726	0.968525575205331	0.981169111142826	0.945932822507553	0.924553107118352	0.945227041577550	0.986920369187369	0.950658046062110	0.907827427430457	0.918448343759105	0.993757908425196	0.991057136375617	0.916385114715003	0.939590710413739	0.925335608948679	0.982488681162628	0.867708578963069	0.933148886377283	0.953764537117695	0.968095509157679	0.925196696278145	0.784152710633975
0.981299907915918	0.957102890904135	0.987685754537608	0.954516032685076	0.923157162309178	0.950887524066991	0.862058670403754	0.924576288988735	0.918299869755775	0.952404392668732	0.973397381659005	0.968480843892140	0.981255190964629	0.945990805560837	0.924577339495971	0.945330443231938	0.987005073280435	0.950637658732938	0.907870032184629	0.918466190339313	0.993694657607810	0.991005175641101	0.916391063032659	0.939609508524930	0.925356804397751	0.982486398260395	0.867801125112217	0.933224343271414	0.953835674276472	0.968104719174311	0.925255750417392	0.784117753926614
0.981318922625678	0.957072154764597	0.987671130637703	0.954442025897119	0.923178210411472	0.950816036583499	0.861964998733960	0.924553618304265	0.918192022926212	0.952347862453179	0.973383508676057	0.968466440317114	0.981290408977145	0.945976858071580	0.924472665383658	0.945349393421735	0.987039861064866	0.950551297636906	0.907765330635768	0.918431832524232	0.993628974654322	0.990986696793414	0.916304952125684	0.939471743272023	0.925398347435706	0.982563070035085	0.867796271121352	0.933192973102838	0.953908349732559	0.968158138718932	0.925260293680147	0.784075059725754
0.981235647898699	0.957035515642819	0.987637720200918	0.954462546161602	0.923106103743173	0.950709455593422	0.861863321634099	0.924432372259515	0.918138724356197	0.952294968601153	0.973260546800101	0.968459863330144	0.981306528119750	0.945939136537944	0.924417485099622	0.945366441997936	0.987087363176218	0.950461440117342	0.907649562751952	0.918400041213316	0.993600562493273	0.991040470917248	0.916225508573126	0.939387084112641	0.925292451003639	0.982724092143758	0.867714603564969	0.933150963838941	0.953847770636581	0.968210411759965	0.925209781429375	0.784136463942371
0.981277972334321	0.957063673722721	0.987659872188327	0.954455633106709	0.923122930909777	0.950711857501647	0.861633550612139	0.924416440921495	0.918051015881110	0.952170304777738	0.973290266025315	0.968456116077257	0.981205523230537	0.945901153537994	0.924293835431852	0.945336233288129	0.987031822642403	0.950393258205190	0.907510901789035	0.918384848499369	0.993605351601256	0.990992016399785	0.916140074306737	0.939367355996165	0.925234066282554	0.982801168666300	0.867598459395430	0.933046586665170	0.953712864456262	0.968210062455945	0.925181037727831	0.784145425209009
0.981296940833010	0.957102971620440	0.987696059153962	0.954425924320630	0.923040731111422	0.950639617062115	0.861471475814531	0.924271893456860	0.917971720858572	0.952109033006688	0.973161470109852	0.968475107506032	0.981133557395003	0.945908455862325	0.924092346958215	0.945348889578696	0.986998106716367	0.950399674869797	0.907378513913951	0.918330227598861	0.993523008189576	0.990974787943823	0.916106127718738	0.939254308395328	0.925134409462049	0.982886922272176	0.867519277574669	0.932895870106794	0.953572193954363	0.968119812435577	0.925152625539526	0.784270178848451
0.981288097581911	0.957150421323241	0.987705684738952	0.954498846487104	0.923048184687220	0.950631796460725	0.861264791447983	0.924108796303048	0.917798460735141	0.951964603950389	0.973156099061130	0.968392571669681	0.981064893038875	0.945903174668043	0.923969860830810	0.945336577929310	0.986871184470236	0.950301118255597	0.907286787798116	0.918222453705995	0.993550544318242	0.991085609698302	0.916056744779809	0.939170947454212	0.925029751084036	0.982771929853351	0.867380192719215	0.932778807941831	0.953482777899014	0.967999960215138	0.925017411666125	0.784357326291517
0.981304153949098	0.957086209182119	0.987767750392919	0.954407147471607	0.923053584495064	0.950674545530165	0.861340693824935	0.924050374086301	0.917824846409254	0.951975286165726	0.973064902336914	0.968424999542545	0.980969699180552	0.946003664773713	0.923944915855848	0.945446826888273	0.986855879708549	0.950294591895639	0.907410927829898	0.918238803582804	0.993513699508039	0.991025330029225	0.916147698931635	0.939207535735156	0.924982860520261	0.982714528322632	0.867370123738230	0.932821168233747	0.953432864244967	0.968029060723436	0.925103172175256	0.784441615030290
0.981326688816754	0.957095036415152	0.987745640179790	0.954418022344166	0.923231703349963	0.950711749204946	0.861326763903191	0.924100244856343	0.917817273092594	0.952018687451881	0.973041967972513	0.968348460181582	0.980863930054702	0.946037893674061	0.923990631660922	0.945375782519797	0.986791164615959	0.950349443373352	0.907488166550668	0.918186482680853	0.993589361958772	0.990967772629859	0.916232690981267	0.939261530984938	0.924973440562549	0.982759959629804	0.867308701417639	0.932856437471864	0.953397101227156	0.968091824470530	0.925160035612108	0.784589215102163
0.981336912626846	0.957112435188359	0.987762907515589	0.954366501542103	0.923303627123373	0.950807367961669	0.861391556865728	0.924076186911358	0.917885411177548	0.952006165406434	0.973039087424148	0.968308220175033	0.980814015091962	0.946133741422680	0.924080433248693	0.945334168083006	0.986782090594138	0.950362067410878	0.907648492938547	0.918151834416974	0.993564834173482	0.990981129784782	0.916348339239856	0.939360832119311	0.924935827122667	0.982789939377255	0.867297235829377	0.932979745881638	0.953286657806752	0.968155168195138	0.925260147203355	0.784676066404096
0.981377112373023	0.957103810298333	0.987834100545585	0.954246575624258	0.923426433734576	0.950849361738825	0.861399183000263	0.924006300863633	0.917876591708886	0.951907037721838	0.973045029522681	0.968292214675345	0.980805358237805	0.946220987723470	0.924206746348883	0.945315069332538	0.986706081504898	0.950397772412705	0.907704554385661	0.918108410240632	0.993576557687451	0.991021343454844	0.916411206919829	0.939339154020843	0.924840647906735	0.982801609436552	0.867278389568619	0.933027319837277	0.953191846734182	0.968185232094489	0.925302444542247	0.784683556227742
0.981221032295974	0.957065953385198	0.987771511037092	0.954303652480105	0.923444551595665	0.950985706682487	0.861554247896664	0.924033677496011	0.918014747168943	0.951923173074862	0.972914762371266	0.968242371626996	0.980791163124951	0.946223129549415	0.924400538864026	0.945347392232974	0.986673037896564	0.950537453735421	0.907725145641136	0.918180738266106	0.993564597563729	0.991127257609664	0.916552605858451	0.939310619090985	0.924724583027616	0.982774379246207	0.867312589823001	0.933097220508087	0.953065946537085	0.968146354263969	0.925339693867776	0.784703124737874
0.981181879065634	0.956977379803162	0.987691801849210	0.954335977524735	0.923548236574460	0.951149065736708	0.861631232920763	0.924097293440005	0.918132976111313	0.951989787158051	0.972891939681716	0.968177015987326	0.980630647269232	0.946248222396344	0.924535861515051	0.945333211093063	0.986560220499638	0.950605413718899	0.907821487561988	0.918262414492379	0.993584986391574	0.991139920582311	0.916602959591947	0.939327040504460	0.924763868030116	0.982783381299327	0.867344032626959	0.933128183414533	0.953065718771491	0.968020871049097	0.925418157298097	0.784597339602020
0.981175477576518	0.957013229748789	0.987731378094345	0.954266803988681	0.923522596535389	0.951119769589559	0.861668676737651	0.924166752270781	0.918186844474040	0.952041599404544	0.972846093757982	0.968196033266259	0.980549599750938	0.946245554181197	0.924579251055565	0.945325844236951	0.986577709536240	0.950654300545756	0.907829111822114	0.918323567621345	0.993599077053869	0.991146143301894	0.916610626864826	0.939319994449517	0.924823593931825	0.982888743159265	0.867354939608033	0.933117985730137	0.953080346182102	0.967969235555945	0.925467339566245	0.784627787425406
0.981115032844357	0.957196372813162	0.987763707899661	0.954303827978898	0.923539183465663	0.950963780822085	0.861558499953058	0.924190119414708	0.918111168467505	0.951980246509853	0.972928896732122	0.968182640251583	0.980542963028193	0.946166857271071	0.924591824586049	0.945275738473851	0.986552080557508	0.950571714259188	0.907690429032829	0.918280434051301	0.993740122658761	0.991240725334833	0.916557858936376	0.939316767922215	0.924785134248877	0.982819355739636	0.867319352521850	0.933008090943284	0.953141244062737	0.967896661897723	0.925353348790660	0.784671387511165
0.981066428607061	0.957322242882951	0.987862208135212	0.954282169680442	0.923485801185369	0.950848598089788	0.861560230013396	0.924159133415551	0.918140507625976	0.952056177571041	0.972863870609005	0.968388515454520	0.980549247007553	0.946207005424460	0.924605743899706	0.945360507686719	0.986627849671847	0.950549331742165	0.907626530562211	0.918296667647969	0.993782640339706	0.991230246553825	0.916485955049354	0.939369071248889	0.924729164197764	0.982725518822954	0.867322150148522	0.932870453159992	0.953163160883820	0.967863449824520	0.925364863932181	0.784600530683639
0.981014678728592	0.957344155593041	0.987840080100128	0.954334020309829	0.923631452719045	0.950827261948404	0.861456819064093	0.924126691448529	0.918111239735438	0.952147659647325	0.972906106024284	0.968436825938033	0.980528276206838	0.946129348415608	0.924594314028900	0.945303959278351	0.986671771719598	0.950568843218896	0.907498580725718	0.918229168014109	0.993956228939006	0.991187864080767	0.916416703151532	0.939351334343623	0.924685921763518	0.982732299181876	0.867322655292537	0.932753319483616	0.953321097324983	0.967816853356145	0.925305574815426	0.784602632811895
0.981021636355974	0.957284913756224	0.987877408622698	0.954358068286404	0.923722978153965	0.950809986411693	0.861369951393742	0.924093255363333	0.918087180552470	0.952148062730746	0.972986973939952	0.968492600608751	0.980492763172736	0.946106853470137	0.924466621366454	0.945291876630696	0.986721198424978	0.950459236111683	0.907471036635000	0.918176213307812	0.993942280938579	0.991107844998954	0.916366895932921	0.939379708801872	0.924749383126703	0.982689604872924	0.867346469382184	0.932662658264704	0.953413686867372	0.967845448939077	0.925288955504628	0.784618543677647
0.981146126161705	0.957220256473688	0.988018559960108	0.954348809896980	0.923826615177725	0.950713358571919	0.861223582824166	0.924024751868131	0.917872198935343	0.951972414461118	0.973034017539184	0.968523599695901	0.980496489783520	0.946107089033570	0.924309992630698	0.945256906692971	0.986658927688839	0.950402447455458	0.907345353362610	0.918065830014812	0.993950302250451	0.991063108557356	0.916253021704043	0.939352524567534	0.924820745442545	0.982665412365603	0.867258215215380	0.932533919439430	0.953508947174202	0.967930439370431	0.925243584708247	0.784653035194529
0.981159160656075	0.957165091740963	0.988049312069720	0.954407376906061	0.923867897411866	0.950684906869575	0.861235531530059	0.924028904062801	0.917817769063881	0.951854981150722	0.972929759312253	0.968526379930431	0.980568653848768	0.946139037580640	0.924320319893118	0.945282363340844	0.986652580838220	0.950384013927974	0.907297759677120	0.917988157861696	0.994005870042586	0.991109778260043	0.916296342774042	0.939411315131799	0.924697766939846	0.982678988086694	0.867188387977654	0.932506413422236	0.953461634957532	0.967982257424456	0.925177615702462	0.784737093055605
0.981255121661798	0.957136106102298	0.988064526795813	0.954363295169379	0.923983140010979	0.950798453327734	0.861148423196104	0.924082205852536	0.917765079812164	0.951718103940906	0.972909543952730	0.968511435809983	0.980582335511977	0.946221145709968	0.924339671734349	0.945283601098575	0.986534182449177	0.950386736536101	0.907237297357530	0.917975437421901	0.994147360927732	0.991066798145113	0.916312754036478	0.939506429978719	0.924619233223369	0.982651413313045	0.867143471109753	0.932545710267158	0.953376510171026	0.968067854171197	0.925177053919060	0.784755777893318
0.981268540581009	0.957138943351697	0.988065046649300	0.954282373276383	0.923940055945143	0.950858175446269	0.861078964435471	0.924001166504317	0.917746886023359	0.951692512068054	0.972749849663556	0.968502781469511	0.980625594969777	0.946255724105242	0.924261758992802	0.945306629846800	0.986512728342500	0.950411707974872	0.907110926692212	0.917920057418478	0.994133949054884	0.991079939193322	0.916319268011243	0.939473152717523	0.924627862717751	0.982708957183622	0.867149450382612	0.932564775996499	0.953300061523913	0.968069616056565	0.925091084408346	0.784843468181572
0.981187232066351	0.957127690694098	0.987974741743401	0.954327283392083	0.923926325118928	0.950886684179009	0.860994243844728	0.923907243406926	0.917596788328498	0.951552278989910	0.972718991563679	0.968345600483311	0.980702583161010	0.946196241013301	0.924245290630068	0.945220664840132	0.986429915639788	0.950394166686088	0.906996064859632	0.917867884552915	0.994158814077623	0.991191555237900	0.916252936145247	0.939377937886988	0.924615517967939	0.982576865914313	0.867078864244842	0.932626490798215	0.953356719318781	0.967971828394003	0.924871268015983	0.784881448809479
0.981079660400290	0.956999310843736	0.987897391552621	0.954155939886678	0.923834145195801	0.950912319845293	0.861099014855730	0.923845100023232	0.917631200747738	0.951559253394864	0.972582487158645	0.968293686461452	0.980733528380492	0.946223701698299	0.924241529090636	0.945275344087455	0.986477198146137	0.950408533980945	0.907036148162814	0.917900279688708	0.994046556825706	0.991129551345564	0.916247213696471	0.939359094458362	0.924621291472655	0.982511820108683	0.867063545167943	0.932742693514606	0.953422788422637	0.967909575159363	0.924827153857504	0.784848439081507
0.981054872328157	0.956939315395815	0.987797374552563	0.954109641397771	0.923928020073109	0.950900867148894	0.861030578201526	0.923832858382586	0.917556387241823	0.951572428073277	0.972554543121763	0.968194344689172	0.980754493471852	0.946204352169350	0.924243286417103	0.945187110513634	0.986496513539938	0.950401136310243	0.906947054450069	0.917850102318764	0.994053146166020	0.991080415089208	0.916273222715992	0.939278941521848	0.924643630855359	0.982505744880695	0.866962763434853	0.932742161541475	0.953502048987077	0.967881701278696	0.924773396052125	0.784857310590818
0.981116120315707	0.956864490303843	0.987754938036050	0.954058982604299	0.923893449459112	0.950847537491501	0.860959129144054	0.923768752094228	0.917519366310482	0.951488467107802	0.972620803086639	0.968197493269476	0.980751350607055	0.946251386076015	0.924194211058900	0.945100666643511	0.986497852254702	0.950283436239537	0.906927374629840	0.917806519222702	0.994003297899740	0.991011921817135	0.916311670953802	0.939177430951995	0.924613029863524	0.982432808331556	0.866876636802324	0.932741894455086	0.953475759277477	0.967843739698789	0.924787646316007	0.784850928882096
0.981245933851107	0.956831353886163	0.987820004216940	0.953993916909370	0.923894868075873	0.950734684240432	0.860779342636999	0.923701373670216	0.917389064549974	0.951327092300649	0.972647115857202	0.968238186670624	0.980720898568141	0.946303729732921	0.924067119782449	0.945041726984722	0.986397031978809	0.950189806637631	0.906819455983866	0.917748988854559	0.993990905178079	0.990984200708455	0.916294382873439	0.939056825632720	0.924575252163343	0.982402647502219	0.866745612769808	0.932700466595570	0.953405217281595	0.967766564941854	0.924718516902778	0.784784325359097
0.981161393795355	0.956778975036628	0.987794605148265	0.954102029883180	0.923806803743436	0.950646165566925	0.860753701506865	0.923764501395977	0.917408872338216	0.951336564514356	0.972492038716535	0.968252984345641	0.980686260549192	0.946302719112287	0.924019434464173	0.945065630398782	0.986314018650493	0.950224049871125	0.906798808166728	0.917797553564832	0.993983092005742	0.991006293374885	0.916391658191658	0.939007866277597	0.924505728181329	0.982413573483424	0.866681184652887	0.932664494202110	0.953364077084572	0.967679372648915	0.924654854534106	0.784733188642279
0.981181324132091	0.956629900557177	0.987802273212006	0.954153556008759	0.923876686178578	0.950626330243349	0.860740520525609	0.923806552028460	0.917477848079388	0.951318720863358	0.972442626504304	0.968212886726403	0.980583692188776	0.946301039636832	0.923976067846871	0.945078477323789	0.986154612296915	0.950268487754844	0.906933687821777	0.917871889760402	0.993994988097833	0.991015724078779	0.916480630297818	0.939064317368278	0.924556590523035	0.982461529269488	0.866716527265347	0.932676212668702	0.953416464166491	0.967672122960263	0.924698141565748	0.784585905054123
0.981209798733904	0.956526208131323	0.987858019514471	0.954065618125113	0.923821259551864	0.950560219147792	0.860736024861677	0.923835834142503	0.917517622930305	0.951340116791911	0.972290250613145	0.968206802493166	0.980620357696619	0.946284229761499	0.923889544645097	0.945092199825385	0.986075141313836	0.950385122662583	0.907128056789037	0.917876436705344	0.993971004870912	0.991095134985970	0.916571329070043	0.939138106900356	0.924548894421750	0.982579756749826	0.866679236544722	0.932691349664413	0.953418406318851	0.967786738751176	0.924788480152246	0.784588490400036
0.981143582348348	0.956603111432935	0.987834259785417	0.954088104749125	0.923877133818719	0.950559858301452	0.860662683020258	0.923903899855855	0.917482999944535	0.951254956514610	0.972299694720109	0.968135287954530	0.980702681216744	0.946251218685110	0.923892685923355	0.945035647214431	0.985939887275935	0.950459999863605	0.907170927035033	0.917796749349749	0.993947467568905	0.991219233123637	0.916547374117945	0.939197678434306	0.924450999771511	0.982510394995147	0.866553910259872	0.932718160061269	0.953436984774469	0.967854193699461	0.924752457696273	0.784607852167848
0.981049312818512	0.956688810177703	0.987809411866519	0.953996181528587	0.923839583117321	0.950664318145287	0.860788396247301	0.923978684078963	0.917660895036748	0.951314757576180	0.972252967628400	0.968258969673349	0.980767435140964	0.946329786061028	0.923927110221108	0.945118351926363	0.985915463168382	0.950600613726185	0.907317162225328	0.917817912815714	0.993840567736598	0.991169993806644	0.916601739361402	0.939260973902207	0.924313046961342	0.982456908434491	0.866564741387588	0.932833050065487	0.953355607761355	0.967875219458022	0.924845718889162	0.784532091723764
0.981001447259027	0.956740488517783	0.987650900179429	0.954032457887515	0.923986106489722	0.950871490432477	0.860795825412087	0.924021318070814	0.917757773096228	0.951441555522292	0.972303294786000	0.968202118181713	0.980849136193317	0.946303342622017	0.924021413706249	0.945113992802269	0.985896275268903	0.950730509183396	0.907418698386044	0.917780695125977	0.993895445066091	0.991133019971878	0.916681293855082	0.939259244088106	0.924226476962983	0.982495525188838	0.866630412295858	0.932915220081449	0.953435893175688	0.967838562988934	0.924861185566994	0.784516824202932
0.981000145928210	0.956766691321985	0.987562740974993	0.954000265908071	0.924066127946572	0.951006517374749	0.860831457170340	0.924093672464279	0.917852492881872	0.951497720981949	0.972335694541741	0.968230587508529	0.980924704928781	0.946313777423733	0.924043212322298	0.945156588237946	0.985934861649147	0.950723979634146	0.907569937047227	0.917780801412579	0.993794861760694	0.991095475707980	0.916737763573770	0.939274357940346	0.924277618518761	0.982421295334190	0.866744598736778	0.933056237721927	0.953482391355284	0.967856937784534	0.924903516615790	0.784456344390419
0.981048231291016	0.956767779580965	0.987573231343121	0.953982548944379	0.924133620629748	0.950967092040250	0.860768880268269	0.924142658573349	0.917757516952528	0.951379306741056	0.972392946263791	0.968259452196028	0.980984654149004	0.946291669331573	0.923978157118890	0.945139732156645	0.985966129708694	0.950659573058701	0.907554268922381	0.917739976082022	0.993686397345229	0.991072442652418	0.916733292030786	0.939193979201095	0.924317874103085	0.982416256736448	0.866771239945706	0.933084844741601	0.953514112710569	0.967914020838783	0.924890952186107	0.784373228220816
0.981010549600231	0.956779034385004	0.987575233457754	0.954066161634755	0.924075195876541	0.950900857027223	0.860750969305372	0.924092409065290	0.917707157093911	0.951294069279594	0.972352684133068	0.968294906285748	0.981030725508513	0.946253035116904	0.923960145107613	0.945168238602790	0.986042642234943	0.950558174288512	0.907460628353961	0.917718615913289	0.993628863298660	0.991108190406511	0.916740991298048	0.939169527102322	0.924229501204335	0.982515767559616	0.866714985336352	0.933102848143422	0.953430401348987	0.967993210475621	0.924799239540710	0.784376191173934
0.981104044312305	0.956888738919210	0.987627978152244	0.954101877396170	0.924092703572705	0.950919092435104	0.860586332287771	0.924114975217739	0.917617411506085	0.951144523927078	0.972459220529817	0.968315717462487	0.980961133999031	0.946188909150963	0.923897021765414	0.945177995752515	0.986007123262955	0.950510298445442	0.907349852618333	0.917736029437295	0.993622569343725	0.991061745502100	0.916718675869853	0.939196238740972	0.924195157081085	0.982543793296180	0.866630825423155	0.933047136383880	0.953298843380317	0.968045429128445	0.924743088349478	0.784311372068290
0.981185960954286	0.957013835509064	0.987679791748009	0.954096065111802	0.924001250470782	0.950834914768111	0.860483508558545	0.923999100336385	0.917572608523722	0.951086922532092	0.972418094303076	0.968333894743056	0.980950600465281	0.946135277303786	0.923758141729845	0.945235015891681	0.985985695654156	0.950562217952410	0.907241709365238	0.917727080391111	0.993542358235737	0.991089176444014	0.916701946721028	0.939110684253620	0.924092206825124	0.982613187995415	0.866592810737768	0.932888819095497	0.953186270867354	0.968000980116954	0.924706633824542	0.784341939670376
0.981215460255033	0.957076142112495	0.987699099120459	0.954197418669140	0.923985481452777	0.950801775768631	0.860316793264749	0.923853682126262	0.917403856991511	0.950959870104475	0.972507190424431	0.968214139041802	0.980957014445197	0.946083448309969	0.923691026498111	0.945256755303988	0.985911497987239	0.950487144425043	0.907114618358978	0.917677316146350	0.993543378739234	0.991246900276506	0.916620770522461	0.939032431364537	0.923975042178033	0.982486812265212	0.866496476164044	0.932732401121764	0.953140150594895	0.967905703644388	0.924578772848386	0.784321170491828
0.981243052804164	0.957006103057203	0.987785889238315	0.954120430751727	0.923960792477272	0.950831711703054	0.860382152922930	0.923808428674354	0.917440939330039	0.950997786581154	0.972487186962229	0.968213753531702	0.980926863869911	0.946111206404308	0.923711120635045	0.945415400856129	0.985976671333533	0.950481647668767	0.907169545687103	0.917754877893988	0.993459172359469	0.991235190715695	0.916643346349730	0.939100495014646	0.923940331315567	0.982430389198565	0.866521594073203	0.932740798951718	0.953138184896839	0.967956052316285	0.924651253212387	0.784290133757504
0.981316369309037	0.957003743975984	0.987794609913970	0.954149184161045	0.924091160004766	0.950877609806389	0.860382158382152	0.923820375988344	0.917441552629006	0.951097891405987	0.972539904670860	0.968130106694993	0.980904224753883	0.946089021943072	0.923756578737770	0.945413308378102	0.985995170988031	0.950481559796161	0.907189806583230	0.917770658697096	0.993508598097860	0.991204597310873	0.916666764735689	0.939168322910342	0.923981628867803	0.982502110065475	0.866519748545460	0.932751777878986	0.953186833077436	0.968039997124685	0.924687040118228	0.784295091563528
0.981385126251272	0.957020761300651	0.987835430245630	0.954125841568415	0.924104354104151	0.950953169671690	0.860433380421199	0.923750477681200	0.917517381269851	0.951143627377719	0.972623552846870	0.968098516317962	0.980942564475557	0.946176725514926	0.923791928937677	0.945429322406944	0.986079743968662	0.950443435126515	0.907310777448214	0.917805782215375	0.993493122385805	0.991250500274400	0.916711600780289	0.939262612520615	0.923991185584280	0.982559239830660	0.866503092628805	0.932829102372513	0.953117661304637	0.968134533112580	0.924730363755451	0.784283942335025
0.981488846752927	0.957013390681006	0.987945157506398	0.954015924264976	0.924127873074106	0.950973646532560	0.860378645840053	0.923669781903681	0.917497592559932	0.951083947438025	0.972673195003362	0.968102466098778	0.980995941608504	0.946277500450110	0.923822340459396	0.945432301150434	0.986097751184229	0.950390666609528	0.907325245330243	0.917799174759811	0.993543455047830	0.991312963049439	0.916660854194107	0.939195286656636	0.923952760397897	0.982615810880309	0.866433984111080	0.932836566060519	0.953006239311983	0.968230320899117	0.924732660219189	0.784247948957188
0.981381545742902	0.956994770913427	0.987924626062816	0.954083117719507	0.924043934166846	0.951094821893737	0.860439763858662	0.923685655361410	0.917595316974930	0.951128052780287	0.972538232534473	0.968093596930112	0.981047566001140	0.946292156016207	0.923914141488076	0.945459946747582	0.986084933577319	0.950444649129646	0.907314773377448	0.917907156024135	0.993586947981115	0.991466116546928	0.916664673036213	0.939125067964708	0.923878138439096	0.982632691991891	0.866395361786364	0.932884904634524	0.952855948845574	0.968275445786885	0.924713304106484	0.784267882504344
0.981367137169702	0.956928568860658	0.987897392990541	0.954137688366474	0.924045974847882	0.951270392541002	0.860434069292431	0.923737418068563	0.917628289736882	0.951125652827789	0.972464657954620	0.968062446766581	0.980936106733954	0.946290535334764	0.923950167884080	0.945423651831731	0.985955583049787	0.950460449049530	0.907362937769657	0.918009950133079	0.993626926260304	0.991538326645491	0.916616013148028	0.939095162081898	0.923927290240463	0.982682500492095	0.866329470616894	0.932881978060929	0.952798686260517	0.968218245825423	0.924687277343969	0.784206208523372
0.981357956823219	0.956980613325340	0.987956130041054	0.954081789870526	0.923899098324508	0.951282717953564	0.860361103621168	0.923743202565714	0.917578823061865	0.951063166215293	0.972373337637401	0.968113095081908	0.980849004755977	0.946239181176383	0.923897124386671	0.945364748942539	0.985936813801363	0.950487147648674	0.907316921819922	0.918030227959131	0.993606870672581	0.991618089452343	0.916513216790688	0.939037778508361	0.923943704198064	0.982813229685292	0.866207093412925	0.932828313374164	0.952752117902204	0.968205058474803	0.924637995243613	0.784284586861773
0.981264628316041	0.957159543156169	0.987997295955543	0.954106782903275	0.923804863381631	0.951188078347109	0.860164855442816	0.923678027438652	0.917403572015178	0.950869080032729	0.972428476931226	0.968118828642896	0.980802307831826	0.946101165789257	0.923877279680932	0.945218173017603	0.985863091939991	0.950366855394279	0.907139725295485	0.917936227150478	0.993681850138198	0.991762348844024	0.916352984435757	0.938974325988754	0.923851793833207	0.982739566413940	0.866018154184481	0.932680743987752	0.952779517403855	0.968140401343085	0.924430495383508	0.784361636041517
0.981139204948465	0.957273697477613	0.988109597360972	0.954018511488137	0.923660742410505	0.951105621258854	0.860100890854309	0.923603025901149	0.917401070419968	0.950800678269581	0.972375076943961	0.968325153289497	0.980764699972842	0.946068026344761	0.923900996646656	0.945188525468867	0.985842371209475	0.950293521790933	0.907051753857212	0.917911727836550	0.993636461789502	0.991777547144809	0.916176237047360	0.938979236910587	0.923753315421922	0.982611530439401	0.865908247900128	0.932566250165646	0.952780413009480	0.968078477852009	0.924367824450020	0.784308874061423
0.981013067128692	0.957290669892949	0.988115142937657	0.954015941036918	0.923743828410367	0.951139471493522	0.859933555730692	0.923554545326536	0.917407123694146	0.950779798798872	0.972393673205896	0.968385155754829	0.980737374234802	0.945874036804332	0.923933032987944	0.945013329238371	0.985776309616951	0.950274465790898	0.906934835002039	0.917805634770564	0.993747719230701	0.991729666993835	0.916054882904811	0.938909417690287	0.923653030925899	0.982538751301715	0.865847834297357	0.932456438106224	0.952912372450881	0.967987354156104	0.924288668093194	0.784310159017794
0.980947182809954	0.957226708840249	0.988168653838435	0.953998045585104	0.923807441804363	0.951203096562061	0.859848520225921	0.923509871814052	0.917473689410785	0.950744744444550	0.972464218179168	0.968459157415803	0.980710131329736	0.945735004931297	0.923856024573276	0.944922439964271	0.985719622759426	0.950166672660124	0.906960211955068	0.917752087383598	0.993674306418912	0.991652827710205	0.915986983282351	0.938919440399449	0.923670139094172	0.982438958917104	0.865819087607522	0.932389947718930	0.953009330690033	0.967953256106491	0.924279862546115	0.784305227589867
0.980998460599543	0.957125008123799	0.988321924034030	0.953964122449044	0.923911385199699	0.951204734580294	0.859726857040551	0.923450937108797	0.917378009134805	0.950590142005465	0.972547450325570	0.968534142619336	0.980711906152035	0.945670118426234	0.923771515729642	0.944848610689390	0.985599938069664	0.950157235016316	0.906946474199375	0.917681303816257	0.993660811435257	0.991614736782052	0.915886316432712	0.938914215677457	0.923691487371712	0.982370400435199	0.865713692245168	0.932290968626696	0.953105086030231	0.967990052495905	0.924281483995449	0.784270265567153
0.980968173525115	0.957029456770169	0.988374926734070	0.954019241317312	0.923960045153758	0.951256920474635	0.859777403154062	0.923474091479647	0.917433797587149	0.950522199048333	0.972489865314160	0.968583508749910	0.980754319108306	0.945679461598873	0.923852407566307	0.944853846836247	0.985521442686157	0.950204906252148	0.907026066087211	0.917671667706573	0.993709535341362	0.991639366256162	0.915936443163801	0.939027400299967	0.923570420505950	0.982381497306158	0.865675597967391	0.932306562098857	0.953059180525765	0.968014127761655	0.924287907466357	0.784263423398538
0.981073019052627	0.956978749133841	0.988415762353110	0.953990804894847	0.924101278802433	0.951421848456889	0.859711900521894	0.923580698762081	0.917459738785874	0.950438517408661	0.972527112192197	0.968627941612989	0.980755736944439	0.945770638055391	0.923974894959687	0.944874264860596	0.985361774440705	0.950285436860832	0.907097848310343	0.917727120021727	0.993849516079752	0.991593991307038	0.915974511873671	0.939185913793723	0.923530827361546	0.982368990798620	0.865656923212091	0.932398533198515	0.952961108258672	0.968060489374025	0.924387767725598	0.784184256995671
0.981144213477077	0.956977480452808	0.988442645810396	0.953915349424193	0.924080534693996	0.951500844380220	0.859693319953009	0.923549880960638	0.917509195974895	0.950480888835368	0.972444367463153	0.968686403809387	0.980844811994791	0.945849122162427	0.923988919644859	0.944954841022269	0.985342708518354	0.950368268351680	0.907061179623285	0.917739259304256	0.993833595297903	0.991618007800917	0.916028102249049	0.939215437714560	0.923566059359626	0.982459525849867	0.865692189365720	0.932426861146632	0.952831738936358	0.968038144686378	0.924402427494631	0.784147482101092
0.981110057435096	0.956961742324512	0.988419031050866	0.953959488255348	0.924083297401727	0.951565160989312	0.859622055980224	0.923470831489760	0.917387266856349	0.950417903364584	0.972503024520254	0.968545121756237	0.980977992725653	0.945846723918687	0.924017809609029	0.944967582769992	0.985293654691382	0.950385411429594	0.906984597477201	0.917711617055906	0.993860959894135	0.991741347150817	0.916024877155441	0.939190482717757	0.923582987215367	0.982352997611389	0.865670634665668	0.932473387316134	0.952838936229296	0.967938971387063	0.924262484231073	0.784054681405110
0.981022586393680	0.956818690079777	0.988397369405385	0.953790316665231	0.923978295572144	0.951616953883900	0.859745844287105	0.923383385463562	0.917460262002362	0.950466664575803	0.972401022241864	0.968489578848750	0.981059984585727	0.945930500085027	0.924015204875636	0.945133763460016	0.985374658201704	0.950393593624430	0.907065447906565	0.917731064908781	0.993775613713374	0.991704621483089	0.916061904098076	0.939235309333785	0.923613398272159	0.982266772903276	0.865700234521898	0.932568377685652	0.952888021891586	0.967891334740113	0.924267200901181	0.783894911983577
0.980977653975101	0.956780208293678	0.988368536197118	0.953724027104131	0.924066830617441	0.951662877393028	0.859742969221712	0.923345176281000	0.917371232555717	0.950489123549913	0.972359762324695	0.968389926109305	0.981085511720571	0.945940904681550	0.923959193672645	0.945130900375678	0.985453750239063	0.950362157807368	0.906994082127420	0.917683592677932	0.993814677396235	0.991663668134500	0.916097365536740	0.939218956044515	0.923658962913085	0.982265114575691	0.865657385903978	0.932523184639597	0.952987841128480	0.967884121240854	0.924234363401649	0.783794071210410
0.981005416143735	0.956757790854058	0.988380742515489	0.953659396197219	0.924021333971510	0.951698793595037	0.859783922329008	0.923274628451486	0.917337748416925	0.950406676775633	0.972421373955574	0.968391489722254	0.981073613444090	0.945979069396008	0.923891775721376	0.945087182105831	0.985537167197465	0.950238183293967	0.906976408065480	0.917634129763030	0.993775352387837	0.991619169112601	0.916110692058942	0.939209170431357	0.923661654022143	0.982214769156551	0.865615903427782	0.932497933825638	0.952993919013270	0.967861716456853	0.924252381184446	0.783685870775723
0.981132539756598	0.956778540342178	0.988501647148925	0.953614579545755	0.924029556014743	0.951644863034183	0.859746112755365	0.923237358732554	0.917201747718364	0.950246268055164	0.972463830538824	0.968402064103949	0.981014179695046	0.946001536698891	0.923816411953449	0.945044286652515	0.985524672158712	0.950179901349270	0.906918088665843	0.917571204022777	0.993797961516539	0.991596476568424	0.916072073980439	0.939194636654857	0.923707086847868	0.982210970790464	0.865555741808322	0.932412516861181	0.952988259347078	0.967786787592285	0.924225682182572	0.783570209775491
0.981069773912918	0.956794333475826	0.988520176407526	0.953771444646656	0.923973703255903	0.951666813855342	0.859871003623618	0.923312763635517	0.917230403127139	0.950249853000530	0.972359923868686	0.968393739224749	0.980954091654453	0.945966730754486	0.923834562478308	0.945059876763832	0.985544699394071	0.950270482706342	0.906988056908935	0.917635282899898	0.993826086259926	0.991629032509309	0.916156539732959	0.939260034506694	0.923743605506408	0.982205426474109	0.865585980785196	0.932377886325572	0.952998255215252	0.967723421032138	0.924226438528077	0.783492367430842
0.981113437729040	0.956758103457612	0.988537147517413	0.953869792628587	0.924087540421225	0.951741433719783	0.860010798280776	0.923420528886824	0.917335509780839	0.950235045493971	0.972385519095724	0.968342887079036	0.980861141358184	0.945966319956953	0.923877410493786	0.945069357224508	0.985496291629623	0.950381680551000	0.907216747749072	0.917735481997648	0.993856859118471	0.991641837553804	0.916247530531967	0.939422592852430	0.923937702693231	0.982206891636790	0.865694460071977	0.932399577652282	0.953097649758928	0.967732488393431	0.924332960809813	0.783321439563533
0.981169456878050	0.956745952495039	0.988577463963345	0.953830402204478	0.924101405442458	0.951755234781496	0.860154223556554	0.923554223634676	0.917422121643282	0.950257167780553	0.972299417718432	0.968308984283841	0.980942322344028	0.945965304854859	0.923896131457699	0.945087582633768	0.985544007435927	0.950515679423934	0.907492463601624	0.917802356869610	0.993807187873438	0.991723862073531	0.916356477420471	0.939570584646186	0.924082736460728	0.982305872379031	0.865774810811524	0.932452707128928	0.953147436998899	0.967867855691401	0.924447804362750	0.783289768900334
0.981145311494605	0.956877630597489	0.988543786424287	0.953844513817827	0.924236713462984	0.951832083824549	0.860177776002544	0.923729226669712	0.917393994733664	0.950183985007234	0.972350540120157	0.968230063385432	0.981111547538902	0.945929738956291	0.923991018532010	0.945039238880833	0.985552611319094	0.950561206086310	0.907566903830897	0.917771160991566	0.993765323793191	0.991838709291504	0.916365897234588	0.939712055561623	0.924107454389657	0.982255492239542	0.865751433574265	0.932538879221238	0.953219256916699	0.967947070603164	0.924425178683638	0.783246008307131
0.981080502188988	0.956983983775699	0.988524220082668	0.953725684807871	0.924263557731204	0.951950287947347	0.860350362505729	0.923889915949861	0.917562368674259	0.950258169228437	0.972287435714327	0.968341177819165	0.981208992664634	0.946012849304997	0.924098739886585	0.945136519552778	0.985606905313885	0.950667869604564	0.907698276002897	0.917817721152982	0.993666941362606	0.991769704945225	0.916423988468851	0.939859516249346	0.924056090432816	0.982218531997540	0.865835393323631	0.932665075040243	0.953194384939132	0.968004609859608	0.924505534602303	0.783090790210696
0.981019339986262	0.956985149897717	0.988372300305046	0.953716706619448	0.924431864469222	0.952119175394871	0.860342943882114	0.923911291960689	0.917625710580371	0.950382482991099	0.972300485819106	0.968252467475982	0.981276649576707	0.945988568916800	0.924236896597436	0.945126841329907	0.985603792526409	0.950752333099296	0.907714170665896	0.917782715694182	0.993756230177305	0.991700021155159	0.916482375093736	0.939904431575698	0.923979705695820	0.982299034122800	0.865898397986963	0.932731730138602	0.953301570845230	0.967984416974091	0.924501615538881	0.782975997577841
0.980960644927137	0.956961930384292	0.988292727862199	0.953660589843401	0.924488312009676	0.952209428824962	0.860316133073097	0.923913621076460	0.917693777055180	0.950474137860392	0.972316446369728	0.968238428336514	0.981317734288253	0.945990877173997	0.924266090662393	0.945154977144274	0.985635099923091	0.950681227684627	0.907748056031685	0.917773713562157	0.993701833638079	0.991646614633825	0.916461699745351	0.939927383416860	0.924016318630616	0.982275549154278	0.865964188357385	0.932810035332853	0.953354641478085	0.967994758307314	0.924525261138383	0.782817567406357
0.980945779952606	0.956927726167626	0.988302261394773	0.953594326890168	0.924488752032259	0.952117658711252	0.860182334136908	0.923907995268562	0.917562009306250	0.950418425114852	0.972313367343071	0.968244205468437	0.981335422872213	0.945936218497218	0.924165748654990	0.945104580442294	0.985624842010567	0.950558616353809	0.907602568234863	0.917701637380608	0.993643218953198	0.991625059260629	0.916378244606299	0.939823046744676	0.924056775495096	0.982339312308093	0.865942599006413	0.932780730910039	0.953408011215286	0.968036738380802	0.924510419923888	0.782647352853322
0.980835500640042	0.956897374280108	0.988296533280092	0.953631572354828	0.924379466052740	0.952011735992728	0.860045831746281	0.923794667755902	0.917513096914998	0.950367676100603	0.972202726376898	0.968281791769882	0.981346867022949	0.945867946550561	0.924122648003439	0.945074035447188	0.985612157321058	0.950434061218133	0.907410923622268	0.917645599566288	0.993609531243790	0.991682799142770	0.916305003835630	0.939749460884934	0.923950923445972	0.982502986965884	0.865832286939569	0.932721254591600	0.953325248149888	0.968094122025441	0.924421569161520	0.782581664955193
0.980861202242052	0.956925166951986	0.988345567717178	0.953640896220558	0.924372523949891	0.952008004960198	0.859806083054062	0.923759995337039	0.917441721046897	0.950244491878026	0.972238576049412	0.968310823213602	0.981233375475643	0.945790944607315	0.924036950204183	0.945021280871381	0.985504619229952	0.950365935344415	0.907220097109147	0.917641727690007	0.993599067579740	0.991629940530443	0.916212324528166	0.939747029299629	0.923898470968590	0.982580396325819	0.865706905206041	0.932576281242815	0.953181930737519	0.968099612210235	0.924354931031180	0.782465652834180
0.980869218882910	0.956983221960228	0.988399740719489	0.953640984414371	0.924291666367137	0.951937876729397	0.859652168349268	0.923611397045159	0.917391515539314	0.950201041938661	0.972117504833122	0.968356545410902	0.981150178045592	0.945767384975318	0.923874867065848	0.945032078831758	0.985453938757258	0.950387995642857	0.907037209329295	0.917620478601205	0.993509514461973	0.991613873554437	0.916177409841068	0.939675695240023	0.923813250189733	0.982675403315068	0.865649151315349	0.932358442511744	0.953049855471921	0.968025924786821	0.924296250324623	0.782455432601727
0.980859912865833	0.957039430730108	0.988416192996926	0.953758245067526	0.924349005768171	0.951959841767207	0.859466821744653	0.923450541000800	0.917250547633919	0.950095136636714	0.972116472093912	0.968301810150867	0.981091264900225	0.945747610961588	0.923798202761044	0.945014973682516	0.985333891858670	0.950333929078614	0.906920648264807	0.917564233956438	0.993526500905632	0.991742966921322	0.916141906298072	0.939658114517282	0.923723810362989	0.982581533826659	0.865563901582604	0.932192195525311	0.952977665417192	0.967925449934730	0.924172094960608	0.782400962936750
0.980870150609480	0.956992358300052	0.988484787148606	0.953716284570847	0.924394112398537	0.952022873878585	0.859575013167810	0.923425505128824	0.917350357921407	0.950162607030531	0.972032849706655	0.968351876410268	0.981008561858787	0.945829036557034	0.923829891603110	0.945146922261738	0.985336640444242	0.950375788311703	0.907035178522997	0.917627373290618	0.993495873033336	0.991716913025634	0.916266680770467	0.939772029373614	0.923710859637156	0.982542522659050	0.865622436256641	0.932197865208937	0.952930491180387	0.967983589606737	0.924285376677123	0.782344592861939
0.980893585736863	0.957025731939737	0.988475496096334	0.953790528548721	0.924587919537317	0.952064605713812	0.859580984552998	0.923497135424330	0.917392138530188	0.950277766028141	0.972022170288649	0.968307431577985	0.980925373687784	0.945847885919797	0.923920068150211	0.945118017472161	0.985319785870730	0.950480833656262	0.907111825911677	0.917638912708784	0.993580483404132	0.991681158489203	0.916389538363880	0.939886774396500	0.923744133026626	0.982610358704360	0.865645961963724	0.932211494410331	0.952903666389247	0.968069724389444	0.924407835590834	0.782349874738136
0.980923869684668	0.957090696701636	0.988503174533677	0.953802719264397	0.924671385836666	0.952149038041575	0.859633784780009	0.923517480438990	0.917518422404746	0.950345099374213	0.972053937146479	0.968304548188066	0.980894241897143	0.945929823079629	0.924027832571125	0.945118440999816	0.985364562667508	0.950523728220946	0.907280160092619	0.917669229362822	0.993565639562459	0.991696793354195	0.916512495226440	0.940038108293658	0.923748964797009	0.982660119898879	0.865679648464835	0.932317181997711	0.952792330606846	0.968173290426655	0.924562220438171	0.782325599597726
0.980981788327153	0.957123704073672	0.988607231245063	0.953733646112932	0.924772895971304	0.952168980085841	0.859611447170013	0.923489347830537	0.917565639320786	0.950329216919508	0.972106629356976	0.968332142235669	0.980908450202888	0.946008619466068	0.924127385763566	0.945128067588881	0.985350211402219	0.950546142243892	0.907349393702855	0.917680938823255	0.993585009756004	0.991744978190903	0.916562515637925	0.940048964051638	0.923693960818180	0.982704452538664	0.865677223435440	0.932382337628906	0.952692571169269	0.968228331298917	0.924684946829734	0.782239724013607
0.980829620481604	0.957119116297788	0.988569767248662	0.953821989609834	0.924747951493030	0.952301108867154	0.859724670717601	0.923532845069115	0.917733197864424	0.950420365752917	0.972013890335812	0.968330883318370	0.980908917594594	0.945996033290533	0.924305768681245	0.945176961493023	0.985367749448666	0.950627785412622	0.907372594864086	0.917806627607765	0.993590628680223	0.991848722394801	0.916671720490091	0.940028146095234	0.923599136258795	0.982694493556709	0.865693579089916	0.932486820381940	0.952544835644086	0.968200532279318	0.924795354577847	0.782177868238008
0.980779507747774	0.957047729242710	0.988511813835219	0.953865716329409	0.924795553058771	0.952457116467750	0.859750797944338	0.923580158639512	0.917865545837144	0.950525715356854	0.972008761508082	0.968303364493495	0.980751284168613	0.946009637027928	0.924429059497321	0.945152684511864	0.985291033292008	0.950628679210099	0.907462887148468	0.917923362513037	0.993618400441085	0.991861725341572	0.916693102763061	0.940066740154923	0.923642561949066	0.982710700238851	0.865691691934497	0.932550748405523	0.952533103233232	0.968063806196947	0.924896567574067	0.781997933685537
0.980744304534782	0.957108414443916	0.988561486279494	0.953798151360226	0.924699822461344	0.952438493560233	0.859741680349932	0.923642493529629	0.917926941481757	0.950587950239869	0.971955126089013	0.968363634763579	0.980656394149219	0.946013565393158	0.924454892035387	0.945132611999945	0.985335276552065	0.950635546824335	0.907446505010464	0.917992535047883	0.993643059987314	0.991868453304205	0.916676980343617	0.940055004449949	0.923693250782884	0.982797942582780	0.865661039026627	0.932582724340009	0.952552127380342	0.967992544932369	0.924925556476270	0.781954722071004
0.980657235918270	0.957320809468538	0.988590028151956	0.953814664540884	0.924642099776996	0.952305786473948	0.859607692393217	0.923643528546847	0.917871780582859	0.950537855787605	0.972022996110555	0.968382188179758	0.980620791710555	0.945936230945733	0.924471842627587	0.945064484743155	0.985324481325042	0.950529596853352	0.907281184955850	0.917941316293349	0.993772793097522	0.991964435905336	0.916620731060172	0.940021093137882	0.923653924863665	0.982700669083021	0.865600869049548	0.932507801845146	0.952639518387381	0.967881717434122	0.924789303619444	0.781923970875025
0.980571294693121	0.957470922917794	0.988677370023157	0.953753953032512	0.924542567215446	0.952212573745939	0.859609720748249	0.923611947963730	0.917942723543632	0.950634321779336	0.971942461954769	0.968615848715620	0.980602594042999	0.945977181364485	0.924494131974432	0.945137877761401	0.985398248612953	0.950511327731693	0.907206350941750	0.917965517162050	0.993802434840643	0.991946476757347	0.916542001307812	0.940063264496945	0.923605045582077	0.982566194308410	0.865581216658079	0.932403688735712	0.952697747758391	0.967804933234362	0.924780172925259	0.781765986095429
0.980469678837826	0.957508766366101	0.988646047644501	0.953775481683565	0.924660003816800	0.952209996861952	0.859520736587209	0.923579190079332	0.917945738136205	0.950749699640085	0.971967259110397	0.968691941848811	0.980582327637906	0.945883849783648	0.924481077339882	0.945082720405452	0.985436460622680	0.950544872993665	0.907096504079906	0.917911417356902	0.993964835297689	0.991886539109399	0.916463184380597	0.940034522688227	0.923566146159126	0.982541899992333	0.865592186315631	0.932328747008260	0.952892705339733	0.967709923546088	0.924705986143229	0.781698691139252
0.980433951143140	0.957471701282194	0.988666776432301	0.953783219604071	0.924765881673626	0.952216820906268	0.859469495481827	0.923545585932053	0.917975005271499	0.950811086775243	0.972071416039162	0.968772527323070	0.980551742189225	0.945857314774784	0.924357392299431	0.945085837413214	0.985491726050509	0.950474004039535	0.907117594523743	0.917900123145958	0.993931089052237	0.991808237001669	0.916385902149853	0.940058948463785	0.923656689093979	0.982477210094171	0.865626076444440	0.932265781374046	0.953024794023773	0.967699162458279	0.924700440023270	0.781656391105426
0.980514671698969	0.957428974796581	0.988804089093818	0.953760802897964	0.924891131393646	0.952115320015901	0.859373752853683	0.923490406722629	0.917822344458043	0.950727541005593	0.972153353381429	0.968806022125461	0.980579599738749	0.945858530377200	0.924228438973168	0.945104503829162	0.985477908184682	0.950461423885555	0.907057872159757	0.917839876254673	0.993940164086991	0.991777498763855	0.916271750849990	0.940032996061737	0.923741177191942	0.982457449877964	0.865568872128296	0.932171239682632	0.953135863047862	0.967755635580774	0.924686138743203	0.781621459251157
0.980495064625212	0.957412276129805	0.988837876044209	0.953818575144824	0.924966508867096	0.952074190889076	0.859471778092701	0.923507892012930	0.917834370070675	0.950703549004710	0.972099552424063	0.968812150875616	0.980681489413710	0.945912659172012	0.924275854682182	0.945178519715065	0.985502447781440	0.950488506705367	0.907074957640216	0.917808201890226	0.994013556725847	0.991823349714432	0.916327699938725	0.940114539025284	0.923633749946729	0.982487122584437	0.865535678146765	0.932175900169350	0.953094522538382	0.967786281524349	0.924658423356591	0.781635729132936
0.980569761004594	0.957410141683856	0.988857760775808	0.953779770236469	0.925121507822576	0.952162296180819	0.859466682361068	0.923571119271696	0.917832311899885	0.950639335905255	0.972129411034047	0.968800736519716	0.980709000752276	0.945999549063176	0.924338197332457	0.945205090026743	0.985414935659094	0.950553138844071	0.907096161395800	0.917825137573190	0.994170328836714	0.991781486236070	0.916394969358857	0.940249709235602	0.923574309615285	0.982473322579513	0.865552902486943	0.932231556460766	0.952998977321642	0.967862558249827	0.924691240615167	0.781599700515870
0.980587414416679	0.957436425966723	0.988849748474117	0.953711730042405	0.925103174238619	0.952203486871019	0.859456752666643	0.923520905205695	0.917847166471674	0.950683250964966	0.972010116600130	0.968808536312909	0.980751030537181	0.946050988210113	0.924293684198858	0.945252027718228	0.985420654355127	0.950625890489454	0.907008215648422	0.917802724192891	0.994174751839282	0.991767315603096	0.916475808259076	0.940250315529416	0.923601821271037	0.982545823042273	0.865611544428329	0.932247913213980	0.952896009244371	0.967864329767564	0.924645654675316	0.781638172807481
0.980508139184517	0.957423791586305	0.988756276434179	0.953752163249217	0.925092607887169	0.952218047909511	0.859423333818425	0.923457969698755	0.917719067567196	0.950604001491649	0.972029567146019	0.968653603510403	0.980832520649942	0.945992691047669	0.924315092005285	0.945194239391720	0.985348758109796	0.950645920677214	0.906937623753189	0.917755441227685	0.994221378373124	0.991848094592287	0.916467277133520	0.940195693367842	0.923603897636214	0.982432112074841	0.865577850677900	0.932304904447347	0.952930576517384	0.967770777211129	0.924465779014836	0.781639935487727
0.980403672368653	0.957287920393992	0.988668847100323	0.953559847505957	0.924980299220453	0.952243990663787	0.859580006094767	0.923416802078944	0.917774802018472	0.950656171190889	0.971919145780825	0.968592359299112	0.980858810046551	0.946019166371274	0.924330593662405	0.945289262861770	0.985393787621446	0.950686402561579	0.906983052674776	0.917787644070607	0.994139025853879	0.991760730174811	0.916504543114527	0.940184882583414	0.923616132664375	0.982376508618714	0.865586508928137	0.932406599533030	0.952978277662301	0.967721771103092	0.924443881008036	0.781582308496076
0.980377035249073	0.957221460052966	0.988561779774226	0.953479591937350	0.925045364914885	0.952240131026248	0.859549841805138	0.923401590178323	0.917671795640026	0.950695208399088	0.971889909316463	0.968489629728429	0.980848528043596	0.945971877715172	0.924313859890413	0.945234353271690	0.985404800325755	0.950666008995382	0.906865114534104	0.917731995363351	0.994155728726918	0.991686608345455	0.916546274787560	0.940112293149403	0.923636606082457	0.982375108012644	0.865508088639827	0.932388138549500	0.953044083435939	0.967678250093030	0.924380284587235	0.781560816810435
0.980428594275525	0.957141530666593	0.988512936315316	0.953391443762662	0.924984504258409	0.952181998272808	0.859511477627852	0.923323669805732	0.917607245078022	0.950640804333906	0.971943851197275	0.968473239658644	0.980814013469226	0.945977793043753	0.924241074116134	0.945161670341348	0.985394949446591	0.950516658813112	0.906799689724480	0.917692685536385	0.994096623309809	0.991596957271254	0.916560475692363	0.940002019598039	0.923624020324775	0.982288144721297	0.865441030204820	0.932365016294470	0.953006004452779	0.967631485376234	0.924357881423059	0.781532203569258
0.980527885731770	0.957087414333797	0.988560204258349	0.953300673522474	0.924969347536774	0.952061206021849	0.859361247577257	0.923264480090237	0.917430534616309	0.950498111250954	0.971936905807655	0.968476793267267	0.980754034137390	0.945991865878566	0.924078429901137	0.945108678654435	0.985298571990007	0.950423388274357	0.906627081738380	0.917635718500786	0.994075224028473	0.991547449540634	0.916505821922611	0.939859546141785	0.923606154171346	0.982235455783103	0.865342320672124	0.932312763432143	0.952933978075543	0.967529909201666	0.924266390260384	0.781438861239652
0.980403932477825	0.957020894176772	0.988507288027116	0.953409933824929	0.924882319601624	0.951983627720926	0.859356727030000	0.923328274432090	0.917413767518058	0.950517727248604	0.971752178578881	0.968448619394249	0.980698425750056	0.945976857014587	0.923997361511284	0.945126162923694	0.985239412973128	0.950455702419219	0.906567339292970	0.917687106016282	0.994052568769245	0.991514137936717	0.916564985530218	0.939783088443992	0.923548562368273	0.982210896343352	0.865329398416491	0.932277472840046	0.952890622549866	0.967415784467268	0.924186682940122	0.781363977774527
0.980397471495531	0.956878080631636	0.988488945348261	0.953487297619990	0.924935824804788	0.951955866860618	0.859372174809646	0.923371173981677	0.917482725895883	0.950492074972553	0.971688388392847	0.968342629362904	0.980561886913086	0.945981826382041	0.923966125279814	0.945141041768994	0.985104567611853	0.950501008179545	0.906676657398778	0.917773912997134	0.994059464225847	0.991464731508241	0.916629174735716	0.939824602590152	0.923617222636080	0.982218785680459	0.865405573324343	0.932277034314381	0.952942462375573	0.967393573073197	0.924232395441358	0.781193558881449
0.980423176893321	0.956797523393760	0.988506608191430	0.953432926815922	0.924890501167006	0.951870535277913	0.859418140671728	0.923414915865268	0.917554830885736	0.950510786657818	0.971522587313747	0.968273790080417	0.980557866200242	0.945984363398940	0.923916995824833	0.945171814402049	0.985040175775249	0.950633732611052	0.906857218598752	0.917811858989406	0.994020415661148	0.991508232513065	0.916705708248794	0.939881843190596	0.923623888926577	0.982290150726392	0.865416841199137	0.932276213435971	0.952940428055862	0.967511330318404	0.924343610557921	0.781182155010194
0.980374778299332	0.956902858558265	0.988439891114010	0.953481039408814	0.924969712952036	0.951849228799837	0.859381357610981	0.923520943294244	0.917552017894538	0.950451409150987	0.971528401932981	0.968127718447578	0.980597518872252	0.945959897977115	0.923946815490894	0.945134541149893	0.984925576573949	0.950694889952306	0.906892557443186	0.917758215243870	0.993985102173564	0.991600292445734	0.916647960242520	0.939938475114614	0.923538975686460	0.982183748457523	0.865319952711061	0.932292191098552	0.952959709077822	0.967574347953063	0.924324685106111	0.781194656622928
0.980289029925446	0.957012697291436	0.988383965353905	0.953429988860791	0.924934958980668	0.951928064581017	0.859511412137545	0.923613931655864	0.917746892753494	0.950540630345357	0.971481739625905	0.968176003531272	0.980609032492946	0.946022609883898	0.924031317512016	0.945218540690921	0.984914328417068	0.950790277629708	0.907029781028033	0.917807504133273	0.993886473427612	0.991547653226646	0.916668835699873	0.940020174619874	0.923413248506263	0.982094394585993	0.865349694007471	0.932370146092069	0.952886300858899	0.967599435773457	0.924432664143559	0.781117750297828
0.980229607469677	0.957072913698473	0.988201827388460	0.953493104806097	0.925072703600851	0.952094550677868	0.859512823329805	0.923659844402325	0.917838720343319	0.950703773928353	0.971524432233061	0.968071930701886	0.980629158225844	0.945960470211587	0.924158245723892	0.945205783949581	0.984907465596534	0.950867562311820	0.907118499466525	0.917787131507386	0.993974647081538	0.991499954199388	0.916701371986213	0.940038733446008	0.923329390163937	0.982106990064883	0.865416459989876	0.932424835046534	0.952987221201914	0.967554435666986	0.924462557122421	0.781102279241419
0.980219226902216	0.957115856308227	0.988105841945655	0.953484470651897	0.925125379573987	0.952185619229918	0.859537732665707	0.923754768714209	0.917948462466325	0.950814355364820	0.971567338167974	0.968058230557787	0.980649250034907	0.945946803117984	0.924209119382349	0.945235756315142	0.984963579748911	0.950782316750674	0.907256646928730	0.917822902958169	0.993906975714094	0.991457735061889	0.916682380672982	0.940068229950781	0.923389836327713	0.982009007293812	0.865512417669030	0.932556152738201	0.953063797286420	0.967555880858448	0.924495020032444	0.781036238111066
0.980240588670868	0.957128951734153	0.988115976569041	0.953478156240930	0.925137764889268	0.952123996888877	0.859459528942856	0.923836394845667	0.917865816354759	0.950767507850107	0.971642531794784	0.968058364508363	0.980666549881481	0.945909308071398	0.924173092439588	0.945240589917063	0.984995127064722	0.950664331498888	0.907240529228332	0.917802002960683	0.993842032403306	0.991423596091418	0.916612992766347	0.939998839089959	0.923438044485513	0.981985121422065	0.865523276412793	0.932601616016605	0.953139878758775	0.967588982522268	0.924488233603870	0.780931095362982
0.980172279725470	0.957147450704976	0.988103716779578	0.953557045835592	0.925024941581436	0.952034126091349	0.859406039713518	0.923850884882903	0.917861379490130	0.950771486174656	0.971611305069744	0.968081453824508	0.980675832730316	0.945905727276187	0.924194316225811	0.945283276029041	0.985066932137687	0.950523499170964	0.907169725307494	0.917822887984579	0.993810647661765	0.991453570361226	0.916551425741680	0.939980060963004	0.923339266352652	0.982065286821036	0.865440495259544	0.932646112049552	0.953090708203293	0.967642146277174	0.924420675928780	0.780905729960202
0.980232446766122	0.957233124485553	0.988154895720771	0.953574766446710	0.924983160679287	0.952046030778531	0.859231941950949	0.923918234336519	0.917836573161983	0.950693210021369	0.971736012249009	0.968079365828465	0.980573221265469	0.945892605447131	0.924173819074207	0.945305885770834	0.985009583268463	0.950443669854805	0.907097790827094	0.917895500715520	0.993810675267187	0.991379470870482	0.916480388713131	0.940007408943043	0.923277785740617	0.982089143873633	0.865338659346404	0.932638663168558	0.952984192608967	0.967667428711943	0.924363844212446	0.780802908970883
0.980274388250472	0.957314965103253	0.988193547918420	0.953554978965468	0.924832539015020	0.951980832124698	0.859141324994143	0.923826930787142	0.917873641921003	0.950698822763244	0.971710313165848	0.968074441764774	0.980544299511481	0.945904865273060	0.924075759623791	0.945378215043335	0.984964686849339	0.950483843094379	0.907021966615592	0.917950453939848	0.993706795195754	0.991371383507770	0.916440809472575	0.939928442851283	0.923138069528412	0.982154700512145	0.865281031776059	0.932531969948498	0.952889450415595	0.967606929333621	0.924345124877835	0.780802661082894
0.980256198635361	0.957335371122896	0.988184108006282	0.953639979982962	0.924789089315488	0.951956906355917	0.858990108996940	0.923699286399553	0.917776468209544	0.950622237433282	0.971824135418391	0.967935273208003	0.980536803235141	0.945899998455681	0.924049393009980	0.945419434139264	0.984848091078681	0.950421630583657	0.906951124764776	0.917959657534182	0.993659357990488	0.991475350186787	0.916345273181810	0.939876021919500	0.922994923031481	0.982033682358198	0.865176501282078	0.932424055359118	0.952845506770364	0.967511521295082	0.924225596788935	0.780740498564050
0.980252205427918	0.957222031924117	0.988239478390370	0.953549987630019	0.924758766797445	0.951989459735502	0.859090679206576	0.923679304685849	0.917882076494044	0.950689615480131	0.971827131886247	0.967916595380507	0.980514682550311	0.945967092209196	0.924106043838790	0.945603094049677	0.984879544749961	0.950443092220878	0.907057124071965	0.918071139241012	0.993530135299638	0.991425244450406	0.916352215005031	0.939975042558184	0.922921438011872	0.981973577600052	0.865185329568792	0.932468337260967	0.952827699887606	0.967575400305632	0.924325547377687	0.780675071605434
0.980279282788492	0.957177923271751	0.988217871051094	0.953556323431657	0.924892385015289	0.952026380154875	0.859118705666032	0.923701107372175	0.917937295795892	0.950808638535270	0.971894011844968	0.967821043985419	0.980502547932438	0.945982455679783	0.924172660077322	0.945620795206589	0.984889811468555	0.950503896151394	0.907109286019395	0.918100952994835	0.993532959679948	0.991356766184341	0.916365582668085	0.940078921526390	0.922930595774434	0.982037756034028	0.865188271913961	0.932524050855826	0.952852237805965	0.967647701430019	0.924391919242155	0.780658819740336
0.980322282679627	0.957165508949750	0.988226508045028	0.953505905414125	0.924924197848347	0.952074839327209	0.859189951587135	0.923638403372686	0.918051819787939	0.950865456518098	0.971976356121072	0.967759016866055	0.980545775517248	0.946100608172913	0.924219130663164	0.945645325896304	0.984973318642897	0.950507938445625	0.907235995437301	0.918146519913356	0.993481103133342	0.991373987075808	0.916403877286778	0.940184471838893	0.922922908725357	0.982103067420529	0.865191195088315	0.932622936604292	0.952772049825926	0.967747258434067	0.924455883476478	0.780626070811952
0.980391269232568	0.957143254806656	0.988300432329298	0.953385575132757	0.924977004174030	0.952046491402749	0.859148238701862	0.923553589056314	0.918068846019313	0.950830840124741	0.972015799677917	0.967730617864899	0.980609931046363	0.946214587424501	0.924249160845648	0.945661217163780	0.985010502070773	0.950504303259974	0.907244934293400	0.918157384330057	0.993489859121434	0.991423698049499	0.916351430751636	0.940151107120532	0.922895361805102	0.982157520570259	0.865166607019677	0.932665470583923	0.952658056086873	0.967853832672136	0.924482544066992	0.780537126756343
0.980250731391605	0.957123743938753	0.988254889292177	0.953443327328692	0.924927838398842	0.952116681860898	0.859220446926426	0.923553343589340	0.918198550198604	0.950914657175606	0.971878033933567	0.967694064194138	0.980661076298161	0.946223562066712	0.924334315185135	0.945688920573716	0.985043542830053	0.950615237471941	0.907243240818888	0.918278137313728	0.993496036085016	0.991543296820550	0.916356108779258	0.940087415681597	0.922846392913215	0.982168932130584	0.865176802604166	0.932735670243169	0.952509032931370	0.967901541253933	0.924489108670222	0.780506803534652
0.980211883922621	0.957051036823466	0.988207866866550	0.953484823360849	0.924949055208034	0.952245465632876	0.859236478382220	0.923572727992327	0.918258479767111	0.950960637962685	0.971820158602788	0.967622452742040	0.980546385503244	0.946225612743073	0.924373725931426	0.945654267826173	0.984971268506433	0.950673880484901	0.907306099502435	0.918385926148563	0.993514715379221	0.991590865858374	0.916299669972302	0.940063559951224	0.922921568491272	0.982216436001244	0.865147968286410	0.932744137174212	0.952458986737186	0.967846064251637	0.924487807882086	0.780394680154742
0.980188139468976	0.957106759477156	0.988253272589390	0.953418986735879	0.924835309134410	0.952232997853727	0.859209415191833	0.923574455217162	0.918264820644659	0.950975137773150	0.971736376022212	0.967616932240327	0.980465622312452	0.946194249403616	0.924330720846240	0.945613175465151	0.984997799857795	0.950739048781760	0.907292459527737	0.918421425187408	0.993488734530677	0.991658679283864	0.916216110016638	0.940019157648393	0.922983931764979	0.982353172676916	0.865081107201746	0.932714458302593	0.952432432929007	0.967836167603626	0.924491472076265	0.780436521263144
0.980097982904578	0.957290803997420	0.988282057490757	0.953440457922031	0.924767796578617	0.952097138644352	0.859053589805510	0.923533819104843	0.918162157238773	0.950882134244558	0.971793386153141	0.967566339686721	0.980420908911477	0.946079738209203	0.924327217139592	0.945492202772082	0.984964816440006	0.950661203478365	0.907158795842634	0.918357779120431	0.993562263327290	0.991784333224403	0.916070645308263	0.939970400291478	0.922947691841310	0.982295615097116	0.864972851767229	0.932597850414543	0.952480191629788	0.967787189889294	0.924377653500320	0.780486461321642
0.979990466938283	0.957395524383389	0.988395420662580	0.953350705940024	0.924635046465026	0.951993880785717	0.859050295954815	0.923507629435428	0.918228072603934	0.950907963950007	0.971747354623565	0.967717856560710	0.980394888246452	0.946065267373368	0.924391295893138	0.945508819468004	0.985006977516357	0.950666577254371	0.907118592518007	0.918387514794078	0.993517979118212	0.991782902239753	0.915909458079610	0.939971352581457	0.922890662185473	0.982193859233710	0.864949955638081	0.932498989191024	0.952514284341538	0.967764394914957	0.924386917887400	0.780407482609892
[truncated: 16,313 more rows]
