# Supplementary material for: Dynamical Hurst analysis identifies EEG channel differences between PTSD and healthy controls
Source: PLoS One. 2018 Jul 3;13(7):e0199144. doi: 10.1371/journal.pone.0199144 (PMC6029761; doi:10.1371/journal.pone.0199144)
Supplement: S1 Appendix — Zip file containing files: Standard Deviations of Healthy 1 - H3_w3.txtStandard Deviations of Healthy 2 - H4_w3.txtStandard Deviations of Healthy 3 - H5_w3.txtStandard Deviations of Healthy 4 - H6_w3.txtStandard Deviations of Healthy 5 - H7_w3.txtStandard Deviations of Healthy 6 - H12_w3.txtStandard Deviations of PTSD 1 - P1_w3.txtStandard Deviations of PTSD 2 - P2_w3.txtStandard Deviations of PTSD 3 - P8_w3.txtStandard Deviations of PTSD 4 - P9_w3.txtStandard Deviations of PTSD 5 - P10_w3.txtStandard Deviations of PTSD 6 - P11_w3.txtHurst Values of Healthy 1 - Hurst_H3.txtHurst Values of Healthy 2 - Hurst_H4.txtHurst Values of Healthy 3 - Hurst_H5.txtHurst Values of Healthy 4 - Hurst_H6.txtHurst Values of Healthy 5 - Hurst_H7.txtHurst Values of Healthy 6 - Hurst_H12.txtHurst Values of PTSD 1 - Hurst_P1.txtHurst Values of PTSD 2 - Hurst_P2.txtHurst Values of PTSD 3 - Hurst_P8.txtHurst Values of PTSD 4 - Hurst_P9.txtHurst Values of PTSD 5 - Hurst_P10.txtHurst Values of PTSD 6 - Hurst_P11.txtOriginal Data Healthy 1 - H3.txtOriginal Data Healthy 2 - H4.txtOriginal Data Healthy 3 - H5.txtOriginal Data Healthy 4 - H6.txtOriginal Data Healthy 5 - H7.txtOriginal Data Healthy 6 - H12.txtOriginal Data PTSD 1 - P1.txtOriginal Data PTSD 2 - P2.txtOriginal Data PTSD 3 - P8.txtOriginal Data PTSD 4 - P9.txtOriginal Data PTSD 5 - P10.txtOriginal Data PTSD 6 - P11.txt. (ZIP) [file pone.0199144.s001.zip › Hurst_H7.txt]

0.945435219070054	0.945854213276567	0.951102739751523	0.932346831443159	0.958950672617586	0.950042337005038	0.937633867796533	0.946620541769917	0.952894774402545	0.918644503818883	0.963635767178783	0.927637245467642	0.953547363033797	0.947101243355885	0.938853393584271	0.935531256027715	0.922562206115043	0.943946489254899	0.935276159702514	0.922539818868452	0.963518009706048	0.959643546363262	0.943420975560270	0.942248261332784	0.972506228037280	0.900468028668358	0.942921851533225	0.962428383456821	0.954275504770123	0.966196605909276	0.956118189188691	0.684557621576818
0.945409133099721	0.945846360522968	0.951103038807201	0.932252703456740	0.958953942984742	0.950019631856139	0.937666700772944	0.946551588450445	0.952780651731685	0.918552536345154	0.963620303882676	0.927573614215519	0.953519721392953	0.947067814152883	0.938837839794838	0.935574160723528	0.922508991382970	0.943980943724198	0.935304374785307	0.922521124722970	0.963515959951838	0.959626139282056	0.943362188496662	0.942274041988621	0.972603208576462	0.900324225356346	0.943005928912535	0.962445783659441	0.954202509963346	0.966137189796418	0.956130333710790	0.684516380403639
0.945402248434510	0.945818201552080	0.951091946741711	0.932222982939367	0.958838821224623	0.949965668713164	0.937708223840936	0.946628654215758	0.952649576737842	0.918612016896801	0.963551827488682	0.927569581183552	0.953493702049764	0.947020966450490	0.938703487306630	0.935508126470526	0.922567651160095	0.944073674524807	0.935302738896897	0.922648069636761	0.963379742423545	0.959637321990759	0.943336371168962	0.942417954304724	0.972513141062399	0.900172643558388	0.942849100932317	0.962438016918970	0.954180409114229	0.966102350413117	0.956152514684122	0.684503548186253
0.945426158095414	0.945798992317014	0.951112467830416	0.932203460850673	0.958769850258753	0.949899247072254	0.937653953150940	0.946700384317437	0.952620477003537	0.918616725109658	0.963490033096550	0.927566561848974	0.953528115129003	0.946985195855647	0.938688037322925	0.935531285783803	0.922649704278622	0.944208077336277	0.935365411961800	0.922661071547335	0.963377789208437	0.959705339299185	0.943375285185588	0.942560711481755	0.972508795682294	0.900022625136891	0.942786998419070	0.962469310055233	0.954173096695152	0.965981446410475	0.956253247413376	0.684617054797588
0.945392465274324	0.945726707781153	0.951214820137074	0.932192614938892	0.958739199228786	0.949809900853649	0.937602224166094	0.946785410802587	0.952519244728688	0.918722041008273	0.963502162756999	0.927442717458315	0.953519446442363	0.946854752058296	0.938648725005264	0.935491005411171	0.922743295042227	0.944339627929433	0.935344472362824	0.922644642850941	0.963526156069858	0.959646529954595	0.943343113569668	0.942692852339331	0.972449607901766	0.899960331959351	0.942695660433156	0.962467481494405	0.954141932221040	0.965857217386332	0.956252154055742	0.684643680269905
0.945411449499837	0.945715715865899	0.951353364725844	0.932061526530670	0.958642872342618	0.949786779710673	0.937507320486008	0.946831051628169	0.952414942241154	0.918707322624510	0.963619938504932	0.927319964781292	0.953480381232861	0.946810339973181	0.938658408414122	0.935473773879202	0.922789724857160	0.944466392372278	0.935325961224407	0.922530608754539	0.963485448317101	0.959515326325543	0.943333277371108	0.942800340414058	0.972450648170090	0.899844904068226	0.942664737908566	0.962406025899874	0.954151287884669	0.965784668677499	0.956219041433133	0.684767864733022
0.945409798930448	0.945679870169958	0.951496961076615	0.932010504883489	0.958611214268184	0.949761871906467	0.937532204844869	0.946781992046859	0.952352605992087	0.918672882450589	0.963778695511203	0.927268148607227	0.953425003873421	0.946678030938726	0.938671605535141	0.935409920410100	0.922787280933656	0.944469573823226	0.935426556988016	0.922516266714044	0.963521427208599	0.959316159914885	0.943299333108076	0.942818220548870	0.972390208703727	0.899757163710696	0.942561629319273	0.962387614652099	0.954274843707943	0.965750772626048	0.956142876703606	0.684817597983707
0.945458975799008	0.945671161089516	0.951616485504278	0.932041082692082	0.958520465006345	0.949841480709485	0.937523449436548	0.946805566408768	0.952349624707050	0.918659267771140	0.963807977699516	0.927219880478594	0.953505963239162	0.946711928323612	0.938726494027520	0.935459696779178	0.922726509729568	0.944362450323423	0.935490474827293	0.922491585277543	0.963686750072584	0.959198279235603	0.943326508590446	0.942846342546851	0.972370880951730	0.899786025561772	0.942505249974411	0.962398310034919	0.954383306478870	0.965737426367843	0.956199646310508	0.684889804709570
0.945499752437501	0.945621175111622	0.951666146399717	0.932063392735137	0.958494699792792	0.949824377195681	0.937484893492617	0.946910095684369	0.952368234298528	0.918748041045362	0.963750029259373	0.927188543532689	0.953490875102311	0.946752247101724	0.938656194454098	0.935514039318081	0.922619886645953	0.944353766225918	0.935540785570185	0.922595897793566	0.963889704514930	0.959222393704991	0.943361628128848	0.942797315355379	0.972385597046571	0.899949572580333	0.942560986314717	0.962370438581405	0.954423090373735	0.965818380205904	0.956216556025338	0.684969330329249
0.945474044061930	0.945596553605952	0.951669102930490	0.932070240399322	0.958541743234210	0.949814347173289	0.937411500370268	0.946924158484442	0.952398175485219	0.918733832052920	0.963722319677459	0.927253263533904	0.953500239933669	0.946851469655320	0.938755547226060	0.935572476538327	0.922537841066671	0.944403380323090	0.935624109306248	0.922651792383435	0.963888645925449	0.959168543903524	0.943426815004653	0.942779769530806	0.972507134425308	0.900040020883894	0.942594731208857	0.962416695249719	0.954389835081449	0.965816726650061	0.956316222924178	0.684843502725014
0.945477200114357	0.945653779107254	0.951687544307543	0.932181752599324	0.958508295429588	0.949841675564186	0.937339422829173	0.947021380455909	0.952355983663003	0.918818470763799	0.963678479942290	0.927392938454930	0.953521161845577	0.946943347037854	0.938784637590789	0.935568043789567	0.922557013026635	0.944495126829803	0.935703024641069	0.922831805664294	0.963728316603999	0.959104834776670	0.943457140172100	0.942830316891985	0.972488715384791	0.900157894728352	0.942501145544534	0.962496830005034	0.954382465284080	0.965808853157239	0.956285196740412	0.684671077265884
0.945587123945424	0.945752065850222	0.951679459775194	0.932299765280196	0.958604718119464	0.949878340311159	0.937261741888531	0.947035127598074	0.952452605377113	0.918747807167982	0.963646904666693	0.927557009940734	0.953545808551443	0.947021936662312	0.938886172781094	0.935606062521231	0.922531162010584	0.944506076770339	0.935756570796685	0.922822379450256	0.963786601512538	0.959174183451397	0.943487449455896	0.942790420935601	0.972609284778605	0.900240525494147	0.942456866635137	0.962525313207956	0.954371847025532	0.965831824913519	0.956241287578038	0.684594922039715
0.945639522181585	0.945789098060647	0.951622356562183	0.932405727383413	0.958630136541210	0.949852809504460	0.937253817639645	0.946957486162519	0.952505304092019	0.918694131365396	0.963600325384441	0.927715647025890	0.953526276797963	0.946991892888520	0.938819129784794	0.935576162355084	0.922513494442380	0.944486652309637	0.935629496556817	0.922818498211672	0.964054087535772	0.959230018294412	0.943431194536141	0.942681417632770	0.972591843260848	0.900389345424764	0.942389901740166	0.962542784743500	0.954268457720639	0.965881287213519	0.956140050746240	0.684455178090027
0.945588601295774	0.945785653808379	0.951624413594223	0.932429255910408	0.958565144559345	0.949862214644072	0.937226009902831	0.946898241427658	0.952516940804786	0.918693424474168	0.963550965338659	0.927828676348093	0.953464729429191	0.947077283255889	0.938727023293350	0.935594107872834	0.922425660258435	0.944477613953344	0.935542132451410	0.922808615635659	0.964155222425908	0.959245496610844	0.943403414726709	0.942682834632166	0.972561676730029	0.900546548384411	0.942403724557015	0.962484330940153	0.954131229952438	0.965911483674524	0.956064854691196	0.684353894833877
0.945483201158367	0.945686755819614	0.951606205839947	0.932503185231523	0.958574904088412	0.949801698441904	0.937273524081552	0.946867403950256	0.952570341815617	0.918667313784825	0.963530036335381	0.927903884879520	0.953433384980996	0.947040725835360	0.938700745206072	0.935558563715934	0.922384100880309	0.944440529306812	0.935554787097982	0.922851744049954	0.964271487443006	0.959273659504233	0.943312175012890	0.942610766312669	0.972478607051001	0.900647662295463	0.942460573623198	0.962463388882934	0.954080650013490	0.965904364656372	0.955958842873643	0.684240581838230
0.945380379905312	0.945614072611284	0.951586485086373	0.932522148295834	0.958573364533053	0.949848800892985	0.937331345973881	0.946884038108962	0.952553848331740	0.918729960652302	0.963527163763681	0.927952037642331	0.953503886735744	0.947111173814856	0.938722396339295	0.935598813487644	0.922346255308146	0.944332849722470	0.935508040791130	0.922799613390685	0.964313998101208	0.959299148769504	0.943291634834647	0.942535719674442	0.972446189144960	0.900729648121282	0.942468266482046	0.962513602379974	0.954047414458366	0.965883245790368	0.955894043242526	0.684142943282587
0.945257387039098	0.945473773327704	0.951566019913683	0.932453770532682	0.958615403330510	0.949859218202501	0.937340133991633	0.946842125446965	0.952540964429275	0.918853416718810	0.963513948635565	0.928066733894614	0.953491667182392	0.947103561829944	0.938645212834410	0.935669474494161	0.922223082953848	0.944378404127285	0.935409089686451	0.922760721213878	0.964534804695733	0.959396261258069	0.943296819745687	0.942430831921483	0.972394949323675	0.900874629830830	0.942547660259848	0.962519371180457	0.954087943702948	0.965949939573950	0.955857351266869	0.684070303411696
0.945112924416890	0.945389561990735	0.951517420937140	0.932409199826380	0.958636833794232	0.949844850227543	0.937335429807639	0.946791528465674	0.952517906551636	0.918847217713914	0.963531992735549	0.928127092921344	0.953480308073088	0.947104914623938	0.938688527682508	0.935828421605288	0.922083937185425	0.944386428944487	0.935463302048490	0.922714625282878	0.964632470832153	0.959429618257683	0.943344973037571	0.942453087642816	0.972498433261068	0.900967167760153	0.942600797996770	0.962620070614382	0.954032027863578	0.965880073381541	0.955940068791605	0.683939264114251
0.944990484996899	0.945322851264900	0.951467396169441	0.932405450832469	0.958558855033057	0.949849884852823	0.937336036692830	0.946888067887566	0.952454023585837	0.918951026198553	0.963495009182121	0.928186056077460	0.953436908383642	0.947084229250527	0.938634405006993	0.935866391837041	0.921992672643551	0.944419819633504	0.935506702907971	0.922832720079133	0.964691344801595	0.959470234340987	0.943397556658194	0.942519493037732	0.972432611482348	0.901083389690562	0.942466095268047	0.962666354776219	0.954058632764176	0.965811777581243	0.955960389144729	0.683864501811601
0.944945114281050	0.945304466521019	0.951408312475471	0.932356712320078	0.958544876065866	0.949884988474203	0.937326293380294	0.946952414845187	0.952496031353965	0.918935402776258	0.963451528231416	0.928233936571442	0.953571094088218	0.947125743997503	0.938686384184273	0.936015706283697	0.921914928272322	0.944410433037760	0.935667101846182	0.922879398288708	0.964801382527203	0.959544617689942	0.943446185544041	0.942573749047921	0.972497070615765	0.901216637883403	0.942459042788076	0.962721092759315	0.954125384940881	0.965727296070802	0.956062210734333	0.683903138611911
0.944844720682846	0.945209389857319	0.951402007612400	0.932315534381339	0.958595285287501	0.949905857556805	0.937349899152181	0.946962067204446	0.952494809930881	0.918974544712824	0.963415532493363	0.928238496182199	0.953745737718865	0.947145880399131	0.938709492314331	0.936061150609111	0.921913936027785	0.944397050245093	0.935685981128542	0.922933676656671	0.964985390601476	0.959548471114612	0.943444479153633	0.942633475760079	0.972508368620028	0.901443881716010	0.942458521530873	0.962755556366475	0.954172419619072	0.965753529463146	0.956096832344025	0.683868304610437
0.944799447697316	0.945136821150200	0.951456832221504	0.932131020091619	0.958627859841602	0.949971110946702	0.937304022651218	0.946992754975331	0.952517048342414	0.918922495464394	0.963432191675373	0.928355926699674	0.953853263932026	0.947270701324114	0.938770875682720	0.936116449836641	0.921851128823093	0.944446351376995	0.935690061459701	0.922859717782273	0.965000425389170	0.959575861841140	0.943422319353799	0.942690262863775	0.972533044880575	0.901592832239396	0.942581656720844	0.962769734050064	0.954210987160992	0.965877599836397	0.956140019796121	0.683881834429228
0.944771764918319	0.945052622315132	0.951498135495438	0.932062301071035	0.958712341389258	0.950068056190231	0.937332462379963	0.946959752113683	0.952579977710076	0.918843913245474	0.963563785757264	0.928510965591024	0.953896021532792	0.947304518678299	0.938791752060810	0.936090445085208	0.921789799396189	0.944404132641984	0.935726315587841	0.922856922232560	0.965086857002365	0.959537482840621	0.943353088394491	0.942728193406155	0.972539911928508	0.901679615124345	0.942668808738300	0.962863509469896	0.954314779752819	0.965994341918898	0.956077640409896	0.683800675241598
0.944871557758162	0.945044878793812	0.951581612520985	0.932117278957515	0.958705124438291	0.950231419176937	0.937426118777712	0.947006270796535	0.952646686296086	0.918806732275303	0.963622093265250	0.928597048373059	0.954001311371590	0.947452668966629	0.938817250409125	0.936134210366988	0.921752510270337	0.944271548071165	0.935726377604218	0.922816662125260	0.965260371369549	0.959541940548356	0.943403789841103	0.942702701739246	0.972595149112739	0.901747178321803	0.942776970593572	0.962961239346923	0.954451388633571	0.966100069131208	0.956116420118409	0.683689387949031
0.944936834200822	0.945033922977226	0.951646785122789	0.932112747172252	0.958771849025845	0.950277304019748	0.937496741528300	0.947115235872784	0.952675036431478	0.918832335702166	0.963620320446890	0.928568844863870	0.953979766254330	0.947521719216630	0.938751763258976	0.936171411132949	0.921704419130351	0.944281635971062	0.935647943300390	0.922826665999905	0.965364396240590	0.959659652472185	0.943394468896529	0.942619680766084	0.972729469642269	0.901804611688678	0.942952509603573	0.962961897993190	0.954478243704565	0.966236635195223	0.956047270058399	0.683582637823527
0.944972726002301	0.945090318827493	0.951703740262213	0.932122534062356	0.958840269878620	0.950254170813988	0.937472879880238	0.947093919523617	0.952654079195425	0.918738938172394	0.963707467309214	0.928571907507086	0.954039241444346	0.947612178667683	0.938852791935608	0.936213356075009	0.921671283041957	0.944307541381342	0.935580882706844	0.922698337259534	0.965249487360026	0.959685435392052	0.943347315810102	0.942550583157638	0.972930786246630	0.901727561037780	0.943049110095536	0.962970471557068	0.954417532115548	0.966231128384902	0.956057432834542	0.683356361599986
0.945003848301979	0.945208076848540	0.951730558303047	0.932254083699134	0.958823270107225	0.950283901639614	0.937427291918111	0.947186770274035	0.952506141195487	0.918719534674910	0.963761375438126	0.928644410836216	0.954104494038325	0.947681516686136	0.938892189559270	0.936193814345037	0.921692911759127	0.944269338051610	0.935520891313318	0.922690381972435	0.964963146750226	0.959702390261473	0.943283697489863	0.942524348002439	0.972967456360827	0.901665194850282	0.943010819309987	0.963056484174212	0.954504504614411	0.966281970127076	0.955938635218083	0.683129519582671
0.945119821861468	0.945323258208987	0.951691257578745	0.932397373750363	0.958933465628425	0.950292368010523	0.937322740595150	0.947214556272820	0.952459360719478	0.918619154075844	0.963768630043707	0.928750701722420	0.954156805268751	0.947718641494655	0.939061360515774	0.936225365107245	0.921677074774948	0.944220274566780	0.935528417545459	0.922572327826716	0.964891590305079	0.959812036010277	0.943231161123402	0.942534025914167	0.973055712685819	0.901556807216122	0.943082496713522	0.963089032108133	0.954611024799003	0.966356116268175	0.955876743210904	0.683007728414359
0.945170320573764	0.945385211725459	0.951591599186758	0.932560209079897	0.959018334392505	0.950195530576477	0.937318710730804	0.947167245458940	0.952410570726426	0.918604106281810	0.963763081863759	0.928862298108571	0.954132860860016	0.947644483348090	0.939088168919041	0.936174221252618	0.921666630128423	0.944210690534180	0.935453762954114	0.922490245154836	0.964962696468753	0.959862179733615	0.943183318777210	0.942491009858647	0.973054673638733	0.901529007274329	0.943121361843131	0.963106428743294	0.954654376256462	0.966407641304845	0.955784273539147	0.682815745010624
0.945137024746835	0.945415515011672	0.951592584432103	0.932582743300569	0.958971713907809	0.950166480740961	0.937365565759731	0.947123201362192	0.952332843894013	0.918681171649659	0.963766073687151	0.928898178496751	0.954158677279969	0.947623741048198	0.939127428639922	0.936135956473502	0.921664729545863	0.944206090188744	0.935449469331597	0.922409945429090	0.964909942150145	0.959808737396688	0.943255050773329	0.942514972145324	0.973081203224135	0.901470106207211	0.943259241759526	0.963029334019606	0.954649794173823	0.966415607960577	0.955745402914630	0.682727032164071
0.945136934076370	0.945409640758561	0.951619387387076	0.932650001134530	0.958970783487111	0.950080449236567	0.937482241461825	0.947111122083014	0.952303889424228	0.918718929799478	0.963840071732264	0.928883030927072	0.954229576559524	0.947474639160077	0.939136021823859	0.936017261269665	0.921758512160161	0.944211761033564	0.935537905998766	0.922389430646017	0.964926550341779	0.959724055842648	0.943286651105075	0.942471101802900	0.973006862311097	0.901340695061469	0.943386610156694	0.962949503913169	0.954635681903694	0.966409007780683	0.955668964021912	0.682703906895294
0.945175327972796	0.945404249307495	0.951634545856238	0.932694741028085	0.958915026315568	0.950116238736585	0.937600984211083	0.947106454592424	0.952298856648779	0.918762356583917	0.963861406660822	0.928802919535126	0.954370988139192	0.947495971245711	0.939195429576978	0.935974099993530	0.921880892130806	0.944155436695961	0.935496385419254	0.922348614622905	0.964877599789983	0.959625966493079	0.943299508971023	0.942481315328616	0.972987468560179	0.901226733927726	0.943444140541743	0.962945318560558	0.954600829113646	0.966411263252091	0.955575813082409	0.682701778163858
0.945165314711522	0.945380839934535	0.951702881228314	0.932646773331085	0.958922937994087	0.950140697509257	0.937649101556995	0.947066531461594	0.952299350530706	0.918822832214498	0.963884656235264	0.928807649254664	0.954315575239864	0.947469326628979	0.939112928910718	0.935951976941371	0.921931850075453	0.944228242286402	0.935427481968927	0.922365673212470	0.965001566305707	0.959610926838863	0.943261525649121	0.942439187404491	0.972941826824608	0.901203991952768	0.943543618985191	0.962920715510654	0.954605564279202	0.966497495181958	0.955472461283367	0.682724019656472
0.945152272678455	0.945396888336463	0.951736116983127	0.932561845777897	0.958916250796277	0.950147258723750	0.937715921609105	0.947029382186947	0.952229949201187	0.918760574804703	0.963939715346375	0.928755763705185	0.954258292431814	0.947439542787149	0.939134988342533	0.935976664667573	0.921867427873877	0.944267133142888	0.935446351900738	0.922365611647271	0.965057233613799	0.959539385692683	0.943224029792098	0.942519685791108	0.973038601510526	0.901141842177302	0.943582123668682	0.962939615944344	0.954534679646943	0.966465306803662	0.955484878363421	0.682670991066594
0.945141868980103	0.945390763374162	0.951702821479655	0.932507211637405	0.958801513114483	0.950147953017419	0.937762142117396	0.947083577176808	0.952140892018807	0.918785317816537	0.963936882937225	0.928767382143869	0.954214568926570	0.947376255750059	0.939066220577046	0.935894824078222	0.921850902978571	0.944315080406142	0.935420970050276	0.922483236532324	0.964965421996743	0.959540398710081	0.943191735825410	0.942668098529016	0.972996125555402	0.901134277882880	0.943424471324865	0.962904995982965	0.954554746829334	0.966441672777130	0.955502655083393	0.682663449794396
0.945150808982764	0.945397586638162	0.951666178756644	0.932457437503514	0.958756823309743	0.950125151622704	0.937673244243673	0.947119524685376	0.952110567748817	0.918748095170459	0.963913677099934	0.928787522578374	0.954266057922504	0.947362949731585	0.939151093248081	0.935912014744998	0.921834200730803	0.944392504976722	0.935451993499091	0.922472481360727	0.964953574251895	0.959647925277879	0.943158044417583	0.942799412842755	0.973052432124540	0.901162051395878	0.943383504673517	0.962881443679319	0.954601527243404	0.966307799369301	0.955558201733695	0.682785942065159
0.945099332796766	0.945320590250046	0.951698447900626	0.932435276197751	0.958763420226961	0.950063764648940	0.937550915694452	0.947122876676510	0.951999211140834	0.918816174046958	0.963913114659342	0.928729724815086	0.954286229092806	0.947297125091572	0.939208166869628	0.935850291352591	0.921880079334799	0.944451726061337	0.935361055745426	0.922438433572406	0.965056349818236	0.959662578996359	0.943049351963697	0.942912093330793	0.973070940640160	0.901279894051408	0.943316718017924	0.962847902495898	0.954661689727240	0.966170949412236	0.955481588525330	0.682796095623810
0.945109285937744	0.945274378472102	0.951758720948826	0.932316051964914	0.958732536885629	0.950072719127409	0.937366035410259	0.947064664987874	0.951892229532601	0.918751722224996	0.964003802457351	0.928699722052669	0.954288882825290	0.947297106369905	0.939247070585283	0.935809798287116	0.921869216438093	0.944497588117301	0.935253386969665	0.922275194473667	0.964991306900050	0.959628971368093	0.942969203914293	0.942981966451030	0.973156180225473	0.901324603300203	0.943331367076942	0.962755423411261	0.954735223536107	0.966066907109434	0.955391426718563	0.682917034418660
0.945095306404214	0.945205568595088	0.951814871082392	0.932259011229847	0.958765256561816	0.950088770970011	0.937306009638966	0.946939787397740	0.951814104973674	0.918635114102644	0.964180970001724	0.928708327006703	0.954272267757476	0.947197798038863	0.939237355366029	0.935695459904314	0.921839673246708	0.944446253892209	0.935278075359519	0.922173451860653	0.965006637279577	0.959536243368975	0.942885686371339	0.942949460193748	0.973189792330106	0.901333118566930	0.943271434521525	0.962717968111860	0.954886968723576	0.965993800867596	0.955240588202085	0.682965400645933
0.945171069550824	0.945192652178964	0.951858883169278	0.932312803611302	0.958730914499261	0.950195072083740	0.937196877005139	0.946901292982928	0.951749563037956	0.918546827883453	0.964205164149060	0.928682982702612	0.954329342227699	0.947236625909392	0.939214290318734	0.935688768213578	0.921802064285880	0.944293451089769	0.935268066136965	0.922080280702083	0.965137165205031	0.959539520000445	0.942885125166040	0.942936402988342	0.973213131700898	0.901382412085466	0.943236565463229	0.962717625055785	0.954983886261947	0.965933674069804	0.955249750251158	0.683029872673932
0.945254295776001	0.945171330408428	0.951824118203373	0.932311779666700	0.958736075078132	0.950194020094781	0.937090422712763	0.946948235134444	0.951662597357266	0.918575134037077	0.964121375312082	0.928632100078403	0.954274312270626	0.947263115131357	0.939058347415355	0.935709021570369	0.921748082823381	0.944234577783645	0.935232905224214	0.922106273472266	0.965285236514851	0.959662519544571	0.942898711688816	0.942851352351503	0.973218188456847	0.901450049818323	0.943265426174248	0.962662260158171	0.954970152710578	0.965989427244471	0.955234220587638	0.683119032581935
0.945263579788156	0.945215836507304	0.951749899719400	0.932281296410561	0.958753270378494	0.950150834528145	0.937043780736148	0.946885711463118	0.951591742761415	0.918473019915086	0.964076285537115	0.928612648276757	0.954212939978537	0.947333116209707	0.939040790857412	0.935763298045280	0.921748658420335	0.944246346212372	0.935215308884086	0.922077589790441	0.965243878571545	0.959616983062060	0.942977225472405	0.942816156062233	0.973310635356443	0.901403693184563	0.943254242021132	0.962640805210982	0.954802883566887	0.965960785392021	0.955307396802446	0.683024772870250
0.945296135157258	0.945329268365144	0.951711998814296	0.932317966653086	0.958650320225622	0.950158215232255	0.937075167432776	0.946924158262293	0.951445826701224	0.918478623401321	0.964008693134880	0.928599537045304	0.954160069731251	0.947372500455301	0.938926158808190	0.935805857303634	0.921818773523143	0.944296427986995	0.935218007010396	0.922203828765315	0.965046844093476	0.959537065428658	0.943061231613226	0.942821131800130	0.973274619565992	0.901349371994469	0.943094249938094	0.962655533445543	0.954682763198494	0.965964742971355	0.955267567245374	0.682930934672325
0.945420151636315	0.945443022846353	0.951671995643748	0.932361354726055	0.958666557130760	0.950156708087726	0.937100796809037	0.946896576066298	0.951472345606865	0.918351435916771	0.963992513693541	0.928573081533573	0.954147817891930	0.947408687518901	0.938960858612033	0.935895459981111	0.921839620612813	0.944293270219150	0.935239870947842	0.922155772740652	0.965055051437588	0.959552143189195	0.943138253371564	0.942798407202476	0.973357173416439	0.901271426498997	0.942964567918448	0.962609551727339	0.954586748709523	0.966030307820517	0.955227351025990	0.682986221755889
0.945482830467910	0.945492063698273	0.951629936533399	0.932391470593018	0.958616424056808	0.950077836450466	0.937192602057548	0.946805652220330	0.951472695649269	0.918305982621135	0.963984378102852	0.928563710688633	0.954097407759205	0.947342923594808	0.938868911307687	0.935917141681787	0.921902772623384	0.944283398859244	0.935138316399713	0.922140685512879	0.965233539252914	0.959520395844427	0.943133205687169	0.942729526334368	0.973303053965898	0.901247979485689	0.942829112130331	0.962566921395461	0.954413554827678	0.966113982726076	0.955169479776167	0.683001010741327
0.945451341262542	0.945544102093665	0.951680394284704	0.932352134201983	0.958492161284067	0.950038733659938	0.937204815563672	0.946753643484420	0.951449614470692	0.918344924042504	0.963982822613050	0.928557019642925	0.954035314066755	0.947348938827198	0.938797581423266	0.935967209093764	0.921909611964156	0.944310198060333	0.935100698841373	0.922158704956149	0.965233729756156	0.959493220957568	0.943155855576742	0.942788715146426	0.973238363698186	0.901237320768367	0.942831045505197	0.962474579986853	0.954225419402972	0.966135824702506	0.955146792453416	0.683049950586107
0.945422304385975	0.945515537178713	0.951734187199976	0.932392327941795	0.958431191189116	0.949980070933380	0.937292351522107	0.946794778328961	0.951535060870959	0.918361064636537	0.964066095568004	0.928560708132593	0.954030943737084	0.947244094085450	0.938810991155298	0.935963622730946	0.921946066724712	0.944318023387947	0.935135422379629	0.922256383170750	0.965219360579584	0.959503436821194	0.943082372360965	0.942788249425330	0.973149862088180	0.901181029892481	0.942915176116480	0.962418319466295	0.954160254863949	0.966158347956894	0.955113902097153	0.683088450390391
0.945426428099702	0.945532177725167	0.951790542389572	0.932446003137404	0.958382851795869	0.950076587233609	0.937395785766584	0.946899268923932	0.951617040439688	0.918505234448943	0.964185424078563	0.928557350222053	0.954110121958338	0.947279563271093	0.938924609947576	0.936036958346007	0.921991159529366	0.944264972792623	0.935150625463613	0.922262256491138	0.965132629012033	0.959524269852219	0.943081855477479	0.942843031518900	0.973152505078381	0.901131190356630	0.942967690295890	0.962442130068491	0.954130828304641	0.966141233567613	0.955075019590225	0.683130922156896
0.945419586097910	0.945490555114050	0.951831882602691	0.932437291654935	0.958414986061900	0.950150965594216	0.937415624939766	0.946913467529874	0.951658479855350	0.918729305804005	0.964290417924465	0.928623842623444	0.954067575966476	0.947273997603755	0.938908648816903	0.936144573528783	0.921944021414823	0.944327145249303	0.935098032868867	0.922293337575227	0.965241149446924	0.959647763093637	0.943091881527608	0.942858218432203	0.973158579102551	0.901158269973159	0.943107524506339	0.962472278705135	0.954170811462201	0.966203229215565	0.955036157242962	0.683179693158400
0.945373967629517	0.945505361286196	0.951824785815652	0.932449682389254	0.958430153560690	0.950188951050554	0.937446349956928	0.946904857172478	0.951654734230101	0.918797337021029	0.964411101726209	0.928605967905348	0.954001952075770	0.947309789032520	0.939014626608680	0.936348169494528	0.921832221773873	0.944328936887179	0.935134057029942	0.922296776893252	0.965259883305703	0.959715490201407	0.943139302035329	0.942938116864513	0.973329059369500	0.901148407582198	0.943188492138991	0.962623030915417	0.954098180870549	0.966162794706503	0.955131752976612	0.683149696870833
0.945344683290229	0.945504062305012	0.951807875483919	0.932404093173046	0.958326376321999	0.950203324379329	0.937463640586727	0.947009350815317	0.951569222366537	0.918932821729656	0.964435036209066	0.928568513535620	0.953910657905660	0.947319389730037	0.938996191501272	0.936377903020802	0.921743888558566	0.944339836401550	0.935104278324613	0.922415412276900	0.965243881996651	0.959815866168683	0.943220676665184	0.943005867484600	0.973342919406630	0.901136500799252	0.943045329553856	0.962697255282525	0.954113748397702	0.966159964266949	0.955150358594853	0.683151778682056
0.945338077958889	0.945484395208878	0.951749262878196	0.932311827855153	0.958301905063799	0.950216112531792	0.937428752545845	0.947019415540536	0.951541023145883	0.918898136575239	0.964386025150562	0.928510051048092	0.953945488236786	0.947368391430123	0.939064293038805	0.936493190681384	0.921604073853043	0.944314543091755	0.935159010239404	0.922415597119419	0.965293721793158	0.959943568612533	0.943298296910571	0.943022534124775	0.973443526824453	0.901136938464489	0.943010697428042	0.962714287830630	0.954114732209655	0.966111631296706	0.955212995898273	0.683260931099669
0.945243737926279	0.945371613590975	0.951708002537013	0.932262529240863	0.958361470808751	0.950180954003049	0.937412949697701	0.946953391446007	0.951486172075515	0.918883769453746	0.964291809936412	0.928421721638231	0.953982404726983	0.947337975306578	0.939074516631444	0.936482758900890	0.921526565978039	0.944284557193235	0.935097697995041	0.922433838598640	0.965420239449764	0.959969354823186	0.943300889371583	0.943016076321409	0.973422977406433	0.901243398936584	0.942969089052453	0.962689238464447	0.954087253786072	0.966120689730682	0.955205654142437	0.683276109327523
0.945182845960907	0.945288408489490	0.951674462023832	0.932084969016399	0.958431882877701	0.950174307707961	0.937379480242394	0.946930260824477	0.951467206939365	0.918765867474652	0.964223597908324	0.928451041996666	0.953950892544638	0.947386246645645	0.939143737303413	0.936465498931449	0.921406184234814	0.944317963566973	0.935045317123159	0.922309499968661	0.965368330985251	0.959953167437184	0.943304630183028	0.943024546375636	0.973336848286686	0.901277577273082	0.943011657138755	0.962634007164752	0.954046319948382	0.966200277268440	0.955210577986698	0.683356953523560
0.945138923457687	0.945242300395555	0.951628006360458	0.932028946783172	0.958533252311491	0.950158204564288	0.937397768450335	0.946878175117723	0.951505140254821	0.918615744524430	0.964255909943171	0.928510157575100	0.953860916017835	0.947341139499080	0.939187402570930	0.936375185562083	0.921330906992222	0.944287674429851	0.935093280733170	0.922281820231156	0.965372890404901	0.959853913787568	0.943287111084493	0.943014882834832	0.973198922099263	0.901232571941276	0.943010358141183	0.962662042091036	0.954074740532258	0.966255596524492	0.955135875826448	0.683359943003449
0.945258435818409	0.945282906306807	0.951612866699200	0.932131980030704	0.958547245111024	0.950208239131195	0.937482980478507	0.946896173477681	0.951571721908237	0.918564204479704	0.964186298459305	0.928529537049966	0.953846549674702	0.947374134166561	0.939211506339008	0.936381045109473	0.921337249757002	0.944212837215191	0.935096091250053	0.922267006525405	0.965489526904721	0.959789761748373	0.943400573014031	0.943004868215977	0.973078513371374	0.901185021013299	0.943063453172216	0.962704417741276	0.954162815712937	0.966264107303760	0.955211557442769	0.683373042430764
0.945369040354127	0.945361974935211	0.951636377739410	0.932200415886046	0.958644182373252	0.950164248114868	0.937577902058748	0.946999640423369	0.951628815942187	0.918624958741591	0.964105817336651	0.928477409855378	0.953776757707584	0.947336866477901	0.939123130748356	0.936391655509677	0.921361151888719	0.944272777428083	0.935036587010333	0.922341410471271	0.965573901644945	0.959823287787741	0.943475623029500	0.943005904976689	0.973072362779591	0.901159508253134	0.943196974151850	0.962684291320509	0.954188102265259	0.966304175175254	0.955250137078901	0.683451416415190
0.945464649966561	0.945516092553975	0.951648854210164	0.932285032616113	0.958696953694707	0.950108294052273	0.937597468537531	0.947009787088306	0.951660643817492	0.918631011799881	0.964130214653459	0.928434205897026	0.953797674125526	0.947352654418523	0.939188143345636	0.936427782571612	0.921425594227890	0.944372742057634	0.935010483890067	0.922299413105100	0.965462186338714	0.959763285924222	0.943506270538854	0.943061777069288	0.973160622814736	0.901036128133895	0.943261505824378	0.962670025157994	0.954136307065355	0.966233197379702	0.955408158509419	0.683422816901861
0.945542800006715	0.945713265727880	0.951667955698809	0.932449727544748	0.958577384265892	0.950147338825704	0.937621299543579	0.947147919466387	0.951595319386315	0.918721454667023	0.964130799062011	0.928405475674136	0.953821085384803	0.947401243563255	0.939197046710138	0.936447560074566	0.921556060610032	0.944430717806160	0.934988510167221	0.922382344347286	0.965200344751097	0.959706813256001	0.943507375109556	0.943143510282735	0.973079447989773	0.900964509444349	0.943149667731186	0.962767777401809	0.954239261555887	0.966250112089146	0.955461094537434	0.683380992362368
0.945672334964482	0.945844233113599	0.951628734545762	0.932576610129758	0.958591073330371	0.950184043472826	0.937577577219530	0.947208264945379	0.951678498240795	0.918706162245664	0.964108438854285	0.928400302241105	0.953870275834924	0.947446678282097	0.939338437481688	0.936556646483686	0.921641367880526	0.944424443591848	0.935028848050630	0.922406814254933	0.965159079039012	0.959749684506049	0.943508455370758	0.943237438930150	0.973093887220456	0.900902701957376	0.943116367676270	0.962817748770396	0.954352334772170	0.966322187287534	0.955541026547512	0.683428920578553
0.945707987051678	0.945886993386705	0.951505089763596	0.932704236369388	0.958610224961167	0.950137597890633	0.937589294541374	0.947181008312241	0.951765562822202	0.918722725407662	0.964068416728053	0.928426919361700	0.953902471503388	0.947405880022765	0.939355173776071	0.936559715738103	0.921699194889808	0.944441779381747	0.934997851653092	0.922472557358531	0.965262710712681	0.959782298001046	0.943499750858194	0.943249246607959	0.973055851616025	0.900963274908250	0.943088073737366	0.962846721323784	0.954438173090968	0.966359531490376	0.955578563834805	0.683381642477739
0.945628493696909	0.945867123230473	0.951457271404623	0.932694674224084	0.958550012628094	0.950136046965722	0.937607753480447	0.947146044074512	0.951775234068196	0.918788710432536	0.964021622764588	0.928434688053758	0.953936717386954	0.947392505178260	0.939400684309080	0.936521147510762	0.921691458135342	0.944407383770733	0.934981269428321	0.922484450634115	0.965254542111836	0.959733191676501	0.943559892116502	0.943292037263871	0.973075663530409	0.900983505601765	0.943167601675086	0.962750262626429	0.954473498821861	0.966361161356253	0.955621849712029	0.683343503357252
0.945579331090987	0.945820425823502	0.951429441703484	0.932739613125701	0.958582471600837	0.950055683451317	0.937664802499684	0.947123057233176	0.951780984594536	0.918792382357179	0.964050493899341	0.928419960825515	0.954002844602708	0.947243175648313	0.939455988943367	0.936396435947226	0.921706276221294	0.944360877240174	0.935035909393827	0.922558505322207	0.965290294735525	0.959642713830535	0.943541383173743	0.943186008199126	0.973047375688392	0.900923059328074	0.943266183578334	0.962645265265963	0.954497401776351	0.966354350212858	0.955586283428291	0.683307655254356
0.945553603463711	0.945800388822134	0.951416052665152	0.932801245298696	0.958595350336333	0.950101876126329	0.937739661182364	0.947081846509200	0.951783971584571	0.918830862114374	0.964022943577722	0.928364995692506	0.954135627428472	0.947269283611208	0.939545647435674	0.936356872308047	0.921768300204150	0.944246076887794	0.934962437913919	0.922583130129717	0.965232189933511	0.959528147371703	0.943493760709252	0.943085283856077	0.973030368344936	0.900859290773015	0.943365551643880	0.962615175804437	0.954485364057243	0.966330258150164	0.955480179751525	0.683274303200543
0.945506545424522	0.945774063648159	0.951454706338470	0.932753341735329	0.958649660418011	0.950127744945900	0.937759035642319	0.946975548017932	0.951749011799188	0.918868614610595	0.963993439402239	0.928369567868968	0.954052921564472	0.947244171554499	0.939446178793640	0.936330497042079	0.921783944202372	0.944260543901685	0.934854498955193	0.922602227036577	0.965319507232737	0.959505838802769	0.943425691932676	0.942939838053225	0.972958076908925	0.900868319154646	0.943536698913137	0.962569445368826	0.954493556028375	0.966399780947657	0.955349000970971	0.683237307408117
0.945464443269643	0.945794780551282	0.951453486448108	0.932701184614553	0.958650589214095	0.950112671255226	0.937795719117549	0.946868503550270	0.951640549677823	0.918810697828599	0.963976769412062	0.928291080957954	0.953953863634571	0.947220767377419	0.939438351242729	0.936344341394301	0.921731746641519	0.944286622554189	0.934869157108556	0.922591275377321	0.965334833168299	0.959455845686464	0.943357541749356	0.942933973578072	0.973011293676711	0.900777953332153	0.943610726084643	0.962568575116912	0.954370292030438	0.966331293418987	0.955356603068368	0.683137404350640
0.945426996954743	0.945776126059358	0.951440391311415	0.932692699505427	0.958549771779382	0.950063734668356	0.937863465804470	0.946917331593360	0.951508321677250	0.918871719284856	0.963897101244693	0.928275849995902	0.953845650274367	0.947157392550114	0.939307252564148	0.936251234213210	0.921769687596882	0.944353653340704	0.934847590346820	0.922706175583058	0.965216548957891	0.959443550079318	0.943349472580039	0.943042996112849	0.972895370904112	0.900676943487652	0.943435399055668	0.962539538895755	0.954306558358120	0.966287159122034	0.955384532317588	0.683058539909129
0.945422770376592	0.945740238096786	0.951447769041773	0.932691990789145	0.958506929108358	0.949987997343856	0.937842159321768	0.946970083673411	0.951482710242823	0.918876956396609	0.963824701305993	0.928259317054264	0.953798040929924	0.947085238878203	0.939295905380152	0.936254033144362	0.921830498904109	0.944469412598635	0.934892559007466	0.922701612883553	0.965216068415227	0.959490178745365	0.943406220530402	0.943164748878661	0.972868094133606	0.900562205955894	0.943344786232214	0.962557507083650	0.954249525154919	0.966147994482431	0.955489831353721	0.683135086006908
0.945370684049602	0.945641885271619	0.951513543429312	0.932686839814871	0.958478727596731	0.949885158178548	0.937813226678746	0.947030926852577	0.951393357978521	0.918973601982825	0.963837535913684	0.928145449226519	0.953733027119995	0.946925190599041	0.939255066796569	0.936192039909746	0.921908686731480	0.944593490762405	0.934858111421914	0.922674599565838	0.965352082810322	0.959409743783089	0.943392206566493	0.943281516785162	0.972782299950735	0.900529763412047	0.943213728581836	0.962546899006146	0.954197021119292	0.966001755210903	0.955511077900312	0.683136268818800
0.945365511375153	0.945594206741885	0.951616165166689	0.932549653121192	0.958350234702394	0.949851897020506	0.937725176696728	0.947033160836313	0.951309606952228	0.918963460913098	0.963950556346599	0.928034575373004	0.953641392240528	0.946841991106009	0.939240318295002	0.936173477822489	0.921913239737460	0.944721971049248	0.934833057523054	0.922553947383457	0.965304725450672	0.959265690744889	0.943370400694735	0.943379205769919	0.972738483065257	0.900435000506714	0.943143577488719	0.962464982993632	0.954188025252761	0.965901194233716	0.955503225932964	0.683257104282044
0.945343366866084	0.945517762718101	0.951721114976063	0.932471875088581	0.958278996609368	0.949814691326675	0.937736097458431	0.946965496807126	0.951259958946453	0.918920576959611	0.964102436395404	0.927972952158995	0.953536261999486	0.946666321998420	0.939198201444606	0.936097425795820	0.921850827862625	0.944721232531978	0.934919696886440	0.922543694909110	0.965320655637086	0.959036055472803	0.943327653326464	0.943389975668987	0.972634944878707	0.900334373652491	0.942975776732361	0.962411921038284	0.954298830743040	0.965832493241835	0.955451837042693	0.683340202612613
0.945376923674454	0.945480528083350	0.951771227958710	0.932478681642875	0.958148153611565	0.949886400780291	0.937695733608852	0.946985801336528	0.951259339226029	0.918916337729491	0.964115498905161	0.927917441686321	0.953561603150912	0.946639764031452	0.939185561947024	0.936122065423246	0.921726043073260	0.944619546410367	0.934982392901964	0.922532345320312	0.965439043915441	0.958894974256735	0.943360337833837	0.943428682314350	0.972565985153300	0.900337653372048	0.942844034758302	0.962360398101840	0.954393386542005	0.965746653249292	0.955527923311963	0.683459531247424
0.945404780796566	0.945414821342123	0.951763741338227	0.932461367971557	0.958097842336516	0.949860200556921	0.937614427948651	0.947093668935804	0.951261999055422	0.919016227878919	0.964034619192274	0.927857145151466	0.953494221321571	0.946612685090521	0.939031473152112	0.936141586388292	0.921589629667853	0.944632233359531	0.935040883308536	0.922648304140940	0.965580733941192	0.958920076633502	0.943384655884233	0.943377619038366	0.972535565982533	0.900453727243937	0.942832864065027	0.962275349818192	0.954428398631743	0.965767550340362	0.955553599588424	0.683600044470362
0.945369222844987	0.945398977837568	0.951712307521436	0.932397199700618	0.958107706941420	0.949816419011393	0.937494068557296	0.947088097310870	0.951240788861027	0.919004716316182	0.963991869159046	0.927875036999432	0.953448272379373	0.946642578185425	0.939055772553460	0.936159667015588	0.921499170198119	0.944691173425430	0.935119266986076	0.922686916559171	0.965507722372614	0.958869135758284	0.943429603467992	0.943350087306451	0.972615733923911	0.900466042241376	0.942806788084567	0.962256170873867	0.954366202817091	0.965707871076924	0.955659966952319	0.683538937572863
0.945385137840879	0.945479708846416	0.951691381931115	0.932411388065393	0.958017902884838	0.949818058376814	0.937388682017892	0.947176836445819	0.951141821442467	0.919098210204993	0.963934642306774	0.927929462506828	0.953387014423664	0.946682874977142	0.939014643836460	0.936120085172317	0.921517025992577	0.944773758548939	0.935189978036038	0.922829246292206	0.965261370070905	0.958821479411109	0.943461487718442	0.943391960270308	0.972561621091216	0.900481099746839	0.942653261626374	0.962289471291501	0.954317216778507	0.965654203693971	0.955643212185164	0.683456436803441
0.945511137552948	0.945595047090652	0.951675301006513	0.932418434663947	0.958033289331469	0.949819104118667	0.937288887330058	0.947174806814665	0.951182075646344	0.919055785092771	0.963898140616458	0.927973632011828	0.953334984501143	0.946710316054424	0.939042048282116	0.936122410970785	0.921481916635912	0.944779232457558	0.935227104506739	0.922784145239897	0.965213751831474	0.958910308934055	0.943494224257383	0.943356908684174	0.972630419447130	0.900454406183696	0.942561096936133	0.962275538693668	0.954245560056328	0.965651593778540	0.955592304139257	0.683494866795677
0.945575892087901	0.945644232388408	0.951625036867968	0.932427273579294	0.957986868278839	0.949757081757949	0.937266979033327	0.947096532885387	0.951182526088976	0.919036030859975	0.963848676630556	0.928004959418937	0.953243951090019	0.946652367934724	0.938888403910338	0.936053358336739	0.921463147367704	0.944752485584052	0.935101369019871	0.922763784176772	0.965367795191347	0.958973236998593	0.943458036834505	0.943243556009861	0.972565034892935	0.900501328955297	0.942460980506871	0.962273277730108	0.954072413139847	0.965685011460960	0.955512662662987	0.683478518725354
0.945541862413318	0.945662517421273	0.951651933340709	0.932382144999921	0.957858751065076	0.949724852945528	0.937239622062828	0.947039631178685	0.951156543783808	0.919063779467565	0.963806237139918	0.927991628922959	0.953100281184829	0.946705731054008	0.938740612679117	0.936025431260645	0.921385261128289	0.944737581733582	0.935017227045845	0.922745275944221	0.965356351952173	0.958999375295287	0.943447766715098	0.943239419659967	0.972470450408248	0.900530992944648	0.942473282152968	0.962189933816193	0.953843319433104	0.965695380016019	0.955463634258497	0.683484217002769
0.945467140486913	0.945600435119201	0.951654487139480	0.932413519445487	0.957816840201340	0.949608609293757	0.937298208508169	0.946998612284491	0.951187979535859	0.919069299530187	0.963788190752360	0.927945411469149	0.952984908456618	0.946631498132316	0.938674260837863	0.935935928621336	0.921362943586021	0.944686861253599	0.935022982502886	0.922784668373315	0.965352598880668	0.959032509633358	0.943376404283633	0.943150346233472	0.972342180096730	0.900468111632462	0.942550261875941	0.962127339254721	0.953714337960020	0.965704118507386	0.955394535740668	0.683479348534002
0.945403493533470	0.945571111032844	0.951646176947475	0.932404766819010	0.957763064024135	0.949600024839496	0.937372676077049	0.947007660009763	0.951188458502629	0.919154451687003	0.963786081023509	0.927896174681606	0.952965517875874	0.946659704115464	0.938677294272425	0.935915617964905	0.921343049406849	0.944578466858638	0.934944287316360	0.922734680859257	0.965280704528991	0.959045203086804	0.943375254865153	0.943068313857576	0.972263525256251	0.900407352091616	0.942568898914995	0.962115871514119	0.953603954366340	0.965683463940722	0.955340082233928	0.683497775505861
0.945299167308047	0.945474498571443	0.951634066753134	0.932328046269092	0.957790477353851	0.949572450142186	0.937386058116970	0.946957172630801	0.951196873794784	0.919282671322261	0.963776152322882	0.927935244834911	0.952855550707604	0.946620872895531	0.938573011243026	0.935917979178981	0.921207968114848	0.944606740962146	0.934792464833566	0.922705093981877	0.965393146002914	0.959115576103318	0.943374323633886	0.942946732422959	0.972184482774255	0.900424646497354	0.942659141257844	0.962068067676033	0.953580184489773	0.965741351034176	0.955283500682953	0.683538752555201
0.945158716897125	0.945422067113658	0.951565636340588	0.932269854100502	0.957781215756602	0.949531186932593	0.937378460177935	0.946895887873033	0.951189786063489	0.919267927848125	0.963784807594017	0.927929736262415	0.952759845209130	0.946594151577489	0.938608928670786	0.936000708561887	0.921049459875564	0.944597411811460	0.934768208366086	0.922660545905377	0.965407306183670	0.959128079916298	0.943415903678635	0.942949885427699	0.972263838968239	0.900412135381064	0.942715038969359	0.962117992497320	0.953469328335006	0.965650644485561	0.955334437978050	0.683527881492258
0.945045841279325	0.945390667659490	0.951494968558549	0.932258297543951	0.957718196897331	0.949501810515039	0.937396545107020	0.946994236276978	0.951130106119972	0.919351836520007	0.963731232500916	0.927942320591349	0.952625985089188	0.946537407439192	0.938554770595931	0.935952087516889	0.920934115877757	0.944602867946495	0.934735621839160	0.922783319470718	0.965411557224169	0.959162915125727	0.943509192900068	0.943024815905249	0.972211086646159	0.900412215595313	0.942592476087988	0.962110544822333	0.953457029961909	0.965544688394347	0.955341643242647	0.683569727503196
0.944993892438822	0.945402968140377	0.951435173085084	0.932238971313796	0.957746827734303	0.949501902225966	0.937408517042271	0.947055874905323	0.951196258128997	0.919322848008340	0.963683472034368	0.927948035025193	0.952686610405283	0.946529354331726	0.938620045135372	0.936027538627154	0.920844655163543	0.944585886883903	0.934821872580130	0.922835630861770	0.965477240171420	0.959235192382502	0.943613237528516	0.943115301523205	0.972295962610323	0.900452032948143	0.942590259243732	0.962098716485215	0.953479195290783	0.965428882616187	0.955454442779373	0.683746982013522
0.944895197699243	0.945319178951733	0.951427842056310	0.932231606898281	0.957843058220305	0.949470469018263	0.937458084816923	0.947084851438656	0.951224254624792	0.919354645339365	0.963645346857881	0.927919235859144	0.952802949523257	0.946515436497361	0.938648200983404	0.936021050282339	0.920840552387056	0.944589059328183	0.934797415402552	0.922924512554463	0.965625021634433	0.959242994856814	0.943672043286061	0.943199381913115	0.972338981942718	0.900627438540630	0.942571252418553	0.962075943525785	0.953488864748242	0.965400230957497	0.955534338799266	0.683843088001164
0.944835086102123	0.945262246743209	0.951497499493687	0.932077588421758	0.957917247801868	0.949474466596483	0.937431689732715	0.947106364060898	0.951265911220262	0.919309427415244	0.963663546602886	0.927987483059938	0.952850577076294	0.946616290426884	0.938721066906396	0.936029156950709	0.920769844976043	0.944667442227316	0.934769219871247	0.922901566808903	0.965622643265418	0.959272787774292	0.943689959816449	0.943273312381792	0.972372373600212	0.900716195550525	0.942668550607627	0.962041953293525	0.953482250595967	0.965452529612838	0.955630524004160	0.684014064441203
0.944787186744027	0.945178830958160	0.951566091411986	0.932025300248502	0.958030440087172	0.949509596254360	0.937478614061217	0.947064119889806	0.951315398352133	0.919216335682420	0.963803274689567	0.928094878826751	0.952852499999748	0.946632663560754	0.938749539908609	0.935972690820444	0.920707726734171	0.944640438228253	0.934800766268166	0.922925184249910	0.965705055389235	0.959238042920448	0.943669018776169	0.943309874050897	0.972375244083125	0.900746230431085	0.942721823267736	0.962090593152790	0.953536738644673	0.965515826334467	0.955604986788466	0.684117666776675
0.944872450037821	0.945158552701218	0.951668678419121	0.932083273871942	0.958028705717213	0.949629786107965	0.937573869575821	0.947080499678473	0.951366474557096	0.919177174287518	0.963874796634136	0.928136377260460	0.952905459557294	0.946767619571891	0.938752986521885	0.936010938422827	0.920673224817286	0.944516016319707	0.934799739409232	0.922917712084209	0.965878014849904	0.959243844775598	0.943777650763849	0.943267742974063	0.972391008174924	0.900777586218835	0.942788368674810	0.962142990700671	0.953607445686765	0.965562126406448	0.955671170043788	0.684205072915505
0.944935492715135	0.945134828708759	0.951772872308690	0.932073280607029	0.958094791078921	0.949635987691281	0.937632263684434	0.947142349258832	0.951379540396291	0.919203280176232	0.963879605798138	0.928068614858243	0.952832818163674	0.946823248862219	0.938648393413912	0.936060415410526	0.920633555475649	0.944526174317623	0.934720761849738	0.922974863597319	0.965982691957114	0.959352497162203	0.943809008655398	0.943169699379561	0.972474199108824	0.900838059608469	0.942903227377356	0.962123639473293	0.953590793273729	0.965651255573486	0.955619436281898	0.684294887424818
0.944964681662503	0.945170950502728	0.951837492017949	0.932059438493732	0.958119788019653	0.949581161399221	0.937598751854124	0.947075425747267	0.951349323008190	0.919130172128524	0.963954620271403	0.928016187004117	0.952855394940183	0.946890669313164	0.938718262085858	0.936122873776995	0.920605576550669	0.944561276917011	0.934624669489891	0.922876343957734	0.965864298247196	0.959364213909915	0.943778168559907	0.943096283596966	0.972623418896510	0.900796652136254	0.942939441497247	0.962105045630288	0.953485659096287	0.965604394653581	0.955635313402248	0.684249118774113
0.945006796103539	0.945288003491278	0.951868713006718	0.932148555980028	0.958043427288758	0.949589925138695	0.937541970508332	0.947104335584442	0.951204842158217	0.919094603490870	0.963986508056624	0.928026735012839	0.952880643807534	0.946942353065282	0.938701764403482	0.936106676069647	0.920636185985599	0.944530122753520	0.934514064663146	0.922876865886932	0.965575328818418	0.959380445691648	0.943721175117536	0.943047710065197	0.972619468803498	0.900753819756736	0.942819201180655	0.962169462570847	0.953528015071587	0.965594199616515	0.955529522100379	0.684182566392183
0.945115169424738	0.945396258135429	0.951815381964112	0.932246928807750	0.958098133259152	0.949567704466594	0.937404037874126	0.947045457407752	0.951170424691406	0.918971310453792	0.963974685524642	0.928084130152493	0.952883636980454	0.946964283180448	0.938791378387138	0.936141459813013	0.920604537390393	0.944480252548203	0.934434249243005	0.922764499884333	0.965504803246031	0.959470298869998	0.943665430219421	0.943034765267879	0.972681055930228	0.900657330988099	0.942782193909896	0.962177002711867	0.953562009341970	0.965629652384670	0.955450437943678	0.684211476018564
0.945131285188228	0.945428971179738	0.951682424760507	0.932371169428176	0.958139425620719	0.949467211120017	0.937347401810698	0.946916542519808	0.951118666944822	0.918903871708860	0.963956068586704	0.928160665558616	0.952814722776192	0.946889386658028	0.938728596086128	0.936089047215553	0.920563748021461	0.944457511688754	0.934266464454707	0.922697098771790	0.965578694834221	0.959504049964183	0.943616262965052	0.942938484540402	0.972648179161504	0.900659375508368	0.942721483437463	0.962164639410189	0.953551392025449	0.965652147006950	0.955332068297765	0.684128322947593
0.945056793223586	0.945435000171609	0.951664386561112	0.932380546804815	0.958065874685039	0.949432525732775	0.937344259351341	0.946780034217017	0.951048070295920	0.918913277673151	0.963937941388114	0.928180887244531	0.952787814543019	0.946868657737355	0.938686799166992	0.936030848620321	0.920512802767525	0.944433778482013	0.934167668727693	0.922589049074279	0.965528090235793	0.959454677791507	0.943665387595586	0.942914114044240	0.972636230779029	0.900633954544580	0.942792828092930	0.962056542236051	0.953496431152907	0.965632750147293	0.955254270899289	0.684117005048330
0.945022714348224	0.945407508343610	0.951677672962436	0.932435015246930	0.958063199698132	0.949344654040321	0.937415268528069	0.946700795772468	0.951015748087945	0.918873706011901	0.964001137339394	0.928163466046411	0.952810348378605	0.946728836585419	0.938625565013188	0.935896608895643	0.920544773785171	0.944400066877829	0.934159882124251	0.922529212571178	0.965545772611816	0.959378259189650	0.943669346404601	0.942821193415118	0.972527225163800	0.900545731553550	0.942878736723270	0.961965743153143	0.953451095742607	0.965620511511258	0.955158595411220	0.684162694259321
0.945046512266675	0.945393937797455	0.951696955318861	0.932466343639802	0.958009731194251	0.949377499432849	0.937501522623703	0.946639511572294	0.951016070913340	0.918849147700142	0.964013772518496	0.928096979208984	0.952924157555154	0.946763043089221	0.938625746944237	0.935835696802486	0.920628928474023	0.944285443841191	0.934061926623379	0.922442779983935	0.965507382750254	0.959301187935486	0.943674900577791	0.942789881500068	0.972471923240356	0.900477598120326	0.942906733532266	0.961954509298332	0.953401431046913	0.965620075546740	0.955048495258445	0.684220029260293
0.945057705738675	0.945380662109085	0.951766900629793	0.932427939311045	0.958021652221296	0.949398826118260	0.937523817536184	0.946553318467906	0.950998324162231	0.918841768695996	0.964031151564832	0.928111016463826	0.952838207059284	0.946745665225098	0.938479989976400	0.935799375111000	0.920660769478595	0.944305728319629	0.933948382294786	0.922395746805728	0.965632857113956	0.959298490953787	0.943637436138835	0.942718239686034	0.972395261829632	0.900510688789201	0.942983049086809	0.961938798740874	0.953395549781710	0.965720745479460	0.954939963926507	0.684292708220359
0.945069631715574	0.945420813423273	0.951788881502625	0.932362348273413	0.957984600811138	0.949415761871079	0.937550747825222	0.946479090687622	0.950905648612680	0.918764052317107	0.964081107062667	0.928053429942436	0.952749435811394	0.946731297861310	0.938441321326820	0.935832101171256	0.920595381007285	0.944295329556186	0.933932977882178	0.922343036700924	0.965690412743934	0.959231903901144	0.943589556919399	0.942797661614413	0.972454064073719	0.900510217938374	0.942973256842345	0.961968359999924	0.953299933720970	0.965700179902877	0.954957000800795	0.684303742623313
0.945097590976493	0.945461873997715	0.951768872218193	0.932334301718176	0.957840534883842	0.949425488319923	0.937558774654316	0.946548816788166	0.950788801000647	0.918822389241278	0.964070836925634	0.928038882318822	0.952670921208595	0.946676922358859	0.938293720998899	0.935782157583418	0.920602349672292	0.944298681076248	0.933924773184138	0.922444196722990	0.965613324674183	0.959238299105176	0.943573002651477	0.942944482202958	0.972382336269025	0.900533704081633	0.942750549999082	0.961964399169918	0.953290535441944	0.965685248483482	0.954991534513512	0.684315841466151
0.945131358108462	0.945512150750304	0.951757395576295	0.932308691702644	0.957777304796296	0.949415355796431	0.937446894849996	0.946606187837776	0.950743011593606	0.918824475351206	0.964044041693501	0.928042317598699	0.952701634473322	0.946667052520190	0.938299002229091	0.935823857194876	0.920629637413098	0.944340773908035	0.933972995922698	0.922444475294584	0.965617367058033	0.959347886166218	0.943548557776713	0.943089107963938	0.972420849027538	0.900563011512217	0.942652078562855	0.961982470253687	0.953310849069724	0.965569877096058	0.955082413328893	0.684448028826754
0.945103104317823	0.945483248987763	0.951818533779808	0.932319330719798	0.957761762465634	0.949370131904375	0.937304112531618	0.946682107898606	0.950604198598479	0.918940346852717	0.964046120354741	0.927966998783827	0.952722040147134	0.946593841781897	0.938271720741147	0.935807164029809	0.920728203589640	0.944380170447945	0.933933885836237	0.922436936771836	0.965736479883622	0.959360593543696	0.943430982448748	0.943199174782329	0.972448539142028	0.900682517441321	0.942536333478921	0.962009039574060	0.953374087701087	0.965439265228954	0.955066158748648	0.684463401653723
0.945116031335173	0.945468113374276	0.951920399104040	0.932210220379394	0.957689831467336	0.949390724838629	0.937113934874251	0.946693026572661	0.950468983035330	0.918935572426914	0.964129333003880	0.927921833088253	0.952733816216558	0.946590624479203	0.938264506300486	0.935814314432669	0.920754384731089	0.944408202655509	0.933894021109135	0.922275385336633	0.965681512484604	0.959324635971523	0.943346304785607	0.943282327753940	0.972538599447618	0.900708356938000	0.942525971036591	0.961966239536988	0.953446124968307	0.965341449771421	0.955049752293846	0.684600170069386
0.945097416268026	0.945415754969663	0.952016383668823	0.932150778390844	0.957692481586553	0.949396738185027	0.937058402184164	0.946625898853932	0.950374033247400	0.918873351738865	0.964314588647340	0.927916848846940	0.952732258361352	0.946486293983445	0.938211289771178	0.935736138997200	0.920738340071313	0.944332617468411	0.933967457348608	0.922167883097862	0.965696330872722	0.959226931357724	0.943263956960952	0.943239565261001	0.972591953785593	0.900696250548461	0.942460824414124	0.961956438264570	0.953619294999978	0.965276004425945	0.954966479438796	0.684684860313089
0.945155132970694	0.945403507804038	0.952087688381541	0.932201577504342	0.957628132191396	0.949512214081378	0.936949525102627	0.946611387272221	0.950296995711084	0.918830029923692	0.964356283491984	0.927886444515074	0.952791205948834	0.946512672583868	0.938157045777912	0.935748707631474	0.920699573547684	0.944137186704179	0.933983256907330	0.922057462544142	0.965815552272515	0.959226025612825	0.943274692423178	0.943201801519907	0.972622564788542	0.900730575041029	0.942418637476971	0.961977740737252	0.953731914701769	0.965204466415196	0.955007676220778	0.684780105249890
0.945216279135856	0.945376061466477	0.952085180669275	0.932198297479409	0.957633256888968	0.949507711267389	0.936830223414992	0.946667168108379	0.950207942989527	0.918895690888090	0.964292939392199	0.927836991742127	0.952742720372090	0.946510723438075	0.937989961895617	0.935787180154901	0.920647663347053	0.944017210977676	0.933970891943522	0.922060088618764	0.965948418195876	0.959346187559697	0.943282769435133	0.943076572547796	0.972644012094146	0.900788790212280	0.942453097897783	0.961955055328917	0.953748934813612	0.965250285588545	0.954999971737144	0.684896715135379
0.945174325457130	0.945398649788457	0.952026919365317	0.932163414385607	0.957644807778976	0.949465972461994	0.936760775288798	0.946589952286040	0.950137263347453	0.918800887412377	0.964265523849354	0.927831271322496	0.952715754847266	0.946558971630052	0.937984964725318	0.935840185988340	0.920627390524959	0.943976716189520	0.933960250712623	0.922004035259797	0.965879222910809	0.959297188426502	0.943329300165146	0.943011760795348	0.972746471625737	0.900727896065368	0.942443578638279	0.961952346421727	0.953626061919594	0.965214599262858	0.955060273717888	0.684828399653149
0.945162998975148	0.945505807353139	0.951990711124780	0.932199023277001	0.957545083832172	0.949483479275915	0.936773681271899	0.946611185845726	0.950006317231777	0.918780567656243	0.964204910311556	0.927834972538604	0.952695835197586	0.946592447469247	0.937899148096458	0.935858842651630	0.920676703732874	0.943972680159211	0.933972191914604	0.922093422288399	0.965655246423640	0.959207284365567	0.943399420932195	0.942988646171613	0.972725927957128	0.900669655114663	0.942300048571009	0.961992147656802	0.953558125763838	0.965212130481193	0.955010114915336	0.684724174103540
0.945226614372890	0.945618734262809	0.951948432671447	0.932252480281642	0.957602997818651	0.949475382638100	0.936782480527999	0.946559664697797	0.950054361650205	0.918613432742805	0.964170902168549	0.927804479918128	0.952687637008659	0.946617469964132	0.937944026242548	0.935907570833532	0.920667814762944	0.943924111641861	0.933991556504206	0.921996624822862	0.965613924572707	0.959213143039468	0.943467701614673	0.942965166143330	0.972817713274936	0.900575037802285	0.942187235285004	0.961969159035520	0.953505429148497	0.965274339821471	0.954954415559585	0.684768526378994
0.945248067143743	0.945663942048725	0.951874509180996	0.932286891607670	0.957590620284177	0.949381568669823	0.936860238290844	0.946467855148263	0.950075671923728	0.918517233784392	0.964152773745000	0.927788276650057	0.952637038623664	0.946527474727166	0.937849861067224	0.935884763534397	0.920705721968552	0.943885926689169	0.933893508363807	0.921937118968306	0.965739389944322	0.959186953904563	0.943469189425374	0.942909406588286	0.972768010091469	0.900545179944564	0.942067666144004	0.961952728766738	0.953395109060033	0.965354095241711	0.954884782519340	0.684737045287668
0.945148203402792	0.945701631777414	0.951911857446167	0.932237669423637	0.957490112615595	0.949321474663700	0.936856308212854	0.946420844676222	0.950081238240751	0.918512062811680	0.964124287346794	0.927780283829257	0.952576407700723	0.946512670708203	0.937791068675824	0.935883722579000	0.920667572951845	0.943873235936185	0.933837315892529	0.921914199855578	0.965687207087896	0.959185607154754	0.943495891886633	0.942997609428556	0.972698885265851	0.900528487203828	0.942082771074749	0.961890522311879	0.953251920822414	0.965364102560465	0.954866127878530	0.684727531287547
0.945053513932288	0.945659453689115	0.951951287234505	0.932258628482518	0.957444844189332	0.949243169650064	0.936933002458057	0.946479954008364	0.950176778414229	0.918491951582607	0.964181964480676	0.927802516381164	0.952582346535254	0.946392035697629	0.937805646231143	0.935833220282433	0.920658366623834	0.943846792892175	0.933849369981245	0.921980299271093	0.965628919553367	0.959227024089611	0.943435725018987	0.943017455628806	0.972619656031754	0.900481149158962	0.942187933288099	0.961865873092919	0.953245132407960	0.965376341148709	0.954863795810125	0.684710590750874
0.945007135467531	0.945676163051026	0.951987144034375	0.932299697400688	0.957396353750580	0.949332198843765	0.937022443535406	0.946590539337896	0.950275709164305	0.918611888578274	0.964272220868523	0.927842523081445	0.952687430417971	0.946416078537823	0.937929880452693	0.935841841496659	0.920673571910403	0.943777711269284	0.933851724870148	0.921961416285953	0.965507865035171	0.959299607607541	0.943448264732811	0.943098908039268	0.972639808405095	0.900497136796428	0.942231597267618	0.961921004612093	0.953276235197177	0.965349532953849	0.954862622041181	0.684723878676832
0.944984601371766	0.945660113150701	0.952008393419695	0.932288583074873	0.957458175851477	0.949393905844762	0.937057058447307	0.946613607042384	0.950325968582229	0.918811399715493	0.964362028845292	0.927990630811661	0.952702315489784	0.946397575830111	0.937916465653258	0.935886039728357	0.920618686685603	0.943839592009404	0.933824353743202	0.921988440214001	0.965606520233756	0.959478941543515	0.943484642632126	0.943139912430042	0.972703426585581	0.900625739134591	0.942373272691195	0.961984860934502	0.953394905528631	0.965395988034788	0.954866222246648	0.684756438692067
0.944933252731956	0.945692881718283	0.951981645428981	0.932329765090495	0.957495783268995	0.949420945745912	0.937114613403354	0.946623453995591	0.950342147792081	0.918866680871418	0.964473858469213	0.928099929903198	0.952719934039179	0.946433252433755	0.938041890700812	0.936037292941116	0.920522900442967	0.943853565535340	0.933879331212650	0.921995204143499	0.965619840641550	0.959621364688310	0.943547855239375	0.943252662141401	0.972940977440967	0.900742077159837	0.942470006049379	0.962151640172212	0.953409856648057	0.965324140293380	0.954983905728207	0.684731351307337
0.944914557857984	0.945727775112610	0.951947083214810	0.932351408434709	0.957430454035396	0.949420960341994	0.937173788284041	0.946761553152799	0.950286839204661	0.918977494342210	0.964486123973847	0.928224017680502	0.952719958200090	0.946422534570471	0.938061003250375	0.936020304841384	0.920458224121438	0.943864636409706	0.933877323310155	0.922133578962433	0.965613826569858	0.959802833940317	0.943630208410190	0.943334330996611	0.973023832153851	0.900866465512404	0.942381705073176	0.962226660151539	0.953511186220231	0.965271283198144	0.955017455556706	0.684747422489189
0.944898044854081	0.945745701296223	0.951883990939904	0.932358459873234	0.957461638015553	0.949425446116758	0.937172511449275	0.946777449391271	0.950281248370245	0.918885505806354	0.964434065204123	0.928330253298145	0.952844587023930	0.946456925627376	0.938191641657977	0.936111302941126	0.920340138869719	0.943842554418045	0.933946855849876	0.922141383902583	0.965679225657974	0.959996312489869	0.943686915845179	0.943358133878271	0.973191253841251	0.901025656634203	0.942409897741228	0.962228218634768	0.953584741334446	0.965190379387057	0.955079017455835	0.684880612985105
0.944806379054469	0.945661638180079	0.951864694491661	0.932408363281525	0.957553632937115	0.949400654381827	0.937174333319608	0.946730054582828	0.950218372970322	0.918822406812770	0.964339253604180	0.928380099237494	0.952936640964497	0.946425595356966	0.938236025200444	0.936117836457034	0.920304529999092	0.943811830341493	0.933906342402901	0.922170660116781	0.965820278260936	0.960075669219255	0.943663449797685	0.943347742190676	0.973243015683905	0.901296682070594	0.942412504793111	0.962184565747591	0.953609844071387	0.965165965917004	0.955062785853975	0.684923565645431
0.944731053970003	0.945581077637490	0.951884416016612	0.932308342728811	0.957638329551598	0.949401196517991	0.937146157316928	0.946693732533441	0.950194752253929	0.918701072167924	0.964262155410925	0.928526908264539	0.952916849185170	0.946505072303220	0.938332089808118	0.936112532771814	0.920208372553602	0.943850684560871	0.933863876960690	0.922066543774237	0.965767111420802	0.960107700629762	0.943635372923554	0.943351039179124	0.973219951851393	0.901484948612087	0.942488234279669	0.962131487415386	0.953597419683122	0.965227589012602	0.955061851314590	0.685035248298633
0.944676578117526	0.945524989121205	0.951895945081519	0.932316584476818	0.957771171853008	0.949383083738273	0.937190410257878	0.946629728477383	0.950229673959255	0.918549864077028	0.964289109612108	0.928675995285113	0.952831781859022	0.946485901567748	0.938402178669365	0.936035971220119	0.920151689345960	0.943809826388802	0.933907942934162	0.922035908841004	0.965776334622469	0.960059839522020	0.943596677438633	0.943336462314702	0.973142575212453	0.901570308755948	0.942502614589350	0.962153129998266	0.953655924704210	0.965278745298694	0.954987449568873	0.685077194676887
0.944784077165429	0.945556587603437	0.951936445531963	0.932467412764870	0.957797440158208	0.949440888405749	0.937291552145777	0.946633901932872	0.950302743586391	0.918507449024943	0.964219871971622	0.928772036945969	0.952822847860104	0.946559816122849	0.938436514952314	0.936043965610478	0.920159854023526	0.943705982187763	0.933918784135101	0.922043871999229	0.965877351002233	0.960072332784749	0.943684595714865	0.943319831809466	0.973057043175625	0.901638599718522	0.942562731821654	0.962184130099115	0.953764104607434	0.965275874294768	0.955066429672846	0.685108110889070
0.944900484438072	0.945633404917547	0.952032507837948	0.932584959046138	0.957898600724745	0.949389583912814	0.937387611973638	0.946723141145571	0.950374994241079	0.918574891270760	0.964145221679390	0.928780841852256	0.952751742050239	0.946570723940596	0.938368085010175	0.936061502653405	0.920188210554638	0.943743186293534	0.933879742092334	0.922129042707699	0.965946980435278	0.960177494281432	0.943737790100377	0.943305027892864	0.973080106464471	0.901719533060557	0.942687507374819	0.962158776900564	0.953812970775209	0.965319264673752	0.955090769400455	0.685165823469797
0.944995246174403	0.945781982927753	0.952120384007069	0.932704649209055	0.957949793006273	0.949330000476462	0.937411054320979	0.946720035451024	0.950428614139955	0.918572079315926	0.964176339482163	0.928788985061281	0.952778859041549	0.946624489276148	0.938456752633237	0.936093631484410	0.920252048590223	0.943813953385572	0.933871505958444	0.922103102479051	0.965828327991740	0.960189664073838	0.943770743059787	0.943361574570604	0.973203052151947	0.901695554411457	0.942736346304707	0.962152694525024	0.953802072646737	0.965260381335232	0.955235379884752	0.685109790753274
0.945090646987854	0.945983258642730	0.952214387612834	0.932910297382870	0.957825434477320	0.949371766260055	0.937439732815371	0.946826679362143	0.950384786255257	0.918643178535823	0.964184088692601	0.928803811245548	0.952813237437334	0.946706893584408	0.938471638874382	0.936107958009461	0.920379901272369	0.943829455397012	0.933874140863718	0.922208837710551	0.965559133275528	0.960211281551143	0.943806416330041	0.943420811713251	0.973150880507183	0.901719895495325	0.942625877696079	0.962271756592947	0.953964444201778	0.965278928318662	0.955296665075868	0.685027803033544
0.945233286372053	0.946116301759467	0.952218702478727	0.933082676545589	0.957861857075032	0.949410090766281	0.937378838071099	0.946851255849521	0.950500138124860	0.918595176749493	0.964158341829038	0.928849086223029	0.952890102664664	0.946788904436963	0.938633913311127	0.936210975440954	0.920461869378925	0.943769776189355	0.933932292187897	0.922239605385894	0.965510152115428	0.960305364917205	0.943852219492593	0.943492692154420	0.973215325132924	0.901730432810525	0.942615082128696	0.962339272590552	0.954159939413303	0.965362766139277	0.955380498776611	0.685056540725728
0.945304637255456	0.946152773541258	0.952114181602520	0.933254277247140	0.957894598694444	0.949361699339386	0.937370941715269	0.946804446545257	0.950598931595071	0.918577097090410	0.964120305359076	0.928928820689101	0.952943971921664	0.946770278628632	0.938673516053537	0.936208032585412	0.920525436035769	0.943726703493176	0.933903611865771	0.922277174755881	0.965610950491288	0.960390594445997	0.943869542565380	0.943479973243540	0.973239344217020	0.901857255736700	0.942607492707012	0.962391476586148	0.954333082220667	0.965408869677751	0.955418901026306	0.684974140302163
0.945250453106811	0.946137560728327	0.952079651267697	0.933294142336741	0.957855042176328	0.949351121686990	0.937387565517449	0.946740453461515	0.950601455221188	0.918619713890386	0.964069566913332	0.929004369239977	0.953033365279101	0.946775890869159	0.938758141869011	0.936163583424715	0.920517762885840	0.943650050498408	0.933883779789766	0.922229832336049	0.965606849332647	0.960399643497690	0.943957595503223	0.943515890257760	0.973338443355893	0.901950888370206	0.942737596609039	0.962306933932849	0.954455294481595	0.965402170331517	0.955452294155718	0.684925633452626
0.945212053773979	0.946090683337058	0.952050927086926	0.933375543704631	0.957930481586606	0.949273043607593	0.937431835533234	0.946714519990418	0.950583031791016	0.918589555894358	0.964096762214442	0.929070820462440	0.953187724157868	0.946615996180080	0.938820862777785	0.936056717602030	0.920545450828579	0.943569859926112	0.933938554014429	0.922243168888713	0.965663844276826	0.960381679612677	0.943964218709279	0.943402408061749	0.973393031012317	0.901958292009539	0.942885671000779	0.962198923847961	0.954577124773498	0.965398919723770	0.955414511651094	0.684901893422570
0.945197910519325	0.946069666666705	0.952034568954442	0.933461829020811	0.957964865540326	0.949329473253957	0.937480112590883	0.946699449702898	0.950573561321533	0.918592518039539	0.964079857755126	0.929092735223012	0.953421367150747	0.946618621072350	0.938922305088117	0.936022253769167	0.920614779993140	0.943441408314760	0.933879266591592	0.922214969023003	0.965630502087221	0.960347953414046	0.943941968625751	0.943310175042678	0.973450567214215	0.901950514723379	0.943033769983790	0.962178146298645	0.954662520655007	0.965365115151114	0.955313495120021	0.684886259051349
0.945173861968579	0.946048601686192	0.952072507599057	0.933438884845052	0.958056400636802	0.949357624883627	0.937490227868176	0.946628055950604	0.950522038165190	0.918609974408825	0.964056590679891	0.929183738640112	0.953452323738287	0.946584379807792	0.938835737037323	0.936015296449238	0.920647191737367	0.943466655673571	0.933794489993852	0.922206548194748	0.965741838335251	0.960401395094932	0.943912854134164	0.943180263759647	0.973476088149243	0.902005523300165	0.943249058245117	0.962162865270864	0.954766176909481	0.965422771347262	0.955189128366027	0.684887076863673
0.945154976326798	0.946081660614028	0.952078308250805	0.933415823802256	0.958093292432179	0.949375629095573	0.937526643841388	0.946579232546664	0.950404205872246	0.918533868368306	0.964064723492201	0.929188104680508	0.953476793425422	0.946562098050727	0.938848059796336	0.936070147999236	0.920625042989849	0.943516753716863	0.933825847120454	0.922170173397201	0.965762927356316	0.960426594213014	0.943865171155894	0.943226104666108	0.973612480879507	0.901970545091582	0.943382595049438	0.962202300655218	0.954723187260328	0.965347157251828	0.955215796021896	0.684835439585407
0.945174129289908	0.946108863970476	0.952068783942551	0.933456138711995	0.958010300383580	0.949365869356672	0.937584382397934	0.946674845628087	0.950260155243870	0.918607334096840	0.964000356136091	0.929240168310667	0.953509710228865	0.946513336280476	0.938729699213338	0.936008530128841	0.920715865922936	0.943620150917783	0.933843413117593	0.922292272694710	0.965649201109468	0.960498867862666	0.943875535102514	0.943373451644783	0.973564719717648	0.901932498389378	0.943279346135091	0.962232036983502	0.954732508361011	0.965282860253244	0.955263252326538	0.684799337206849
0.945220055544589	0.946132215937539	0.952090120323568	0.933515408042709	0.957985135805050	0.949352900233412	0.937550761812941	0.946765578835507	0.950233072031191	0.918626738075599	0.963941691937212	0.929296563037786	0.953602949741476	0.946483218783110	0.938750580720315	0.936033871736647	0.920826847051923	0.943764634437478	0.933919144707166	0.922302977203578	0.965659443114400	0.960613349502989	0.943938190689620	0.943541979066987	0.973591316852221	0.901906738098584	0.943264136294062	0.962305492827953	0.954744850167282	0.965157012276282	0.955383208009730	0.684912921046770
0.945227198447816	0.946098451303930	0.952194690527071	0.933584478096662	0.957991543503063	0.949317135443310	0.937518222799653	0.946894517707535	0.950134436311152	0.918755784885923	0.963952550257704	0.929232547942588	0.953636736305938	0.946365060559782	0.938735051520349	0.935991721281085	0.920973243973989	0.943906803612182	0.933921004376098	0.922291437585463	0.965813225376314	0.960610464400234	0.943930551373321	0.943698448660475	0.973565673066385	0.901973580152285	0.943208809148794	0.962350528824291	0.954740404565706	0.965023343182437	0.955410819028918	0.684943359156537
0.945262837313512	0.946125907706348	0.952345342771788	0.933526724148581	0.957915822694818	0.949343927912760	0.937450452629062	0.946973349725597	0.950049162200121	0.918789438902215	0.964060695426499	0.929146085643957	0.953632885190786	0.946327610076715	0.938787660027951	0.935974202218855	0.921056751689049	0.944060341603987	0.933929557736840	0.922185815227940	0.965772581644410	0.960510492357204	0.943944703010267	0.943854196137861	0.973589109129860	0.901966474461689	0.943233694910151	0.962342385722635	0.954773383711154	0.964949179091635	0.955412706750104	0.685095881656416
0.945285986432512	0.946129841841768	0.952511124435837	0.933515305734396	0.957901531611526	0.949354489145959	0.937510455515195	0.946964474315442	0.950014633660007	0.918781277340629	0.964212799646089	0.929110346303847	0.953615133734926	0.946189246276872	0.938820691987790	0.935912251181239	0.921092193498085	0.944081709696419	0.934041689041937	0.922174502792491	0.965802985114309	0.960338977418549	0.943945618688129	0.943902401251176	0.973548382214986	0.901951652313793	0.943180379112891	0.962356914453551	0.954934058176873	0.964928052749243	0.955369790097270	0.685200410605401
0.945356586341997	0.946161385227018	0.952632980123476	0.933577508187303	0.957817303526190	0.949477317265679	0.937525285621863	0.947017632193373	0.950028066158988	0.918790467874718	0.964244147038960	0.929067413438797	0.953707714907093	0.946205387624515	0.938884895042108	0.935951987287564	0.921051864073933	0.943985325644757	0.934113357012154	0.922141733947038	0.965933285718378	0.960247805149861	0.944011641824795	0.943972453322805	0.973535119440289	0.902038651446692	0.943158625224968	0.962375280385086	0.955069147810467	0.964897949660194	0.955448889648596	0.685326437417104
0.945421966532274	0.946141098756727	0.952689926190502	0.933613868612627	0.957792971450468	0.949490976433855	0.937511077975584	0.947153489256221	0.950056581317849	0.918903563947786	0.964171010981994	0.929012389435154	0.953702703307216	0.946221052022342	0.938817935310362	0.936005071300489	0.920965734192937	0.943985784772631	0.934182084169914	0.922244732325035	0.966078496238961	0.960300270522200	0.944075913671732	0.943952240365837	0.973540865609512	0.902226620346817	0.943248233238794	0.962359055831996	0.955143432157919	0.964966858687466	0.955490523218970	0.685474748443019
0.945399335674977	0.946128545267220	0.952692399478279	0.933606121152750	0.957832736249554	0.949507146241423	0.937462063454360	0.947195568648262	0.950092119014505	0.918916442019713	0.964129830840295	0.929024768622688	0.953725226592707	0.946303934315190	0.938916595488507	0.936064358596315	0.920892998650472	0.944049420906312	0.934266845299288	0.922287714241285	0.966014180577522	0.960259044719153	0.944144707325185	0.943976811478504	0.973647493894701	0.902311497950270	0.943306334514270	0.962402793988624	0.955122639996945	0.964964486519638	0.955614616981448	0.685427754722000
0.945429482373818	0.946196378999918	0.952719108253232	0.933679359279318	0.957774703392397	0.949550478941311	0.937409021549623	0.947330387471500	0.950037083133613	0.919025179241487	0.964069447203609	0.929090408889736	0.953742354453807	0.946375558094705	0.938907374958513	0.936042529890939	0.920921548595893	0.944146257489730	0.934354649613962	0.922453403940939	0.965778187124976	0.960216675787003	0.944196735931676	0.944049546363783	0.973616777693856	0.902400582581081	0.943235019665760	0.962479693619769	0.955108956815221	0.964945198480338	0.955610882589602	0.685325903953752
0.945558166564803	0.946303099109749	0.952724655398303	0.933767923846553	0.957865156881570	0.949582557991358	0.937339018306749	0.947365220721004	0.950134093233331	0.918971586993507	0.964034106200120	0.929187354385414	0.953777413494810	0.946434183994288	0.938976315036280	0.936053276070427	0.920894230000143	0.944166044386243	0.934404987162241	0.922430476035173	0.965743420487623	0.960301674401308	0.944239906968593	0.944042403936781	0.973732888106649	0.902433468724153	0.943225985371439	0.962502849467827	0.955090677061385	0.964970475650344	0.955574090724445	0.685336435774167
0.945643138925003	0.946342208712772	0.952673254412769	0.933861635202648	0.957893509430942	0.949549375810289	0.937340464214549	0.947332504711658	0.950188875898087	0.918931214033344	0.963988692142047	0.929285849398133	0.953766030204603	0.946389416650592	0.938863232591192	0.936006196040182	0.920888796637228	0.944158454970928	0.934276161781114	0.922417133890981	0.965902598677718	0.960378496831236	0.944207258077712	0.943939990526755	0.973721764819988	0.902526119571658	0.943193935836357	0.962509884755880	0.955000785673222	0.965002168369291	0.955480762188754	0.685272515798925
0.945610875606753	0.946344502893612	0.952691764163631	0.933897332214848	0.957841239919165	0.949537781406216	0.937332616148861	0.947295091336777	0.950219504454905	0.918956340298589	0.963943339384723	0.929358526006182	0.953727583615837	0.946455272835954	0.938771455545794	0.935999364900988	0.920815476956235	0.944161532776366	0.934182731149265	0.922416581570348	0.965900862367404	0.960436520031495	0.944203228806454	0.943970187813995	0.973708567076861	0.902612304545955	0.943267864876002	0.962435430989654	0.954878141353225	0.964996104025994	0.955410215914617	0.685231180946792
0.945531944447056	0.946251629908292	0.952677233123200	0.933983370695401	0.957877171666417	0.949446174316081	0.937401132086423	0.947277619650487	0.950298469455318	0.918940255520433	0.963915659982150	0.929410898246345	0.953733823998653	0.946388020375129	0.938755793122545	0.935938084472166	0.920791221318201	0.944123351420488	0.934183573327805	0.922483049075099	0.965924303510996	0.960507034001356	0.944142969086910	0.943911635671798	0.973669885232294	0.902636522690469	0.943400525203382	0.962390620603462	0.954869850192146	0.964969396783276	0.955329465648319	0.685192081777982
0.945456868950716	0.946194323561236	0.952655670898287	0.934017514696322	0.957885855939363	0.949459910112404	0.937475290567988	0.947284095978157	0.950322170088775	0.919007250871164	0.963906624885192	0.929472549109088	0.953841800269675	0.946432078878630	0.938796265527652	0.935929092799530	0.920767190700326	0.944005809660122	0.934126272333017	0.922451989378381	0.965878598142500	0.960581506610778	0.944156326134707	0.943857201214422	0.973664666969712	0.902659770422625	0.943460716610416	0.962395276402549	0.954873731801180	0.964919060567082	0.955274167779058	0.685181862483405
0.945358821663106	0.946071885727685	0.952623664016631	0.933975473527272	0.957949941418312	0.949422871866184	0.937494268266937	0.947222164331003	0.950344521151530	0.919119776388861	0.963884522533117	0.929625555009521	0.953874249408405	0.946400446426553	0.938733304132708	0.935939638477464	0.920635776463838	0.944017223035110	0.934014286266773	0.922447793188238	0.966022771355277	0.960726396204654	0.944195190983000	0.943753678229548	0.973657076230383	0.902763191946530	0.943589985804642	0.962351958158291	0.954958144978703	0.964956899210069	0.955243298944405	0.685208034604366
0.945215656125178	0.945989753461391	0.952540799624119	0.933976703448758	0.957982448414328	0.949370069118995	0.937493102232979	0.947138989261964	0.950351458240472	0.919077115862820	0.963898275527217	0.929728476643472	0.953898173079903	0.946394190760944	0.938803727750308	0.936035802385078	0.920478242034581	0.943981923840246	0.934015141007002	0.922418976231821	0.966058388407032	0.960804472552617	0.944251182350760	0.943778053275756	0.973805030137614	0.902837989177673	0.943684692288933	0.962382828304579	0.954931762677698	0.964842429656037	0.955311049899250	0.685189398406403
0.945103881038246	0.945934710127639	0.952459417537375	0.934007633868752	0.957912025460851	0.949324030496229	0.937508162570084	0.947202146047964	0.950302158932147	0.919132893218643	0.963842085866685	0.929826574611382	0.953893226504620	0.946359071349568	0.938757893106703	0.936014517432331	0.920373972393722	0.943966942775512	0.934017959783162	0.922552310828511	0.966050913751301	0.960899114973079	0.944336316676353	0.943830758004267	0.973785428107610	0.902956745480420	0.943590853296157	0.962380766810765	0.954999553203954	0.964708614488584	0.955326788408833	0.685225264864565
0.945053262688363	0.945925000562775	0.952365254284118	0.934012238319706	0.957924244929789	0.949322429781002	0.937501598375343	0.947220166291760	0.950362520854807	0.919069616500188	0.963783396298282	0.929925174264320	0.954062584702261	0.946396659831552	0.938829175577793	0.936100156745965	0.920269084601993	0.943917027781100	0.934122562799577	0.922615261870015	0.966105583792945	0.961023492081373	0.944399726883405	0.943884967119362	0.973890097185333	0.903117586501810	0.943616444368670	0.962400158915266	0.955084778798669	0.964590619088295	0.955400835615026	0.685403326040612
0.944964896755442	0.945832120796015	0.952328816243712	0.934018215891034	0.957991410353427	0.949316507744312	0.937520501252826	0.947215978137337	0.950364536548090	0.919069055204344	0.963727739037614	0.929966256113474	0.954255976434525	0.946427290030871	0.938852880417867	0.936105569216307	0.920261873273892	0.943878266965856	0.934104521271211	0.922689128552464	0.966242862117903	0.961096825156267	0.944418333066524	0.943951572268063	0.973938730694956	0.903389833067355	0.943633908115662	0.962424140582907	0.955146707744348	0.964587196252064	0.955421605819425	0.685491498820587
0.944913883103499	0.945766378069065	0.952370407680347	0.933872263968143	0.958033682209304	0.949364568646549	0.937469514310023	0.947228398652477	0.950394244189873	0.919010926740449	0.963720400995734	0.930087775791592	0.954364952421932	0.946575954407386	0.938922742631006	0.936129573622183	0.920187227063896	0.943918871497267	0.934075306752311	0.922633491115622	0.966220434351707	0.961175332949527	0.944422702753545	0.944036489529203	0.973982703172929	0.903601270998214	0.943777207139555	0.962453503148019	0.955182429955567	0.964690858645166	0.955463254470630	0.685644315905802
0.944882246628616	0.945682404199518	0.952412581936881	0.933825330170091	0.958133188270211	0.949442906024031	0.937489106118473	0.947186479448292	0.950458250236910	0.918916747544786	0.963829010004921	0.930239810444937	0.954425279738106	0.946621141015049	0.938932012634237	0.936080800687492	0.920128391466704	0.943864919058916	0.934089902073873	0.922631974586261	0.966284724071132	0.961177870459515	0.944388771324285	0.944086190708811	0.974014907637058	0.903754365805468	0.943874780803036	0.962556198639647	0.955284187064276	0.964805535258922	0.955408649344749	0.685726703363398
0.944969859569151	0.945669273208071	0.952476513977041	0.933903471152227	0.958131306220067	0.949617903928289	0.937563767799677	0.947208681698986	0.950514196911671	0.918853957585717	0.963878127554903	0.930334545852255	0.954521093457558	0.946788505555525	0.938926482013689	0.936104266330604	0.920089829111178	0.943717037740217	0.934062112914804	0.922577496086502	0.966430994493273	0.961229367837806	0.944475533292233	0.944070370946269	0.974080021316109	0.903895767088085	0.943975794401309	0.962661188377097	0.955399637234230	0.964899385094699	0.955441595596889	0.685771693531884
0.945039055947702	0.945656162317738	0.952533285540476	0.933919530370360	0.958204614754267	0.949670752580352	0.937602292227444	0.947302767715410	0.950514415344219	0.918852993179760	0.963872563578592	0.930327199596879	0.954498930411341	0.946877545820302	0.938833561666134	0.936137744931994	0.920049358747637	0.943704360026582	0.933968321554423	0.922584543248826	0.966511984995389	0.961399116523752	0.944503599849632	0.943981992168081	0.974239941659662	0.904036796435301	0.944147081156749	0.962690481395573	0.955425209013878	0.965031390227611	0.955385874106300	0.685820072028318
0.945067008723247	0.945702883749767	0.952568713470114	0.933952316585216	0.958276230309103	0.949674508688001	0.937553698701023	0.947263869832773	0.950468227098083	0.918753339888082	0.963958123573481	0.930352328685830	0.954572189249766	0.946997124232755	0.938923795531671	0.936178877989676	0.920008592922539	0.943705806582995	0.933873680552046	0.922445515863901	0.966383554571671	0.961482412435057	0.944477745271572	0.943922161340082	0.974469531502334	0.904047986509539	0.944237884668939	0.962714263377919	0.955360747100732	0.965029858369067	0.955385567090948	0.685730858875454
0.945106925294220	0.945831142800119	0.952585735721476	0.934106238717777	0.958261096117969	0.949730245482293	0.937490290130114	0.947337868364917	0.950300001633588	0.918727507786600	0.964007741003578	0.930463631020258	0.954656905684656	0.947087121582239	0.938936971970465	0.936151001184669	0.920036663007857	0.943649172525907	0.933806336958879	0.922433972298266	0.966090016611453	0.961580335020979	0.944450219274159	0.943886667921028	0.974540731835037	0.904089986215549	0.944193577712476	0.962823000929367	0.955457461872981	0.965068712129405	0.955282599801509	0.685600613783211
0.945233313235961	0.945963535853273	0.952534465326953	0.934286220697808	0.958399099125602	0.949745987254979	0.937372613581058	0.947340948370316	0.950259587046286	0.918627476941596	0.964011694656566	0.930649958168529	0.954756235005071	0.947150610179761	0.939072106591974	0.936176353699247	0.920020118806667	0.943588436358350	0.933803830222996	0.922328689997390	0.966017768741365	0.961761141331524	0.944435873043964	0.943893309132508	0.974689333900205	0.904077970121077	0.944260965678579	0.962875545877175	0.955567576373397	0.965140911530921	0.955225507752671	0.685568181835962
0.945305914688902	0.946039118940455	0.952425810934228	0.934510196370314	0.958520328097904	0.949651385236320	0.937363337462694	0.947287890837237	0.950228534721681	0.918609090737388	0.964012372218067	0.930856800403328	0.954793857870074	0.947098532165010	0.939080792717386	0.936132969834401	0.920023049233163	0.943568802394096	0.933732086663330	0.922267250190620	0.966081420316288	0.961873195677795	0.944441866867956	0.943849585488649	0.974751376938357	0.904145504006927	0.944318385319826	0.962903946854876	0.955645616858777	0.965173179314087	0.955146487989649	0.685420112684977
0.945278534583698	0.946090856167247	0.952426956627851	0.934602326815929	0.958509973695166	0.949614546495080	0.937429462379920	0.947236867984075	0.950181523357664	0.918694394366875	0.964015815637182	0.931004224256854	0.954887720426506	0.947096514553759	0.939128167584202	0.936090979992244	0.920021881309585	0.943562826091287	0.933731645079596	0.922203803115349	0.966024937778049	0.961882964357457	0.944567316934007	0.943890298926962	0.974840128365789	0.904176427646134	0.944503729123670	0.962828075009086	0.955685246653722	0.965156745993457	0.955114079803165	0.685312789191753
0.945291708902651	0.946112498675042	0.952450759744119	0.934731293094150	0.958553132347254	0.949518974226699	0.937604622688943	0.947232150109707	0.950190797545206	0.918744362909359	0.964089968452251	0.931113707964079	0.955036846660491	0.946959903821238	0.939161271655517	0.935986794860974	0.920126435661626	0.943568479022916	0.933826631827053	0.922206956934619	0.966052296023375	0.961866044340664	0.944656055076959	0.943847468570233	0.974855811798655	0.904130818202594	0.944714954273445	0.962744337963244	0.955735883885739	0.965140500284454	0.955074766807156	0.685240386471998
0.945342861947925	0.946147931288586	0.952458768499123	0.934827471676854	0.958535136079659	0.949553174271317	0.937791171854858	0.947232452835686	0.950235929874370	0.918803736846891	0.964122447148630	0.931156764812488	0.955259009752903	0.946989449617783	0.939246647067874	0.935937959029110	0.920261434922593	0.943519057957392	0.933807173769292	0.922178286721532	0.966020426565994	0.961826184924241	0.944730720409477	0.943861940812220	0.974912365335993	0.904092652044218	0.944836042368235	0.962728923337637	0.955761225681268	0.965127612153437	0.955014333993388	0.685162601816648
0.945363179762848	0.946159288761066	0.952519728414257	0.934824009820990	0.958586590917663	0.949573419187341	0.937892087449951	0.947214993777877	0.950285025839174	0.918884756168731	0.964146592859814	0.931266794724719	0.955281515676304	0.946970209594101	0.939179638281678	0.935907277443345	0.920313394513073	0.943594158279657	0.933767543094838	0.922216650129609	0.966162461591227	0.961860655200461	0.944745167310001	0.943821687204187	0.974948452105063	0.904148794073440	0.944998764174243	0.962704256034804	0.955829668504294	0.965200801316559	0.954939428652766	0.685084111248250
0.945366672945674	0.946197391534604	0.952552947313810	0.934781334388645	0.958598650176632	0.949590334504256	0.937988090886256	0.947206989342319	0.950256061014115	0.918852881398208	0.964203677187652	0.931281198746075	0.955271622703106	0.946960343856794	0.939221734778137	0.935934093273286	0.920241283170547	0.943634205919542	0.933800347326406	0.922216479302008	0.966239825319591	0.961839756212760	0.944728120964215	0.943921426385991	0.975106183604892	0.904172541297566	0.945072154505016	0.962715460522325	0.955802198522235	0.965153044945600	0.954959957521063	0.684944509127475
0.945384674051482	0.946224522985404	0.952524929441528	0.934768342390589	0.958500471139862	0.949586535989002	0.938076380963866	0.947288381818380	0.950196847901457	0.918905432656761	0.964186852779864	0.931341249531202	0.955273339462141	0.946909877312189	0.939145129313882	0.935860480087837	0.920232364153446	0.943679693150928	0.933806599784774	0.922332073794600	0.966163389397603	0.961898640528351	0.944740253288646	0.944065879634083	0.975116723633685	0.904257746099604	0.944941778194970	0.962704305495386	0.955862511440553	0.965119552806682	0.954984588310074	0.684797382399876
0.945420432129556	0.946266095437163	0.952495206045479	0.934771335254180	0.958496834980328	0.949561696762145	0.938025878597479	0.947347304024307	0.950199346378384	0.918896933929052	0.964145035510760	0.931422374205903	0.955355807752287	0.946916848595242	0.939231928199593	0.935875217000485	0.920224724881309	0.943754121067276	0.933863234091009	0.922318701095656	0.966164910092566	0.962061627045252	0.944731899754868	0.944196587114149	0.975236337500208	0.904365748453221	0.944920215608799	0.962716073632910	0.955938119209171	0.965007147379797	0.955042297748704	0.684774971523665
0.945415674546619	0.946213219289104	0.952532115357242	0.934802307516932	0.958542873482908	0.949494062717732	0.937936337230182	0.947388944704480	0.950121811071639	0.918993146048499	0.964132800468875	0.931420215403900	0.955380401783770	0.946880088347336	0.939281093976367	0.935824817066125	0.920316489680418	0.943811884109031	0.933805676846720	0.922275337356621	0.966288847536720	0.962142414728111	0.944640363245498	0.944301384002014	0.975318749612519	0.904560997883324	0.944858398471128	0.962723603395782	0.956020737648738	0.964895819846539	0.954987344382993	0.684640976135253
0.945444100824571	0.946197570443326	0.952600240046159	0.934734390296529	0.958526726607548	0.949486674889384	0.937783690332772	0.947349206421723	0.950057344894135	0.918975702653164	0.964205342535705	0.931413746722355	0.955380943130008	0.946904619459081	0.939334354959536	0.935777003022611	0.920320295956265	0.943860968376368	0.933729871855293	0.922119714589044	0.966239075342115	0.962149720847787	0.944570535850656	0.944373998297546	0.975462507501066	0.904687297290980	0.944885428535051	0.962674396392157	0.956119581319119	0.964818681723931	0.954920302446368	0.684632798523859
0.945446689273123	0.946147673739380	0.952656273329443	0.934732571409147	0.958574910872101	0.949472445452271	0.937771374059040	0.947228361683102	0.950016656594857	0.918884195559821	0.964362461867560	0.931444532156371	0.955392055452804	0.946816861892393	0.939334244970120	0.935649266827228	0.920308550173233	0.943799940955046	0.933771760465393	0.922018230462645	0.966266033713061	0.962101027704362	0.944501503512570	0.944316189393182	0.975564380928678	0.904769659993982	0.944853081826285	0.962662988506625	0.956308666229113	0.964768271102097	0.954790458010931	0.684568973522791
0.945521604114071	0.946144768213648	0.952691054559633	0.934849591803496	0.958551990956493	0.949551996279073	0.937700627124326	0.947171255125717	0.949985500706500	0.918802350290490	0.964376631688956	0.931453140809554	0.955458057811772	0.946864741487989	0.939326805208917	0.935607298485115	0.920277396948651	0.943619321343418	0.933773544741698	0.921917578592535	0.966384668883787	0.962152157857563	0.944506097856149	0.944267889683467	0.975642599581250	0.904902291488642	0.944841353210468	0.962670803786092	0.956444583138389	0.964707251392282	0.954792292862520	0.684532202653395
0.945610144780635	0.946129287348200	0.952654971084870	0.934910656929658	0.958586032930039	0.949522838514195	0.937625026696289	0.947192447032508	0.949936195980397	0.918825440845957	0.964297255672464	0.931451291383069	0.955444523805352	0.946897731767730	0.939185301987949	0.935601385302636	0.920234267945498	0.943527414863477	0.933754463686660	0.921952235345427	0.966521110855453	0.962313834231636	0.944528061906126	0.944136556010100	0.975712183768130	0.905058579587630	0.944903833484114	0.962637631156343	0.956486454258661	0.964755750925450	0.954776529687332	0.684545956225958
0.945613060469383	0.946163744619581	0.952574782761461	0.934931972958291	0.958616898507692	0.949465079133723	0.937614517122699	0.947098208899650	0.949905150724272	0.918716767470356	0.964237867237961	0.931484042969300	0.955420487205210	0.946983374985059	0.939192215704871	0.935620048094916	0.920231251165107	0.943528567288766	0.933738112049710	0.921932284034625	0.966479061761879	0.962304346922522	0.944595891968197	0.944061733212351	0.975870007300693	0.905101475566605	0.944921441218458	0.962620334938545	0.956385591813914	0.964726636427563	0.954853574175404	0.684399320599922
0.945656461360624	0.946275713875873	0.952541227093233	0.935015195245312	0.958525750208474	0.949447233344832	0.937680152387094	0.947104608193415	0.949797576922829	0.918703362245057	0.964162596725943	0.931528379083727	0.955426839958199	0.947032955655647	0.939094853965053	0.935621016718908	0.920313487519847	0.943555780591106	0.933743991455219	0.922060498943093	0.966288034740073	0.962253225334833	0.944703235564288	0.944026384338210	0.975907834071093	0.905153752643927	0.944801566724262	0.962652628753857	0.956338026886409	0.964725151367137	0.954828594671617	0.684224790611757
0.945778254498879	0.946391979419398	0.952507271817675	0.935109002920275	0.958574201675546	0.949417145284289	0.937737559306137	0.947053296927036	0.949872896512704	0.918553551767763	0.964138889101913	0.931571213642779	0.955476173363975	0.947072109188998	0.939144889880772	0.935664869660351	0.920348183848794	0.943538675418135	0.933761678842457	0.922029513555226	0.966297683331599	0.962292546155111	0.944809895053213	0.943987616522514	0.976076070516085	0.905162433575885	0.944707778678502	0.962612159671482	0.956307026926935	0.964783935897005	0.954793876500850	0.684216266574433
0.945854308906177	0.946437547239623	0.952452943059025	0.935198635164286	0.958560876608024	0.949320271861056	0.937859245910353	0.946954225534422	0.949891154044141	0.918474029256892	0.964123702717383	0.931626563845435	0.955475814152970	0.947005419338593	0.939055145949871	0.935668009033546	0.920422958124594	0.943517792335511	0.933644936116611	0.922020854202846	0.966478001930618	0.962293365590671	0.944835949082153	0.943904781941017	0.976096360105825	0.905208163344209	0.944595498814521	0.962574586324183	0.956203554019888	0.964861180632455	0.954745702466830	0.684164347737532
0.945813309008855	0.946494775419666	0.952504110685739	0.935209507811109	0.958469342394131	0.949257042371091	0.937897929657805	0.946889208202019	0.949877031295649	0.918485674213356	0.964117124453941	0.931658155586180	0.955449541473425	0.947001909770884	0.939001389493323	0.935682039256122	0.920430742287334	0.943541853435664	0.933589941557420	0.922046389065059	0.966481982852227	0.962295084188929	0.944888010446524	0.943974876893565	0.976094674714212	0.905256145469676	0.944623129784562	0.962481611541588	0.956060841120280	0.964867350523401	0.954739398335418	0.684142644606321
0.945779479214317	0.946454798292409	0.952553916818448	0.935265901436809	0.958424563963371	0.949181139679035	0.937997118295052	0.946914902545227	0.949945897822611	0.918465258789385	0.964176423404610	0.931686454933221	0.955461816526213	0.946871168433078	0.939022250075401	0.935665846923176	0.920465328166213	0.943551419949634	0.933592403581193	0.922158653884084	0.966476622377501	0.962334801528575	0.944830450772242	0.943968510494891	0.976068763588687	0.905225304417988	0.944725234592904	0.962424119150835	0.956035034062305	0.964882330148485	0.954734832997192	0.684125383883723
0.945780052275647	0.946465935353621	0.952599875847218	0.935317901234125	0.958365349952853	0.949270585386156	0.938097799802681	0.946994116551395	0.950002791042929	0.918569851878609	0.964277608643636	0.931689837198389	0.955551569878734	0.946875360798399	0.939132600809058	0.935712632122318	0.920514370781458	0.943485250530221	0.933576515124072	0.922150970139449	0.966392541289043	0.962378303599049	0.944844581527895	0.944031779525515	0.976102710621257	0.905190674409512	0.944759200853815	0.962436493150507	0.956041884968729	0.964857660765710	0.954716662969893	0.684136724243182
0.945779489829397	0.946420536070912	0.952621583330458	0.935298118290450	0.958397431255917	0.949335952687057	0.938111449461153	0.946995071308654	0.950016277460377	0.918762719802578	0.964371898871215	0.931756710888995	0.955532136859490	0.946841686557205	0.939109942864767	0.935803555184041	0.920471044025177	0.943526913381856	0.933509721745333	0.922180259339197	0.966512197787014	0.962510327988305	0.944874372401269	0.944056988330626	0.976146223994742	0.905232448798955	0.944881734360251	0.962451043938733	0.956110018169665	0.964905123516378	0.954700800628933	0.684160829391059
0.945729800761814	0.946420974803696	0.952602572321766	0.935304098827678	0.958382773234043	0.949374299294109	0.938129411315032	0.946981383963884	0.949981603209585	0.918800680124794	0.964480724966022	0.931707546557508	0.955454051863825	0.946862151335128	0.939221080622935	0.935977303695798	0.920354725704934	0.943518013607990	0.933504269417527	0.922189035240735	0.966545891985263	0.962584699160836	0.944917510926763	0.944149741071190	0.976329890198731	0.905232378631438	0.944936974608138	0.962566003243857	0.956054602393829	0.964842275888879	0.954805035619646	0.684145857911228
0.945707670476877	0.946416788745299	0.952582617438532	0.935242599923325	0.958261254485774	0.949382651011095	0.938148997970462	0.947076794540257	0.949867922961327	0.918915107123448	0.964494964697057	0.931638205917849	0.955361585421319	0.946856486225281	0.939188953732775	0.935985001514870	0.920279229430019	0.943513678140142	0.933440149310654	0.922304031181239	0.966532262088506	0.962686433805366	0.945026741986131	0.944212949069705	0.976341106697348	0.905241600264710	0.944782556667734	0.962624450017727	0.956086528189098	0.964815531379749	0.954845660720974	0.684165888574204
0.945698938813685	0.946393769650270	0.952524656768845	0.935149706886262	0.958240547617913	0.949386170947605	0.938104976953344	0.947072195542343	0.949819113159988	0.918863320992904	0.964436345165583	0.931574428840683	0.955400580487721	0.946904064387611	0.939247751849448	0.936078961138918	0.920154315345026	0.943475423674233	0.933466033217158	0.922302159711940	0.966595615470298	0.962804284272037	0.945116571850086	0.944219061108786	0.976444779344667	0.905254562036960	0.944742105715430	0.962646619186774	0.956091902327723	0.964765161712023	0.954911797044679	0.684310914489782
0.945631518794501	0.946280333149042	0.952493033113201	0.935101389848552	0.958304387131097	0.949362085577981	0.938054387825765	0.947012226978837	0.949729784026385	0.918833334530310	0.964327108486041	0.931479670169765	0.955424963288990	0.946885107593181	0.939231689342206	0.936074119436907	0.920120262382163	0.943430123761528	0.933372688462432	0.922314439456599	0.966731321355828	0.962847643408017	0.945120627471105	0.944199180933346	0.976435351677896	0.905364444638419	0.944685678454655	0.962624207060278	0.956060468777032	0.964774373670290	0.954897988821916	0.684347001744231
0.945575109519993	0.946201368482981	0.952480451350031	0.934918505141845	0.958366426958980	0.949359410161255	0.937985925768805	0.946977508323799	0.949682672423984	0.918715516944945	0.964248055846195	0.931482239324474	0.955378463214475	0.946959914961167	0.939292002555822	0.936046909972482	0.920028524836011	0.943459668711352	0.933294980803429	0.922178919625417	0.966687408600513	0.962832159835510	0.945120904248278	0.944209876218078	0.976352913252039	0.905411939513690	0.944716571410081	0.962579244659392	0.956016185854620	0.964858927132082	0.954892261123895	0.684445573085744
0.945537009671729	0.946151095710384	0.952457316526777	0.934858368546597	0.958464343218091	0.949356028462564	0.937973232235826	0.946913370114241	0.949696416788766	0.918562137466942	0.964265261547604	0.931521381751718	0.955281468978023	0.946922284647436	0.939318523751150	0.935940935923940	0.919985499294592	0.943414922972119	0.933314468052912	0.922135604269018	0.966708234137611	0.962730252243868	0.945105829922380	0.944190635537490	0.976226918605407	0.905391359283236	0.944707643420101	0.962616261688569	0.956032814401357	0.964919863165615	0.954810769120846	0.684461690737916
0.945641205549551	0.946184235038216	0.952440820576413	0.934969267428681	0.958481006876300	0.949433506757157	0.938034305241347	0.946921309058507	0.949739697245790	0.918505426992027	0.964176727379702	0.931535220363888	0.955247209165546	0.946972090839883	0.939330424071511	0.935923290949627	0.920012583570852	0.943322784607028	0.933300654179146	0.922097510768188	0.966825778777044	0.962680390042687	0.945210658351840	0.944172900441818	0.976112356390433	0.905368258480645	0.944748334016716	0.962667484249956	0.956104428424090	0.964933547951079	0.954866184990961	0.684466458570703
0.945749335357908	0.946258450303536	0.952461759141695	0.935047463495715	0.958593975375657	0.949412173450070	0.938102545761359	0.947032028922154	0.949784304455193	0.918574216537270	0.964088585410500	0.931487689292673	0.955178707839306	0.946950954882302	0.939236452133551	0.935941124544772	0.920064209902266	0.943377029257112	0.933256612866823	0.922162110635033	0.966918592844011	0.962719873366777	0.945292464438791	0.944170439041010	0.976123493350521	0.905365434415781	0.944882393157305	0.962692628503125	0.956122854493960	0.964983541113649	0.954902365064951	0.684507128916901
0.945838068817730	0.946404768014775	0.952481455180544	0.935138035798295	0.958655771069922	0.949387469153885	0.938115362054634	0.947062603078092	0.949814448896417	0.918593261096523	0.964097435868248	0.931449594905450	0.955196407900243	0.946991912456410	0.939316792831135	0.935977992329629	0.920132163494444	0.943486429046644	0.933247002023351	0.922115977079461	0.966813187966673	0.962681726771239	0.945323056893644	0.944232720686255	0.976232602313375	0.905255807025277	0.944945340069091	0.962714225569857	0.956074604271354	0.964931501200359	0.955063372639128	0.684435818423897
0.945937661958573	0.946602052846246	0.952508648952320	0.935309231982150	0.958542819154357	0.949449299652869	0.938139625725614	0.947236205926670	0.949744727017406	0.918701817147587	0.964087053243267	0.931429554182505	0.955207832215653	0.947069326463653	0.939326153764875	0.936003121896956	0.920269953553231	0.943561732341981	0.933256411400445	0.922201427220553	0.966547602118482	0.962651513962669	0.945346652568373	0.944323525662977	0.976164223447743	0.905213636191105	0.944836148211011	0.962854904275226	0.956176894897829	0.964972325578107	0.955140589135933	0.684357702024409
0.946077198906253	0.946736007585619	0.952469674074447	0.935441263927910	0.958578226844545	0.949498081900542	0.938110324726208	0.947333979276171	0.949845439330707	0.918708280013634	0.964057199065179	0.931458884954186	0.955265110253389	0.947150374416847	0.939476375543871	0.936116289854490	0.920346649607797	0.943579544405400	0.933332140744790	0.922239576219532	0.966508730721974	0.962707313529192	0.945371618572887	0.944425924465447	0.976206894849046	0.905183821153949	0.944808800016694	0.962937531740758	0.956287638675172	0.965064569811423	0.955256698042236	0.684391991278589
0.946126567372685	0.946764703035100	0.952338808880462	0.935570861329338	0.958618885158927	0.949464393995882	0.938135621101401	0.947361677109606	0.949929746176868	0.918728279917186	0.964014540979540	0.931510008320464	0.955295106479591	0.947140484140877	0.939495973187196	0.936133273011839	0.920406144050928	0.943605314826252	0.933325664849627	0.922302138420981	0.966601883297138	0.962756059849343	0.945385979422189	0.944446299786123	0.976186352897960	0.905272241384000	0.944780674197610	0.962995434530551	0.956383454348427	0.965108099886289	0.955320293979245	0.684311145344059
0.946053268182350	0.946732969314636	0.952279716119070	0.935562061598418	0.958574913135616	0.949465305211171	0.938182619192741	0.947367450915783	0.949931448965381	0.918790902767833	0.963964839670030	0.931538136205263	0.955343273874130	0.947153499599259	0.939564662592654	0.936108357808644	0.920382751455683	0.943591297584276	0.933339478075179	0.922300396486773	0.966574215048796	0.962710416710831	0.945474970469104	0.944504876373690	0.976222345851580	0.905321958829774	0.944867030429226	0.962917344321619	0.956435328145072	0.965113306535950	0.955377206445618	0.684250856894853
0.946025812632057	0.946676125473274	0.952240043029306	0.935596099742475	0.958624166227321	0.949389531866407	0.938262475808683	0.947387144061671	0.949929310473636	0.918771669827053	0.963974493775075	0.931542892208767	0.955415302834788	0.947018914498242	0.939635735687804	0.936009288556766	0.920400023701290	0.943565256849341	0.933414071766439	0.922363675678889	0.966599912565145	0.962621781356537	0.945481421797052	0.944401699199862	0.976211900324483	0.905282816502908	0.944985564530779	0.962819694950847	0.956472594512317	0.965116214125603	0.955361719247229	0.684218079932632
0.946020452023796	0.946652754711892	0.952212348727110	0.935653554541222	0.958639309454221	0.949433502571854	0.938362451608857	0.947368153772262	0.949908950891205	0.918797704678387	0.963940751936884	0.931508130078435	0.955556960815156	0.947051294877687	0.939730618678127	0.935979321503417	0.920456804953188	0.943468502782545	0.933367692379711	0.922363523254016	0.966536332901196	0.962509231042701	0.945465521591960	0.944306928681525	0.976213072055075	0.905224697882208	0.945079380688592	0.962788606616317	0.956471253901154	0.965099706399297	0.955280252873333	0.684203885311183
0.946010119867627	0.946627373067576	0.952237417767062	0.935597756391093	0.958719996592277	0.949445067049936	0.938409751733444	0.947291110702957	0.949863857483102	0.918841131305577	0.963916512961261	0.931548980969976	0.955509066067573	0.947030408443096	0.939638070977017	0.935970724894856	0.920480031592536	0.943506855931865	0.933302610030715	0.922382869929351	0.966617328729187	0.962481285114046	0.945435340344485	0.944169609648315	0.976173242212106	0.905245298282395	0.945259907490917	0.962738950616569	0.956491412543309	0.965174753120969	0.955187430408003	0.684183624387739
0.945975870477364	0.946642468562747	0.952238639504162	0.935544234288883	0.958734331875896	0.949431001496579	0.938463684734720	0.947217957349070	0.949746225731734	0.918779919141342	0.963912088861212	0.931487328574816	0.955415410005883	0.947009107656158	0.939641231240052	0.935990463685085	0.920426382571256	0.943547246957399	0.933330652460046	0.922358018736831	0.966622292617273	0.962426526853829	0.945390975266921	0.944175379892946	0.976242112019848	0.905168250429392	0.945339488070864	0.962715889750212	0.956369550600180	0.965097954140443	0.955222214981873	0.684112159028329
0.945948320565375	0.946626696294747	0.952223935876544	0.935528136015589	0.958643728879182	0.949371157234601	0.938550450302031	0.947284582975783	0.949606482163522	0.918844441182695	0.963833723075445	0.931486211429093	0.955328410129935	0.946946432831094	0.939503635868707	0.935901446135876	0.920477420741257	0.943633712176341	0.933323929751734	0.922469169296884	0.966492238556166	0.962425508643796	0.945427606672400	0.944275391139350	0.976141252765110	0.905105320148670	0.945181290112329	0.962680285323376	0.956317391944819	0.965046923909686	0.955281067342913	0.684041593212662
0.945955776880005	0.946603965927890	0.952224354542716	0.935530497517826	0.958626475826771	0.949280851481210	0.938544353641755	0.947332350156535	0.949588168280476	0.918842691320103	0.963758133796338	0.931503148848317	0.955297869989513	0.946893276977148	0.939502632300159	0.935903466717248	0.920546262817922	0.943777649329049	0.933364850414373	0.922466172367134	0.966489283171910	0.962466653920636	0.945523755113225	0.944383603182220	0.976129576597712	0.905030615265271	0.945107205812630	0.962700895785973	0.956257449005956	0.964928239268911	0.955410019590887	0.684099040282641
0.945924679018412	0.946502456657170	0.952288487284950	0.935524868140255	0.958628854376675	0.949172096664627	0.938524242376367	0.947389705077739	0.949491524864532	0.918931539495804	0.963761802248548	0.931410226147764	0.955237376885379	0.946753322517911	0.939463066492732	0.935843704504331	0.920652893752220	0.943922193690951	0.933310306564736	0.922444575238864	0.966626697245472	0.962401115033943	0.945531389313148	0.944492329493479	0.976050888866035	0.905030774924807	0.944983220001787	0.962695181067303	0.956199625285549	0.964805244419454	0.955450187210282	0.684047133170816
0.945920723943373	0.946447355496218	0.952393037147905	0.935384896714602	0.958517427021892	0.949123702317322	0.938456411077395	0.947374877584070	0.949413248377724	0.918928793201511	0.963864718296167	0.931289370865549	0.955157412426774	0.946679041134703	0.939471023749405	0.935821328459307	0.920665613608065	0.944069922361128	0.933267053265653	0.922334470824835	0.966578469005588	0.962241263283603	0.945533303774817	0.944590926284807	0.976003687095750	0.904970127507160	0.944929110897466	0.962614966156445	0.956197631493042	0.964717800818297	0.955463370402594	0.684109207731969
0.945901869962886	0.946353629753354	0.952498610566372	0.935306391474968	0.958454420200056	0.949074591548429	0.938494972249535	0.947288692804773	0.949366413723876	0.918886261748829	0.963994373374708	0.931213849999661	0.955065276371731	0.946493880169619	0.939438645351988	0.935737756650306	0.920617303189210	0.944073836641327	0.933330561599151	0.922341486796913	0.966599638754599	0.961996410042558	0.945514799590788	0.944584864698901	0.975903360094003	0.904882537741282	0.944784109347761	0.962549429271232	0.956307555556697	0.964655591857140	0.955432785571541	0.684115142479210
0.945920140266645	0.946289376593830	0.952545350480941	0.935306966710897	0.958337620380453	0.949143183777424	0.938483451209783	0.947285127984332	0.949354301474452	0.918869487601620	0.963987719262174	0.931135895828972	0.955077372601508	0.946456655990492	0.939442196746263	0.935743773943785	0.920491379620106	0.943972198964844	0.933378016056199	0.922329977781566	0.966704998807701	0.961842683958353	0.945556561288607	0.944605533207386	0.975831571141142	0.904889361669726	0.944662030438100	0.962473269653304	0.956388069387367	0.964567024779651	0.955507712070636	0.684133189359524
0.945931694495734	0.946199863458285	0.952537324530853	0.935278185311298	0.958308539678567	0.949110921950223	0.938411587686001	0.947372668061309	0.949350901002319	0.918967530531084	0.963894565525848	0.931062160840674	0.955006573171428	0.946417640221839	0.939294841026987	0.935760907065414	0.920359176736088	0.943984910156237	0.933433687298363	0.922465032605037	0.966838562519705	0.961848396414963	0.945599698596713	0.944538228940714	0.975798776649969	0.904999752386283	0.944653976698450	0.962379153746186	0.956410876339124	0.964582430770685	0.955547069176149	0.684165203917362
0.945876806393136	0.946148389316368	0.952493277230027	0.935204012132141	0.958331833785986	0.949079883964986	0.938299560416383	0.947351608282561	0.949325794787932	0.918956914843100	0.963826550913777	0.931048205504953	0.954939924844569	0.946447611513388	0.939323064977486	0.935767882142718	0.920261690052589	0.944058367791252	0.933496266456582	0.922520339370779	0.966762415121198	0.961759129658619	0.945656520614090	0.944502358103850	0.975861749038827	0.905007239993652	0.944618096656553	0.962340896640303	0.956332437981605	0.964538178862843	0.955667835589119	0.683991719577559
0.945886980158757	0.946203913466435	0.952479022368781	0.935187497042332	0.958239258097509	0.949096879366433	0.938188844506678	0.947439126098697	0.949201905285978	0.919050622740434	0.963748444244167	0.931073534806750	0.954864275400860	0.946476017214683	0.939265751125151	0.935712665987314	0.920279298694466	0.944140433478141	0.933565585806184	0.922666586271028	0.966511174890194	0.961682812807104	0.945712430236507	0.944528929250359	0.975783246687688	0.905031797385589	0.944447742490993	0.962354188099637	0.956270244350436	0.964496258961588	0.955668253215005	0.683753776253100
0.946001080095805	0.946284035135088	0.952457523096167	0.935176824893556	0.958264150689675	0.949110319361881	0.938078844240933	0.947427061859277	0.949223301183243	0.918990357991489	0.963689295363538	0.931095981617129	0.954794672720470	0.946497738776192	0.939284537538090	0.935714894478806	0.920235473627064	0.944131815465763	0.933596309789883	0.922630359314723	0.966466458051483	0.961732096252661	0.945758253029849	0.944478205188140	0.975836337676707	0.904994152558261	0.944336268331378	0.962323123260675	0.956175959759462	0.964500431970155	0.955630130510524	0.683627620695569
0.946063671199452	0.946304583366827	0.952405510662334	0.935168970556188	0.958216636865499	0.949058245917870	0.938034730311068	0.947352558944735	0.949188726190105	0.918944348923108	0.963626333527436	0.931100507234685	0.954681806463119	0.946425390929796	0.939107342320036	0.935640744956122	0.920220372522389	0.944095797228072	0.933436506169250	0.922594310132499	0.966617381676098	0.961770400535260	0.945728333786017	0.944347153399424	0.975744271321642	0.905027085341267	0.944196478239529	0.962303042498586	0.955991438689679	0.964531154830363	0.955547344064594	0.683450083352825
0.946018344831105	0.946297406483318	0.952424212343598	0.935112599755760	0.958085634743264	0.949028334254809	0.938002126874308	0.947285585400584	0.949118264348461	0.918947262207236	0.963582360626648	0.931063021152059	0.954534317583114	0.946470201535199	0.938955875990700	0.935613941738733	0.920138761738172	0.944085222395084	0.933320813570543	0.922558764470290	0.966602191836629	0.961773425485851	0.945718087254018	0.944331707431101	0.975640460388655	0.905053694254226	0.944188585202046	0.962196444724517	0.955752199292749	0.964536469144138	0.955488380222629	0.683297221668984
0.945932542642916	0.946211880142303	0.952420030006607	0.935131547184198	0.958031217112483	0.948923420208677	0.938047073539811	0.947232586017053	0.949111932113201	0.918929070578972	0.963545574732539	0.931007134219169	0.954402364854696	0.946390825253196	0.938887023089832	0.935548078404978	0.920124862606205	0.944041210868610	0.933292854460342	0.922600554328284	0.966597932734409	0.961788436220532	0.945649519550169	0.944223009607233	0.975516258276521	0.904981829390496	0.944254957205956	0.962130678018610	0.955614863209407	0.964543119274159	0.955418213943670	0.683141781510412
0.945860879105498	0.946166622700582	0.952404273072654	0.935108224252474	0.957967895436116	0.948922704966591	0.938100289773123	0.947221536199161	0.949081522853802	0.918985595628671	0.963539648390676	0.930946596489493	0.954375483790878	0.946409739102623	0.938896154980439	0.935533510544999	0.920118460355785	0.943926324312815	0.933184590964740	0.922534194240193	0.966517379846243	0.961797288704789	0.945641046471089	0.944126427487015	0.975434316355285	0.904903127233238	0.944258113122199	0.962097122380290	0.955504195798309	0.964529251464785	0.955355331718387	0.683018438041788
0.945757530968210	0.946068335332754	0.952377092418317	0.935020395575670	0.958000046823692	0.948905486722963	0.938088366747922	0.947154127402505	0.949064220803474	0.919095363355900	0.963528727123106	0.931004556931185	0.954292547074850	0.946372975125993	0.938805588895539	0.935551960315005	0.920007656862180	0.943951780472457	0.933016594344606	0.922509129310863	0.966628916032850	0.961869493497089	0.945645616604138	0.943992986839871	0.975361685796846	0.904906092488730	0.944350373058003	0.962035142870394	0.955487340181556	0.964600504005689	0.955299194038609	0.682928790169394
0.945600936575481	0.946004458609959	0.952301730097866	0.934983446950291	0.957993466195354	0.948891317445334	0.938053519496994	0.947075824943489	0.949036887708271	0.919059924950070	0.963533129235909	0.931016580047230	0.954187002169740	0.946360182034779	0.938856839668723	0.935642836810923	0.919862013804551	0.943944844117621	0.932967100960003	0.922456231289323	0.966633593586003	0.961884922046264	0.945672227914863	0.943979324510044	0.975443012597779	0.904878833439536	0.944413755828229	0.962067559603132	0.955369584262855	0.964520978988644	0.955343555298670	0.682816510999267
0.945475133539541	0.945972005759058	0.952231066420819	0.934982517069221	0.957919210590201	0.948874965103899	0.938047950715421	0.947147166611392	0.948957057164545	0.919119220743294	0.963483845336998	0.931043850347938	0.954065851879628	0.946307916963429	0.938812596702396	0.935605351173722	0.919774051448576	0.943949087248255	0.932919556232873	0.922555883754241	0.966612187733688	0.961928620410126	0.945763478914014	0.944011989262579	0.975381716025896	0.904877427024419	0.944307157465579	0.962055770864970	0.955365574240641	0.964433144921393	0.955338366421365	0.682746088020394
0.945409987243849	0.945974430931589	0.952156187039465	0.934985396511016	0.957955522375490	0.948883293026931	0.938044074314188	0.947178498411773	0.949009985141444	0.919056877799595	0.963431287623297	0.931076495675303	0.954132631191525	0.946324747943678	0.938889147329375	0.935702801012821	0.919703637686200	0.943924714963810	0.933005545680032	0.922593153158054	0.966664353136703	0.962003056918406	0.945854892214999	0.944055526417420	0.975470520290545	0.904925904255424	0.944310924206040	0.962061799873453	0.955383313424689	0.964349715600900	0.955444253841051	0.682818480750377
0.945313349977982	0.945890748029571	0.952143552834827	0.934997211462692	0.958041200517954	0.948861047822046	0.938075457953256	0.947193200440298	0.949011969003066	0.919058007933987	0.963382209809126	0.931069656945391	0.954244757553712	0.946335950215184	0.938917707630655	0.935720119344224	0.919734683752166	0.943920017830067	0.932978537475387	0.922657169480481	0.966797455162775	0.962023354769970	0.945887125814834	0.944109849002689	0.975510832172672	0.905096144527769	0.944284210775067	0.962056603244970	0.955389571071087	0.964348760221944	0.955525449479611	0.682807971331544
0.945255502243388	0.945829555836396	0.952206757718869	0.934855201246071	0.958098102579507	0.948874038529874	0.938037843635161	0.947199447308657	0.949027374425575	0.918996683236712	0.963394459760836	0.931132808247454	0.954292685104647	0.946465457394202	0.939006820611796	0.935749599644652	0.919681427123284	0.944002520951879	0.932957506813525	0.922603085536000	0.966776544313267	0.962039629844659	0.945872506317427	0.944167749348348	0.975544231457218	0.905193791612180	0.944376084379877	0.962035251596961	0.955395733004039	0.964422550738772	0.955619002466711	0.682859059937302
0.945209200532691	0.945737226361677	0.952283863393171	0.934816265634160	0.958190052774052	0.948926287301089	0.938065927515339	0.947152811023132	0.949050465380382	0.918891445874918	0.963514721714250	0.931237846606858	0.954299781454493	0.946492357441090	0.939043973791997	0.935701663299124	0.919642797001774	0.943968346490771	0.932992697734971	0.922605198605846	0.966848730662614	0.961985427276869	0.945824947496334	0.944188081749493	0.975550304698649	0.905226286925288	0.944430575236000	0.962101341193820	0.955458192976957	0.964504980905226	0.955594927293295	0.682824090494223
0.945287958517051	0.945709544494576	0.952381998375147	0.934889223227217	0.958168733174115	0.949057155012549	0.938150470272333	0.947158137572285	0.949079590630813	0.918823950562490	0.963569726141399	0.931274237916220	0.954343012280836	0.946639377110014	0.939067679064763	0.935746130652993	0.919629146328488	0.943835424626859	0.932996548292732	0.922552214364290	0.967005096753112	0.961979713199230	0.945900640562351	0.944142085809929	0.975562914752408	0.905248394020005	0.944489593446277	0.962147899491161	0.955527674474018	0.964578701706733	0.955659116764161	0.682754570261225
0.945346694005989	0.945676618337782	0.952478248466210	0.934885989342431	0.958225960083233	0.949068382522783	0.938192021097335	0.947222423328394	0.949074134715827	0.918817549968294	0.963564127053593	0.931206514965480	0.954279958229897	0.946705935209678	0.938965969093404	0.935823851164069	0.919611994765404	0.943846091842682	0.932935312758622	0.922576683212709	0.967098964182966	0.962061839858749	0.945912729105063	0.944033690593652	0.975640330694657	0.905286407915546	0.944595269020838	0.962133638667814	0.955518186061196	0.964687825644943	0.955624586920104	0.682684528223934
0.945361384239789	0.945704102599703	0.952543195103958	0.934876903488152	0.958241719001760	0.949041907233800	0.938152627074639	0.947160743716292	0.949035075601151	0.918718537423351	0.963623687633910	0.931133922133547	0.954280345580868	0.946792725125223	0.939036549935788	0.935901270578211	0.919589580571391	0.943890643624406	0.932844366078588	0.922436196359626	0.966973324011584	0.962048601906505	0.945865928674096	0.943951266199445	0.975781744999808	0.905210611604508	0.944620467039010	0.962117345961622	0.955409349976256	0.964670850270505	0.955658663579375	0.682491951378393
0.945400444269165	0.945826412543640	0.952575926775389	0.934964963196375	0.958155596635642	0.949079578380778	0.938087452126129	0.947213558623404	0.948872527920451	0.918656646853378	0.963654069317912	0.931120899971797	0.954290969630273	0.946856094935625	0.939013452211579	0.935900311409265	0.919624073372043	0.943867238897683	0.932745990366136	0.922402195050851	0.966667945492253	0.962049435512511	0.945805860347585	0.943896963365047	0.975760821729535	0.905150054996170	0.944489460021339	0.962192886276973	0.955441502207604	0.964696352411029	0.955558515563299	0.682287065743910
0.945509005304347	0.945929834491625	0.952514387477177	0.935069421696158	0.958208149977583	0.949092171247912	0.937939454058730	0.947172204822646	0.948830192697657	0.918504653321732	0.963641170084383	0.931167919912385	0.954281590090767	0.946895640526404	0.939097145585794	0.935965929057116	0.919596038063187	0.943833156813386	0.932681896338653	0.922271962403188	0.966590506309999	0.962124248923490	0.945748382908825	0.943872777623292	0.975810676277116	0.905034362843573	0.944437808107374	0.962217588476256	0.955448015430734	0.964769972997934	0.955481683258895	0.682199780477928
0.945530113895236	0.945953387605933	0.952388735936818	0.935191810761389	0.958255557752021	0.949012991879824	0.937874978081192	0.947073945713146	0.948766967121188	0.918407241169254	0.963627830270998	0.931227967561425	0.954205598496248	0.946840276618040	0.939025171131612	0.935940608756912	0.919570147994456	0.943818968650342	0.932532229380342	0.922174167742020	0.966646539166710	0.962143938571274	0.945694299516256	0.943777153159539	0.975761295166204	0.905009585507648	0.944369595584278	0.962208296392842	0.955411187406956	0.964815796994284	0.955369491274626	0.682024612545189
0.945457877464820	0.945936267335336	0.952370078092961	0.935193129786976	0.958195496406850	0.948978544051990	0.937871520430435	0.946944804311634	0.948685685126169	0.918397353010779	0.963626311739431	0.931225729176253	0.954169780764338	0.946828286489027	0.938984469942197	0.935901483479817	0.919526300430679	0.943815685409551	0.932450263675919	0.922036754482177	0.966563814186182	0.962072270546856	0.945743081365860	0.943753076402904	0.975737165069888	0.904972378320511	0.944441736333123	0.962100170692505	0.955335109749544	0.964821073126145	0.955284604074413	0.681897709651098
0.945434099404636	0.945896587666879	0.952403099749114	0.935242720178677	0.958212634923779	0.948902392485755	0.937953790488320	0.946880304684608	0.948661214844299	0.918360700684315	0.963686994283852	0.931206845886575	0.954181234059846	0.946703665643081	0.938931498976257	0.935806619616332	0.919590013584995	0.943809538241755	0.932468376150164	0.921974221797801	0.966550511635905	0.961974689896662	0.945749660611347	0.943663963380520	0.975627166434728	0.904865504327894	0.944558548593547	0.962015476705504	0.955267629982790	0.964836437897433	0.955208724183612	0.681844594860627
0.945472068309378	0.945869311701739	0.952424404585714	0.935260808629383	0.958174855624236	0.948936921988936	0.938063559016497	0.946820221998692	0.948664192311454	0.918346362594334	0.963698965062360	0.931126638691974	0.954292113323523	0.946745176300604	0.938942596212318	0.935771743254730	0.919688424678029	0.943709089240008	0.932411115893385	0.921873404405882	0.966485490090909	0.961877765260574	0.945747763983095	0.943635186249510	0.975570887515189	0.904770636395604	0.944600027164359	0.961993775853137	0.955190587209456	0.964865339864636	0.955116564318224	0.681845258261032
0.945505501649374	0.945824338077463	0.952491428733131	0.935181560317913	0.958206021069843	0.948963999818105	0.938095167733457	0.946738101126769	0.948648486999089	0.918353718765055	0.963718275466015	0.931129444098624	0.954224887517049	0.946733279322609	0.938808117294876	0.935764891796045	0.919736770642037	0.943740973763514	0.932337754174607	0.921833117596259	0.966593367889780	0.961860576754536	0.945696784583096	0.943564468680537	0.975490839459441	0.904779644142580	0.944689455899500	0.961964562077895	0.955160395401866	0.964990877383334	0.955029570561136	0.681872800098885
0.945517212364783	0.945813192540211	0.952525030583457	0.935077782194597	0.958176840045165	0.948997958361193	0.938112851538716	0.946684413748225	0.948549260794063	0.918288407492880	0.963771813451694	0.931040397540665	0.954121726508657	0.946725782153873	0.938778495610205	0.935821301704213	0.919666299377310	0.943735599383947	0.932341881819958	0.921773733906923	0.966635407432417	0.961781116572370	0.945612131088019	0.943652706259888	0.975535609566854	0.904756760366946	0.944684366155436	0.961972232917050	0.955021443245555	0.964985758710892	0.955045654854951	0.681861648877027
0.945551863827733	0.945805206233963	0.952511194783610	0.934994758224947	0.958034123372361	0.949014162117590	0.938127232550772	0.946761461555554	0.948430267892025	0.918349038621945	0.963774005098822	0.930990663099301	0.954047199106740	0.946673870649816	0.938634849478008	0.935787509421023	0.919672000985367	0.943742949437257	0.932344012802794	0.921863867674149	0.966529444443824	0.961777411955370	0.945584100053116	0.943788395766767	0.975442217416626	0.904772141773913	0.944477563899697	0.961953772147748	0.954997471189305	0.964977128532544	0.955071098535712	0.681846519541122
0.945597773751857	0.945821726583818	0.952501243755702	0.934932303454767	0.957979977392986	0.949014122709269	0.938006900541927	0.946820279422655	0.948395717092183	0.918357240031114	0.963747333373236	0.930978897102583	0.954075808150281	0.946681205547788	0.938655850573922	0.935843418451214	0.919703671153301	0.943781479277783	0.932397816772337	0.921865870792343	0.966528628032933	0.961877073041830	0.945540974333132	0.943939753783557	0.975481518113192	0.904799761801506	0.944385982676120	0.961977014798071	0.955000811867311	0.964876813587269	0.955151484356946	0.681953658790311
0.945588020332268	0.945755798648524	0.952575690777035	0.934902284455763	0.957976940676089	0.948982956479315	0.937863534644459	0.946911715446663	0.948278593783987	0.918476451933048	0.963746076991794	0.930883964983737	0.954098196192992	0.946634381118313	0.938665536688532	0.935847494990584	0.919825034814960	0.943828370746073	0.932352152328273	0.921871356091693	0.966651122183399	0.961891291965705	0.945407530560721	0.944065722617103	0.975502786406089	0.904904903077417	0.944276001341961	0.962001142949399	0.955048161080177	0.964754707384400	0.955133831575998	0.681951411511482
0.945621002382016	0.945711487025786	0.952689709760357	0.934742403856267	0.957905295571998	0.949006741390159	0.937672266250787	0.946923975164617	0.948173738832984	0.918482513051217	0.963826953174515	0.930800209760083	0.954114391594618	0.946650087616462	0.938696903320884	0.935857871132900	0.919846026564867	0.943870715984063	0.932301928753246	0.921733674853067	0.966605098170354	0.961825978333260	0.945312810285341	0.944162619933963	0.975589627854060	0.904928059661778	0.944275645703872	0.961945255438747	0.955133730456930	0.964666155467367	0.955110927805031	0.682063151703141
0.945620104306911	0.945630723522537	0.952800776809650	0.934632270674106	0.957890415057570	0.949019997133290	0.937615008660369	0.946857364733895	0.948101652025600	0.918425794634427	0.963989283384651	0.930770861374962	0.954119738861745	0.946544496028364	0.938671781036900	0.935781646736605	0.919834835014204	0.943793773017923	0.932357201316003	0.921641021677301	0.966635058897305	0.961698040464091	0.945219228616967	0.944130776817028	0.975649891394786	0.904910674906586	0.944234078996515	0.961934480126777	0.955323590112059	0.964603239303028	0.955023493913098	0.682118550947109
0.945679224705492	0.945593865194722	0.952869383164142	0.934638301333247	0.957811023417106	0.949129907702438	0.937507083585754	0.946852520947624	0.948040026613014	0.918373052805105	0.964000790235962	0.930709124749109	0.954168476775422	0.946574579373251	0.938660291277809	0.935788940717287	0.919788127562332	0.943594601177168	0.932360423324374	0.921529472339507	0.966752303493074	0.961669567711200	0.945207323114863	0.944098518050528	0.975683832177975	0.904942821538053	0.944212497667591	0.961935633522306	0.955448655677621	0.964546048192607	0.955051701794012	0.682183838716625
0.945741954639449	0.945539768832094	0.952860767154934	0.934590863786442	0.957798247516481	0.949133836129388	0.937366309735203	0.946909694324474	0.947963803160483	0.918424227098665	0.963921310072934	0.930627270552442	0.954122861056869	0.946567058098364	0.938517818064823	0.935831143185189	0.919735101446600	0.943468973547728	0.932335655933762	0.921541650079579	0.966878261294522	0.961755889418188	0.945194475445569	0.943969980245400	0.975696650068533	0.905003904908479	0.944252355467327	0.961896143664241	0.955487590514985	0.964594819092394	0.955035679100401	0.682272936779091
0.945697903673440	0.945533249278532	0.952802038292868	0.934515805597055	0.957788560671263	0.949107434884156	0.937272497234159	0.946832943813115	0.947899828745561	0.918320700150068	0.963863476760240	0.930581639390574	0.954082451971525	0.946616765570946	0.938535512261066	0.935873392456988	0.919711852340460	0.943441079452769	0.932305331229508	0.921487487890715	0.966808839595168	0.961677422717763	0.945214615917719	0.943894942787323	0.975791369688523	0.904952387698673	0.944239291417053	0.961866539625872	0.955387894102208	0.964576686039099	0.955082390196462	0.682188099808332
0.945688386607080	0.945627701503962	0.952769364093490	0.934511991205017	0.957664325515145	0.949140417975161	0.937259281906224	0.946865508284651	0.947775572064408	0.918291488567579	0.963794444812319	0.930550317443660	0.954055598799479	0.946648793129008	0.938456907672422	0.935887048105776	0.919764429255151	0.943440390508873	0.932291808904274	0.921566744652499	0.966581950230902	0.961559877625912	0.945277050665565	0.943851721730299	0.975756863622233	0.904920406972404	0.944084533729578	0.961882182940294	0.955347916556916	0.964592349891706	0.955022277184080	0.682088605087331
0.945760179512122	0.945723085769003	0.952724157418873	0.934534548361938	0.957693327546547	0.949143554268780	0.937240438636021	0.946811827918764	0.947833010711562	0.918114312068886	0.963758909624672	0.930511254993117	0.954048330650646	0.946687691818828	0.938512569292012	0.935945074198864	0.919756788736366	0.943387991550243	0.932286577373457	0.921473546800297	0.966548305172770	0.961529923384742	0.945336256288113	0.943811164901470	0.975849748216533	0.904827849923502	0.943954522051727	0.961855969464028	0.955295784971722	0.964684448783357	0.954958382990525	0.682142984542340
0.945796186768299	0.945754702609619	0.952661891436163	0.934545669991636	0.957654106133907	0.949061658569651	0.937284021293587	0.946723865473683	0.947847855038289	0.918013131547065	0.963739300231488	0.930480827418065	0.954002065855679	0.946627352766201	0.938419183925823	0.935948308988220	0.919805259617651	0.943346876255295	0.932157608676606	0.921413282964914	0.966686858701958	0.961476239977172	0.945330725682413	0.943749512101481	0.975782551000137	0.904784095682696	0.943810615608579	0.961819474543519	0.955187104279618	0.964785063180790	0.954883839692104	0.682147030362743
0.945717689214643	0.945781404681890	0.952712977918683	0.934480144325181	0.957543354420182	0.949000607474834	0.937268511394905	0.946671912160732	0.947845603239593	0.918011568639062	0.963731029566331	0.930434629036992	0.953949606655466	0.946627806540548	0.938364070533753	0.935964407154751	0.919780384307747	0.943352396690887	0.932080642616235	0.921384274448794	0.966636674213329	0.961440128876763	0.945368422382814	0.943822865842551	0.975703935199093	0.904759501755717	0.943818803797562	0.961740899006662	0.955051743707363	0.964815968506207	0.954864313162885	0.682179882985463
0.945627462835893	0.945720414823690	0.952777877477218	0.934484400616970	0.957484760125521	0.948923684424165	0.937338671918364	0.946732201547896	0.947940728343917	0.918003182587113	0.963793679483585	0.930425055292147	0.953928818648620	0.946513207822876	0.938386821545863	0.935938489759583	0.919799274663364	0.943348168050672	0.932080141027658	0.921471508704976	0.966587633924757	0.961452276885833	0.945320178431299	0.943831425273197	0.975617243674706	0.904676144409475	0.943934743928354	0.961719324079017	0.955047340466455	0.964850966182399	0.954866481391557	0.682214758125931
0.945583691255741	0.945713139428097	0.952830149369707	0.934491780089398	0.957425585190421	0.949009623088529	0.937425810338731	0.946832201610067	0.948030866983798	0.918126771814031	0.963890468510523	0.930413623658875	0.954020185279700	0.946552491652917	0.938525967055657	0.935956222832478	0.919833168723390	0.943280318714650	0.932076969570859	0.921453289382610	0.966471687877770	0.961489282043221	0.945353825300362	0.943897540535371	0.975626441753164	0.904641100419874	0.943976391469677	0.961773627625981	0.955077324091921	0.964845653096260	0.954869935320180	0.682305477723449
0.945557159251718	0.945666160497141	0.952854311567071	0.934422950594396	0.957486791828832	0.949085006023773	0.937447889396198	0.946851441753860	0.948065813530473	0.918319904999737	0.963989756099585	0.930508430784087	0.954037523721707	0.946557498512147	0.938523073917799	0.936017818886840	0.919791496809964	0.943328564756772	0.932057320729190	0.921489329744477	0.966589791116633	0.961629752485129	0.945410994918185	0.943924364738084	0.975669987168545	0.904720080975224	0.944110794464031	0.961827936480229	0.955188656484347	0.964911737182989	0.954879002588431	0.682414761200109
0.945487892629645	0.945657552946354	0.952826887674357	0.934416021872455	0.957509385328191	0.949122453664367	0.937481153297130	0.946856895464534	0.948056216945789	0.918370982486081	0.964092237976463	0.930538867337570	0.954022804061993	0.946608770379171	0.938658478022155	0.936181721849193	0.919683821615888	0.943333687603505	0.932108005224954	0.921492394948364	0.966610517079348	0.961738079746194	0.945479311181612	0.944025615159269	0.975882663820144	0.904780822145196	0.944194723248785	0.961981834802467	0.955198861624782	0.964856081702790	0.954997517778774	0.682472217791129
0.945454919243995	0.945658666259893	0.952801078259841	0.934381228093050	0.957421656970924	0.949117984644520	0.937531466939364	0.946973239681935	0.947982704795626	0.918462682028915	0.964105192984676	0.930591044092768	0.954013544780018	0.946608658310876	0.938695113958985	0.936177946015862	0.919621048981530	0.943334281332285	0.932102525232213	0.921615446851109	0.966599041934538	0.961883724006470	0.945592750079645	0.944079585658974	0.975925030652881	0.904873782032407	0.944101207253136	0.962052157997357	0.955318852262439	0.964829783388936	0.955033509435229	0.682559600786712
0.945423589686890	0.945654345338143	0.952735139634000	0.934343932313100	0.957443532560121	0.949121905871364	0.937515532126817	0.946977034955871	0.947969916593794	0.918365613024510	0.964049788401697	0.930664868504543	0.954126297239123	0.946660219578996	0.938846775538323	0.936285953500327	0.919506822358157	0.943298861501955	0.932187848335055	0.921618348839304	0.966669043997975	0.962030908389626	0.945665610355232	0.944091076983834	0.976073254470912	0.905001949656686	0.944120472534819	0.962084562285921	0.955405666121204	0.964775083118682	0.955104551713064	0.682756084929224
0.945331629779005	0.945555826453959	0.952723051350386	0.934371298672926	0.957535986459951	0.949104397577680	0.937507565944073	0.946945315463764	0.947906426251931	0.918309824597118	0.963945583165746	0.930684452424492	0.954212780529241	0.946650660582595	0.938915881831728	0.936315613659090	0.919487167179410	0.943262990556507	0.932169523645031	0.921653227532184	0.966809744868993	0.962086958816889	0.945663793286330	0.944086703430182	0.976100962871291	0.905227350149778	0.944113641328931	0.962063972942647	0.955447554997590	0.964762617520516	0.955105798058556	0.682857508508291
0.945260741954784	0.945473637465082	0.952750039611886	0.934249179366884	0.957623943811545	0.949104887300638	0.937479159477725	0.946924681950038	0.947893406365827	0.918203631808362	0.963874777752859	0.930774437270913	0.954212511819704	0.946749449587385	0.939040680705821	0.936327584436730	0.919404828302523	0.943305687881678	0.932145051863760	0.921549878122184	0.966758107851765	0.962085330290683	0.945660566256935	0.944099118719904	0.976069702549622	0.905366098070355	0.944193585856787	0.962017181412858	0.955459217770829	0.964836514600218	0.955119729206867	0.683027898934422
0.945209236908529	0.945403033320678	0.952781129841335	0.934244742885994	0.957748237476497	0.949100297149347	0.937523521173791	0.946891327093953	0.947944768014578	0.918078853639269	0.963894398507356	0.930886186735590	0.954140401399024	0.946731131524115	0.939129863973759	0.936253895952930	0.919366763200274	0.943252497913504	0.932209593951068	0.921535168075085	0.966779513040980	0.962009336347337	0.945645366906269	0.944099749050185	0.975993018178677	0.905404332228081	0.944232813846437	0.962053581411396	0.955533432260610	0.964886105056202	0.955060648622778	0.683122848884120
0.945304445630703	0.945422135427998	0.952820292160401	0.934379919650199	0.957775315017452	0.949170259674429	0.937641887535368	0.946915626154392	0.948038539079615	0.918056239919088	0.963821472862982	0.930938936300826	0.954138399240495	0.946821503592373	0.939197809169623	0.936264157362180	0.919392298387880	0.943152609894129	0.932246664530324	0.921542406534559	0.966875004594032	0.961998740718942	0.945745377984320	0.944095024551977	0.975911305222572	0.905411408685799	0.944311376455486	0.962088710367472	0.955638910890409	0.964903270614949	0.955147847582920	0.683219810677138
0.945403343218049	0.945485776745137	0.952920215653566	0.934474602135815	0.957887215891711	0.949140658195194	0.937743257138113	0.947034879490161	0.948121332559474	0.918133020353480	0.963749329220392	0.930903642781193	0.954088784628580	0.946839023544995	0.939141929544580	0.936302187849214	0.919442562455253	0.943191100830471	0.932244915939984	0.921641247759172	0.966951289874082	0.962080587489211	0.945812059218524	0.944088315447028	0.975937924970314	0.905432835456736	0.944455979553294	0.962076167515641	0.955677668592175	0.964961166495907	0.955198586244996	0.683363822413735
0.945478366860281	0.945610518495321	0.953017759693831	0.934578919503537	0.957938127105591	0.949109744663701	0.937796383599584	0.947047914068898	0.948194204698797	0.918150448764601	0.963777736513644	0.930864034741011	0.954120021447250	0.946909717515448	0.939242049547668	0.936342359971019	0.919506493075148	0.943279391333142	0.932276426069371	0.921641696855034	0.966836801539055	0.962065725185366	0.945848090262691	0.944151259991423	0.976070174661219	0.905353125437131	0.944536644450545	0.962082270110645	0.955667171591141	0.964917606313182	0.955355373774646	0.683401898881712
0.945564637867952	0.945787474520277	0.953121589087712	0.934749859341779	0.957815839159429	0.949183645513267	0.937870474652704	0.947181732573494	0.948173695387770	0.918249458423789	0.963800206559348	0.930834859009197	0.954158211896303	0.947004048522561	0.939266876445594	0.936370097007695	0.919644888096504	0.943309431811105	0.932315010522400	0.921768923133566	0.966566764640729	0.962063281998561	0.945900578932520	0.944224099639142	0.976007322057597	0.905343893088688	0.944447514811598	0.962216984275275	0.955831998682460	0.964961885489865	0.955431841710759	0.683422433196727
0.945695634137479	0.945888719582355	0.953131401941921	0.934863174944585	0.957845863187701	0.949265523538610	0.937844237482776	0.947234963954973	0.948321956120255	0.918234658052116	0.963797658450137	0.930849962078417	0.954228635517088	0.947098123693166	0.939437391772954	0.936485826529775	0.919724550736837	0.943266098796785	0.932403017356100	0.921838255949077	0.966514456370737	0.962133116356135	0.945952526306231	0.944306277556869	0.976060404591138	0.905312280817364	0.944447275330318	0.962320211669229	0.956002319249001	0.965073094154368	0.955534669488645	0.683552336933268
0.945745259484156	0.945891431362799	0.953044265367697	0.934971120070310	0.957881466804361	0.949262918259060	0.937860859707679	0.947231994859569	0.948449764307854	0.918251174332861	0.963785743550278	0.930882544971214	0.954272383700850	0.947100352029181	0.939475361342050	0.936491186103083	0.919774240080616	0.943233713307255	0.932404296056602	0.921906634044110	0.966591781371539	0.962191226344146	0.945973567956495	0.944310821371715	0.976059512277797	0.905390380200383	0.944442932170124	0.962391097382788	0.956152814621592	0.965138102084855	0.955575461651748	0.683565157363598
0.945676694277963	0.945834900047979	0.953020878882184	0.934924076262895	0.957848195267761	0.949270366330515	0.937903434835708	0.947191501510379	0.948480933584243	0.918324440749246	0.963769126880587	0.930898251709535	0.954347237995687	0.947109482485714	0.939564274122914	0.936460402927514	0.919742873517608	0.943161597794322	0.932408625024036	0.921884118566724	0.966559329866950	0.962163826030856	0.946054433668352	0.944347198868616	0.976138251811728	0.905443653170389	0.944571980162585	0.962315282688445	0.956264118040257	0.965155791718496	0.955604549912047	0.683594847567933
0.945625510283400	0.945746355846713	0.953014591900447	0.934931147612036	0.957922140103807	0.949217167079560	0.937967961915217	0.947181955681745	0.948481984191305	0.918327672721276	0.963806556978840	0.930907593455744	0.954464807691938	0.946948634126050	0.939637216513054	0.936367560457647	0.919755000703166	0.943086063335562	0.932488889663454	0.921925230140313	0.966592067736347	0.962100993082420	0.946055342373764	0.944237352444517	0.976167929021057	0.905398601934905	0.944734316953246	0.962219738925887	0.956358950848947	0.965183992898112	0.955564540120884	0.683642721071844
0.945599148493657	0.945689423158707	0.953002517562089	0.934949859756792	0.957947087910821	0.949272492668645	0.938049340832679	0.947158525410720	0.948488813673723	0.918356848546209	0.963787199111181	0.930866496359517	0.954672615791341	0.946952224100993	0.939751753552195	0.936339877711126	0.919807560177519	0.942947256352439	0.932450973121180	0.921908451451219	0.966525406589609	0.962012380195946	0.946022918102682	0.944130478448476	0.976203028861575	0.905331059678401	0.944859128975263	0.962189470526295	0.956423948631515	0.965180139697411	0.955468264601510	0.683695675604745
0.945556447400994	0.945623054300538	0.953046536742556	0.934841004922690	0.958033476798275	0.949294124922874	0.938070107747149	0.947080264401501	0.948456263835039	0.918388149496034	0.963769553196504	0.930897306233673	0.954695897960802	0.946922319059513	0.939671919831579	0.936342004888171	0.919828357636100	0.942959736643923	0.932380861506272	0.921926362031474	0.966617206774886	0.962018097817269	0.945978178287838	0.943982049439443	0.976198604282316	0.905312559753183	0.945051042858507	0.962156171547800	0.956511567552141	0.965257052201582	0.955346478593663	0.683751078846800
0.945519849181344	0.945607003800383	0.953056976616214	0.934746241959488	0.958045558898888	0.949295682209843	0.938110774533769	0.947017861751081	0.948345822605336	0.918321700533820	0.963769360538771	0.930834088867261	0.954682477000734	0.946892310966896	0.939688475448488	0.936394286203867	0.919776710104730	0.943000557020404	0.932409290147120	0.921907214591043	0.966615901558446	0.961995628845866	0.945906248517858	0.944017902452474	0.976302477069167	0.905199749811534	0.945152544229648	0.962162279659792	0.956447993702220	0.965194227708001	0.955365760155716	0.683745201715185
0.945527104313123	0.945593014086794	0.953046437819944	0.934707421767073	0.957942221696974	0.949257876951570	0.938178472684807	0.947085632151207	0.948211082747607	0.918404561344136	0.963712340626158	0.930828835813754	0.954695360252685	0.946833178158427	0.939573334846615	0.936331021446297	0.919852217188240	0.943088893598854	0.932424560939472	0.922027396366293	0.966479665684081	0.962018178149128	0.945911683430839	0.944140648130576	0.976213415025085	0.905088970492895	0.945020367062152	0.962148043829889	0.956462168825352	0.965158200931438	0.955405646327924	0.683730861140685
0.945575287772624	0.945606527061607	0.953065538493468	0.934701570216831	0.957907517404487	0.949201595764383	0.938136171189524	0.947137280630406	0.948191157373031	0.918433999515371	0.963668189017061	0.930859896374573	0.954750666804714	0.946792113310170	0.939595524831503	0.936361258635942	0.919958344471648	0.943232486554691	0.932495415356079	0.922044203129879	0.966479892308244	0.962087476229245	0.945962268947780	0.944287986949680	0.976213831802655	0.904994195729749	0.944983973069435	0.962192729457985	0.956469095228310	0.965042543013509	0.955513396084979	0.683847789363376
0.945581943272518	0.945563226567647	0.953169751051983	0.934713487810083	0.957910162899206	0.949122549517066	0.938091504873630	0.947233006139411	0.948095834257889	0.918569326658312	0.963694516099202	0.930762665830506	0.954761858746923	0.946667407585296	0.939585129021466	0.936329909482907	0.920098854126035	0.943382919896483	0.932484898769299	0.922044795716508	0.966627073226491	0.962040771188336	0.945947397498872	0.944429644666974	0.976156532622356	0.904976342513234	0.944901120954827	0.962201944374086	0.956461268390703	0.964926353848517	0.955537947599040	0.683862957208093
0.945625958434858	0.945576095654321	0.953315936374185	0.934592833853645	0.957837618631513	0.949093532453449	0.938018721268256	0.947269618493024	0.948016578042065	0.918598023766851	0.963831555548732	0.930628774345451	0.954750052999479	0.946618484016868	0.939641249917499	0.936325895120697	0.920177828285479	0.943538656110409	0.932473791231466	0.921946711837735	0.966579837655568	0.961896685958579	0.945942121080511	0.944552895759373	0.976147100264747	0.904897420576885	0.944897393001040	0.962144287642564	0.956507618695578	0.964863410374517	0.955526253854330	0.684012855033355
0.945652982449380	0.945565444408889	0.953477536484374	0.934533943229583	0.957815634745812	0.949072803408326	0.938055914462196	0.947221892603743	0.947967677774159	0.918585026345373	0.963999190041402	0.930558831344384	0.954713951729371	0.946459041475418	0.939677276920169	0.936268300516805	0.920211844517362	0.943546290741459	0.932554179069128	0.921944557482638	0.966613843070080	0.961677632392917	0.945917907938382	0.944588018639289	0.976077696826069	0.904801961166030	0.944829546563455	0.962120728295884	0.956669918824044	0.964843525972999	0.955479100147075	0.684136737018484
0.945721301893370	0.945579746380558	0.953582513439296	0.934554012063290	0.957715332669661	0.949164995307808	0.938049661963097	0.947238742642921	0.947969173594236	0.918577146818768	0.964032484530104	0.930472433024447	0.954776158245596	0.946458120378577	0.939759729576302	0.936310294478698	0.920157947098754	0.943442467417952	0.932606219073257	0.921900561346089	0.966729280645080	0.961541539815162	0.945948767605052	0.944629315838354	0.976033775448373	0.904810228799481	0.944775121464863	0.962101091131978	0.956782148670742	0.964818272204102	0.955546558922415	0.684297736827394
0.945774763875521	0.945524962425891	0.953639153743645	0.934533602408017	0.957677360930701	0.949155659364316	0.938000372215708	0.947345984138403	0.947982344568093	0.918671689725832	0.963984186799051	0.930378549197965	0.954732165318294	0.946457522833523	0.939677123516579	0.936361258248657	0.920065974290952	0.943427791963195	0.932651417840830	0.921996818335178	0.966872094250470	0.961559052851721	0.945978763819137	0.944572204424987	0.975993790381207	0.904928290975419	0.944826253336699	0.962055908562531	0.956825452611652	0.964891333580251	0.955576342816180	0.684489362619561
0.945732226134881	0.945473353104988	0.953638072306818	0.934476816436507	0.957695003684238	0.949158218571279	0.937920574227009	0.947358216293813	0.947996241208532	0.918676524370318	0.963952261009918	0.930337925348980	0.954687119869137	0.946531790579234	0.939755839851200	0.936396450046966	0.919979281699153	0.943493492509464	0.932726664406246	0.922029558729826	0.966798132133889	0.961476947129230	0.946011470023902	0.944563239071488	0.976063058550391	0.904942117768943	0.944843292088802	0.962060454712690	0.956779155308367	0.964893177236987	0.955682113383660	0.684498264768818
0.945738331241721	0.945510158490418	0.953661212736868	0.934496244798727	0.957621771924488	0.949193205906525	0.937846888526138	0.947469549991525	0.947926042069948	0.918779743383871	0.963906486280289	0.930338896869675	0.954659891806892	0.946586860232254	0.939736957893347	0.936355762694128	0.920014157503018	0.943576875340300	0.932819995272441	0.922182730372510	0.966549529936833	0.961384094237693	0.946044685787615	0.944606230779710	0.975972257033125	0.904977921766042	0.944718239489317	0.962099102849504	0.956760944926568	0.964887770264404	0.955668054404324	0.684446163447446
0.945845022069923	0.945573908472687	0.953662537200601	0.934513020113607	0.957674133376306	0.949237607537551	0.937749168970171	0.947476183153035	0.948000456154330	0.918724319035485	0.963876815285675	0.930367510742192	0.954621958806711	0.946642321535071	0.939790685865255	0.936356993968715	0.919987350301877	0.943573806127358	0.932874624031418	0.922155364313457	0.966503108080020	0.961413806690777	0.946057891286378	0.944572849207516	0.976006890945949	0.904940808400027	0.944645347359365	0.962105052037136	0.956687180343865	0.964919470422787	0.955625956779832	0.684500527471318
0.945902605427669	0.945573343627321	0.953612271386902	0.934528371287332	0.957673974948816	0.949212919441161	0.937714495387418	0.947424981209370	0.948032245631707	0.918684111273004	0.963831740349119	0.930369020328111	0.954550316793305	0.946600945240954	0.939653594342580	0.936294515192684	0.919976402867552	0.943546843125221	0.932733564469508	0.922135002746299	0.966652057765124	0.961436847818640	0.945991590209643	0.944449648746459	0.975911226685725	0.904942278410528	0.944538759676256	0.962089384526198	0.956550697891817	0.964955741728363	0.955519957424015	0.684482995881570
0.945846864640572	0.945530549406204	0.953631190835229	0.934467731106955	0.957589132913620	0.949195866001313	0.937691860885986	0.947366454577192	0.948034065003440	0.918701275747564	0.963810091142754	0.930325052690213	0.954466523491148	0.946660619033880	0.939539307237801	0.936271664614869	0.919891528402232	0.943531512899386	0.932627453486827	0.922100402616776	0.966625172992530	0.961440141759290	0.945953093287916	0.944440658918565	0.975817082856317	0.904951026885513	0.944547711841140	0.961993498935393	0.956385480809696	0.964949971438113	0.955426032779010	0.684484371048433
0.945734398296870	0.945391999369018	0.953632095899994	0.934474259234319	0.957583564938042	0.949114014494532	0.937746590567195	0.947337713919648	0.948088955782234	0.918687720985729	0.963797586960578	0.930283938389429	0.954397578557606	0.946576701917659	0.939501898293676	0.936205021032047	0.919867509541758	0.943480309783062	0.932612933550751	0.922146563503894	0.966625716710830	0.961460197968564	0.945855696018683	0.944357778451589	0.975704092258627	0.904876093228391	0.944630915861384	0.961932415957797	0.956333059833718	0.964922941611386	0.955333928792201	0.684480695014752
0.945633745094580	0.945291560451497	0.953623205468278	0.934435592025966	0.957558282324300	0.949135195137451	0.937814314702138	0.947335956201411	0.948095669525388	0.918747514697580	0.963800411888970	0.930239088925811	0.954460287117860	0.946610184453879	0.939537529604893	0.936192532919416	0.919847949034427	0.943344507265026	0.932545221222378	0.922092277900302	0.966548460156718	0.961476177253199	0.945821681681164	0.944270546382720	0.975639065148226	0.904798925932536	0.944643827499031	0.961920111823307	0.956301780595323	0.964870098392193	0.955270891828768	0.684505466568248
0.945512969955936	0.945129783743722	0.953602452000637	0.934320317088487	0.957607495479687	0.949118035131015	0.937816691861347	0.947277089804391	0.948104334880804	0.918861443006245	0.963796847098247	0.930303369615255	0.954469559471318	0.946584195085168	0.939471614395252	0.936210331633458	0.919735425831281	0.943343837930462	0.932432985218073	0.922074108726905	0.966676218793608	0.961564645939089	0.945799335602565	0.944139658675329	0.975570946540031	0.904808574680008	0.944736920487787	0.961870023677326	0.956347005026185	0.964911490752547	0.955220925082933	0.684555437620271
0.945350731735851	0.945009717862782	0.953540911291712	0.934264351965116	0.957619278682312	0.949098766000761	0.937802567578645	0.947222472503614	0.948098376412733	0.918837304020766	0.963816254025202	0.930314871421086	0.954448265252598	0.946581902325157	0.939534054582195	0.936316299200818	0.919584547823435	0.943316633820114	0.932438895227486	0.922035843488365	0.966684440774297	0.961602585602649	0.945798799110024	0.944150819968632	0.975670870039390	0.904783458704471	0.944800927763879	0.961907848750868	0.956297062823782	0.964799152002290	0.955275570744111	0.684558701935106
0.945227715037158	0.944934359960152	0.953487834181420	0.934246691931507	0.957536514482787	0.949086889416216	0.937824502932477	0.947304261683747	0.948052740471011	0.918906516175516	0.963777363323732	0.930338834007001	0.954437504612864	0.946531828320128	0.939493422826989	0.936302759499638	0.919495545484271	0.943305422426110	0.932446436520647	0.922154901826734	0.966659099369635	0.961654813771186	0.945840614693757	0.944173898716682	0.975601237160995	0.904822870918292	0.944703210221736	0.961910731165109	0.956364802657647	0.964688216762185	0.955271671682402	0.684589350856710
0.945176375174836	0.944907818623875	0.953424177930904	0.934201059053560	0.957537723411654	0.949118170032860	0.937817696637686	0.947335217499223	0.948116584521218	0.918859987979635	0.963742707481724	0.930403609841357	0.954584896939112	0.946561172874700	0.939578641557130	0.936413907976091	0.919413019786734	0.943265699391289	0.932565456928610	0.922217829941137	0.966704318792598	0.961730221913991	0.945859315424977	0.944207696572640	0.975660626935684	0.904905896450635	0.944725216029925	0.961944827170215	0.956436576703790	0.964578559626839	0.955344651131750	0.684754357053118
0.945091397414769	0.944814377616617	0.953417487414473	0.934184694558119	0.957596075695039	0.949142009388632	0.937832474028670	0.947351294745321	0.948117587310538	0.918874666364950	0.963706384919878	0.930401291669386	0.954764768918731	0.946572661826422	0.939603233718513	0.936440611743340	0.919423852097056	0.943231057330430	0.932561562548188	0.922295367141633	0.966833812972661	0.961748411016691	0.945829552970402	0.944258414371067	0.975666346240951	0.905086375726262	0.944717796653296	0.961957086496033	0.956490348512784	0.964564811263561	0.955371001562631	0.684831970181692
0.945061375628312	0.944729066026006	0.953487597254247	0.934007077369782	0.957631841395193	0.949197541002884	0.937791342859304	0.947383018531517	0.948158908662250	0.918827467997347	0.963730658363632	0.930486148105106	0.954881398690180	0.946700308273390	0.939690436720391	0.936489994455079	0.919368772891146	0.943285372126230	0.932545489221835	0.922239622589182	0.966800412389354	0.961769426642609	0.945778581607743	0.944314133691804	0.975679599374411	0.905218408050089	0.944854025763905	0.961953282131895	0.956538649185928	0.964663714059715	0.955403503016911	0.684994045281477
0.945043288660455	0.944632536822165	0.953566768228645	0.933933931468582	0.957717257526558	0.949297110294685	0.937814471469527	0.947355835133079	0.948217471629156	0.918757906259672	0.963866545913845	0.930628119041413	0.954934942335414	0.946710593314947	0.939711510621169	0.936451962338857	0.919331009016230	0.943230983856848	0.932556378191258	0.922237498737184	0.966865280706412	0.961711991049112	0.945699901538663	0.944358158540903	0.975685374380770	0.905291637191473	0.944959810436610	0.962034915192528	0.956647421061012	0.964760087166218	0.955340079151767	0.685072289429723
0.945136167891550	0.944605399195418	0.953655782403407	0.933989044476355	0.957714628533241	0.949471128022383	0.937892949854432	0.947389988571392	0.948277432085248	0.918714091409929	0.963928268274605	0.930697835444317	0.955030037657894	0.946851680598412	0.939740436143239	0.936491611091375	0.919297258583730	0.943087895488721	0.932528145086999	0.922179156502645	0.966995672086462	0.961714208848494	0.945740078021187	0.944318658518509	0.975725615835289	0.905351905622005	0.945072521985301	0.962096228034080	0.956757918780990	0.964845425288241	0.955362315073241	0.685134315160261
0.945195967840783	0.944573206408487	0.953748297610063	0.933972630432572	0.957795653792332	0.949518479425657	0.937927055225047	0.947497064303781	0.948284864445266	0.918725435152218	0.963931779567716	0.930658928850804	0.955001444680555	0.946905452687552	0.939647089741762	0.936544406881316	0.919266790238069	0.943075727997520	0.932440104403044	0.922178572706656	0.967066314934042	0.961833313286405	0.945719684210710	0.944203915457705	0.975836219528107	0.905413569611653	0.945254641442235	0.962087008371308	0.956763460395106	0.964968011617177	0.955296407426395	0.685218324836831
0.945209318673113	0.944600073601094	0.953823944089429	0.933972345038710	0.957868178771983	0.949515875165786	0.937878230494922	0.947467619690521	0.948235909560411	0.918639163105129	0.964013114268293	0.930634024883607	0.955039606546909	0.947002115419591	0.939726042906373	0.936591178427045	0.919232321712177	0.943099677474425	0.932356813811052	0.922035152555415	0.966924110449429	0.961861172760844	0.945641829367913	0.944125655368643	0.976033656429587	0.905336715163074	0.945341085722369	0.962074499211869	0.956683935426271	0.964960672740256	0.955290843946178	0.685191814837335
0.945235361022913	0.944704597047575	0.953863548894259	0.934097159933198	0.957854581572758	0.949572492642191	0.937826427779462	0.947564033489626	0.948062018205664	0.918626702790040	0.964068729272150	0.930679973659731	0.955100114030510	0.947065052624478	0.939732213687728	0.936571449892569	0.919262468833831	0.943046228097455	0.932304321395835	0.922011723613153	0.966617555514092	0.961886013681783	0.945576310080492	0.944078008645972	0.976050945869013	0.905299553239133	0.945281554344630	0.962155274232263	0.956774991267124	0.965016591687350	0.955179954712551	0.685132753441523
0.945345005399795	0.944802017361560	0.953833359297925	0.934220297334169	0.957965252030522	0.949602340038369	0.937696154349238	0.947575025321236	0.948008264311597	0.918533573327149	0.964081543912353	0.930792326121514	0.955139514018777	0.947108045872023	0.939860078961839	0.936606757554498	0.919234380242560	0.942990949863469	0.932303295529748	0.921897561497622	0.966532828468103	0.961988340213293	0.945510334010628	0.944069281305481	0.976105926881788	0.905212367804546	0.945321363511502	0.962191667367354	0.956841790481435	0.965099693444098	0.955114210462211	0.685181427313729
0.945390306717054	0.944856263501107	0.953737200967188	0.934375870137277	0.958064951148029	0.949522371223578	0.937661823072813	0.947527725884763	0.947941212069468	0.918516726877874	0.964086326730233	0.930885012595561	0.955113146217411	0.947048805507235	0.939839590921264	0.936567910065236	0.919217860460159	0.942982213115318	0.932225245279541	0.921810098632527	0.966572471738963	0.962028442809541	0.945453633584850	0.944015845830851	0.976076815845548	0.905205727864569	0.945324275404955	0.962199448340165	0.956877327126677	0.965142783555894	0.955020974996033	0.685112019991672
0.945351660402402	0.944879756893144	0.953743815872938	0.934380445677055	0.958030176770583	0.949468007278196	0.937707760523541	0.947478404739674	0.947856839290868	0.918589639553500	0.964104154656278	0.930901333394654	0.955146234081343	0.947030164896466	0.939867102334072	0.936539167740553	0.919186667776358	0.942991836278376	0.932217903265337	0.921716109530740	0.966478622013251	0.961969209968989	0.945521954240712	0.944023301716588	0.976087849397857	0.905184088843031	0.945447962597345	0.962102942786614	0.956871150572507	0.965136664382283	0.954957639652193	0.685079649876043
0.945341426899528	0.944870148778433	0.953782807335376	0.934439708051622	0.958035372490848	0.949372025481604	0.937826150334609	0.947467803080130	0.947830465482138	0.918631103854356	0.964178370251475	0.930892933672255	0.955211287265011	0.946870910939188	0.939868642350525	0.936450119044160	0.919274390276220	0.943007724910996	0.932307011132682	0.921691769678761	0.966472945525995	0.961882293466387	0.945558612880321	0.943962930871669	0.976014389428323	0.905067428739357	0.945599113363802	0.962001084330376	0.956864231044690	0.965134724844732	0.954894951497227	0.685085267267623
0.945382901915464	0.944874380310068	0.953793013042483	0.934490820456032	0.957975512461911	0.949400507074643	0.937955630453924	0.947446922636257	0.947844775410060	0.918675516957540	0.964198557568563	0.930817113016873	0.955361350503256	0.946890994388164	0.939933692685974	0.936415138197038	0.919388891614307	0.942953744421915	0.932279438184061	0.921630224516419	0.966406499333202	0.961778998164941	0.945577959946133	0.943948221772871	0.975989726513682	0.904956829129780	0.945649446691922	0.961965209478429	0.956826030969281	0.965137285085971	0.954816537542938	0.685104917397690
0.945389387195934	0.944858314260478	0.953854228448388	0.934431393595240	0.957987481195325	0.949414317602516	0.937995332919913	0.947399693229088	0.947864731638886	0.918738005119440	0.964224626426607	0.930831097378047	0.955325964749661	0.946871098509411	0.939848400356884	0.936403446686058	0.919441242343584	0.943026694509464	0.932234333618257	0.921652196285934	0.966519243269201	0.961760046911748	0.945536994500925	0.943871144758334	0.975935826871330	0.904950191647980	0.945748977099775	0.961918140747529	0.956831635972090	0.965227950122051	0.954725411489681	0.685139862725202
0.945380755248043	0.944856608870842	0.953883161800211	0.934337037667908	0.957968171438217	0.949427793511334	0.938038605566181	0.947368624862548	0.947806426672861	0.918690184947541	0.964281493954047	0.930755138550564	0.955253930347589	0.946851607983068	0.939868935079356	0.936438092787636	0.919370946518098	0.943080890470238	0.932247019074196	0.921652161221157	0.966570068977615	0.961691441775954	0.945475396806573	0.943949010393115	0.976027186079065	0.904905149078378	0.945762270903313	0.961900265839756	0.956743946923473	0.965190954166203	0.954735576716204	0.685118222594878
0.945398028874918	0.944861236710482	0.953844429816874	0.934280510570443	0.957827843050674	0.949416690369278	0.938089104411950	0.947414734806832	0.947726810641985	0.918725424182065	0.964280785493607	0.930742059633596	0.955219480434103	0.946774213138659	0.939779989349600	0.936358070884450	0.919361044589795	0.943120609433157	0.932230004579897	0.921763468201507	0.966475875851483	0.961694444451712	0.945461926250771	0.944059374426833	0.975972045003868	0.904924501645787	0.945592548122466	0.961853648466642	0.956779326409159	0.965169843253156	0.954746465314971	0.685076872132779
0.945434027688313	0.944891219608451	0.953804977712574	0.934230554146051	0.957780030114557	0.949388018820207	0.937987143900290	0.947430566586861	0.947706631282810	0.918700843463130	0.964264913435858	0.930785788199215	0.955259336793549	0.946761691906128	0.939864117183175	0.936377182642352	0.919357275181536	0.943195645326640	0.932262084585669	0.921759140016246	0.966467135645758	0.961793443309611	0.945435868593814	0.944173983281144	0.976019819514940	0.904975450043396	0.945549401516636	0.961831902459191	0.956819704939921	0.965050281029392	0.954801251981824	0.685151839818743
0.945434345048137	0.944845049273530	0.953839900796579	0.934218910539203	0.957781434774690	0.949319340254883	0.937843653577229	0.947438636796828	0.947593068390528	0.918787367897878	0.964271716840064	0.930721533020142	0.955255929170709	0.946704471825908	0.939904404036843	0.936322448504969	0.919447930789856	0.943252014939616	0.932181390661928	0.921731952576432	0.966580341292000	0.961807348870052	0.945322491770870	0.944273194069217	0.976025590694845	0.905099118764608	0.945446581867061	0.961801581869711	0.956869840762343	0.964928543773506	0.954751982046396	0.685101774587249
0.945488271894049	0.944824919514331	0.953913707828946	0.934086338943671	0.957726120631977	0.949288829851371	0.937654074179307	0.947378750197839	0.947503848879936	0.918754637338518	0.964371154714585	0.930658859776356	0.955245965159706	0.946696769750541	0.939943212415752	0.936277307175089	0.919466755828218	0.943299182580739	0.932094172938970	0.921581925126991	0.966515730328166	0.961745624404678	0.945229176115125	0.944322731479706	0.976100265504914	0.905159121778419	0.945443058858207	0.961706961550281	0.956948509275904	0.964838565442967	0.954668205487979	0.685170458655324
0.945492728578068	0.944775531949190	0.953982099912763	0.934011804129047	0.957729900533035	0.949266584731376	0.937589549544643	0.947251044029771	0.947435242703861	0.918663581620661	0.964546622759236	0.930645840126993	0.955213411387605	0.946575241318256	0.939912170189418	0.936144367403652	0.919473565802983	0.943218760598355	0.932131445713534	0.921472770237473	0.966530547546719	0.961625635164233	0.945144183813877	0.944279466408735	0.976121864308922	0.905161428692806	0.945378385502079	0.961673728215738	0.957116270365837	0.964768245369852	0.954522357839178	0.685180867884035
0.945564497430880	0.944767741824515	0.954013473522138	0.934051932445426	0.957665852811108	0.949341359655580	0.937458803193044	0.947202518844140	0.947381986731316	0.918561706722398	0.964564525942816	0.930594731274891	0.955239358245272	0.946603830919153	0.939884611338079	0.936101341015495	0.919451026207406	0.943024107818884	0.932124706384678	0.921343441230987	0.966635265523327	0.961607092675890	0.945127204929089	0.944237325720747	0.976131026131222	0.905203420193175	0.945330575535131	0.961667552010530	0.957204142497513	0.964699643053875	0.954517918566156	0.685206583737232
0.945639716842020	0.944744535504386	0.953985251865657	0.934031762613087	0.957651761826532	0.949315467874487	0.937319437449724	0.947237961596914	0.947303051636874	0.918581945543660	0.964496040010200	0.930521890948621	0.955164816806158	0.946615205235144	0.939700206249977	0.936099292546371	0.919407540270089	0.942911097160541	0.932101823131829	0.921348862009614	0.966768016840862	0.961710447266492	0.945123870937445	0.944109794874635	0.976108595756106	0.905273069967327	0.945345869393965	0.961627880215138	0.957175732621084	0.964741355997159	0.954491852115652	0.685266886822804
0.945620524368562	0.944774561164097	0.953919845926134	0.933975807360867	0.957656154540969	0.949268394023641	0.937259558477449	0.947164005095800	0.947233858648407	0.918491213149351	0.964448291647995	0.930465087343574	0.955078571326323	0.946689451118016	0.939672039748879	0.936105954847632	0.919411529190338	0.942906281228962	0.932098201626796	0.921301597020160	0.966722304583081	0.961639049318589	0.945164680903385	0.944062301007713	0.976193933277916	0.905223141137071	0.945307842673338	0.961615884703031	0.957009682666027	0.964708309184107	0.954552850559492	0.685147259526887
0.945649543901037	0.944885525754051	0.953887996296400	0.934003694200942	0.957546129552089	0.949262040459195	0.937295900802215	0.947203543265047	0.947100155694628	0.918506225245095	0.964384708895949	0.930419781581431	0.955033461238107	0.946713767979070	0.939547038098068	0.936093535180610	0.919504058144515	0.942915354107637	0.932125559926366	0.921402597602742	0.966530376447787	0.961528721836150	0.945255588902321	0.944049097841821	0.976156143624447	0.905189961652944	0.945127698746835	0.961638843795542	0.956920078025183	0.964709608300511	0.954516570654658	0.685002908245483
0.945769546501780	0.944990972095787	0.953859160963630	0.934031678711416	0.957560103484813	0.949251481774768	0.937316801501299	0.947168445087272	0.947151950470829	0.918389439142098	0.964373845105794	0.930381705457880	0.955022802683849	0.946746055393309	0.939582469313188	0.936137973306052	0.919545374830994	0.942873014627322	0.932159690595746	0.921344673326368	0.966534388503093	0.961503404291362	0.945333686424606	0.944031181128563	0.976225969071115	0.905111309186221	0.944998030300941	0.961608365780993	0.956827031225856	0.964775620850323	0.954470627865282	0.684999730266923
0.945843161822359	0.945039127482863	0.953824406844674	0.934070643226163	0.957522594520563	0.949171663052164	0.937394284138746	0.947093050065113	0.947140787492448	0.918343760084419	0.964370941857382	0.930349855393838	0.954978607613187	0.946692249031937	0.939476913554791	0.936134618513102	0.919637929634242	0.942838312249388	0.932054712601258	0.921309049315577	0.966717210858225	0.961445402355914	0.945324940862681	0.943967601926426	0.976161977170650	0.905082407527413	0.944841126463613	0.961567241990147	0.956676694181579	0.964851469789785	0.954404192656875	0.684928856232339
0.945818728803397	0.945089490125948	0.953892970050754	0.934036900996659	0.957422470330833	0.949104547798209	0.937411999832679	0.947054662287767	0.947107564937372	0.918389916018488	0.964389179303303	0.930306367866167	0.954934503862472	0.946688892318837	0.939419213228741	0.936156909013777	0.919663818271624	0.942865511122601	0.932004489865782	0.921293463144696	0.966704154688777	0.961403120871067	0.945345468938900	0.944032075595686	0.976108287271996	0.905083416792488	0.944851196421783	0.961475278778666	0.956500707838086	0.964847891095997	0.954364546281981	0.684873390855566
0.945778090655037	0.945049447147779	0.953978912172704	0.934070526779470	0.957376240745188	0.949031803339453	0.937504269111772	0.947099470924619	0.947173832505491	0.918423619408150	0.964468542443896	0.930292322038979	0.954920880981728	0.946559819561528	0.939436451817403	0.936141954573223	0.919722289567083	0.942877377161978	0.932014870374396	0.921366751898548	0.966686070838587	0.961410483381808	0.945276150840695	0.944030924166255	0.976034915029164	0.905005446845220	0.944969240781825	0.961424750866892	0.956456388326936	0.964849352641445	0.954347150555952	0.684798838458908
0.945778151718276	0.945053395478900	0.954050803930762	0.934119981860446	0.957321628366526	0.949114807893452	0.937613241365461	0.947197285727249	0.947248386356217	0.918559258016068	0.964584137382708	0.930262393347235	0.955009197684608	0.946585892125194	0.939571556935531	0.936187933618066	0.919776875811258	0.942805703956946	0.932008424418158	0.921327482746736	0.966592144775560	0.961434657079117	0.945281973787046	0.944079983090250	0.976047114590580	0.904928674716153	0.945026672230403	0.961443561836851	0.956437188673850	0.964818843556545	0.954324978356365	0.684758246367554
0.945781540056171	0.945010943080362	0.954100989128229	0.934105913044032	0.957367474645918	0.949175635031122	0.937629617605887	0.947204996094605	0.947280391603067	0.918783416945777	0.964698036861020	0.930320940205984	0.955008058826186	0.946584892802941	0.939568627031907	0.936281487466436	0.919741204213199	0.942843198836452	0.931959246959406	0.921349767404873	0.966707295383058	0.961555723868988	0.945301028848257	0.944084147438367	0.976065715239461	0.904960152033328	0.945179356813487	0.961470325607463	0.956483962414749	0.964875404181214	0.954297676183181	0.684732909499910
0.945743471901396	0.945007380922779	0.954109202875638	0.934115508180366	0.957378738048037	0.949219614681738	0.937658813183811	0.947193248972770	0.947266546496187	0.918855336084027	0.964819098087744	0.930276219619653	0.954952911245697	0.946646427179234	0.939687135992255	0.936468996857618	0.919627684851754	0.942852242346685	0.931978570825429	0.921350640107447	0.966726394957916	0.961638185857097	0.945345727883159	0.944169715337520	0.976256878574165	0.904960353525429	0.945267903556140	0.961605958059713	0.956415801741768	0.964829531653177	0.954401567120960	0.684651661322109
0.945734410555728	0.945018337131868	0.954109910822402	0.934070108485780	0.957283066836444	0.949228607156515	0.937706953140477	0.947278526057752	0.947188985930517	0.918999609776938	0.964844380885214	0.930222221293896	0.954913202834349	0.946649021923366	0.939676181448602	0.936490408252364	0.919559367278941	0.942861513769464	0.931950204675284	0.921468218482457	0.966699108508597	0.961758910683482	0.945473294695908	0.944204201919331	0.976283627382250	0.904989638047227	0.945149803232100	0.961679158056558	0.956466758260858	0.964833229283547	0.954434741567152	0.684598522843057
0.945739550897047	0.945015771751913	0.954077434448708	0.933984924328019	0.957288024994066	0.949240601656310	0.937690025291480	0.947255572428965	0.947168817208720	0.918979230338763	0.964800110889487	0.930206671166804	0.954987880322871	0.946708170575759	0.939775847092254	0.936604587136846	0.919439782066460	0.942841486678964	0.932004237877906	0.921480007384887	0.966747780218369	0.961892218689618	0.945577727828699	0.944202589815348	0.976395823979899	0.905034950507675	0.945154632187151	0.961717791064244	0.956479113389989	0.964810447712095	0.954508820387721	0.684664328935186
0.945683287221747	0.944929093886184	0.954066424939272	0.933961658606115	0.957372877269191	0.949212576374090	0.937677730610611	0.947187166708195	0.947102315871192	0.918986111495201	0.964704976838068	0.930130724946674	0.955041309509716	0.946697318453492	0.939790584887276	0.936616817471995	0.919407192709416	0.942826919139423	0.931949698407735	0.921517716616220	0.966874552456399	0.961936223143955	0.945595337405656	0.944181680703868	0.976380249020306	0.905163479398135	0.945109808093263	0.961699641560435	0.956462515509514	0.964834577059736	0.954521276691357	0.684625685442961
0.945657678830500	0.944872316812005	0.954070452643357	0.933794940014420	0.957463403230407	0.949185016365352	0.937643836911901	0.947151487915979	0.947083781969293	0.918904442335301	0.964646391735700	0.930143159230838	0.955032620384426	0.946764420790928	0.939874291921872	0.936618310237376	0.919310926874805	0.942892123742890	0.931898877594756	0.921409440626591	0.966811447990135	0.961920800469140	0.945600098804770	0.944172444288424	0.976313610493655	0.905232887622304	0.945160945101861	0.961649295758557	0.956431655689060	0.964925827832004	0.954521361638002	0.684661119673492
0.945641731925311	0.944851432115474	0.954073809773087	0.933740196385169	0.957579742671032	0.949160340819130	0.937653815012415	0.947084803683196	0.947115408204854	0.918789796688358	0.964689301607381	0.930205716081400	0.954956412631922	0.946721644947367	0.939911579751898	0.936524606323108	0.919275311258278	0.942858027742647	0.931941068229758	0.921391853415226	0.966818700898475	0.961822967904531	0.945597608067961	0.944156697719526	0.976185036346147	0.905228293823197	0.945178436326744	0.961682411019228	0.956476072022764	0.964991679158808	0.954443820621725	0.684611146714489
0.945765431380919	0.944897544621097	0.954075895130871	0.933857693288792	0.957611173656501	0.949203349283939	0.937722748946916	0.947084298641501	0.947186699970761	0.918747484442887	0.964627725333260	0.930222963333282	0.954940994207310	0.946776420201591	0.939935445858861	0.936521216504431	0.919313059824362	0.942784149171459	0.931934764927704	0.921368757037743	0.966923603474285	0.961783979553399	0.945713023465999	0.944123189345855	0.976073567950654	0.905212914744804	0.945233261898354	0.961720443988983	0.956542197206645	0.965025426093613	0.954498301798586	0.684570913718784
0.945886369570422	0.944983983762946	0.954129558975919	0.933938588329910	0.957728822291763	0.949149593246684	0.937787397501123	0.947175065460102	0.947242454620947	0.918818945998615	0.964554565587069	0.930184735652796	0.954865959474973	0.946751315601798	0.939823521982364	0.936555003152835	0.919373179246951	0.942850220851890	0.931890723194610	0.921441901132906	0.967010860675029	0.961837918590750	0.945797420182762	0.944093379852141	0.976062020486708	0.905233372259568	0.945368120013848	0.961722694666241	0.956540093406095	0.965087916827757	0.954534473001927	0.684587005560558
0.945978254548612	0.945135070984206	0.954180149029078	0.934034216204789	0.957786848284724	0.949100549053560	0.937785335669437	0.947173952969394	0.947269101923326	0.918842270819250	0.964580206075431	0.930138278458399	0.954866981338348	0.946807465549664	0.939872793999385	0.936600255671519	0.919453985120958	0.942975371050997	0.931887200504992	0.921410022899703	0.966911555791189	0.961800679256151	0.945816829800448	0.944152129797141	0.976165219880126	0.905149794437558	0.945417496598505	0.961732130030017	0.956480186918337	0.965049567960041	0.954687961317802	0.684498932727241
0.946077944477254	0.945345629616883	0.954224024349226	0.934223298598482	0.957678549274509	0.949141092964875	0.937810993944415	0.947330345737172	0.947206682491417	0.918962013837722	0.964591598403593	0.930107735821696	0.954886670418294	0.946874928331593	0.939865385838188	0.936637307278107	0.919619253995519	0.943048915444880	0.931904731064477	0.921500017642106	0.966648017871505	0.961770190462239	0.945844601816472	0.944238443488283	0.976094687374318	0.905136729639483	0.945292595526186	0.961854980651155	0.956592215829719	0.965115744772117	0.954752253514977	0.684388386302267
0.946223045825202	0.945482956178571	0.954208887842999	0.934362852636764	0.957696138497811	0.949201042885702	0.937772202127907	0.947403489820842	0.947305731165396	0.918971093672240	0.964588608941315	0.930134475952877	0.954936575811750	0.946951890308324	0.940003838666286	0.936751085000000	0.919717522653341	0.943054084994517	0.931972900037338	0.921538107056888	0.966606022936173	0.961821030106345	0.945862600616484	0.944337642460313	0.976112693468418	0.905123854063800	0.945254898980006	0.961947720005208	0.956694428166945	0.965235412043149	0.954851183919964	0.684395021076316
0.946273370776757	0.945534634390575	0.954100788302656	0.934506685589948	0.957719585911857	0.949186113240119	0.937773349763651	0.947420298099528	0.947395260736502	0.918988914494530	0.964566517418053	0.930166728822007	0.954968130183358	0.946947892380030	0.939996624404574	0.936767589707444	0.919811887351438	0.943079239412296	0.931949336788243	0.921607985497239	0.966702614571236	0.961864589287208	0.945867898029390	0.944354553108324	0.976067176758881	0.905221086104849	0.945201198401923	0.962001215130942	0.956784296257934	0.965292307585321	0.954899597448861	0.684273596941560
0.946215803167419	0.945517334781660	0.954061674579485	0.934499153369632	0.957673401873480	0.949166529535356	0.937803600766839	0.947428784752505	0.947404468170969	0.919050041871278	0.964539516969524	0.930180042117773	0.955023441179279	0.946937938553717	0.940051980272414	0.936736949772369	0.919806596167420	0.943063973436754	0.931933726995019	0.921614894076286	0.966672733199708	0.961824034515897	0.945941420791967	0.944400457955861	0.976107516321942	0.905291265818820	0.945277220180929	0.961921366979561	0.956828876418921	0.965303469391910	0.954938878440055	0.684168422046416
0.946177412536529	0.945478192452034	0.954050034319538	0.934550166252435	0.957720748290460	0.949089508451849	0.937864921690821	0.947442463353268	0.947420327709546	0.919042955908525	0.964559690763878	0.930186489791837	0.955090198480397	0.946779552034386	0.940112170571958	0.936633486579615	0.919850098773182	0.943028070183937	0.931995453474385	0.921691259005752	0.966695789520265	0.961744235547829	0.945940372669408	0.944297134051278	0.976094404294051	0.905253742396771	0.945406823552443	0.961822971257294	0.956867101669215	0.965315961853734	0.954920063644347	0.684072733864003
0.946163651052325	0.945463003826662	0.954026414922846	0.934634890670393	0.957732797936366	0.949133658591174	0.937954815267435	0.947426200656545	0.947421870553914	0.919065963378289	0.964524852093403	0.930143070858882	0.955237641407650	0.946798140431582	0.940208882627163	0.936585708101187	0.919932739362580	0.942909313341999	0.931936071656325	0.921700002748656	0.966629410314975	0.961635001113333	0.945910752799172	0.944188847735715	0.976093879222006	0.905186340957443	0.945506291362152	0.961780865241963	0.956858062239910	0.965307065450605	0.954829244424679	0.684000687942735
0.946134495745519	0.945439546990124	0.954056776061822	0.934594550590099	0.957805134303833	0.949159291428373	0.937982777569402	0.947345138244052	0.947394399890797	0.919090839398542	0.964493209629298	0.930176019828476	0.955195376466514	0.946773949841009	0.940121139978674	0.936555233519244	0.919971625174594	0.942918241704499	0.931846758420937	0.921725466073848	0.966713309914538	0.961616399374363	0.945852903313827	0.944027888290635	0.976043804262090	0.905207486889223	0.945687710195831	0.961722988625571	0.956864561191875	0.965393444945089	0.954704079309639	0.683940032110115
0.946095916844258	0.945449783628595	0.954058029023720	0.934549141385609	0.957812828226637	0.949165234984541	0.938019400063373	0.947268401899999	0.947288431655993	0.919025943106218	0.964480825203214	0.930104361871330	0.955105549015619	0.946761034448714	0.940125431644116	0.936563838886376	0.919932128741643	0.942945331741355	0.931851020894145	0.921717924219105	0.966734116065266	0.961569611005123	0.945774923319072	0.944035462614502	0.976117500912361	0.905129082652966	0.945762978740465	0.961698668073518	0.956738378907652	0.965322952234977	0.954703947187278	0.683826355900506
0.946075946026276	0.945435169622109	0.954037722938327	0.934550990983975	0.957717804637224	0.949109661689277	0.938097733636365	0.947332855151124	0.947162115858949	0.919092382315759	0.964400923293138	0.930100446281911	0.955038252753288	0.946681413412603	0.939998014331115	0.936461850792417	0.920003481219846	0.943013845851195	0.931837249982439	0.921835962272954	0.966617230577215	0.961578393125483	0.945794113860965	0.944117546459703	0.976021570208598	0.905060513987766	0.945605629109981	0.961654083050623	0.956701604440854	0.965277972778040	0.954727131633914	0.683715908519342
0.946094809386806	0.945418266682640	0.954042381185021	0.934561190032663	0.957688143746596	0.949026838142174	0.938081361857063	0.947378357308064	0.947148084966990	0.919109572572316	0.964330647012410	0.930132363166814	0.955006815572923	0.946611931398417	0.940014513667835	0.936442483288652	0.920092026821478	0.943145620271428	0.931888700121610	0.921844396659075	0.966622119344665	0.961626171525071	0.945871482496753	0.944232486264225	0.976005861113549	0.904986720658409	0.945555497265317	0.961673008868392	0.956655488040269	0.965145984563949	0.954834437234959	0.683754088827066
0.946074119354347	0.945338043016814	0.954116480957138	0.934583565117291	0.957681345591913	0.948925810034839	0.938049614258264	0.947439248267857	0.947059912589839	0.919212965354758	0.964340961686880	0.930030805091936	0.954943696601296	0.946463330714144	0.939982182082116	0.936371279711868	0.920219971329318	0.943290969607738	0.931858517964191	0.921837491077609	0.966770296189311	0.961562141325990	0.945867946767203	0.944341019573249	0.975917456532869	0.904972004320078	0.945422017922980	0.961656874346077	0.956608793366227	0.965007485186326	0.954871914106189	0.683701916112874
0.946099678894400	0.945303045616406	0.954229828350871	0.934459178256234	0.957565735628720	0.948861674095243	0.937978992025114	0.947432361588350	0.946995101039007	0.919224492281010	0.964454744760954	0.929903679642289	0.954875524432143	0.946375279158885	0.939996965285470	0.936338795637288	0.920258130192300	0.943448550691833	0.931828372306523	0.921723764337625	0.966724451879491	0.961399729674644	0.945856088322386	0.944424164421296	0.975888641650777	0.904910811488887	0.945367604891592	0.961560784062486	0.956614136016917	0.964909615371114	0.954865729326994	0.683786916834912
0.946093892503520	0.945236323545852	0.954344098185760	0.934391020520984	0.957493091412207	0.948806286520657	0.937999937684609	0.947347811934532	0.946962954426712	0.919197602006752	0.964598627078906	0.929846011594600	0.954780934733081	0.946184440459114	0.939965604133659	0.936244191560028	0.920243667804687	0.943454178914898	0.931904282571834	0.921722589998723	0.966749780720069	0.961154749952893	0.945829914905448	0.944423631749605	0.975793236874987	0.904821502344403	0.945226672961137	0.961487451609626	0.956736612743233	0.964837101255750	0.954823682453211	0.683830991319744
0.946128398569189	0.945194343872858	0.954382221223100	0.934404975398806	0.957358456923553	0.948863916916767	0.937955270824454	0.947343532505995	0.946970020559005	0.919173507560616	0.964596285001762	0.929780073753866	0.954809664197009	0.946159677010495	0.939969223224823	0.936235230490642	0.920138883200618	0.943346754012448	0.931949720230576	0.921687225474341	0.966854045054375	0.961003827611293	0.945852576819769	0.944432229948538	0.975725757684266	0.904833398427229	0.945106068814608	0.961408584367697	0.956816354323611	0.964744499285414	0.954884055374502	0.683910117974621
0.946155800910594	0.945122455973003	0.954373927501545	0.934383895827534	0.957303289335500	0.948825452644732	0.937856483226899	0.947423957115085	0.946981117852104	0.919261826040698	0.964508976806222	0.929724045013801	0.954739278080920	0.946127349438659	0.939809554313960	0.936242670943993	0.920013667373349	0.943356162822817	0.931985931501737	0.921800878304653	0.966987795963081	0.961023529155199	0.945878450273966	0.944347573155270	0.975677324109448	0.904965451814949	0.945099376470790	0.961309660356983	0.956817254384645	0.964756592400139	0.954910180968903	0.684029735894379
0.946108921057657	0.945084544218087	0.954330190888728	0.934314958140180	0.957311050457120	0.948797432659274	0.937728203278271	0.947398542852271	0.946974386458884	0.919247702642624	0.964450083431034	0.929725212817631	0.954666904070094	0.946176398848320	0.939820509216375	0.936236494249488	0.919928580485426	0.943439665438112	0.932048598973368	0.921842486451507	0.966919673950064	0.960954189605790	0.945909709467536	0.944315169336643	0.975760663352766	0.904989586828974	0.945060272917944	0.961275154455150	0.956732965993535	0.964701319396022	0.955016658012811	0.683949248639316
0.946126208932219	0.945159691706754	0.954311877978962	0.934326943617445	0.957214703805773	0.948796812211581	0.937616300205361	0.947480770640523	0.946876995494774	0.919346053780235	0.964379592941060	0.929762786297267	0.954611130346961	0.946206264199761	0.939764499148855	0.936187966151141	0.919963236172844	0.943528108711088	0.932130682915960	0.921975392177545	0.966668654801859	0.960897761459593	0.945958471393673	0.944332161982769	0.975709044949624	0.905026738961570	0.944891865408481	0.961283062409931	0.956685644514356	0.964659525005266	0.955015615849151	0.683812853141759
0.946256009613431	0.945256012850727	0.954296678217016	0.934326312613422	0.957216017614480	0.948801255750355	0.937498178876139	0.947463155428397	0.946923763153489	0.919297996503256	0.964335141292062	0.929809989693138	0.954549128443870	0.946241823952481	0.939785326098316	0.936190095330198	0.919927306069124	0.943532121813931	0.932168743264620	0.921927412242022	0.966607947675009	0.960960511769277	0.945992052980001	0.944281867794587	0.975772885390028	0.904999052472226	0.944784848877486	0.961271362655830	0.956592092523707	0.964664455452918	0.954980476614631	0.683800446834012
0.946328744605635	0.945295780900994	0.954258912834627	0.934327322355750	0.957170862406449	0.948752445715943	0.937441358137156	0.947383806551846	0.946908787638355	0.919267144700212	0.964282024896432	0.929825149243078	0.954449392676374	0.946200769004241	0.939603607517610	0.936134121731488	0.919919549265913	0.943515875940816	0.932021559325151	0.921885315118649	0.966757059400007	0.961017946177439	0.945944279335827	0.944142068490662	0.975697558955526	0.905027801124013	0.944640917597843	0.961255827582234	0.956413179592059	0.964693194229403	0.954902547794252	0.683715495853104
0.946303958357628	0.945297798623891	0.954295190948673	0.934270323333620	0.957052225254974	0.948718111941674	0.937407418659925	0.947329801965029	0.946856703326757	0.919288485375332	0.964253149355234	0.929795153631581	0.954314750239364	0.946256451418613	0.939459070917974	0.936123716007942	0.919842855577240	0.943533014704395	0.931912672625935	0.921840002276428	0.966732274877415	0.961043468329383	0.945924530071979	0.944115595665259	0.975618280521370	0.905067777014464	0.944641352224086	0.961172254324419	0.956162853824732	0.964691302931506	0.954831226048466	0.683659320144268
0.946229549949972	0.945222563963581	0.954313554048985	0.934299151436655	0.957012589607390	0.948616232682882	0.937461353052235	0.947287306949241	0.946866775596173	0.919284188745117	0.964228769323962	0.929755570497709	0.954169491931691	0.946176114047260	0.939380337394233	0.936072978453853	0.919845838111922	0.943514252871402	0.931899224461102	0.921869506327756	0.966721371605934	0.961086759237892	0.945854440052550	0.944004278635921	0.975511255809871	0.904991382370875	0.944719240465540	0.961114126753045	0.956027773161611	0.964697294508334	0.954764287961727	0.683587681144653
0.946163998767424	0.945181355567282	0.954316705954034	0.934292967519601	0.956958295396283	0.948623098558900	0.937531242400532	0.947288666997009	0.946845617480209	0.919337260526589	0.964221310785760	0.929702732744710	0.954139999692290	0.946213138186364	0.939388940719326	0.936074332213640	0.919844352240691	0.943414448528569	0.931810809195815	0.921787301357890	0.966637676827806	0.961116759121660	0.945849917734669	0.943888357019453	0.975455939573040	0.904906084540413	0.944721237220059	0.961101767723374	0.955907757551377	0.964675975453423	0.954708984253540	0.683542476791398
0.946069733363409	0.945096087555135	0.954307870697845	0.934220477239542	0.957002591184339	0.948606362757848	0.937532539119109	0.947227080938690	0.946845538608224	0.919448440988612	0.964212670517162	0.929766194068157	0.954057554869342	0.946196191002145	0.939302517672430	0.936110854580123	0.919726968235368	0.943450515339019	0.931663868217030	0.921759096378009	0.966745721725273	0.961191840107102	0.945855918003435	0.943726127671422	0.975401447407626	0.904917958246208	0.944805709618518	0.961054935483215	0.955871420062277	0.964752575711514	0.954654961866312	0.683528236251907
0.945933985649874	0.945035106932429	0.954250237869545	0.934193603664679	0.957014930436957	0.948595068889656	0.937515374698519	0.947158933117599	0.946838127858735	0.919415817631168	0.964218333424484	0.929774723859775	0.953952625091220	0.946210833286752	0.939345841483114	0.936213009342134	0.919573832521758	0.943467826760208	0.931632924822773	0.921715737693694	0.966757970002732	0.961215616663884	0.945896147385825	0.943699523233045	0.975507686960407	0.904895674973352	0.944859142547453	0.961098950148616	0.955742105385183	0.964667314786543	0.954704901528355	0.683449289060281
0.945832371594855	0.945024746136385	0.954188566391161	0.934206317494416	0.956970573031839	0.948576686821187	0.937546812744194	0.947231889195061	0.946792105157286	0.919487242841666	0.964171064261268	0.929798215686905	0.953859907093373	0.946153839720271	0.939305327625728	0.936183098763934	0.919484999026911	0.943491204641752	0.931607822268311	0.921833261719864	0.966746791753208	0.961268625687257	0.946028502080356	0.943700123245117	0.975473630467206	0.904913554732973	0.944754215273306	0.961083904607843	0.955743425224126	0.964575677958507	0.954712817382740	0.683389850140895
0.945792914214565	0.945051694128141	0.954132392893178	0.934206347284065	0.957020043490466	0.948583178681920	0.937565226077928	0.947264522408307	0.946876348501923	0.919445584649972	0.964122172553308	0.929856857193091	0.953944973217469	0.946168596529137	0.939400424342694	0.936274645704342	0.919417023467179	0.943492476694421	0.931697326073608	0.921895754668708	0.966803820221059	0.961348810129247	0.946149839858795	0.943738267098958	0.975571524669968	0.904980667725252	0.944782105626992	0.961094359881434	0.955760672409641	0.964479171480803	0.954824625184720	0.683456675369606
0.945716283579290	0.944989946745418	0.954134874942403	0.934224462462846	0.957136833661369	0.948575989432317	0.937615820093276	0.947285389069882	0.946912603262914	0.919461969024701	0.964077678975396	0.929847109754818	0.954075551276572	0.946177947705609	0.939434494727837	0.936287810426626	0.919454956033486	0.943510556867532	0.931679940256401	0.922006367194767	0.966941750573856	0.961372380535687	0.946213118916954	0.943783028274061	0.975607308810605	0.905158546507196	0.944752624026689	0.961087462239022	0.955771863069456	0.964457284141395	0.954919158405995	0.683421954189649
0.945690595296593	0.944935500447928	0.954209044394910	0.934096238860755	0.957219543353875	0.948583406366875	0.937591813893198	0.947304556091141	0.946966297949407	0.919417986267288	0.964091651357142	0.929901871849557	0.954152207823928	0.946300837874278	0.939524589049433	0.936316502261405	0.919398485790929	0.943615413341277	0.931652214624723	0.921993153340603	0.966914322665789	0.961385119898622	0.946219841491529	0.943826010929205	0.975651325228640	0.905263429511166	0.944849091160037	0.961063784187079	0.955771239164385	0.964509220374356	0.955008036424480	0.683454101182732
0.945670974984293	0.944868645067362	0.954300313592026	0.934063932310200	0.957330437831245	0.948633119940081	0.937618174822455	0.947263156454691	0.947020744066356	0.919331394204919	0.964220918785742	0.930016423299178	0.954168027017461	0.946321312405243	0.939558929525227	0.936253561921541	0.919379683138194	0.943601054045557	0.931686048899603	0.922026399485234	0.966991706009159	0.961327517019866	0.946198124848396	0.943845882544121	0.975663011774945	0.905284670918655	0.944915473208640	0.961124593076184	0.955836059593141	0.964573981670001	0.954980395134652	0.683372195332509
0.945764626699851	0.944851824151527	0.954400955413050	0.934145901322272	0.957328811817836	0.948760677563138	0.937700669406937	0.947278994086841	0.947070705307841	0.919278761685642	0.964286165398845	0.930050652898675	0.954228111653762	0.946471592247337	0.939583678986285	0.936285888310224	0.919386837036645	0.943489422556865	0.931688523239457	0.922005816969977	0.967152709583552	0.961324921665190	0.946297984509557	0.943778423741676	0.975686240549321	0.905302471827680	0.944982548091755	0.961172622485447	0.955895095526122	0.964638653699899	0.955040375470395	0.683264900525294
0.945837157465163	0.944836653744387	0.954502023093738	0.934151916008580	0.957404616560418	0.948766645355551	0.937737526223175	0.947351078320180	0.947084117769246	0.919296839365891	0.964282766350622	0.929987948184122	0.954171456207553	0.946536383680745	0.939482446276865	0.936350872690462	0.919374838137349	0.943522636815475	0.931627163544798	0.922056571776650	0.967252557394836	0.961422755028411	0.946328052839843	0.943651578956119	0.975755897942298	0.905349619222417	0.945103171807008	0.961163867848979	0.955864093013417	0.964739350676291	0.955001394940608	0.683182628422634
0.945873535998329	0.944864523231957	0.954575971612240	0.934151750722263	0.957439612249055	0.948740341923563	0.937692363693428	0.947282821737778	0.947039675558964	0.919214644827304	0.964339555489184	0.929918561052003	0.954168608687452	0.946632770486087	0.939543547132472	0.936402757807613	0.919364720727634	0.943596979143698	0.931551877860954	0.921950839309958	0.967143237213795	0.961425515480743	0.946286771029369	0.943572602810701	0.975918762666187	0.905270290892626	0.945129697603616	0.961156162650114	0.955748343102342	0.964706016755160	0.955021772492680	0.682975933790185
0.945911556201177	0.944986019992439	0.954604585423175	0.934261436616940	0.957383954347603	0.948772746499527	0.937640174516479	0.947327351286938	0.946875697377138	0.919178046826140	0.964368656048112	0.929911833094253	0.954193676251874	0.946688206611551	0.939525468294094	0.936380873673233	0.919425159603167	0.943584833151043	0.931480071535865	0.921940327295341	0.966857053689050	0.961431649422684	0.946239793503694	0.943518555390766	0.975926529775467	0.905214404563554	0.945005843208598	0.961217931017649	0.955795706471976	0.964719131351365	0.954936280507733	0.682749158034464
0.946026947200165	0.945084519322740	0.954547324968041	0.934372590332789	0.957430443408279	0.948776240317868	0.937489650517105	0.947283906503975	0.946832556418916	0.919055340786567	0.964358986384802	0.929981033048522	0.954194779996221	0.946724171949343	0.939611210299167	0.936407735510396	0.919406206824230	0.943553184065762	0.931421578910448	0.921828337620037	0.966783925957491	0.961502171499431	0.946181670726100	0.943499706258731	0.975983508500655	0.905094097508876	0.944967671291175	0.961243245388614	0.955812216782299	0.964775059273682	0.954864853609728	0.682647619969707
0.946045832737809	0.945125337789656	0.954414688464930	0.934505853087741	0.957474177560077	0.948708293832804	0.937418389963660	0.947183413715400	0.946770499927076	0.918983026586525	0.964350151947948	0.930048094715962	0.954126927361765	0.946676825568517	0.939532335309518	0.936347084862092	0.919393638908761	0.943547830058316	0.931267639708538	0.921746996217857	0.966849680828664	0.961519379401815	0.946129526032499	0.943403848170821	0.975930759563681	0.905059229998205	0.944890793977495	0.961228677934253	0.955795098337455	0.964793211205461	0.954757633161429	0.682443982037871
0.945983618209106	0.945118104406742	0.954387812225506	0.934518235792140	0.957415711863248	0.948679354770276	0.937415448781314	0.947079766655099	0.946682378108963	0.919001790530496	0.964349263203808	0.930050086638012	0.954101467829511	0.946659373969505	0.939496014393095	0.936287365143568	0.919346024413338	0.943558799030339	0.931180664968042	0.921623271790927	0.966771150912424	0.961445386627845	0.946186334942159	0.943377977792739	0.975925381024140	0.905018378919661	0.944965118589329	0.961122882934258	0.955727173841949	0.964775182422492	0.954674216607890	0.682278213847791
0.945964955808203	0.945100957089782	0.954418250303722	0.934576965053461	0.957427391800858	0.948622906025614	0.937493048096726	0.947035061795396	0.946657334793201	0.918983691312529	0.964400540495993	0.930033794115770	0.954110002526566	0.946521223965745	0.939445709772009	0.936161458193122	0.919418916662796	0.943569214547014	0.931196965392003	0.921566138694013	0.966778468231035	0.961349310765919	0.946196776670099	0.943299294794683	0.975820011115051	0.904894749856063	0.945088227299823	0.961038343863602	0.955679262823604	0.964774361175150	0.954600814375691	0.682163429046928
0.946006810876853	0.945089868822761	0.954431499992853	0.934625625392443	0.957390086471391	0.948677353422302	0.937600744006013	0.946992971664262	0.946671600750785	0.918972346442626	0.964398672085153	0.929958305296253	0.954219560637844	0.946575314865436	0.939467096481881	0.936105768543288	0.919533186396011	0.943478124549866	0.931127985623090	0.921467793747264	0.966729314789464	0.961249994306595	0.946201314825367	0.943261112610152	0.975762520414505	0.904786760894931	0.945135242192723	0.961030219642423	0.955607118901132	0.964787986695652	0.954514987861781	0.682070297059985
0.946038815247880	0.945069567872333	0.954489957316627	0.934568005920635	0.957417979175951	0.948717112465952	0.937631274639106	0.946929489533496	0.946681066101934	0.918987526100427	0.964404664608001	0.929967320776710	0.954152428172806	0.946578306699267	0.939337130399751	0.936080274016858	0.919581775696829	0.943515590834137	0.931043084087608	0.921432760728763	0.966840429393322	0.961217580507618	0.946156326425597	0.943179283041875	0.975670771516032	0.904796333957355	0.945221424541293	0.961002622777758	0.955576358029323	0.964906294215684	0.954421635064390	0.682008523906121
0.946058310589129	0.945086098774183	0.954511190378654	0.934483549069957	0.957383184587821	0.948763497519185	0.937655229758481	0.946884738731310	0.946609712079176	0.918936604234925	0.964444731107297	0.929879131335246	0.954030549404767	0.946596619791617	0.939302280320243	0.936111565489441	0.919523069911301	0.943534472517304	0.931024502183485	0.921386559945978	0.966890701984680	0.961134695096312	0.946088088435273	0.943275086619466	0.975713890232828	0.904757424655563	0.945204836442302	0.961009256474833	0.955441026672939	0.964889244540068	0.954440298550077	0.681905343348362
0.946105340009738	0.945119416999229	0.954484283982509	0.934430809210895	0.957249771143553	0.948782302925602	0.937682377467649	0.946967838681755	0.946517773476239	0.919011638640294	0.964435199535414	0.929828141189774	0.953956003096367	0.946550555050015	0.939163547145502	0.936059600563725	0.919544878914892	0.943562737559964	0.931026553956766	0.921493908367195	0.966791040584199	0.961132618105364	0.946084436261816	0.943403751698529	0.975627476747395	0.904764135904997	0.944991972552614	0.960985477950857	0.955425720170951	0.964891829989048	0.954481727656892	0.681798004319323
0.946161399956815	0.945171270226780	0.954464494783180	0.934394745592051	0.957196839326586	0.948781626200252	0.937574806069634	0.947033323615603	0.946490098263251	0.919031037640611	0.964407554758261	0.929837151608930	0.953977042332929	0.946563510752169	0.939197469608689	0.936095580452100	0.919576949769165	0.943635500960365	0.931077372683222	0.921517877985241	0.966781206646769	0.961237769374115	0.946061578055074	0.943551978533804	0.975663829136110	0.904785248921503	0.944927149334860	0.961010326689144	0.955438008377670	0.964792482247430	0.954583313759311	0.681818057346475
0.946154859968531	0.945148464429193	0.954527242696109	0.934399090993013	0.957202691664131	0.948760460958917	0.937445613087826	0.947126575591191	0.946370606722067	0.919159858452174	0.964407697646588	0.929741552890998	0.953980582777621	0.946519846751957	0.939201002518398	0.936085951256919	0.919705839397467	0.943708183512733	0.931038615739535	0.921541348190256	0.966907131821343	0.961264466032770	0.945940921859433	0.943667171811666	0.975666475744492	0.904887293420618	0.944801558157788	0.961043721041266	0.955493462399946	0.964674616417707	0.954595828605350	0.681738275106646
0.946200874710754	0.945128597869231	0.954626569068470	0.934290094559349	0.957138020384913	0.948774483924472	0.937272006775504	0.947156836147647	0.946265333247391	0.919182983178668	0.964492702414437	0.929652788021300	0.953982836449117	0.946525835423600	0.939226127801884	0.936102516328455	0.919735338960226	0.943781727216359	0.930994033376751	0.921419941556899	0.966846760411803	0.961211197241385	0.945839056764181	0.943751033586291	0.975757390512548	0.904927318864860	0.944795666908833	0.960991894887366	0.955574748621371	0.964592430244169	0.954581330008151	0.681793897142176
0.946197565008795	0.945080163695255	0.954730796896951	0.934232099190852	0.957128844150764	0.948784695747950	0.937230191368426	0.947105024501087	0.946202000690802	0.919155429884331	0.964661483044649	0.929635563235435	0.953970318600898	0.946417949940074	0.939201382714046	0.936023326864465	0.919743879223674	0.943733307243734	0.931069692516157	0.921337742484498	0.966871542088021	0.961093042419682	0.945751458415225	0.943727929756967	0.975811414514583	0.904916732321430	0.944744933172093	0.960980262998047	0.955764566246975	0.964531512913477	0.954514852109387	0.681780610915955
0.946259895822701	0.945060946303704	0.954791760681081	0.934289306582424	0.957063269156799	0.948881691179704	0.937136528101476	0.947102791687484	0.946149832668275	0.919110813949971	0.964680955509803	0.929584600910425	0.954028760478620	0.946445665453063	0.939197921155010	0.936036333491185	0.919717378589720	0.943559017039810	0.931089362113409	0.921239801931177	0.966982414089981	0.961080839007704	0.945746669387805	0.943679213742466	0.975853245226696	0.904955772091740	0.944714279179229	0.960992365803213	0.955885816124175	0.964477361309844	0.954566617167910	0.681779237992247
0.946339025039555	0.945037698997244	0.954791113932421	0.934295846315947	0.957069991108010	0.948860514796265	0.937022323201975	0.947171600239406	0.946088199243750	0.919173432376134	0.964609178232273	0.929533797515943	0.953985461772987	0.946438026219619	0.939055061897706	0.936081652546117	0.919666333340015	0.943460303653389	0.931071291956785	0.921268856471782	0.967108382125767	0.961192798822860	0.945754374091843	0.943537457911995	0.975867234816199	0.905041866357997	0.944761439120489	0.960967816354125	0.955909679009204	0.964542064680371	0.954563531815594	0.681818730971657
0.946301919097227	0.945054304398577	0.954737201719187	0.934276556264233	0.957088205624688	0.948823524137678	0.936955935869713	0.947093284235803	0.946037875617624	0.919074758624623	0.964555688343185	0.929520448079288	0.953945960491690	0.946502334528359	0.939072448486081	0.936120602344102	0.919647264189849	0.943463969858686	0.931042882945874	0.921226168075350	0.967052015426482	0.961136288396497	0.945784178525741	0.943464373934461	0.975986606418991	0.905016587750338	0.944749849141116	0.960958356811819	0.955804214970841	0.964524311612197	0.954616415889343	0.681673708519854
0.946303211110767	0.945169981653965	0.954700621378454	0.934337144280808	0.957012666802647	0.948835964704766	0.936981395702768	0.947118630552317	0.945926510331783	0.919046432480896	0.964484478241081	0.929516830286381	0.953947570534121	0.946533504810055	0.939018506120232	0.936137750520968	0.919711787703969	0.943473625484949	0.931044197055859	0.921322227752881	0.966828612003853	0.961035719386953	0.945875201894740	0.943414654357345	0.975994955543395	0.905006991896946	0.944637157653342	0.960972468174797	0.955781338767046	0.964545194714279	0.954578077510718	0.681506602554650
0.946384534594544	0.945275779651767	0.954654248452427	0.934417048478123	0.957069106938659	0.948821799098550	0.936992829864906	0.947060259181563	0.945996671657800	0.918868582177669	0.964452973666182	0.929513774094385	0.953958849356236	0.946559474136332	0.939097567870519	0.936186021483658	0.919709825086819	0.943429516823014	0.931044269513387	0.921246950882585	0.966778566252265	0.961018108776331	0.945947807148568	0.943365412240271	0.976104558183614	0.904939815470969	0.944558392539665	0.960943817004025	0.955747292146606	0.964622306028430	0.954519693666709	0.681508902315069
0.946414588302407	0.945320136149826	0.954585303706847	0.934476419312275	0.957057715179209	0.948741018725413	0.937056985240421	0.946966117576347	0.946017240350872	0.918764159219385	0.964435659147913	0.929503701808184	0.953928863151437	0.946495118181296	0.939012119061628	0.936182758510620	0.919761288834994	0.943391753189287	0.930917190955738	0.921197713030634	0.966914982613710	0.960979327314003	0.945943473703229	0.943275000761306	0.976050198975578	0.904923571118237	0.944439298088250	0.960910645059443	0.955657684057978	0.964711753228291	0.954441763769738	0.681445227224119
0.946330173508246	0.945342069301291	0.954628872703758	0.934445595763029	0.956972551949256	0.948664281848316	0.937056496700514	0.946925957192313	0.946008793945816	0.918762308176769	0.964431277133330	0.929474102976596	0.953881426342218	0.946475544354391	0.938983385610013	0.936197100349658	0.919721719687459	0.943407341201047	0.930837985985723	0.921175194127990	0.966855644388867	0.960963439218809	0.945978977218747	0.943328982777155	0.976005081655892	0.904931213106060	0.944479128971680	0.960835007242363	0.955528085466003	0.964716118240507	0.954411115924857	0.681403296932953
0.946236698462266	0.945277899702082	0.954687743779147	0.934474652189659	0.956916502799282	0.948581259086085	0.937131089396766	0.946979041156556	0.946099951475960	0.918759067996195	0.964489723322341	0.929475473396473	0.953858493833179	0.946339903383236	0.939009597094658	0.936157042358700	0.919733911669012	0.943414373644227	0.930829628958856	0.921247111416281	0.966797359268992	0.960992517416285	0.945928241841770	0.943318185823360	0.975936248791174	0.904875402942889	0.944625353335953	0.960805167692913	0.955531884912555	0.964720485975302	0.954410818921760	0.681352212236633
0.946183610677388	0.945245741678253	0.954726817198948	0.934507425899901	0.956853564064388	0.948668831145896	0.937218789924909	0.947082122245875	0.946186692640902	0.918869256344858	0.964579437869826	0.929463693875869	0.953953458252365	0.946360739093083	0.939166932376888	0.936172027622677	0.919753821462288	0.943339223355069	0.930822589036265	0.921212942833142	0.966656637114630	0.961045388278103	0.945948393328406	0.943353171658094	0.975963465922095	0.904854435122135	0.944687157395042	0.960857671407494	0.955560583151738	0.964702105887113	0.954413502028401	0.681339345364236
0.946142084609876	0.945186037259650	0.954744237751916	0.934470314778951	0.956905038828415	0.948741284015491	0.937235841281937	0.947104829145705	0.946228712738528	0.919061894071854	0.964675693867962	0.929563355111929	0.953984161649658	0.946348727142114	0.939178142101129	0.936236790780699	0.919690821278415	0.943382834643514	0.930814653436206	0.921248884044159	0.966735249171078	0.961194187910093	0.945991906044968	0.943350175534750	0.976028503953951	0.904951829404200	0.944839263214258	0.960921225232927	0.955667780999403	0.964761479404306	0.954420225666655	0.681351830535517
0.946066644120792	0.945155206371257	0.954708667103435	0.934480599066488	0.956910006148836	0.948779204983633	0.937266697818175	0.947109715511859	0.946234121776254	0.919116125236909	0.964786551229881	0.929589355735587	0.953970169383247	0.946397554157440	0.939317112224959	0.936388673476128	0.919560486235523	0.943406689032742	0.930863763261606	0.921248456243505	0.966727616905009	0.961311756512935	0.946053682428920	0.943440049921059	0.976256948609138	0.905026444769853	0.944931610694918	0.961077359210636	0.955665122871251	0.964699836440140	0.954531002186855	0.681301876263809
0.946034575283883	0.945156861680265	0.954668703615439	0.934465429894839	0.956833908110393	0.948782307263695	0.937325671156595	0.947240022440533	0.946169865960123	0.919214568970677	0.964799443998612	0.929639045850020	0.953991879324061	0.946378472757285	0.939360576982620	0.936375880258741	0.919488086627023	0.943419969607596	0.930865261741990	0.921371175305926	0.966691554990705	0.961472550752363	0.946172403272888	0.943475977400297	0.976333640281987	0.905125313744033	0.944864945703033	0.961143986290733	0.955786106032031	0.964679565572268	0.954567274241025	0.681283173875761
0.946009069650217	0.945147015449704	0.954604875433588	0.934435933674921	0.956854298819674	0.948795789996310	0.937323269604865	0.947245359367426	0.946157785651887	0.919132244094882	0.964743930634278	0.929727258909175	0.954145344499440	0.946422815342156	0.939540092163349	0.936472680090516	0.919370531570818	0.943404031777731	0.930944303089044	0.921372972557716	0.966729638151607	0.961639851939401	0.946240016981416	0.943481929280829	0.976506921983567	0.905258389408737	0.944934224468531	0.961176024775885	0.955870184260360	0.964626128090729	0.954637046038146	0.681377807307919
0.945922444563927	0.945059424833980	0.954594356612799	0.934467262516785	0.956962242607673	0.948800165589214	0.937326833491091	0.947202909151197	0.946096895015294	0.919081129134225	0.964648390392389	0.929743370360411	0.954259748009385	0.946403778176007	0.939622376014409	0.936496034817726	0.919349661491262	0.943389561165589	0.930912477873795	0.921412086810084	0.966855407388844	0.961705929958998	0.946219839336868	0.943461996361635	0.976550033317216	0.905483034734854	0.944953078950574	0.961151740567038	0.955913347572726	0.964610826493541	0.954639427905932	0.681375950980603
0.945870847948564	0.944980960252965	0.954616774241491	0.934361067792606	0.957065578750109	0.948797892164363	0.937308581967044	0.947175833375180	0.946083871062892	0.918980135247739	0.964578998515566	0.929844975276036	0.954282182486776	0.946483539440217	0.939761600492411	0.936513659420961	0.919257044221637	0.943457866523177	0.930864229498625	0.921311998332009	0.966784744215968	0.961705241824227	0.946189935817342	0.943463628629804	0.976546398460774	0.905627924075335	0.945053460551757	0.961095164455694	0.955932443886146	0.964673634447537	0.954637719386069	0.681449771276421
0.945830878537784	0.944939160230742	0.954646585838702	0.934367094142323	0.957196277957199	0.948796367798208	0.937353428206260	0.947122233101608	0.946131210364564	0.918867623708917	0.964600004191785	0.929975061510527	0.954216775847558	0.946450586887316	0.939857868025104	0.936430082147046	0.919226064336570	0.943419077849261	0.930905522888459	0.921297337863805	0.966795324392454	0.961620599564493	0.946164272516778	0.943467580746526	0.976475426178333	0.905669078334714	0.945109212845513	0.961115381927292	0.956021762764457	0.964714645595348	0.954578748131612	0.681433481672902
0.945942685921253	0.944971859436126	0.954689239502937	0.934522972532083	0.957232265436820	0.948861018254786	0.937462865533359	0.947144566074719	0.946215316477659	0.918841918919740	0.964534343444843	0.930039513044821	0.954222721271323	0.946524879093296	0.939933457142176	0.936436718934303	0.919261935751675	0.943328401875212	0.930928288083312	0.921309268948473	0.966882805108733	0.961600989488918	0.946252822803536	0.943451350697642	0.976398449705769	0.905675541514953	0.945197771952079	0.961139567533777	0.956129368682336	0.964743957893808	0.954659705441743	0.681411927567648
0.946069506315456	0.945064590189061	0.954798832422714	0.934636177339241	0.957360261549915	0.948820551206711	0.937562471489381	0.947255511134043	0.946314246025797	0.918932305721879	0.964458357855904	0.930033792533082	0.954163975734980	0.946531353388434	0.939872247553719	0.936474244676759	0.919319007144264	0.943383578188709	0.930909211080946	0.921402991803152	0.966945307691818	0.961676342389721	0.946307251923742	0.943436141310676	0.976415756755636	0.905704619074291	0.945354468085890	0.961123270787330	0.956164842031156	0.964807131556757	0.954707052844723	0.681443864175231
0.946173110202132	0.945209617114830	0.954905388805142	0.934758590793718	0.957427139038852	0.948789716836300	0.937593229909633	0.947253524042005	0.946385253901052	0.918954204475444	0.964477046077193	0.930013305338660	0.954174686677392	0.946607827481994	0.939960423685281	0.936507382785087	0.919398712142917	0.943497094255070	0.930922650011370	0.921391745511859	0.966832045691513	0.961654955407999	0.946335722545863	0.943511617922730	0.976533533791185	0.905627071721793	0.945410826317018	0.961128325601923	0.956141208881012	0.964768457985230	0.954861643207723	0.681365466774521
0.946276400576768	0.945422406661524	0.955003675474312	0.934968975446447	0.957330883917146	0.948849251933600	0.937655009791459	0.947379726679605	0.946356751261138	0.919054361513425	0.964497068190969	0.930002270312048	0.954213890849438	0.946693687021480	0.939980697705132	0.936535266747229	0.919562028949938	0.943546662610745	0.930967164730117	0.921516573317671	0.966557356015751	0.961641442085600	0.946393032625142	0.943595694227451	0.976473391424100	0.905610676292478	0.945319325359211	0.961247238661357	0.956316545436604	0.964820552860076	0.954949881829068	0.681250804092656
0.946426706301047	0.945551714054079	0.955020975863865	0.935117834440392	0.957357441628084	0.948907295981997	0.937618549750588	0.947421008250025	0.946493902738820	0.919042356063397	0.964492123686020	0.930041807430784	0.954286912942043	0.946780502432489	0.940150023986051	0.936649238320252	0.919661075139256	0.943511638931558	0.931049762126211	0.921564859340163	0.966493845000072	0.961691719090732	0.946445616893200	0.943692221733398	0.976510796183437	0.905565033369892	0.945313225681706	0.961336794253879	0.956493841557531	0.964929874786615	0.955056789812695	0.681249170794273
0.946496475449669	0.945580010148832	0.954927145423349	0.935255218772604	0.957387274391931	0.948894597873090	0.937629635440650	0.947402174847457	0.946625029203099	0.919056910281304	0.964481639176177	0.930085710912256	0.954323184721275	0.946780286203611	0.940178777766177	0.936657458722838	0.919731334937725	0.943492318841244	0.931034558858006	0.921624043741715	0.966584250618383	0.961728675736094	0.946468273777864	0.943699340292664	0.976483395337900	0.905621599647868	0.945284177350295	0.961398525807016	0.956645952934034	0.964978664640451	0.955113859084593	0.681122590400725
0.946441996971436	0.945539246487450	0.954886008702175	0.935233329746787	0.957353965603387	0.948864968868208	0.937667275392941	0.947371042855156	0.946652225701420	0.919120635816271	0.964455370407525	0.930109416147088	0.954379286782849	0.946782106394018	0.940267620585908	0.936638440694181	0.919682789197929	0.943440878803166	0.931019235613526	0.921592161438781	0.966553221362032	0.961688065642443	0.946565833714331	0.943743944191027	0.976554934875210	0.905647825578352	0.945401213802728	0.961315396339660	0.956753730646991	0.964973792627909	0.955153686273504	0.681008703117740
0.946388596065130	0.945477205136094	0.954866666581254	0.935251860549899	0.957424229124526	0.948779780007635	0.937718631700813	0.947354023308861	0.946661246367586	0.919127570307593	0.964480733409177	0.930126247940326	0.954472057264098	0.946615946696311	0.940329920831626	0.936532732328324	0.919693644635780	0.943377885249186	0.931089694127639	0.921624285692474	0.966603727450566	0.961616414875424	0.946571875302656	0.943646920241836	0.976562783737699	0.905576924226867	0.945566719646451	0.961210412276446	0.956853387571090	0.964971737139632	0.955135560083819	0.680907687633408
0.946356891281038	0.945412852493441	0.954835158923144	0.935281387909358	0.957449228678474	0.948817792366707	0.937778984816452	0.947332620251831	0.946667633280575	0.919147092358393	0.964456054683243	0.930096147567819	0.954670968361003	0.946620334267561	0.940438574821553	0.936496969007876	0.919737886465925	0.943241024229857	0.931061052111696	0.921599697610948	0.966548287852882	0.961521583485119	0.946537529296217	0.943536769209546	0.976575686836110	0.905481016808451	0.945697659380970	0.961176779841435	0.956898710283957	0.964953623001146	0.955047659654583	0.680816653131919
0.946306049037013	0.945341818926283	0.954862455600428	0.935168220047315	0.957527890169663	0.948835356331592	0.937787512392356	0.947253627551700	0.946643458365485	0.919179096029646	0.964435519820099	0.930135859257958	0.954674621536853	0.946583309925976	0.940341768381989	0.936491295671179	0.919735754033948	0.943252942613591	0.930997544299660	0.921603692756300	0.966638508732064	0.961519730788384	0.946482788135937	0.943384806572051	0.976547622986016	0.905458967543934	0.945884143602027	0.961142732140732	0.956954986626337	0.965028644534712	0.954928326905125	0.680733642509124
0.946260523974124	0.945310261268208	0.954856291309598	0.935058718167472	0.957535776947593	0.948831348652255	0.937809601915875	0.947190653716738	0.946542557877539	0.919128470853678	0.964443238336731	0.930057698942743	0.954619256442185	0.946557042539401	0.940335448175472	0.936533007740470	0.919662762855844	0.943294095728980	0.931023462347584	0.921577017300271	0.966644159346115	0.961495266841608	0.946398273385000	0.943424211365814	0.976634291948572	0.905326454858123	0.945955561584760	0.961144301912432	0.956854010500047	0.964954757177645	0.954945606873821	0.680592608396979
0.946262885761465	0.945298034034110	0.954835768635756	0.935012779597638	0.957438517578615	0.948786197021540	0.937872594682533	0.947272806945826	0.946410728476122	0.919221423803596	0.964391267103203	0.930037540819476	0.954606160860237	0.946487318088847	0.940206260581067	0.936462763301763	0.919733659912431	0.943379090166992	0.931049269664155	0.921704175090964	0.966508235084571	0.961521905072319	0.946408826400492	0.943546068344963	0.976546077842286	0.905204421381550	0.945805932528941	0.961122973816500	0.956845484686294	0.964901723473001	0.954991793864373	0.680441953792665
0.946306244847560	0.945295620167575	0.954856188497483	0.935000404965588	0.957390854775513	0.948739428200469	0.937818194925768	0.947331668086052	0.946383905993314	0.919259934147327	0.964344140883515	0.930057627660423	0.954644583119075	0.946452742524352	0.940230736669692	0.936476590360706	0.919826915068600	0.943521090223966	0.931129505805270	0.921732446889500	0.966498547548455	0.961588136751201	0.946457202028928	0.943699626053721	0.976539807073817	0.905110484130811	0.945773934635071	0.961169485558304	0.956829154538421	0.964771878911902	0.955112830506935	0.680434503519578
0.946310039492141	0.945248532755926	0.954960473978470	0.935006337413540	0.957396756292685	0.948693785248192	0.937770531063079	0.947436962978787	0.946289507160092	0.919398067157067	0.964370902058904	0.929928913053052	0.954626900252432	0.946335640328273	0.940222377833588	0.936421783390825	0.919965054470178	0.943667132920149	0.931130936396922	0.921747176785482	0.966653253144971	0.961537409430459	0.946440085722186	0.943831552009473	0.976465979756476	0.905093969969175	0.945672503991847	0.961191393331372	0.956802365052600	0.964642336930081	0.955148239297389	0.680350926962346
0.946359159587724	0.945245304952436	0.955110417126629	0.934888477891475	0.957317034540236	0.948680222810772	0.937705472709468	0.947493677293638	0.946216765689976	0.919432638224390	0.964499763777641	0.929780455783952	0.954582589570552	0.946281095941368	0.940272875387258	0.936413851924127	0.920027071027882	0.943832260938572	0.931125286190709	0.921652998795718	0.966598441222332	0.961382402824349	0.946434747695699	0.943952807097127	0.976463579243204	0.905024669513159	0.945664192048454	0.961137759072852	0.956825220968870	0.964564616456774	0.955137860848838	0.680414461617553
0.946383524980809	0.945240071591432	0.955283380570959	0.934830533559389	0.957293874238652	0.948672513058031	0.937750353286382	0.947463251358478	0.946196258240664	0.919443308369363	0.964659067072688	0.929711204534898	0.954514652930888	0.946118045775624	0.940302201040269	0.936339561597361	0.920066608230906	0.943834378806848	0.931224757572186	0.921650101632112	0.966626661826071	0.961155316824441	0.946428307510797	0.943988335412690	0.976398147844625	0.904938621385982	0.945600149922249	0.961112293009122	0.956981045142491	0.964527122247184	0.955098767534820	0.680431901218195
0.946446640922859	0.945240093476607	0.955390867050857	0.934843237990942	0.957210839091174	0.948764129016607	0.937757532317758	0.947503863261506	0.946213112329498	0.919444047618876	0.964682956636970	0.929633182453406	0.954572575786924	0.946116866915672	0.940387284543720	0.936380744004034	0.920019393234699	0.943727606147157	0.931302526324688	0.921619640585859	0.966751152021855	0.961012291342954	0.946475643122462	0.944024599201643	0.976364094645695	0.904948991585643	0.945567804351153	0.961094169029338	0.957093042360102	0.964492287421999	0.955175392826949	0.680478135523534
0.946509498071659	0.945200165086186	0.955444592998529	0.934818421728746	0.957190507720976	0.948759498209483	0.937721402508638	0.947630671659832	0.946247901284378	0.919560109306218	0.964626058088650	0.929554886052436	0.954527788482744	0.946112937320553	0.940306143930972	0.936431024004296	0.919913047497444	0.943721509818898	0.931364498151268	0.921729303415141	0.966889573850763	0.961021799814245	0.946529326790723	0.943970869412144	0.976332968827836	0.905076918937835	0.945639221749462	0.961058497844974	0.957130995084219	0.964568690264209	0.955217695415674	0.680563793487782
0.946480066124192	0.945149748377028	0.955444447785269	0.934757187207260	0.957211408744758	0.948768030387081	0.937647944247350	0.947654474910848	0.946270921327110	0.919586041403573	0.964584430176218	0.929521548655784	0.954481785170093	0.946198427081920	0.940374398601327	0.936474635875039	0.919807597105033	0.943803902856371	0.931436544909929	0.921768775457692	0.966824625146396	0.960923901656794	0.946578004061720	0.943979694563415	0.976409717798024	0.905103135726803	0.945650990489071	0.961075118113635	0.957078168473900	0.964563116169545	0.955328548483020	0.680454023790822
0.946507559624135	0.945198326735104	0.955458588419500	0.934783310758789	0.957156543419432	0.948804395705028	0.937587385647620	0.947783277448365	0.946206200813495	0.919708568820768	0.964532903602952	0.929534520070343	0.954464707876844	0.946255536471627	0.940358526452807	0.936445900566477	0.919830780613870	0.943895670127565	0.931529173835716	0.921937320647655	0.966580388984651	0.960846510627135	0.946640154806390	0.944032272412002	0.976358333041726	0.905141107384655	0.945550051713626	0.961109142559526	0.957072193204197	0.964552114413478	0.955328694938734	0.680296136672345
0.946631791307104	0.945265684354387	0.955450801803743	0.934802592147967	0.957212071291425	0.948837925445804	0.937489784064979	0.947804852951789	0.946289256387450	0.919669845086510	0.964500478566523	0.929575565903470	0.954448534633995	0.946305677144450	0.940412331033147	0.936450147443450	0.919789063880529	0.943893589574056	0.931578591141751	0.921918715598651	0.966525646666530	0.960869283741984	0.946670595763938	0.944009343293968	0.976422125741734	0.905106799569985	0.945506176540251	0.961125778284647	0.957014313274692	0.964572045826013	0.955289782562125	0.680252429987892
0.946704303271995	0.945273969519371	0.955386280844505	0.934822443003091	0.957213580529528	0.948828630279228	0.937441596446412	0.947763651949636	0.946314216926523	0.919650940213917	0.964460951662823	0.929587799309973	0.954389251881858	0.946260805382067	0.940272391028432	0.936393164030489	0.919763843840494	0.943873636430734	0.931439411379437	0.921900176169220	0.966680357398972	0.960891220175624	0.946619413172792	0.943881531177617	0.976338401700147	0.905116339461895	0.945407075802317	0.961120822037778	0.956888532955460	0.964597123406938	0.955186927079385	0.680125514345068
0.946660031238724	0.945227932196347	0.955384296549289	0.934771166570470	0.957137298070017	0.948815311107088	0.937399020870495	0.947733613988744	0.946298174808837	0.919696332245224	0.964433244517844	0.929549599405609	0.954298563454501	0.946313608688756	0.940162528730491	0.936384737880903	0.919648946357421	0.943880555030123	0.931322922238181	0.921875004451397	0.966654584989983	0.960891877954598	0.946589582705521	0.943883690818039	0.976274711085104	0.905127487014380	0.945424643074520	0.961034757523897	0.956718271535447	0.964578123041374	0.955087004776919	0.680024240849850
0.946570645447647	0.945107438037054	0.955371491303267	0.934786786011350	0.957140745882291	0.948738704935126	0.937429645621614	0.947724347261351	0.946334892929566	0.919713340505818	0.964419445163674	0.929508601753077	0.954220132952010	0.946221787134075	0.940120847828220	0.936310168746761	0.919619627391672	0.943841579951884	0.931296562412301	0.921924078966288	0.966661827430613	0.960914250911401	0.946511202828437	0.943814684246967	0.976188058756696	0.905064012577589	0.945525922245069	0.960991086749790	0.956673952923924	0.964544579060443	0.954999169436008	0.679932105806162
0.946483832753904	0.945009459763268	0.955338628561520	0.934759697475398	0.957128833018902	0.948766521738232	0.937473020957612	0.947741818691970	0.946315323698218	0.919788864100337	0.964420885919857	0.929472822554533	0.954275417120379	0.946260583659224	0.940155116132587	0.936286965039971	0.919587754878351	0.943707211949139	0.931246842470063	0.921871970988979	0.966587564350250	0.960941419678596	0.946491229734892	0.943738365774973	0.976143843123984	0.904985635721823	0.945552650468096	0.961002405735237	0.956629019532412	0.964499209172143	0.954942482449104	0.679927650260575
0.946370335617191	0.944857068270621	0.955292270721601	0.934652498320325	0.957188328494230	0.948750869298484	0.937466438271298	0.947686334799603	0.946307867061620	0.919908403729678	0.964423752039696	0.929547173398483	0.954278432778323	0.946235488019769	0.940080277515620	0.936296167868865	0.919446640446096	0.943713321820867	0.931140086812576	0.921857325251688	0.966704543344907	0.961035575363571	0.946491683840689	0.943617084373588	0.976097883210331	0.905010608939354	0.945644314050828	0.960963279157095	0.956653032096086	0.964567667750540	0.954908875641883	0.679957920527841
0.946216282694978	0.944735445702030	0.955197690718586	0.934601960124713	0.957195803532159	0.948708054406621	0.937444896706072	0.947615744202820	0.946293552566541	0.919898044571103	0.964433017782769	0.929557505993865	0.954234680340352	0.946236491043515	0.940132840819640	0.936384370542065	0.919266015213932	0.943704143692655	0.931137083235316	0.921820626258022	0.966717271007141	0.961065341187897	0.946515046643472	0.943631668682473	0.976206392756631	0.905014153984258	0.945692030668695	0.960988518621452	0.956567072014735	0.964468834505015	0.954972811725585	0.679935635685123
0.946114362526836	0.944667195953097	0.955114620179340	0.934590557320150	0.957130803545065	0.948659246750599	0.937474627333207	0.947684116427259	0.946244888567001	0.919964903310512	0.964389126807816	0.929589058916930	0.954205039392326	0.946181393359605	0.940088727957801	0.936353608279453	0.919159796483376	0.943703347464247	0.931149028892229	0.921949339501389	0.966691604489373	0.961126992484114	0.946602750995668	0.943652374041417	0.976152525513442	0.905079360912367	0.945591817244155	0.960960578991238	0.956619899672063	0.964370348347192	0.954986718024228	0.679944366863770
0.946063893585229	0.944639163427281	0.955015723784068	0.934550865752056	0.957141228064476	0.948648740649161	0.937472211320809	0.947697348152614	0.946310914558102	0.919914259843553	0.964329952635700	0.929661689845851	0.954349214712816	0.946208138003680	0.940178190147964	0.936427957639411	0.919063375354315	0.943663943581046	0.931258040904693	0.922015130258476	0.966725096363537	0.961212621378654	0.946652159180533	0.943697836387532	0.976222211200804	0.905190935272898	0.945629134238384	0.960971279743681	0.956677787915922	0.964266934709699	0.955065954139084	0.680091960939850
0.945973733340919	0.944545812895195	0.954973487094308	0.934534422152782	0.957217568598774	0.948654041912673	0.937501091485855	0.947691966497082	0.946327098873624	0.919912606724923	0.964274497782467	0.929667580863822	0.954518813123882	0.946223874522593	0.940219095148522	0.936416977270626	0.919072351912680	0.943637710859081	0.931248834627608	0.922106709448124	0.966859994052846	0.961242131640682	0.946655231129123	0.943747680565993	0.976230277212122	0.905401178279155	0.945628366100164	0.960975622186698	0.956724117857117	0.964256443286833	0.955096590793783	0.680162080231197
0.945944483318922	0.944459777017507	0.955005790220245	0.934363306276777	0.957264358166329	0.948661818811281	0.937472320364251	0.947704992867147	0.946390548665013	0.919847013133106	0.964273303268996	0.929747193303872	0.954615967576265	0.946347888516187	0.940305814781574	0.936439353480141	0.918995448230189	0.943696870017036	0.931216891791540	0.922060643706525	0.966821158278166	0.961265524581088	0.946633534839030	0.943817822498494	0.976240703655119	0.905561073602428	0.945762784111151	0.960956031840448	0.956750255892678	0.964346100283123	0.955124253291307	0.680304426337794
0.945931047646532	0.944380360705991	0.955070417635710	0.934301702915227	0.957364346867405	0.948719786677383	0.937499989441410	0.947666657096380	0.946476217394294	0.919767802007685	0.964385885442290	0.929882801856028	0.954639763129857	0.946360633718562	0.940327438534128	0.936362963318100	0.918961854958955	0.943641802656271	0.931227208441153	0.922061350266915	0.966889044411302	0.961212920343580	0.946592703822831	0.943879479837120	0.976243128717429	0.905652548039496	0.945866807898744	0.961022310610979	0.956852104214052	0.964440615253431	0.955073085063817	0.680342400170624
0.946023018440358	0.944356359103030	0.955149564169864	0.934367561068820	0.957367946550090	0.948860647623660	0.937583165878472	0.947703605109744	0.946557898769019	0.919703518361159	0.964417251114575	0.929947756224310	0.954723844713414	0.946501628108457	0.940358288414976	0.936377426644870	0.918946296965032	0.943499320207041	0.931225556585436	0.922009837197774	0.967035317096953	0.961218335475846	0.946664799311882	0.943863027884604	0.976283467743244	0.905721982146716	0.945983751313078	0.961079122856561	0.956945861486833	0.964531930602736	0.955107002856210	0.680351614447538
0.946101005373268	0.944346489335572	0.955234550633758	0.934356710575784	0.957458899449696	0.948887072508043	0.937631417665407	0.947804644273940	0.946588837832912	0.919706879793608	0.964403521598384	0.929910194277225	0.954672536359975	0.946561414556311	0.940265766548671	0.936406438546265	0.918919229323416	0.943506410018525	0.931153594523989	0.922015162677828	0.967118313944805	0.961342277352826	0.946668932902044	0.943767944205421	0.976385018529827	0.905804571677958	0.946160351872827	0.961082878134659	0.956936449400743	0.964676959266316	0.955069175211997	0.680386258513818
0.946131829644384	0.944381428491885	0.955306459318685	0.934349482519356	0.957533506303672	0.948875518370208	0.937589687099665	0.947763538123010	0.946555492169598	0.919608944392279	0.964458442748479	0.929876408708015	0.954692982960200	0.946669769587286	0.940348093420721	0.936448383245202	0.918892436560555	0.943545455804717	0.931082722046555	0.921871244117791	0.967004448467652	0.961366764252954	0.946614780220093	0.943715384216207	0.976571517816884	0.905769113527048	0.946225326062701	0.961084247554743	0.956835342539929	0.964678686014874	0.955083500729646	0.680314969351360
0.946177469540555	0.944503261230343	0.955343060377042	0.934470575978008	0.957541321478433	0.948921442950313	0.937545366568724	0.947849198712410	0.946395511228307	0.919596190784631	0.964508999200070	0.929914346546792	0.954736682280446	0.946749181892527	0.940364133686626	0.936436260453167	0.918942746740292	0.943508304930306	0.931062920861640	0.921862266339971	0.966717354956215	0.961412018459121	0.946575838609163	0.943692918018070	0.976592538536654	0.905761479999673	0.946157863945925	0.961160037624766	0.956920038514891	0.964737560844082	0.955001655200628	0.680212948254617
0.946304891524516	0.944600330085078	0.955320338148441	0.934593522137183	0.957658404891016	0.948930483164564	0.937424106873007	0.947857494054166	0.946364109547549	0.919502644539895	0.964500660795472	0.930012130594634	0.954767193725492	0.946798497700223	0.940486780065061	0.936466708221099	0.918931015105746	0.943450718996680	0.931079443783492	0.921749757416349	0.966645453700016	0.961512351319144	0.946523767210032	0.943711922568941	0.976652915844859	0.905698122135797	0.946186494969850	0.961213644795691	0.956972871691662	0.964819589589966	0.954950976560617	0.680227995659081
0.946368645443125	0.944639287603837	0.955228810588140	0.934744251676888	0.957748103633609	0.948852824228206	0.937383006270196	0.947810332199972	0.946322990539210	0.919488822903130	0.964493864247665	0.930104721420546	0.954726702268461	0.946745252131254	0.940463599110310	0.936420902483280	0.918924337231082	0.943439810025645	0.931018716575661	0.921670962119458	0.966713405462495	0.961547260379566	0.946492106292022	0.943672867138054	0.976612005746344	0.905708317951490	0.946162967613292	0.961232591017266	0.956993670219174	0.964842010969073	0.954877628722522	0.680141734948727
0.946333903261472	0.944627703081681	0.955237012793492	0.934739229600126	0.957702259761094	0.948787152664216	0.937444714823581	0.947775593199406	0.946252970575329	0.919575560935443	0.964489214759618	0.930114955034647	0.954729886183758	0.946718568981264	0.940476402376615	0.936391568017024	0.918885223841383	0.943452123886299	0.931025569616399	0.921584174625253	0.966643037380737	0.961484422727095	0.946593913175625	0.943709011521026	0.976616603435130	0.905692929679743	0.946263608686279	0.961139516982993	0.956969079739687	0.964819157471538	0.954833493128817	0.680112522095827
0.946336658363371	0.944609041318795	0.955289189736210	0.934784900726284	0.957707942136267	0.948683714100148	0.937583389608983	0.947782056221486	0.946248748441763	0.919645844228744	0.964545381233199	0.930099827725221	0.954768471642848	0.946555976941098	0.940466364275576	0.936287147048550	0.918985061727264	0.943464929707792	0.931132466296659	0.921563238603701	0.966678544797998	0.961393409491330	0.946668105377901	0.943674215336873	0.976544187584519	0.905584454218816	0.946412426421073	0.961047695334375	0.956964696507263	0.964805755867481	0.954795306571146	0.680152736884601
0.946379513644527	0.944595308514863	0.955304759967353	0.934826099189490	0.957646602645121	0.948710420755731	0.937731050787037	0.947801139771059	0.946278662528104	0.919706618399634	0.964542738669937	0.930025721238715	0.954913497880252	0.946581710477552	0.940520430787878	0.936246451124493	0.919104710048633	0.943408779584003	0.931137346714257	0.921510069060422	0.966653993371336	0.961277957823548	0.946717154293432	0.943681740356165	0.976512850655102	0.905471082613273	0.946471047502202	0.961029268508125	0.956919436810804	0.964799079453563	0.954743339006763	0.680221669825668
0.946385230929962	0.944568037984342	0.955367248707781	0.934755557262825	0.957659964336065	0.948732833870431	0.937792958412339	0.947781432853580	0.946323514357439	0.919792028308156	0.964552921248462	0.930040523685650	0.954869392691362	0.946570206750422	0.940409687565256	0.936228873683570	0.919144389629551	0.943491161058909	0.931115641517442	0.921527189368351	0.966790112704865	0.961241667716954	0.946709941738557	0.943629708087620	0.976461856352431	0.905466203377621	0.946559836915379	0.960999477849140	0.956912491519525	0.964897998773368	0.954670490948883	0.680314065489313
0.946369257354118	0.944551839729304	0.955395676444382	0.934641785394432	0.957628718495469	0.948752250212008	0.937844702262525	0.947771261443943	0.946287867379039	0.919778834568236	0.964578844249340	0.929958450183031	0.954777352513430	0.946566853541390	0.940411494274604	0.936250545824629	0.919053797703128	0.943556055541799	0.931136116026352	0.921518339700830	0.966865920022854	0.961150309660990	0.946672747967912	0.943741959228004	0.976552420428042	0.905427731441772	0.946557082143865	0.960991627389191	0.956814413117392	0.964855377354336	0.954686512834214	0.680350091697889
0.946388582058725	0.944545563293117	0.955358711977479	0.934565317049884	0.957500349135713	0.948744010422145	0.937908568499468	0.947842613387333	0.946224719707014	0.919835832792345	0.964558124210340	0.929939535983398	0.954723532376899	0.946508758753249	0.940314554001000	0.936167279824257	0.919036163222582	0.943598501345497	0.931139453505066	0.921626648324417	0.966789887479203	0.961155019073004	0.946682675096704	0.943873714503165	0.976508126538772	0.905445787511667	0.946377166010576	0.960943564886071	0.956853936551964	0.964841592955384	0.954699533392915	0.680366151408445
0.946413614605023	0.944562190272050	0.955317191662562	0.934509767907955	0.957454166528455	0.948718669116763	0.937801447495157	0.947878480416067	0.946208189560972	0.919823131871001	0.964516598378721	0.929967378436570	0.954758448848914	0.946513830884886	0.940392240105611	0.936171633214290	0.919015113430322	0.943667582735259	0.931172735731000	0.921604995637352	0.966787140866645	0.961262262881231	0.946650539892058	0.944002051189619	0.976570104330704	0.905491158426763	0.946339232545126	0.960944723816627	0.956904826163566	0.964727156228404	0.954753365202834	0.680491659198250
0.946395286259433	0.944505805930909	0.955340797442187	0.934490325931163	0.957469800337839	0.948678330836073	0.937652614844254	0.947915122835507	0.946110066847264	0.919912843504282	0.964500663428451	0.929892754636031	0.954747754486622	0.946460930703767	0.940437177222126	0.936103828123584	0.919093757372874	0.943724163313534	0.931090682204600	0.921555911752010	0.966915320026264	0.961283797209515	0.946534823202409	0.944104270315318	0.976586268648633	0.905610434805123	0.946228054088165	0.960940232473418	0.956963714895963	0.964600443402218	0.954700399736930	0.680497513021009
0.946427094097474	0.944453288679635	0.955386889498669	0.934353895433320	0.957413847954848	0.948660562313021	0.937449137312895	0.947879351725099	0.946029462939382	0.919882906186944	0.964575982756432	0.929815801738438	0.954705317742288	0.946458302087828	0.940474154033038	0.936065901473466	0.919070309604218	0.943783423746354	0.930973936477022	0.921386463099930	0.966854517871257	0.961227913762761	0.946423810746135	0.944169553427822	0.976678841786710	0.905674259352004	0.946212160842044	0.960852138484944	0.957034615243566	0.964507193631681	0.954598958208309	0.680615442442734
0.946413570819198	0.944390882012934	0.955439555351241	0.934282513445635	0.957423345723032	0.948662252380713	0.937364293215017	0.947761739611996	0.945975762993080	0.919803762252937	0.964730824246870	0.929786287215359	0.954645752362175	0.946334004202293	0.940454966901188	0.935933168313804	0.919042524396685	0.943702386375901	0.930981346383414	0.921256373830482	0.966868811466629	0.961107774660341	0.946325400704465	0.944132919245228	0.976716382356429	0.905678412265219	0.946150625691152	0.960813749226904	0.957195753282928	0.964433580900503	0.954461167856167	0.680651203505743
0.946466545371038	0.944359848711307	0.955447368998677	0.934326918223843	0.957363341872723	0.948746831802643	0.937223641939513	0.947724940416826	0.945929277811454	0.919689221239438	0.964721431237322	0.929718873134136	0.954672064703974	0.946358793864485	0.940445624704659	0.935891810492971	0.918984115255431	0.943504100529133	0.930965267339086	0.921122643744235	0.966976705919521	0.961092465665218	0.946293499821836	0.944085348550848	0.976730148776062	0.905730382435598	0.946112789729147	0.960794712304661	0.957278188250329	0.964363674217953	0.954463180463195	0.680694394066210
0.946530999422264	0.944316891651254	0.955408762647831	0.934301377748768	0.957364703233487	0.948725234161483	0.937075221289729	0.947768158594591	0.945874756907460	0.919698862562352	0.964637165227787	0.929635148564803	0.954585229889567	0.946370656875218	0.940274560652359	0.935882288869437	0.918896565063088	0.943403907915994	0.930918854310919	0.921117374515980	0.967097904420179	0.961202279076546	0.946288488811821	0.943949239858156	0.976705642653741	0.905811448752065	0.946143934525332	0.960751380779963	0.957262530283829	0.964424104271702	0.954439221142661	0.680770888142307
0.946492077138008	0.944309978918681	0.955317266447132	0.934239570873035	0.957365412664440	0.948686374422360	0.937004463544263	0.947688576251106	0.945817487264181	0.919586017344204	0.964560614042660	0.929566022514485	0.954485172479513	0.946446508535620	0.940237886167418	0.935885939947750	0.918840962719137	0.943418861792696	0.930873728956263	0.921046941002900	0.967046324189145	0.961128133147460	0.946322653826593	0.943896761154531	0.976787026060758	0.905783502631092	0.946111696320136	0.960720686015741	0.957091909958265	0.964393787233513	0.954493529935952	0.680649942195303
0.946508686273208	0.944403564615236	0.955258701278202	0.934258462277539	0.957274088915198	0.948683746689044	0.937037761488918	0.947727424306321	0.945701020905419	0.919566360725008	0.964483249336432	0.929507995335898	0.954438297614419	0.946479184843123	0.940123075857189	0.935882767699154	0.918896850721328	0.943437743855871	0.930876092032105	0.921142201519813	0.966842341432050	0.961030019253123	0.946419948330477	0.943873691982169	0.976758655553886	0.905766067903446	0.945948514337050	0.960714317786510	0.957012523085339	0.964399671084988	0.954458654649508	0.680505323857253
0.946618904747587	0.944489273192185	0.955202499583694	0.934287549273008	0.957298918447150	0.948667726609402	0.937065310367088	0.947699600588546	0.945769891041929	0.919420219859998	0.964447650939556	0.929454465117823	0.954425286591261	0.946508764699016	0.940148261790847	0.935925583355489	0.918905216240439	0.943404375970616	0.930882520879569	0.921081876520985	0.966825172549711	0.960999854549725	0.946498090505877	0.943842742700152	0.976844586618914	0.905709596360360	0.945819992961370	0.960677054277178	0.956917172331024	0.964463839263066	0.954417818912897	0.680551246640983
0.946682895915890	0.944521275620593	0.955124222651535	0.934338009328096	0.957281004975519	0.948610773262035	0.937144615988412	0.947637014517568	0.945788271294492	0.919352336877483	0.964425973633898	0.929416601297907	0.954378759530917	0.946454446194598	0.940029419302902	0.935919631402218	0.918957519582025	0.943382530367988	0.930769063067643	0.921051790865659	0.966997160438821	0.960937256659280	0.946503966360859	0.943770693502537	0.976776114508989	0.905700075206935	0.945652086367062	0.960630205520329	0.956753227925707	0.964540936928789	0.954368144845443	0.680549550232485
0.946631084068495	0.944546192498686	0.955147158142347	0.934304507383395	0.957197990541695	0.948547844075814	0.937174416817665	0.947615033551347	0.945768942462831	0.919380670437140	0.964425653797538	0.929366388511667	0.954303840051432	0.946453090106109	0.939956387498611	0.935945990519413	0.918942611211888	0.943433055347329	0.930716351926872	0.921053370445526	0.966982023732327	0.960897681000852	0.946536716756974	0.943841819384391	0.976719826583393	0.905709543028631	0.945638959294873	0.960516070365131	0.956555514541607	0.964533666045454	0.954343858894250	0.680567337944795
0.946585465291231	0.944500021979818	0.955201439064313	0.934344247889349	0.957171664581182	0.948486231260625	0.937279339244511	0.947679425324553	0.945851323781200	0.919396652852242	0.964493249624842	0.929359242052605	0.954259357344629	0.946325155166450	0.939962656557957	0.935930761963007	0.918985758827469	0.943464127833111	0.930728237657217	0.921147849437866	0.966967341082856	0.960911233538424	0.946481481621976	0.943858686485329	0.976655138784057	0.905636878002307	0.945742967023768	0.960444914561048	0.956510178216945	0.964541485177195	0.954345264295643	0.680584076564905
0.946580283470515	0.944487401760851	0.955234253592517	0.934408745538461	0.957123305059268	0.948584554608819	0.937388985209136	0.947802256444784	0.945925470038282	0.919505035548645	0.964590155821881	0.929351282123565	0.954329951685741	0.946357281106000	0.940081044001925	0.935982211999553	0.919026503302948	0.943401127309422	0.930750304621686	0.921131839012603	0.966869429407601	0.960946384553676	0.946490587382070	0.943931896935325	0.976662702451896	0.905562365223708	0.945778558812416	0.960453629257016	0.956478692885965	0.964513274685457	0.954341886978263	0.680646458810733
0.946570413137522	0.944441694473195	0.955247271702301	0.934397682400986	0.957176176456786	0.948659209653434	0.937415116441966	0.947827737747500	0.945959523324713	0.919701498385497	0.964704984338850	0.929419291960739	0.954314142116448	0.946356969407378	0.940050444225255	0.936078079714508	0.918970862396971	0.943443709216177	0.930729477390836	0.921171369816239	0.966969735265913	0.961074135934831	0.946519398135317	0.943954066194662	0.976688928198046	0.905589727940593	0.945900732425445	0.960465608965952	0.956510584270461	0.964580266689248	0.954336867260900	0.680722620010200
0.946512305339206	0.944424051729275	0.955220842252108	0.934415775702419	0.957169820335880	0.948697251178063	0.937437075829320	0.947839479950390	0.945942392161121	0.919754995532662	0.964819839022834	0.929378243981431	0.954222561109027	0.946419884818218	0.940146801955433	0.936262326827236	0.918832001547960	0.943464882044825	0.930756797645896	0.921164483158209	0.966983444821047	0.961154232104766	0.946569262225941	0.944074427795700	0.976867992520946	0.905601193773075	0.945957908460726	0.960567409524691	0.956416708991715	0.964524038118293	0.954436147090990	0.680746170519531
0.946497545438888	0.944428758661058	0.955184649749349	0.934374835586945	0.957080914445714	0.948693754046830	0.937489519543663	0.947949482357305	0.945856586902278	0.919870272334443	0.964849666164599	0.929329617269766	0.954156875088392	0.946435349091703	0.940122671159624	0.936273873070805	0.918754225137780	0.943471562281957	0.930735356462055	0.921273270759087	0.966969692499860	0.961279120833435	0.946703957968942	0.944147544318180	0.976893967290710	0.905637481616719	0.945830713246486	0.960597786766882	0.956475106992554	0.964521435872600	0.954470371377749	0.680786144955471
0.946485702528363	0.944411881228789	0.955126604296100	0.934288254090164	0.957073763419591	0.948686021729827	0.937465246761445	0.947933246168593	0.945828602392952	0.919825866613177	0.964801171533529	0.929311286156600	0.954225867178569	0.946510321251743	0.940225376743597	0.936384983539183	0.918635764853775	0.943442249234873	0.930779123051945	0.921274996595227	0.967026753760784	0.961421485790548	0.946780577459355	0.944169085236676	0.977012508300477	0.905694726800037	0.945833639215340	0.960623728783697	0.956495626780617	0.964486132531908	0.954537708306902	0.680942747078755
0.946419310552891	0.944317845567031	0.955093253221435	0.934275896577658	0.957152533682491	0.948677725328280	0.937433525861701	0.947884057927960	0.945773901665666	0.919809318875478	0.964704485384184	0.929245456195963	0.954275565324788	0.946512426441784	0.940234402629299	0.936392016452543	0.918603136547215	0.943414737721013	0.930716452429323	0.921293759691015	0.967166986581698	0.961476451167126	0.946774857753628	0.944162767781474	0.977005136413941	0.905834893404137	0.945784635690665	0.960606688275711	0.956478729754938	0.964492554132883	0.954543096534851	0.681000283099970
0.946381837079098	0.944230109439542	0.955076214290799	0.934119158571645	0.957219707056444	0.948652723654988	0.937381548022685	0.947860967545912	0.945763962997661	0.919710210345331	0.964649566205113	0.929273754292015	0.954253292876926	0.946602788663050	0.940298882947302	0.936397488511463	0.918504986919048	0.943478082090213	0.930649111609134	0.921159090633582	0.967119069203561	0.961478962687057	0.946750720945733	0.944184204815983	0.976937981691915	0.905917741419712	0.945812368268807	0.960556124848300	0.956452945626309	0.964564202064514	0.954529063415687	0.681116607300423
0.946364609840003	0.944189405954888	0.955071598501328	0.934075942987423	0.957321636325633	0.948643405396486	0.937376170938222	0.947802279712902	0.945810500251047	0.919593172095281	0.964693230480391	0.929340509673267	0.954156908707010	0.946572340970893	0.940329353659213	0.936305926900206	0.918475032868665	0.943430704704799	0.930680378752487	0.921119641156281	0.967142491622416	0.961388138063139	0.946725278596411	0.944188896923819	0.976812846149318	0.905906463646343	0.945816780024623	0.960580972278460	0.956507122219698	0.964610196935916	0.954457913193669	0.681126650079979
0.946485570053590	0.944217231183738	0.955066854489664	0.934204964870948	0.957340341260174	0.948704083984848	0.937443687348457	0.947817051517875	0.945887429370627	0.919541290884388	0.964628923335433	0.929362839933636	0.954140667559891	0.946640688975662	0.940347107321635	0.936312019908108	0.918523562770748	0.943339858320923	0.930689622182150	0.921090655373379	0.967256741452490	0.961347948519487	0.946818389925421	0.944171499717295	0.976699302517443	0.905885535403540	0.945869602656918	0.960618115214153	0.956568702231108	0.964622311799661	0.954517724673827	0.681128218718064
0.946607920258080	0.944291716219141	0.955122648591854	0.934285289058918	0.957467919948379	0.948671492815666	0.937516265769034	0.947920088248994	0.945955171263472	0.919619865796260	0.964555547383460	0.929320709905952	0.954061178112338	0.946626044712468	0.940232161274500	0.936349908426206	0.918584060861398	0.943403695048326	0.930660440264943	0.921159118140579	0.967347644291623	0.961399443288841	0.946891287025666	0.944148269043972	0.976685049579299	0.905888782558114	0.946006844399373	0.960633191031818	0.956569505150290	0.964687820752558	0.954563554417058	0.681182304588246
0.946694900729615	0.944414910760457	0.955168948853715	0.934381456545457	0.957541059337156	0.948651549329611	0.937514852894257	0.947935603779881	0.945982511941683	0.919644717193539	0.964572359715743	0.929281132620360	0.954058985517893	0.946689660378873	0.940269999752809	0.936407570290372	0.918668221977169	0.943536278449293	0.930659701963434	0.921112250207958	0.967250252166328	0.961364143510254	0.946904493369552	0.944221236411742	0.976796632604450	0.905794015916760	0.946062016736822	0.960648877891511	0.956497949005260	0.964639571694883	0.954718190461447	0.681116053877694
0.946788833021956	0.944598127006819	0.955198209834174	0.934568618467222	0.957464448653175	0.948717893166105	0.937557878289471	0.948101475161840	0.945925557825302	0.919750909491384	0.964601590095002	0.929260728622327	0.954082732710471	0.946779806949275	0.940265102512073	0.936464430432622	0.918836635512729	0.943613451076312	0.930690423876352	0.921212906533374	0.966986788014375	0.961347602822119	0.946934853597628	0.944306955880108	0.976734948084553	0.905766268013177	0.945955073918201	0.960765577059648	0.956613160206286	0.964687480147427	0.954801823575380	0.681016130227694
0.946918846139904	0.944694046830189	0.955186484165894	0.934696379906484	0.957502941061892	0.948776804677403	0.937528270062353	0.948182536269026	0.946016996043907	0.919755960138806	0.964590095658392	0.929294750675114	0.954139559299368	0.946869469800383	0.940395750011572	0.936600076079185	0.918929414783410	0.943614944607032	0.930759908414132	0.921260121716039	0.966936570019555	0.961399631264059	0.946955644187091	0.944401608020541	0.976769600234305	0.905739377034848	0.945938448417434	0.960869379398180	0.956713677977549	0.964793056091560	0.954909152927651	0.681035268328823
0.946957276079715	0.944695541692973	0.955072090926666	0.934815189467258	0.957543837271041	0.948781326425064	0.937535538144134	0.948209288477620	0.946106362762301	0.919789084668716	0.964567404197756	0.929339110115808	0.954169846236796	0.946874521862503	0.940391141603956	0.936625228702212	0.918987944918683	0.943627722642944	0.930749152397594	0.921335387399594	0.967026226721351	0.961443108814496	0.946972139945805	0.944414850442321	0.976727109924767	0.905834570893451	0.945895066504323	0.960925003045779	0.956794447218665	0.964830891877510	0.954974701354746	0.680938935924492
0.946877082523911	0.944619903973007	0.955013720276706	0.934777034905244	0.957504084024219	0.948769208641565	0.937569885761634	0.948235486704554	0.946102928966343	0.919846505270430	0.964534332308746	0.929353298303186	0.954205900250677	0.946873204320873	0.940437060096813	0.936622016373891	0.918936994604218	0.943613361992678	0.930728584618065	0.921354576779582	0.966987622514306	0.961401392109192	0.947065333166315	0.944467012331270	0.976757203391359	0.905897691809980	0.945974993621352	0.960840809803418	0.956825422582126	0.964818361780236	0.955032941461530	0.680867694813101
0.946824803847301	0.944537113977775	0.954991523254188	0.934798926290449	0.957566870213707	0.948700802069757	0.937641629686082	0.948273625510536	0.946110233822813	0.919848473465154	0.964544556048295	0.929365197639311	0.954261480562607	0.946717095055826	0.940496888933418	0.936534352068440	0.918946011207367	0.943573677455047	0.930793950020306	0.921430829019953	0.967022033431703	0.961313777884165	0.947086171350921	0.944374013036725	0.976745670814459	0.905849562978545	0.946114310076294	0.960742971266432	0.956868407563730	0.964819770613928	0.955050089242963	0.680814501634891
0.946796822553384	0.944488281528217	0.954953286154040	0.934866675496165	0.957585119022759	0.948758908547508	0.937742086565893	0.948289680971545	0.946101789614353	0.919872739474832	0.964500027711536	0.929341518486441	0.954409496958692	0.946750927908247	0.940590205134808	0.936511057350353	0.918991594465533	0.943456593777717	0.930750059475721	0.921440483584109	0.966962033473722	0.961201514327357	0.947065843014018	0.944276892946981	0.976736591630294	0.905774995257598	0.946233178894773	0.960714094280203	0.956843331277510	0.964805664567324	0.954985490699007	0.680786252901736
0.946755433085912	0.944440583425173	0.954971175828570	0.934791907633660	0.957661817401107	0.948798151954933	0.937783384373453	0.948233301250541	0.946059667357204	0.919905909269342	0.964469522228344	0.929381718579572	0.954358706514157	0.946732181479440	0.940475758483990	0.936509431347950	0.918995359607992	0.943479061101062	0.930675768618024	0.921458222178263	0.967048379821646	0.961173369011980	0.947029247632070	0.944114154578545	0.976677559142073	0.905794326017669	0.946412755253427	0.960661279215150	0.956831040093887	0.964898679078098	0.954892083252919	0.680756354952426
0.946687895262192	0.944417246353500	0.954958426843498	0.934713280402558	0.957653573058797	0.948812349279641	0.937816069626978	0.948189911386249	0.945939016946550	0.919854604392965	0.964447882966317	0.929307733395751	0.954240789826104	0.946712307770160	0.940446904341321	0.936534714699203	0.918913650788782	0.943530087068272	0.930688564727055	0.921423384671771	0.967056572035105	0.961114667462680	0.946973249112797	0.944132490891919	0.976733124130793	0.905719854493107	0.946467633453586	0.960629362644960	0.956662651386946	0.964831094769858	0.954917000406325	0.680667937953797
0.946646107204095	0.944381425937093	0.954915726217309	0.934672304841058	0.957548600547343	0.948762193089011	0.937906801689290	0.948284172886066	0.945803252617043	0.919918704224037	0.964372200567117	0.929286270131036	0.954150179171895	0.946637714424055	0.940292966958208	0.936449097413848	0.918951014333059	0.943613337087596	0.930687834397961	0.921521038459349	0.966934735322644	0.961116421488814	0.947022134694680	0.944221476784319	0.976615825599675	0.905655902833929	0.946295608255256	0.960571248295604	0.956612318205165	0.964786391651623	0.954968655560293	0.680566609699866
0.946636234303041	0.944334040303759	0.954907523164213	0.934654710206619	0.957504588880948	0.948687633944140	0.937878182920384	0.948345852353429	0.945767384744036	0.919927247025704	0.964293291710652	0.929298762341540	0.954115155087184	0.946579534433538	0.940286269706353	0.936457201511254	0.919007517230340	0.943749750896357	0.930728950117012	0.921517322985327	0.966925624530207	0.961164333904359	0.947102787812362	0.944331904243073	0.976595544539237	0.905591995110332	0.946232737337388	0.960606249889915	0.956558854646276	0.964664644657942	0.955098524671121	0.680621731637224
0.946590031803529	0.944242105024102	0.954955928831006	0.934646671852532	0.957488109364251	0.948628557290590	0.937849999177333	0.948424816789192	0.945671917930102	0.920033615770262	0.964294473943570	0.929192648673188	0.954049474045294	0.946443995488754	0.940241113669434	0.936403658221984	0.919099572807382	0.943904440887464	0.930697580184730	0.921504639760399	0.967066445115506	0.961105194938323	0.947110703250440	0.944441301264874	0.976500821818358	0.905593951271485	0.946084878564521	0.960624027705177	0.956503793563718	0.964534791798393	0.955159895253750	0.680617286957936
0.946587224756350	0.944166993313005	0.955041659659682	0.934504666089453	0.957346863406117	0.948592094239510	0.937784053596060	0.948442384299915	0.945598987391481	0.920054436966614	0.964407003402034	0.929068359444282	0.953959447135396	0.946380642023727	0.940227960065006	0.936404522029367	0.919091596762182	0.944075348641601	0.930661662076212	0.921392726932413	0.967018986786402	0.960951992463048	0.947103702970130	0.944543190392106	0.976460528951731	0.905558322270441	0.946011801143066	0.960566232824197	0.956501641085761	0.964442559004607	0.955161165020321	0.680736201285430
0.946562442828870	0.944073562532445	0.955145406985901	0.934415598666762	0.957271616946457	0.948583257968686	0.937804418127059	0.948385966216642	0.945569707435420	0.920051152084845	0.964539448343582	0.929005647810510	0.953849515769063	0.946208294881515	0.940184172834165	0.936344981084320	0.919046887617683	0.944076608395634	0.930746107101785	0.921386452615706	0.967030152539395	0.960705403587003	0.947076466940698	0.944570518721901	0.976370082871574	0.905483314194283	0.945864973793082	0.960520242585909	0.956634122508665	0.964388638654005	0.955135413540632	0.680781102232432
0.946582225140814	0.944014450043549	0.955181491132332	0.934411309531156	0.957138513910307	0.948671057137340	0.937768844136935	0.948421650058206	0.945577000839904	0.920046802304345	0.964522694391706	0.928932433321708	0.953874012272788	0.946207157425927	0.940188588169761	0.936387673273830	0.918919857099245	0.943973011991194	0.930823500030139	0.921361385639465	0.967130464070279	0.960549056587540	0.947103599362331	0.944610971632372	0.976292408128939	0.905512006191438	0.945751936220013	0.960473517995117	0.956715072360808	0.964312483861409	0.955212406481548	0.680852286912385
0.946606052187828	0.943938541265048	0.955188187419246	0.934372336605600	0.957099275630454	0.948668576848105	0.937678203688491	0.948549560442323	0.945593078370731	0.920160677271688	0.964430421611706	0.928868897847410	0.953790690564227	0.946203123097346	0.940031595142769	0.936439888603845	0.918776705175148	0.943993426243081	0.930884322850048	0.921476330068028	0.967264510850274	0.960564131100344	0.947139974777876	0.944552168267375	0.976238769360322	0.905656892593434	0.945746963466161	0.960409826041466	0.956727508004951	0.964356562957653	0.955247802430369	0.680963420649811
0.946533756813502	0.943874488884501	0.955153226275086	0.934300850152646	0.957099164547145	0.948683852545750	0.937546349133642	0.948575008901298	0.945581129461280	0.920170928522815	0.964360659042790	0.928865437796927	0.953710861992497	0.946283358717217	0.940025765895387	0.936480968792273	0.918669383288192	0.944093637753026	0.930960119341500	0.921503015040154	0.967196042911538	0.960490436751933	0.947177684668341	0.944555694604881	0.976311755388616	0.905702453620409	0.945690591696461	0.960401594372931	0.956640614034034	0.964322161662638	0.955353066943488	0.680874221405219
0.946538097928952	0.943928718455102	0.955128106262233	0.934301254967175	0.957010139271132	0.948737216943750	0.937449391870201	0.948702365936824	0.945484858976801	0.920278606627444	0.964299070056752	0.928901059010204	0.953658227632754	0.946355093163575	0.939968369361121	0.936483123734369	0.918693786128964	0.944186354333776	0.931063089056095	0.921629159874275	0.966948295423331	0.960438857808962	0.947233877773149	0.944606468297356	0.976247696251153	0.905758861999768	0.945516871408281	0.960414862164085	0.956610227707179	0.964290825694177	0.955353414715803	0.680752441576939
0.946658631142277	0.943996116861888	0.955118208271887	0.934301832682181	0.957016811687051	0.948779699213440	0.937334069516373	0.948728834478122	0.945519430809523	0.920239966420342	0.964254551641117	0.928943563489206	0.953598791461563	0.946418448731454	0.939979605058180	0.936530000824951	0.918655875479121	0.944179415232200	0.931118770469470	0.921580915998616	0.966886929988073	0.960493262061829	0.947271610443487	0.944575696957306	0.976310680760385	0.905750181629076	0.945417483145606	0.960423743915629	0.956527340559639	0.964309431547273	0.955309314822116	0.680777726658705
0.946728784123619	0.944012076299634	0.955063972903135	0.934298578034088	0.956967721186087	0.948789432690835	0.937275903372589	0.948688450105658	0.945495121164226	0.920209066064942	0.964211570210230	0.928957418755864	0.953493158518753	0.946394152306745	0.939795579625036	0.936498537955540	0.918639406740925	0.944157149850280	0.930997710029606	0.921537466585659	0.967030657066842	0.960536378699472	0.947242105961854	0.944454033927770	0.976214682899337	0.905798163511514	0.945275702037514	0.960417483243181	0.956346560965562	0.964330856443601	0.955232937057272	0.680737609032263
0.946691568137546	0.943980163586347	0.955080167056851	0.934241583607091	0.956832634607051	0.948774182292565	0.937239803863325	0.948674042288046	0.945423516957196	0.920227029625229	0.964195376175259	0.928912689141352	0.953338740798988	0.946467645731812	0.939635377409888	0.936515987213296	0.918547105659918	0.944174877823699	0.930900776795447	0.921492435591222	0.967006540494368	0.960552222090483	0.947242738523142	0.944450109936107	0.976110609971535	0.905847204908187	0.945269943640573	0.960326608108179	0.956093838118125	0.964316528049982	0.955160539262577	0.680720547599818
0.946614850271310	0.943878828769029	0.955079508102126	0.934264359306354	0.956769877369561	0.948706465562166	0.937292334695701	0.948658660241180	0.945428304760807	0.920232125945213	0.964183293226170	0.928864300075652	0.953190614402646	0.946406452318544	0.939557794655283	0.936481738644905	0.918547713613276	0.944146600273031	0.930894777040102	0.921518536778238	0.966998510954209	0.960587414444733	0.947185121151225	0.944373233385310	0.975995887492639	0.905781319984430	0.945347619345083	0.960260637459418	0.955976898012113	0.964330336873168	0.955098090375160	0.680690964305161
0.946542490432590	0.943799109139563	0.955064589848711	0.934259960568970	0.956692344862113	0.948736551934630	0.937360023795707	0.948695179606193	0.945407083931308	0.920285232315277	0.964194204172135	0.928810301967496	0.953163609843685	0.946478782387566	0.939566625695997	0.936502270359358	0.918531660905780	0.944035064116814	0.930834706157951	0.921440764746697	0.966913765013010	0.960615647789959	0.947171144628397	0.944295317890294	0.975918215988111	0.905698265050422	0.945359742275733	0.960254217606429	0.955868735721753	0.964314842303877	0.955048747997744	0.680701738064176
0.946442870337991	0.943672252729621	0.955039615404740	0.934179107888330	0.956715088810381	0.948748010894087	0.937363738281084	0.948651164245888	0.945398937153104	0.920388157947860	0.964224223289943	0.928860559928358	0.953080787888838	0.946489290005442	0.939467760911739	0.936545122493056	0.918394202867887	0.944059900834274	0.930707981189446	0.921412118143651	0.967011377472227	0.960699320968386	0.947166478015620	0.944158182100979	0.975853987340535	0.905711178174616	0.945454924260508	0.960205230157424	0.955837612550551	0.964406571814495	0.954998658217040	0.680746641469660
0.946283022141106	0.943552744682242	0.954963257663548	0.934142328136702	0.956679216886410	0.948748052215375	0.937324316512418	0.948602011325168	0.945373942796497	0.920357455747344	0.964243524681015	0.928851658051779	0.952954195387766	0.946525643955099	0.939502160636700	0.936656539095940	0.918205285974259	0.944067292581031	0.930679085673988	0.921352062389317	0.967019061778696	0.960726258600655	0.947188231448999	0.944166166574163	0.975941934939780	0.905701110223740	0.945508528180188	0.960236645628808	0.955711051608602	0.964328263266232	0.955038481362338	0.680746870975463
0.946176147122084	0.943483833077229	0.954880325579859	0.934130965104606	0.956606434507160	0.948730722385209	0.937346520610527	0.948685394774523	0.945313677083055	0.920412488326324	0.964207576520029	0.928857220920197	0.952850049707888	0.946497018092965	0.939463224641553	0.936635095034381	0.918087547843024	0.944073795487257	0.930669720319938	0.921453614796101	0.967003675064776	0.960783286467699	0.947302960107718	0.944197088201992	0.975888278968883	0.905720871998577	0.945410269879766	0.960205334888838	0.955734971207099	0.964252034048551	0.955031726457081	0.680776763360168
0.946108059758030	0.943448680297172	0.954818536985478	0.934127400346394	0.956640293828698	0.948735884780267	0.937348032611234	0.948707845233367	0.945369563523545	0.920362419424220	0.964157114378367	0.928894172182914	0.952944517428222	0.946535250861366	0.939561506973863	0.936738788761239	0.917993741826436	0.944053556958560	0.930769178587822	0.921508563475690	0.967047228416658	0.960887551533865	0.947389892807598	0.944248609590367	0.975985871267121	0.905791645958310	0.945449536651294	0.960218976433440	0.955776873439620	0.964175488168430	0.955136014970040	0.680951908683796
0.946013015087742	0.943343932841110	0.954797168734470	0.934141055236306	0.956735408004094	0.948754187066246	0.937386827629048	0.948721286295653	0.945387499728117	0.920365295345511	0.964103956292933	0.928888295971520	0.953080965881949	0.946570254295644	0.939607443365608	0.936753728925808	0.918006829414934	0.944044272765148	0.930766093464319	0.921605150738757	0.967185673557043	0.960927844661117	0.947419385688622	0.944293092733204	0.976024384564591	0.905968348915897	0.945434162747674	0.960220273935237	0.955804624982053	0.964157445255224	0.955227100780132	0.681052525878753
0.945972403186041	0.943232614281505	0.954845899193080	0.934007052586191	0.956792464080419	0.948760425357049	0.937359477545955	0.948742359948907	0.945421377221818	0.920308902444456	0.964114899736608	0.928946160102635	0.953138979586428	0.946712276234954	0.939696784616627	0.936786052559154	0.917923337742715	0.944132080860500	0.930742079729448	0.921578910244483	0.967159573161676	0.960957060663001	0.947400961772327	0.944343227277530	0.976061525665577	0.906083254313927	0.945533997752722	0.960206400332407	0.955809902431365	0.964205668253785	0.955305282743958	0.681231697068087
0.945940161845018	0.943116971765938	0.954923916963597	0.933966933762461	0.956887241332118	0.948837101012164	0.937374385573211	0.948704357204792	0.945466538336539	0.920225198364681	0.964239410444820	0.929060447301824	0.953142428193178	0.946746051901162	0.939738951665845	0.936723779809846	0.917866642506724	0.944077539453258	0.930766978361733	0.921596145729599	0.967223447879287	0.960904677291141	0.947355548051994	0.944374044800594	0.976073321982888	0.906109189652057	0.945608106869388	0.960263477784553	0.955894609440941	0.964280134743708	0.955284413910337	0.681302099419288
0.946022971681989	0.943061191610546	0.955018973355285	0.934046337151058	0.956877733795647	0.948975684410220	0.937450195931552	0.948730986012975	0.945505417206007	0.920162870584111	0.964287656530428	0.929094535173300	0.953206413061482	0.946907989917755	0.939766071892347	0.936769517707112	0.917841382318995	0.943924167742685	0.930781531145150	0.921564840711532	0.967378920660854	0.960897578396414	0.947434548667146	0.944324524639151	0.976090283373655	0.906130548233480	0.945695805333367	0.960314086774663	0.955955559028936	0.964344732611864	0.955355201396907	0.681360921426834
0.946104988928836	0.943027971371981	0.955130337583673	0.934038541132432	0.956964774339639	0.948996036275281	0.937494131815547	0.948805631655687	0.945505748014012	0.920167811617135	0.964279746205949	0.929025930458941	0.953139174455463	0.946976513353979	0.939671825472549	0.936840060202581	0.917804198512187	0.943929564532383	0.930716858827885	0.921607512653605	0.967473309198663	0.960986874632450	0.947460686665914	0.944194550067087	0.976165443026978	0.906181154148329	0.945830918807735	0.960310592107427	0.955936189899379	0.964463944415423	0.955340556610559	0.681455247579566
0.946128031718412	0.943035565870221	0.955200241541949	0.934025200993884	0.956994255275505	0.948991134605812	0.937441794442962	0.948747995951352	0.945455813395020	0.920075492883635	0.964334708590468	0.928956080370165	0.953131458823475	0.947076185203972	0.939744420515649	0.936911079063831	0.917766181210269	0.943978149205619	0.930607606033192	0.921487808642255	0.967365025474749	0.960984085693064	0.947410912856898	0.944121069530955	0.976322303672879	0.906110877607704	0.945864880716808	0.960297412091840	0.955826035258465	0.964436945644476	0.955367061974975	0.681415361438680
0.946169859827441	0.943143764802589	0.955203138588277	0.934120987539826	0.956955870192733	0.949044809282868	0.937397326193029	0.948806104353507	0.945301628986721	0.920011959242499	0.964368405507224	0.928940399511320	0.953164781548703	0.947142111587709	0.939746082371069	0.936917610590158	0.917806910512219	0.943940588982740	0.930500646057385	0.921482578739999	0.967068681290066	0.960991361353678	0.947353826515288	0.944067124595493	0.976322839846037	0.906053039885036	0.945758788535658	0.960344159146941	0.955883741309495	0.964453799712252	0.955285451886624	0.681340730724543
0.946283980193663	0.943221351694988	0.955147763409786	0.934231224822302	0.957018842141607	0.949055892985758	0.937249510047651	0.948768573108960	0.945248506386907	0.919862509995436	0.964351048141902	0.928996626407622	0.953181433224870	0.947180328759961	0.939842017227678	0.936977942853040	0.917774990476750	0.943878106077716	0.930406143762586	0.921374092916616	0.966989196638187	0.961067512799180	0.947279827403539	0.944038909980275	0.976391414336301	0.905939908771005	0.945743725144541	0.960385187002408	0.955894587576940	0.964524925744605	0.955212483151917	0.681383917109650
0.946315249313573	0.943234447942597	0.955001136164583	0.934345207495111	0.957074127086976	0.949008459958287	0.937165069542471	0.948669140787362	0.945178473683198	0.919757751961581	0.964330645939201	0.929062655081207	0.953120665891682	0.947140475810095	0.939772319817070	0.936938702299229	0.917733810128167	0.943844724237091	0.930223528511940	0.921297658110906	0.967054454514893	0.961087709785893	0.947219778411568	0.943930111434198	0.976344536066587	0.905913448578838	0.945682750360328	0.960378690229075	0.955862919684929	0.964549435533671	0.955096160883721	0.681326501734879
0.946249478726464	0.943183412605137	0.954969501449130	0.934327182775578	0.957023301194250	0.948965721878644	0.937160988293240	0.948566835801784	0.945077936717293	0.919745618227910	0.964315613111283	0.929057163327929	0.953089725540950	0.947126515719989	0.939737075686864	0.936903802414927	0.917657313157591	0.943840010493681	0.930094308061086	0.921183713035814	0.966974986513065	0.961021636570402	0.947272392111390	0.943909376567824	0.976331647907145	0.905881437151374	0.945767813459524	0.960272590080485	0.955774888241921	0.964528752856779	0.955011082102477	0.681292978515747
0.946233709548268	0.943149021409052	0.954993364631013	0.934370312108545	0.957050938241783	0.948911407544668	0.937235409600868	0.948512052736448	0.945045228645608	0.919715085928796	0.964352030922515	0.929045412934060	0.953100418013594	0.946987008608195	0.939692399732336	0.936792703959738	0.917715502387006	0.943811432238200	0.930080542642834	0.921136551032206	0.966969273001708	0.960926853454567	0.947278901074123	0.943838740195171	0.976238742201506	0.905759403444211	0.945922321978316	0.960190852565574	0.955727626052143	0.964552344120408	0.954943802524517	0.681291411761296
0.946261898986335	0.943122873944785	0.955003744488452	0.934410972569076	0.957021008471278	0.948963959177208	0.937341987171769	0.948487939804851	0.945043506220961	0.919685530008534	0.964336020314724	0.928985189568116	0.953215706588775	0.947057289007220	0.939707460030970	0.936761604091807	0.917805098457224	0.943681784791674	0.930009815835897	0.921043534029256	0.966924030425420	0.960821076238342	0.947272356817041	0.943818806181085	0.976181292494653	0.905647859540718	0.945982685265500	0.960204240110323	0.955647673880538	0.964589623184370	0.954863329934062	0.681302909233550
0.946296771517479	0.943093510112699	0.955062786874120	0.934347749356109	0.957058215417402	0.949024212122315	0.937375842971379	0.948421237966672	0.945024667734808	0.919689099097741	0.964340251935716	0.928999862512258	0.953143549303845	0.947073593366800	0.939557135640813	0.936758937918964	0.917842489706389	0.943694181425577	0.929918755899801	0.921005041161726	0.967041929341337	0.960792543585952	0.947216121492188	0.943741840501026	0.976100150253999	0.905660396407648	0.946074164692575	0.960203495855766	0.955603084318342	0.964755325876400	0.954782517505997	0.681318036776689
0.946306133332312	0.943086543586550	0.955091749989783	0.934250603728651	0.957017382018887	0.949089099374335	0.937382127590649	0.948380901836841	0.944919138108551	0.919631615819211	0.964371399942440	0.928917370607537	0.953009216597614	0.947099135153739	0.939501429116429	0.936813580692000	0.917761031493468	0.943687940393632	0.929886570295296	0.920950975314741	0.967098373053403	0.960704796317991	0.947124054654002	0.943841705131943	0.976141658880605	0.905633843723058	0.946051491564680	0.960217872433094	0.955442460422441	0.964779199688847	0.954793061092209	0.681268891564698
0.946363063245905	0.943104599401846	0.955060667339508	0.934177958151664	0.956881576368811	0.949120106328833	0.937405042867289	0.948466255903886	0.944804881105221	0.919689809896588	0.964369071849783	0.928864754456253	0.952927411167711	0.947065944799769	0.939345051313166	0.936779094812914	0.917767682543937	0.943681657118996	0.929884855230879	0.921053027243471	0.966997517938429	0.960694260705477	0.947102056958128	0.943973082811639	0.976043823329826	0.905646157523641	0.945836044868702	0.960195831119406	0.955421402378529	0.964810352479606	0.954814599496966	0.681189709836741
0.946423094055872	0.943139508199589	0.955051566023188	0.934140924204196	0.956821240156844	0.949132941052558	0.937267060920891	0.948519203105225	0.944743887511488	0.919707244392194	0.964340154054986	0.928854923638816	0.952954655073909	0.947092452477028	0.939361124632558	0.936838793749274	0.917797078852799	0.943722409724705	0.929927421325535	0.921072299602565	0.966985524270693	0.960803362084074	0.947045834470037	0.944110623573001	0.976080724918859	0.905663549501737	0.945775277668358	0.960239812296894	0.955435109628014	0.964739683870726	0.954896706718188	0.681247233588548
0.946436298101335	0.943112520990812	0.955110153888793	0.934136994003699	0.956813729310556	0.949151231527141	0.937114133815735	0.948602382281136	0.944612932884459	0.919827657645787	0.964340422877353	0.928752960761953	0.952964574704972	0.947071574915190	0.939346534734020	0.936835130890853	0.917918137226730	0.943771389615392	0.929888132749190	0.921095410219934	0.967112475351623	0.960826410639007	0.946907038400771	0.944217661149862	0.976086667429611	0.905756653955263	0.945650842624536	0.960290485773608	0.955480324493869	0.964632201038746	0.954891936765610	0.681205485339221
0.946497829972489	0.943069251492344	0.955208179950899	0.933998231506544	0.956717991304184	0.949170486009332	0.936917593224543	0.948628531966280	0.944487959246072	0.919841310652630	0.964436874818130	0.928657759602532	0.952954882913106	0.947095082017682	0.939347077365566	0.936862713875782	0.917934668291709	0.943834499807374	0.929826846162038	0.920967302657967	0.967062231720253	0.960768673076867	0.946795470769675	0.944303921911411	0.976172452946137	0.905777274445740	0.945629028347546	0.960255048353232	0.955546026272850	0.964545999196794	0.954845861003749	0.681300149849457
0.946507235596315	0.942997827396574	0.955309226193420	0.933898117161390	0.956686323455762	0.949210405683648	0.936844796651954	0.948557591045645	0.944414849167990	0.919798617425384	0.964615610697319	0.928624457085763	0.952926176525244	0.947001018526386	0.939302923366846	0.936785592508717	0.917929801964336	0.943755017233676	0.929887454947784	0.920863424837696	0.967069007396239	0.960642435176932	0.946690200302386	0.944279419817498	0.976228021230981	0.905738254431005	0.945580797300509	0.960248793572610	0.955732590062308	0.964499268337507	0.954753616557612	0.681312773246521
0.946567755765103	0.942966580523926	0.955364896470215	0.933907664119883	0.956594724314808	0.949324340305432	0.936722124668383	0.948548678254920	0.944351351131094	0.919723395697142	0.964628408035840	0.928541140525106	0.952972172832694	0.947057402422134	0.939272471656702	0.936799567921814	0.917886735307763	0.943549078124289	0.929911277431507	0.920739903007470	0.967180979898927	0.960611800806403	0.946671522837351	0.944238894915968	0.976253616878545	0.905752265509362	0.945550370887425	0.960267596486734	0.955835363875915	0.964445596003547	0.954780308922248	0.681343592087897
0.946652083115691	0.942933107832346	0.955366767329893	0.933860045041488	0.956568588408522	0.949321520907054	0.936579675136720	0.948608602996415	0.944268743453663	0.919766146792093	0.964552577845112	0.928439041318766	0.952897066288831	0.947070549682551	0.939117679061717	0.936832349720367	0.917822599313293	0.943429852716750	0.929901051910361	0.920736355825893	0.967307347816768	0.960702909409263	0.946675380130277	0.944081821148882	0.976256554552586	0.905812075669007	0.945589203984899	0.960247255978028	0.955854733900223	0.964525539099325	0.954760947578327	0.681406858126640
0.946600203174786	0.942917459834794	0.955304439614783	0.933785676871413	0.956530521175118	0.949302777987657	0.936473568455109	0.948528069214911	0.944204973456164	0.919658285490933	0.964493722619194	0.928378091089407	0.952830448519338	0.947147763740157	0.939110685532405	0.936872255930643	0.917789030502957	0.943416832988981	0.929872437665847	0.920656253271596	0.967238004709863	0.960632902449196	0.946702097817614	0.944010066637312	0.976362409877944	0.905751862894947	0.945559116298757	0.960230830689533	0.955738214056664	0.964515109605323	0.954783967154769	0.681282447661038
0.946594815520352	0.943005401145317	0.955252018003298	0.933792125365138	0.956405723988027	0.949327037949221	0.936471080776190	0.948557258833406	0.944089313715604	0.919614208816048	0.964435796119747	0.928326729789384	0.952803752240311	0.947201742028751	0.939038286381014	0.936892745492505	0.917840161668785	0.943412918746058	0.929881203016397	0.920724221924166	0.966999585701313	0.960526511162742	0.946781750580871	0.943958171203850	0.976338224090008	0.905699772654001	0.945398701889153	0.960222897518779	0.955703889329777	0.964537616869712	0.954720371453683	0.681114726708012
0.946669935735266	0.943089000048709	0.955207326073961	0.933826285326704	0.956422946962996	0.949317955996721	0.936459509198608	0.948491544902194	0.944138065272094	0.919434187791906	0.964402088696534	0.928278830704667	0.952785617042576	0.947239602054614	0.939092270589043	0.936947724435606	0.917830259707744	0.943342009645438	0.929892176070319	0.920626892475693	0.966937672511563	0.960505084986601	0.946841779348650	0.943899618095641	0.976439966719129	0.905589665911866	0.945286174345415	0.960197646272161	0.955639868588620	0.964636629381591	0.954654614365145	0.681096785665065
0.946714521101133	0.943114334213345	0.955136558626394	0.933840751003968	0.956370919496399	0.949252923404886	0.936497328880828	0.948390894881328	0.944140159266930	0.919326061788060	0.964383596194844	0.928230635042735	0.952722059155343	0.947194851142872	0.938987321528894	0.936943779706289	0.917866525568021	0.943288084167486	0.929779698456915	0.920561794347600	0.967059682932725	0.960454535603691	0.946832590490263	0.943805724536678	0.976365308339245	0.905524919951966	0.945134482313219	0.960149772038138	0.955514512781957	0.964732490990812	0.954579721745876	0.681003541700557
0.946631050667616	0.943103009760030	0.955184203878314	0.933762449148519	0.956261315709285	0.949146401916640	0.936489577932709	0.948346965218055	0.944106472242341	0.919326841205643	0.964379628269940	0.928154750011944	0.952640161526111	0.947188864842674	0.938921090424189	0.936967740439173	0.917814682588899	0.943305757511642	0.929712856027081	0.920536194110983	0.966994997279346	0.960420118562633	0.946874477614690	0.943857198182599	0.976282551763888	0.905485942396787	0.945127914479556	0.960051747485705	0.955348742155072	0.964738878124167	0.954552595574377	0.680936115218859
0.946546764438181	0.943026015835798	0.955247308673921	0.933754546711677	0.956208015618507	0.949054841457092	0.936570630627163	0.948397499376254	0.944186094775419	0.919338070163991	0.964432664129963	0.928130903149587	0.952596742054762	0.947061579286491	0.938943305406151	0.936925561239645	0.917836060333765	0.943308966360708	0.929722185371041	0.920619292535432	0.966921000187262	0.960450439423312	0.946835136329703	0.943862772429805	0.976207459342592	0.905363397287232	0.945252013468046	0.960001278380018	0.955341296320020	0.964761838578029	0.954564100458162	0.680849843520017
0.946494077314012	0.942981529159751	0.955289575189889	0.933759298261381	0.956146587586908	0.949127340207771	0.936662266290829	0.948513328054031	0.944263799222271	0.919451556635416	0.964512674843916	0.928099799704969	0.952680847845507	0.947103231381173	0.939077969111608	0.936949833757284	0.917863502388128	0.943227913564008	0.929745059258317	0.920596985515351	0.966784652370140	0.960493183920658	0.946859002040005	0.943930909490261	0.976210328268307	0.905278721868846	0.945295868617778	0.960048018579120	0.955353582383874	0.964736746579411	0.954577512131035	0.680806755324055
0.946457487469815	0.942910495274096	0.955304975629174	0.933689263707933	0.956205345950909	0.949200723315264	0.936691440525732	0.948537896984331	0.944277846703535	0.919640226285446	0.964610872399896	0.928170334104639	0.952688513201763	0.947103331197165	0.939059470043548	0.937015728221773	0.917801918296433	0.943271071669536	0.929743347435099	0.920634699608468	0.966858570969417	0.960632973200764	0.946906160852879	0.943937317413882	0.976246794363363	0.905324633948365	0.945421712436965	0.960101765391121	0.955436616999055	0.964809427183732	0.954596267839511	0.680769702349196
0.946365133204062	0.942853365707530	0.955262057323911	0.933659734752852	0.956205583427564	0.949227498852170	0.936715125869703	0.948547015262661	0.944249884544072	0.919691328236556	0.964702300382487	0.928171545760596	0.952644168949136	0.947154745125038	0.939168574061070	0.937181304565353	0.917664777392091	0.943282132445630	0.929792301910676	0.920632969083851	0.966846377822751	0.960748629747376	0.946969730694160	0.944043050201771	0.976449069880204	0.905357333157321	0.945481174779536	0.960237225657362	0.955407461150164	0.964750797917264	0.954708323183461	0.680682456268454
0.946330361045224	0.942827188551961	0.955211375439240	0.933592529356665	0.956132764350387	0.949205278014560	0.936769057389020	0.948673576925867	0.944160926956105	0.919777852735171	0.964704365998333	0.928188996187513	0.952632958042059	0.947148345500785	0.939196230468149	0.937178394244210	0.917583034844889	0.943277501670002	0.929794199920504	0.920753352596582	0.966800662411568	0.960899115245692	0.947090208005117	0.944095186841333	0.976485454939153	0.905424648934746	0.945378956033228	0.960274167278524	0.955518880360836	0.964732072135631	0.954741208800440	0.680598769548220
0.946284956466010	0.942797197340046	0.955146497084387	0.933529907205076	0.956159881868954	0.949195814879085	0.936745447261247	0.948669291210181	0.944118626375032	0.919681776146787	0.964627106464031	0.928246888692244	0.952760951135521	0.947197385826397	0.939361588887338	0.937294504809242	0.917462077036822	0.943245168055899	0.929875325094404	0.920759376832176	0.966823226020824	0.961075590715872	0.947154174051603	0.944098433156080	0.976632223332780	0.905529017688760	0.945418891282267	0.960304949229841	0.955602619079935	0.964692957880810	0.954812960584408	0.680638713753483
0.946189198032239	0.942698736885538	0.955115276203697	0.933535144157352	0.956253044950820	0.949212078377146	0.936730059126283	0.948637948649075	0.944042530778839	0.919617378096601	0.964501525542666	0.928242944823247	0.952848277889030	0.947194113282169	0.939431189686309	0.937319926997246	0.917444861024792	0.943219692965551	0.929846800420054	0.920799047701041	0.966930540670762	0.961154494856693	0.947144683980902	0.944076362352074	0.976652372287669	0.905720633150252	0.945416446461529	0.960286307787154	0.955633107777593	0.964677866260832	0.954820853353771	0.680587768222373
0.946126742003151	0.942580714504610	0.955127773134192	0.933401759849875	0.956337221726836	0.949193394879437	0.936692210024398	0.948640740107854	0.944005722153203	0.919507521225322	0.964417017485586	0.928314746018297	0.952842623186337	0.947287709515108	0.939545821217473	0.937343289708081	0.917354458021918	0.943291028726821	0.929794332197512	0.920698303240118	0.966854077987056	0.961162208406171	0.947126504122490	0.944084080541947	0.976612968452763	0.905844495233531	0.945484617449651	0.960246738786190	0.955631664112546	0.964742018800735	0.954816503481767	0.680619208800607
0.946080646840507	0.942502978439103	0.955151091198764	0.933377462088564	0.956462150225990	0.949213636175584	0.936710167957499	0.948614289437702	0.944036332133555	0.919400907682647	0.964423716163127	0.928430503573657	0.952754069785783	0.947268598931187	0.939636640658623	0.937267201876730	0.917319126057178	0.943244727877841	0.929829597941900	0.920676873989837	0.966839216195292	0.961088352290796	0.947103836483864	0.944093806642414	0.976515502687623	0.905856628572890	0.945523900833486	0.960282518603531	0.955711464116641	0.964804333852372	0.954760448895352	0.680548661402929
0.946172000949280	0.942510000642132	0.955184572846670	0.933506630310696	0.956501096981129	0.949293694521840	0.936808144543113	0.948670042494894	0.944109101391380	0.919367697558441	0.964333646078931	0.928473746841158	0.952748626808176	0.947371836798042	0.939705995513880	0.937289496498354	0.917357874511440	0.943140560346483	0.929860216063044	0.920682348953380	0.966919938673318	0.961076986266947	0.947198960625430	0.944097147397185	0.976416224343726	0.905842407335995	0.945607933683630	0.960329749086100	0.955798540712579	0.964834062679737	0.954851093925193	0.680504119428591
0.946291204380090	0.942595270153467	0.955296127449765	0.933591643331469	0.956626201199337	0.949284213743517	0.936902549277568	0.948812306213717	0.944171393915887	0.919456661882701	0.964242851018100	0.928433393182837	0.952668504534275	0.947396984667679	0.939637832015536	0.937335983203008	0.917407648336100	0.943200904339462	0.929843913181247	0.920779412695151	0.966981142539196	0.961152019432445	0.947275892483144	0.944076790098838	0.976418315277895	0.905861835696340	0.945750384737667	0.960342249707627	0.955816842759450	0.964926080619205	0.954920415295713	0.680517787576450
0.946375201864522	0.942722437618081	0.955404180816120	0.933681348378644	0.956677775119656	0.949288717205130	0.936935391335908	0.948847685134017	0.944216056738428	0.919487045813243	0.964257832102994	0.928394198559363	0.952662745780178	0.947489703337437	0.939714993280862	0.937391792873885	0.917490715674515	0.943312553517678	0.929860303437671	0.920771726299020	0.966870400308005	0.961134306268635	0.947316361482181	0.944156131616704	0.976538106495038	0.905787005161730	0.945814326193495	0.960368959280836	0.955786819583704	0.964904358200631	0.955083180101253	0.680440436140725
0.946475607309940	0.942907556438741	0.955486327529269	0.933857993572504	0.956588320090234	0.949383385782383	0.937018053382152	0.949011343868590	0.944182678403292	0.919594089808501	0.964288579118726	0.928351796379595	0.952701491744379	0.947610458647782	0.939749414951143	0.937443744523185	0.917649996121601	0.943357589710165	0.929901986239144	0.920910043123566	0.966590432666695	0.961137304527704	0.947369669340013	0.944238637210657	0.976477845428015	0.905775021820159	0.945728001785972	0.960497755266404	0.955967912579498	0.964969084463758	0.955178546596415	0.680321302797699
0.946614642488161	0.943004895831878	0.955504773458157	0.933991702819459	0.956620310907845	0.949478833540665	0.936993646663114	0.949078125220453	0.944303163272379	0.919595679857443	0.964281817421838	0.928364733838940	0.952780551200910	0.947716949899998	0.939917815072064	0.937566331211706	0.917746028150777	0.943307347345420	0.929985736626540	0.920978652621705	0.966531264254480	0.961205856269394	0.947409801325582	0.944320881795838	0.976534612429602	0.905751967212401	0.945742941184978	0.960623413069686	0.956143706943224	0.965099147908266	0.955292205383705	0.680323943342292
0.946689338439165	0.943014310911368	0.955404158959061	0.934108918768345	0.956641926506083	0.949525631314677	0.936995782848019	0.949089062703680	0.944421423203757	0.919626873387495	0.964269905984929	0.928389658915903	0.952826178343292	0.947738188941537	0.939951596355607	0.937570675438056	0.917807923088392	0.943280275927212	0.929974371573025	0.921056726204863	0.966615932141798	0.961263033764574	0.947418772750055	0.944314298855498	0.976525073288581	0.905834672095914	0.945737016576570	0.960705141462251	0.956293754595038	0.965161027858116	0.955347811463577	0.680210383191074
0.946633702609087	0.942944426138503	0.955361314659114	0.934053847871578	0.956594635387330	0.949517453960224	0.937024568001474	0.949083306958519	0.944420697613875	0.919695891789135	0.964245330410562	0.928375548281218	0.952888151982578	0.947753176123498	0.940033707241297	0.937560570075440	0.917756412805545	0.943236296111529	0.929953399881955	0.921053590713786	0.966585438947223	0.961225955213564	0.947500149240815	0.944359419968008	0.976599031335252	0.905899477279477	0.945857807321139	0.960643517471798	0.956400779181050	0.965167481903557	0.955384869784723	0.680122639747791
0.946598173583063	0.942863673362139	0.955331750765992	0.934062966508070	0.956657848290260	0.949472490236434	0.937078167488037	0.949081402856340	0.944405689661140	0.919717103746870	0.964266692850307	0.928379342802392	0.953000406442026	0.947591413142722	0.940108824252835	0.937455335794161	0.917776068543551	0.943171223528615	0.930009991489355	0.921100843814709	0.966611891522966	0.961168549279751	0.947496134613648	0.944266198666628	0.976629871610314	0.905854346767303	0.946038801980313	0.960558427651325	0.956510547342395	0.965196462534506	0.955365691241614	0.680041980961599
0.946578498531611	0.942806509725761	0.955291569214534	0.934115335733244	0.956682869946288	0.949536220710988	0.937153057599277	0.949094102879737	0.944396492782190	0.919754072101386	0.964239179000478	0.928334698207049	0.953219492370346	0.947614776994335	0.940219505817967	0.937420782782110	0.917827029390107	0.943021534890455	0.929965354183494	0.921087651597352	0.966551982069935	0.961081988757483	0.947456482747661	0.944167551741450	0.976657137777180	0.905771656479851	0.946187089388585	0.960555651139782	0.956563647457828	0.965187199544697	0.955272046953124	0.679989408114555
0.946545191044877	0.942756905779813	0.955302434230447	0.934022878170428	0.956755975636594	0.949589176868214	0.937179246024519	0.949030072917072	0.944339226611239	0.919785161718524	0.964227086102454	0.928354759092802	0.953230121577651	0.947592841625050	0.940109866619364	0.937416492521447	0.917836411122251	0.943027589043065	0.929874898768776	0.921098713918408	0.966636706026541	0.961096546245039	0.947398714184320	0.944006687073367	0.976639851265684	0.905751877927394	0.946376248585817	0.960542284830186	0.956627926353617	0.965283893293242	0.955146117636481	0.679923980698004
0.946506238178429	0.942734925591064	0.955295544796264	0.933921805643788	0.956749098998997	0.949605999806269	0.937204526108617	0.948969072124349	0.944207041027556	0.919720589044372	0.964229657221785	0.928271562911331	0.953177367747192	0.947578707335141	0.940095890390986	0.937454274505822	0.917782171851475	0.943075659862756	0.929872906871960	0.921072177043227	0.966637303242238	0.961078861271782	0.947313549356716	0.944041088183514	0.976727385105768	0.905644073090310	0.946448018757135	0.960549195378588	0.956526619413033	0.965228524243997	0.955154742396478	0.679811659122898
0.946528376988123	0.942728907947236	0.955253661731990	0.933872629989644	0.956641690478713	0.949559681160622	0.937281248897715	0.949044674911345	0.944063035226806	0.919796276102717	0.964187617627309	0.928232487772438	0.953169449171164	0.947526161130380	0.939971893195163	0.937388431869793	0.917864022652914	0.943150053105500	0.929879746297295	0.921192781038499	0.966494780182748	0.961102839883481	0.947324756060090	0.944149880877705	0.976626196402685	0.905541094408652	0.946304327984363	0.960512906783159	0.956521304031370	0.965199209296827	0.955182987562015	0.679676966793396
0.946578209535123	0.942737675261774	0.955263530155178	0.933873532613284	0.956588401459537	0.949506439861498	0.937216423913850	0.949085658300390	0.944017007057774	0.919812162290341	0.964144202914849	0.928231986855407	0.953217852163715	0.947500853584053	0.939991269021620	0.937410802736486	0.917975733780118	0.943275903309409	0.929951375614408	0.921212294174549	0.966481729298146	0.961188975388825	0.947357559853585	0.944277642810577	0.976618676886603	0.905442859201685	0.946284983687283	0.960560732394357	0.956522913147925	0.965091082432024	0.955294868273093	0.679688834759998
0.946594854604400	0.942708101921167	0.955340613031785	0.933887520469020	0.956574105077664	0.949469810744515	0.937157063486345	0.949170494860243	0.943903597636596	0.919923014254563	0.964177656493852	0.928119326041463	0.953213943212793	0.947404383616551	0.939973287236475	0.937358861082459	0.918122755219602	0.943416575311933	0.929949650239993	0.921217757515048	0.966625864173770	0.961154499643457	0.947329670750366	0.944376399396255	0.976549396030523	0.905426259089270	0.946186882393316	0.960578126923057	0.956503693565482	0.964963961996833	0.955336147959636	0.679616922725133
0.946651839388302	0.942704495472725	0.955475705354654	0.933764924153339	0.956467390969184	0.949431118440643	0.937073243262958	0.949215055258405	0.943790881164584	0.919937279596028	0.964328734252476	0.927958797398018	0.953173406028941	0.947369541174624	0.940010851176886	0.937352844528908	0.918192028459530	0.943568891564506	0.929931661257394	0.921111853298660	0.966582144933622	0.961007591678484	0.947315865147069	0.944475079106788	0.976540888231690	0.905352583050144	0.946161115251767	0.960530575544462	0.956531031354848	0.964886569766884	0.955311045669942	0.679683702799246
0.946673132395366	0.942686074308612	0.955632174115038	0.933682453196852	0.956417632017117	0.949424651811394	0.937093584857269	0.949160177295001	0.943728893241174	0.919925261836694	0.964486852989230	0.927888264988578	0.953107968610796	0.947222887677183	0.940035710153296	0.937281485771427	0.918228713307079	0.943558612792232	0.930023211205299	0.921090547558190	0.966587616984212	0.960793651742070	0.947285571586955	0.944486847749310	0.976469711404750	0.905244632835080	0.946089188521417	0.960497765447759	0.956679718383040	0.964867416479998	0.955266528012979	0.679659128743059
0.946734607257740	0.942684554937733	0.955728948368481	0.933696389280023	0.956313378169443	0.949509200297046	0.937075315257477	0.949181880977286	0.943719095919138	0.919900956875360	0.964500974627690	0.927788483627368	0.953175929565056	0.947254253048820	0.940114357794896	0.937325458987333	0.918186295061699	0.943432826061615	0.930102988506968	0.921040800885117	0.966702653054647	0.960660849825152	0.947312158476302	0.944512034324728	0.976419345590472	0.905238009816738	0.946049783583821	0.960482686931896	0.956785206739597	0.964847424305052	0.955331246434859	0.679678879627965
0.946806987851410	0.942653874534925	0.955794838851246	0.933683689670441	0.956270015802500	0.949500041334395	0.937034779147333	0.949299692976102	0.943724883831306	0.919998218567838	0.964444782165928	0.927698992103009	0.953128498075798	0.947281089914902	0.940042353912637	0.937379344483403	0.918093937531731	0.943417819668946	0.930168711407565	0.921128041173810	0.966844612025493	0.960679706022817	0.947360588074027	0.944434067970751	0.976378423810709	0.905349715068600	0.946107823739098	0.960456341103795	0.956832752321333	0.964950824171723	0.955368708059133	0.679747477112241
0.946758736516093	0.942599529121098	0.955810461993938	0.933631512295980	0.956265639108253	0.949508685925122	0.936956940759179	0.949323922337217	0.943736363750605	0.920015229940121	0.964406642814149	0.927666421360371	0.953078897683206	0.947388752518629	0.940103212283785	0.937427849056347	0.918022563828526	0.943493856758125	0.930252374818371	0.921138782474462	0.966789093996808	0.960592013346232	0.947412119499980	0.944432325662142	0.976450390103499	0.905362178306359	0.946114826186019	0.960475690904791	0.956781844855365	0.964967517324920	0.955470656037953	0.679646197219497
0.946770636569011	0.942636343319868	0.955823432531852	0.933655201469089	0.956204712590959	0.949533252046450	0.936891373442273	0.949452331158491	0.943668680655977	0.920121247986445	0.964366819403548	0.927656407960010	0.953068014020422	0.947485360370268	0.940097351875482	0.937415499498533	0.918064380259760	0.943578592242981	0.930350119522380	0.921277659022571	0.966546505313873	0.960498557876370	0.947474960188955	0.944474029961335	0.976376146411848	0.905387642201947	0.945997570577452	0.960500009823341	0.956779536110896	0.964974579004753	0.955469531678459	0.679493386889106
0.946878630627713	0.942692470352272	0.955836662357424	0.933680449640604	0.956254101135807	0.949565908159824	0.936786520471867	0.949468254740877	0.943732981550382	0.920076295639222	0.964333679647155	0.927676292822738	0.953048947662485	0.947552111697868	0.940158017397541	0.937429911096028	0.918045657554662	0.943569694159925	0.930406449106249	0.921239520178208	0.966498566894970	0.960519232872344	0.947490135606535	0.944444686135425	0.976424303923155	0.905336980737202	0.945942379261683	0.960525010824316	0.956723448238020	0.965031103688164	0.955433789039222	0.679467866637009
0.946953785528273	0.942698443727726	0.955784175990326	0.933689289406885	0.956245329794756	0.949563534222716	0.936735346951268	0.949414517391459	0.943751078285014	0.920034920351616	0.964293166055271	0.927669496738947	0.952975170284440	0.947521023638801	0.940029567219281	0.937375160596061	0.918033389471339	0.943538461701770	0.930261791237238	0.921194651379282	0.966645565343053	0.960528481882430	0.947425100693382	0.944311774957274	0.976311983107944	0.905324905757377	0.945828936868788	0.960507455926087	0.956589961514925	0.965056343174941	0.955336277882373	0.679363928147837
0.946899140687466	0.942632278303858	0.955808905032612	0.933610191667084	0.956160938335088	0.949519185732939	0.936698520992495	0.949382717291264	0.943714020386428	0.920069357169746	0.964272701013646	0.927600815638702	0.952874904961924	0.947579984616695	0.939920810273935	0.937375430425448	0.917928480667023	0.943543113936045	0.930139697498799	0.921155029621237	0.966628013030377	0.960511570593926	0.947400066301725	0.944307593889624	0.976213196745719	0.905325129928735	0.945825685887490	0.960404923925503	0.956409577847271	0.965033433203458	0.955240581892558	0.679283875316287
0.946797369453371	0.942500829731089	0.955812542810948	0.933591430627586	0.956163039490832	0.949445509914307	0.936749114758079	0.949362116348334	0.943740908968911	0.920081771557825	0.964256134689177	0.927559128462902	0.952803724391538	0.947495659341412	0.939890856986083	0.937307020717529	0.917913634254337	0.943505795825035	0.930114732700385	0.921197509119173	0.966635967360547	0.960536677628248	0.947328283370383	0.944246360764938	0.976121672967317	0.905228405648253	0.945925041230745	0.960331454353092	0.956366657735323	0.965008244415706	0.955158642681387	0.679176532501952
0.946694478008251	0.942398182550999	0.955796124224559	0.933561713499657	0.956152436085978	0.949472472873364	0.936811728302368	0.949393813911834	0.943720608094604	0.920152932413394	0.964257672533516	0.927516131313390	0.952875841134957	0.947542285471292	0.939934775279505	0.937299218188551	0.917894003043160	0.943365788906883	0.930051088517496	0.921142400907931	0.966573923264064	0.960547928526641	0.947300840364280	0.944189321251649	0.976070446738340	0.905127490803757	0.945957342184011	0.960331346628435	0.956327118935979	0.964950057667343	0.955104954969080	0.679113277884891
0.946573479014319	0.942250442139611	0.955766719565878	0.933454951235131	0.956216746647937	0.949481644226966	0.936819768799993	0.949361891306998	0.943703385466279	0.920266187011187	0.964277855016121	0.927576992222182	0.952878440185990	0.947523073159483	0.939857874044153	0.937322561931965	0.917759745209333	0.943366956916243	0.929937753814850	0.921130761713642	0.966705898972307	0.960637861269665	0.947290808232926	0.944064852906391	0.976021025946483	0.905130224200738	0.946047886570374	0.960287621609187	0.956355770056996	0.965020488140258	0.955057652442235	0.679053917624122
0.946398806579647	0.942125347933879	0.955703997083488	0.933384269317734	0.956214666824149	0.949471935960908	0.936796493959393	0.949309961623351	0.943669005924026	0.920242612423554	0.964298359906577	0.927587252880976	0.952833426078352	0.947533906072526	0.939904823378868	0.937419420530557	0.917588633942831	0.943354120305416	0.929927582364944	0.921081073158145	0.966733807250627	0.960670305694878	0.947305461791686	0.944089901345868	0.976124687608815	0.905124992724937	0.946097609170364	0.960316133883592	0.956277729736167	0.964928819476117	0.955102040231230	0.678944467839445
0.946291208840492	0.942066322938225	0.955636290993685	0.933341840518094	0.956144657921173	0.949450946988899	0.936822692924413	0.949391161474511	0.943601421231409	0.920300627026662	0.964260064340255	0.927598056320215	0.952808656310183	0.947489814652399	0.939870426434026	0.937403010495122	0.917481331976698	0.943336128214041	0.929925108691652	0.921194592817964	0.966715832264538	0.960720079659967	0.947375435487449	0.944118890425416	0.976059631112705	0.905198026756052	0.945990702574708	0.960285933073468	0.956335107518940	0.964833498505413	0.955089046061557	0.678833664114892
0.946235458768161	0.942051919795063	0.955573992238348	0.933294404790033	0.956148797667988	0.949475246591507	0.936795426825022	0.949400460263094	0.943634744036339	0.920247821052777	0.964203086744627	0.927661461284184	0.952968011246311	0.947527442962918	0.939975659563496	0.937505283824532	0.917395529034045	0.943278860131595	0.930030708053608	0.921259591084668	0.966757856807354	0.960828802749394	0.947384881694982	0.944156908238995	0.976129319217768	0.905316681392488	0.946022204732573	0.960322840681668	0.956410574202580	0.964745410016883	0.955153184377166	0.678856361041680
0.946157457089469	0.941982663532116	0.955541795580680	0.933274657539158	0.956211377350682	0.949537836692413	0.936799420308388	0.949389685773418	0.943625043769157	0.920237868172339	0.964146482099847	0.927683396735460	0.953157769744027	0.947556732214509	0.940014231737693	0.937509575874625	0.917413667508211	0.943228093120297	0.930016802707803	0.921343033593974	0.966896373513409	0.960873635538570	0.947351968599329	0.944193834803630	0.976138852509448	0.905523493788197	0.946018564768253	0.960341220005611	0.956479059945641	0.964737948024920	0.955177063485731	0.678793081786586
0.946149381867979	0.941901057201263	0.955590068086915	0.933108408746724	0.956242011336717	0.949580846450845	0.936732503849826	0.949406719725806	0.943639572868929	0.920174545333046	0.964164865080337	0.927765879317259	0.953276777394139	0.947689743873739	0.940099617839845	0.937541619027088	0.917347465887371	0.943270125181023	0.929964709242276	0.921284919742691	0.966875464711236	0.960903907128839	0.947299697119126	0.944255003368091	0.976140513249013	0.905681011719131	0.946139138027175	0.960341897303815	0.956531997343158	0.964822899959383	0.955178188524170	0.678802241398161
0.946149163423505	0.941829284023160	0.955653954175270	0.933034103891804	0.956311323547948	0.949692808781241	0.936710668803184	0.949356307429760	0.943690119895436	0.920088802470579	0.964284880238291	0.927916258928475	0.953319976498365	0.947702322274037	0.940118997804616	0.937474859737042	0.917306553174922	0.943189076968450	0.929945160916916	0.921270280548029	0.966940684633472	0.960859006828639	0.947220338516169	0.944294851720875	0.976126555732216	0.905758128400526	0.946233238403564	0.960401907412015	0.956643266025065	0.964924301897492	0.955101790669725	0.678689012405952
0.946257308344495	0.941825172419432	0.955724891833004	0.933105019840071	0.956302845876272	0.949857144476048	0.936752600601439	0.949390482235729	0.943739682519472	0.920021438472929	0.964328290046586	0.927978989583058	0.953424788650011	0.947851761599111	0.940135714749700	0.937495749881054	0.917290152217752	0.943022247025801	0.929914028052128	0.921196763298617	0.967080501578498	0.960861320358124	0.947260908377030	0.944262121829310	0.976138902664135	0.905822917557584	0.946349950025799	0.960462259389415	0.956740781358513	0.965011113618865	0.955113497575155	0.678566954446453
0.946352010619651	0.941844660122965	0.955820867569322	0.933101820649872	0.956384202735473	0.949907097385324	0.936779483827884	0.949497552443312	0.943729638481540	0.920011379165803	0.964332011371818	0.927928456045066	0.953384645361220	0.947917468793153	0.940042511264176	0.937532333121084	0.917270496072619	0.943009037016917	0.929818258053101	0.921177928020217	0.967152728438924	0.960984833213239	0.947256356217414	0.944143032304383	0.976233259370908	0.905898604615040	0.946520302658404	0.960470768999863	0.956743549416114	0.965158896783899	0.955046846784906	0.678488342676384
0.946382876377043	0.941902952942498	0.955902261278765	0.933092953761761	0.956440882458263	0.949907796555457	0.936714170271580	0.949462670946246	0.943661789917466	0.919906979494910	0.964418717831721	0.927897045266680	0.953400592067756	0.948028012341779	0.940102214378668	0.937571671270212	0.917260027002890	0.943029953931618	0.929719515593947	0.921008929851172	0.967029182441982	0.961012970887651	0.947187353924068	0.944074740721560	0.976412433576579	0.905836586329096	0.946594304447773	0.960469351740228	0.956652280046710	0.965152095963899	0.955023151773104	0.678325678827304
0.946431388238617	0.942038107303559	0.955929782257604	0.933204474780279	0.956438588411181	0.949953992159803	0.936656752247198	0.949560331013711	0.943481821185181	0.919864667824739	0.964498858609037	0.927920173145268	0.953455868170139	0.948113672590757	0.940109817440660	0.937556956159285	0.917309322401572	0.942970407003881	0.929661224461926	0.920972827101383	0.966722774758790	0.961048140474052	0.947127791804317	0.944025434029114	0.976422809913263	0.905803159681573	0.946532419088193	0.960525677092801	0.956741906714519	0.965191622861490	0.954903251863108	0.678145621653750
0.946550590868308	0.942138274139648	0.955906390076559	0.933333824442584	0.956536658409909	0.949967824311877	0.936507236292148	0.949560707572894	0.943406035125889	0.919749157485577	0.964515822681152	0.928008100267049	0.953497965028172	0.948153823545166	0.940234271113459	0.937575743766126	0.917300145467032	0.942881714728662	0.929650858969368	0.920840246795354	0.966633143411486	0.961163646385504	0.947041318011633	0.944011135483961	0.976485722968590	0.905717561734402	0.946572426259105	0.960575760055414	0.956791716508786	0.965266371814787	0.954809829624427	0.678076565923765
0.946609635835995	0.942195229869178	0.955806017501256	0.933480244367215	0.956612207846281	0.949911744290078	0.936444741213472	0.949493896370421	0.943326050981796	0.919700598258823	0.964529873345357	0.928086601454510	0.953455681922136	0.948094777224101	0.940210940448229	0.937510309132396	0.917300080618264	0.942847025402964	0.929560987457090	0.920734741024649	0.966679228563706	0.961208613763197	0.946974333529534	0.943933044833134	0.976438221497106	0.905699610635911	0.946565361332170	0.960571400640788	0.956794086860706	0.965263564641722	0.954696349752724	0.677902545600153
0.946569501631233	0.942198727086581	0.955812965360352	0.933462446238843	0.956567800142466	0.949825108993651	0.936472126980670	0.949433410353756	0.943210980796827	0.919752189287680	0.964543964543503	0.928073387546947	0.953458402190842	0.948067165948389	0.940221825807816	0.937464652141139	0.917261775775238	0.942846613539909	0.929534518014663	0.920625369480578	0.966594898796902	0.961146464124495	0.947046341049705	0.943932252451436	0.976430807097004	0.905670449494151	0.946668613563868	0.960457153684679	0.956765817718582	0.965217337479029	0.954615082517819	0.677765126362037
0.946570992537232	0.942192461182797	0.955851693473509	0.933504936007324	0.956573671079200	0.949722308489647	0.936581044251311	0.949393855498809	0.943164542496903	0.919780840648039	0.964603697905731	0.928054769198252	0.953509483945658	0.947903202135857	0.940229072123090	0.937350482812737	0.917365891771137	0.942845661764172	0.929619918441757	0.920595735245413	0.966605683604686	0.961069374842129	0.947103527976886	0.943865522061413	0.976359995141055	0.905537885888479	0.946840762546825	0.960338383361273	0.956752479705114	0.965196178836258	0.954547997619482	0.677676802209206
0.946608485611123	0.942194512668770	0.955857892870645	0.933575562075668	0.956523440756878	0.949731677305079	0.936709936621166	0.949383308890601	0.943164089999217	0.919817777441768	0.964610053957570	0.927981403184849	0.953670761417912	0.947941475256333	0.940297029605591	0.937293040993578	0.917493706504164	0.942770596994056	0.929604565380391	0.920518474138585	0.966557326399986	0.960958375103535	0.947134088096752	0.943847035311580	0.976310438693745	0.905410885532003	0.946913661476175	0.960310495412948	0.956692081859704	0.965175862534156	0.954459764412400	0.677614573138647
0.946615240866014	0.942192780310957	0.955920000265679	0.933531424341294	0.956549233436648	0.949747147300647	0.936763662600665	0.949332774795220	0.943167631050097	0.919863967790549	0.964629984034392	0.927994311954380	0.953625105111970	0.947930428853080	0.940189233769560	0.937265027294835	0.917549883690140	0.942830562576055	0.929564309066238	0.920515259177649	0.966680046383308	0.960934953771297	0.947104670277114	0.943749735724555	0.976246777534710	0.905384293661294	0.947008628795686	0.960267443372725	0.956670871204238	0.965271830850391	0.954358819646489	0.677569747897981
0.946591603552095	0.942196812216686	0.955956983258205	0.933428067474330	0.956529730769525	0.949745614981339	0.936808633694753	0.949285336334540	0.943093752874400	0.919807569800093	0.964669763450761	0.927927901271080	0.953518669237515	0.947921895449383	0.940190285969053	0.937270472711622	0.917477049439029	0.942884448260988	0.929564318085717	0.920483813811509	0.966754279364995	0.960848258455810	0.947054826607727	0.943811383239219	0.976315140850051	0.905324858918907	0.947017899752757	0.960228910216368	0.956548812495406	0.965233842094386	0.954351512978963	0.677493096715233
0.946614706412812	0.942211928090886	0.955918713768518	0.933354279107665	0.956408944729601	0.949707595478030	0.936864458983892	0.949325200217763	0.943009647597518	0.919819308636602	0.964667771024537	0.927902727467163	0.953459756688085	0.947859272088137	0.940102189176379	0.937174887511649	0.917464160308431	0.942909555967984	0.929540030228433	0.920563829856151	0.966662646112449	0.960838234872433	0.947047707904480	0.943895658808001	0.976241030743084	0.905335759247226	0.946845147250186	0.960143825361178	0.956561420795453	0.965209691329771	0.954341800954634	0.677386753482696
0.946645126018327	0.942242500258800	0.955889775568671	0.933316554653079	0.956360463191520	0.949654866924114	0.936739287031658	0.949322341854688	0.942973125507157	0.919775318777910	0.964635421586343	0.927934548981144	0.953490477118836	0.947856777724815	0.940190523975301	0.937176588592099	0.917459054977943	0.942959617092826	0.929559197705380	0.920523380602372	0.966645741885568	0.960953531623276	0.946995093228171	0.943980647918354	0.976285072849103	0.905369994072080	0.946803430145028	0.960117572352395	0.956603157234439	0.965095613814557	0.954372850285915	0.677399311766690
0.946642630671105	0.942202273069838	0.955915316450578	0.933298714096786	0.956365668738670	0.949605029860672	0.936590877508052	0.949322052285144	0.942862588701419	0.919828915978295	0.964635728862381	0.927877707365754	0.953484892946520	0.947802112396740	0.940228151207785	0.937100039231818	0.917561098263618	0.943000149302452	0.929476053826507	0.920472885258765	0.966762767113935	0.960974483469726	0.946875799851881	0.944034546359200	0.976275654875881	0.905477021520907	0.946687634460923	0.960081698824990	0.956645616312456	0.964954034579239	0.954320116952400	0.677311212134716
0.946691384869861	0.942158281405895	0.955988521576911	0.933162410932166	0.956299985536545	0.949551284393745	0.936385076656257	0.949263604719882	0.942750411483018	0.919776662747031	0.964746358162779	0.927806047584227	0.953452815254448	0.947796692666125	0.940267594303715	0.937056193647414	0.917571596021098	0.943042455330303	0.929365039473900	0.920297326078031	0.966709484172506	0.960908549702278	0.946766270992439	0.944064356874075	0.976348775778207	0.905522365091017	0.946657828873972	0.959978468666495	0.956709597481481	0.964845576077286	0.954198104400167	0.677364294779313
0.946693538871272	0.942093165968789	0.956059383648786	0.933066295474589	0.956288721527981	0.949541685825984	0.936289496650904	0.949117236044558	0.942669140033391	0.919668818477845	0.964922271478754	0.927796660116453	0.953401416054614	0.947669202754324	0.940234342607932	0.936924668454639	0.917570479583673	0.942949143992301	0.929388428701062	0.920164027351816	0.966724575748603	0.960786054143698	0.946661096104596	0.943998331103698	0.976379672484877	0.905495579675110	0.946580012667450	0.959920274919487	0.956860834542533	0.964768214368122	0.954049642348255	0.677337550927867
0.946759046985252	0.942073352654236	0.956080215101352	0.933097631411829	0.956218251944700	0.949609105797257	0.936136565944233	0.949059208923940	0.942606815015902	0.919553260745032	0.964921005556153	0.927734853934058	0.953435147761881	0.947706710706731	0.940205558830481	0.936881272275468	0.917539501085462	0.942743398171550	0.929396352829594	0.920021116892908	0.966828569614865	0.960768663491826	0.946626625886396	0.943947475451512	0.976385820873585	0.905517327958721	0.946525711107683	0.959906299067745	0.956934976896501	0.964699087865682	0.954041177326944	0.677331471239750
0.946852954825591	0.942065566067919	0.956056020024301	0.933082731387495	0.956198259168246	0.949588583636851	0.935995782150875	0.949095223405725	0.942522027606208	0.919561110260528	0.964836690803828	0.927659989491384	0.953361079926109	0.947725542663145	0.940041371905762	0.936877276941547	0.917490682308861	0.942630380185464	0.929382372549414	0.920019576304737	0.966945731014045	0.960881956499044	0.946622997340777	0.943803905479121	0.976373450312465	0.905582676600930	0.946534864726616	0.959875900151178	0.956913192925124	0.964769230382268	0.954011467074835	0.677383615416618
0.946827929188230	0.942084779882557	0.955991496058821	0.933021360148897	0.956180286829102	0.949548682139635	0.935923354383651	0.949011171105743	0.942440905085955	0.919471769371661	0.964775013288181	0.927609770752023	0.953273392649531	0.947805850879158	0.939996695386546	0.936890378917840	0.917481875006458	0.942628096451555	0.929373854409656	0.919947897842023	0.966891049173293	0.960806313474457	0.946655999120613	0.943756095544164	0.976465945686349	0.905529808399712	0.946487276732539	0.959866968170069	0.956744303320621	0.964752727625208	0.954048620300003	0.677267221206915
0.946862593900877	0.942193645022174	0.955948876813168	0.933026494318719	0.956077445606577	0.949544904384586	0.935960463468201	0.949053474885069	0.942303323896245	0.919474053276397	0.964718869805108	0.927554776143279	0.953255518547435	0.947848957340023	0.939877187044388	0.936903047359398	0.917558792790373	0.942624167447037	0.929393842750024	0.920042674281142	0.966693046274410	0.960700108463371	0.946739575476433	0.943728901772889	0.976442665161888	0.905489027524713	0.946308003291880	0.959862106444032	0.956656605544703	0.964763313966311	0.954004869086866	0.677134606086232
0.946984786733210	0.942298557342563	0.955922020469436	0.933043587961448	0.956080851417466	0.949542244982589	0.935961704500295	0.949020135360057	0.942340476261582	0.919354682184472	0.964698413653730	0.927523775176539	0.953266716411948	0.947883197581386	0.939912675808851	0.936958872218643	0.917587213616970	0.942563500303595	0.929423737254946	0.919985330730716	0.966680614633377	0.960681856745289	0.946788231197248	0.943698600103728	0.976534186058013	0.905402844944644	0.946175171885870	0.959838099671872	0.956558584907984	0.964865209836979	0.953940765827639	0.677166641883478
0.947083770245988	0.942361375358876	0.955869623061249	0.933070960941766	0.956023260792652	0.949508638612552	0.936021942868049	0.948949925792363	0.942316782319498	0.919302678241111	0.964687155464963	0.927499190779322	0.953229068815344	0.947839203518710	0.939811555181435	0.936968937590310	0.917666384482557	0.942514354705150	0.929322888239395	0.919952136913222	0.966849116151181	0.960629470975024	0.946753406660586	0.943606088269280	0.976459313880331	0.905370299101829	0.946007493812982	0.959801945619557	0.956394913721533	0.964960784817638	0.953875640793692	0.677125064999216
0.947070032821354	0.942413782810766	0.955929748693171	0.933021581350973	0.955918161970734	0.949433955043025	0.936033082405722	0.948921400724203	0.942254632778753	0.919361785918925	0.964700984555427	0.927449526711037	0.953170066287426	0.947847350310048	0.939759967920616	0.937010578966329	0.917678585761568	0.942538398068303	0.929288659288823	0.919947205654395	0.966831553767034	0.960581471919529	0.946750543056145	0.943653498370226	0.976395438870031	0.905365254592910	0.945992821223738	0.959710531383858	0.956204961488819	0.964971484735455	0.953838015950782	0.677097152758738
0.947058831992451	0.942391475376848	0.956000729361905	0.933043071866931	0.955865563520065	0.949385354320153	0.936121697894864	0.948971356633752	0.942295791602052	0.919411340814210	0.964770599294065	0.927454074354578	0.953161617210691	0.947725767248031	0.939783052681429	0.937011519460809	0.917746255147388	0.942554084508190	0.929330374495876	0.920044516933301	0.966812593695018	0.960603638769118	0.946674533833766	0.943652826708518	0.976347930880487	0.905270507727515	0.946107154980917	0.959648497576310	0.956160723112064	0.964996530465764	0.953838508164158	0.677054308776147
0.947071828729360	0.942402173636153	0.956054379158762	0.933105858243082	0.955801493577620	0.949483890327378	0.936219398016695	0.949096829204577	0.942343139587690	0.919556551456799	0.964876086472290	0.927441064953404	0.953269261796108	0.947763754745759	0.939919052735202	0.937069608944686	0.917793637800831	0.942467198285755	0.929373654426328	0.920023893139346	0.966706733562594	0.960628580570226	0.946655187359076	0.943710770094331	0.976360112942181	0.905184181863485	0.946158165139244	0.959679352351775	0.956131905619013	0.964979857304687	0.953826763005824	0.677053993913729
0.947089635228521	0.942374714450818	0.956075590115226	0.933102357349805	0.955850561076101	0.949578163012516	0.936235600118106	0.949132899418503	0.942343355409328	0.919776495925995	0.964997327736563	0.927496548258910	0.953282240483067	0.947755403417862	0.939907045505917	0.937173846363566	0.917731188062180	0.942488687498305	0.929370852186102	0.920063255954668	0.966795124159918	0.960750615386057	0.946660384686925	0.943702348130255	0.976390014904582	0.905190350283034	0.946296259125393	0.959714911833000	0.956161803068335	0.965061127320555	0.953804558503908	0.677061199704344
0.947047909488879	0.942370307199253	0.956057484521495	0.933109609078740	0.955838741309657	0.949632208226293	0.936245621018547	0.949129207899338	0.942298665415301	0.919844891552550	0.965110805183788	0.927468499049491	0.953224378274702	0.947806416289962	0.940005051106776	0.937355009335510	0.917584816294473	0.942503533288513	0.929419152715404	0.920052119832604	0.966800010702317	0.960821447437054	0.946700336343121	0.943797950542718	0.976573181952847	0.905179940742493	0.946361672230312	0.959843099083249	0.956073581186223	0.965026851896639	0.953895318279687	0.677028089908027
0.947056794409792	0.942398057315267	0.956021536433726	0.933058911538986	0.955744931801494	0.949632755814841	0.936284340254482	0.949222381958539	0.942188680648252	0.919970568620489	0.965137409545957	0.927402158660347	0.953188160762193	0.947810687242242	0.939998985208816	0.937368510353854	0.917488945288410	0.942502981779476	0.929416441744732	0.920166110284645	0.966765333448728	0.960935699801205	0.946816604015266	0.943844723472792	0.976601493810822	0.905212954771863	0.946234482301138	0.959890545328131	0.956130392996533	0.965038697481589	0.953920434580189	0.677008730979150
0.947058217042391	0.942413915413174	0.955971361269417	0.932985327635938	0.955721684001660	0.949637670891473	0.936222852794239	0.949191939787726	0.942131467253105	0.919936937993279	0.965084606155795	0.927376830922098	0.953270535787800	0.947870677542924	0.940125923446987	0.937482467038262	0.917357308566304	0.942472043444140	0.929485527223999	0.920179129496415	0.966803002129428	0.961094142163329	0.946875925032202	0.943846146642792	0.976721489839242	0.905249530359549	0.946228093343009	0.959939352043622	0.956162107501249	0.965033131952998	0.953981071042057	0.677103398169433
0.947016564838341	0.942358632740749	0.955923511695924	0.932972171776607	0.955781647049289	0.949642331860239	0.936188255726418	0.949129244365873	0.942053977196172	0.919914863682558	0.964982165657146	0.927305214081071	0.953324311380068	0.947863866371731	0.940148645526174	0.937477293423943	0.917316433716504	0.942448586944043	0.929446409402621	0.920221799711124	0.966921724258893	0.961158616789867	0.946870299716943	0.943809461820616	0.976706663242052	0.905369070050572	0.946175816121303	0.959938417693315	0.956140718412531	0.965048874783405	0.953987310390673	0.677105293085910
0.947001514388819	0.942298557987212	0.955909689252855	0.932817937440421	0.955848940698101	0.949602507746602	0.936128214271549	0.949106446655143	0.942005086313818	0.919823792812343	0.964939249347047	0.927313556951209	0.953309520825447	0.947936250954004	0.940236008374428	0.937475469950307	0.917205578392106	0.942511459775287	0.929395900425577	0.920108580557414	0.966869012058575	0.961151064402006	0.946861154021106	0.943809586057886	0.976632008378042	0.905438072676512	0.946207832025250	0.959903454666670	0.956124571101912	0.965130539441947	0.953958487423030	0.677191843705007
0.946999916383505	0.942283334046134	0.955895593917445	0.932761818869362	0.955928655589775	0.949597142034387	0.936105682073119	0.949033746361903	0.942009573627626	0.919708151745532	0.964987867475421	0.927384230640114	0.953212634915730	0.947886702046149	0.940277023287210	0.937378676756138	0.917157489010993	0.942472828903167	0.929448715833697	0.920070559644651	0.966887248109858	0.961069031002341	0.946847381293690	0.943790647447950	0.976501136714409	0.905414080159190	0.946205231520651	0.959940187822251	0.956167239620118	0.965188607521481	0.953881849715297	0.677167487413036
0.947133982283505	0.942341386076266	0.955883311249447	0.932880715424752	0.955935546195055	0.949637364896824	0.936150305729710	0.949048524054578	0.942048657989069	0.919657908535030	0.964929132683635	0.927389428304866	0.953192833692344	0.947953925986288	0.940299161075680	0.937374135794900	0.917195062440403	0.942398949387420	0.929474226246798	0.920037892304878	0.966995568670930	0.961039303703271	0.946949475433215	0.943761662043453	0.976375354086921	0.905384260633222	0.946249286354428	0.959989607491235	0.956223247866475	0.965215670412776	0.953942104583750	0.677132570873306
0.947280426580097	0.942457839146635	0.955937843956697	0.932965654642010	0.956042492149009	0.949590916802145	0.936214003133080	0.949155891758024	0.942068473324486	0.919728613315436	0.964857436714755	0.927330202797647	0.953099306053825	0.947938234103847	0.940198056311961	0.937399358841375	0.917254736408705	0.942477544123957	0.929457249495437	0.920104872935997	0.967069954923858	0.961097905770273	0.947032416291633	0.943718221579478	0.976355950991486	0.905391681273819	0.946378619868220	0.960009765326652	0.956227582271870	0.965299165524207	0.953987446917971	0.677162430023774
0.947376688046216	0.942627065893677	0.955988881652817	0.933053070700039	0.956097693575615	0.949553597825290	0.936200504467572	0.949160658475059	0.942059256649044	0.919757679260920	0.964891868613480	0.927286609192404	0.953069618156206	0.947998204836763	0.940237882455170	0.937449525502018	0.917344653752182	0.942624199706767	0.929471773663441	0.920048601295027	0.966963471155162	0.961064719128279	0.947051988812865	0.943771477973210	0.976441509492381	0.905302133015239	0.946427463619606	0.960026826654638	0.956160482155911	0.965269768669225	0.954135592348348	0.677093349849180
0.947491908144672	0.942861114699801	0.956019365651742	0.933236410489052	0.956003774326487	0.949591956506673	0.936236073170478	0.949322066654304	0.941979718903121	0.919876903198147	0.964938828074005	0.927250429643473	0.953087171200673	0.948085947497756	0.940233911971410	0.937494945129407	0.917519434864796	0.942715963543757	0.929509879728815	0.920140286259096	0.966698745699229	0.961045678354402	0.947079605101437	0.943843160409672	0.976362476019864	0.905270329690911	0.946312819506814	0.960134948286759	0.956272599846660	0.965318236800545	0.954208109662300	0.676993629206212
0.947635249737835	0.943004019830783	0.956018958204505	0.933374329066026	0.956022058032454	0.949642063432915	0.936182898666037	0.949383143763804	0.942055445378346	0.919891188256972	0.964950003939621	0.927282221126602	0.953147850439978	0.948157332608131	0.940368978053500	0.937609277406734	0.917631528180640	0.942721631408988	0.929593552636597	0.920182029132337	0.966649864461448	0.961103853577893	0.947088099524828	0.943927340070032	0.976386000698219	0.905238201135355	0.946280944913946	0.960234760357295	0.956377367325903	0.965437900081673	0.954301930435809	0.677003412496886
0.947702077615142	0.943061455633349	0.955908693577370	0.933492326257219	0.956034127733251	0.949645626747700	0.936168832446127	0.949382889048888	0.942133406096993	0.919914285525640	0.964940775552087	0.927307465232525	0.953167041282358	0.948147243815048	0.940373549568915	0.937606210194363	0.917727830653879	0.942749786148009	0.929586780281645	0.920250902055230	0.966740298795946	0.961145958234091	0.947085937281088	0.943925365664302	0.976332079775835	0.905314836470392	0.946233224333185	0.960277505693372	0.956462911122447	0.965472585626094	0.954351859933194	0.676892053438420
0.947639827266353	0.943029957325206	0.955872276460160	0.933449654178793	0.955994305557719	0.949598760801811	0.936186604196091	0.949376101158052	0.942113296766202	0.919972408984434	0.964927534568766	0.927290990281230	0.953193727481613	0.948144663410955	0.940434633907788	0.937578958395196	0.917702771291597	0.942756327871483	0.929578348561357	0.920268865289443	0.966710995976974	0.961090116312292	0.947166348238238	0.943969205560850	0.976353394872663	0.905369636570049	0.946312951507413	0.960185615095041	0.956522734079078	0.965464586748879	0.954397140995115	0.676862070482237
0.947609697317132	0.942990658355511	0.955861666597256	0.933471739070479	0.956046570929112	0.949527299563558	0.936242547645069	0.949367950012126	0.942104891451953	0.919971015654492	0.964948304164507	0.927290008366051	0.953240854188107	0.947991575166218	0.940515875220490	0.937473181172793	0.917748479923454	0.942735758001671	0.929659888391645	0.920341377706137	0.966748683657397	0.961012253213203	0.947188601887999	0.943873217834885	0.976342746281719	0.905316250642792	0.946464501763336	0.960080835761545	0.956576818316146	0.965467932255053	0.954397055554503	0.676847281480211
0.947596760379768	0.942974517384574	0.955845029645167	0.933560438965032	0.956064605436987	0.949575220330227	0.936322887415932	0.949366335546219	0.942091521064207	0.920007321794172	0.964924827340530	0.927244482617270	0.953386320786581	0.948040354286431	0.940637514604201	0.937440838007793	0.917823929814777	0.942619215879985	0.929634107376183	0.920330981015506	0.966697217674320	0.960906060567401	0.947161816820004	0.943768936035364	0.976324251602716	0.905240637013635	0.946584723243570	0.960063382557906	0.956566718272161	0.965458100626153	0.954308227962594	0.676872306899458
0.947582583170894	0.942961655311986	0.955879944707945	0.933515936006256	0.956132317543819	0.949626307110151	0.936350385423792	0.949291627628664	0.942026158540119	0.920028694593194	0.964913700677742	0.927259902243570	0.953326360966963	0.948032774318522	0.940545062401919	0.937436838370058	0.917851233641189	0.942633537167448	0.929563626756351	0.920329883282209	0.966788103640024	0.960890153384751	0.947100584760271	0.943602058408854	0.976259329048972	0.905252435163369	0.946763491168741	0.960016824440293	0.956567430116226	0.965559116312091	0.954181901882146	0.676910347281782
0.947539390827657	0.942965016917541	0.955894191786896	0.933450198441530	0.956136122402157	0.949639825531377	0.936360308023544	0.949219582243786	0.941885451298606	0.919967477484743	0.964904983092060	0.927185575372644	0.953192244348906	0.948031518863098	0.940542710711391	0.937452037309078	0.917790964015711	0.942684770410014	0.929578498692312	0.920285454119996	0.966811330149582	0.960841245010869	0.947029861494346	0.943613441877721	0.976305912383873	0.905177364715732	0.946826248183341	0.959989624637928	0.956421471323841	0.965512256269934	0.954176519570336	0.676904127879269
0.947531680620976	0.942966509841818	0.955870051687476	0.933422521332980	0.956048437456912	0.949580337698212	0.936433853086933	0.949290738866897	0.941738897022369	0.920025224591236	0.964832092007869	0.927158695941503	0.953086755201995	0.947965582429600	0.940435809454250	0.937358145526796	0.917846991007789	0.942758052336129	0.929580986192415	0.920374054886400	0.966693977642649	0.960846541812985	0.947053850708258	0.943686296651338	0.976193879357163	0.905123318371817	0.946667583152393	0.959928098363412	0.956384218331034	0.965477590522022	0.954189183265230	0.676893802189370
0.947555155714943	0.942964624258249	0.955882366693578	0.933428264338926	0.956023790161087	0.949503005400629	0.936369602401207	0.949325198452510	0.941688807171153	0.920033869474005	0.964751352840181	0.927173337960494	0.953040039167142	0.947911198423545	0.940473069594590	0.937362900286431	0.917929765671345	0.942885832956625	0.929647544902745	0.920362791349471	0.966690248626166	0.960914560925941	0.947112616416420	0.943785873850559	0.976171481081804	0.905050499765938	0.946610801835782	0.959947672030372	0.956352316469135	0.965369618057168	0.954284123343469	0.677007238049645
0.947555170056692	0.942925538695320	0.955943794729835	0.933435857796632	0.956010977718750	0.949435425757919	0.936318006587513	0.949399199723713	0.941582378092120	0.920126424798270	0.964755685500800	0.927075561724755	0.952956178991123	0.947778770694024	0.940448251409032	0.937300964130850	0.918052550439204	0.943037073988605	0.929641861009599	0.920349283969151	0.966831637259454	0.960857968842933	0.947101484546328	0.943870267842129	0.976072787079125	0.905024001924987	0.946464022344983	0.959951413831003	0.956304138839137	0.965241176587263	0.954322828556960	0.677036941504918
0.947589146088545	0.942892758052505	0.956060395652300	0.933301514128574	0.955883085747056	0.949365649060095	0.936235985036160	0.949418231257520	0.941481669136545	0.920144802054646	0.964887657772626	0.926937880230844	0.952858253659682	0.947723452663865	0.940462869861567	0.937306635837863	0.918074496513127	0.943209399563822	0.929635317361805	0.920236581649732	0.966800710364819	0.960691953084959	0.947077857320298	0.943954120118177	0.976037356587387	0.904957004719638	0.946390010484747	0.959876933877408	0.956319734431712	0.965156918973742	0.954292925712492	0.677214210380946
0.947590139619858	0.942836222580757	0.956170848625730	0.933206576673368	0.955793715944665	0.949338980066036	0.936232854557496	0.949344467751943	0.941422609505866	0.920132104360179	0.965020049265673	0.926877535664364	0.952745465131212	0.947549480608489	0.940429853313421	0.937249591527458	0.918038702965535	0.943220031689661	0.929746466388890	0.920231531478098	0.966826616163795	0.960462461574445	0.947036659130202	0.943955089421510	0.975945434949385	0.904856601489532	0.946235620531814	0.959815792548317	0.956450969150888	0.965107216748502	0.954252265707652	0.677327229444982
0.947625219304046	0.942802272238097	0.956202229966757	0.933205392729650	0.955650380661367	0.949398895059892	0.936171451673300	0.949368703604382	0.941416387414504	0.920112040093972	0.964999148982163	0.926799511709895	0.952772095313551	0.947556060704655	0.940448453670121	0.937289084738799	0.917924105418529	0.943130725213846	0.929848921232140	0.920201075364407	0.966930394337918	0.960326369191951	0.947052458880072	0.943988422999460	0.975871694128065	0.904866372171906	0.946112714634669	0.959758533290045	0.956538359429233	0.965042224333944	0.954319385717725	0.677468410766016
0.947673715804280	0.942763991832840	0.956207944650905	0.933177048865513	0.955580177654251	0.949380166114271	0.936077037296455	0.949486472255803	0.941411046265326	0.920203692819416	0.964900643085065	0.926733170544242	0.952700853303750	0.947552614994614	0.940319197448013	0.937330415424008	0.917800760440904	0.943161607318470	0.929936434784087	0.920317368868978	0.967056266215229	0.960354955440129	0.947080079241380	0.943921085172721	0.975823118629979	0.905002328043012	0.946107617686869	0.959693018407092	0.956570231099459	0.965097606175725	0.954345800946899	0.677659955701227
0.947615561285875	0.942732616171221	0.956162898681738	0.933099294686936	0.955559604642722	0.949369020348379	0.935939077242941	0.949494991729297	0.941391752588459	0.920207872449018	0.964838288825903	0.926733792389915	0.952618668376520	0.947630483731901	0.940324934487743	0.937367292096288	0.917709020918114	0.943266365723577	0.930039968443304	0.920341520417232	0.966977129168530	0.960287741212926	0.947116939210315	0.943922736674584	0.975887991294322	0.905033864529543	0.946062948590061	0.959679698512367	0.956500120422895	0.965079575351162	0.954445076369427	0.677656263974312
0.947635722267291	0.942824475933513	0.956118877037975	0.933093557073042	0.955454035651363	0.949382876547688	0.935837825634788	0.949605261582172	0.941282983783626	0.920313056263850	0.964771360069102	0.926748505337385	0.952586332450755	0.947694389404855	0.940283039115707	0.937362878675000	0.917743236732890	0.943362660770615	0.930158301906254	0.920467843754357	0.966734129309329	0.960235710869021	0.947180529506693	0.943947898937378	0.975826078803539	0.905081027140593	0.945901258311028	0.959682299931908	0.956478303862067	0.965053930798457	0.954450379638857	0.677594082771070
0.947763661301265	0.942924019158049	0.956092341563989	0.933083707531894	0.955441342200851	0.949409733021322	0.935708588653646	0.949609550987937	0.941306002873201	0.920276404490444	0.964721408398129	0.926787064199072	0.952556099926150	0.947744717684269	0.940321424295630	0.937402145598554	0.917721407177807	0.943361120444718	0.930237264590938	0.920422237980038	0.966682452347348	0.960300521843956	0.947217253882412	0.943909907288631	0.975893548059842	0.905066531148815	0.945803390528022	0.959684338247781	0.956415680596514	0.965097530137495	0.954407773741574	0.677643691011932
0.947851652972599	0.942982687902334	0.956030596636500	0.933069612474024	0.955368042044276	0.949415503561587	0.935645062897618	0.949561990531216	0.941275584016117	0.920241240004915	0.964667381457371	0.926787553612647	0.952462590437186	0.947714687981842	0.940168734911502	0.937369407166924	0.917720650341955	0.943341478143487	0.930130771894243	0.920372653539275	0.966830792220769	0.960349447163072	0.947173173263212	0.943769220796182	0.975795062131181	0.905091966689267	0.945662336790574	0.959680051293620	0.956252891069340	0.965132678957234	0.954337008106206	0.677624342261078
0.947825451598411	0.942984121119965	0.956064324335341	0.933002416634599	0.955241808998821	0.949374736773319	0.935616807987436	0.949546254239671	0.941201136385555	0.920274357756852	0.964650063843161	0.926723412871497	0.952319667729663	0.947784795798351	0.940040822116904	0.937390986673797	0.917649719569796	0.943363924465482	0.930068630334443	0.920332321758735	0.966814868386691	0.960349083787166	0.947164883373689	0.943745942235600	0.975697192513953	0.905135072900754	0.945655088481807	0.959597601658556	0.956023718860842	0.965132994718782	0.954278603098700	0.677636611307632
0.947767171056574	0.942924654821037	0.956074256357879	0.933018228409333	0.955193709245113	0.949303360720507	0.935673128660843	0.949529948166458	0.941187102971393	0.920291185571169	0.964635990380466	0.926676544113030	0.952181375501897	0.947709103037048	0.939980644867419	0.937358348650415	0.917684343900618	0.943356551440305	0.930111620822370	0.920381915674016	0.966816729479403	0.960389272617374	0.947119321545988	0.943656184270253	0.975599200719313	0.905052423034435	0.945746431039481	0.959521891320557	0.955905015804690	0.965138688434419	0.954238714438599	0.677622043314873
0.947710282957990	0.942888069912882	0.956067703048760	0.933033855686922	0.955124643437328	0.949331926431442	0.935750738736222	0.949581968214276	0.941155358242957	0.920371176990001	0.964632169530897	0.926614163964662	0.952156345565153	0.947767885940914	0.939993253214563	0.937389585692609	0.917705790927631	0.943265785471202	0.930109066280117	0.920316026725981	0.966735715661702	0.960402214042813	0.947117566970106	0.943574579751373	0.975530722942823	0.904959992743303	0.945750355723617	0.959522303529689	0.955781805495055	0.965119141187526	0.954209048714588	0.677646326890253
0.947633116672801	0.942803592074204	0.956049036546749	0.932974298230692	0.955149976187548	0.949359144240724	0.935782799697876	0.949577464970401	0.941131780192947	0.920491695855019	0.964656154186331	0.926638642753745	0.952065243632639	0.947762082533833	0.939899165038029	0.937450941433439	0.917604391026319	0.943312177572352	0.930045232380965	0.920300263291984	0.966831844878727	0.960471318022656	0.947131039654035	0.943425814562761	0.975467838503651	0.904959431472325	0.945831878038552	0.959483664776985	0.955731954135199	0.965212536182281	0.954174417556391	0.677687172396405
0.947490397773698	0.942724427364864	0.955994583653580	0.932951679850695	0.955131579850451	0.949367414362657	0.935779340025349	0.949542320382141	0.941100513248565	0.920476112435133	0.964675399356902	0.926630953610057	0.951922892475612	0.947787505806327	0.939936108271253	0.937576669391100	0.917450771151180	0.943351411929127	0.930086519574742	0.920246996707161	0.966836992712775	0.960486289102994	0.947195445465421	0.943427325969335	0.975551689522087	0.904951462263076	0.945877831752373	0.959528097190005	0.955577218526498	0.965156035099911	0.954235212410526	0.677686230866617
0.947410106663805	0.942711119758390	0.955930603560854	0.932962413529431	0.955088198621155	0.949359055620918	0.935840580341765	0.949646610685696	0.941029623253466	0.920546524413915	0.964631224973646	0.926619417845925	0.951814059121227	0.947755396279747	0.939920097308023	0.937576868765069	0.917364434899838	0.943380419719029	0.930134306830017	0.920363556307516	0.966822104281565	0.960538321636299	0.947346362084833	0.943443066563345	0.975506378587324	0.904996287987066	0.945787530118072	0.959504020681060	0.955580319312288	0.965093012332790	0.954250812873594	0.677712881204924
0.947370945104473	0.942731550963962	0.955887870792196	0.932989216890828	0.955141629955043	0.949379777173185	0.935863604374940	0.949693512504422	0.941078978247703	0.920514793543361	0.964577777681105	0.926660930193147	0.951907916941772	0.947795082185913	0.940052934112181	0.937710912970976	0.917317242095974	0.943386564873834	0.930290504404992	0.920439591598612	0.966873048532419	0.960657905426830	0.947461750566205	0.943493624687532	0.975601241268174	0.905086324273679	0.945824648970965	0.959531738612624	0.955617606858789	0.965039538652577	0.954372802535650	0.677880956328273
0.947313964039721	0.942680397690513	0.955876946560693	0.933029115565303	0.955250153985314	0.949414367891554	0.935925011588556	0.949736194530854	0.941094227197784	0.920534260229790	0.964517509840388	0.926651013658462	0.952023706756880	0.947826390504528	0.940112163690590	0.937750462343521	0.917377852940885	0.943407624228114	0.930338509887091	0.920568648890283	0.967009732580708	0.960701924089455	0.947528367796109	0.943539051871604	0.975622273443632	0.905257809850263	0.945811882973524	0.959553620651532	0.955633837699287	0.965040114930964	0.954488266846932	0.677967641591912
0.947308259366249	0.942620074395352	0.955958595899275	0.932931094867009	0.955331851205442	0.949415472645207	0.935913205109756	0.949787753207934	0.941113289625066	0.920502456076407	0.964544354144644	0.926698505304080	0.952080902771005	0.947972076709557	0.940225643699962	0.937822282903513	0.917349678133247	0.943522452871093	0.930366585494893	0.920581332984659	0.966998690143543	0.960719556544145	0.947542244743370	0.943599174321403	0.975647392574441	0.905367095021707	0.945915979809687	0.959556683166922	0.955648001536372	0.965109359042752	0.954570618147321	0.678152523380209
0.947313526763200	0.942560265631747	0.956050423491488	0.932913229382718	0.955443375351109	0.949496996634172	0.935933594543071	0.949763808086044	0.941150957508105	0.920433330554727	0.964673378092577	0.926817315406284	0.952083897408870	0.948004028014392	0.940286710626352	0.937802637212577	0.917348166595697	0.943522583571778	0.930449434269651	0.920624987662058	0.967081356092025	0.960685106353578	0.947533431760398	0.943634379402406	0.975644544298635	0.905393264053581	0.945995131954463	0.959631072548933	0.955727599487662	0.965197224785214	0.954562170442086	0.678243990311771
0.947434604866220	0.942563115152367	0.956156817248281	0.933021597414990	0.955460316848557	0.949641584401646	0.936011556932595	0.949816085918210	0.941192655596085	0.920396915785835	0.964724097361290	0.926843708043978	0.952153713826266	0.948192576850299	0.940328492196666	0.937891503548006	0.917379397444305	0.943432150986409	0.930516552802495	0.920612446659732	0.967251615361545	0.960697328331739	0.947646963004630	0.943596312475436	0.975651676309629	0.905417610741386	0.946079607685125	0.959706830460481	0.955787674209595	0.965289375604806	0.954643434193227	0.678325096323950
0.947547827187079	0.942595774927492	0.956282231669978	0.933038733105041	0.955554484590397	0.949680067100295	0.936066102368929	0.949924843438900	0.941187183609535	0.920426008221757	0.964726373239458	0.926757948540142	0.952092129634315	0.948286443178302	0.940255379052853	0.938005540931840	0.917414428889022	0.943496815992919	0.930515110239842	0.920668493794619	0.967340817092304	0.960806078457454	0.947712638998799	0.943492568253400	0.975720509666626	0.905477800494313	0.946207177028652	0.959731977766043	0.955774801753436	0.965439579731984	0.954625356975031	0.678446326071707
0.947589962573350	0.942662191490865	0.956378075104056	0.933040659865529	0.955589713931266	0.949682085267616	0.936018156254970	0.949894009833882	0.941126217618007	0.920367005468621	0.964809356729164	0.926690347982241	0.952071177028968	0.948400355081758	0.940326973400911	0.938124566739762	0.917452584288209	0.943610411454580	0.930488663426012	0.920553447405054	0.967225963180207	0.960815727117542	0.947691356338479	0.943480130185719	0.975859779243414	0.905418502421968	0.946243012360390	0.959746935771296	0.955671903736653	0.965447383977770	0.954644300245458	0.678463511738786
0.947662672554941	0.942833691620034	0.956403840884734	0.933142766592213	0.955551641632898	0.949733888003927	0.935970915897659	0.949975513142265	0.940964219276528	0.920338609975216	0.964869011565722	0.926665452095281	0.952102244646766	0.948483439516444	0.940339060766972	0.938162663689298	0.917550001890090	0.943634180175368	0.930456953676440	0.920546084027057	0.966940657613065	0.960843065899561	0.947662188413909	0.943481853031439	0.975850753479839	0.905377809183468	0.946132056242507	0.959817393129753	0.955729092775151	0.965469092621609	0.954564146510525	0.678455424237289
0.947794994128770	0.942955595496041	0.956371663121985	0.933257218283097	0.955600767861216	0.949760499180922	0.935812482273862	0.949950723559967	0.940910350173049	0.920220092736299	0.964869655778481	0.926735736447925	0.952122407459077	0.948539414828639	0.940456245812933	0.938247298062873	0.917570968273774	0.943616682122487	0.930433231965114	0.920445670144979	0.966871301725721	0.960937018306537	0.947606342273513	0.943514542808571	0.975911585160406	0.905282170275534	0.946103896344788	0.959866056653005	0.955747925280661	0.965554414050540	0.954490113968018	0.678565212771099
0.947842599353252	0.943009839673826	0.956241682379281	0.933370532784831	0.955635163120622	0.949732948618229	0.935723915964811	0.949860268042239	0.940846170433230	0.920136635720106	0.964859926916276	0.926800352114605	0.952041665651837	0.948502495236181	0.940409844113998	0.938222643576903	0.917586458984114	0.943626634545488	0.930304583696870	0.920358443260583	0.966945237313000	0.960959012654106	0.947560768080590	0.943463520452294	0.975850212858721	0.905247233008099	0.946038038752493	0.959864711019824	0.955729559933309	0.965576280211641	0.954388580568328	0.678589681563162
0.947780553701922	0.943005532436342	0.956228587862609	0.933354529457942	0.955579900257788	0.949694810875319	0.935706204009970	0.949767785272961	0.940751195135790	0.920144620787500	0.964863326943580	0.926780635898660	0.952002448499896	0.948493299594618	0.940387390544846	0.938202261256372	0.917549008052144	0.943667791722711	0.930242358623027	0.920236028017057	0.966887098910947	0.960871065517513	0.947629473361326	0.943484351382582	0.975829949225919	0.905211461585744	0.946099900791373	0.959757191435766	0.955674826942231	0.965558756287141	0.954313569823741	0.678659103529379
0.947774714318354	0.943009051018542	0.956261721564029	0.933390132371834	0.955599370660813	0.949656552172894	0.935770195245945	0.949707962829312	0.940714395178554	0.920117609819088	0.964911157663093	0.926773598694262	0.951998578568480	0.948347989442046	0.940351258235277	0.938116389513606	0.917645002796077	0.943696739906159	0.930284156427977	0.920190605785850	0.966904077788123	0.960777436058627	0.947674874574227	0.943448042231163	0.975725411381926	0.905092370439393	0.946239676827710	0.959664309499121	0.955635037259059	0.965573959780258	0.954250738993542	0.678752778155075
0.947816019232791	0.943023957904571	0.956281598605639	0.933460438339666	0.955565979549815	0.949722446032383	0.935882515959995	0.949687023196152	0.940732488671595	0.920114210187870	0.964891813509496	0.926707100144848	0.952108297537465	0.948429485266794	0.940384585477606	0.938104284848219	0.917772869145774	0.943624988301577	0.930248029793397	0.920104442940082	0.966883993500438	0.960673262236560	0.947701846553538	0.943455618170594	0.975646361531686	0.904991147221387	0.946293327228767	0.959681626376565	0.955564236033817	0.965616399516747	0.954174240190832	0.678877185489983
0.947865392210238	0.943042857190099	0.956339939841774	0.933416726062604	0.955592933228014	0.949799142550934	0.935936186097377	0.949625355196492	0.940729146606205	0.920124716566699	0.964888732170697	0.926712362968476	0.952028923052989	0.948447506714697	0.940254255118178	0.938118711942858	0.917849777486712	0.943679783783273	0.930191089907060	0.920065349807615	0.967011112483823	0.960651015304207	0.947675728474961	0.943395616237252	0.975541902103922	0.905011055871691	0.946375754441313	0.959676057838901	0.955524803314350	0.965773616568073	0.954095087584973	0.678990088542930
0.947883929898740	0.943074602665833	0.956375128531268	0.933343341340392	0.955560440333253	0.949872983492736	0.935958721960266	0.949577687131033	0.940635346135884	0.920067838439925	0.964915769121516	0.926649419893035	0.951880985983444	0.948480005633040	0.940224351148241	0.938185271678823	0.917809844776783	0.943729476748199	0.930191327773261	0.920017749828634	0.967079753894772	0.960550243066101	0.947632038176287	0.943523648233518	0.975561883951895	0.905000623451845	0.946364726283671	0.959694336792529	0.955372710282006	0.965798786983057	0.954117460325679	0.679039818450275
0.947958177495332	0.943142432794029	0.956351210691793	0.933300513980409	0.955438430921296	0.949909402338181	0.935996553717199	0.949657663170399	0.940534762685524	0.920127502094728	0.964902168752593	0.926600529721088	0.951796514340182	0.948446346842332	0.940110765883783	0.938151054694725	0.917846506533946	0.943775316266900	0.930210037212070	0.920122258005333	0.966992000646450	0.960530787372540	0.947644970960913	0.943674784656189	0.975453093151322	0.905041256786075	0.946163041876522	0.959665734139147	0.955358126968972	0.965819525092688	0.954150505468958	0.679076537756098
0.948039293551969	0.943233527117554	0.956349713939641	0.933295322373332	0.955388442425146	0.949945607051871	0.935869054291830	0.949699572397286	0.940500598376386	0.920138754675606	0.964863007444124	0.926615541500157	0.951827343406132	0.948476365044923	0.940165877562020	0.938234974573355	0.917910109837367	0.943855975248280	0.930284077313677	0.920147472439483	0.966989965926625	0.960645507779629	0.947613325885833	0.943847787609586	0.975473563152727	0.905088919062452	0.946101597067517	0.959697661009654	0.955395468793298	0.965749835793939	0.954233363151841	0.679229642809977
0.948076608965519	0.943258551363277	0.956400771530273	0.933317712713698	0.955393253209233	0.949966242664493	0.935731060360208	0.949784035129270	0.940390522847815	0.920256689825877	0.964847283863873	0.926534875169920	0.951820261875930	0.948443207836961	0.940164771719875	0.938257050443170	0.918066476849965	0.943948177791684	0.930268503411483	0.920174414660178	0.967118172297344	0.960661221978198	0.947494210310941	0.943995740086530	0.975449252980151	0.905190836924945	0.945971143213738	0.959736963763221	0.955447268744908	0.965645431516243	0.954242893794802	0.679271848782462
0.948147313709394	0.943249984151094	0.956514150531243	0.933202863311488	0.955310905197805	0.949984118952913	0.935549762488621	0.949822737209293	0.940274830135940	0.920288232766163	0.964945916650060	0.926443462275307	0.951809637679001	0.948467490066402	0.940187216343708	0.938304893747070	0.918119812891036	0.944050504172993	0.930246020785715	0.920063585082149	0.967080745271660	0.960581177323291	0.947398592586314	0.944124209371426	0.975518170621119	0.905223477204421	0.945936476330001	0.959691899512899	0.955525659662868	0.965568055285255	0.954198482638488	0.679458897405811
0.948166621837988	0.943207292264496	0.956611501835486	0.933109458607820	0.955280802791243	0.950039042177152	0.935485745646227	0.949751353219501	0.940206742711705	0.920261507771166	0.965115259786623	0.926424296898570	0.951786873198122	0.948362043705549	0.940150463697663	0.938256143132135	0.918133619473960	0.944013297421800	0.930351764623926	0.919989872802870	0.967104130673715	0.960458723262941	0.947314038027310	0.944129924353352	0.975545716044278	0.905198766532214	0.945870416655521	0.959687480767879	0.955709120286934	0.965528185006388	0.954118884413521	0.679569948993039
0.948238302808851	0.943201967035286	0.956657752933300	0.933134785022808	0.955199223331359	0.950164111317160	0.935363293514708	0.949739140286596	0.940153902941937	0.920201053957061	0.965120257416123	0.926357312507579	0.951828829996728	0.948423914379415	0.940127292968382	0.938305877558812	0.918105476298989	0.943865353462660	0.930415372176078	0.919898790013203	0.967228296021806	0.960437243763966	0.947305259311250	0.944128246332563	0.975552433355191	0.905220811752623	0.945817378737071	0.959720067455330	0.955816989614886	0.965489210676422	0.954158399757961	0.679683792169983
0.948343154601033	0.943197410298884	0.956665434876126	0.933105606742131	0.955181152448097	0.950170957916263	0.935240132007372	0.949797203659246	0.940080650200353	0.920244099605517	0.965034937166498	0.926275632364580	0.951769719780895	0.948435330324332	0.939984185170975	0.938379926173235	0.918061469693085	0.943798651459014	0.930443825509730	0.919934299634728	0.967347696070290	0.960536913163629	0.947320642943759	0.944020919884414	0.975529561118045	0.905283231241014	0.945843999201753	0.959717612034163	0.955831452014505	0.965584631858927	0.954141049588475	0.679833320167921
0.948293838209485	0.943212797750294	0.956617892762978	0.933043804238750	0.955173911990424	0.950153334687093	0.935150095900967	0.949709613881838	0.940028113223783	0.920151431265915	0.964983426853655	0.926254038900832	0.951694126948033	0.948518256481959	0.939965136118804	0.938448377154644	0.918042499456841	0.943837741194988	0.930458099329884	0.919889364245999	0.967277859355168	0.960454623107101	0.947362416213186	0.944008435748729	0.975603798358627	0.905227947231163	0.945823523456597	0.959720631786715	0.955694427473867	0.965604198487325	0.954166860827933	0.679796029208725
0.948303124464294	0.943337894769726	0.956575169182392	0.933053677499581	0.955087578645591	0.950190354102160	0.935167939734607	0.949732823263422	0.939922486232537	0.920117195642851	0.964919220379370	0.926220933085014	0.951685251522549	0.948568430496116	0.939903309151735	0.938487046402249	0.918100735078661	0.943881182291006	0.930499789931221	0.919990762495399	0.967057004437792	0.960355457595371	0.947473197325403	0.944006179518847	0.975567822500457	0.905181852760251	0.945681747759170	0.959727985948267	0.955637125099911	0.965637254072969	0.954119670280677	0.679725210362381
0.948395388137564	0.943457118447689	0.956550184578562	0.933093371023318	0.955139949070082	0.950212921848474	0.935170388298099	0.949672710334712	0.939989893084830	0.919940435603969	0.964889043439415	0.926203445446917	0.951686358869249	0.948604918258783	0.939982180907681	0.938568433035445	0.918106734810175	0.943858688174485	0.930554747574223	0.919941804206339	0.967013359047016	0.960334603464585	0.947563157139639	0.944019522324331	0.975657958496756	0.905088485905467	0.945595500216576	0.959711243120522	0.955570506966184	0.965751960848684	0.954058582771161	0.679802230010577
0.948464001708317	0.943521559932559	0.956494008684719	0.933098506724465	0.955122384763213	0.950171760769368	0.935239782868179	0.949580411849954	0.940008503883338	0.919822119812337	0.964856462534982	0.926173030775751	0.951628739400539	0.948547815701828	0.939907630556257	0.938581434118275	0.918159392010792	0.943853922928689	0.930472781928994	0.919912207994898	0.967141108601196	0.960287711787945	0.947577607138199	0.943994136665637	0.975550006279203	0.905030629242110	0.945469109497974	0.959689030570296	0.955446501143227	0.965858020821104	0.953995514121517	0.679800134470920
0.948412551605255	0.943558842384665	0.956566615393644	0.933027225321792	0.955041442883755	0.950092063906503	0.935258672451615	0.949552476850856	0.939997556404771	0.919824636934630	0.964860535276791	0.926110635165499	0.951554989725377	0.948543421333543	0.939875959365656	0.938619317516850	0.918129248672936	0.943909766816515	0.930452944523503	0.919913461428659	0.967090921878602	0.960248287851943	0.947643321324711	0.944105012534505	0.975449376089721	0.905009361095172	0.945483484918216	0.959616091705334	0.955290685771297	0.965871854088757	0.953982509908532	0.679825876466903
0.948365591999678	0.943528311889136	0.956644725400974	0.933019217796809	0.954998519017112	0.950040747586943	0.935350607409644	0.949606534175859	0.940085839420654	0.919836148563046	0.964913978121101	0.926106060749171	0.951527320716164	0.948419379810454	0.939904613547533	0.938601824193284	0.918172721040195	0.943956815678310	0.930507548374605	0.920023011740868	0.967035593977193	0.960285236806986	0.947639995550546	0.944169398027348	0.975360526162150	0.904924452081025	0.945622325228484	0.959590522079488	0.955278624863490	0.965907213994653	0.954015283523674	0.679826425732481
0.948340715000993	0.943537298342552	0.956696057411445	0.933056459210068	0.954935498175789	0.950153919770627	0.935447610012835	0.949739103176480	0.940181804642135	0.919963861971488	0.964991764532601	0.926094716131476	0.951612549244039	0.948473851932080	0.940046313639181	0.938648986064138	0.918211045809957	0.943928685608506	0.930576861274312	0.920016463829823	0.966910141213671	0.960333202294052	0.947687299712320	0.944288201871808	0.975358104633914	0.904883987149108	0.945672918217949	0.959668031975727	0.955283072616088	0.965902333732075	0.954037978363903	0.679878328029314
0.948336891145754	0.943508033940069	0.956714236534792	0.933015150697924	0.954990761582504	0.950267165845100	0.935490243462599	0.949788620480036	0.940218774714578	0.920160272736062	0.965092160128078	0.926159252165723	0.951624482581495	0.948469212110269	0.940038160130866	0.938733933475882	0.918155560687081	0.944006754214742	0.930613161884852	0.920052889760887	0.966987392751430	0.960485674259365	0.947759744891498	0.944342731892145	0.975390289182648	0.904964333898537	0.945802568334089	0.959752770712597	0.955347086499221	0.965985106311406	0.954049629208185	0.679919955032312
0.948272799399966	0.943480474375571	0.956686854386793	0.933004085666103	0.955002119699208	0.950320290493385	0.935524133597451	0.949804730667536	0.940199428242722	0.920223372584355	0.965195166969869	0.926181067644291	0.951574508791390	0.948524546291977	0.940146739111292	0.938909137331490	0.918026076586811	0.944075771707892	0.930703153394209	0.920042165364318	0.966978408804572	0.960597404577687	0.947874223286985	0.944502156666873	0.975576778271157	0.905037687526004	0.945881070200747	0.959920134086073	0.955293553561933	0.965945808932603	0.954158204321774	0.679900203757546
0.948270823721506	0.943495328363722	0.956644401502670	0.932963839321501	0.954948833226890	0.950325698601331	0.935590619412715	0.949943492287621	0.940108858646666	0.920324696199899	0.965200865488770	0.926200871454414	0.951580817651331	0.948520717193966	0.940192052756649	0.938905469064695	0.917946767285268	0.944122700247289	0.930745380086560	0.920146413395724	0.966945921615228	0.960763158476849	0.948023678419464	0.944587919382954	0.975612977577675	0.905148094338074	0.945800793859522	0.959982513288350	0.955400593963964	0.965945879755623	0.954185692030272	0.679889321209256
0.948260346103034	0.943511065553392	0.956589376151268	0.932933844352200	0.954978646152985	0.950354471691581	0.935572273436433	0.949940942408513	0.940080241689703	0.920240420244132	0.965134709597752	0.926267267161392	0.951726455527748	0.948576776887004	0.940374486253034	0.939035552864410	0.917849342309142	0.944134978777648	0.930851212407228	0.920144090856536	0.966983736453928	0.960963148194895	0.948103700980421	0.944633858243211	0.975750200357511	0.905294782791126	0.945853320785287	0.960025100699357	0.955484911791954	0.965926342326970	0.954257461012997	0.679974005957912
0.948203684097741	0.943447145639759	0.956560607274275	0.932945013154024	0.955079551726704	0.950381409946853	0.935564934811372	0.949902670563122	0.940024112309394	0.920181930441907	0.965009190720665	0.926269992921016	0.951819441124605	0.948568611060301	0.940451522251747	0.939074684219959	0.917843819683384	0.944151589536748	0.930846264341905	0.920167451396283	0.967095994932367	0.961039550174543	0.948097622165638	0.944641499632906	0.975750529745353	0.905503861249664	0.945855073956871	0.960022283554298	0.955508659490402	0.965932210094531	0.954265250439869	0.679957851746499
0.948172510286643	0.943367335387301	0.956591804771627	0.932824634985901	0.955180839997336	0.950367690995038	0.935533202437961	0.949898808804649	0.940004199026990	0.920085536329196	0.964944937178896	0.926349147462861	0.951825826946545	0.948654989443991	0.940582231649408	0.939109555758322	0.917766837685717	0.944246003530268	0.930822732229016	0.920059196975428	0.967038972440812	0.961034761843437	0.948090454235127	0.944675001613722	0.975712143947420	0.905645522690351	0.945931313314887	0.959986487701858	0.955521664799654	0.966013126573301	0.954250900089461	0.680019179400440
0.948159007524815	0.943318627221548	0.956622675499602	0.932803448951627	0.955313219697698	0.950393488911377	0.935559073885180	0.949847329192229	0.940056160623122	0.919973696615712	0.964960254916500	0.926469035733564	0.951747882502400	0.948622010031119	0.940681257798820	0.939048429048464	0.917739413036686	0.944215360744613	0.930886707554285	0.920029113934795	0.967045901261749	0.960965694075352	0.948084226384410	0.944689098259907	0.975605187950631	0.905684701078987	0.945975995967087	0.960025739093740	0.955611522195163	0.966082370724344	0.954196729345075	0.679961989757533
0.948287566125949	0.943357038605055	0.956652535419112	0.932940751102091	0.955357703366191	0.950472461998242	0.935662364783683	0.949883828683507	0.940146072382741	0.919940629067300	0.964883304670545	0.926527275423202	0.951738327163838	0.948734117358483	0.940748121470576	0.939084474236295	0.917782082800241	0.944143137460910	0.930935093365330	0.920025370070140	0.967140277407759	0.960966909816565	0.948189419894520	0.944690094613929	0.975487495734281	0.905702166455535	0.946038728386779	0.960077450870478	0.955716535593573	0.966118248156171	0.954282665373853	0.679881379297345
0.948437264397063	0.943467509281148	0.956765448239617	0.933037855557058	0.955490366670465	0.950459813145791	0.935769897391672	0.950010537500636	0.940229770445323	0.920016798900458	0.964808214273424	0.926497140951079	0.951667616770100	0.948756919164717	0.940701868752955	0.939155015144609	0.917849302749847	0.944214714391791	0.930945202562942	0.920101673221900	0.967193239580127	0.961057098468024	0.948281569053862	0.944675210073432	0.975474213948250	0.905751844831882	0.946165749049447	0.960087927017289	0.955772826305195	0.966213887580525	0.954326935804663	0.679852162095671
0.948525606307781	0.943613626654813	0.956869511128827	0.933135451962866	0.955570294735339	0.950455282148759	0.935787686663705	0.950025050638710	0.940295543029026	0.920046177081482	0.964849505205760	0.926487343504313	0.951641878247784	0.948852316383289	0.940779694317872	0.939234186223999	0.917950985805310	0.944344370827076	0.930989191010345	0.920064983045161	0.967073806891945	0.961040766943602	0.948336766396713	0.944760242345762	0.975565674030366	0.905705800896007	0.946222823217965	0.960116824628776	0.955745285011125	0.966206420249738	0.954467117990133	0.679720760145837
0.948631461372991	0.943837733302924	0.956953943982292	0.933319195319705	0.955495130359910	0.950537458364723	0.935853210446454	0.950171692074324	0.940282327947720	0.920140068980551	0.964899456404456	0.926466077868013	0.951683319773990	0.948967037063965	0.940827218345794	0.939288816754334	0.918117810866170	0.944401074294405	0.931059781985137	0.920165125699164	0.966803218706046	0.961048928551473	0.948409351445606	0.944843335354151	0.975481107614721	0.905712557324131	0.946124311814772	0.960252573545610	0.955918800330152	0.966279823409940	0.954543525220537	0.679553650098319
0.948772727629066	0.943971806826118	0.956974238727735	0.933460139441534	0.955529682747187	0.950629762176564	0.935808751220541	0.950216840689924	0.940425119608183	0.920127407985351	0.964896281112037	0.926521054409950	0.951777013316569	0.949073315376614	0.941011362400436	0.939440655847385	0.918232069278036	0.944357108055723	0.931172320347545	0.920214027075186	0.966744704419354	0.961123249365456	0.948475127049759	0.944927618491714	0.975517079465247	0.905710797069013	0.946124313463459	0.960363444922954	0.956097482734979	0.966420502553790	0.954647374356068	0.679495837028735
0.948853691598630	0.944008617571909	0.956870262484528	0.933573181941646	0.955560737521252	0.950666654672966	0.935807676707504	0.950205647721802	0.940571669091060	0.920132887158604	0.964872673774422	0.926570471547458	0.951808280886681	0.949076180685572	0.941070484356681	0.939455883355816	0.918311744267015	0.944343600278736	0.931174112598123	0.920259436368851	0.966837107876833	0.961174426772998	0.948506412393842	0.944926172459821	0.975477491219838	0.905800363349088	0.946113261362724	0.960441900303825	0.956256075794999	0.966477597465772	0.954702389366583	0.679314811447834
0.948794715003621	0.943973624328390	0.956834714761722	0.933520586259848	0.955534969398824	0.950643114093049	0.935830938739762	0.950185028633109	0.940606903096909	0.920191150062031	0.964847430774878	0.926584828926684	0.951863765223455	0.949082932330421	0.941171184458259	0.939456506286394	0.918265675403011	0.944311778125231	0.931182747380769	0.920228832127126	0.966818586918477	0.961130177652570	0.948616544680369	0.944968633696288	0.975534048640266	0.905866027005347	0.946230453571874	0.960369325826732	0.956382329232192	0.966477705692629	0.954745359661936	0.679160400020642
0.948757444633704	0.943919366422523	0.956809432807483	0.933517534349341	0.955617703324376	0.950599729900481	0.935866442729487	0.950158792124812	0.940623861990525	0.920187822971108	0.964860504587889	0.926604676331954	0.951967740348579	0.948917887897538	0.941259062335249	0.939382793122426	0.918293821762048	0.944262006296750	0.931275458081634	0.920260391748514	0.966865444996525	0.961076441959458	0.948646330085474	0.944885591609191	0.975543376113586	0.905827020114433	0.946410902354668	0.960275577560497	0.956498755209487	0.966504021226868	0.954732032340096	0.679014134859044
0.948728914736514	0.943885591919341	0.956775755536295	0.933570002408261	0.955652461462246	0.950671779829854	0.935920761813218	0.950164122522943	0.940639620233562	0.920214450738341	0.964824144792336	0.926575503887111	0.952170719278461	0.948956148847176	0.941386314794676	0.939383225726692	0.918353929757885	0.944148114700729	0.931268802964618	0.920231693105668	0.966825557992014	0.960997890610695	0.948624812592997	0.944794376729291	0.975544666627499	0.905759013526932	0.946543799002806	0.960284565182061	0.956548207309093	0.966499314002133	0.954647309475718	0.678914705742858
0.948696049059072	0.943851898230134	0.956795294886420	0.933473811153184	0.955739609703015	0.950748825197295	0.935937621126411	0.950102180245508	0.940601916098313	0.920229895801838	0.964795775744992	0.926592102372286	0.952187328118891	0.948932633095654	0.941303360908289	0.939415961399783	0.918372063164382	0.944174081070777	0.931229346808403	0.920217605628227	0.966926851949145	0.961020296020158	0.948580010443764	0.944649281336441	0.975513270708693	0.905756906690591	0.946720572115252	0.960285331757726	0.956606084880043	0.966593835212954	0.954527350321941	0.678808800129213
0.948648676127085	0.943832641479763	0.956798062420024	0.933362674358794	0.955763575569059	0.950781715824330	0.935946315885258	0.950044659369522	0.940495602201384	0.920168597498619	0.964780289817857	0.926531161939420	0.952129545102523	0.948923735430166	0.941316490029695	0.939496219140747	0.918313448288404	0.944260445714751	0.931282346790899	0.920178968471094	0.966933222845807	0.960999908087759	0.948534448897029	0.944706422460809	0.975583984251671	0.905664414061247	0.946808742506489	0.960313854722805	0.956489725035153	0.966543940769146	0.954546552478458	0.678648025778608
0.948667585527758	0.943843524419740	0.956772615279801	0.933315772637180	0.955692564993612	0.950759397500895	0.936011401874504	0.950133811412669	0.940365016556976	0.920244266433873	0.964717310624165	0.926499030689037	0.952128915518102	0.948864986187639	0.941237165073909	0.939444060029869	0.918397130577811	0.944374084670197	0.931332179286177	0.920293110161084	0.966799991718886	0.961035505250554	0.948571049653857	0.944836587164388	0.975476954735907	0.905582736093866	0.946678116604437	0.960308120808670	0.956493058059676	0.966511352894125	0.954587552226969	0.678474022855975
0.948721437499014	0.943878625508906	0.956798864737094	0.933327677202201	0.955671752332448	0.950752816821403	0.935942265615897	0.950185422914469	0.940343399071505	0.920269805102013	0.964659468835696	0.926518164643105	0.952202232463138	0.948831233868647	0.941299584535077	0.939491239344095	0.918529287567963	0.944526220152357	0.931425419259457	0.920330242003210	0.966802355845790	0.961130710075581	0.948626772596552	0.944996357763778	0.975457471909535	0.905514991019325	0.946659507256599	0.960368586403836	0.956498694453605	0.966406909220903	0.954712455232560	0.678421065601503
0.948755590638678	0.943875964924108	0.956887572142348	0.933354822473646	0.955692267760160	0.950747088586107	0.935891168074872	0.950289969124037	0.940257767490926	0.920389166604181	0.964664538614688	0.926393713398939	0.952204788087539	0.948710320964828	0.941307655775455	0.939461782749142	0.918699879044193	0.944704204455728	0.931448698554401	0.920356953178910	0.966951271444142	0.961091354428799	0.948618710524116	0.945136117270517	0.975361288957994	0.905494230935295	0.946562335077152	0.960405420905074	0.956471497667472	0.966280608637621	0.954768832847051	0.678267951840673
0.948822398484516	0.943899761981130	0.957053509568239	0.933259223455247	0.955623348104933	0.950730753919542	0.935824296439490	0.950366678954135	0.940175825257219	0.920430065163932	0.964804472030302	0.926231602861536	0.952186113378177	0.948664209841633	0.941371160342309	0.939470848008260	0.918794198610363	0.944891866972634	0.931465209131138	0.920290592622444	0.966910879321611	0.960925114548686	0.948627802504266	0.945276289112948	0.975355672410390	0.905422812219744	0.946544986124272	0.960369811018363	0.956503399891815	0.966210448243103	0.954756052722560	0.678258197293016
0.948869115925584	0.943904786625719	0.957227785595947	0.933191141613990	0.955600639224846	0.950751625291337	0.935856754093781	0.950327544830915	0.940144693447386	0.920442159642684	0.964948166116255	0.926158910477407	0.952127591872128	0.948498234453127	0.941402862333898	0.939422421962540	0.918846355922044	0.944915959562003	0.931592212669920	0.920316941298389	0.966937836578364	0.960716602909794	0.948627981791608	0.945327315931464	0.975280147246756	0.905331057366925	0.946485371077643	0.960362341447512	0.956656104067002	0.966196712497303	0.954729243811963	0.678151712884589
0.948958427915488	0.943941058286219	0.957333051229949	0.933211585957574	0.955513738738647	0.950850036462191	0.935846737294382	0.950367358522463	0.940171079968952	0.920434408081446	0.964954415787765	0.926067849018003	0.952192337433902	0.948534085100672	0.941486704471809	0.939486488768934	0.918809876494443	0.944839105237027	0.931701997684784	0.920307459147552	0.967064852859405	0.960595068778298	0.948682201244809	0.945393023604986	0.975233779909484	0.905346867898127	0.946447523793387	0.960368204865739	0.956770925974238	0.966179258348969	0.954819080363292	0.678056126362426
0.949059921072395	0.943948937814356	0.957413102269763	0.933212165733614	0.955486919679268	0.950855697248140	0.935818426986939	0.950496414505838	0.940202776551318	0.920538792029319	0.964888783780284	0.925963992627789	0.952165717876756	0.948547454494069	0.941430827011568	0.939572875998993	0.918722195149585	0.944856103809211	0.931794869377135	0.920431665913113	0.967198699620940	0.960621470701854	0.948748013643429	0.945366476847480	0.975193146772046	0.905481774095491	0.946519641459230	0.960361648566520	0.956838496636940	0.966279575929323	0.954868528478801	0.677996269359543
0.949026223501097	0.943915207310435	0.957425808062143	0.933169609742167	0.955503409077958	0.950867263161373	0.935740159593815	0.950524065923227	0.940241610698038	0.920577943552615	0.964846962730257	0.925928300687403	0.952113099752382	0.948658530642071	0.941490770266027	0.939658534066222	0.918636447618416	0.944965750834176	0.931898030907544	0.920473591461526	0.967127351076807	0.960527744323785	0.948817358895893	0.945412470323941	0.975247826100281	0.905526068835726	0.946546680135305	0.960405946218536	0.956781719825497	0.966305781328810	0.954975717333175	0.677770523205688
0.949058448181893	0.943985353343415	0.957436865530344	0.933188096249142	0.955451141273898	0.950921438255087	0.935687006147146	0.950659078852220	0.940199180797434	0.920693591590817	0.964798257482612	0.925911760943904	0.952121938463296	0.948754658673849	0.941492704894208	0.939653488386967	0.918658168316539	0.945072678114444	0.932018208994475	0.920633250406951	0.966895247457569	0.960449695123909	0.948913810674374	0.945477705605583	0.975174727794559	0.905574457713042	0.946452636993175	0.960466196521272	0.956775023176899	0.966325095881427	0.954988897074528	0.677531981139811
0.949184748003383	0.944068274728066	0.957449587088187	0.933202185073431	0.955511983628274	0.950976013196584	0.935590879335797	0.950689837280572	0.940295004521152	0.920656453263623	0.964769580156650	0.925937729823397	0.952132448515269	0.948815029318315	0.941567290738020	0.939698100795866	0.918638907041993	0.945076784043511	0.932093541354590	0.920616785055580	0.966853545818786	0.960482475110794	0.948967922872351	0.945477914935372	0.975241947951208	0.905556736153393	0.946422824202908	0.960512986433823	0.956728750313587	0.966393912421505	0.954954796076782	0.677424648728441
0.949274871096989	0.944087776701629	0.957390032386322	0.933203756918799	0.955514371457762	0.950988078822330	0.935558301548934	0.950659137567567	0.940340324493480	0.920617643491586	0.964724142842676	0.925929697671580	0.952078502866819	0.948774214307989	0.941464826428375	0.939663711843008	0.918629774397869	0.945073530802280	0.931965953740661	0.920574596363695	0.967003869540624	0.960511648328699	0.948930161419255	0.945376501201330	0.975138707100138	0.905552119000977	0.946333016250087	0.960533044555170	0.956611529584145	0.966423398400400	0.954870766304819	0.677240611090792
0.949229017131319	0.944044315503138	0.957418529992024	0.933138286051102	0.955453916349945	0.950953395670718	0.935532334372800	0.950643280206129	0.940330147369777	0.920662723990879	0.964717299697112	0.925860293578308	0.952005566121986	0.948829986871712	0.941371055325230	0.939670000427614	0.918527858653195	0.945087585925948	0.931871495729165	0.920527688012947	0.966981781945683	0.960503822820740	0.948928889482903	0.945394685948881	0.975047801119986	0.905561303108695	0.946352321894223	0.960462047573441	0.956464428322466	0.966399617351516	0.954790413794353	0.677105528215474
0.949144244309753	0.943915987420416	0.957418477452325	0.933124543888092	0.955472543969747	0.950888971069762	0.935573210204409	0.950620385797741	0.940361556998885	0.920681055997222	0.964712329944603	0.925802669122835	0.951942635900487	0.948734365390470	0.941339586592969	0.939611654338482	0.918521039971709	0.945066510103637	0.931872550838875	0.920574781622223	0.966998632747491	0.960542156401775	0.948881604669937	0.945358976876874	0.974958151694761	0.905481620523897	0.946467529634630	0.960419259724905	0.956423087556041	0.966381096589396	0.954726935901261	0.676951092402697
0.949046001655558	0.943816511843174	0.957403940849573	0.933100994605474	0.955467882851641	0.950917947980423	0.935619668341465	0.950664039826195	0.940352667862127	0.920761525572762	0.964723606600148	0.925746804568863	0.951999213309897	0.948795111033309	0.941375160348737	0.939608798160416	0.918509119067492	0.944946583841387	0.931846997326946	0.920516797278516	0.966927289299338	0.960568356039220	0.948869773795711	0.945317654120388	0.974906395995056	0.905398082058530	0.946486902976982	0.960456507823735	0.956356528266059	0.966327720960900	0.954689944891089	0.676855846209763
0.948930731819414	0.943671861467668	0.957367189831978	0.932993446575803	0.955530826717574	0.950930500938083	0.935622528872317	0.950635362456132	0.940337666323496	0.920876951833611	0.964753416376799	0.925775287132508	0.952002805966178	0.948764657043419	0.941293703503670	0.939638290082586	0.918372060442403	0.944950145105113	0.931768890962189	0.920492019502609	0.967041418108880	0.960670909283683	0.948872137108007	0.945214573897866	0.974854429503380	0.905409360682653	0.946566843978824	0.960440248944646	0.956360549304516	0.966389882384855	0.954660147186463	0.676782201883746
0.948753007339300	0.943523433364173	0.957294442802168	0.932932222718664	0.955543224859542	0.950907025779079	0.935592357341274	0.950574999568506	0.940325608859184	0.920859301037235	0.964783736656687	0.925779800243990	0.951935699323374	0.948776347691617	0.941334258979684	0.939738389642547	0.918189129747142	0.944960208853307	0.931798514616729	0.920436958294580	0.967050595006282	0.960707363834947	0.948924972036662	0.945262173443652	0.974942943020865	0.905424005584423	0.946621458994317	0.960485177012298	0.956239477243374	0.966302498447630	0.954732747616396	0.676667903486982
0.948640712281330	0.943448044936835	0.957220685611176	0.932903649342999	0.955494172047034	0.950870903155800	0.935627093227871	0.950652920945271	0.940273802944151	0.920914843628231	0.964752541538356	0.925795097373857	0.951912081667660	0.948743974925048	0.941313798031899	0.939713870556338	0.918076442204356	0.944962147366684	0.931837512939910	0.920536533089506	0.967022385965996	0.960773794788052	0.949033228997328	0.945302554385542	0.974877031501301	0.905504315346258	0.946527184929151	0.960476202752231	0.956290359348432	0.966210480621792	0.954744626346782	0.676574218155209
0.948568791167245	0.943428163447535	0.957152584041662	0.932874007623236	0.955521961724018	0.950883453527188	0.935613168106776	0.950656637538813	0.940339317177825	0.920851839884934	0.964706062116916	0.925873010211952	0.952078741557841	0.948785062423705	0.941423647608243	0.939812820938124	0.917995673858695	0.944912133595039	0.931967364086765	0.920597716718913	0.967069311218241	0.960887599643761	0.949078246640479	0.945358916007455	0.974939846098182	0.905638860842092	0.946570425660044	0.960507816650152	0.956350709687510	0.966124073008060	0.954823857663847	0.676615612204100
0.948475493189294	0.943344531632032	0.957103342631259	0.932863100015629	0.955597957837221	0.950916990025526	0.935637333365577	0.950646098497041	0.940363313211410	0.920828202870356	0.964635763207138	0.925888835897979	0.952260080509637	0.948810268730630	0.941479145257088	0.939818295998752	0.918012550661252	0.944889136863730	0.931975121697465	0.920680754959028	0.967202712366115	0.960935938164753	0.949080942406058	0.945419600027328	0.974928154413950	0.905842000972285	0.946575961980135	0.960532867374429	0.956397902638584	0.966106608511849	0.954863615024469	0.676574418369247
0.948442214928772	0.943259030122413	0.957146106827033	0.932717503467475	0.955653504379979	0.950922542616443	0.935591531179389	0.950670671873117	0.940412588606470	0.920759762674948	0.964651517479584	0.925978119594016	0.952385236660271	0.948934730929197	0.941584315521008	0.939839577358793	0.917947121589605	0.944947356552074	0.931956641019593	0.920627000955462	0.967174089293476	0.960947892394157	0.949063043704264	0.945497714887981	0.974933201866896	0.906002807017030	0.946714082625893	0.960530411639707	0.956444371255946	0.966189019520828	0.954875425423943	0.676645787315389
0.948420134940422	0.943180272313752	0.957203062480101	0.932656532870458	0.955744949396194	0.951016759701001	0.935585362129763	0.950618884591450	0.940513868774978	0.920660078249976	0.964761528456534	0.926129617132473	0.952433202215366	0.948934709974457	0.941627711057263	0.939770235984676	0.917909534546058	0.944879265283963	0.931974577969783	0.920624843195613	0.967242021681715	0.960897993224347	0.949021426237530	0.945556117799393	0.974912060546109	0.906097585225701	0.946833274263776	0.960606959753638	0.956550314931097	0.966283156338580	0.954822210220587	0.676648568142910
0.948517837192304	0.943168409964737	0.957266563753025	0.932730952156360	0.955753658308595	0.951169277767058	0.935640058691645	0.950651820700421	0.940606167746671	0.920578256828641	0.964794876991447	0.926197302135270	0.952532460082159	0.949100807036848	0.941658294298431	0.939791012611394	0.917894229163984	0.944729618994290	0.931974837110339	0.920560614312658	0.967386654382836	0.960910266884304	0.949085778424085	0.945536767485701	0.974925528842899	0.906178111684440	0.946951503833066	0.960677991703571	0.956641760719408	0.966367431794118	0.954855956266671	0.676656002696881
0.948609069551866	0.943190649248381	0.957345616007991	0.932726353411538	0.955848327326752	0.951213345096327	0.935679059225878	0.950756330178163	0.940628104460502	0.920554699383676	0.964798595300320	0.926145108446049	0.952500939094503	0.949167005058408	0.941581592136092	0.939845521058564	0.917878198745132	0.944726346760459	0.931907867073022	0.920547301816965	0.967451725046804	0.961053239038918	0.949091691581655	0.945449622772891	0.975020827902742	0.906268196943309	0.947119564262645	0.960698898365796	0.956656895697113	0.966512439409027	0.954801807559836	0.676720785008570
0.948623562680519	0.943232719997137	0.957411032267620	0.932721816430434	0.955924520401745	0.951213086742950	0.935605115819103	0.950716554697496	0.940596201532660	0.920457351473670	0.964885916175074	0.926122005996287	0.952500193374532	0.949283942141622	0.941658617211880	0.939909573778695	0.917865224321010	0.944769672431312	0.931850243025104	0.920381339053696	0.967317079534177	0.961084458698309	0.949029755506567	0.945410134819837	0.975180799481960	0.906236265824378	0.947206554584197	0.960712975467359	0.956551660212735	0.966517135236058	0.954788997136666	0.676673462972703
0.948666230252879	0.943373346874900	0.957425334468427	0.932834858592488	0.955925230811755	0.951273375745623	0.935548925839155	0.950807537519765	0.940442587821689	0.920431490673639	0.964966768009642	0.926145126796659	0.952560713186065	0.949381879166137	0.941689274536702	0.939886952877616	0.917910377153031	0.944729934032398	0.931842716936520	0.920342621042507	0.967010166668340	0.961133446637757	0.948979859372792	0.945391764285236	0.975174167976730	0.906225073549419	0.947142207141278	0.960803654137132	0.956627837026145	0.966563712644412	0.954691106422489	0.676591436804780
0.948783138953753	0.943483375520175	0.957400921719124	0.932965877882753	0.956031622772446	0.951306721895986	0.935398383590942	0.950805394419828	0.940403573914568	0.920330134333504	0.964983320283973	0.926252051912265	0.952624238719251	0.949429859527640	0.941817713936993	0.939929839592254	0.917906244118599	0.944651938864494	0.931867314649736	0.920218874742137	0.966930484020349	0.961249231275541	0.948904810930061	0.945403335349979	0.975230374965336	0.906167212552385	0.947179529670954	0.960864615719452	0.956664976742638	0.966657458183040	0.954618269799200	0.676626811991934
0.948851242006294	0.943531572004371	0.957292665161498	0.933102885011867	0.956114961923839	0.951260661284952	0.935330219745578	0.950743489925518	0.940355352568821	0.920293927582328	0.964978925089162	0.926341585557213	0.952592079853232	0.949375638274171	0.941807591827876	0.939880496353653	0.917908909316677	0.944639650079458	0.931804198437264	0.920113835171213	0.966981851619613	0.961297949236061	0.948846175788481	0.945363714729266	0.975178649998238	0.906155265378534	0.947171263303501	0.960888211834864	0.956681809517263	0.966674271070193	0.954530021075536	0.676562618748626
0.948814436597127	0.943534410049627	0.957306630623885	0.933087702003864	0.956083173952964	0.951191995962227	0.935350540828632	0.950698871648824	0.940263961782169	0.920364508174533	0.964996176977724	0.926345474598264	0.952607603702528	0.949350185761884	0.941826291053710	0.939847276430502	0.917876985435889	0.944665460489266	0.931818262960276	0.920010768462787	0.966901747025267	0.961231047536577	0.948933474426012	0.945394596196760	0.975169550881589	0.906135941234547	0.947275341188528	0.960789694368391	0.956672874145550	0.966639487056021	0.954471905908632	0.676557365555007
0.948831920737126	0.943539110890597	0.957353443250770	0.933123553244254	0.956095827331886	0.951116450446330	0.935450872592366	0.950667881518867	0.940232951422329	0.920410662023182	0.965054682491917	0.926334348698574	0.952657236113536	0.949179337400371	0.941831894912151	0.939753455363148	0.917987817954289	0.944698309227264	0.931935365955057	0.919996026788389	0.966922378733351	0.961153040177714	0.949009491566463	0.945374189565222	0.975084247366334	0.906028551718814	0.947445516920870	0.960689415069932	0.956661038102295	0.966632281119570	0.954426986280891	0.676579288018071
0.948884099363053	0.943548237764163	0.957378417473132	0.933186662448992	0.956043736473958	0.951149984287124	0.935579627498263	0.950694991011926	0.940271635218658	0.920473221609561	0.965047047233963	0.926255110593032	0.952798341341229	0.949231075945143	0.941900289191317	0.939724392350918	0.918124488941657	0.944657789777891	0.931952696429847	0.919958551403825	0.966887832756838	0.961041193677821	0.949055497594963	0.945391177984134	0.975030265052605	0.905918862673522	0.947516956836909	0.960690666992171	0.956587209875035	0.966631652916591	0.954369018021038	0.676646538816006
0.948920528916095	0.943563965709992	0.957457489100519	0.933135427643481	0.956077550934896	0.951201305741010	0.935640797043211	0.950681812219633	0.940303870679784	0.920544754971697	0.965050785530964	0.926248640327780	0.952755952527139	0.949220511918520	0.941786228518377	0.939732752881781	0.918188621650372	0.944742417348486	0.931941210677596	0.919977228237947	0.967020496122351	0.961019570320027	0.949040721113274	0.945352413841781	0.974958303980674	0.905915067782455	0.947615502072438	0.960674959412065	0.956568641692050	0.966743248966748	0.954292235519755	0.676713450458646
0.948917452629451	0.943562769486704	0.957503102579767	0.933030283566409	0.956072337366201	0.951239087735595	0.935678322867508	0.950673680451481	0.940260276429340	0.920522871461157	0.965072213502240	0.926178574266518	0.952635836699869	0.949233647246315	0.941792889516856	0.939785010251392	0.918112982112878	0.944834542622439	0.931980767359365	0.919981013279308	0.967090294832958	0.960923140186109	0.949020451988068	0.945470507093691	0.975009183718633	0.905885805215205	0.947642037938784	0.960681259893668	0.956437708455031	0.966724745884077	0.954313749793828	0.676753822698805
0.948965974028570	0.943586193797274	0.957477385322488	0.932960150104993	0.955965543635197	0.951239289198535	0.935745690580913	0.950750806816981	0.940191503278317	0.920573828439105	0.965047457274567	0.926159564563463	0.952588165663113	0.949176760292144	0.941729450848584	0.939702745413801	0.918108178028800	0.944897642793434	0.931999521571710	0.920099661923538	0.966991008141352	0.960914841953663	0.949049447290220	0.945607726502826	0.974938942016745	0.905929448942295	0.947485758022641	0.960649166978763	0.956471500862674	0.966710595606117	0.954332817527195	0.676773272506400
0.949014597059694	0.943638966673515	0.957462456069144	0.932944091314843	0.955946178259113	0.951231167350639	0.935641370027107	0.950778421541251	0.940184936378684	0.920554496577322	0.965002509266032	0.926199954783277	0.952636597959415	0.949170986194207	0.941828807705557	0.939717686383390	0.918126650497466	0.944962297349747	0.932046110325826	0.920111210627238	0.966986495135994	0.961027776796571	0.949028094919574	0.945741680426870	0.974983170676103	0.906000072920938	0.947469871741376	0.960652219367744	0.956523859312742	0.966607571464751	0.954382490952895	0.676914373255542
0.949035298532844	0.943623254965372	0.957482625211726	0.932963531511773	0.955975808437903	0.951208325191804	0.935515055361455	0.950807229050809	0.940103613944085	0.920626859814855	0.964976616941744	0.926139533754923	0.952624826933560	0.949110350461149	0.941881773440590	0.939658617626914	0.918236512644985	0.945033212682065	0.931989041255482	0.920094280201627	0.967111312446158	0.961058712606237	0.948928722512520	0.945853407805295	0.974966243389346	0.906122327721386	0.947370394427275	0.960660152123604	0.956568744897726	0.966474474765080	0.954342185640789	0.676947856762425
0.949091390047530	0.943597495595254	0.957561961924934	0.932861019935610	0.955938639664367	0.951169928857367	0.935335215596113	0.950781388153361	0.940022915852805	0.920609485912191	0.965072146383546	0.926064855344600	0.952606191229203	0.949096985947108	0.941928397271455	0.939621018530680	0.918249595922233	0.945096538339527	0.931900701523582	0.919967217321940	0.967055280006559	0.960985810236871	0.948843272708882	0.945933813223379	0.975051984322475	0.906191833829048	0.947347127404994	0.960581516729031	0.956645487136721	0.966379995032718	0.954234908409824	0.677130721664541
0.949090443215277	0.943546336455188	0.957615241856042	0.932787738889811	0.955936889666318	0.951174005008622	0.935261475849074	0.950642483902375	0.939970217658936	0.920532400198899	0.965226340021239	0.926036503391992	0.952553462887103	0.948950801182387	0.941906234998830	0.939485439347643	0.918250172269748	0.945027769387535	0.931937973101782	0.919865988906318	0.967067408738652	0.960870239725658	0.948750868377222	0.945889711539201	0.975065891588272	0.906206750695132	0.947270008876060	0.960548210276412	0.956808405186345	0.966308603149406	0.954106320282249	0.677226226338503
0.949142156074081	0.943522541622652	0.957614264185853	0.932831735486368	0.955868580280584	0.951239386922188	0.935125423748563	0.950588496790049	0.939936350515882	0.920429036707398	0.965219537425359	0.925958857770690	0.952574787111707	0.948991183100082	0.941882697883998	0.939440883610973	0.918210486386358	0.944841763493258	0.931952526748960	0.919745461417185	0.967176785941142	0.960852761811883	0.948721106454288	0.945836162246141	0.975057125341121	0.906265667542216	0.947204405187610	0.960540846903936	0.956895508981469	0.966236201053602	0.954121240578812	0.677322204050965
0.949220670583704	0.943507488811428	0.957574111255450	0.932821313760140	0.955853138989207	0.951202390852585	0.934996103506741	0.950617765778528	0.939872647099966	0.920426675926519	0.965133018578009	0.925859814444440	0.952503541343491	0.948992921677608	0.941713466412647	0.939434618044029	0.918156956346126	0.944743202901423	0.931947655926374	0.919754922216497	0.967286051251209	0.960968224281523	0.948715395562831	0.945704248113318	0.975022500421835	0.906369486167014	0.947205920067480	0.960508263863095	0.956903333695597	0.966293269318032	0.954100406793808	0.677444106838197
0.949159597180165	0.943499219769865	0.957474342903768	0.932757171507316	0.955845914329565	0.951147814833582	0.934922280357376	0.950527559758278	0.939825128684598	0.920328314797078	0.965067811113472	0.925792419548748	0.952376036900439	0.949073765728505	0.941656881767897	0.939453037400089	0.918132804114576	0.944761996969459	0.931928012526910	0.919692619555846	0.967225019641103	0.960883146081294	0.948748165845350	0.945651751331903	0.975075664587536	0.906356333448286	0.947164222975799	0.960496557400537	0.956732355891058	0.966267988203674	0.954154088233232	0.677368774880761
0.949173822508666	0.943587204745545	0.957399852801018	0.932742662413494	0.955746990302843	0.951133610054035	0.934972432826052	0.950557339712848	0.939722877323215	0.920311299384991	0.965001414588275	0.925709698437811	0.952346149127754	0.949111548726364	0.941543811721079	0.939435976408082	0.918196052380736	0.944771526924699	0.931948928419151	0.919777252822142	0.967019556474847	0.960782932634793	0.948856685856053	0.945616509936329	0.975018679776117	0.906345333156230	0.946990119030471	0.960502235200793	0.956647776121098	0.966273763821766	0.954136936204459	0.677250316496304
0.949270993894508	0.943667974237027	0.957348786594002	0.932748792345349	0.955773846252992	0.951121038329154	0.934997003461201	0.950514756913791	0.939813345681449	0.920157457076241	0.964981027288290	0.925652051969171	0.952348819379179	0.949125322765023	0.941567641704047	0.939473337493424	0.918225844106009	0.944711675187273	0.931979521070014	0.919719049269676	0.967015024889196	0.960755063148304	0.948940984532724	0.945580154969840	0.975105443757354	0.906299193443619	0.946862341233159	0.960468300608474	0.956551788419326	0.966359216384546	0.954100542427739	0.677282757531231
0.949329795513749	0.943695061783892	0.957263136328044	0.932751981240085	0.955748554410716	0.951059138292213	0.935088731948182	0.950440253408775	0.939849929512191	0.920062773639063	0.964952670829601	0.925599354768008	0.952290484740418	0.949054792036357	0.941460476491299	0.939453330338407	0.918298831214281	0.944686470522477	0.931863593390989	0.919678747306436	0.967183283877455	0.960695596905782	0.948941963862783	0.945492246223719	0.975006194868931	0.906278380877654	0.946695560839530	0.960432235781396	0.956392518161388	0.966428865472731	0.954056746947099	0.677235071276469
0.949274366903828	0.943706668910198	0.957297061650731	0.932693914732943	0.955674787605044	0.950959271304455	0.935129018628781	0.950413403798350	0.939836039124814	0.920075536405619	0.964973856342819	0.925538583353852	0.952234655007503	0.949033099464573	0.941392445931355	0.939460234104869	0.918298109883673	0.944721504627545	0.931822874226606	0.919679176576846	0.967159804444096	0.960639148964011	0.948983541606721	0.945535871344677	0.974916927298894	0.906287454151488	0.946677663327584	0.960327757041886	0.956217438495456	0.966411034074924	0.954040566156357	0.677217047623562
0.949228265385896	0.943657065234540	0.957331974690790	0.932707270196195	0.955645200973808	0.950895370239875	0.935237669854428	0.950444332486897	0.939917477355926	0.920088599126050	0.965047438483021	0.925524382581988	0.952207614803364	0.948876605052251	0.941400736316119	0.939428084010287	0.918372122877338	0.944753114560679	0.931854477397697	0.919785353013829	0.967149484310645	0.960660136627367	0.948941682315660	0.945541482230479	0.974831622661244	0.906214803156127	0.946782426896083	0.960260375962270	0.956176870705651	0.966415876835606	0.954058949707844	0.677175817925902
[truncated: 16,313 more rows]
