# Supplementary material for: Dynamical Hurst analysis identifies EEG channel differences between PTSD and healthy controls
Source: PLoS One. 2018 Jul 3;13(7):e0199144. doi: 10.1371/journal.pone.0199144 (PMC6029761; doi:10.1371/journal.pone.0199144)
Supplement: S1 Appendix — Zip file containing files: Standard Deviations of Healthy 1 - H3_w3.txtStandard Deviations of Healthy 2 - H4_w3.txtStandard Deviations of Healthy 3 - H5_w3.txtStandard Deviations of Healthy 4 - H6_w3.txtStandard Deviations of Healthy 5 - H7_w3.txtStandard Deviations of Healthy 6 - H12_w3.txtStandard Deviations of PTSD 1 - P1_w3.txtStandard Deviations of PTSD 2 - P2_w3.txtStandard Deviations of PTSD 3 - P8_w3.txtStandard Deviations of PTSD 4 - P9_w3.txtStandard Deviations of PTSD 5 - P10_w3.txtStandard Deviations of PTSD 6 - P11_w3.txtHurst Values of Healthy 1 - Hurst_H3.txtHurst Values of Healthy 2 - Hurst_H4.txtHurst Values of Healthy 3 - Hurst_H5.txtHurst Values of Healthy 4 - Hurst_H6.txtHurst Values of Healthy 5 - Hurst_H7.txtHurst Values of Healthy 6 - Hurst_H12.txtHurst Values of PTSD 1 - Hurst_P1.txtHurst Values of PTSD 2 - Hurst_P2.txtHurst Values of PTSD 3 - Hurst_P8.txtHurst Values of PTSD 4 - Hurst_P9.txtHurst Values of PTSD 5 - Hurst_P10.txtHurst Values of PTSD 6 - Hurst_P11.txtOriginal Data Healthy 1 - H3.txtOriginal Data Healthy 2 - H4.txtOriginal Data Healthy 3 - H5.txtOriginal Data Healthy 4 - H6.txtOriginal Data Healthy 5 - H7.txtOriginal Data Healthy 6 - H12.txtOriginal Data PTSD 1 - P1.txtOriginal Data PTSD 2 - P2.txtOriginal Data PTSD 3 - P8.txtOriginal Data PTSD 4 - P9.txtOriginal Data PTSD 5 - P10.txtOriginal Data PTSD 6 - P11.txt. (ZIP) [file pone.0199144.s001.zip › Hurst_H12.txt]

0.961813769781873	0.811977268633851
0.961806341783965	0.813336204135333
0.961791746741713	0.814522850354614
0.961937296623956	0.814972090491212
0.962057171940345	0.816933496021133
0.962061585172603	0.819219185491769
0.962180929560731	0.819046596676536
0.962211722716045	0.819591835678897
0.962202208254971	0.820896071541464
0.962105166253295	0.821811894986065
0.962041527210971	0.823498366670684
0.962069646961154	0.824315640065830
0.962099806582372	0.825632569142020
0.961979430700892	0.827289848615290
0.962033672442079	0.827150019131742
0.961995734051972	0.827482257601806
0.962024218296257	0.827673481511606
0.961978912769924	0.827152161144997
0.961942333216395	0.826360295441266
0.962091973681417	0.824516230552909
0.962157347254312	0.825689131501225
0.962090712591379	0.827301083051033
0.962189451363329	0.827064973704957
0.962230244848934	0.827388212579830
0.962235269666034	0.827367145170248
0.962183690755600	0.827360888633567
0.962130048918951	0.828024056682419
0.962190702800172	0.828474804777535
0.962246526569901	0.830171465330643
0.962172383762119	0.832187837971364
0.962279515462311	0.832387899654130
0.962322131081681	0.832911765899191
0.962363500667826	0.832994939373692
0.962302063024775	0.833137079468746
0.962184008407880	0.833381561842650
0.962220309867713	0.832466023232999
0.962238710199193	0.833974853914126
0.962167410834457	0.835685597319813
0.962247095102477	0.835330817453450
0.962245713281583	0.835477349049404
0.962206740531097	0.836421530029799
0.962069833383781	0.836956408985061
0.961962845458415	0.838320379497501
0.961947502949906	0.838628663793753
0.961925966935846	0.840130274710393
0.961754184229349	0.841388349715159
0.961754734091553	0.841432648713709
0.961658349615768	0.841499929815469
0.961648787911144	0.841123273818121
0.961606889165353	0.840405545274982
0.961586884058060	0.838553706747714
0.961756496205308	0.835486045196293
0.961838674822398	0.835310585643296
0.961764007399178	0.835144193082945
0.961839236949958	0.834734993434953
0.961852386978862	0.836623231092095
0.961837549162193	0.839195801204314
0.961760626898392	0.842078303187509
0.961662475024196	0.845052143403740
0.961695165503403	0.847255040796193
0.961713582855344	0.850797002297321
0.961598033497869	0.853432616830042
0.961666384186210	0.854006591235353
0.961681847091383	0.853524554556892
0.961737721584084	0.853310362371410
0.961746230927813	0.853810764289996
0.961728602480823	0.853643884186152
0.961861193456499	0.852786883957524
0.961962158649083	0.854214888098131
0.961946321742756	0.856191657802170
0.962042391367106	0.855783055946559
0.962071502695714	0.855512156324861
0.962061409936562	0.855815754517096
0.961975540790787	0.856100332681076
0.961923548023319	0.857131194009703
0.961947899817949	0.857429488244581
0.961973947994657	0.858831537950615
0.961838587632349	0.860029645556110
0.961871782071289	0.860001510449920
0.961808171695063	0.859676448095577
0.961799869157657	0.859361171877042
0.961733979224676	0.859217936785873
0.961668173383412	0.858390442186731
0.961801364323226	0.857063761942980
0.961875518796473	0.859092337957124
0.961818339199291	0.861417433492191
0.961918617675535	0.862129634873530
0.961960520993360	0.862906867968450
0.961965913047089	0.863191367794542
0.961929537995770	0.863305068783667
0.961903466158033	0.864179803427164
0.961990548329792	0.864379510938309
0.962064965768748	0.865942627455282
0.962016594044757	0.867258265948933
0.962155489021887	0.866838058756541
0.962235077765203	0.866016455801029
0.962299549427645	0.866017924800512
0.962259478276877	0.866890629522239
0.962161498727071	0.866917779915847
0.962219283877582	0.866132321735187
0.962268402604345	0.867156772434034
0.962218826674733	0.868411406116445
0.962319673753948	0.867395234009416
0.962350013658769	0.866859366574466
0.962344709311203	0.867347414631603
0.962252415011291	0.867666500855723
0.962188153748904	0.868435584100433
0.962220106471423	0.868540161457193
0.962252804638969	0.869949139070933
0.962147368390940	0.871413375908368
0.962199096078338	0.871072540773337
0.962148597697412	0.871040828893740
0.962157685337492	0.872504600613718
0.962102744264679	0.873338017233052
0.962057034872209	0.873161178021306
0.962214201181581	0.872147924606162
0.962270315135758	0.874046755348141
0.962169686051627	0.876917016119076
0.962212642950465	0.878321880169312
0.962202443710004	0.879591344839559
0.962169440984872	0.881567716866865
0.962081590649111	0.882959660243266
0.961971792527949	0.884259080106228
0.962010149519188	0.884480087278568
0.962063085305639	0.886337296190800
0.961981847888055	0.887599072905331
0.962076449970355	0.887445621790917
0.962119167533030	0.886473964365768
0.962180697745082	0.886538561558673
0.962182834570197	0.887404382564088
0.962184057984540	0.887249637960078
0.962352088523972	0.886334186364860
0.962480099487133	0.887413088081774
0.962503787559218	0.888814561871801
0.962641298388626	0.887800368722877
0.962699481415498	0.886472859687425
0.962712436496651	0.886535627776095
0.962631850923510	0.886993106133638
0.962586291336984	0.887446460522861
0.962630218141098	0.887653405333623
0.962684954445949	0.889366599178216
0.962591436923992	0.891188889711870
0.962654218555516	0.892032775599213
0.962631390089592	0.892272849840005
0.962674420545072	0.893005762383014
0.962632442243433	0.893978095809974
0.962597682659059	0.892914715675304
0.962762925667384	0.891216800876125
0.962842334755618	0.892079579069681
0.962790117140115	0.893694006073137
0.962886702401425	0.893395114262378
0.962921254576304	0.892695397026092
0.962917801107056	0.892700596214376
0.962857646781009	0.893185181153222
0.962793611510288	0.893397618535014
0.962853819484311	0.893017537167920
0.962916070270172	0.894168555382858
0.962854975047187	0.895695217073724
0.962977905494785	0.895736917946690
0.963046229107445	0.895122022272042
0.963119320675014	0.894452795850273
0.963057394839057	0.894784614625624
0.962951384839697	0.893910635419279
0.962992072078885	0.892596552248322
0.963014763133750	0.892975959563658
0.962948677635942	0.893925710868538
0.963035926384593	0.892249744645679
0.963049979667703	0.890679539812926
0.963016093399728	0.890379155925114
0.962886348902889	0.890463192976446
0.962788977402902	0.890786669318774
0.962796866212420	0.891405741427274
0.962807308010743	0.892926952273086
0.962661030505626	0.895087206828888
0.962668784971462	0.895744317875267
0.962586380574609	0.896268720885897
0.962590247102338	0.897465373646732
0.962541493953214	0.898605850071027
0.962519642173438	0.898045361488202
0.962684357102997	0.896530675063926
0.962759437175021	0.896969043850046
0.962678860397157	0.898593215133747
0.962746827909301	0.897966006392271
0.962756125312488	0.896979584023636
0.962734527950134	0.897390414923656
0.962648967675866	0.898278532440761
0.962542657578418	0.898812926734956
0.962573943046352	0.899561038337224
0.962595264327070	0.901183768174102
0.962476287421241	0.903050445173686
0.962533769770926	0.903439551402966
0.962547688520960	0.903356729183683
0.962602592919902	0.904095355843126
0.962580562813707	0.905367045625124
0.962549232530689	0.905530074248610
0.962670370782974	0.905370444094983
0.962765120713836	0.906426364414504
0.962743346809143	0.908278108520367
0.962833038762078	0.907707381058587
0.962869082554655	0.907204092374387
0.962855039442954	0.908257677731699
0.962757755582660	0.909250150759999
0.962699575855261	0.910460731707433
0.962721280285495	0.911819134011849
0.962741738713500	0.913016225804965
0.962594724564379	0.914330869941866
0.962612647562727	0.914362204674042
0.962548151938772	0.914189244391342
0.962533603715757	0.914886871142444
0.962442755149476	0.915382862289845
0.962365069967729	0.914317155681064
0.962485851078632	0.912698732596184
0.962554392437468	0.912859876566941
0.962491060554835	0.914213091074990
0.962576331809453	0.913677834307059
0.962607467221026	0.912251335084797
0.962605924134490	0.912309397089618
0.962553197833598	0.912711233333629
0.962512263195789	0.913354035990420
0.962594066658071	0.914082523188176
0.962651904473615	0.915265877242633
0.962578781421005	0.916933575157414
0.962692944737245	0.917867409206712
0.962753901796300	0.917469064218207
0.962813021871093	0.917562957990175
0.962752202562455	0.917905825671521
0.962638596068700	0.917682368629843
0.962675691288875	0.917151071867976
0.962708394968738	0.917090411661624
0.962634523247402	0.918580999732767
0.962709064837962	0.918127252975979
0.962715480060149	0.916920403063808
0.962686384676664	0.917410268781566
0.962568549617432	0.916567018715417
0.962492877237806	0.916790288750660
0.962518604918820	0.917412437762086
0.962541694300272	0.917617499242556
0.962410809116188	0.918266448264059
0.962440642697548	0.918441581961459
0.962370667676100	0.917608915103964
0.962368886014578	0.918046024135260
0.962288865511856	0.918334180244248
0.962223450160396	0.918314035843043
0.962360916159605	0.917387155905777
0.962410359508117	0.917231171487600
0.962304592362072	0.918764048097217
0.962344969869668	0.918918371216181
0.962330484895146	0.917749023798659
0.962300670126269	0.917985205907085
0.962214086406265	0.917879392200842
0.962113007644282	0.918245952508448
0.962168276698746	0.918675323625629
0.962219026260970	0.919205282653521
0.962115308859131	0.920167267023606
0.962188779140098	0.920284223169212
0.962218188382480	0.919096045773443
0.962272064019843	0.918779595039905
0.962249820717798	0.919066358868314
0.962218837925221	0.919296674346574
0.962365982243117	0.919356724764694
0.962493883366818	0.919209521295893
0.962506631737897	0.921084656529186
0.962635254408672	0.921341975308300
0.962685728506321	0.920353356327573
0.962672437369014	0.920388934174215
0.962579341082175	0.920853861932303
0.962520742226874	0.921289037559371
0.962557179359148	0.921939009420078
0.962596704548061	0.923195286516472
0.962473246540961	0.924501816963245
0.962511072764601	0.925298348819955
0.962467566582489	0.925201635907013
0.962488724794830	0.925766442023104
0.962430533368870	0.926155484158548
0.962386812429083	0.926094384987174
0.962549192395923	0.925220760848336
0.962634896284209	0.924772399016080
0.962588810673245	0.926154528412214
0.962698494130923	0.926142932410814
0.962748024938501	0.924983468496189
0.962744574444556	0.925019993782302
0.962684830238505	0.925658707402183
0.962618616192505	0.926451286999090
0.962680373902510	0.927570560412800
0.962730859679101	0.928621414805257
0.962649417794495	0.930507516642638
0.962752763928021	0.931210392856232
0.962806676860668	0.931393931426753
0.962862132159130	0.932287335613911
0.962789918112964	0.932905808525166
0.962668706971769	0.933142548138348
0.962706870573886	0.933098151414641
0.962726936733498	0.932730666773206
0.962647447100331	0.934031374945901
0.962724030256670	0.934243688067301
0.962726499715134	0.933283359803725
0.962673522492541	0.933526342600730
0.962529345723658	0.933934962639550
0.962421255300318	0.934656651496665
0.962426463212313	0.936127834297127
0.962428419340632	0.936933200214292
0.962273297295819	0.938096877642564
0.962287791852015	0.938141854802808
0.962211414500269	0.937646555418791
0.962218105201541	0.938284754427610
0.962169972402079	0.937768921896089
0.962145389837862	0.936983532288548
0.962324935600639	0.935490050681202
0.962408057944549	0.934555012776181
0.962332681175039	0.935579033887433
0.962420205197134	0.935369106776189
0.962437291445832	0.934033082812210
0.962417231335407	0.933885023027953
0.962337689695442	0.933813479532809
0.962231935309112	0.934197837512798
0.962275973516865	0.934723884801597
0.962292528408044	0.935004102060677
0.962159107071657	0.936021361092968
0.962215446816870	0.935801864848899
0.962223233659969	0.934960318383969
0.962272449385389	0.935871483719846
0.962254273820705	0.935922635207180
0.962216725004682	0.935977161634300
0.962349928119608	0.935626491027084
0.962453217383320	0.935063209924815
0.962431858535873	0.936163641093954
0.962532358916292	0.936399314155548
0.962569112274433	0.934553360220856
0.962550914347130	0.934360101442942
0.962456171993657	0.933768207120776
0.962399850643201	0.933960837510584
0.962436758572289	0.935362774753237
0.962463455840615	0.935636487445973
0.962320721884810	0.936060944129086
0.962353173495524	0.935724591684254
0.962300361342149	0.934549769417509
0.962299162691840	0.934898018240786
0.962225736591500	0.933307513652482
0.962157756614616	0.931571252147524
0.962300579721889	0.929091602809101
0.962381286187394	0.926723356471112
0.962325553664354	0.926755608362932
0.962427134468823	0.926309883498778
0.962463276808174	0.924554970144576
0.962460070290097	0.924846389133823
0.962411004868165	0.925045380669292
0.962366409436945	0.926256786225472
0.962457824713851	0.927522069941558
0.962522079694014	0.927363909928168
0.962452642413238	0.927854138148784
0.962583788423494	0.927713237977009
0.962658507664916	0.926939252407138
0.962723087663211	0.927750586128806
0.962669788650798	0.927376694379169
0.962563790166840	0.926868150881392
0.962615317479122	0.926016654228697
0.962663606329161	0.924674713365141
0.962602027517475	0.925282840185181
0.962697346665365	0.924928133980108
0.962725115500380	0.922528688603130
0.962705277026374	0.921975342256437
0.962603154394743	0.921172160829369
0.962531334460967	0.921443504447767
0.962560671418377	0.922354107514290
0.962584854977291	0.921251199219559
0.962462809705299	0.920744906453837
0.962505100277369	0.918726681746784
0.962451935215592	0.917144500989120
0.962459039289867	0.917208021853967
0.962393166241784	0.915943512582753
0.962339153429036	0.914421392345048
0.962491115352890	0.913188708835531
0.962558375889239	0.911615740919852
0.962463351529240	0.912496781732320
0.962516620131954	0.912489428092942
0.962508748035462	0.910722293048587
0.962482444323686	0.909918581880225
0.962396076524508	0.909292796497647
0.962294542730651	0.909664291077868
0.962342085447167	0.910367129526571
0.962393990048236	0.909433310551278
0.962302123032688	0.909900975719371
0.962396204581714	0.908313776916491
0.962426985923545	0.907927743275534
0.962473428484526	0.908033037264717
0.962452073288712	0.907534657411346
0.962430142261306	0.906867800498689
0.962583286398878	0.906128559593408
0.962719800701607	0.904923631105838
0.962738292432334	0.906029039328802
0.962879492951358	0.905375573905511
0.962939311073220	0.903712965820477
0.962944869051049	0.902889043496653
0.962858712332475	0.902109646790368
0.962809979912157	0.902512258829228
0.962850124736980	0.903885620709621
0.962896239827804	0.903089015522226
0.962780610180365	0.903426194544230
0.962832779752312	0.901709064309585
0.962805658086272	0.901227108557734
0.962831030130467	0.901590443522018
0.962773980721089	0.900185915501773
0.962731376401188	0.898922795005490
0.962894877018154	0.897550606430666
0.962987232914611	0.896267493812844
0.962941460182310	0.897488809457038
0.963047298192664	0.897203817509561
0.963095442647935	0.895643167144665
0.963105151118198	0.894879457575412
0.963055994411412	0.893621373234630
0.962994294337674	0.893465500503569
0.963070708852286	0.893411370847599
0.963137990692494	0.891977011137646
0.963079727602394	0.892389875529124
0.963207932723865	0.891140922146591
0.963280288381786	0.890659780349885
0.963347469557220	0.891171984875427
0.963281305986978	0.889714660330922
0.963168143687465	0.888448209741928
0.963203033785330	0.886850159118845
0.963227187235958	0.885270131814602
0.963152302560608	0.885214658426181
0.963232132219085	0.883497313699486
0.963231693755339	0.880915140782096
0.963196640461505	0.879569177784024
0.963058538414738	0.877752770812991
0.962942063817975	0.877454478540311
0.962938237210601	0.878493013124977
0.962932474283850	0.878470953510229
0.962782938171863	0.879595858632133
0.962791748838386	0.878987527888104
0.962715538942969	0.879011774437252
0.962723574691001	0.880820731883892
0.962673849851013	0.880338654256967
0.962646113216294	0.879341373525472
0.962813171248706	0.878178904035986
0.962890295970845	0.877453301753196
0.962817649214280	0.879153296294152
0.962894747234410	0.879734496294845
0.962900796777276	0.879672710549034
0.962887638847229	0.880971979735203
0.962809630153887	0.881845060465533
0.962689418423691	0.883980909913711
0.962725619603889	0.886274203882512
0.962731010350939	0.887668099231541
0.962597343824418	0.889814939127014
0.962638978269493	0.890182297564206
0.962625796993271	0.890891987329314
0.962649505008605	0.893002164985843
0.962600149301752	0.892966432494359
0.962550312888487	0.892585859718915
0.962663111024696	0.892798115900621
0.962749618697489	0.892737946507751
0.962721247213226	0.893757342322037
0.962812650282089	0.893105807934069
0.962840299267484	0.890868936024421
0.962834152744054	0.889881170540614
0.962738130859178	0.888531131015272
0.962664351803553	0.888208806753342
0.962684195641018	0.889149650226177
0.962693680874001	0.888908127146610
0.962547796954033	0.889010551747269
0.962565217871619	0.888258937809832
0.962495504292047	0.887762247864223
0.962481391358948	0.889251457346790
0.962387185235990	0.887692133799320
0.962305396512192	0.885766559322485
0.962427770022319	0.884544273712737
0.962496600830394	0.883631028457184
0.962440115953104	0.884151227616159
0.962536577274273	0.884223113396048
0.962560636615597	0.883125372414344
0.962571666079623	0.883291123375133
0.962532604447349	0.883598848632873
0.962477409941853	0.884517080578116
0.962559706698514	0.886415141373310
0.962606844598572	0.886917666316024
0.962531087513308	0.888301881860253
0.962644946473555	0.888568425644789
0.962694052092012	0.889418902269504
0.962740937953288	0.891763839577219
0.962678196433032	0.892120361917896
0.962563360829620	0.891436788320181
0.962598216510395	0.891799865913710
0.962632170097501	0.892002728004284
0.962567285436466	0.893996263374269
0.962656926469312	0.894609119568266
0.962666756865895	0.894259744555475
0.962658908591908	0.895288461297245
0.962567192473848	0.895731568262652
0.962493021713524	0.895528754503432
0.962525262323719	0.896803562455697
0.962554479076464	0.896153784526725
0.962449098925022	0.896149560331923
0.962491402681325	0.894581467590613
0.962419663979154	0.893728179022077
0.962421687344363	0.894919332964668
0.962352252662028	0.894574701999529
0.962294943781962	0.893025286891203
0.962421750477884	0.893521173099014
0.962466058752434	0.893706508316299
0.962358166806773	0.895909016506571
0.962400674609478	0.897140016961836
0.962383557736873	0.896663481855059
0.962375391140149	0.897359626958252
0.962297566406486	0.898307159209396
0.962179593487315	0.898217568782499
0.962222235221167	0.899103614203298
0.962254609335592	0.898399432084864
0.962150054118274	0.898368667761210
0.962225069654102	0.898212980825950
0.962234886966580	0.898380928503855
0.962280203436320	0.900238159201199
0.962260662929158	0.901811652846928
0.962242097158521	0.901609843589466
0.962387449973536	0.902408810648143
0.962521434900473	0.902856360290833
0.962551659647491	0.904786835085136
0.962700660677306	0.906514515699954
0.962754016912907	0.907114748257459
0.962764944808696	0.907854572050324
0.962692135417662	0.909016017933784
0.962641975769568	0.909052605009590
0.962675322167375	0.911364030327017
0.962717199455348	0.911659674912087
0.962615059862346	0.912378936964527
0.962666921752022	0.912660595148973
0.962625009370282	0.913397874433865
0.962653701592569	0.915080285533781
0.962596335627293	0.915451898922158
0.962557574604614	0.913671480626110
0.962703459968034	0.913697175694114
0.962781864405627	0.913240228019354
0.962732664713958	0.914562142284275
0.962838030404499	0.916072879192716
0.962875227110260	0.915965075289134
0.962887307936488	0.916244989416282
0.962841135561711	0.917064261565961
0.962777847204982	0.917045827379897
0.962836593405487	0.919014590978620
0.962884684186732	0.919069466150237
0.962810820412212	0.919318352627792
0.962920288206231	0.919226156513846
0.962961886638105	0.919396043436178
0.963012463251426	0.920608019428496
0.962938382563986	0.920988416822778
0.962827970041604	0.919749454440178
0.962851568380591	0.920011328494663
0.962870469518007	0.919585172070026
0.962793285424644	0.920497718814988
0.962871934525721	0.921829045176541
0.962857265444673	0.921998845533549
0.962808812066628	0.922309247412598
0.962665859015345	0.922842813389519
0.962554329358137	0.922636294825272
0.962545752521119	0.924931408533149
0.962553185665589	0.925461082412568
0.962413868223826	0.926207824249824
0.962426472148836	0.926835039624920
0.962334589084215	0.927702041558054
0.962337079705713	0.929453271875923
0.962287201186267	0.929660244732492
0.962263853359797	0.928499312377070
0.962417327236438	0.928093968447244
0.962492152069431	0.927211383318543
0.962419314896916	0.927827122585556
0.962499844968370	0.928845161089401
0.962502943052023	0.928565209294987
0.962503040159534	0.928461613350074
0.962424086091970	0.928690856715142
0.962310780036726	0.928660580902071
0.962338127224205	0.930204197304145
0.962341402166822	0.930336680332341
0.962206959470157	0.930488097419732
0.962256132026257	0.930947000220535
0.962238822209812	0.932013499246441
0.962279689700940	0.933586113484200
0.962252732538583	0.934247268333136
0.962219630956301	0.933586459488401
0.962336856036734	0.933625141601413
0.962437570773113	0.933458707975383
0.962420460252916	0.933930185925593
0.962523076966453	0.935142479040220
0.962536960885351	0.935146416484145
0.962513083774472	0.934596315775426
0.962402116666286	0.934606733174415
0.962324737751659	0.934285404492949
0.962333636949188	0.936101311354341
0.962347424473400	0.936051287557674
0.962203134582013	0.936072653199477
0.962222429078199	0.936079913152540
0.962140608679531	0.937066992715607
0.962131479588258	0.938003328687966
0.962051645890284	0.937652724849429
0.961978469969519	0.936233972775394
0.962095855338959	0.935586037431746
0.962166139230888	0.934626850159442
0.962108358655594	0.935375510239951
0.962203163847997	0.936641866428186
0.962216887948234	0.936967279909438
0.962220182306640	0.937140703743967
0.962174304316600	0.937894144631286
0.962122427156312	0.938363765012100
0.962203589051946	0.940241720229147
0.962268882211330	0.940259330383250
0.962212581023412	0.940073714958491
0.962348249241398	0.939948571476545
0.962413720916431	0.940537012255583
0.962483575483982	0.941654325795217
0.962445911099871	0.942103321551110
0.962350696938163	0.942032946396169
0.962403277667124	0.942284768128262
0.962461402777407	0.942062778403689
0.962418311838124	0.942479226902843
0.962531105509142	0.943544921893162
0.962545028965257	0.943305946126418
0.962529953913916	0.942778081472222
0.962429157510718	0.942598158477068
0.962340154050988	0.942427347135362
0.962350355892483	0.943539448056286
0.962368790252823	0.942960194833794
0.962255387271640	0.942117418709509
0.962297297149835	0.940448261328152
0.962228883777301	0.939671149668116
0.962235162554285	0.938953684870797
0.962173014100320	0.937581013888327
0.962108160304500	0.935817412792664
0.962240225729725	0.934427243875875
0.962285315562404	0.933116553198174
0.962184569201390	0.933296031055667
0.962225374584641	0.934009756953778
0.962205463763030	0.933175192071357
0.962185209590009	0.931888835368457
0.962111377413290	0.931497090514157
0.961997327335811	0.931468493651672
0.962030459255783	0.932317390135383
0.962071447176360	0.931581244169341
0.961982012522322	0.930909730662920
0.962065885322589	0.929727492761286
0.962081203697196	0.929823742952566
0.962127160009623	0.930819815182241
0.962118869805137	0.930946995679965
0.962095283824523	0.931135753058518
0.962237515166967	0.930930631505283
0.962374766243545	0.930545141041661
0.962406979338752	0.930624699771279
0.962552149156708	0.931033904194671
0.962598494978369	0.930133857989312
0.962596710502105	0.928414840438721
0.962509699934199	0.927147364482248
0.962434487195227	0.926595528956831
0.962441520100280	0.927460763736543
0.962473951274039	0.927167066579314
0.962360499761201	0.926615897096565
0.962409859606805	0.925519095204919
0.962366533633398	0.925281203868190
0.962396264947841	0.925306860430878
0.962356405679744	0.924110558930785
0.962307499775863	0.923229058955202
0.962449908437327	0.922440892028175
0.962528289594216	0.921535519896694
0.962473338335664	0.921487068065402
0.962573588663361	0.922299245545180
0.962605077758563	0.921643962032251
0.962619658946035	0.920794350587984
0.962577229326441	0.920348137947083
0.962511664633103	0.921000760687224
0.962577748156214	0.922714388431292
0.962639161914709	0.922658759038917
0.962578029965969	0.922092737752286
0.962698946162946	0.921751489847487
0.962751404987960	0.922094827690275
0.962804726590475	0.923347427562778
0.962735761262031	0.923297625717239
0.962606339522855	0.923359003491148
0.962622536172702	0.923352805633541
0.962645690691779	0.922693849304355
0.962577867460526	0.921893646778401
0.962668974722412	0.921240543286554
0.962654358319858	0.919347522777685
0.962609346875502	0.916736015919383
0.962471409916678	0.914659485448371
0.962344697401706	0.913370093629742
0.962320415455127	0.914043028904284
0.962318727457408	0.913917263404063
0.962174377047741	0.912989171969380
0.962188942163927	0.911702411105996
0.962093648912356	0.911156724898685
0.962098475781463	0.910628287648590
0.962059309236329	0.909960705204900
0.962019415238750	0.909132706390375
0.962165392353486	0.908912496233244
0.962234380775863	0.908450330162849
0.962153684373636	0.908611282332125
0.962229053857703	0.909876276859966
0.962225174386033	0.910105120477200
0.962223424105144	0.909061992474721
0.962157435782064	0.909593230638450
0.962045893876685	0.910555004348819
0.962068435882080	0.912363288327597
0.962064357014201	0.912402127375469
0.961918800252696	0.911996422182863
0.961953540721886	0.911203397950732
0.961918931128903	0.911616062235242
0.961936982626758	0.912171036062044
0.961895772383652	0.912839679838147
0.961824967155084	0.912991416784820
0.961919898050937	0.913396800663402
0.962008634566790	0.913659429876933
0.961988810756814	0.913678494049476
0.962091729262758	0.914324350324360
0.962109502123610	0.913271458153643
0.962095734656890	0.910659100859197
0.961996021349140	0.909365364145274
0.961910817651395	0.908210799920535
0.961910654142471	0.908927187455441
0.961915151619863	0.909038741125846
0.961770126818928	0.908704325959494
0.961783520786754	0.908142830219557
0.961702548424558	0.908286111392664
0.961686572130530	0.908249553986347
0.961607834666849	0.908006237827073
0.961523816819227	0.907421584101801
0.961648252967333	0.907259461319327
0.961725324372544	0.907129594199372
0.961680594656453	0.907225514330801
0.961776485495835	0.908606465572357
0.961795662237607	0.909093596630826
0.961812554235658	0.908003653120881
0.961770223691417	0.908640715767660
0.961708583532913	0.909163160231144
0.961775494648653	0.910626249312957
0.961821812644133	0.911134229122586
0.961753483592130	0.910532786604651
0.961869523385798	0.909417569527312
0.961911676679910	0.910019268121744
0.961961226983738	0.910331773560573
0.961905626542350	0.910852707444300
0.961775257731562	0.910231433673196
0.961809460696080	0.909850063506210
0.961845355532512	0.909831923197025
0.961792079837772	0.909198165671894
0.961885798895606	0.909680673831601
0.961887749060879	0.909288597905619
0.961870779840551	0.907815953123483
0.961766948188927	0.907600359211270
0.961676859151402	0.906724863960768
0.961694411744830	0.907167741879759
0.961714508399531	0.907182364148940
0.961610481129987	0.906025943654582
0.961642052198620	0.903703825751194
0.961557892642637	0.902506940837447
0.961548418334840	0.901168465507479
0.961471668924147	0.899998585584226
0.961376708161144	0.898604166147519
0.961493017788709	0.898184313181351
0.961522122354511	0.898117851225706
0.961408103118836	0.898200405711032
0.961427223473789	0.898582912706839
0.961384365239095	0.898295650259112
0.961365640654240	0.896957640721346
0.961289600652995	0.897437964984606
0.961180203180616	0.897400571501887
0.961220015040901	0.897943320916095
0.961246050288720	0.897371305173765
0.961149016124513	0.895891505779432
0.961217967867421	0.893911362742296
0.961218158199165	0.893606055259086
0.961253864483562	0.893506356593864
0.961233721538364	0.893760982937877
0.961181390913484	0.893214463364567
0.961314208029582	0.893093215235675
0.961439253000958	0.893715663003747
0.961478354907914	0.893313343390636
0.961619459102530	0.893602439930451
0.961657143085675	0.893477822630369
0.961651892459829	0.891651867519575
0.961564863412936	0.891266003429815
0.961489435639778	0.890952525198965
0.961501961758645	0.891755498272896
0.961527703040152	0.892187233265373
0.961422729929968	0.892273710829778
0.961462030305081	0.892249234456323
0.961396956437709	0.892149702688839
0.961408674205377	0.892108077224303
0.961363222386101	0.892068648567764
0.961303018497802	0.891275197516886
0.961452847221811	0.890328061075153
0.961531333429111	0.889995448894342
0.961494977240742	0.889188170470042
0.961596374918912	0.889239795550564
0.961628889456252	0.888361678628964
0.961635320421001	0.885996839629506
0.961595476798932	0.885586257689394
0.961522917990019	0.885463928673002
0.961579399221635	0.885621201442955
0.961614740476370	0.885003274537655
0.961557898629967	0.883419770956476
0.961667319957056	0.882351428946892
0.961713994485446	0.881516175736622
0.961758987944729	0.880850780277779
0.961705845425164	0.881923864624388
0.961568945610322	0.882008940405309
0.961592916673564	0.881781577301476
0.961609565897060	0.882257022417785
0.961544411473806	0.881456240233963
0.961624225900917	0.881535651984566
0.961609401841899	0.881580234374306
0.961553656373191	0.880307695965974
0.961418121854971	0.880775332236400
0.961290835720926	0.881133703504857
0.961279654060990	0.881994217924493
0.961268643843432	0.882129646416030
0.961130210957556	0.880444578701612
0.961137786848147	0.878361417660636
0.961042465072165	0.876205386677900
0.961027270226885	0.874433495708409
0.960983774552711	0.873720131344075
0.960926496169559	0.872287451745019
0.961076874578354	0.871349906099117
0.961136994977032	0.871164859983677
0.961059033789481	0.870403806632303
0.961123748167098	0.870682837501197
0.961124136555107	0.870324979964665
0.961119782048915	0.868494814566193
0.961064639149529	0.869294002799378
0.960958384119516	0.870108722852622
0.960996525276045	0.871293402129473
0.960991975155866	0.871916755604739
0.960873903439866	0.871086870487345
0.960925364715962	0.870409333108407
0.960911654918878	0.870245309899178
0.960935477911753	0.870007078176296
0.960916995368739	0.871852388968738
0.960849340858770	0.872237943212949
0.960961888594865	0.872263758983389
0.961056438375286	0.872858005130501
0.961051569993596	0.872169966153303
0.961154525213805	0.872594991548373
0.961185867113946	0.872510505586429
0.961177339410772	0.870363052188059
0.961096719732591	0.870427728802136
0.961031460356565	0.870336492799845
0.961060717523625	0.871181591060999
0.961078891512437	0.872172490895688
0.960971391804705	0.871507399262029
0.961007174994083	0.870833147097096
0.960933554926430	0.870368018038637
0.960923728262823	0.869925059036831
0.960865764058236	0.871218067328464
0.960781036552736	0.870711735803857
0.960920407309555	0.870190430321799
0.960988914491026	0.870613841617808
0.960941222507728	0.869784917000600
0.961030769606508	0.870212381109502
0.961050790848361	0.870539891441646
0.961051976570830	0.868641993189076
0.961016196622899	0.869628911921769
0.960955485087745	0.870012614436194
0.961039045655090	0.871263907150642
0.961088018163428	0.872174028461181
0.961043534176863	0.870767270327202
0.961168438896752	0.869634024470953
0.961230054823229	0.869324225731319
0.961281374922582	0.868536371364840
0.961241496704968	0.870139032410317
0.961113083564618	0.870237864798100
0.961159380340783	0.869397783082830
0.961196749783330	0.869707765260123
0.961154239299213	0.868758815037010
0.961248432882798	0.869115131545524
0.961257435296520	0.868879324444067
0.961233750240316	0.866295480154395
0.961138004747924	0.865755220291996
0.961038409572817	0.864846977233790
0.961050361245175	0.864834604812782
0.961053396329232	0.865492447702906
0.960959742762926	0.864295408090578
0.961002804550219	0.863291833936859
0.960932786333053	0.861170675308843
0.960928656320339	0.859460463174114
0.960873095735771	0.859246650514233
0.960785276899535	0.858003030515332
0.960922563621845	0.856598110977557
0.960956841836110	0.856739806759779
0.960856511972812	0.855813887323359
0.960886858158128	0.856395205132687
0.960858533240421	0.856038577328789
0.960828582473748	0.854040712217742
0.960755264206650	0.854059113541566
0.960634831886992	0.853493843036326
0.960677035862702	0.853492671491428
0.960697033863921	0.853578106645847
0.960621526867936	0.851303437233834
0.960701503760315	0.849750387972369
0.960707591668810	0.847656595834144
0.960733161515406	0.847259325843402
0.960731768210319	0.848737230860475
0.960691460686765	0.848610721066896
0.960842128783674	0.847898636203645
0.960964960607085	0.848067604230813
0.961009561323424	0.846731698475710
0.961154696004942	0.847008903773213
0.961207210319031	0.846412018617630
0.961204226310938	0.844385191631694
0.961125913991371	0.844115436883450
0.961050311722645	0.843300569331599
0.961069409301357	0.843773987051105
0.961087655729526	0.844731032633286
0.961003693526455	0.843727428404307
0.961062605513273	0.843415394938342
0.961021204898649	0.842077287894773
0.961047725228639	0.841773599199519
0.961025519078806	0.843059056118117
0.960981123861896	0.842237273720139
0.961157796289715	0.841179195727930
0.961244279334422	0.841195066973503
0.961211010025652	0.840275749438835
0.961310253742700	0.840865081801501
0.961338573901264	0.840318234523025
0.961335547214052	0.838150317704734
0.961287801196978	0.837902609137855
0.961194516002064	0.836744203753511
0.961251644471001	0.836520435602279
0.961269716231527	0.836434663862679
0.961208258546470	0.834594705797042
0.961313350257723	0.833834908131755
0.961346340889377	0.832330750837671
0.961381515770181	0.831931713143252
0.961334249484146	0.834029873458756
0.961202497786319	0.833452257062780
0.961240405198646	0.832613509735621
0.961249777454597	0.831624495519420
0.961196694030070	0.829574208809468
0.961283511288498	0.828571974713782
0.961270210761761	0.826384258437901
0.961211598344444	0.822923685421920
0.961076048692879	0.821344067005672
0.960933558616648	0.818959639142182
0.960919184856009	0.817958832150195
0.960896389454595	0.817876214178841
0.960775779895243	0.816746370096985
0.960800667955613	0.816681062551759
0.960705061629427	0.815520216601817
0.960698958640266	0.815238904400944
0.960670314200294	0.817184877550903
0.960614113275484	0.817035033813593
0.960780742462653	0.816621781311624
0.960847040384712	0.816400195708558
0.960785735758389	0.815803765099154
0.960863811470597	0.816526177236046
0.960872307532875	0.816219084346185
0.960867067092198	0.814462495147920
0.960818650168130	0.815446408738129
0.960688622986209	0.815921919874677
0.960715424646228	0.816737329479504
0.960693143525479	0.817205506448403
0.960579448222620	0.816076962020049
0.960624004243452	0.815168985098332
0.960600043991472	0.813720139844395
0.960600737064106	0.812874006743307
0.960575403147709	0.814782543183454
0.960491709619943	0.814966998581242
0.960602303123581	0.814132276734420
0.960680278862737	0.812988932275176
0.960672804086174	0.811562997184315
0.960770026335086	0.810795062172138
0.960797768397010	0.809149952622227
0.960785492617057	0.805451663904313
0.960702920140576	0.803865885491002
0.960614628509902	0.802171749880401
0.960622361027578	0.801406828090492
0.960607465852167	0.800967444912614
0.960488532639834	0.799762977400660
0.960507472079498	0.799411722906781
0.960420447172387	0.798600496602910
0.960398750110336	0.798352892035739
0.960335197649591	0.800971837829167
0.960238996231811	0.801690957535355
0.960385861822417	0.801243237732837
0.960457621950591	0.800786423351734
0.960421184351107	0.799745528519288
0.960512409833278	0.800214453186171
0.960536142393185	0.800348722256829
0.960543168847868	0.798915837548702
0.960510068803101	0.799883578640648
0.960438245606688	0.801199797876038
0.960518157638839	0.802353417567192
0.960548353342217	0.803668986035551
0.960501359039141	0.802930492145168
0.960612797376687	0.802649716802531
0.960647586083541	0.801655138491765
0.960674355973248	0.800566668056474
0.960621322011695	0.801856120933970
0.960472833086157	0.802221246552971
0.960508219363266	0.801299726453994
0.960526466515419	0.800620801489797
0.960475112076919	0.799793164537478
0.960565508170040	0.800684155852084
0.960570638305798	0.800764075333036
0.960545204335461	0.799314100555868
0.960449311494284	0.800185850464550
0.960343202268483	0.801047384582537
0.960352046135244	0.800958220531873
0.960350697654609	0.801321511397004
0.960274968917308	0.799816289077251
0.960309478234706	0.798850105800151
0.960220055965156	0.796769804083544
0.960209010708656	0.795027700209758
0.960148277061151	0.795848766437539
0.960057287859814	0.797031406787695
0.960197677927880	0.797212473871828
0.960229266998021	0.798112684306122
0.960128166635805	0.798715543938751
0.960155610644436	0.800541035900259
0.960127464742697	0.801295579083345
0.960113023076055	0.800242488807541
0.960057867901596	0.801272054442561
0.959951605376403	0.803123742320156
0.960001503618187	0.803768346819946
0.960021280531502	0.803961496430852
0.959957415861346	0.802098404013964
0.960039019920098	0.800470804615243
0.960039868572448	0.798497246483399
0.960061692553133	0.797918527013790
0.960037557000746	0.799874100926729
0.959980722665331	0.802218701341651
0.960131421435966	0.802901752830738
0.960259171122371	0.803424843713330
0.960306822898205	0.803622420362559
0.960455126481555	0.805183806606450
0.960508555091361	0.805678103437724
0.960514979604464	0.806007929898026
0.960437935212662	0.807454137353392
0.960364385390091	0.809557308723567
0.960383099848494	0.810705821277063
0.960397216393820	0.812792719637663
0.960322852455726	0.812798212034067
0.960379916286523	0.813370931711520
0.960317302653609	0.812470659017245
0.960337963392314	0.812561799281705
0.960293590793380	0.813939115578602
0.960232308919559	0.814752257645048
0.960402712004304	0.813540757341327
0.960476028627948	0.813453884863743
0.960441022039542	0.812722025150687
0.960541305744337	0.813718401122885
0.960575228482959	0.814331229290624
0.960591971207978	0.814375946553362
0.960556540708162	0.816215578844236
0.960480588763370	0.819030083562324
0.960543643949865	0.820641673572626
0.960571548996023	0.822964313575006
0.960526271572453	0.822901036453731
0.960643883230620	0.822408760004202
0.960688213658508	0.821374816326148
0.960732381331876	0.821710977966291
0.960672242428378	0.823756859229742
0.960529695864706	0.825616509420063
0.960571721461258	0.825761453201172
0.960589684163854	0.825944953588902
0.960537275060554	0.825807736894617
0.960629756983855	0.826656416871043
0.960621796652425	0.826901808081451
0.960567997817233	0.827142559948907
0.960426680656472	0.828201165274100
0.960282835744005	0.829884219694621
0.960258898524348	0.831092249989785
0.960229092781110	0.832799190346385
0.960112138375749	0.833040770765165
0.960125512232393	0.833059526808161
0.960013405082666	0.832108663392379
0.959998418903481	0.832358239320935
0.959958507466660	0.833421975569403
0.959902033836903	0.834186054007159
0.960074329169808	0.833368671262242
0.960134133430616	0.832817552240345
0.960062528853725	0.832208031535204
0.960133131958463	0.832863764954913
0.960134641191762	0.832897760513033
0.960133096531174	0.833151833131791
0.960099598875893	0.834882982261446
0.959996544377225	0.837777237666845
0.960047879890744	0.839888265934352
0.960046439008227	0.842680493895737
0.959960722955965	0.844048987819235
0.960028756507227	0.844661296117761
0.960019605974882	0.844469061008968
0.960047592744258	0.846400372002617
0.960039558229123	0.848953153338774
0.959966134388271	0.851369927243068
0.960096183745961	0.852082685458301
0.960193058682213	0.852438789263738
0.960194518099928	0.852301527524620
0.960306447835816	0.852150585474405
0.960340162011517	0.851631624480236
0.960332444321821	0.851865856244599
0.960257302451926	0.852517371173472
0.960168660922860	0.854079558740499
0.960186181439530	0.855336437110340
0.960186503258541	0.857292253787370
0.960084966867515	0.858243496494378
0.960125712962567	0.858611141757275
0.960046972660159	0.858276386244494
0.960047557542935	0.860046331711274
0.960003153720049	0.862445412189531
0.959907825641424	0.864222546268912
0.960062593591267	0.864769064474468
0.960132964501968	0.865338224148897
0.960090592989310	0.865033613335817
0.960182250710263	0.865351557258496
0.960197163274958	0.865396176268577
0.960203866771419	0.865827738293579
0.960182616441862	0.867298300522845
0.960124697201839	0.869566997841095
0.960229294483084	0.871111369428913
0.960294986554943	0.873566360641365
0.960277073196858	0.874293123308874
0.960428163435711	0.874181695205944
0.960498587945919	0.873540144895950
0.960561140261596	0.874651578093336
0.960535552206700	0.876703914546457
0.960400722608321	0.878183651469377
0.960463129698105	0.878495557277297
0.960503159642332	0.879011640771117
0.960466901538084	0.878616705396980
0.960575407875803	0.878660654555908
0.960593954045561	0.878170812700513
0.960577595500936	0.878232058880902
0.960495148383310	0.878923860913138
0.960400805673493	0.880064286400812
0.960424628619568	0.881053973587579
0.960437506589587	0.882484190517753
0.960362484743030	0.882882886711001
0.960413453285085	0.883003626191089
0.960336824693586	0.881615703187181
0.960332764176034	0.882374801219236
0.960281820497522	0.883927568403356
0.960176646049275	0.884748247594593
0.960324625182443	0.885100105829224
0.960367574857892	0.885794921063510
0.960275397775168	0.885784930521337
0.960312002305547	0.886688454160716
0.960289330391283	0.886238908092856
0.960269478585325	0.886017421668129
0.960223575880471	0.886971104773390
0.960106470937679	0.888657390336089
0.960161175467298	0.889810652012183
0.960192734539588	0.891158822523318
0.960136297995402	0.891149133539003
0.960220605406573	0.890834813420215
0.960230475210035	0.889195593205967
0.960254314686230	0.889824654531116
0.960253858103114	0.892118165520216
0.960189479181591	0.894007035956010
0.960344545983854	0.895012050105145
0.960470126396920	0.895952323510184
0.960517931719972	0.895829192024519
0.960659226484898	0.895479131054917
0.960718301961722	0.894404670227215
0.960716763643011	0.893942444338397
0.960644394708715	0.894261084938126
0.960555406018500	0.895144287540239
0.960570712727960	0.896167760681172
0.960586214184855	0.897801627772971
0.960503680031481	0.898588064481216
0.960549512810837	0.898997130223106
0.960515504996032	0.898118891400282
0.960536300983731	0.898880269645291
0.960516767433939	0.900826227210025
0.960445368931571	0.902069424617533
0.960617870052183	0.903110052675386
0.960695193997246	0.903372297047638
0.960661046714210	0.902750269366308
0.960746688605822	0.901899781092288
0.960777160485385	0.900600008518552
0.960768275079862	0.899180660183804
0.960734830541960	0.899425759979141
0.960643800415790	0.900228084744501
0.960718066901405	0.900630117293078
0.960760608637627	0.902042065658724
0.960725730293566	0.902245013267551
0.960840836029828	0.901822301540696
0.960900085373302	0.901040889581651
0.960944478535400	0.901988949749804
0.960905051670605	0.904802926683365
0.960756406235807	0.906780325937116
0.960788707532800	0.907632275822069
0.960788238355740	0.908278394596582
0.960730254232334	0.907401922227529
0.960812986325642	0.906161584474197
0.960799465801687	0.904557187681113
0.960730417936632	0.903855534954679
0.960598715399516	0.903785725315462
0.960455659683770	0.904639980040174
0.960442124575754	0.905191187945238
0.960427921573140	0.907197315187776
0.960322449689025	0.907882421353323
0.960344646397592	0.908364716756710
0.960262844639208	0.907620326240709
0.960262582689904	0.908897702742614
0.960252469514351	0.910176456308009
0.960191421333456	0.911147476305934
0.960366284148672	0.911432348899111
0.960431539487010	0.912183883334936
0.960366669689436	0.911238739003851
0.960439156414187	0.910668214948916
0.960437959971403	0.909671952138355
0.960419466950737	0.908585272548670
0.960378574856055	0.908286713625713
0.960255956093238	0.909526625459510
0.960297460439359	0.910136571319381
0.960298575296278	0.911767846800973
0.960196925168228	0.911586219064701
0.960250428263647	0.911428502606940
0.960242744391227	0.910201062307871
0.960247961051141	0.910638885815423
0.960227823433992	0.912331333408778
0.960128547507394	0.914027855752015
0.960239415428094	0.914432775719041
0.960325333574971	0.915049980396476
0.960321329302766	0.914160155674875
0.960426539889555	0.913035422606201
0.960446736788472	0.911717093246334
0.960419127874526	0.910553947662432
0.960344015060198	0.909684758837984
0.960251309740912	0.910127357594897
0.960259202870050	0.910376078308955
0.960259100572646	0.911925758456374
0.960148031511606	0.912761824255136
0.960174995357350	0.913736569407051
0.960101149052184	0.913573473684671
0.960078113724532	0.914714052566575
0.960027516034758	0.916193607945289
0.959912979580092	0.917071695182853
0.960037709279480	0.917244689727373
0.960097347447540	0.917600090202469
0.960053588802961	0.916397206313767
0.960142311621738	0.915363952888874
0.960158608894866	0.914198939467964
0.960149777690876	0.913033075000734
0.960127298197334	0.912874846879698
0.960058837200071	0.914220166208430
0.960146773753439	0.915029680374963
0.960200685917563	0.916330848904148
0.960169482197987	0.916434206732601
0.960290717896996	0.916472669386459
0.960349429190905	0.915061546049592
0.960385271188742	0.915394542573945
0.960353907915476	0.917007392579376
0.960200789701366	0.918279433922490
0.960237499903555	0.918528306498811
0.960253016461525	0.918331929803587
0.960209901789989	0.917149715460708
0.960309956714267	0.916044998094922
0.960316199020848	0.914750571177671
0.960275884457028	0.913826623952973
0.960192388022439	0.913717699948744
0.960092991798749	0.914487371930684
0.960109046637964	0.915323287567156
0.960122974946563	0.916216060540829
0.960046458612104	0.916321723567134
0.960090008626211	0.916850338796555
0.960024037410608	0.916013053213133
0.960014501621233	0.916293481192005
0.959977341328223	0.917087109924531
0.959869734944516	0.917644739024009
0.960000820045310	0.918088118044863
0.960035110265756	0.918620700599860
0.959942137307194	0.917728213623368
0.959972221266648	0.917442842684984
0.959946350829609	0.916283909632081
0.959908438890313	0.915047979011210
0.959865037802430	0.914747172393892
0.959741234649660	0.916254252775323
0.959784084488271	0.917263045369576
0.959808585983034	0.918059151520705
0.959733988947542	0.917393549551890
0.959804232704420	0.916731783174749
0.959822065275139	0.915261649081975
0.959833196784197	0.915260880368620
0.959831351797928	0.916654047374374
0.959751108115085	0.918217299028647
0.959884255770304	0.918982679294759
0.960001235236554	0.919517051975273
0.960045395835655	0.919206129492897
0.960193670446766	0.919099404435895
0.960247907793622	0.918422422935838
0.960232386172334	0.918064907391689
0.960174816681424	0.917594781572347
0.960087002399271	0.918328035310307
0.960095027826257	0.919473841670022
0.960109448611001	0.920494560301828
0.960017242808791	0.920703667721042
0.960061976900088	0.921583236209574
0.960024996339777	0.922028357576109
0.960037195170880	0.922235477681933
0.960024032831669	0.923298754338301
0.959946350739376	0.924202323173307
0.960106159330573	0.925803318377474
0.960190471346369	0.926710546048888
0.960165529190280	0.926062043929092
0.960269511710213	0.925287026289844
0.960305824601150	0.924069418841917
0.960300444501117	0.922700341330349
0.960285860365837	0.921826375764190
0.960203403659148	0.922486115918602
0.960269503875844	0.923234660943449
0.960309456052362	0.923879179907195
0.960265120096482	0.923302815456085
0.960372981698187	0.922564237922445
0.960436817019087	0.922043306800276
0.960471311691571	0.922262061730337
0.960438009824321	0.923086786564726
0.960283257050738	0.924503583643402
0.960307436867396	0.925724077779348
0.960314274223923	0.926034402224808
0.960248436189737	0.925381859902974
0.960325622433294	0.924179256360761
0.960305228917315	0.922830503538132
0.960220477672787	0.921967147510946
0.960097336089927	0.921595861794873
0.959957804067969	0.922633863156773
0.959937577631337	0.923869788474390
0.959927298247016	0.925101228504633
0.959819301452002	0.924915447866900
0.959841588729132	0.924157947711881
0.959768040012262	0.923337739522860
0.959762104852208	0.923232719074349
0.959753632266865	0.923305076804794
0.959682851621661	0.923427016303349
0.959840800105529	0.923416527421789
0.959908654410639	0.922475578365437
0.959843024940248	0.920828251793080
0.959920552099238	0.919509969862948
0.959925433259048	0.917997693686174
0.959911049254999	0.915781704971613
0.959883183337153	0.914095769725016
0.959769398173074	0.915005271798322
0.959803963592580	0.916000515886602
0.959805878817209	0.917030040077673
0.959704894099122	0.917230460579994
0.959756626066974	0.916682344872021
0.959767271067738	0.916298135023924
0.959786377101557	0.916696521523314
0.959789289388987	0.918156235144062
0.959705779772720	0.920337384776829
0.959810474105360	0.921842475438481
0.959905603598034	0.922117620009306
0.959897041817111	0.921751077696035
0.959995732429908	0.921140902784537
0.960014665047452	0.920581753913796
0.959977234072424	0.919290720326149
0.959902900032626	0.917938311344613
0.959806249195749	0.918119389502542
0.959803574116118	0.918979938131337
0.959806539601469	0.919940624442212
0.959681434863094	0.920631093623590
0.959700636648060	0.920151797603307
0.959630790327324	0.919506299253223
0.959613188805717	0.919502327666455
0.959585298065800	0.920303855343355
0.959492435906819	0.921747531993200
0.959622596597482	0.922461397596524
0.959705998356228	0.922239224134174
0.959666375240559	0.921519390710868
0.959758763477766	0.920425402358512
0.959776331951671	0.919449603596205
0.959760242639361	0.918458978739386
0.959752009270463	0.917640178569040
0.959694951762548	0.918628210089088
0.959785997824647	0.919163723443649
0.959861214788953	0.919644404697106
0.959831889826165	0.920103535063013
0.959967637210360	0.919798998034531
0.960060671688944	0.918829945930784
0.960109923044430	0.917819916777751
0.960102989725427	0.917142667608657
0.959976982048031	0.917507334834270
0.960016963070794	0.917522746177704
0.960055312586194	0.916557531550452
0.960011867884041	0.915445159174434
0.960116310421704	0.914260535566622
0.960130879681619	0.913383859317023
0.960088084273277	0.912582925995137
0.960005709265371	0.911474328197985
0.959904311564718	0.911551136172249
0.959908903948272	0.911650745766665
0.959928314931564	0.911617240440983
0.959837929233901	0.912166760687064
0.959877842849292	0.911951022437548
0.959828838210377	0.911168661211761
0.959819766576835	0.911372896211819
0.959787209110807	0.911988575882305
0.959695356004031	0.912684017904615
0.959833713402476	0.913161246121121
0.959893423034730	0.912790019767787
0.959804832637334	0.911503234824200
0.959845567329734	0.909663229315521
0.959831232041595	0.907705892032621
0.959793328844656	0.905715942962253
0.959751196143797	0.904377406601807
0.959636480309824	0.905082279937804
0.959679462873156	0.904969114681721
0.959732064513832	0.904502838295386
0.959669435760310	0.904532860864986
0.959748345078786	0.903752925976831
0.959783029973811	0.902401149115247
0.959803185702339	0.901353793572755
0.959813329751325	0.901977877925745
0.959752713235198	0.903820626814514
0.959882823219054	0.904928194627156
0.960009949822162	0.905213901469548
0.960046248503813	0.904346291729322
0.960185273696888	0.902759556267262
0.960242895901819	0.901224367143068
0.960231016607835	0.900301310749309
0.960182676352719	0.899524410914478
0.960112269565098	0.900371142437105
0.960132199658570	0.900786611061549
0.960164420655807	0.901509539719085
0.960078516923725	0.902632590020276
0.960125702225146	0.903118013733807
0.960097146104133	0.902688281894458
0.960110751510504	0.902941874825812
0.960101492325524	0.904146707682132
0.960036981230710	0.905903620434587
0.960203028424168	0.906837072309453
0.960311118760522	0.907170873131699
0.960291015829238	0.906491216754910
0.960392218648034	0.905152560982212
0.960429931680467	0.903610510414563
0.960424930616033	0.902077025172591
0.960414523606169	0.901295187367471
0.960334580506625	0.902301662138695
0.960405238166525	0.902394612517380
0.960470944552885	0.902350013879204
0.960427596964197	0.902384890764011
0.960536105221102	0.901575674228348
0.960611398821254	0.900231934110798
0.960655461370006	0.899036301311768
0.960632520261991	0.898987421087401
0.960485939376255	0.900986419254323
0.960498502482080	0.901999986624692
0.960514875567378	0.903179807969470
0.960448190432323	0.902235539056274
0.960517730922756	0.900718207707273
0.960499302320212	0.899435592959895
0.960423624250832	0.898562430166388
0.960313159250067	0.897838147946650
0.960183131436240	0.898574228751189
0.960161778911276	0.898684105752935
0.960166533504415	0.898924839098691
0.960059385819438	0.899358771452329
0.960082087527927	0.899314260996220
0.960015246988836	0.898843953337713
0.960013335112168	0.899169037967849
0.960013966993382	0.900174699753071
0.959958130226119	0.901992270727762
0.960109915252177	0.903471448791376
0.960200095414190	0.904808887294924
0.960134118281212	0.903791942811672
0.960201632097269	0.902363105213004
0.960204977718196	0.900801482470499
0.960177504239504	0.899258392851369
0.960143629095961	0.898244957199865
0.960019756683770	0.899175660513323
0.960041660715246	0.899446843425405
0.960056722339488	0.899548950139986
0.959945846110728	0.899480337345099
0.959985999999878	0.899056456361246
0.959989899169035	0.897751831097120
0.959995669770941	0.896824157828793
0.959988609287780	0.897043826368347
0.959900107665598	0.898821894954755
0.959990847484240	0.900033803342421
0.960090374504993	0.901267747715442
0.960080455596269	0.900058971753477
0.960167304004441	0.898759850852882
0.960183059902683	0.897550638521195
0.960142906701813	0.897103805827296
0.960075008026863	0.896888048757235
0.959988357540140	0.897786556221913
0.959987532524378	0.898037108691598
0.960003629460348	0.898436888244464
0.959883503931461	0.898943826986700
0.959898120876153	0.899212768249587
0.959822655798142	0.898429246586441
0.959783248652201	0.898412971062715
0.959727593133366	0.899267275501562
0.959616414410464	0.901219019551492
0.959722674266748	0.902920879135824
0.959803081861066	0.904018067980476
0.959760982847735	0.903105380399077
0.959843109215453	0.901518671529601
0.959856694825742	0.900153688238622
0.959851184338369	0.899164749838092
0.959841065293787	0.898674392897663
0.959773983607745	0.899944985275930
0.959847137471848	0.900235425778877
0.959917465423328	0.899747008523340
0.959869516462479	0.899578146417426
0.959980899550622	0.898555122770372
0.960049109885633	0.896687397080113
0.960085564708596	0.894852423877166
0.960069023348416	0.894359856140942
0.959937957046842	0.894162529745237
0.959967661766096	0.894073028211828
0.960010139941677	0.893407245296449
0.959966037823986	0.890631155570711
0.960063628370619	0.887804880457311
0.960073891225051	0.886092892460356
0.960039739116609	0.885424149187942
0.959965904505495	0.885138690601097
0.959876408673010	0.885871595458790
0.959885475792134	0.886245881112732
0.959922169980685	0.885776108419069
0.959836624218157	0.886008573288943
0.959868868298535	0.885625257266874
0.959792666444369	0.884633583360563
0.959769623770781	0.884595421484998
0.959728083044496	0.885381165574960
0.959638051293397	0.886255883334531
0.959754911454735	0.888023235246231
0.959814549727149	0.889204172785624
0.959715538673618	0.888041452920706
0.959746338152517	0.886414209275084
0.959720488395722	0.885219330029956
0.959692871201990	0.884466491008905
0.959652727533036	0.884480065733052
0.959542608031458	0.885921524584387
0.959580498882880	0.886749678783339
0.959641630157962	0.886846595443588
0.959571641312370	0.886838678498462
0.959648324527181	0.886268388979273
0.959671066278131	0.884878216603013
0.959695990146714	0.883340019264955
0.959706393201522	0.883576636061813
0.959648157596171	0.884648583413942
0.959770005844095	0.886489712638289
0.959914280171820	0.888227614123810
0.959964185612031	0.888020044259746
0.960117800224385	0.887240541383361
0.960171697729781	0.887100931219349
0.960167839125595	0.887082729778199
0.960116631356402	0.887808400787888
0.960049039395212	0.889731307813866
0.960065399950852	0.891324063793029
0.960111057166733	0.892278044866012
0.960028162352948	0.894121457672848
0.960087873426525	0.894436651984171
0.960048266853244	0.894270286876802
0.960065098405168	0.893828507545665
0.960056364429515	0.894106281804717
0.959996614370149	0.894834119081157
0.960147977002874	0.896170633353927
0.960254381911376	0.897158179294272
0.960233042760535	0.896762423527104
0.960354546562211	0.894481395148306
0.960392406916530	0.893006457906652
0.960399725601779	0.891430959476278
0.960392647526774	0.891086712470574
0.960313855827422	0.892327407407034
0.960369486678856	0.893394418380160
0.960432486786034	0.893392376894101
0.960371387094111	0.894711135232845
0.960475149395429	0.894806272587314
0.960528206760400	0.894331025113510
0.960570512800467	0.893382538637231
0.960546227731857	0.894208643835275
0.960402756793077	0.895359770598754
0.960409910983553	0.896987680276543
0.960424665227422	0.898519227499682
0.960360864033858	0.898552931492451
0.960451108353744	0.897452675360123
0.960428166474549	0.897348352029874
0.960358402091184	0.896847929048174
0.960246775502623	0.897741921510602
0.960119084391846	0.899271355675157
0.960093415284354	0.900426327120059
0.960107868677616	0.900745751744498
0.959991991394177	0.901818246520977
0.960012981514030	0.901904711378301
0.959926226957439	0.901643610442295
0.959918618395003	0.900919269148422
0.959907356959483	0.901453281972227
0.959857627607023	0.901534261313977
0.960006324087754	0.902469877553901
0.960091711499016	0.903450336052647
0.960027091663050	0.902338647551011
0.960112714025009	0.900455347523918
0.960115841954806	0.899477612041364
0.960109695565471	0.897829117717970
0.960073210065858	0.897971240898849
0.959944497544536	0.899441421769260
0.959955043782873	0.900679767345520
0.959969729589251	0.901264374744530
0.959859748999098	0.902851818510848
0.959906826371245	0.903977113025648
0.959903995216491	0.904370902286577
0.959915304274522	0.903905395481251
0.959903563810729	0.905447253122589
0.959816566230719	0.906767716004013
0.959895238708107	0.908868650290297
0.959981276348756	0.910987614327446
0.959966283528233	0.911280868917126
0.960053321662060	0.910494449507855
0.960055661255460	0.910011687431134
0.960014618664727	0.909104104497383
0.959933050833712	0.910007790949935
0.959842355502430	0.911251822633493
0.959839561415801	0.911942514838246
0.959867323896096	0.912194976631814
0.959756902857762	0.913236080724429
0.959788794736074	0.914361324204587
0.959714989469523	0.914530304987743
0.959690638716670	0.914690623869137
0.959649165914715	0.916111099603851
0.959559147332251	0.917023186773956
0.959676625545910	0.918019286620587
0.959764850930274	0.919433269479202
0.959723580599471	0.919428916038097
0.959816728474636	0.918006891965838
0.959843251988725	0.917262109536537
0.959840415200255	0.916133132491247
0.959829086450492	0.916882985624047
0.959769411882659	0.918748431667197
0.959844936203173	0.919859918338538
0.959933987412958	0.919817592186183
0.959904977344120	0.921099718497959
0.960031802102252	0.921683417774625
0.960113583186617	0.921486090096224
0.960168974590914	0.920599707028166
0.960161382166900	0.921179677984963
0.960032976505992	0.921884068461786
0.960061103036740	0.922731859507958
0.960097925914487	0.923423862659733
0.960061937634897	0.923405330307841
0.960159309225311	0.921985710610582
0.960171317938458	0.921148500503471
0.960134755954094	0.919724098258589
0.960049432594177	0.919998537262605
0.959945517825825	0.920657946358117
0.959939836821439	0.921129811112472
0.959976991907532	0.921083355163660
0.959892850380828	0.921626835343847
0.959931022671664	0.922233163196055
0.959857943982224	0.922554307973945
0.959838293922201	0.922841335468017
0.959797786051986	0.924268173110353
0.959712509947598	0.925063456056692
0.959842644933150	0.926448758373874
0.959904656442133	0.928032169219450
0.959809995454547	0.928354586414204
0.959854009017375	0.926778105644796
0.959834769406755	0.926221613615934
0.959814940826390	0.924383385325113
0.959757442731426	0.924486438306003
0.959626099652970	0.925398131153687
0.959640753181312	0.925964488567907
0.959699066561659	0.925844082395728
0.959640330691645	0.926637657628719
0.959720612154021	0.927268499731434
0.959741554780134	0.927561950284002
0.959766775442504	0.927172595833688
0.959781172540529	0.928247284475881
0.959730995062528	0.929456096353980
0.959851900926869	0.931204337197221
0.959977715684086	0.932661253899922
0.960018444766726	0.933533025603974
0.960168980123248	0.932911886044851
0.960225363601233	0.932567258191648
0.960229749622819	0.931800454513910
0.960169393852678	0.932528805884048
0.960092955297654	0.933745492865457
0.960095069181642	0.934769419795147
0.960146075210098	0.935408711690846
0.960071007211207	0.936412430932372
0.960133788928449	0.937381516462095
0.960098221636627	0.938065521738832
0.960115722115336	0.938875234752225
0.960105460188684	0.940651988898342
0.960057882301030	0.941340110570193
0.960211732197150	0.942518429689488
0.960317744119073	0.943853869873222
0.960290067722313	0.943514305523959
0.960398005328151	0.942331308378835
0.960433863543063	0.941201957064076
0.960444622781483	0.939224930496300
0.960423995606575	0.938659382234038
0.960338085184398	0.939358558861089
0.960388180932770	0.939775998446307
0.960464500202677	0.939318190707596
0.960424419220764	0.939420741156209
0.960529176958477	0.939495883125221
0.960586800203836	0.938925793755388
0.960631150057733	0.938128417942005
0.960604636957944	0.938553742921725
0.960474966309196	0.939103632855186
0.960482006745231	0.940285662765608
0.960492121344420	0.941059411694874
0.960426713473034	0.940657389674454
0.960507502171432	0.939070934068791
0.960493771046913	0.937767109511119
0.960428420179345	0.936305428195085
0.960300878347091	0.936331751990730
0.960163537225057	0.936885655839711
0.960129884276467	0.937516589579073
0.960156974417093	0.937282332204750
0.960059067837032	0.937387715410335
0.960084880038339	0.937840637159481
0.959998161267356	0.937913144749264
0.959997135129835	0.937811853560099
0.960001961862726	0.938764116008426
0.959979613629670	0.938580728464288
0.960147319390111	0.939437570599083
0.960251645254935	0.940562313853144
0.960191419548991	0.940536842650082
0.960287239298614	0.938933508017074
0.960313587650217	0.937693712483949
0.960308202203189	0.935994190134176
0.960260129002479	0.935392763077523
0.960123970227425	0.935676243571375
0.960128272069126	0.936256863180709
0.960153330888016	0.936141804263349
0.960049855882444	0.936590674389459
0.960094219665854	0.936935354229517
0.960086421270787	0.937109011355650
0.960095370743903	0.936826995769957
0.960085307885392	0.937551357545123
0.960002472384575	0.938370251315133
0.960081947386375	0.940096475317184
0.960168087539079	0.941467467851447
0.960146511084011	0.941533435917170
0.960242921994653	0.940055271631717
0.960266982534197	0.939315588074034
0.960238856514646	0.938442563371963
0.960165427493891	0.938486807746637
0.960076584394041	0.939056896060655
0.960074739696903	0.939671008919400
0.960110947390167	0.939610024123668
0.960012845624317	0.939711977726427
0.960053493212694	0.939969348803430
0.959976847986455	0.940212299238270
0.959949181939680	0.940817257451222
0.959905718554060	0.942144227831511
0.959819003893081	0.942385611002204
0.959940970377986	0.942969583090875
0.960032949024021	0.943679141070271
0.959987542491108	0.943286262315109
0.960085245643579	0.940958574774412
0.960114140871408	0.939534558014264
0.960114051477716	0.938018028002587
0.960095938062127	0.937008281011207
0.960020907246989	0.937190650808741
0.960085401481690	0.937719147515603
0.960167780577978	0.937778321059454
0.960131590572447	0.937483474620259
0.960247039068568	0.937049341942844
0.960310025713316	0.937030784417521
0.960352160448236	0.936766481844533
0.960336398217827	0.936622490156916
0.960208129496925	0.936510925687381
0.960230496811979	0.936894647513149
0.960263828037622	0.937803438333374
0.960209996837960	0.937243276365481
0.960308715548998	0.935173469602798
0.960323074987895	0.933812942408550
0.960291180685580	0.932668480517791
0.960211663310674	0.932223375788085
0.960115750695383	0.932304394110270
0.960122005665160	0.932451404150993
0.960170607337024	0.932652537638891
0.960101030634978	0.932409683918156
0.960149023032852	0.932150085383112
0.960071168319865	0.932569632380718
0.960057246505486	0.933733592679406
0.960031494620264	0.934988748361631
0.959972349219510	0.935168406402331
0.960107376173943	0.935932113251111
0.960182241422634	0.937193432589143
0.960089974399865	0.937036146038966
0.960150158612118	0.934558230145711
0.960143910276552	0.933039701203515
0.960128673261702	0.931515666773213
0.960090458942456	0.930893705717510
0.959972826876967	0.930693448043965
0.959991871201652	0.931033744344638
0.960047750066388	0.931035531692731
0.959982727961787	0.930617652207089
0.960062098729746	0.929923338309316
0.960079333048236	0.929500339257319
0.960103758701993	0.929650673025027
0.960115682411602	0.930079724382850
0.960060855307260	0.930394587493651
0.960176002023460	0.931560298035393
0.960307012438725	0.932897556558348
0.960349960088045	0.933088042614551
0.960508811747884	0.931542098323556
0.960573614899573	0.931059860532123
0.960571771035676	0.930747838216093
0.960507441616095	0.930607191499557
0.960428685147063	0.930659316463102
0.960422938942410	0.931315628482065
0.960464454009959	0.932236001207351
0.960390231190933	0.932334742410678
0.960455396592287	0.932310990139171
0.960407847132177	0.932775003232472
0.960412791612427	0.934399596517431
0.960402751160823	0.935776062251924
0.960365565322285	0.936032512312670
0.960517680730348	0.936467386117624
0.960628320790181	0.937985002232205
0.960608812472494	0.938180952132438
0.960737241122327	0.936336296674914
0.960789860885638	0.934926975457264
0.960797702576478	0.933648364302102
0.960793743835708	0.932687707713438
0.960725600159538	0.932271715305421
0.960764594053547	0.932723030296718
0.960832645060449	0.933325263002045
0.960785016735593	0.933316613560245
0.960886247047566	0.933142079744562
0.960936598445092	0.932435820414711
0.960979060655191	0.932845482697055
0.960956207061998	0.933346948438823
0.960824404729566	0.933913182442604
0.960830889911116	0.934786924511169
0.960844194432953	0.935857170864617
0.960778646274862	0.935910791896085
0.960861900923377	0.934706414407752
0.960855171249500	0.934024325507424
0.960786369233107	0.933671573097285
0.960673662199202	0.933547680100176
0.960546087115617	0.933659716444225
0.960514342240454	0.934437513994409
0.960529398671593	0.935143811515810
0.960428713734816	0.935458259505008
0.960452539904128	0.935435897068824
0.960356735868781	0.934646390845680
0.960344512861783	0.935285264806770
0.960342951191161	0.935852776382415
0.960314729862891	0.935743634532978
0.960475820619875	0.936861226350062
0.960574953186473	0.938134980576487
0.960514449979026	0.937262269690015
0.960610154663556	0.934600916482231
0.960630244269374	0.932589443883401
0.960625266003888	0.931300907404904
0.960590540082251	0.929994756757956
0.960475224779004	0.928876200154224
0.960482054764170	0.928765015862357
0.960500405114939	0.928727343733684
0.960404427983863	0.928262032388587
0.960463534843939	0.928088089648150
0.960461865562941	0.926975596155150
0.960484562675081	0.927180507632055
0.960487972074327	0.927418890619086
0.960420392290039	0.927859127931789
0.960500787786551	0.929468796958714
0.960591586138879	0.931085502103421
0.960583976668568	0.931140686509781
0.960685861899439	0.929958983705197
0.960715307450364	0.929380996239705
0.960689068748159	0.929237079990758
0.960612244375487	0.928843345177546
0.960522806633383	0.928564181186547
0.960506346025301	0.928850316201082
0.960527956409436	0.929415357706692
0.960430318681264	0.928604369463925
0.960470952965716	0.928608158358084
0.960387039224295	0.927796224636664
0.960363064949991	0.928069551496119
0.960325715750777	0.928334133623754
0.960245583379201	0.928253530124948
0.960353926244732	0.929298485146358
0.960437792266096	0.930260377872355
0.960394887231722	0.929250506217699
0.960500813138579	0.926539333545599
0.960523173296737	0.924597469171548
0.960509382733493	0.923417665271699
0.960489998126610	0.922531246707376
0.960423470596742	0.922395912170971
0.960475601258598	0.923209511986650
0.960544002831435	0.923728568112647
0.960504297199570	0.923005003971268
0.960630646781254	0.923134086220110
0.960706419908895	0.922802142135131
0.960751508984313	0.923685163095489
0.960738868164722	0.923727385051977
0.960619437339189	0.923927561934159
0.960638667967923	0.925346462365323
0.960677537662735	0.926736129817290
0.960634633227456	0.926797117045870
0.960741944139890	0.925774860021406
0.960761590978875	0.925386827743748
0.960728158114559	0.924989401980714
0.960646382547161	0.924091286799184
0.960558238733582	0.923140393562996
0.960545211628712	0.922843180694090
0.960573272729814	0.922425683474773
0.960496409285575	0.921204942329937
0.960544102569803	0.921617374169840
0.960476324316251	0.921714160074378
0.960460907385309	0.922602924920051
0.960427184640902	0.923361833571407
0.960367991968286	0.923214936196784
0.960506175134443	0.924052733878195
0.960574024568643	0.924528242389906
0.960479980433160	0.923716344171841
0.960535240773824	0.921347309221166
0.960522385393236	0.919745532423745
0.960480341494604	0.918336782013720
0.960418494406777	0.916757919609782
0.960294911750451	0.915430842607602
0.960303324133989	0.915618700646853
0.960344230768617	0.915148652268442
0.960273577643278	0.913229393244347
0.960357701938361	0.912618383547387
0.960380284325294	0.911852695970313
0.960398189208459	0.911907093359065
0.960391404792933	0.911550998190053
0.960335552632715	0.911501575136897
0.960446839272121	0.913150819720780
0.960558715175456	0.914426163420550
0.960586450073719	0.914682142467480
0.960733700405385	0.913568160720642
0.960799270201747	0.913443501007884
0.960778083536419	0.913520653502733
0.960704728174561	0.913325816869988
0.960617715679036	0.913216519355690
0.960599164900998	0.914441651974757
0.960616565714085	0.915223332745220
0.960529010291194	0.914974069028165
0.960585540191772	0.916056448930833
0.960538819308598	0.917141532256514
0.960540023227049	0.918752921529023
0.960513370604727	0.920219564182172
0.960472445943852	0.921021270273628
0.960635633277192	0.922976370915682
0.960734784911334	0.923740019999243
0.960698347724723	0.923134254671541
0.960807987308182	0.920712432985152
0.960847258115358	0.919319611792184
0.960823525081506	0.917987128326189
0.960786782061755	0.916452969810352
0.960694909781139	0.915761143143708
0.960716872620645	0.916566099724381
0.960746644432528	0.916731868382099
0.960677705243271	0.915944841711276
0.960772909652295	0.915859249254873
0.960826281461988	0.916061113538210
0.960861333582391	0.917091036038568
0.960814246302276	0.917654350547258
0.960681225389078	0.918174841209451
0.960687029153462	0.919673572706622
0.960682388991272	0.919941154863430
0.960595823662522	0.919667424220635
0.960662902963680	0.917835217476576
0.960654243822723	0.916880505200837
0.960566790637121	0.916478900967940
0.960442349884729	0.915950420570691
0.960318609115736	0.915729643082658
0.960288011523709	0.916908126666670
0.960298151198000	0.917484397531340
0.960201017565372	0.916999767596112
0.960232062145914	0.917734483964901
0.960157950325282	0.918384094083915
0.960144705887551	0.919534560938910
0.960130411177503	0.920252736811984
0.960104061791077	0.920406236533017
0.960270769666277	0.921457267905423
0.960361623390649	0.922189269586279
0.960290910932531	0.922174988867120
0.960386036433123	0.920002311289514
0.960417937773338	0.918629292426850
0.960388875363027	0.917336569313286
0.960334527497137	0.915585578311261
0.960207147349517	0.914416455068609
0.960195787686715	0.914932238977561
0.960192406835824	0.914855758664269
0.960061164320149	0.914451126918423
0.960086874605681	0.915056157454684
0.960077958884361	0.915897636287894
0.960073761242644	0.916868523710441
0.960041356131667	0.917112753843447
0.959961516119790	0.917696247703022
0.960042456198081	0.919303281186783
0.960121284624662	0.919688143089358
0.960097536246746	0.920123445039836
0.960188289222603	0.918687785516099
0.960228629550962	0.918087869924337
0.960186456380595	0.917723860269814
0.960109941831241	0.917057690480501
0.960028394357737	0.916676175492571
0.960013899980794	0.918112870922124
0.960029495816956	0.918500672547160
0.959922626338008	0.917813302575487
0.959953241183148	0.918561267272641
0.959886193593177	0.919536930230190
[truncated: 15,000 more rows]
