# Supplementary material for: Dynamical Hurst analysis identifies EEG channel differences between PTSD and healthy controls
Source: PLoS One. 2018 Jul 3;13(7):e0199144. doi: 10.1371/journal.pone.0199144 (PMC6029761; doi:10.1371/journal.pone.0199144)
Supplement: S1 Appendix — Zip file containing files: Standard Deviations of Healthy 1 - H3_w3.txtStandard Deviations of Healthy 2 - H4_w3.txtStandard Deviations of Healthy 3 - H5_w3.txtStandard Deviations of Healthy 4 - H6_w3.txtStandard Deviations of Healthy 5 - H7_w3.txtStandard Deviations of Healthy 6 - H12_w3.txtStandard Deviations of PTSD 1 - P1_w3.txtStandard Deviations of PTSD 2 - P2_w3.txtStandard Deviations of PTSD 3 - P8_w3.txtStandard Deviations of PTSD 4 - P9_w3.txtStandard Deviations of PTSD 5 - P10_w3.txtStandard Deviations of PTSD 6 - P11_w3.txtHurst Values of Healthy 1 - Hurst_H3.txtHurst Values of Healthy 2 - Hurst_H4.txtHurst Values of Healthy 3 - Hurst_H5.txtHurst Values of Healthy 4 - Hurst_H6.txtHurst Values of Healthy 5 - Hurst_H7.txtHurst Values of Healthy 6 - Hurst_H12.txtHurst Values of PTSD 1 - Hurst_P1.txtHurst Values of PTSD 2 - Hurst_P2.txtHurst Values of PTSD 3 - Hurst_P8.txtHurst Values of PTSD 4 - Hurst_P9.txtHurst Values of PTSD 5 - Hurst_P10.txtHurst Values of PTSD 6 - Hurst_P11.txtOriginal Data Healthy 1 - H3.txtOriginal Data Healthy 2 - H4.txtOriginal Data Healthy 3 - H5.txtOriginal Data Healthy 4 - H6.txtOriginal Data Healthy 5 - H7.txtOriginal Data Healthy 6 - H12.txtOriginal Data PTSD 1 - P1.txtOriginal Data PTSD 2 - P2.txtOriginal Data PTSD 3 - P8.txtOriginal Data PTSD 4 - P9.txtOriginal Data PTSD 5 - P10.txtOriginal Data PTSD 6 - P11.txt. (ZIP) [file pone.0199144.s001.zip › Hurst_P1.txt]

0.954800885850718	0.965707767983662	0.915850585063390	0.927024893270802	0.901228018708363	0.946621841178401	0.884358778377033	0.883739572236766	0.902829725766660	0.934030041141064	0.954226907270173	0.895446527050505	0.939105239839799	0.963581955600147	0.913732472614478	0.897104371491002	0.923755132682532	0.926614771915023	0.852009197627946	0.923406693563731	0.931529124205027	0.939859013201312	0.901847973501550	0.886954803407803	0.935545255805080	0.897299236788780	0.914255441913221	0.945929580871467	0.946872656791526	0.960213931417850	0.890012105319861	0.700159536736074
0.954913022404999	0.965694790576385	0.915946701804999	0.927055725018355	0.901436623654338	0.946547293867538	0.884311990672349	0.883728981120879	0.902859307014452	0.934162111632298	0.954233048845346	0.895411514466685	0.939065393483854	0.963528697657182	0.913788703162927	0.896983511515765	0.923688047742303	0.926677294889521	0.851920728852731	0.923448981142806	0.931585525261365	0.939836959166674	0.901932021822624	0.886841583301378	0.935563705217550	0.897236755682445	0.914286184827636	0.945865487205164	0.946829435937809	0.960250826676302	0.889941072121970	0.700251780443424
0.954880833725215	0.965593003864986	0.915900380613310	0.926985951910252	0.901484311048925	0.946485990228890	0.884153483436156	0.883679724156035	0.902846356308782	0.934196402014291	0.954204131092016	0.895443955940075	0.939142854001059	0.963477463378169	0.913793978945703	0.896975679343371	0.923618005195479	0.926609771796307	0.851818268675120	0.923434323438991	0.931638648633975	0.939809619428853	0.901866826836661	0.886869865801869	0.935504360223640	0.897290867149547	0.914285608621071	0.945753488098984	0.946782597676672	0.960220268691394	0.889883103367666	0.700361328469312
0.954791336407896	0.965557463183485	0.915835153496109	0.926963049533426	0.901490254638569	0.946321362960299	0.884087794921127	0.883725269224136	0.902811336829918	0.934098393923114	0.954160289314916	0.895480102796357	0.939179413586363	0.963604052830332	0.913878869679951	0.896999193446421	0.923565206674830	0.926577322581182	0.851860387190513	0.923344692418592	0.931584875298972	0.939892451362339	0.901782551744951	0.886916545632706	0.935489596400148	0.897189132774903	0.914265316553762	0.945767813755318	0.946667159223777	0.960179523278424	0.889773840481974	0.700461466924060
0.954729172495975	0.965587192919907	0.915711529299570	0.926925817810834	0.901508714608187	0.946193485210649	0.884015897393854	0.883676399085105	0.902781209851494	0.933929782464774	0.954141998461352	0.895406893552741	0.939225203638626	0.963618065335732	0.913911834475442	0.896898984967048	0.923610279761293	0.926514405747875	0.851915676124530	0.923264515944348	0.931435779639259	0.939951199868298	0.901682229580517	0.886943848723329	0.935438191848355	0.897210330854353	0.914234680891843	0.945725223315373	0.946632969262409	0.960191321704721	0.889642091485428	0.700454642877544
0.954696074117585	0.965534571430028	0.915758059440064	0.926907250452406	0.901497862785450	0.946231406965936	0.884015146126997	0.883691190824691	0.902683670730893	0.933914384716611	0.954195555988380	0.895396628057825	0.939404051086591	0.963546304318582	0.913882542333689	0.896814693371582	0.923630189849317	0.926499062955472	0.851890113547754	0.923210779416538	0.931450197561173	0.939974643900931	0.901634821386894	0.886988978071609	0.935538842673633	0.897270918040147	0.914178873456089	0.945793119329239	0.946593649243463	0.960210355679852	0.889624343644560	0.700520566200296
0.954718803196708	0.965657312505492	0.915841982526740	0.926834802776154	0.901436917300451	0.946385536177606	0.884101595837048	0.883783080070994	0.902484266439558	0.933850886618308	0.954234142279358	0.895411970175378	0.939511506438490	0.963612322307837	0.913923548299260	0.896819355744982	0.923658171717655	0.926588269062736	0.851963535676164	0.923165093749640	0.931515002579206	0.939912999358919	0.901830014646660	0.887136619287001	0.935612252775402	0.897286156171613	0.914143804337727	0.945844602950052	0.946750508886711	0.960194919322217	0.889528393069870	0.700512882816025
0.954849934239713	0.965749582089009	0.915858819122976	0.926879646762748	0.901519018976953	0.946481063899455	0.884134424183382	0.883789329985376	0.902355419538720	0.933815379880783	0.954283363005794	0.895365270551600	0.939611216191629	0.963582295594506	0.913877434308902	0.896895600881089	0.923651692330951	0.926582868578489	0.852151555123498	0.923165805768452	0.931635360739822	0.939852634840032	0.901834649526796	0.887267642527654	0.935605310530243	0.897334872805950	0.914253311432889	0.945969255773844	0.946796241118769	0.960174775932734	0.889573184604582	0.700622461765342
0.954955522315893	0.965609981907610	0.915868341893925	0.926970074296671	0.901517467825501	0.946511214282207	0.884107461878132	0.883863047881853	0.902285648989668	0.933847435384543	0.954370948661156	0.895308750105872	0.939680134677621	0.963456776918157	0.913883032409136	0.896890867778506	0.923619942765787	0.926679946993052	0.852192103553442	0.923244566420570	0.931813320589823	0.939849318996502	0.901818624445539	0.887288161106341	0.935724004683129	0.897314103016537	0.914312531578542	0.945891423433947	0.946717082065093	0.960137833638050	0.889614892047917	0.700642031104070
0.955008564647736	0.965574815291019	0.915917288977535	0.926996703648478	0.901543911452129	0.946547221121736	0.884040196931848	0.883903268508706	0.902251647970891	0.933918621267598	0.954443836831350	0.895202370027511	0.939700495318100	0.963442273695261	0.913893131363197	0.896736932712539	0.923553986117350	0.926765737050692	0.852173756556489	0.923279720363824	0.931857111449479	0.939795346054677	0.901935462144002	0.887256100310287	0.935742917739213	0.897248932335738	0.914325879374101	0.945748558691926	0.946717006735183	0.960110030782954	0.889577591366709	0.700678645829998
0.954907111685019	0.965519726384765	0.915915339491495	0.926886331549997	0.901489294539940	0.946644879673528	0.884033169791382	0.883822141036407	0.902272649550935	0.933975839285582	0.954351616862718	0.895268339629445	0.939649363731258	0.963214005549950	0.913841746482911	0.896615295160827	0.923662206727597	0.926678500464606	0.852124601898490	0.923330487097705	0.931852088729363	0.939756028910423	0.902040097234320	0.887224299005789	0.935706439329176	0.897380186284734	0.914279752016164	0.945499570680390	0.946681526803641	0.960090135723507	0.889602711722956	0.700739004272547
0.954752603569065	0.965492719310309	0.915911960274643	0.926910618605725	0.901568195758471	0.946751867369228	0.884119428304537	0.883851629944693	0.902369541813035	0.933886699467861	0.954192602819920	0.895218209914977	0.939531607424832	0.963116302930540	0.913771145458046	0.896465105209319	0.923663065116466	0.926526965241552	0.852090957628468	0.923206319264127	0.931837538076975	0.939819453222189	0.902095604955938	0.887188549450247	0.935763940808442	0.897341520043874	0.914296685916130	0.945351798884575	0.946629964514483	0.960019119008674	0.889570183660411	0.700892358168898
0.954681058585497	0.965479557487154	0.915850630433457	0.926962725183667	0.901665492061007	0.946691063556241	0.884146410687897	0.883730197053787	0.902491694557201	0.933752207378900	0.954109875823751	0.895132737752293	0.939485070198913	0.963034376608853	0.913746824354857	0.896258740184337	0.923622480984901	0.926447740040031	0.852115225359376	0.923122253810039	0.931822944029611	0.939849202507056	0.902133252409981	0.887121682256593	0.935701128822599	0.897349881358714	0.914315880800268	0.945252832073126	0.946669496589698	0.959919305366331	0.889551745710412	0.701006328021307
0.954779430169513	0.965340848909275	0.915943899015629	0.926968927845036	0.901683903890618	0.946678492813054	0.884184475775127	0.883667770734639	0.902616547399833	0.933741707355460	0.954108830783742	0.895052448252649	0.939544646565361	0.963060387546237	0.913759986981070	0.896152770737996	0.923503856376690	0.926466817204828	0.852119313891452	0.923133612200196	0.931802690476111	0.939984479708315	0.902214475911153	0.887117231952303	0.935742411341948	0.897339524381710	0.914293176446944	0.945277950065092	0.946646269370009	0.959966931609065	0.889597045542846	0.701156491448397
0.954774157224835	0.965310525629800	0.916021706238156	0.926849014948683	0.901672820976079	0.946603557165170	0.884325389927604	0.883663195479158	0.902739387440772	0.933760629938522	0.954190645188191	0.895053812010901	0.939557811070595	0.963192113258045	0.913938675502350	0.896120320587491	0.923427441209321	0.926619827104218	0.852167965711175	0.923172940931077	0.931768911368163	0.940066724427450	0.902332809573273	0.887174218988893	0.935738391422382	0.897234077891859	0.914205237438409	0.945305308232221	0.946643152632318	0.959941764060630	0.889570393858958	0.701133181140062
0.954796274935863	0.965364355635203	0.915978444333425	0.926915401029156	0.901636889137750	0.946604445224754	0.884380785969549	0.883516660509164	0.902871805226171	0.933750500215976	0.954215862639311	0.895003069224066	0.939466362152094	0.963333677285328	0.913892230468208	0.896105774841094	0.923337547090454	0.926645311618122	0.852256797998258	0.923186886770469	0.931759162595012	0.940019679105097	0.902348204488788	0.887083603149677	0.935637812572976	0.897209660006129	0.914221795875615	0.945484453004044	0.946672381288105	0.960046037302235	0.889549992206059	0.701207555230296
0.954893224081060	0.965467789023368	0.916027707656697	0.927090867357673	0.901532164668574	0.946590476518681	0.884428524323566	0.883358090274497	0.902887957515331	0.933657828697971	0.954270310911280	0.895108779450711	0.939234430416618	0.963341905125907	0.913748790508385	0.896116911149023	0.923469505117204	0.926715027160351	0.852110778097306	0.923127092005757	0.931826751192599	0.939931266606551	0.902316317059989	0.887008581138831	0.935697099531786	0.897220885151885	0.914181489492373	0.945577681417387	0.946650000326545	0.960255153965304	0.889447796255530	0.701209617955879
0.955004705038786	0.965674081003699	0.916199097490146	0.927168278091841	0.901612778298661	0.946466651532612	0.884324946403420	0.883222714522953	0.902760146405769	0.933635817581122	0.954300792265135	0.895260006581406	0.939161752694532	0.963420446958608	0.913749150033634	0.896063567282569	0.923576920866761	0.926716378079752	0.851948684421803	0.923006014262990	0.931891933271025	0.939817561656133	0.902283900786373	0.886943514608936	0.935700565643911	0.897220689688582	0.914187969306906	0.945517646905002	0.946626019196380	0.960429543726074	0.889296912239708	0.701223865445114
0.954957252955034	0.965638646156924	0.916299330713092	0.927134525529641	0.901628062736946	0.946423049730772	0.884151134087845	0.883127232238763	0.902646748503757	0.933618218023071	0.954273572038005	0.895398705048982	0.939274029295365	0.963419644516918	0.913788793848086	0.896096068002357	0.923621136643083	0.926617279826591	0.851785362271717	0.922953113164260	0.931965178307845	0.939790258565981	0.902203142169688	0.886940475075197	0.935740956574166	0.897394685763594	0.914223540353758	0.945436921013719	0.946718594090239	0.960480332686928	0.889245601077746	0.701234173624266
0.954834818766386	0.965505263624476	0.916396135352085	0.927175917144974	0.901727474130329	0.946312876222983	0.884087528780063	0.883177573792351	0.902588812032937	0.933564275524991	0.954287397969828	0.895439343517218	0.939391920457676	0.963565090231963	0.913883352592039	0.896187908417429	0.923565557538872	0.926567245306328	0.851808079702302	0.922889714511616	0.931973400790460	0.939924324661823	0.902207411719588	0.886979219264593	0.935881681450989	0.897439168267096	0.914364536206114	0.945517461573334	0.946759029633657	0.960498620624279	0.889177206872592	0.701229835364867
0.954700020643158	0.965426969175966	0.916362790242387	0.927265594394002	0.901885816499585	0.946252228247744	0.884036707135789	0.883154027977849	0.902614765358804	0.933490704191635	0.954324849252946	0.895361065491857	0.939502917138613	0.963566105276396	0.913932721637283	0.896174838307244	0.923585086266170	0.926541843585605	0.851865080946864	0.922842321177906	0.931985659745518	0.940037728219860	0.902242000883702	0.886971823167622	0.935874632676543	0.897425745543548	0.914477764038562	0.945495186531860	0.946824948630817	0.960577042467352	0.889136167325342	0.701142322133381
0.954622897787657	0.965301714763151	0.916464943146774	0.927324660957819	0.901906393297697	0.946397054264593	0.884114637493469	0.883207999701207	0.902639876807931	0.933632003617429	0.954405791197156	0.895268500560941	0.939632017882793	0.963495412960555	0.913915686254433	0.896184731211117	0.923595168411967	0.926554573442087	0.851865164697376	0.922918197785811	0.932056151090033	0.940090430176166	0.902267425997296	0.887011506737934	0.935953597892323	0.897442288719239	0.914485877775088	0.945539712329865	0.946796906921889	0.960633835816805	0.889241553408212	0.701098323435769
0.954569211321890	0.965366285015547	0.916575507622943	0.927275345249292	0.901800877146167	0.946547475753217	0.884289759557982	0.883293239869255	0.902653015676115	0.933690257173186	0.954415078775823	0.895297115872130	0.939620743495341	0.963510652708654	0.914004341782898	0.896255878054070	0.923690429185036	0.926636996210523	0.851946398369892	0.922983360138858	0.932070132083915	0.939990676779825	0.902479807900742	0.887127966131674	0.935956055786629	0.897462810459111	0.914393815324738	0.945541167574124	0.946847714526457	0.960614286589767	0.889246394166018	0.700986535602383
0.954650888513532	0.965441347034539	0.916573490082615	0.927280089181481	0.901774619262385	0.946526684948855	0.884386736002548	0.883295648765467	0.902701727594068	0.933698832264879	0.954370931272233	0.895302294489266	0.939545053186388	0.963365813573512	0.913972412729583	0.896286877607297	0.923769729023194	0.926596406844461	0.852187816650043	0.923035386185890	0.932048366880551	0.939890698566648	0.902434802933024	0.887244118482195	0.935773991800182	0.897574450310839	0.914409373789401	0.945617586414472	0.946739322570948	0.960489724916093	0.889320946254509	0.701029029556473
0.954680969285416	0.965335198400628	0.916612598592878	0.927298734340264	0.901683457080949	0.946470647861943	0.884394400968797	0.883390859013417	0.902740760627738	0.933732791508768	0.954354859671263	0.895248029542098	0.939426655976577	0.963089812407371	0.913990291252815	0.896260681684806	0.923733311927954	0.926690235317512	0.852277452564162	0.923101383618969	0.932068916057104	0.939905551699498	0.902352308663678	0.887274508102280	0.935711001434968	0.897518194523156	0.914426790302984	0.945575391434333	0.946534809719023	0.960305992321815	0.889406657336857	0.701014792021231
0.954651642543554	0.965402297640259	0.916647941835959	0.927276415507251	0.901685723239310	0.946459515352800	0.884327430369469	0.883459652957130	0.902716063651190	0.933793079683877	0.954385675922661	0.895118896414599	0.939319999174638	0.962965073011057	0.914025127701050	0.896118848144644	0.923617260934262	0.926780156484728	0.852272988772524	0.923111117155161	0.932028880589078	0.939907517400872	0.902349658228440	0.887244993601241	0.935646646022733	0.897372305136059	0.914400793203926	0.945484099792219	0.946456678492968	0.960119777078897	0.889418423862362	0.701043353088848
0.954539267175434	0.965447393677159	0.916611107596769	0.927152550827201	0.901661622446196	0.946529042442476	0.884303788783843	0.883426584958283	0.902722198678253	0.933856958930903	0.954350342030888	0.895201258964920	0.939179649029736	0.962807913260451	0.914094611364463	0.896071219476638	0.923663478068235	0.926768924948871	0.852313947470239	0.923156519068059	0.932020668515032	0.939878083804738	0.902402371972358	0.887245311014835	0.935575155942510	0.897464196415349	0.914330095362792	0.945352864703012	0.946364245835897	0.959997971020134	0.889504118434160	0.701117518100414
0.954458655365810	0.965603425386947	0.916567501571093	0.927249223898547	0.901813936290301	0.946605110689557	0.884410398171701	0.883530403803662	0.902731914023992	0.933820482904336	0.954296199503649	0.895183379132134	0.939028927608503	0.962913650746697	0.914105920207456	0.896092166338130	0.923686867546509	0.926694232721642	0.852353732938299	0.923109710105857	0.932073436874273	0.939864963926371	0.902420057383206	0.887221292245674	0.935591244156568	0.897460612475961	0.914359762665989	0.945368902345649	0.946275861855707	0.959948589969838	0.889566871479772	0.701232745293177
0.954523347291647	0.965761671102922	0.916430554839402	0.927342369795694	0.901991067042441	0.946598028182126	0.884428213879801	0.883489950871278	0.902805320545376	0.933803442790111	0.954309871146884	0.895103053051047	0.938983614402359	0.963055102447794	0.914119510577671	0.896116686165908	0.923712537190176	0.926662320961394	0.852419851472424	0.923117185226442	0.932129464744432	0.939800469161915	0.902428804038600	0.887118393659494	0.935512402116720	0.897539397432405	0.914401052267993	0.945436393604980	0.946328194041363	0.959980375058751	0.889657222390921	0.701252568079901
0.954695983518622	0.965742686922004	0.916424971049498	0.927369636444842	0.902077043484476	0.946702468111606	0.884432841227215	0.883506646372869	0.902871530302949	0.933915342226513	0.954351423493280	0.895150579517444	0.939116746372511	0.963227018698046	0.914161159197415	0.896142435228629	0.923722176922307	0.926706260279283	0.852410318833288	0.923209621201968	0.932137911257292	0.939851910997564	0.902531301838307	0.887094948379055	0.935588764059892	0.897660207007097	0.914377381273413	0.945607358466790	0.946381008614769	0.960150559583355	0.889773406669426	0.701304401201576
0.954694510195256	0.965793656102922	0.916391881777434	0.927283456652981	0.902127747592238	0.946700003180399	0.884523521663962	0.883592917496286	0.902924086603588	0.934027130103507	0.954328648386701	0.895259843171068	0.939233098412408	0.963414965762074	0.914324673260492	0.896155260512778	0.923734777893699	0.926830485401313	0.852399432185627	0.923310498831354	0.932132470087812	0.939879661884477	0.902643384521976	0.887122281709406	0.935664382740444	0.897711300049918	0.914386920595073	0.945673961048536	0.946464903776379	0.960162231954241	0.889789621078375	0.701182347238005
0.954697262528607	0.965806938123813	0.916284010538642	0.927320111796600	0.902193169409820	0.946747686165309	0.884548150950209	0.883552366644792	0.902974664065789	0.934094849082087	0.954246745447249	0.895269907361620	0.939219655150925	0.963429638162398	0.914269014467568	0.896166529110735	0.923671520333608	0.926862592512076	0.852429420020177	0.923418880544981	0.932062797198910	0.939847091506404	0.902679034406054	0.887023685349636	0.935656609319580	0.897790851813125	0.914513036735054	0.945798306132310	0.946554289889487	0.960203568281049	0.889812743560382	0.701147440252149
0.954738019946377	0.965763622772138	0.916240745673764	0.927433022610265	0.902222936912343	0.946870196204504	0.884551262518544	0.883511715315238	0.902993163645894	0.934064986867164	0.954252610938957	0.895355655789925	0.939015785399228	0.963276482447626	0.914168442799330	0.896178830105983	0.923740690549207	0.926982139686648	0.852253218699449	0.923412964218422	0.932108062174929	0.939791459555627	0.902728371814619	0.886900385247306	0.935823319251449	0.897870311532854	0.914523055482768	0.945808478785766	0.946554266782977	0.960249035824895	0.889774841961368	0.701063979208076
0.954825913642612	0.965764136530696	0.916246639122548	0.927462413155124	0.902356952309036	0.946890433145572	0.884444123407428	0.883474948188032	0.902943498112109	0.934122729639174	0.954252728642443	0.895446132695763	0.938901061814808	0.963256253433275	0.914138801757070	0.896070529721168	0.923777036258217	0.927042236492503	0.852120514695049	0.923378858972661	0.932186702314986	0.939769673599539	0.902776237199434	0.886824112134827	0.935830732411660	0.897879330235768	0.914485107291575	0.945686617150415	0.946456683919693	0.960332559116915	0.889711239348176	0.701008952074684
0.954756593895707	0.965637522453285	0.916157543627896	0.927349374440199	0.902327780932303	0.946909980059601	0.884246671069459	0.883397927235358	0.902860361980173	0.934107264153652	0.954206339079715	0.895531177612815	0.938922649113696	0.963210782607184	0.914065590601811	0.896048099075042	0.923772760462385	0.926949674446021	0.851985482285764	0.923328485904177	0.932249235785692	0.939757367649393	0.902687569470106	0.886864074173998	0.935775321116637	0.897982712280257	0.914444056475302	0.945560851322504	0.946352784702381	0.960335532528491	0.889679414271311	0.700977673614769
0.954638759696087	0.965581802449438	0.916092648095834	0.927263949689220	0.902289014050831	0.946787966287322	0.884166958751369	0.883424325106973	0.902746025273948	0.933958688606776	0.954136345720718	0.895525050434248	0.938927899511719	0.963317501744852	0.914109308391262	0.896034584537235	0.923734312813988	0.926868159680217	0.852010129144947	0.923192377984733	0.932195409143537	0.939848720660540	0.902587456356310	0.886890583879954	0.935749127333451	0.897896123420428	0.914369435723563	0.945577056829930	0.946196290246855	0.960331483885109	0.889544447956291	0.700964317253700
0.954554099845429	0.965626181793215	0.915974752435550	0.927187190803371	0.902295820834239	0.946606170982709	0.884120169526194	0.883289993900996	0.902650385967096	0.933752362959305	0.954041240350968	0.895369934005499	0.938931195223918	0.963304786427892	0.914070713630429	0.895892396274807	0.923796454408043	0.926788837320685	0.852044585509711	0.923038817373323	0.932045272163674	0.939907345440047	0.902520368757954	0.886869704510775	0.935656403829253	0.897848744605465	0.914277745132647	0.945521466695653	0.946125830400346	0.960398121113734	0.889377128252796	0.700870062731595
0.954508003676860	0.965662519317603	0.915988710022047	0.927161786581988	0.902326239317528	0.946527674076153	0.884171613895105	0.883164190942024	0.902531437076856	0.933713590697815	0.954038003279425	0.895303248436606	0.939029347030711	0.963236788124918	0.913987763157041	0.895796527728731	0.923827822530665	0.926796987871794	0.851970769996090	0.922950354051845	0.932027104223646	0.939927981943075	0.902536407833829	0.886825361697513	0.935716255926160	0.897835357892573	0.914235677177022	0.945571170262203	0.946071056080346	0.960428083630406	0.889333214559671	0.700864652117892
0.954499208908041	0.965872734218936	0.916086410025454	0.927081413629985	0.902282230338612	0.946548858414407	0.884321078527688	0.883083968101706	0.902377104461466	0.933669801402505	0.954032551631439	0.895315939338429	0.939049420826288	0.963298460556811	0.914001124547617	0.895859339052215	0.923906863502169	0.926913319687825	0.851983476681471	0.922935544497434	0.932038201614947	0.939894847002210	0.902769291470827	0.886848500745302	0.935772748710529	0.897802994166609	0.914235992382654	0.945604933701400	0.946187930459508	0.960431270924601	0.889213142481473	0.700814183758331
0.954634963707962	0.966049271939886	0.916136728820924	0.927085870690276	0.902349314069024	0.946499063610891	0.884400824287453	0.882973366571710	0.902342380237499	0.933699286670154	0.954076731514729	0.895233626106343	0.939043118587365	0.963250462461641	0.913950224999397	0.895984417832658	0.923910033167877	0.926928927132077	0.852131470383756	0.922992526613579	0.932073583108091	0.939910303922500	0.902786878034601	0.886866597004655	0.935753018879583	0.897792350076738	0.914350065358077	0.945700857632093	0.946186492499031	0.960368518874128	0.889258346766096	0.700891606518492
0.954731397432538	0.965946698572475	0.916171540746120	0.927149251931322	0.902296231375809	0.946419719431417	0.884437183236322	0.882956697717243	0.902383967340844	0.933757932352556	0.954163600684444	0.895068373904074	0.939014543918145	0.963122535364705	0.913975037701815	0.896048447914199	0.923884014894988	0.927040403468315	0.852149366236116	0.923091598539203	0.932162665527769	0.940021917408966	0.902756670455792	0.886823947017597	0.935855772273570	0.897675372349988	0.914406251233672	0.945633802901203	0.946048239764022	0.960252412817250	0.889353238760686	0.700879953255691
0.954758532082625	0.965901321807436	0.916187340390204	0.927148096650221	0.902266596110506	0.946339815844228	0.884425798717918	0.882950168292944	0.902413655960662	0.933852563215003	0.954282103164911	0.894845125441776	0.938962259276454	0.963150353713561	0.914032013399868	0.896030690536960	0.923811841858901	0.927131507290680	0.852111091186330	0.923153051376280	0.932125639714214	0.940075789165886	0.902829466216742	0.886792307364703	0.935857361968454	0.897486670617899	0.914383464477921	0.945549707186186	0.945920668033893	0.960144804067509	0.889336691067194	0.700875512410552
0.954615092016506	0.965841853409138	0.916102543426647	0.926992481048231	0.902134507128716	0.946362115803724	0.884433225005243	0.882824050394568	0.902446499021721	0.933942414297442	0.954273773993317	0.894821236285803	0.938845878125865	0.963032637541113	0.914026873963941	0.895996223269893	0.923884570605897	0.927017834134172	0.852033339367074	0.923210062262898	0.932056668134397	0.940116258227307	0.902857396895088	0.886768931022956	0.935802051182455	0.897508941176185	0.914303317286445	0.945402564244358	0.945783209569172	0.960080738060416	0.889355452645330	0.700880441234165
0.954433351658915	0.965856830166098	0.916027395196950	0.927004589410011	0.902121655926269	0.946396762802315	0.884475640491681	0.882834269843424	0.902462783017043	0.933840669184727	0.954215809351387	0.894726610114136	0.938671594025347	0.963016809676347	0.913957105864566	0.895896554193194	0.923861015037793	0.926842734402785	0.851949760963658	0.923078922618266	0.931998822638450	0.940187677864033	0.902858325582376	0.886732329052342	0.935812601007369	0.897411457244605	0.914277703293184	0.945337925909412	0.945639190468243	0.960008567351426	0.889301298146676	0.700927168735610
0.954349209562632	0.965922051049039	0.915938018706624	0.927054452227163	0.902123139389156	0.946315830166186	0.884437833317255	0.882726476284764	0.902486804181944	0.933677296244133	0.954196261565316	0.894608997805166	0.938591399321343	0.963024952657208	0.913912336371450	0.895734898777476	0.923808840582695	0.926754614782729	0.851915133250029	0.922983395464798	0.931963975814555	0.940201947888210	0.902858616239156	0.886607536512451	0.935707227185494	0.897413902644850	0.914224403769234	0.945296302931880	0.945619938056359	0.959929906446909	0.889248331679381	0.700867248809412
0.954452075512377	0.965840788850628	0.916032451101564	0.927057225221698	0.902062641155913	0.946327009092550	0.884415148722248	0.882696626361604	0.902525172620564	0.933614066089920	0.954215795797040	0.894541088306970	0.938657031072822	0.963097939047882	0.913889437526331	0.895611570168383	0.923662734990293	0.926765399076156	0.851855353532864	0.922937412718305	0.931938505129100	0.940324225357287	0.902911746200753	0.886570895657495	0.935690618162668	0.897416894023270	0.914144176193190	0.945389692593709	0.945615860903086	0.959981860352827	0.889285807827228	0.700818712590955
0.954424118840784	0.965812254008425	0.916101824581883	0.926935731722181	0.901996499370016	0.946265812040326	0.884519228797811	0.882722595359365	0.902589690475270	0.933571157723133	0.954258681811857	0.894533531716579	0.938709119394099	0.963253234666891	0.914030998672213	0.895521670785475	0.923546374490063	0.926876080509449	0.851854929880880	0.922905557083741	0.931904070363786	0.940368103841234	0.903004499581411	0.886617228255312	0.935633253791516	0.897352648032829	0.914022633794272	0.945428357636397	0.945651060749254	0.959941005130343	0.889255927581785	0.700631820445175
0.954419558351178	0.965823565607176	0.916054680971875	0.926943320552840	0.901946041143144	0.946262672406860	0.884560114098053	0.882636342553688	0.902699404160649	0.933504632729030	0.954241862110270	0.894432896942618	0.938645437989334	0.963376500388833	0.913908657364522	0.895425434965443	0.923449091620746	0.926884310006076	0.851974611760327	0.922876169410024	0.931862132240983	0.940309322839358	0.903023446210012	0.886534038699264	0.935506487231170	0.897359162581028	0.914010692894159	0.945554038854217	0.945686585583673	0.959998208650083	0.889220836607883	0.700548538907146
0.954479041606991	0.965894048478621	0.916116550004035	0.927061455962400	0.901860409358568	0.946286384927236	0.884627239747040	0.882582170901228	0.902740395357964	0.933402665065643	0.954235865898743	0.894451125979276	0.938423481497850	0.963329005902737	0.913695499729818	0.895365199830979	0.923563521490922	0.926955495298365	0.851928560295590	0.922811164272277	0.931865220261285	0.940241921745347	0.903040052132422	0.886500995920830	0.935541592777711	0.897401193788313	0.913993917733474	0.945578603098795	0.945656588857698	0.960128359132756	0.889132311868133	0.700384560023830
0.954592332483285	0.966106565173951	0.916258107608236	0.927116962358114	0.901965350813895	0.946251488524607	0.884615687480186	0.882591329003993	0.902640753627942	0.933401814712138	0.954233021301605	0.894556961969912	0.938332882148066	0.963357836808180	0.913622052834389	0.895287661782379	0.923683109882889	0.926967645780177	0.851885262855012	0.922752541400187	0.931854030958303	0.940113891942082	0.903110191883473	0.886464739566911	0.935484367891235	0.897423904532466	0.913998873153524	0.945492811153812	0.945608841020914	0.960209003922717	0.889044647640437	0.700230293282927
0.954572430732339	0.966126961335199	0.916323590457201	0.927167905774491	0.901987815829478	0.946313503932063	0.884576874661307	0.882618384927957	0.902568753264385	0.933463530384176	0.954200520455954	0.894710630480561	0.938417963684706	0.963399378337497	0.913608805412891	0.895340027298103	0.923800522656033	0.926939263625681	0.851800537027820	0.922784511872536	0.931845699311128	0.940069228161097	0.903127611632068	0.886525611960851	0.935470100944978	0.897678855721283	0.913991672284266	0.945436796396179	0.945698359367093	0.960199101432571	0.889075648632540	0.700076265613147
0.954517159513443	0.966059862564959	0.916383624228224	0.927298158640914	0.902054621343375	0.946264373559622	0.884617375364786	0.882772053549140	0.902560772206740	0.933464022030472	0.954192641615602	0.894844380928976	0.938508297885836	0.963601673655159	0.913647390587668	0.895467669812798	0.923821726792648	0.926931608379634	0.851909600394440	0.922788589528307	0.931808131388685	0.940192526871939	0.903167494979146	0.886626118536146	0.935557546489133	0.897806184590253	0.914043169668831	0.945581856464564	0.945769879892695	0.960200702853092	0.889059877654078	0.699940473141504
0.954435923354295	0.965990176128981	0.916307106374160	0.927442055124895	0.902161376824651	0.946210491372664	0.884578733863964	0.882837222507223	0.902550475186256	0.933423735651587	0.954260814676561	0.894785922624268	0.938624461674022	0.963610899281959	0.913648463971523	0.895457310109859	0.923888647828017	0.926896655904584	0.852036559900502	0.922784428681947	0.931787320762611	0.940289933064994	0.903165971999510	0.886670629141861	0.935502415471255	0.897872910941299	0.914078657501870	0.945594438027585	0.945858825625868	0.960251536479100	0.889031262789820	0.699716284885889
0.954387886683783	0.965772943774115	0.916346952856652	0.927537107832780	0.902154840352613	0.946345535869951	0.884605211561066	0.882987096732425	0.902499139540265	0.933536627994367	0.954362185871293	0.894659920207546	0.938816735618798	0.963517454499980	0.913590585438446	0.895436964071494	0.923878462007241	0.926854880894184	0.852048694803692	0.922826555661779	0.931840476923246	0.940358757482788	0.903128033483991	0.886722683162038	0.935546592294994	0.897919468367718	0.914053768791332	0.945637014747085	0.945838570852864	0.960220179844619	0.889117259576481	0.699543884524493
0.954356379996808	0.965748237736024	0.916434061377665	0.927530953309210	0.901999844634893	0.946505128942355	0.884689473218542	0.883116008773882	0.902434194751812	0.933556840098965	0.954400057380625	0.894610191120749	0.938887961236966	0.963517861328827	0.913624400208957	0.895493816409769	0.923949146872969	0.926841776684504	0.852103482985233	0.922856032195256	0.931843125808584	0.940274564212774	0.903244538497986	0.886840589423242	0.935540259313996	0.897965788908150	0.913911904756281	0.945668381723737	0.945911864086843	0.960143103376968	0.889128097301863	0.699315541087419
0.954434463046431	0.965772998035631	0.916398422440460	0.927589476452045	0.901914059610697	0.946519396838972	0.884680835507902	0.883115093851351	0.902454160367398	0.933544758173004	0.954411368781984	0.894614085675214	0.938871198002001	0.963426816953953	0.913519692437801	0.895595053893785	0.924029262124084	0.926699284276411	0.852312369745201	0.922902623241273	0.931795981109458	0.940170513792687	0.903098123888571	0.886938197205192	0.935369126509739	0.898152622295187	0.913849298464551	0.945818887648692	0.945845939118266	0.960071778202333	0.889214999314186	0.699236010467589
0.954431155472434	0.965692894666358	0.916393444314010	0.927664822223880	0.901785850967683	0.946521539986837	0.884606181174971	0.883214751888457	0.902442667235047	0.933610503076960	0.954451245534711	0.894640116282572	0.938806290075241	0.963228487451318	0.913465711096746	0.895750234159403	0.924017469522512	0.926689371065536	0.852364722344081	0.923006049072079	0.931780577554157	0.940169219073801	0.902943857190549	0.886964401875136	0.935351547584125	0.898187355210485	0.913782399965666	0.945850721018343	0.945739629963021	0.960005664723910	0.889291551264445	0.699074864608919
0.954330587153797	0.965829924644755	0.916410728285361	0.927681233918202	0.901791958203419	0.946562110222622	0.884470219489475	0.883310853392277	0.902338211913489	0.933666751354930	0.954519392332779	0.894621652508815	0.938789383337022	0.963198524200767	0.913472270222639	0.895785984374468	0.923913998999559	0.926732933436461	0.852335713004004	0.923032264583179	0.931687491087220	0.940162629851645	0.902901997723271	0.886956192595020	0.935394427154060	0.898085687589824	0.913754658558446	0.945867563678831	0.945701041773215	0.959978787315954	0.889257716085410	0.698925352371071
0.954109841058187	0.965923278081063	0.916379986747317	0.927554022020401	0.901811958424499	0.946651898064167	0.884408982542760	0.883301684269055	0.902260549300639	0.933684979913203	0.954506278695694	0.894783182088353	0.938741098253688	0.963092742224183	0.913542575954915	0.895826101626844	0.923973981914713	0.926727001136186	0.852368997450891	0.923044073715617	0.931607479988895	0.940115239303976	0.902938849379346	0.887003789541271	0.935429369281396	0.898160517057059	0.913749493695432	0.945801248198655	0.945603290218930	0.959981128018730	0.889245821747732	0.698775636186506
0.953954969551469	0.966153436494320	0.916346568394927	0.927587553867579	0.901983690861728	0.946712857554170	0.884493330512304	0.883413519180847	0.902178961683197	0.933545453911529	0.954482167829755	0.894793911700356	0.938629392079768	0.963196049315661	0.913557550991266	0.895878570992293	0.923970459489970	0.926697427276013	0.852437398280305	0.922883248000681	0.931601047843494	0.940066876011921	0.902965641157600	0.887047623984623	0.935541888341999	0.898097888007045	0.913873342167981	0.945771314840210	0.945508543501586	0.959977691159170	0.889211666881490	0.698650236275559
0.953984685606457	0.966352756403134	0.916192125480562	0.927585448771930	0.902165741397787	0.946666246124672	0.884522510646560	0.883367858604734	0.902162569733327	0.933406608376295	0.954573634765258	0.894691566265298	0.938595037368234	0.963277084391741	0.913609556738816	0.895875603539877	0.923974718700454	0.926699844639008	0.852534177464949	0.922775822598106	0.931610367107323	0.939925356128039	0.903002403286637	0.886991385668889	0.935543024984082	0.898070062816774	0.914029356792202	0.945669823942820	0.945553368649157	0.960001961715392	0.889224235029083	0.698405801090553
0.954222925611347	0.966304631515474	0.916183372157386	0.927531141559286	0.902234866293315	0.946732025483913	0.884572407866192	0.883391908180995	0.902146760623689	0.933414250736179	0.954723999142097	0.894667469981918	0.938721260683603	0.963306272010822	0.913735417515130	0.895845410224358	0.923963524949789	0.926778540784791	0.852560497321002	0.922780458123965	0.931560849061217	0.939868964309840	0.903152455157110	0.886962802366557	0.935706378642254	0.898098862045633	0.914169988563654	0.945656505039804	0.945610398495346	0.960087748173672	0.889311537711543	0.698198867159363
0.954317747983416	0.966302697560208	0.916179615576120	0.927375529067096	0.902238648289152	0.946674163373535	0.884709906308022	0.883496098153542	0.902182598300375	0.933489914157669	0.954849599879764	0.894703661938080	0.938843143108649	0.963382220709376	0.914024823765954	0.895840305690421	0.923969515699074	0.926987447012251	0.852634012846996	0.922848135797756	0.931503068335303	0.939841321801905	0.903325264690777	0.887020022479399	0.935865565307547	0.898069039024450	0.914311843179477	0.945625075507024	0.945708909662847	0.960007952809643	0.889330161005598	0.697828440527815
0.954376721947839	0.966271214154536	0.916169676966325	0.927373499990588	0.902290666761389	0.946621962274601	0.884812323718453	0.883470299057702	0.902280272629379	0.933602131695680	0.954876721270868	0.894650914989747	0.938861414710041	0.963336360222317	0.914106689007637	0.895897380313853	0.923896025185820	0.927117747603270	0.852759101290828	0.923018846797476	0.931387358843315	0.939787152086593	0.903418550814260	0.886960384764545	0.935946107645735	0.898090184933408	0.914590445688186	0.945756268963871	0.945806112699855	0.959982577126470	0.889408828197501	0.697599377327588
0.954478135535464	0.966190440174868	0.916232249981252	0.927448277809213	0.902366000559310	0.946630530497835	0.884911295077919	0.883441511493188	0.902427093452899	0.933649989500779	0.954948193960010	0.894641029669940	0.938730823071318	0.963135211214385	0.914131497940789	0.895931421056128	0.923935826349283	0.927312101500120	0.852652296721450	0.923120154551158	0.931404903034664	0.939739035424600	0.903532618302231	0.886859801095854	0.936208188996562	0.898070408100931	0.914744178801859	0.945829318627420	0.945845261159550	0.959986073809323	0.889418471615165	0.697360810856522
0.954613569035943	0.966228526800840	0.916305806255201	0.927442663005104	0.902548679905848	0.946564634327923	0.884895733359814	0.883451827605569	0.902478837623467	0.933782317976876	0.954994773498406	0.894649983706118	0.938709713718556	0.963068768388384	0.914218879007445	0.895842573143533	0.923893875850927	0.927420938270556	0.852556733182543	0.923172721577505	0.931438995512894	0.939688882769705	0.903624074297944	0.886766640366969	0.936298244416172	0.898014168183042	0.914770718317667	0.945745844085316	0.945802126513826	0.960012098333707	0.889365921663256	0.697197021033775
0.954617204842381	0.966154552754786	0.916234314332433	0.927321187058078	0.902576948356548	0.946526196056700	0.884756869922439	0.883402508840324	0.902491196607675	0.933832952199435	0.954987047823156	0.894695037002793	0.938807017531634	0.963013963636675	0.914266367160483	0.895871870550297	0.923831938409975	0.927401912358624	0.852425127920011	0.923173844253441	0.931485157388092	0.939619504351892	0.903553469836605	0.886812024902201	0.936294998635291	0.898059570148230	0.914762007903165	0.945609664040585	0.945749937949956	0.959975108226431	0.889305292780398	0.697084434305472
0.954560506473338	0.966159801861091	0.916158636849515	0.927278988887705	0.902562073718828	0.946393930542615	0.884699408796397	0.883448492240688	0.902484793338696	0.933744450887304	0.954938814569449	0.894747595295507	0.938832741809468	0.963135754828565	0.914392807785557	0.895951542298697	0.923771519783161	0.927378558647576	0.852438267309153	0.923096790507753	0.931428728713826	0.939660174590755	0.903447633940264	0.886878330729112	0.936307082661424	0.897959618459482	0.914756153340176	0.945594487668658	0.945651186060450	0.959923548012100	0.889181658816241	0.697011372605770
0.954521121509089	0.966215768906857	0.916022167004008	0.927219163306687	0.902547256363245	0.946291714552510	0.884617111698652	0.883409262408840	0.902492822214139	0.933594248532867	0.954929414295212	0.894690524817366	0.938863364086861	0.963121534968460	0.914444833685470	0.895887340011428	0.923810573977100	0.927309616048047	0.852495008871930	0.923031269362328	0.931288362346131	0.939691526896919	0.903313117969805	0.886924041442621	0.936276427582176	0.897972603304164	0.914742498853972	0.945518181371060	0.945625123755533	0.959925587303017	0.889053246830730	0.696869782131350
0.954510821458017	0.966157118937366	0.916061125410982	0.927223597289254	0.902501238217102	0.946326985309897	0.884612648935646	0.883436537825448	0.902437525759888	0.933588943323022	0.955002736816149	0.894687092637843	0.939032135254690	0.963015773445693	0.914401335244565	0.895840788117765	0.923817917360347	0.927277542270625	0.852473264511002	0.922996901000330	0.931289235563993	0.939690851657421	0.903212769789969	0.886971562179696	0.936390603754684	0.898019778653185	0.914705362120728	0.945547440698575	0.945590363042831	0.959906852887375	0.889055196945223	0.696827913222058
0.954555069607152	0.966246422595089	0.916148071033918	0.927148229811961	0.902402369687605	0.946451254001007	0.884707903955739	0.883538094504940	0.902286264520934	0.933558112104620	0.955052715571737	0.894693924811355	0.939128334060247	0.963053109159537	0.914414805939032	0.895881615326740	0.923832741811496	0.927330099963132	0.852557874133650	0.922974324758241	0.931346094920998	0.939612271305223	0.903379501845112	0.887117577861264	0.936467907181642	0.897998137628734	0.914664830245502	0.945583729022941	0.945752065293318	0.959864745568390	0.888992523558561	0.696723365221204
0.954713957427331	0.966279134142392	0.916194541144337	0.927151891032139	0.902456594207477	0.946490873000420	0.884776431151318	0.883561076494181	0.902216998722845	0.933541467909907	0.955123769757345	0.894604308206219	0.939188603336862	0.963001110114138	0.914328997362400	0.895965287860377	0.923812055343820	0.927295334016859	0.852770050577425	0.923004393227290	0.931448523568930	0.939552803402734	0.903378551163359	0.887249176118355	0.936449236457769	0.897997111469536	0.914761329249574	0.945717083320376	0.945791355918129	0.959800643260733	0.889075800730406	0.696726017786732
0.954849242563435	0.966092259856059	0.916231640688918	0.927183109210280	0.902439759773593	0.946482409648858	0.884785829398983	0.883649470463116	0.902207508735385	0.933612680232635	0.955219744477166	0.894483387486259	0.939222765086015	0.962854324120627	0.914318520298599	0.895961583800481	0.923756365333057	0.927367954105664	0.852841819307388	0.923125224909179	0.931631406464540	0.939549525975341	0.903349317841034	0.887259543208005	0.936545884507141	0.897938974968740	0.914796435721157	0.945671285132607	0.945702210467594	0.959724652199316	0.889178770830087	0.696620287083976
0.954910759549202	0.966030951092281	0.916324518682386	0.927170843853295	0.902443088516172	0.946480547308885	0.884732448856129	0.883717955326343	0.902211526157765	0.933719576800593	0.955278509212476	0.894305854142053	0.939205695859771	0.962834815078915	0.914312372474487	0.895802820736260	0.923672304559532	0.927407689227677	0.852849472338604	0.923199248001793	0.931691825402696	0.939489107408463	0.903450014015334	0.887181422507457	0.936544140377945	0.897837604696588	0.914773495779241	0.945578315294737	0.945667109365715	0.959659614693702	0.889185669187990	0.696500559768895
0.954791682445683	0.965932336236838	0.916351464100882	0.927035278882460	0.902374535720815	0.946561577596585	0.884738027202032	0.883630558038500	0.902262011687037	0.933825264977250	0.955190803943401	0.894288875535496	0.939130567323984	0.962636196278517	0.914253366000407	0.895671904993598	0.923759816258552	0.927304469647482	0.852817661172924	0.923280914843622	0.931709509128173	0.939429275018605	0.903515654436737	0.887086828256249	0.936483663668520	0.897916196112650	0.914681547567742	0.945373626771610	0.945607841794020	0.959572544362864	0.889226480900261	0.696375850613565
0.954626498474142	0.965870933350613	0.916365810745401	0.927055174302109	0.902419943644582	0.946647137812256	0.884823157631571	0.883652245870199	0.902360274848258	0.933748932309308	0.955028241984291	0.894177195310185	0.938981877893008	0.962560195685977	0.914177192858155	0.895519182369352	0.923751721726879	0.927109091896605	0.852773575314291	0.923149027704617	0.931716319793467	0.939464365911056	0.903550263666640	0.886978600352927	0.936514959287782	0.897838793548268	0.914656500260328	0.945241160909506	0.945534985255304	0.959444730272728	0.889207845885610	0.696285668959947
0.954557892389468	0.965834898542083	0.916300831699695	0.927100405166051	0.902468249568764	0.946574770384994	0.884825401554221	0.883537228655536	0.902478477419857	0.933635142442205	0.954955094959407	0.894035804411983	0.938899889077258	0.962518174642350	0.914140053126894	0.895314892261144	0.923719724895082	0.926991704618843	0.852768191493742	0.923074180533304	0.931722493336910	0.939463166487728	0.903555710314800	0.886843353599375	0.936421577854818	0.897817969816002	0.914602795570799	0.945154030841472	0.945547235398067	0.959311719297757	0.889208001972865	0.696122080936073
0.954676541058397	0.965670308706495	0.916378053456272	0.927110197949153	0.902466468425523	0.946548540018713	0.884821752585450	0.883479089380822	0.902584588090508	0.933649131458310	0.954975126324659	0.893879508115711	0.938929036333115	0.962597449852217	0.914095161933526	0.895223854034223	0.923617615441978	0.926954907728395	0.852728401591851	0.923098176619014	0.931715005679578	0.939570892844590	0.903589534564177	0.886762021004648	0.936424926626842	0.897779173499149	0.914511775955536	0.945184659018932	0.945512304027757	0.959323204334232	0.889269339940138	0.695994431429624
0.954709112523645	0.965635656130582	0.916417629532469	0.926970339321767	0.902440126341600	0.946456265192171	0.884901397813301	0.883493381712629	0.902670202019566	0.933679185578531	0.955073922305963	0.893842904750501	0.938942408212629	0.962775758104409	0.914217061315834	0.895230681933369	0.923553469378638	0.927039894260015	0.852731911311345	0.923160173310692	0.931680390171396	0.939645491139371	0.903652623024703	0.886762923129877	0.936385510453193	0.897659905268273	0.914380177046765	0.945231058625997	0.945503003712356	0.959265939156968	0.889252314097961	0.695715906735158
0.954778554167453	0.965698830930256	0.916315518273140	0.927008197460270	0.902399042474292	0.946438669771664	0.884921960901936	0.883371690239425	0.902768979893377	0.933681468126138	0.955121656008923	0.893753271909292	0.938836787808422	0.962945853462261	0.914111636029187	0.895259835540174	0.923481273693693	0.926994930689459	0.852774059621616	0.923205856267260	0.931637044566589	0.939592905984396	0.903618799887118	0.886640474065373	0.936265940622548	0.897637325686478	0.914361081755047	0.945414515882481	0.945530660210203	0.959341092801970	0.889232157393695	0.695553999971294
0.954908475565123	0.965806758163439	0.916308298978756	0.927149923014618	0.902268328263400	0.946423509855206	0.884953213212281	0.883223780670064	0.902743091049601	0.933589055234514	0.955213029682466	0.893812292657828	0.938612551942852	0.962954413273668	0.913917886075921	0.895305455747948	0.923626119913093	0.927012537854814	0.852606534657007	0.923157931617476	0.931667455605612	0.939490452599146	0.903546099360243	0.886538561702598	0.936311937490512	0.897642689087040	0.914270552491077	0.945500577746145	0.945506300015971	0.959522402141663	0.889140292446809	0.695383870214354
0.955027788480620	0.966046690822857	0.916422597987382	0.927190754703094	0.902316903592236	0.946292735285964	0.884836117480889	0.883112399949129	0.902574830826918	0.933531905779098	0.955264446353676	0.893925404337576	0.938555077011908	0.963013427582868	0.913875254040193	0.895256763880172	0.923769722669896	0.926964276260957	0.852429956792212	0.923029661517328	0.931693184249071	0.939382065236227	0.903487933801514	0.886461068883286	0.936302750811865	0.897636373956116	0.914223457835094	0.945428642792107	0.945479157344980	0.959676369310855	0.888989222293297	0.695246273744624
0.954983533615681	0.966042885344287	0.916481113901587	0.927146116278999	0.902309151523885	0.946270441491252	0.884669209399048	0.883013879446115	0.902437532292979	0.933496886331939	0.955246978549563	0.894013630633592	0.938700620134672	0.963012226494066	0.913870141484983	0.895269556072003	0.923854574296839	0.926859709872868	0.852229326087564	0.922960412158835	0.931729455143578	0.939371641948687	0.903377744256192	0.886443155618374	0.936351024050547	0.897824295471609	0.914202651658513	0.945314546385294	0.945573846608557	0.959728263651199	0.888945202267552	0.695136340925327
0.954851530222202	0.965949969870593	0.916572157153847	0.927198661260491	0.902375317703797	0.946175082908775	0.884609457852261	0.883059645886012	0.902362257648405	0.933435774404355	0.955258388903597	0.894022952184589	0.938857650955504	0.963152417118674	0.913945128672879	0.895364331029014	0.923840371847495	0.926776464739875	0.852233017950979	0.922897612940467	0.931702950724381	0.939530035779885	0.903341845654405	0.886464562472150	0.936486889350927	0.897877305976064	0.914296242290565	0.945359559235286	0.945642083031931	0.959752861180824	0.888894398911681	0.695040629630350
0.954694067733718	0.965911495132455	0.916552805369573	0.927276908511788	0.902504241868711	0.946136551586473	0.884543572375561	0.883026368211841	0.902382710536414	0.933374429126155	0.955310764178170	0.893924048909489	0.939010432381891	0.963148827322160	0.913993341722415	0.895358348500516	0.923908779228026	0.926730015619277	0.852278987064357	0.922871094637314	0.931682211040495	0.939676024444742	0.903342546151788	0.886469552007488	0.936479996670851	0.897865309954538	0.914376272789599	0.945307451969803	0.945734186388394	0.959844053884198	0.888863708108520	0.694896502527401
0.954607402053900	0.965808176627690	0.916669212616088	0.927333952649111	0.902528762950351	0.946302669317640	0.884598346813863	0.883070890804844	0.902391101222812	0.933514549354890	0.955406496284824	0.893806998268788	0.939186652177007	0.963083833336687	0.913974868702815	0.895373229489152	0.923940484282223	0.926732789961257	0.852285557465563	0.922965884803828	0.931725459173795	0.939741283909331	0.903352473136402	0.886529247648099	0.936563349084134	0.897876924025413	0.914377173975276	0.945313117806402	0.945716184029832	0.959898866986601	0.888968234532506	0.694812087691284
0.954563415699806	0.965872567097779	0.916790856053742	0.927288837388199	0.902415491388957	0.946451726661625	0.884762583907292	0.883158147317233	0.902380416612593	0.933573511380763	0.955416573634599	0.893812122735196	0.939216417290108	0.963079686697994	0.914085783284622	0.895440887070119	0.924042579774561	0.926814341043437	0.852380746755694	0.923059307235979	0.931731702742203	0.939628995904148	0.903545215178750	0.886680338078269	0.936572655122405	0.897876905769662	0.914278058669827	0.945284111338306	0.945785294635319	0.959879369935117	0.888938088738106	0.694653633507133
0.954652237500617	0.965901743764847	0.916786972206692	0.927294497614283	0.902368570275689	0.946429745759287	0.884832673982249	0.883153270033166	0.902391073046681	0.933574618128280	0.955379616420806	0.893795334910293	0.939158319979773	0.962896606050391	0.914081180788567	0.895465771081876	0.924114642964302	0.926775829291360	0.852636165642328	0.923132300476938	0.931685023700963	0.939497140260683	0.903485733779157	0.886836057944683	0.936426777129214	0.897969273854785	0.914292555182662	0.945334608366011	0.945687790814499	0.959742665887940	0.888965270067286	0.694633299384546
0.954681260179796	0.965747981122073	0.916816286902932	0.927280094520636	0.902266307999022	0.946388264674759	0.884819275710941	0.883232857542970	0.902379363859061	0.933610390267211	0.955382055425030	0.893733621706521	0.939047097535387	0.962587951911977	0.914116096371441	0.895455393344181	0.924056803615385	0.926872583414180	0.852750359801892	0.923215124076937	0.931692451963869	0.939462822661721	0.903374460515548	0.886910731380090	0.936406179444362	0.897893701980264	0.914312116663073	0.945279146997329	0.945486742409056	0.959540633877330	0.889021056008578	0.694534437485584
0.954636967228677	0.965778394431460	0.916844436748810	0.927228753954770	0.902273539855933	0.946380653145427	0.884730434568678	0.883302844141150	0.902304545639397	0.933661609588330	0.955438835354928	0.893596006693811	0.938942617383769	0.962438266641094	0.914158918760044	0.895345480397851	0.923906505136135	0.926961699254455	0.852765621199933	0.923232368314265	0.931642843753904	0.939422598413270	0.903326314996440	0.886949430914799	0.936376024238712	0.897718608547388	0.914292368449968	0.945212822948863	0.945379128962246	0.959347315404936	0.888994780383627	0.694438546460249
0.954515575993964	0.965789071748529	0.916798919316303	0.927068547177317	0.902251158862480	0.946471379121033	0.884698497781146	0.883248526816655	0.902272264673857	0.933740433080670	0.955431829005900	0.893671585570316	0.938798969670759	0.962269253936518	0.914216177118632	0.895325229037932	0.923917281763511	0.926960504818242	0.852824987472909	0.923290227174769	0.931639563950260	0.939353180037387	0.903344560188360	0.887041192527789	0.936315376711009	0.897771288498614	0.914212295439447	0.945103244528515	0.945236804927679	0.959213329143675	0.889042270912939	0.694378982317226
0.954408403039504	0.965936389928092	0.916750601927548	0.927137611852628	0.902390708939314	0.946564948336624	0.884788635499660	0.883329105551773	0.902245217930530	0.933701719627269	0.955396001687797	0.893662659436652	0.938643070133524	0.962383573230723	0.914198439334610	0.895370197408408	0.923897944028713	0.926900128310588	0.852884069123616	0.923233892408023	0.931713764488702	0.939316070705775	0.903335983851712	0.887085617314167	0.936330364995143	0.897740284310659	0.914231190108558	0.945125000182666	0.945094533469620	0.959152089130839	0.889067390768609	0.694369518191252
0.954454928596342	0.966087083384761	0.916629318648169	0.927210204051714	0.902550636958052	0.946566775435465	0.884796515988849	0.883257032692522	0.902288631465007	0.933672344409551	0.955428242120819	0.893587656249888	0.938559607321806	0.962544827885570	0.914191932003637	0.895402786327565	0.923889078805515	0.926887794078154	0.852935858036779	0.923227122162708	0.931811595477060	0.939239235102825	0.903332817395938	0.887055709834497	0.936240443524922	0.897793885649681	0.914264027015412	0.945192757078215	0.945090560540860	0.959187833649557	0.889109958070547	0.694257758064102
0.954641530361373	0.966061505062458	0.916655289923133	0.927238907984591	0.902637021084032	0.946658034950568	0.884787279988121	0.883241193325480	0.902337831676691	0.933767864179120	0.955492191034932	0.893619215243530	0.938659221172141	0.962755019797578	0.914203337537395	0.895457717040152	0.923856863895627	0.926941294012033	0.852899829009378	0.923313535219020	0.931870364043264	0.939248822604027	0.903426471481096	0.887071653028846	0.936322957253164	0.897888175657800	0.914241470961889	0.945343463818445	0.945098620599928	0.959347899899327	0.889178891658493	0.694192342937019
0.954649830612850	0.966113217953223	0.916659779902113	0.927146044735013	0.902670813148370	0.946640489537567	0.884835191925246	0.883327627847618	0.902373869133242	0.933876681037116	0.955502088553373	0.893712775256067	0.938763383810495	0.962981074351319	0.914350243026813	0.895518311316047	0.923811177906711	0.927081573110244	0.852864210794494	0.923409919295828	0.931904573988303	0.939243344518282	0.903532504912249	0.887113940385587	0.936403730056795	0.897911524728541	0.914233065135049	0.945423216421338	0.945148700909509	0.959352237236715	0.889142567402371	0.693961202744099
0.954665799261876	0.966135852459851	0.916582295113207	0.927174473116681	0.902708367192864	0.946684493784937	0.884830751243442	0.883266296746235	0.902405846807177	0.933946324170675	0.955442049006834	0.893720636747398	0.938749579525999	0.963056862304668	0.914287295063984	0.895558137878729	0.923706557366837	0.927117807481358	0.852875518734384	0.923517188502172	0.931839517261504	0.939200871828685	0.903559331186792	0.887013745239744	0.936383284646626	0.897975513231400	0.914358525722918	0.945559844094134	0.945214423644791	0.959375962786610	0.889113938467578	0.693854735237456
0.954727610604733	0.966095685924574	0.916561879471878	0.927274066637612	0.902712032312319	0.946834193510350	0.884817774678632	0.883211861130773	0.902405650313428	0.933929937138021	0.955478430980511	0.893800057302527	0.938559279101410	0.962960226376466	0.914176953247191	0.895579229612231	0.923745679551764	0.927223248948356	0.852688637870117	0.923515569110184	0.931877767933302	0.939145056060836	0.903580822844839	0.886876515489306	0.936539753844928	0.898043217360670	0.914364811366026	0.945577543311650	0.945212547915706	0.959420833126889	0.889021776036292	0.693735182178390
0.954812011087018	0.966099181146779	0.916586730588978	0.927303112287861	0.902822214534053	0.946867290823338	0.884693815391960	0.883199304767903	0.902354897895214	0.933969985751684	0.955508371812351	0.893893885037784	0.938437485668362	0.962986304157126	0.914136325585515	0.895477861405820	0.923770284661345	0.927252536910649	0.852548664287897	0.923477429545188	0.931922656359452	0.939136523347722	0.903590243634838	0.886819847245398	0.936509087032287	0.898061152837355	0.914304562719920	0.945466717579286	0.945118089412816	0.959490585901118	0.888918225150900	0.693662501311738
0.954750147292016	0.965944064538916	0.916523606811676	0.927190211722208	0.902791710259866	0.946903954929532	0.884503926334071	0.883125089379924	0.902284308305547	0.933925844699553	0.955451650454821	0.893977232980826	0.938449649425709	0.962995304117261	0.914052091951810	0.895449778551465	0.923768645778553	0.927175019686533	0.852405225897663	0.923408768668198	0.931967301811234	0.939125416291012	0.903475923390545	0.886888971851634	0.936406911203874	0.898185513280959	0.914259215288277	0.945346326761239	0.945020530392836	0.959497192813392	0.888878735116920	0.693619929699659
0.954628400836168	0.965850895217904	0.916471314237592	0.927119476810184	0.902754256969007	0.946790434297768	0.884410094957911	0.883156650313663	0.902203878169241	0.933769025475302	0.955355756365412	0.893990774051017	0.938429170847559	0.963162038602651	0.914066130868657	0.895413492641404	0.923752270162029	0.927098909908141	0.852448815940427	0.923257008675080	0.931908376761901	0.939201315188331	0.903368361767879	0.886929881202177	0.936335140874899	0.898128190325187	0.914191448996462	0.945379201839791	0.944901272178656	0.959487445542504	0.888760834424201	0.693580770753176
0.954507979251607	0.965872917522045	0.916357422204039	0.927034084967181	0.902764152666480	0.946618949010449	0.884346228353194	0.883037054794730	0.902148729683598	0.933560202519229	0.955267611453460	0.893873706063313	0.938409880530976	0.963198825978832	0.914018480535867	0.895248882930530	0.923838603599089	0.927034429800483	0.852507954245372	0.923109303189878	0.931751121335009	0.939252655267581	0.903289516703629	0.886947706535293	0.936208016106219	0.898109823226416	0.914111118190610	0.945329978820072	0.944875095577076	0.959552160313074	0.888611212310675	0.693436312870784
0.954414073687386	0.965868131815649	0.916363831792911	0.927003994286474	0.902813808918517	0.946531568438634	0.884381264515167	0.882925301497475	0.902061474629426	0.933532551471436	0.955260970352292	0.893823183369892	0.938516570686878	0.963164893406962	0.913900637225648	0.895105328748575	0.923883841070305	0.927052419496055	0.852458704617822	0.923027479927197	0.931738808716147	0.939245935864918	0.903286397041137	0.886918870864926	0.936242215196242	0.898120404346067	0.914082269196583	0.945367705381459	0.944837856234302	0.959581201087004	0.888598847967803	0.693399502396472
0.954364257584196	0.966028955421039	0.916444139574410	0.926888831111907	0.902785273098354	0.946534153557560	0.884511284296791	0.882858997002014	0.901941424842877	0.933485571096195	0.955234208651664	0.893826102358321	0.938552911351144	0.963265687030081	0.913892790957345	0.895110629237611	0.923978682558168	0.927173769898941	0.852484526324880	0.923015440513034	0.931763836529950	0.939140564751288	0.903497822831749	0.886947971002384	0.936287527052777	0.898100276969109	0.914080128946812	0.945389781866126	0.944961666187437	0.959589647178821	0.888483520196088	0.693306825758985
0.954462980522635	0.966177923524298	0.916481859005484	0.926880667904896	0.902870146903913	0.946473280598614	0.884557428871995	0.882749204502997	0.901911380460846	0.933488096914559	0.955253528534450	0.893747067864309	0.938576151359998	0.963257750414251	0.913834126760880	0.895164637928744	0.924017064063675	0.927198237486745	0.852626358940096	0.923058432950759	0.931809953748546	0.939063229294457	0.903495660253887	0.886979406582875	0.936263235795168	0.898094549535418	0.914196618080771	0.945465327639220	0.944971077975309	0.959520818449008	0.888508592122879	0.693336433874483
0.954541936221211	0.966074143496179	0.916486636452671	0.926915318675420	0.902837119293747	0.946371412295589	0.884544166241282	0.882710807681570	0.901937019945733	0.933533077201123	0.955323150378561	0.893600841123755	0.938584095286814	0.963183976981889	0.913860728290809	0.895163793466674	0.924032168504840	0.927311354448336	0.852648377647013	0.923154940095099	0.931923982525648	0.939059951523358	0.903465474859784	0.886933093157240	0.936376010168892	0.897988358274736	0.914258123789513	0.945381016884983	0.944846036379417	0.959411464357548	0.888593707196996	0.693284805019889
0.954549860965858	0.966020072371923	0.916486445470822	0.926908966545377	0.902815268355392	0.946265566989610	0.884481230596652	0.882686293732542	0.901929394525632	0.933612132916251	0.955417255014162	0.893401751611046	0.938570481943401	0.963257149569110	0.913921582364275	0.895088510624865	0.924025655221414	0.927386885451930	0.852604754312338	0.923194464843845	0.931897779022560	0.939007334289713	0.903525697636864	0.886896586905822	0.936381084514523	0.897817910421267	0.914241720573413	0.945290976827736	0.944734705544008	0.959317498161015	0.888563854126334	0.693254282976379
0.954360595174280	0.965963249147302	0.916426726131224	0.926778372750397	0.902697291168032	0.946271915681829	0.884443846758662	0.882518161438067	0.901908350966868	0.933705359404159	0.955387017223487	0.893405599514281	0.938499181111391	0.963178340485071	0.913936551821052	0.895002590025670	0.924177770760509	0.927265292655992	0.852514900833514	0.923237818400132	0.931820550933520	0.938964667685977	0.903562128619545	0.886866289703698	0.936338747643560	0.897846536464433	0.914178199654073	0.945138599490051	0.944640441447741	0.959260921762620	0.888553271697868	0.693263832606532
0.954140891448532	0.965989753273682	0.916395031864497	0.926829314172802	0.902697076394483	0.946278687335058	0.884433825048803	0.882492739334189	0.901860320985038	0.933604553941876	0.955311189337242	0.893328409061800	0.938388990362150	0.963202010910331	0.913876941608981	0.894884199380706	0.924227092457562	0.927064471763926	0.852413691700278	0.923090286140738	0.931746881173569	0.938983274250090	0.903571435288097	0.886814729143817	0.936360674761439	0.897755352950772	0.914181219317975	0.945062924645446	0.944563027242661	0.959182402951854	0.888476303351879	0.693353949956762
0.954018052558347	0.966065588130439	0.916336961720554	0.926896252243979	0.902709660618606	0.946168550478639	0.884370816260013	0.882365523193297	0.901793787941513	0.933448860868808	0.955280278457949	0.893232932480309	0.938361569218845	0.963237158060936	0.913832198421876	0.894728621206087	0.924232875393111	0.926956842618413	0.852344515182204	0.922976085303785	0.931707697082265	0.938986673495671	0.903565590804934	0.886703195598637	0.936284490309494	0.897763672046413	0.914140566546907	0.944999613926586	0.944607154427414	0.959091269598816	0.888403363807067	0.693366797567579
0.954104760576195	0.965993838764448	0.916444657671244	0.926912478918731	0.902673627045648	0.946158736598585	0.884324584219021	0.882316593121070	0.901744228810053	0.933383182289438	0.955277703265862	0.893169040812903	0.938491195722232	0.963339724600132	0.913773275421766	0.894642390249756	0.924121765181457	0.926928365482563	0.852240023619872	0.922924454587557	0.931689715726132	0.939087747715914	0.903590385878381	0.886659485034488	0.936301270624905	0.897753498245863	0.914076596360955	0.945060334323433	0.944653327725251	0.959148837293566	0.888406067583987	0.693422412548798
0.954100584519126	0.965962719183494	0.916520300268636	0.926802005991388	0.902598466587400	0.946091255647181	0.884407243118374	0.882342067255562	0.901698733221732	0.933328920017327	0.955313379621967	0.893168423231780	0.938581070641261	0.963480741173333	0.913859113091802	0.894595605909336	0.924031491680378	0.926997963365882	0.852204468641331	0.922872218489635	0.931659364118426	0.939103334258975	0.903651612739891	0.886687058449113	0.936278557372023	0.897665987670573	0.913933940870423	0.945069182007760	0.944724182608254	0.959119177420396	0.888347653180376	0.693364273091220
0.954115729079650	0.965965020971357	0.916465263995895	0.926823855940643	0.902535774266855	0.946097890064703	0.884407875457540	0.882246432247643	0.901711967470214	0.933257736631081	0.955266639380382	0.893074134135103	0.938523394279011	0.963566731934665	0.913671616368770	0.894523170243080	0.923950014335513	0.926965465267644	0.852264616533511	0.922828352041458	0.931626779377957	0.939023533273795	0.903614260391974	0.886584505299026	0.936162706474356	0.897636509807735	0.913891125095712	0.945161726782335	0.944786632881958	0.959153714458097	0.888295144265622	0.693438829264379
0.954182967099320	0.965992881935015	0.916498339851353	0.926939454937090	0.902404786922219	0.946143526935241	0.884426737178132	0.882149144350538	0.901685528210059	0.933146052706840	0.955239483469566	0.893075891645520	0.938292071410059	0.963499031453123	0.913404702591820	0.894462922782575	0.924055208054124	0.927001259373949	0.852151697425933	0.922767778754719	0.931647649646421	0.938926166706645	0.903553127678579	0.886505390361080	0.936212075819421	0.897636494108808	0.913815415339805	0.945146172883024	0.944753977096820	0.959248504439303	0.888175035919563	0.693481729897301
0.954259135448420	0.966138126751960	0.916603191879759	0.926957738233674	0.902462298564666	0.946110652918378	0.884335118741226	0.882128338852759	0.901527065342507	0.933124509325772	0.955210488512637	0.893180457170350	0.938154530844800	0.963478352927928	0.913289485640787	0.894378315790899	0.924163256694957	0.926969263162918	0.852047501053961	0.922695553314682	0.931641156217635	0.938757839400750	0.903538617367652	0.886453727791851	0.936149930520100	0.897656150725726	0.913735632938584	0.945007485932888	0.944680554058611	0.959298682113911	0.888040665341658	0.693553831445187
0.954214811654985	0.966099069887837	0.916641963257019	0.926965430835620	0.902444376943474	0.946161999950916	0.884220139370301	0.882099524665871	0.901405204403101	0.933151631974898	0.955151904986539	0.893337825653008	0.938182655993551	0.963454281426094	0.913251048721057	0.894429060175113	0.924278804498785	0.926920106995414	0.851898094471788	0.922705372142807	0.931645521034413	0.938668114243735	0.903478488254702	0.886488533126718	0.936126894957221	0.897914288150606	0.913642625422279	0.944913251133413	0.944729553065895	0.959305834271636	0.888018781312159	0.693643330525313
0.954154236687835	0.965991710754252	0.916691689034962	0.927077774619441	0.902464853430515	0.946103520899255	0.884171341363681	0.882196880231955	0.901347166101615	0.933114764771280	0.955127392319638	0.893473867813461	0.938218351312173	0.963605366780795	0.913281173829273	0.894567490503215	0.924313866844095	0.926903162488845	0.851967190120296	0.922680961703000	0.931600003943687	0.938732187776090	0.903477643589361	0.886514463734336	0.936208464206128	0.898050426162596	0.913635564796229	0.945020890924161	0.944778660704719	0.959343564803368	0.887983983137315	0.693779410458868
0.954052695642016	0.965919873068729	0.916592019660928	0.927199254577154	0.902535811383601	0.946040119380808	0.884065786146553	0.882205283252151	0.901308627666728	0.933042153415474	0.955182613296777	0.893432466873403	0.938271278559682	0.963601047974263	0.913276536607592	0.894549965076389	0.924397397509487	0.926886163427462	0.852060948627183	0.922650227248798	0.931544629044783	0.938801141863170	0.903474704472571	0.886523217341938	0.936171413527898	0.898129220227228	0.913608589702438	0.945050381167495	0.944851556586013	0.959437670768030	0.887933771392013	0.693805229143923
0.953990775518649	0.965716686315708	0.916609048505128	0.927293000787102	0.902515859956328	0.946149845197891	0.884038509144130	0.882299562090945	0.901220762132321	0.933146109048684	0.955267723324929	0.893312554880074	0.938422492967749	0.963559893312407	0.913194581042646	0.894529135638190	0.924405327070695	0.926845804510318	0.852041149244546	0.922683305355603	0.931582439156437	0.938859798138443	0.903444531712069	0.886562107361260	0.936228570715426	0.898181230166177	0.913550353706660	0.945102377240156	0.944815921050866	0.959455464311485	0.887985322463064	0.693865680411139
0.953959999817673	0.965706702482307	0.916671077347769	0.927284030807455	0.902362053703488	0.946294983591020	0.884085874929983	0.882412805711040	0.901119890974696	0.933189354551684	0.955262709823614	0.893291373335080	0.938451173463470	0.963634961996689	0.913193166143573	0.894579882234226	0.924485456921523	0.926844474117066	0.852068052457669	0.922715323519493	0.931587035192917	0.938775573819075	0.903573655600929	0.886661019740589	0.936247811961604	0.898231886684912	0.913386612344992	0.945152500859505	0.944894383677408	0.959447322103847	0.887960966434569	0.693837353656800
0.954044293566647	0.965765542626102	0.916623435395963	0.927362081283953	0.902278042280180	0.946312078958964	0.884053929948231	0.882422552687512	0.901119792984519	0.933200393703749	0.955215547801324	0.893314559590719	0.938402741180233	0.963617009833883	0.913037126364195	0.894667176264450	0.924554601779084	0.926716290878723	0.852242318935648	0.922758801017596	0.931549726597464	0.938663392718291	0.903421683278497	0.886744511590501	0.936084256574471	0.898394316435319	0.913306551337221	0.945333009744436	0.944819149789418	0.959415165295126	0.888012384717603	0.693942631736936
0.954067118328015	0.965709564083798	0.916608163061634	0.927429313650968	0.902161826686529	0.946315599596113	0.883968002776895	0.882529753136214	0.901094456165414	0.933295859139299	0.955220733329706	0.893337706215664	0.938315411456922	0.963514846601869	0.912941106167645	0.894816918166186	0.924546293697160	0.926703001183220	0.852264331265043	0.922857485611837	0.931562203059850	0.938652577354600	0.903273345128089	0.886749740553276	0.936074168372861	0.898394493156565	0.913238054969728	0.945417385304000	0.944689659926932	0.959378092766944	0.888068775507867	0.693965420595619
0.953987527301969	0.965842147008791	0.916621816174215	0.927455508252632	0.902176979968360	0.946370401479502	0.883830327756410	0.882674523038631	0.901011162561639	0.933387738677027	0.955247488911153	0.893332299274124	0.938275600281686	0.963557278233705	0.912893696989301	0.894844051992956	0.924465682647677	0.926752381418143	0.852232538657109	0.922889610060858	0.931515679530993	0.938620637879607	0.903218660533260	0.886736342022328	0.936099675292309	0.898287754040443	0.913194167645929	0.945482593891508	0.944643078960950	0.959365962832906	0.888018507692093	0.693999087256578
0.953784304194282	0.965957311251131	0.916591015653719	0.927362576987836	0.902217763385438	0.946486281278058	0.883785826502786	0.882665248380235	0.900945667011772	0.933448586846096	0.955189781728928	0.893515731808058	0.938215225717996	0.963529058029165	0.912928172467296	0.894865422768818	0.924556847482869	0.926740008275625	0.852276176451749	0.922929136918750	0.931470432210066	0.938575268057837	0.903257777009048	0.886764799024476	0.936102781179817	0.898361102221174	0.913150153388914	0.945487933862914	0.944539189245493	0.959378739028232	0.888007612001364	0.694042978455991
0.953624980997797	0.966176689260669	0.916568971028185	0.927443457996120	0.902394595540629	0.946580367605022	0.883884891097984	0.882741632322437	0.900893509248847	0.933348719206522	0.955129924331102	0.893551496453817	0.938104869337033	0.963704792787763	0.912938808990856	0.894918678302485	0.924579409545656	0.926704583365449	0.852348745264575	0.922809027464659	0.931490417841341	0.938529002423584	0.903277984524211	0.886758339567442	0.936170061796557	0.898306989743284	0.913244262094873	0.945505549991097	0.944447778584760	0.959376479664255	0.887995420878217	0.694132086093578
0.953616570693372	0.966328279534113	0.916427813441290	0.927477086688891	0.902571300632872	0.946566103187634	0.883916618827585	0.882632079529977	0.900914581930528	0.933259417014701	0.955182100904580	0.893493029383284	0.938047319481295	0.963850364585753	0.913008047687699	0.894949638671920	0.924612988306194	0.926701304932601	0.852432151909083	0.922738902099554	0.931531675567945	0.938405186373931	0.903301103641278	0.886650468398903	0.936118371208654	0.898319527368787	0.913369744227217	0.945474093939058	0.944515938764414	0.959400185685021	0.888050499570534	0.694125305129134
0.953817911882302	0.966235324142483	0.916430715179649	0.927462736928879	0.902629879962519	0.946648068312767	0.883961135976366	0.882573661603538	0.900937776867769	0.933316886929134	0.955277592577172	0.893490957075144	0.938166268645415	0.963961636607091	0.913149433102810	0.894963801385862	0.924621692815703	0.926762011661613	0.852438015510198	0.922781466420424	0.931522610000699	0.938350939684422	0.903439612827480	0.886569399933653	0.936199184830302	0.898363878670994	0.913496754458623	0.945523096682184	0.944600895147937	0.959502204510019	0.888165385620108	0.694185002935225
0.953869714203529	0.966194755828620	0.916432861835424	0.927336049616448	0.902620346360993	0.946605837515785	0.884099889101040	0.882603821860897	0.901012134827216	0.933438733636639	0.955330877866960	0.893529304173495	0.938295241151440	0.964127681294979	0.913452167786082	0.894984881538152	0.924632218515320	0.926935403228272	0.852479320923303	0.922888874700745	0.931507577700738	0.938315620208867	0.903620732486544	0.886571772245101	0.936276877703953	0.898343585666416	0.913620210828375	0.945550927061398	0.944723938798355	0.959473088974841	0.888196646058313	0.694109424631002
0.953885985047480	0.966117330697846	0.916425578716810	0.927356640172448	0.902673048288827	0.946562070413069	0.884188989962010	0.882519254828937	0.901141133972925	0.933572677084976	0.955288622479279	0.893461487184176	0.938321434919545	0.964161754983381	0.913532971354029	0.895039353853368	0.924550585053103	0.927014024301381	0.852565171199092	0.923084033822172	0.931428467158643	0.938258609548846	0.903717261521536	0.886452065906075	0.936264931642900	0.898373630513108	0.913886722780204	0.945717071011799	0.944856270410465	0.959493780234057	0.888269056775676	0.694170213440265
0.953942104620649	0.965988960493463	0.916483872584117	0.927431579993993	0.902767378306867	0.946577892361897	0.884268689476197	0.882421493521638	0.901286326422147	0.933642371197140	0.955310277405718	0.893409809003535	0.938181516046114	0.964031802345697	0.913537251043356	0.895060300093781	0.924574972872880	0.927149454972082	0.852439105845644	0.923201951363496	0.931475383288043	0.938217590278850	0.903830981211339	0.886281562931301	0.936452508704521	0.898332136797314	0.914060032154181	0.945823364186764	0.944925139130944	0.959525297180657	0.888280593489636	0.694232758378767
0.954031742686105	0.965977002441321	0.916573555415395	0.927418629247234	0.902966063344488	0.946512003796949	0.884215872539451	0.882407723070557	0.901330397660556	0.933771866964620	0.955332198329815	0.893373061630029	0.938141277121524	0.964008297410327	0.913589929915245	0.894952886923176	0.924526692549763	0.927209587658028	0.852345902326073	0.923246128130757	0.931523528994661	0.938188376092425	0.903912237479927	0.886159512369440	0.936466177860142	0.898248330218508	0.914091456710715	0.945762854911333	0.944892065292459	0.959533576877678	0.888231619431641	0.694354444853590
0.954003893550189	0.965872282579239	0.916519921589024	0.927300442188815	0.902998701504754	0.946461865367051	0.884047900599860	0.882337810981037	0.901314033359160	0.933780905955974	0.955312001550943	0.893386122348342	0.938231071391719	0.963981132765580	0.913596612633501	0.894946289379733	0.924462103104796	0.927155783451245	0.852211743502973	0.923200763082679	0.931575360220279	0.938154460624842	0.903839404622940	0.886185295086697	0.936407022596840	0.898280140936148	0.914080575100423	0.945642500556492	0.944844589377605	0.959467345116963	0.888159003586485	0.694506814461055
0.953928157258839	0.965849520257684	0.916452373420910	0.927240976115930	0.902988628222361	0.946308069429971	0.883970078064573	0.882373821644783	0.901286780092401	0.933666046915541	0.955268436963344	0.893409468215486	0.938287035404809	0.964132132573001	0.913687767910673	0.894991701200011	0.924409795691965	0.927117824570179	0.852248671283416	0.923086836064993	0.931516872220862	0.938231974632476	0.903751131082416	0.886228043186987	0.936385210259964	0.898161728076941	0.914059587204595	0.945640290101556	0.944751171594288	0.959399472948869	0.888043852649707	0.694662327492845
0.953849850674784	0.965912253276720	0.916294963665161	0.927156428380472	0.902984346255793	0.946178858236302	0.883872116363394	0.882321211081408	0.901261872159824	0.933496362055387	0.955262194690376	0.893363464923736	0.938348704117119	0.964169386360597	0.913723411064599	0.894916809187914	0.924479402343937	0.927071000520644	0.852310664748327	0.922994907304158	0.931359918534002	0.938302247491667	0.903647250933292	0.886273057663442	0.936334422694584	0.898180259069239	0.914022507214382	0.945599486785778	0.944734763748110	0.959415302306534	0.887899943390945	0.694716111599357
0.953812892467304	0.965894671636347	0.916322951769492	0.927128193967021	0.902968623764366	0.946208580428380	0.883853141362554	0.882320257700313	0.901155541317789	0.933464292004382	0.955333900969843	0.893391585404241	0.938560481872191	0.964123308058494	0.913673955475214	0.894857053295723	0.924524071076798	0.927056837123381	0.852294868992464	0.922921431511866	0.931369934427082	0.938340565549519	0.903590844326989	0.886318876687534	0.936431221264460	0.898231930967292	0.913974001357721	0.945679278025554	0.944706880187412	0.959438686006964	0.887879858321176	0.694854219015908
0.953831676039685	0.966025998436796	0.916383148945756	0.927035363958862	0.902897549851285	0.946359084575858	0.883932456663393	0.882390477206917	0.900950867742930	0.933379125298415	0.955385344379268	0.893433430920475	0.938691371668669	0.964190234797846	0.913696226613444	0.894879860181244	0.924559039674740	0.927151822438120	0.852363071388195	0.922854693963378	0.931437305968469	0.938292149241169	0.903784377378752	0.886459781488957	0.936516929179636	0.898243222904637	0.913932281124133	0.945759173040515	0.944872629305159	0.959435214267370	0.887782575743315	0.694924700545097
0.953965912994753	0.966117538811006	0.916394854404746	0.927082741931701	0.902961691828538	0.946461784101872	0.883959695129993	0.882379475836678	0.900816463019544	0.933313748030015	0.955445772778165	0.893398758809410	0.938793672728582	0.964149301169219	0.913616408349219	0.894959648934371	0.924558240952366	0.927167456660224	0.852536736282539	0.922826622762430	0.931541605908242	0.938235447653895	0.903785754719717	0.886588117863586	0.936518344079391	0.898298818840336	0.914027856920576	0.945900320778925	0.944913273527085	0.959401801012168	0.887819458010010	0.695098326442063
0.954078208179924	0.965987088832214	0.916384470187462	0.927169984126962	0.902956448233315	0.946496999085728	0.883932186222885	0.882431549294070	0.900734038222563	0.933335100122646	0.955544391459681	0.893340680889485	0.938871007364302	0.964006885339710	0.913606690924431	0.894958319011695	0.924534622720176	0.927271600939649	0.852588291665528	0.922879244598384	0.931718189098709	0.938230014237469	0.903780727172914	0.886604902551531	0.936648602463004	0.898278283342145	0.914089654639124	0.945824635534788	0.944833444765472	0.959342241199493	0.887880149580422	0.695171490464216
0.954135199321530	0.965974915459292	0.916424765947302	0.927217353185453	0.902980023293604	0.946523904390849	0.883862116033964	0.882487744000305	0.900682807683273	0.933404514576156	0.955624634545043	0.893253885551309	0.938900618620216	0.963977894992247	0.913604717778270	0.894807744951981	0.924487626925436	0.927352426944773	0.852608195123152	0.922913441033908	0.931752298938345	0.938175012637091	0.903905894029452	0.886569129374647	0.936679889418138	0.898218536840417	0.914087305752275	0.945678840376014	0.944817810275754	0.959298314615794	0.887863073487575	0.695252439469837
0.954045619359037	0.965941707971201	0.916410278303992	0.927121449112960	0.902929226538224	0.946631598966373	0.883852555282794	0.882409725947642	0.900687898315776	0.933476627562900	0.955542826365980	0.893336563896767	0.938877800616631	0.963769313007117	0.913544602702741	0.894694381669300	0.924609068855894	0.927270762173039	0.852573631847534	0.922966976709633	0.931743800659442	0.938155381519107	0.904014183580937	0.886530057841529	0.936668440627577	0.898351860798480	0.914021188105036	0.945436103562542	0.944770660414637	0.959269996636515	0.887902605682834	0.695349564620018
0.953917163624629	0.965937474128800	0.916410171794096	0.927177738172827	0.903000357714173	0.946742916058288	0.883918408182494	0.882454673323176	0.900753129111114	0.933381395459942	0.955393600278274	0.893298632427740	0.938801234112104	0.963691360106126	0.913458566565078	0.894572176155454	0.924615716182622	0.927110041789607	0.852561837975748	0.922833514729632	0.931721826563198	0.938227657593088	0.904081584709527	0.886480880850288	0.936750702807005	0.898321851968838	0.914020314719954	0.945278538303152	0.944707598199409	0.959194679986535	0.887904241660923	0.695512196697224
0.953854569571952	0.965938439673213	0.916343445588916	0.927237712966484	0.903095329911333	0.946699193277138	0.883920452567792	0.882343254645603	0.900849599760591	0.933247254858792	0.955337053754224	0.893249082699801	0.938756901583502	0.963624899225387	0.913439253190773	0.894379982181918	0.924593610172932	0.927040047705131	0.852584483848780	0.922757361841707	0.931695273639702	0.938267772678800	0.904127606874687	0.886422360845206	0.936719175928415	0.898361474401250	0.914016082210222	0.945179949336105	0.944734703941115	0.959113018862685	0.887923386798238	0.695623942466724
0.953969036272125	0.965809519938177	0.916429388116219	0.927263447996318	0.903127379815291	0.946679973757984	0.883936417797305	0.882283602586532	0.900942267587169	0.933234887513200	0.955359909986350	0.893188891592891	0.938827763554267	0.963681306190980	0.913432212909799	0.894281336719200	0.924495504763999	0.927040225375137	0.852581516085469	0.922763677107964	0.931679045189430	0.938392227567535	0.904199072722612	0.886409886584052	0.936779074352166	0.898362464203868	0.913996020745791	0.945201577603568	0.944715396622148	0.959177691926065	0.887998676496793	0.695764150811039
0.953967646534119	0.965783078793429	0.916495426205373	0.927158988460339	0.903123903754819	0.946586422244510	0.884055618031545	0.882307787365163	0.901035102925041	0.933246487486913	0.955448202197945	0.893215935161637	0.938868228013996	0.963845301247566	0.913606151592248	0.894256095658125	0.924441485067198	0.927179555510692	0.852622351861173	0.922786398185136	0.931634418783038	0.938472019270008	0.904317153229153	0.886475089351349	0.936788657154862	0.898278301365727	0.913900176325834	0.945253680224456	0.944717095238491	0.959181266817707	0.887997090846613	0.695743708970283
0.953990674526876	0.965846327481817	0.916447967880852	0.927233653179601	0.903097224775991	0.946574407325891	0.884106408319241	0.882187367772865	0.901147589927780	0.933227749705552	0.955467919037473	0.893197377765558	0.938776422017198	0.964002743348612	0.913545701266030	0.894238198588311	0.924374719896262	0.927201973696661	0.852689905595240	0.922790996332634	0.931604699010185	0.938432853923256	0.904321560165037	0.886411015914219	0.936697394346672	0.898276417464524	0.913920178491078	0.945434190220535	0.944760239463595	0.959282457986941	0.887999548498797	0.695812569804715
0.954080305386761	0.965947750330810	0.916491021468446	0.927394550359290	0.903004955018775	0.946560510984071	0.884156784646007	0.882014881956795	0.901142532956575	0.933134039099511	0.955510634706939	0.893317413539572	0.938573395501217	0.964029979060253	0.913390642944203	0.894241299332707	0.924536614460125	0.927271693185726	0.852520721510581	0.922720055101175	0.931666648957229	0.938333273623982	0.904288902296127	0.886342306019419	0.936787250315958	0.898280860499388	0.913901894624782	0.945525464356248	0.944760712657236	0.959495132505104	0.887929837825978	0.695839767803118
0.954170133388847	0.966150160695350	0.916661063699266	0.927466142534254	0.903085706841233	0.946429234180698	0.884052978546733	0.881892613327384	0.900988329351700	0.933107290987018	0.955539574392130	0.893507544919651	0.938512888808918	0.964097246478456	0.913365878148378	0.894178178248831	0.924686627683546	0.927255537476012	0.852336545362366	0.922608404659340	0.931727835573286	0.938201045534878	0.904252570863587	0.886286930913769	0.936796176409838	0.898284795553549	0.913915528800953	0.945451109111322	0.944750255050295	0.959676618060498	0.887803412524996	0.695874023079285
0.954124971975798	0.966103045827671	0.916761332391586	0.927421816588372	0.903096017256083	0.946393848581287	0.883890741891455	0.881775455264157	0.900857026258246	0.933078087731288	0.955505989549785	0.893685309571633	0.938642008590221	0.964076651824768	0.913390869579777	0.894181097390361	0.924752274934494	0.927161001588339	0.852119161270220	0.922542583788871	0.931810992276652	0.938165562003657	0.904162863773738	0.886273851335878	0.936831813073615	0.898460707847047	0.913951983941038	0.945336788862140	0.944851356715551	0.959732330411805	0.887758308206832	0.695893417596016
0.954008483452363	0.965958042772441	0.916856731270249	0.927455916824234	0.903180419787146	0.946262561218020	0.883836363878204	0.881801126935349	0.900798837993516	0.933024951853631	0.955512512437040	0.893736629096570	0.938778877695319	0.964200007392048	0.913478008677080	0.894267958508745	0.924702901038880	0.927085248496733	0.852105905710257	0.922478874175736	0.931834470392826	0.938274748836945	0.904145690774506	0.886285199716093	0.936958409951529	0.898503493117750	0.914093974426632	0.945380579020775	0.944916825610905	0.959751738735159	0.887714677141642	0.695899324336769
0.953850758819663	0.965890290992826	0.916809113233934	0.927510438069719	0.903317925051967	0.946184294582655	0.883779395064135	0.881748508278775	0.900828428932535	0.932960927664809	0.955550722585820	0.893681759377400	0.938897195187244	0.964174876533846	0.913523839326577	0.894239008255727	0.924731824847144	0.927053148240254	0.852131128823535	0.922439608164250	0.931858701884328	0.938380600970235	0.904162623566048	0.886282150046304	0.936933843585618	0.898486016732594	0.914195799609109	0.945333708020097	0.945013816664789	0.959829068279733	0.887694521032156	0.695805144382232
0.953754151401068	0.965775215422918	0.916901067447506	0.927560264729836	0.903338471390910	0.946312279214321	0.883856840429119	0.881780990476549	0.900854371826640	0.933108873528061	0.955631123983825	0.893611793438462	0.939042984418665	0.964092967808384	0.913495299840166	0.894223060455844	0.924746184048077	0.927038553462311	0.852111525557693	0.922518049292271	0.931950163318653	0.938441488475433	0.904167092475306	0.886289071266332	0.936995110988649	0.898466973584519	0.914208374338817	0.945332099485294	0.945014470986392	0.959876603585887	0.887804446585842	0.695745553620246
0.953680369620951	0.965845615743355	0.917000828230245	0.927500918525179	0.903240274356445	0.946451752340027	0.884044026412218	0.881863173285104	0.900865040494997	0.933167261400203	0.955615039597765	0.893660093974587	0.939045023075194	0.964086063178375	0.913587843634769	0.894270658891722	0.924844573059292	0.927092614477531	0.852176439956512	0.922581512452955	0.931990841644110	0.938343183766076	0.904368270331329	0.886386265080166	0.936983206289983	0.898449262040958	0.914108063552635	0.945290944523336	0.945097977922917	0.959855788722549	0.887803467477201	0.695595399038596
0.953746504323305	0.965948295199526	0.916996177417464	0.927514496390726	0.903218033927962	0.946423697946453	0.884152814571474	0.881856069878427	0.900905846858667	0.933161699761769	0.955545090719981	0.893679854399917	0.938972998018930	0.963910341815981	0.913555741989773	0.894272577886673	0.924935911074660	0.927039961285625	0.852385882051640	0.922617450849371	0.931969596839108	0.938239876668044	0.904296019860724	0.886491409585620	0.936784945648874	0.898529219712534	0.914121088177872	0.945311664461431	0.945025562787782	0.959717684751805	0.887864679484397	0.695567773326684
0.953766270007943	0.965871045854386	0.917020474617578	0.927514162798976	0.903145227979375	0.946365355998291	0.884170286514249	0.881924386296676	0.900929104267022	0.933187827009061	0.955508436515363	0.893642670904802	0.938865034293090	0.963607455159932	0.913588967594091	0.894242461524662	0.924920373676395	0.927125728272040	0.852468709462358	0.922668574524149	0.931990417033850	0.938233812653863	0.904195934730428	0.886507352124062	0.936716253476513	0.898448588651477	0.914152815236954	0.945221414148923	0.944854481269212	0.959522171156885	0.887946343051689	0.695463687673560
0.953731723593282	0.965970827511527	0.917040526908291	0.927490083576175	0.903156494963540	0.946345241056686	0.884098901111878	0.881978247620570	0.900888618020509	0.933237554200295	0.955533818339619	0.893548621708579	0.938759652902137	0.963456916547064	0.913615728074888	0.894116829344701	0.924816690143145	0.927212029409461	0.852459197349042	0.922673178996412	0.931941568709886	0.938211180046032	0.904169418251863	0.886467231305749	0.936655049634742	0.898296735948375	0.914130458547853	0.945085919784686	0.944794278290185	0.959340447058923	0.887952595707727	0.695379889198157
0.953616825068384	0.966045525600645	0.916974054599125	0.927353885217687	0.903119479014404	0.946428796860616	0.884073778678625	0.881890531635688	0.900865078755526	0.933294686188800	0.955491662989961	0.893650019191285	0.938630149425459	0.963297378097521	0.913677643653140	0.894092703197818	0.924858084625633	0.927202013862312	0.852487551694584	0.922710070417683	0.931933040455310	0.938183592093547	0.904209634110181	0.886466928074935	0.936584770910389	0.898377732357178	0.914045380527079	0.944911370935210	0.944721396869079	0.959217068803366	0.888019961173661	0.695314004759305
0.953531516294670	0.966222181026741	0.916909861522436	0.927442935699690	0.903258194394375	0.946501775736257	0.884161360229687	0.881941688814048	0.900824353354472	0.933231387230357	0.955438078094503	0.893644208990018	0.938508535263804	0.963400885880687	0.913672343822030	0.894146333423815	0.924870352494446	0.927135730333740	0.852532480443873	0.922639691638818	0.931974061869953	0.938192933473229	0.904202111207681	0.886425172273225	0.936608980579547	0.898361287504248	0.914067577223172	0.944894815956875	0.944658542099957	0.959152376234313	0.888059426355913	0.695295116351868
0.953584504658013	0.966395592334705	0.916756350813895	0.927522212674515	0.903413659725558	0.946512524250071	0.884150303294317	0.881842854262592	0.900841338555150	0.933175535760574	0.955460131938986	0.893599741607119	0.938459653687571	0.963530367872740	0.913664729206932	0.894173512724505	0.924897289861204	0.927131114472328	0.852589702642190	0.922620059680086	0.932021768835306	0.938152936545503	0.904193251272499	0.886321305339670	0.936541269165802	0.898447477204749	0.914091506297731	0.944953880573031	0.944741187009823	0.959188728664759	0.888113720038167	0.695176839382743
0.953772098450613	0.966406213706262	0.916725478171310	0.927559984150027	0.903498185067974	0.946628126417532	0.884141458716304	0.881785397635614	0.900845967496058	0.933248508419245	0.955502943368552	0.893662136572229	0.938611622205035	0.963695637078580	0.913664786832623	0.894212895837810	0.924907093562104	0.927181354462621	0.852580864748833	0.922677669149749	0.932044603457498	0.938195729312563	0.904269098723367	0.886269249931927	0.936620850761953	0.898569250198287	0.914066961646246	0.945123279482046	0.944819321310475	0.959354113940635	0.888201486589520	0.695089400890018
0.953777205948403	0.966487334194100	0.916666491145289	0.927482519431047	0.903530302022857	0.946623098500612	0.884201730451063	0.881817393963868	0.900849357744314	0.933329782799586	0.955479712629347	0.893781449346365	0.938762467233988	0.963878400400788	0.913810206307913	0.894247697499784	0.924911724107091	0.927317443801408	0.852570301454039	0.922744833182715	0.932033486443485	0.938206794312813	0.904366254191508	0.886284338769747	0.936716950321526	0.898615164689248	0.914062659389390	0.945225348333538	0.944928666503391	0.959380080369065	0.888176248471608	0.694830050418069
0.953791755345128	0.966520086196771	0.916548335077050	0.927532041437975	0.903585033512418	0.946668304997589	0.884208444587154	0.881716817301887	0.900865087730023	0.933377815560429	0.955386833759523	0.893804302561359	0.938777545939214	0.963897236897099	0.913734747207535	0.894266017590217	0.924827652187213	0.927368474638458	0.852592460939717	0.922828836969922	0.931949232793202	0.938166633620561	0.904382609658626	0.886178636632163	0.936721154568852	0.898698394199108	0.914179518447236	0.945380765511030	0.945053292364457	0.959414192402379	0.888166344930155	0.694655181996766
0.953827496193209	0.966472764425257	0.916515701997515	0.927633795706920	0.903621132550709	0.946784593776838	0.884197103052859	0.881609949517164	0.900841750987881	0.933354403508739	0.955399708748795	0.893887837211012	0.938615072663537	0.963750156296767	0.913620065778998	0.894269215681684	0.924888140243448	0.927503590303195	0.852429280517243	0.922820637224520	0.931988881366693	0.938108260769986	0.904423835012718	0.886034170965597	0.936927081684287	0.898752889908209	0.914198463964714	0.945404224669347	0.945101761735979	0.959460882487678	0.888120241995893	0.694444570136968
0.953911791856761	0.966471178781589	0.916531092012462	0.927661566201736	0.903751497113506	0.946786653413543	0.884059186192626	0.881564491934269	0.900767975724186	0.933405835581930	0.955411548898205	0.893973761574415	0.938520780172470	0.963727242276765	0.913559160703749	0.894146006263787	0.924926519320451	0.927573104675065	0.852316709461119	0.922788193648484	0.932062162283104	0.938090915272148	0.904465662393640	0.885955265415704	0.936958412537223	0.898749982023613	0.914158191497960	0.945293304784593	0.945029334376317	0.959552814949104	0.888064518366646	0.694265404931709
0.953871629869107	0.966328421731409	0.916469090710675	0.927540190868360	0.903718756166400	0.946805438621663	0.883848767878777	0.881456844052469	0.900665299891842	0.933364776934487	0.955369143606857	0.894041777726226	0.938556130065817	0.963686178772749	0.913449565535183	0.894090101563406	0.924904239364754	0.927513320752828	0.852193370424617	0.922712715618934	0.932133805065688	0.938085515022239	0.904382950492778	0.886003720701220	0.936899663409973	0.898832451562803	0.914107589394669	0.945154446905649	0.944929441668223	0.959550372749956	0.888039639065038	0.694114618645192
0.953775193644487	0.966257765142045	0.916420606510548	0.927442880178495	0.903687782364407	0.946668489217669	0.883772761438052	0.881478554467848	0.900544343987633	0.933204569298733	0.955310964687306	0.894012590224398	0.938579691790170	0.963797444821543	0.913466755207291	0.894070533940187	0.924849862914803	0.927448895185676	0.852254633761194	0.922572996894282	0.932083406974786	0.938166039185058	0.904279319202874	0.886031375719618	0.936871530296331	0.898729975198107	0.914038138357780	0.945154843193337	0.944770352428124	0.959531976849007	0.887943047752417	0.693977718603530
0.953691143228026	0.966307140703868	0.916305568321658	0.927324346857402	0.903699267155170	0.946476503023285	0.883726373681947	0.881368006084111	0.900446156822251	0.932995097506947	0.955242455301604	0.893877804065083	0.938587271031053	0.963786124035395	0.913417770098131	0.893923064187769	0.924909506504820	0.927407352449133	0.852320938694531	0.922413506472148	0.931924978356683	0.938225093580322	0.904222248322051	0.886045709588941	0.936772735511274	0.898684492231617	0.913944829469955	0.945096305066636	0.944702534124333	0.959594580532700	0.887808216680879	0.693745105443727
0.953649041716933	0.966340181240424	0.916326591180308	0.927270922047243	0.903745769715237	0.946376418231358	0.883792491185652	0.881271087196438	0.900316256113016	0.932964096489713	0.955260233189439	0.893818368035765	0.938708234523430	0.963716409998216	0.913313112442155	0.893812772368620	0.924935240851005	0.927429639613644	0.852281910426263	0.922319338171203	0.931909899126630	0.938257228559303	0.904246484356921	0.886013182361283	0.936816424133334	0.898653304968975	0.913912592809514	0.945141845405175	0.944643325108176	0.959610784937239	0.887804338545752	0.693607418398756
0.953633176911224	0.966521473087087	0.916426226082236	0.927142275609272	0.903709281343959	0.946382535516201	0.883965320178214	0.881214159558676	0.900154140452442	0.932926171485210	0.955261486675094	0.893823901982273	0.938746401689061	0.963761949321148	0.913313297935765	0.893864662228574	0.925004166305906	0.927565183635828	0.852323786114750	0.922303458738351	0.931915995827256	0.938233528439417	0.904490759062689	0.886039504355734	0.936871783540975	0.898591009079838	0.913916665387635	0.945174621183950	0.944758003600648	0.959612156386500	0.887705911913506	0.693420292988861
0.953764378195228	0.966683714762398	0.916489562303687	0.927130538575647	0.903769607997158	0.946327458658298	0.884062009609206	0.881114063453063	0.900120626630316	0.932946753733116	0.955301945068000	0.893734546447497	0.938741671145866	0.963705176472703	0.913250400687482	0.893963814551208	0.925014652116477	0.927600686950657	0.852462072799159	0.922346100254520	0.931939666287883	0.938240239860398	0.904504526407204	0.886054187030364	0.936839075818568	0.898554451559314	0.914027746755297	0.945249266991007	0.944761654674233	0.959536506765112	0.887752271575135	0.693355857221173
0.953861022390535	0.966579201280100	0.916520585973211	0.927172009016852	0.903714965043268	0.946246267411779	0.884095450019167	0.881073292474389	0.900158339731943	0.933000504388128	0.955387210418834	0.893568506475923	0.938714863764250	0.963570745668123	0.913273071481717	0.894019476865832	0.925015280349609	0.927724383765627	0.852494573523592	0.922433215453399	0.932025193308995	0.938339869909968	0.904477402685716	0.886008557858831	0.936926774916167	0.898419971474173	0.914093595026171	0.945163389610833	0.944637548824370	0.959406376608749	0.887858301881672	0.693204644533157
0.953882933365846	0.966540808608643	0.916523545409186	0.927166706139299	0.903671456889061	0.946158269630341	0.884063084635964	0.881063238517394	0.900170706560700	0.933083109168788	0.955503432642998	0.893368783126401	0.938663329275456	0.963585398654736	0.913309185051917	0.893997489733422	0.924975817182010	0.927815014209569	0.852468820037006	0.922485028565061	0.931982238255727	0.938372651963213	0.904544548073810	0.885980123103683	0.936920081572231	0.898233189083728	0.914069868778286	0.945048826905509	0.944510346756270	0.959291676157179	0.887846816517108	0.693085441592382
0.953730498758017	0.966501910380317	0.916432546198817	0.926999723841893	0.903523173095234	0.946187083244237	0.884046118761469	0.880891502049989	0.900185826365762	0.933173055335409	0.955465775966621	0.893363018794529	0.938545723164961	0.963475727067630	0.913291867016993	0.893961276447239	0.925065240264150	0.927706216638761	0.852380535073293	0.922527095330747	0.931917453823282	0.938409473904030	0.904574087734296	0.885947790804544	0.936850649565469	0.898247136149914	0.913981354640071	0.944873470461399	0.944383878940426	0.959225775757792	0.887850863980287	0.692995276771912
0.953532202632690	0.966538488432493	0.916367667817879	0.927004427290264	0.903500040239206	0.946212236140681	0.884054359166255	0.880857642695310	0.900190203086033	0.933057277732791	0.955389466314184	0.893279893081128	0.938400391001420	0.963473301603410	0.913209219292415	0.893895051386030	0.925056445398246	0.927533393322902	0.852289586793992	0.922381416734686	0.931864465176671	0.938473534793691	0.904563216552029	0.885876164369181	0.936861055449966	0.898150662751051	0.913968048146152	0.944787407743799	0.944252696130549	0.959145897778074	0.887793666626423	0.692978656551423
0.953419682634962	0.966625349744966	0.916287684653839	0.927039427799201	0.903495175922915	0.946151187496559	0.883995469320343	0.880706843910030	0.900200638871335	0.932878656672297	0.955366499006578	0.893194288847411	0.938327044451377	0.963487427647034	0.913173271596641	0.893757893660359	0.925022023041417	0.927458651722682	0.852229975933871	0.922276573619742	0.931834174988663	0.938489442878389	0.904546043869209	0.885745441904041	0.936755341772914	0.898167084317553	0.913922884988395	0.944727895071683	0.944265870322781	0.959060839721281	0.887723594607215	0.692882593634958
0.953505596161381	0.966574980950323	0.916379505987477	0.927046942950071	0.903438463247629	0.946179211995944	0.883971443175899	0.880624813288772	0.900229572782274	0.932805844896480	0.955379934927988	0.893138574670746	0.938405736518768	0.963555829407625	0.913140177509419	0.893671555008480	0.924875738106653	0.927452520184694	0.852149209380157	0.922223323551036	0.931827643799412	0.938589402233767	0.904558275524907	0.885683658271951	0.936736288014579	0.898171531463261	0.913859804944027	0.944797565213035	0.944294847292858	0.959101299903907	0.887750521752576	0.692827143739877
0.953474976616082	0.966574268181969	0.916434133683212	0.926931237342836	0.903361388925021	0.946132841308939	0.884069048650020	0.880626686717719	0.900277180426242	0.932753136974477	0.955410731908059	0.893153091610531	0.938468975935874	0.963707615373175	0.913274758777664	0.893615584427290	0.924754702849387	0.927548750622351	0.852149387408975	0.922175890459979	0.931789817311340	0.938610570518527	0.904627717187379	0.885716004852831	0.936687999293085	0.898116426079153	0.913723885110033	0.944827069736352	0.944353295566963	0.959068416880928	0.887696561641810	0.692647935288159
0.953463750048927	0.966622527579960	0.916370975728405	0.926949777836157	0.903311286680552	0.946140303384507	0.884108078021880	0.880527085255777	0.900367745003422	0.932671198622628	0.955360607894397	0.893075043610080	0.938392392214444	0.963819809379269	0.913136684291761	0.893532900941385	0.924663433788038	0.927548012009521	0.852264121252586	0.922128381103811	0.931738979125319	0.938537637502653	0.904622338028189	0.885629032907855	0.936551462803105	0.898124057186406	0.913704991108927	0.944941741374747	0.944411032420038	0.959107508546294	0.887646320022008	0.692578590161396
0.953496089586558	0.966718537393968	0.916431939890223	0.927050748575471	0.903246995606050	0.946188522727093	0.884165919215808	0.880426478788693	0.900388403134417	0.932563348604721	0.955312860215559	0.893114270077226	0.938153488235653	0.963795102984010	0.912914759055987	0.893487739893297	0.924802205000436	0.927607764581650	0.852214353855659	0.922061495555500	0.931733192852347	0.938460888844282	0.904638882741147	0.885578353311119	0.936598376840762	0.898152099793085	0.913703437245881	0.944967730732750	0.944388160197236	0.959244965101371	0.887560923624463	0.692449686395034
0.953578386807448	0.966949629752578	0.916559354401089	0.927099469900498	0.903368897638465	0.946164391602099	0.884131916055561	0.880429850646100	0.900261785952315	0.932557312353960	0.955268252401271	0.893265767360704	0.938032078697986	0.963837440019684	0.912817919847123	0.893442662251620	0.924952861546825	0.927607153149709	0.852167227005874	0.921989435674121	0.931701960914771	0.938326319517997	0.904708286809561	0.885536404932357	0.936535520956669	0.898189506614727	0.913708489790940	0.944872429460307	0.944335010293927	0.959359324802964	0.887465068917537	0.692330029288494
0.953547823228510	0.966984131290456	0.916615259078578	0.927137028381098	0.903400052676022	0.946245638180293	0.884071360626816	0.880436058155018	0.900167085659789	0.932594725850084	0.955191265362723	0.893449994965857	0.938078185096754	0.963865055364669	0.912786824287645	0.893494133738466	0.925075214334285	0.927563920296855	0.852071307237263	0.921985064309072	0.931697385726862	0.938293090032858	0.904719623704206	0.885570478357613	0.936494956622049	0.898441992031426	0.913697763548855	0.944790825722960	0.944415088816566	0.959377091221372	0.887464937749237	0.692223932497137
0.953499740597005	0.966925974633700	0.916664756720081	0.927247127131931	0.903464659180102	0.946200324720499	0.884090630165006	0.880564373888847	0.900136747356908	0.932576129757346	0.955152055850051	0.893588294490746	0.938145307878378	0.964048715393996	0.912820906551539	0.893642688746784	0.925094706336879	0.927527599779116	0.852188036451314	0.921968629800294	0.931670701076721	0.938409029711369	0.904737988665147	0.885622051292302	0.936570121224941	0.898575332977556	0.913741555325328	0.944894036711266	0.944474674582063	0.959403302589023	0.887438910604529	0.692137424433282
0.953416751145713	0.966863797325174	0.916566843426251	0.927351428737037	0.903562358183133	0.946160678863619	0.884012058689194	0.880597771202117	0.900106967941509	0.932515148821681	0.955192430060104	0.893572974756830	0.938233157172823	0.964038790827429	0.912822864885087	0.893649298750447	0.925154394994773	0.927488385051081	0.852324839076153	0.921948656879004	0.931654815380711	0.938511602866924	0.904736713092131	0.885655792865132	0.936506119950109	0.898665322840235	0.913761229049349	0.944900520440273	0.944572223044113	0.959463217068068	0.887396632294985	0.691969277054995
0.953381283293480	0.966643512119425	0.916591812329237	0.927423388679778	0.903551062967327	0.946289590985692	0.884023197766279	0.880711818523395	0.900055319601795	0.932620450747183	0.955271414789098	0.893458820281701	0.938412167226846	0.963942260092537	0.912761410395173	0.893638285110204	0.925130614921191	0.927421544687944	0.852347108147802	0.921986677050717	0.931727327337463	0.938586252524802	0.904687276721025	0.885686098661174	0.936532702682044	0.898714297804117	0.913732261997283	0.944939000945529	0.944557856143637	0.959424501080379	0.887474408785996	0.691849850913456
0.953364411452705	0.966613739396170	0.916662948304226	0.927386414645220	0.903384176590870	0.946449178585338	0.884102848615354	0.880828367586644	0.899991267085206	0.932646819725754	0.955272152298468	0.893422968613418	0.938480559480286	0.963945244306136	0.912794243466699	0.893706674864965	0.925188658614112	0.927393779230011	0.852399732535582	0.922018101538919	0.931744132418216	0.938503326481987	0.904801549734386	0.885789172266898	0.936516465785726	0.898768041886518	0.913576721892835	0.944976892647823	0.944643969353821	0.959349957681889	0.887489838539199	0.691662806757462
0.953460045611865	0.966655376184972	0.916621101163955	0.927435053850190	0.903280458659414	0.946470441024923	0.884091960365916	0.880832629821164	0.900027996118210	0.932639717376315	0.955232820121588	0.893416573731531	0.938459397881191	0.963861896591942	0.912688177328280	0.893796658856503	0.925265831617468	0.927242995501161	0.852590078181741	0.922068344761602	0.931714364809206	0.938400179279733	0.904643809130524	0.885859619905922	0.936321608515059	0.898952476480025	0.913481412202083	0.945130230735829	0.944593417492737	0.959272669224775	0.887586861462782	0.691612320442080
0.953479845321103	0.966580042334078	0.916600577107833	0.927482207586925	0.903142930979386	0.946485426666476	0.884003637371336	0.880920172204599	0.900033952005812	0.932729635392481	0.955225290389821	0.893424442783652	0.938393676399125	0.963677713484774	0.912643259881762	0.893945652093066	0.925252205646938	0.927218428505190	0.852647440633562	0.922182121637165	0.931716694309121	0.938386189812375	0.904475575583282	0.885860682991876	0.936291632333708	0.898981825654844	0.913407321002258	0.945169924646379	0.944495983669432	0.959205697496019	0.887700108359038	0.691495359700868
0.953397833152755	0.966716486295991	0.916586805551642	0.927485945787905	0.903141512203093	0.946541030170164	0.883857455112536	0.881035014049157	0.899967657651951	0.932811751813200	0.955267806957922	0.893402189392543	0.938371737941487	0.963652909857296	0.912639813942770	0.893967857782547	0.925150002465367	0.927254838415251	0.852619045319171	0.922232530385202	0.931628297673173	0.938359382504517	0.904400207693067	0.885854106419472	0.936325831558383	0.898891019708386	0.913361250829754	0.945195298722799	0.944468163324953	0.959175895831360	0.887699966889837	0.691428061525996
0.953193663686696	0.966820587186693	0.916516708536178	0.927322833647389	0.903131113765296	0.946645209445137	0.883793626398056	0.881015835883324	0.899926365796555	0.932859336788441	0.955219336421911	0.893544861742920	0.938316222342115	0.963562486378098	0.912710461442671	0.893973502064469	0.925192053540871	0.927240836163280	0.852639396585725	0.922262721524620	0.931568697686743	0.938320923769496	0.904415864088119	0.885904529498259	0.936340158516551	0.898958858504222	0.913333307304908	0.945141330866409	0.944383640106178	0.959175236759916	0.887720469095126	0.691382693272204
0.953034934911660	0.967037494632404	0.916458042114800	0.927325969186856	0.903280466055059	0.946694835593171	0.883867688229623	0.881132506707020	0.899883557399175	0.932739720458156	0.955176695297458	0.893533107099661	0.938227131886897	0.963681390503057	0.912726048970009	0.893992116465335	0.925161905724728	0.927215218073003	0.852709880686783	0.922129008204971	0.931586859437093	0.938289104518346	0.904415866987565	0.885935608485048	0.936437120975240	0.898905012028826	0.913450976210578	0.945116865892782	0.944285893825598	0.959165135281382	0.887716523138214	0.691400782379662
0.953049334181549	0.967224414236965	0.916286271141928	0.927289685066388	0.903437815449620	0.946664764518818	0.883880907735090	0.881092904393978	0.899892212662503	0.932624064580557	0.955256464402380	0.893438876817310	0.938201188524453	0.963776914104385	0.912764899627538	0.893949073864248	0.925142432774927	0.927236439103102	0.852782372586526	0.922056650913387	0.931595645590531	0.938183905874357	0.904420934625596	0.885891164544219	0.936416665360577	0.898916685128396	0.913589977022696	0.945045410808067	0.944345143417866	0.959197386520061	0.887750239445260	0.691311702663642
0.953284533135316	0.967191584244288	0.916254485910076	0.927237463453237	0.903479494425284	0.946744032774668	0.883928684616758	0.881108973573141	0.899897165772575	0.932652956238837	0.955387640060501	0.893425099132366	0.938340716763090	0.963843334978057	0.912864088773314	0.893898017640760	0.925107612643729	0.927299566796058	0.852788307189947	0.922083123049099	0.931564955001225	0.938139458191466	0.904525284830489	0.885853378835856	0.936543534653730	0.898980937894133	0.913715627070222	0.945070085917785	0.944415468016296	0.959287183307086	0.887856293173822	0.691265392444182
0.953367430631763	0.967209880467978	0.916232519892345	0.927088046063137	0.903455806118139	0.946690179547663	0.884041737933755	0.881212361565792	0.899951622743539	0.932746071071131	0.955490189642077	0.893483621312693	0.938480592389186	0.963960909601337	0.913122976595363	0.893884499030736	0.925089483898076	0.927487592643154	0.852843708551128	0.922160609915414	0.931512046074751	0.938107084761865	0.904676441830493	0.885893365282975	0.936678539368001	0.898997160376137	0.913828971829630	0.945080797471219	0.944520735046848	0.959240644019835	0.887880942710954	0.691068465825623
0.953407080141700	0.967204274715400	0.916204107858869	0.927107329031773	0.903494483815929	0.946633916704616	0.884122664677668	0.881183495681631	0.900070987437925	0.932869495947834	0.955483060976035	0.893445218650107	0.938501722693546	0.963948367913092	0.913167767676263	0.893934571666056	0.924993502078964	0.927598764411725	0.852942531392938	0.922333237655383	0.931406450332296	0.938045829730151	0.904739094829652	0.885816160868275	0.936721431243838	0.899064220292279	0.914077588706687	0.945258493933347	0.944628332049531	0.959232856942300	0.887949867349472	0.691004215372790
0.953488325632472	0.967118304993199	0.916261165078908	0.927183600640419	0.903557760584488	0.946638450249092	0.884201179753206	0.881136543816311	0.900220129462002	0.932948223316004	0.955528262710649	0.893435008981721	0.938383904714807	0.963782517699586	0.913164442708039	0.893953549698459	0.925027392062448	0.927777219708990	0.852832050415388	0.922457815791527	0.931429394644653	0.937994135322002	0.904841483638401	0.885692478249486	0.936966075171334	0.899061154349597	0.914222138417542	0.945371722708666	0.944670119958495	0.959260875467725	0.887969609334563	0.690926285655685
0.953609422069047	0.967148813620876	0.916320266011295	0.927196834347878	0.903724134738228	0.946566366932840	0.884150421818558	0.881173819838964	0.900277434765941	0.933100477835330	0.955576408887186	0.893454004949033	0.938374781056163	0.963725011043579	0.913210446979222	0.893848584596773	0.924997464961295	0.927872997069943	0.852731326427959	0.922537973196585	0.931468182783312	0.937947895121433	0.904916189087272	0.885595851936239	0.937030724205836	0.899022386450008	0.914224991744098	0.945312810787034	0.944615508340787	0.959308214722638	0.887922375225834	0.690915568184925
0.953613180923536	0.967086853011114	0.916245010093833	0.927091996016827	0.903729871852003	0.946534380141358	0.883983088816543	0.881119561892750	0.900289448705751	0.933151177729043	0.955559812678995	0.893492910865175	0.938470923302274	0.963668377342591	0.913218486670428	0.893853055633321	0.924930854370814	0.927847923992000	0.852589164502529	0.922528741258157	0.931523407863016	0.937901629048528	0.904850270291531	0.885634963811191	0.936986475212602	0.899082243235499	0.914191250559018	0.945182177421133	0.944547190596510	0.959273743549849	0.887837411758716	0.690962422697353
0.953560318571363	0.967108346042182	0.916166931099548	0.927056514537242	0.903702156113981	0.946392221737522	0.883912897850081	0.881172484160973	0.900288611123229	0.933063229707820	0.955515993016725	0.893530787462172	0.938500131375845	0.963789078675353	0.913313705308255	0.893941467710710	0.924860761726490	0.927823122300834	0.852617746815735	0.922450573945804	0.931465543467398	0.937935643761955	0.904744045601751	0.885705579779481	0.936979673767394	0.899000407368239	0.914171614813007	0.945159897997172	0.944425084762519	0.959215442644054	0.887709626146919	0.691011597409764
0.953514404244545	0.967182276351050	0.916017866929540	0.927005039678650	0.903682966478010	0.946283271809163	0.883822091922022	0.881147423655811	0.900285961198517	0.932915384640379	0.955517282980756	0.893502404504171	0.938530286602148	0.963780283117922	0.913343483290136	0.893898900932101	0.924895252884329	0.927784638570607	0.852685913686154	0.922391638165560	0.931318066670774	0.937959544614140	0.904628634319610	0.885783693937993	0.936928351128473	0.899047142948049	0.914138741979901	0.945087447879916	0.944395838273278	0.959236033938240	0.887576514324187	0.690949253067779
0.953508554830950	0.967144132177262	0.916047241334710	0.927020407776002	0.903642176427725	0.946307508890514	0.883821662338283	0.881181603769909	0.900214736291275	0.932928816730821	0.955607545987230	0.893515356533956	0.938702509980938	0.963696372224524	0.913284535423476	0.893875575953324	0.924891317089750	0.927757713753440	0.852690862906005	0.922366312056721	0.931321260327223	0.937957583982969	0.904544533936827	0.885852766063121	0.937008939192481	0.899118746198534	0.914093087799238	0.945139994568054	0.944346033192883	0.959239717273059	0.887561206453899	0.690967233527339
0.953544730705778	0.967246570635190	0.916121142078176	0.926939959580861	0.903539649755627	0.946433315002721	0.883941404599287	0.881293141746851	0.900045262711932	0.932913301196599	0.955675896822555	0.893533084428221	0.938815711218150	0.963751054127778	0.913286555680018	0.893928460415909	0.924885239320097	0.927832804432425	0.852791217911602	0.922348709417938	0.931368105614841	0.937886385316175	0.904728909442741	0.886016201902202	0.937075190532678	0.899119208454955	0.914052357197491	0.945190879415058	0.944504550864031	0.959229458603132	0.887495672015397	0.690910942154191
0.953681035960838	0.967305715902753	0.916154934233664	0.926967219780195	0.903573431611219	0.946481698128431	0.884027691005690	0.881315868193520	0.899963362371925	0.932906501310955	0.955742147394414	0.893449702311326	0.938887345399955	0.963712930133939	0.913176370261004	0.894015025740556	0.924859661953237	0.927818541255343	0.853002514221737	0.922377827168884	0.931460783371173	0.937826022164686	0.904732246955682	0.886152586940431	0.937045808748067	0.899140889443681	0.914127522214386	0.945348208470615	0.944547452568428	0.959180910211649	0.887581231469441	0.690946561818610
0.953795472311912	0.967139712897304	0.916171319209194	0.927019959802984	0.903544754482297	0.946474400775549	0.884044382568460	0.881379507011128	0.899928890312152	0.932983970759443	0.955819538416715	0.893331209737591	0.938923317209277	0.963565142518472	0.913160400250732	0.894021832320332	0.924809045936041	0.927892506070934	0.853094608456768	0.922489500312583	0.931639012478784	0.937822842192995	0.904714838348395	0.886167845831157	0.937137402350806	0.899090775791339	0.914156563286522	0.945314559345452	0.944462364596266	0.959115894766297	0.887707184414925	0.690874360108140
0.953836088190865	0.967098476743879	0.916240561614972	0.927044896743174	0.903547878101584	0.946476181412354	0.884006521153265	0.881415733484304	0.899914496254067	0.933089563966949	0.955876739676559	0.893193255112168	0.938909802488315	0.963529808216212	0.913157314693441	0.893853871531236	0.924731306113174	0.927931143769266	0.853130605932982	0.922558265582706	0.931688971412091	0.937757593476061	0.904820912569845	0.886114335765868	0.937136697077077	0.899008243823498	0.914117986117316	0.945213412230741	0.944426760242641	0.959064587973545	0.887729493444806	0.690808835217903
0.953701964480378	0.967037540069040	0.916253059983878	0.926911336868674	0.903481332989498	0.946554763929798	0.884025555661260	0.881260516152694	0.899932039223280	0.933191549514596	0.955770822724428	0.893195374221668	0.938831336880391	0.963329575723666	0.913105306766372	0.893709710847606	0.924808647988600	0.927818119138922	0.853115847555884	0.922623282616225	0.931718361686170	0.937722960219079	0.904898710204022	0.886023500341710	0.937077511139134	0.899082284968421	0.914022266785015	0.944994895041110	0.944374236043710	0.958995068262249	0.887770917412661	0.690762683080109
0.953533336040289	0.967012531578962	0.916267559122341	0.926937266954962	0.903536508621390	0.946612252438323	0.884105620943543	0.881213433500899	0.900011541238295	0.933091936307103	0.955591151973898	0.893094435145025	0.938711708375416	0.963251905826626	0.913030554256959	0.893561786600714	0.924786465173989	0.927616353026356	0.853095179779914	0.922477582910269	0.931756078668435	0.937771756928542	0.904936588255246	0.885896887682835	0.937135705212782	0.899006055765992	0.914022105182869	0.944847022698072	0.944295253064626	0.958884895676426	0.887760661466039	0.690759215894836
0.953460661656826	0.967005008320050	0.916211523579214	0.926994425701304	0.903602966527076	0.946540609145930	0.884109957139069	0.881025608399651	0.900098396181049	0.932956486701905	0.955496514910880	0.892994211149527	0.938650074523490	0.963207978412704	0.912994383441871	0.893370753194605	0.924748628000506	0.927504650221717	0.853090113895501	0.922390575704447	0.931785031430463	0.937791360729362	0.904953358809148	0.885759467968733	0.937064804364379	0.899005022460076	0.913991673362920	0.944762879060337	0.944332578111608	0.958767882177997	0.887770986139184	0.690698959242154
0.953582712043713	0.966873784727555	0.916278118183070	0.927013883090422	0.903620661014755	0.946511626637940	0.884124004660573	0.880901088261290	0.900179313277491	0.932952968995111	0.955489922630510	0.892869387565233	0.938697496648768	0.963279208352586	0.912951597948060	0.893307625428103	0.924628046215626	0.927448068511949	0.853047674419705	0.922396673482898	0.931825537830600	0.937906662152159	0.904980789286594	0.885654526852172	0.937074185971095	0.898985388911470	0.913933213248060	0.944817060947479	0.944325937519309	0.958771681715830	0.887843227173585	0.690742215047493
0.953602137348050	0.966869069440512	0.916299959794760	0.926888823782131	0.903597953374884	0.946409858136046	0.884212430328783	0.880872537863158	0.900227566866338	0.932964207338818	0.955554778166023	0.892852910510675	0.938746990198519	0.963455071045282	0.913072954973564	0.893326735813712	0.924544176881856	0.927519586637176	0.853057100912820	0.922428730950237	0.931806348020811	0.937974929490790	0.905052114605968	0.885629531677112	0.937047245574978	0.898885797695331	0.913820084114112	0.944886193043420	0.944341927831497	0.958729716919344	0.887823308556126	0.690631175325230
0.953653970235206	0.966956358299755	0.916176306424040	0.926940461640663	0.903560943751760	0.946368272127576	0.884241148794433	0.880698659774330	0.900296668869400	0.932936982492293	0.955546677450486	0.892782505436506	0.938656891178360	0.963627157937408	0.912951300615346	0.893362280080572	0.924456624723250	0.927478307452076	0.853082452138864	0.922444075116087	0.931774913161986	0.937927886551256	0.905027865531568	0.885491890153401	0.936917892401350	0.898866135853986	0.913823897243480	0.945091433233790	0.944403979116201	0.958800562547604	0.887799896337129	0.690620031082637
0.953756270962146	0.967062176575371	0.916160411264645	0.927072793202809	0.903436982239198	0.946332580377049	0.884269260391416	0.880493186534810	0.900241653421524	0.932825331244781	0.955567365076949	0.892845049007819	0.938446725437029	0.963656541137813	0.912751206049781	0.893406474003640	0.924615672289051	0.927490299152628	0.852902979022890	0.922366729948069	0.931816481129165	0.937838711748720	0.904972121543056	0.885366208402423	0.936970302432835	0.898857972674378	0.913768007699169	0.945195494470830	0.944406103491354	0.958983694937392	0.887714279152623	0.690593914461678
0.953857364604402	0.967280413995016	0.916265018818525	0.927135538525209	0.903470842740494	0.946180402084432	0.884146591233200	0.880347596717281	0.900049520535462	0.932764878831634	0.955571466422700	0.892981129878538	0.938385446420531	0.963743167402496	0.912684069862417	0.893345563659990	0.924783088333698	0.927437990582508	0.852715253886526	0.922236051634816	0.931853559170982	0.937734385652573	0.904930873290833	0.885268409816513	0.936949373174929	0.898859584907579	0.913725891216475	0.945126451541040	0.944401390709119	0.959168501124987	0.887573902299107	0.690578143122959
0.953814788355460	0.967256774300458	0.916329342006541	0.927101693622116	0.903433786225112	0.946154326289336	0.883962759719767	0.880198204058311	0.899881118118764	0.932715792791954	0.955486600891187	0.893080880922902	0.938513652373726	0.963752764643710	0.912662365089257	0.893340734277410	0.924884444197312	0.927310227123938	0.852501932346202	0.922143906312912	0.931914583219060	0.937750909798406	0.904817996231005	0.885217617839753	0.936966572381414	0.899031332125615	0.913695431078422	0.945007476374242	0.944519206550070	0.959244312899115	0.887524246858575	0.690569479849248
0.953690675145110	0.967152464255073	0.916429896484855	0.927153566633175	0.903465048763687	0.946045046536638	0.883881003017842	0.880227458792215	0.899774865080212	0.932633086292889	0.955439631813043	0.893084198084762	0.938643047711508	0.963900651910988	0.912723340945830	0.893430777329322	0.924878985441318	0.927197152183056	0.852522765173225	0.922060462312140	0.931910302492146	0.937906316588114	0.904768787140646	0.885218931760717	0.937087802248810	0.899071108541675	0.913786895306237	0.945039222684347	0.944591878276055	0.959290033529408	0.887488314899825	0.690558624658908
0.953549659572039	0.967103815664230	0.916413304609247	0.927227396688859	0.903562116741846	0.945991227966761	0.883783872919367	0.880185997193972	0.899771270070770	0.932550629180389	0.955436979813761	0.893011668267786	0.938771074055926	0.963916357842196	0.912760541526690	0.893430848174211	0.924953506285794	0.927151362791676	0.852585242262482	0.922020236541217	0.931902069640178	0.938043302234525	0.904767800500711	0.885232035266116	0.937066961054634	0.899063081810450	0.913857085839567	0.944992712937371	0.944704107222170	0.959397602047407	0.887479350427009	0.690477103776941
0.953492465433398	0.966977988249228	0.916535159911923	0.927281704570033	0.903553047817641	0.946140438228260	0.883821055586083	0.880220946969124	0.899777747260111	0.932681198013588	0.955497461592666	0.892918193476153	0.938936344356075	0.963861345636848	0.912740435335631	0.893445624540234	0.924978349542192	0.927138303839459	0.852609190207089	0.922103979736110	0.931973005614662	0.938112152813233	0.904776058044266	0.885287786194765	0.937123261543092	0.899058729493077	0.913856665990780	0.945014875965766	0.944712221363511	0.959475730980596	0.887597052380400	0.690450767148241
0.953465690727754	0.967025020018388	0.916675451422246	0.927221054227734	0.903400490564258	0.946305508734852	0.883980239409704	0.880316469213316	0.899774180658339	0.932737142457564	0.955474868221171	0.892935189858762	0.938971060960596	0.963866642891787	0.912844916615249	0.893499987609939	0.925070722665987	0.927224759662131	0.852723563421153	0.922182263330308	0.931990931929525	0.938002065325043	0.904969888803199	0.885446452447185	0.937131256312809	0.899051989613091	0.913753419341254	0.944989498242718	0.944803598848533	0.959485796578579	0.887568320192476	0.690356037647260
0.953563872811041	0.967060359066910	0.916696728441122	0.927225095030746	0.903310127732349	0.946300684316406	0.884049059618985	0.880320521212367	0.899810253858396	0.932739865958631	0.955401072734839	0.892923783972999	0.938909507647329	0.963703576244324	0.912827646912310	0.893511905487192	0.925137888061412	0.927196258784044	0.852976311937662	0.922249776270710	0.931962785224166	0.937861340512850	0.904900216519407	0.885604988409861	0.936966211774551	0.899144724703477	0.913751894411838	0.945057584501028	0.944732879374595	0.959371730827626	0.887600139709776	0.690419610044586
0.953610656906160	0.966907228482405	0.916740872448271	0.927192457697934	0.903181065337914	0.946265839768296	0.884038706221937	0.880402149692535	0.899825734943809	0.932791424214472	0.955360322144288	0.892855283082126	0.938792424336502	0.963396535734499	0.912868097030090	0.893512389238432	0.925091346466536	0.927290476817255	0.853108424856761	0.922331252684635	0.931988150237376	0.937813198459448	0.904780062668878	0.885686802323913	0.936928618833892	0.899062736930009	0.913774208570906	0.945011701079400	0.944552220595779	0.959181782775302	0.887669071981100	0.690414874890957
0.953579188945266	0.966954363037466	0.916773629539331	0.927152897262968	0.903176453005255	0.946266183333801	0.883972229088304	0.880479761939840	0.899783862396963	0.932861957503043	0.955394569564160	0.892737725825984	0.938677564165721	0.963233867733416	0.912918907588161	0.893394064508847	0.924947375378095	0.927370147816758	0.853137181504818	0.922364566578084	0.931946637038617	0.937750107680175	0.904725989063540	0.885743841752778	0.936883125000048	0.898890664979684	0.913742726621875	0.944937014695678	0.944456816209927	0.959007156109326	0.887647848750697	0.690432955750007
0.953467102717449	0.966994818259520	0.916731001362313	0.926973841279768	0.903136998281124	0.946357922306691	0.883958778629148	0.880400178492112	0.899779818813770	0.932952760918203	0.955355881028617	0.892813694853770	0.938514182124205	0.963060311671333	0.912991050171921	0.893367452188782	0.924964234267401	0.927357293112933	0.853196137241514	0.922425579600320	0.931957443443867	0.937703475826519	0.904740809440907	0.885832727418675	0.936810217886633	0.898918742802777	0.913669428101603	0.944820562973021	0.944330011051153	0.958888102148210	0.887692946557933	0.690481073122181
0.953374150645218	0.967156119600308	0.916703254362672	0.927024993873905	0.903279834685998	0.946419954634736	0.884057499603417	0.880468821640355	0.899780162129283	0.932919644210532	0.955300309282199	0.892784586356703	0.938355359140478	0.963176549584696	0.913001607840900	0.893400460860649	0.924951857277267	0.927295448114141	0.853279284541364	0.922377678157935	0.932057402947860	0.937692268192586	0.904722510265390	0.885863441483090	0.936840767562250	0.898858701225761	0.913709723772005	0.944835317395680	0.944191600261508	0.958834054564917	0.887712465950049	0.690582871092885
0.953424908250094	0.967326257136048	0.916591580506373	0.927075677031814	0.903445851110180	0.946409324668341	0.884078546280165	0.880396164941613	0.899840276884110	0.932892270883992	0.955315490592056	0.892708612438180	0.938272560300798	0.963339294682519	0.913015297611948	0.893414385279711	0.924963504142489	0.927290112400443	0.853352905818267	0.922388187688601	0.932161967235140	0.937635587833767	0.904719414026905	0.885835479278723	0.936768119924335	0.898894950378355	0.913760138441331	0.944901717094493	0.944221431005927	0.958887434367244	0.887752688482259	0.690600553976450
0.953626917872155	0.967327041998373	0.916604696026883	0.927098384864435	0.903533579679948	0.946489901470454	0.884100213145696	0.880380947922870	0.899904180775827	0.932984218793340	0.955373779708592	0.892718608138238	0.938367849186638	0.963535348220624	0.913051063835653	0.893461309770663	0.924950992537032	0.927317250277379	0.853342833657240	0.922479293904436	0.932234588353702	0.937657918356878	0.904803143571755	0.885842891205249	0.936849551636120	0.898965637092319	0.913765320212722	0.945064610506798	0.944271084782273	0.959035315632713	0.887827048777734	0.690643535193410
0.953644555190045	0.967406942777923	0.916596841430044	0.926997445989359	0.903555109148923	0.946464638686230	0.884167728977733	0.880473460424779	0.899941853893828	0.933085347452246	0.955387429755191	0.892786389065881	0.938478355344416	0.963766253796988	0.913235115992021	0.893518370250835	0.924919504097491	0.927441352019577	0.853331302947668	0.922577259017545	0.932259567819875	0.937653570267599	0.904920533432901	0.885883915710246	0.936937131278807	0.898973832772358	0.913782032164928	0.945152966707869	0.944351625703251	0.959044774239790	0.887767803552463	0.690519874172053
0.953674815446925	0.967470134750849	0.916513228164275	0.927025687429437	0.903591867558394	0.946493975224092	0.884173979833226	0.880409145468121	0.899983947874290	0.933140029887113	0.955327470212942	0.892790063842709	0.938457495653109	0.963851086807074	0.913208713887141	0.893560101624432	0.924822782060264	0.927462448173528	0.853365100224101	0.922686238153448	0.932188997078914	0.937603834610669	0.904943209397257	0.885785581595256	0.936915476407849	0.899030412258767	0.913915805087869	0.945313967813189	0.944453163487243	0.959066118609176	0.887724476266533	0.690486596536387
0.953755724254698	0.967442090761937	0.916490505951212	0.927104862180991	0.903598860640165	0.946620621096700	0.884161184923188	0.880358119534573	0.899982877490364	0.933135752788680	0.955357140588423	0.892855653281938	0.938267456185532	0.963759566245895	0.913145580248028	0.893590145632576	0.924883028745543	0.927559062337812	0.853220423388591	0.922694171117084	0.932221986624424	0.937542069772724	0.904962538648083	0.885659917837735	0.937082416422248	0.899088328968407	0.913947560971008	0.945357543821946	0.944469799452505	0.959111116224156	0.887645777843679	0.690417340629540
0.953859153273471	0.967455331952661	0.916500215628482	0.927125229263276	0.903709785816801	0.946640126533054	0.884039599556961	0.880375136684560	0.899930466034966	0.933209381597456	0.955401015050403	0.892953257734739	0.938139270912604	0.963777471364939	0.913139390458031	0.893482890785655	0.924923613091965	0.927580064606815	0.853121363923581	0.922684652400197	0.932260889218981	0.937529615825642	0.904982854661856	0.885617560536173	0.937070981710153	0.899101440633411	0.913895652182734	0.945262736992901	0.944384997439873	0.959200288849402	0.887552606734361	0.690373853784453
0.953812013648653	0.967309780376812	0.916417709726409	0.926986582059284	0.903672930056444	0.946666072050534	0.883844960750328	0.880303370443520	0.899866219493244	0.933188402219380	0.955349992466564	0.893030736510509	0.938139831391824	0.963765457235939	0.913085735821211	0.893442784143132	0.924931420800393	0.927496622383464	0.853005059756674	0.922624164656929	0.932303285097651	0.937532822095427	0.904879796118593	0.885695120247300	0.936973631948038	0.899211554199718	0.913856326353406	0.945144366650757	0.944283099746837	0.959219706902121	0.887514126598297	0.690361823483477
0.953696040082538	0.967222275562812	0.916334401849047	0.926887577678995	0.903648975383733	0.946551857072274	0.883758538580094	0.880351656828291	0.899798193679475	0.933045619599846	0.955268292865582	0.893031371300361	0.938110277808796	0.963909364508999	0.913131565862519	0.893433564257990	0.924904445664495	0.927412305009391	0.853085654300041	0.922493287750124	0.932238264822338	0.937607516207715	0.904770990887650	0.885753666070843	0.936928694502243	0.899139797337683	0.913799084807288	0.945161693329707	0.944130484883507	0.959218259194666	0.887409681466119	0.690359702829504
0.953577604204560	0.967263755680468	0.916180954284182	0.926777053476056	0.903661630365292	0.946379498694507	0.883694523880884	0.880250387632184	0.899758888755530	0.932859754457265	0.955175145069759	0.892922337518690	0.938080588278593	0.963935969662221	0.913111302817517	0.893282070941899	0.924990463605407	0.927368271391940	0.853184137406162	0.922371462236008	0.932073650485906	0.937652437484828	0.904705849811444	0.885801676387726	0.936815689368221	0.899124828143560	0.913714601277768	0.945114832894059	0.944089581520372	0.959305426046773	0.887282919099747	0.690260652382959
0.953502898962110	0.967268228514980	0.916156835762822	0.926719722572530	0.903712127942660	0.946280729031623	0.883736876112496	0.880155203719191	0.899697451520485	0.932871701336432	0.955169561314525	0.892877473464737	0.938178979975380	0.963883628225274	0.913026055124372	0.893152109677688	0.925031141822881	0.927383554586891	0.853165664173667	0.922323791348173	0.932070774327176	0.937653401164228	0.904711288651235	0.885796213158532	0.936844866631216	0.899115771755148	0.913688285681882	0.945173666927512	0.944044947619645	0.959354652649174	0.887283966205488	0.690254916624767
0.953449843188713	0.967429207044002	0.916223447827190	0.926573022051350	0.903681051418134	0.946283508179954	0.883881714472097	0.880104539014292	0.899590403259643	0.932859981409088	0.955136904507233	0.892865729234680	0.938219910964405	0.963963894971029	0.913042261731425	0.893180579073010	0.925114777215034	0.927512429273404	0.853217342094856	0.922340137126083	0.932087943789429	0.937574832871631	0.904922061228731	0.885841054211095	0.936893936107204	0.899071718655689	0.913698312473819	0.945204476944735	0.944160255575637	0.959399210535162	0.887182855483165	0.690193575339786
0.953539607311268	0.967584592667504	0.916255333599949	0.926542929862494	0.903744650472729	0.946217872202198	0.883928536408225	0.879998693767040	0.899582060758100	0.932892200863407	0.955143134419094	0.892767407332406	0.938233436111266	0.963950049978615	0.913004729153917	0.893251373034654	0.925135867021440	0.927543268436295	0.853365288476866	0.922409777847476	0.932127003498357	0.937516308195152	0.904911321276431	0.885871518246743	0.936864193191580	0.899041091949926	0.913807772384448	0.945301251331777	0.944177164665789	0.959362315817261	0.887218342676253	0.690262229101745
0.953608262421651	0.967470251474180	0.916255187179417	0.926569097951277	0.903704252220073	0.946102409713946	0.883894300562958	0.879969210419596	0.899618558190509	0.932968743804902	0.955204393666435	0.892608135908899	0.938228087517553	0.963884482461102	0.913057854965562	0.893286845068821	0.925141915681969	0.927659068343049	0.853410272458903	0.922528314756574	0.932233991826327	0.937545058076138	0.904866017070059	0.885843384888615	0.936969589159549	0.898912549550122	0.913875710731455	0.945236293594686	0.944055819833347	0.959279189873011	0.887316689281729	0.690228416238616
0.953606034204801	0.967404058289537	0.916248083466147	0.926577917511378	0.903668422859131	0.945985586572158	0.883824718782832	0.879966743292523	0.899626950659534	0.933077000127016	0.955304585048217	0.892415483394164	0.938201976953071	0.963978463266269	0.913150765529660	0.893213530144850	0.925109575393205	0.927737293466597	0.853375451772075	0.922602772844928	0.932194746422857	0.937522340087245	0.904924799018332	0.885841858287734	0.936966078780743	0.898721906857560	0.913853424224622	0.945152893553632	0.943938441052486	0.959227841129656	0.887277927085951	0.690212416548259
0.953422405445789	0.967345944444622	0.916175215354275	0.926430568686655	0.903518345417723	0.945982635447521	0.883764107797538	0.879801422653498	0.899616347283112	0.933192513349916	0.955266094380204	0.892412597114682	0.938124317975610	0.963931300989668	0.913193710863505	0.893117749891322	0.925229108828283	0.927622821204743	0.853284585757552	0.922666148280887	0.932102346115010	0.937512369242598	0.904950239390970	0.885833572953793	0.936898804255841	0.898722055800112	0.913793819079082	0.945006813043978	0.943834620436926	0.959222237217606	0.887261873113923	0.690229245722975
0.953209390371317	0.967372671474862	0.916142703756313	0.926457887371769	0.903498878494155	0.945969234716287	0.883723895903461	0.879782693304728	0.899584481506306	0.933108823970821	0.955203462860890	0.892341446695233	0.938016747090495	0.963995830987326	0.913167743735791	0.892997650301446	0.925252514556810	0.927435231594571	0.853193253209462	0.922532641249307	0.932025459509286	0.937554214637675	0.904944917454971	0.885794133386597	0.936926943766300	0.898604468090316	0.913805901428989	0.944937388232224	0.943736015957152	0.959178371040639	0.887185386267006	0.690295313662428
0.953095866263879	0.967458321841425	0.916093306821134	0.926504054615334	0.903491583272255	0.945863553002190	0.883642025441185	0.879648348299384	0.899532158795035	0.932972924119064	0.955174239049151	0.892271535928052	0.937997126922125	0.964059367195975	0.913144458095915	0.892830337200537	0.925248707466074	0.927351969001439	0.853117902650519	0.922436063462042	0.931969393542881	0.937569810146948	0.904934206867755	0.885694037300702	0.936835337736977	0.898602258210057	0.913767482245772	0.944877311790009	0.943785222929080	0.959117905753806	0.887113614354037	0.690259072413752
0.953192991495572	0.967411786930883	0.916206080345253	0.926507257764678	0.903450403538755	0.945860257253324	0.883588483818784	0.879594860129552	0.899503115843244	0.932934359392824	0.955180118845632	0.892217414012425	0.938116860841088	0.964156292415176	0.913103266770602	0.892724926467870	0.925111820658748	0.927319843101120	0.852994390511835	0.922405346464939	0.931962512941399	0.937683407761090	0.904943661218502	0.885643944020340	0.936838585703635	0.898580219875820	0.913700247402864	0.944947982041999	0.943848898033477	0.959169585228631	0.887130333037197	0.690227748884404
0.953179364416868	0.967390333674053	0.916285761943138	0.926379616640648	0.903350068422685	0.945799278982428	0.883654932112388	0.879622893277150	0.899487748741553	0.932898307628653	0.955217872526498	0.892208877005333	0.938210428048889	0.964305449966647	0.913204122913448	0.892659034534630	0.924971453320946	0.927393539674323	0.852954856505692	0.922365722001086	0.931944041388803	0.937703389162977	0.904992124776706	0.885666221353947	0.936800759244927	0.898490350736381	0.913563804164621	0.944959967321136	0.943933175081001	0.959144847701008	0.887084940461905	0.690052101776874
0.953186092384343	0.967386628314976	0.916222603782368	0.926389934508754	0.903267191736125	0.945795689404765	0.883638430999443	0.879521803420944	0.899539736535593	0.932841261998167	0.955165960180733	0.892097919571972	0.938164087568364	0.964390398312051	0.913033669894783	0.892562153639625	0.924847383704668	0.927372742287373	0.853018615448810	0.922343325379791	0.931919711768123	0.937638982909689	0.904940170162766	0.885552548002953	0.936667741553894	0.898443043436351	0.913521737587910	0.945056192076018	0.944012916660004	0.959161871126698	0.887052466292178	0.689988292766313
0.953230639142380	0.967400717577833	0.916252991405631	0.926478104589445	0.903119307563235	0.945829591341542	0.883626445317208	0.879426664253375	0.899539961118359	0.932757939626042	0.955134979474478	0.892060035165707	0.937945667204481	0.964319139578785	0.912785493453843	0.892472362879986	0.924949340765389	0.927411616027414	0.852930144376400	0.922306918150863	0.931953596870955	0.937567959082676	0.904870748075264	0.885490178530761	0.936693055760609	0.898422697269619	0.913459253516257	0.945040427287688	0.943983222874393	0.959257586589194	0.886976076216036	0.689868533007847
0.953301936578641	0.967531974190813	0.916350058045550	0.926496423396650	0.903152162586631	0.945783139745138	0.883531421379470	0.879423226700888	0.899412824966911	0.932774551327346	0.955139754044341	0.892132392846095	0.937812116284025	0.964295891400676	0.912682488438175	0.892355469830505	0.925055286121426	0.927393010800015	0.852835880462070	0.922271849144230	0.931958671590871	0.937436789403961	0.904870460863915	0.885452216087156	0.936598152161485	0.898424798418416	0.913367017522716	0.944908947802363	0.943916425092450	0.959334696667867	0.886869095457041	0.689763997071185
0.953254021694018	0.967471834238858	0.916379157353500	0.926494289586889	0.903102085937814	0.945840594512865	0.883405760775181	0.879393755353136	0.899311796513780	0.932827438343242	0.955091840652346	0.892234998737284	0.937843566332117	0.964246601733673	0.912654082064174	0.892368002735284	0.925157868878118	0.927345632274151	0.852698132546962	0.922293492864478	0.931973779147757	0.937377907211190	0.904818349206047	0.885476164488331	0.936527865344359	0.898657423901718	0.913262124252202	0.944811069547572	0.943973557881841	0.959349947226869	0.886866633980570	0.689685641753464
0.953193915005421	0.967346022197969	0.916405024061553	0.926586759119813	0.903104501754323	0.945777159298290	0.883360402571549	0.879489365952492	0.899263988501087	0.932798760073200	0.955078538224930	0.892304546006767	0.937876365478949	0.964365753871785	0.912700203035759	0.892484700944827	0.925174564225928	0.927316785090657	0.852788536546122	0.922277503100245	0.931944652601211	0.937462090313619	0.904813566691181	0.885507793911061	0.936590932960621	0.898769406015171	0.913246062576495	0.944904194706596	0.944010867191896	0.959377898646076	0.886846746582988	0.689619237806028
0.953100984503742	0.967270675796948	0.916289007963099	0.926689972725672	0.903162033644584	0.945714422232257	0.883273205244078	0.879496444399926	0.899235929660562	0.932722501568407	0.955146077545200	0.892224823301387	0.937929969646060	0.964337682084354	0.912715087743926	0.892450460956319	0.925233373384653	0.927305708599244	0.852909921185579	0.922250077712187	0.931894576995367	0.937544291907485	0.904832298161511	0.885529497074007	0.936527560074236	0.898853942060736	0.913214317376852	0.944924800308087	0.944087275038040	0.959465533585733	0.886815789721485	0.689463892139239
0.953059137346453	0.967049557548482	0.916289396021950	0.926755873742178	0.903141231228046	0.945816384242494	0.883281041912257	0.879599991078329	0.899171068140973	0.932837190296922	0.955254787738901	0.892071409646647	0.938070473573356	0.964268492385150	0.912655984659298	0.892401917323028	0.925207335690840	0.927251812213702	0.852916594593092	0.922290542600014	0.931953484404149	0.937611285613522	0.904835135694745	0.885566795275160	0.936558232084586	0.898901516018186	0.913163509665673	0.944983214655624	0.944057578502779	0.959456141130138	0.886887427324132	0.689363221947954
0.953033527259706	0.967034103606471	0.916351696257571	0.926719090298063	0.902986255978221	0.945972280262514	0.883372315530058	0.879729160504023	0.899084761109531	0.932874396438699	0.955272635903007	0.892010840500851	0.938108975928783	0.964316330632772	0.912678567813916	0.892423732559086	0.925248940609278	0.927249257419154	0.852977819386823	0.922319040318485	0.931976042487904	0.937533369731363	0.904992080313341	0.885677087069149	0.936555183027298	0.898952513884862	0.913021734526983	0.945029055653648	0.944138465726111	0.959432092849661	0.886874033534813	0.689200255047818
0.953123944917200	0.967102043693148	0.916312279447481	0.926770119219684	0.902894369444465	0.945994015426524	0.883375174915664	0.879757951970856	0.899109672827469	0.932874200541765	0.955239177962211	0.892007418172287	0.938061485859114	0.964286476039479	0.912542053872107	0.892480665229767	0.925300637463206	0.927116178996051	0.853172175309501	0.922353469428152	0.931947084028574	0.937427285760332	0.904867829976501	0.885757922255795	0.936363958092600	0.899109989715782	0.912944219354179	0.945229851995477	0.944064784192869	0.959371104675568	0.886933462430479	0.689177776262470
0.953151284977726	0.967043333944127	0.916298464930776	0.926811437910067	0.902777913555513	0.946001756453132	0.883304743777420	0.879888666649700	0.899104996257713	0.932972604447737	0.955258371902985	0.892008021989595	0.937957277555043	0.964167894055695	0.912473158160373	0.892632794687014	0.925277533037946	0.927099602608131	0.853229307177497	0.922451751496517	0.931969824705244	0.937416980724013	0.904735426769317	0.885784148426493	0.936329096464217	0.899105680773129	0.912878323976477	0.945319456880575	0.943931831143461	0.959304448811943	0.887004491149399	0.689052571353842
0.953085195317446	0.967177326818859	0.916319451449372	0.926854322330785	0.902808269486776	0.946055616919266	0.883201584822317	0.880064319084923	0.899054915572136	0.933073996999742	0.955308098918104	0.892000083178110	0.937898121146432	0.964195602234228	0.912464640526501	0.892639939261619	0.925187627712597	0.927135572383849	0.853216899034935	0.922493225348739	0.931924044091761	0.937395986308053	0.904695427080272	0.885802341709405	0.936340736897681	0.898994805292458	0.912842686089094	0.945385572236663	0.943875030869585	0.959275915290952	0.886948015069951	0.688941202990613
0.952898034530400	0.967294188963661	0.916302587379805	0.926757860799172	0.902854930000458	0.946166301954483	0.883177012816078	0.880054465150334	0.899012665168460	0.933143368156086	0.955250181684281	0.892169292591493	0.937815012462763	0.964161100289239	0.912530338446882	0.892646367471610	0.925262986431142	0.927121496630997	0.853275228365182	0.922526387615760	0.931883616261261	0.937363426647187	0.904740673595527	0.885839893119357	0.936336475884362	0.899057025852549	0.912820851004255	0.945385164812949	0.943751898376326	0.959282884078836	0.886937382263851	0.688832653242884
0.952737061066303	0.967506753735071	0.916291475067252	0.926830786247689	0.903051056563037	0.946249862538094	0.883280680584354	0.880145546336501	0.898976429651145	0.933052798345992	0.955205593461520	0.892199285323680	0.937687847827138	0.964351773544897	0.912576427360657	0.892698545531771	0.925270633801334	0.927092661491606	0.853380587452893	0.922417031400601	0.931923878834691	0.937332921037112	0.904759315156666	0.885847705474105	0.936428703913651	0.898996444570803	0.912927104203585	0.945405818699021	0.943624006417140	0.959289757465784	0.886927914234245	0.688738254392566
0.952738612591201	0.967665816404314	0.916164475065298	0.926858288526490	0.903226414768641	0.946244694209742	0.883321075750428	0.880055939591359	0.898997472676612	0.932976430041152	0.955267773195724	0.892149792790782	0.937615711552560	0.964517547412402	0.912656991032953	0.892727928672489	0.925315668783446	0.927097582392490	0.853475350652412	0.922368544796856	0.931967956533984	0.937223275509614	0.904775825419048	0.885760701532849	0.936386368067689	0.898997434040736	0.913052447913909	0.945388586442409	0.943666851356806	0.959358925655600	0.886984714142050	0.688535373092739
0.952952826107349	0.967598725138088	0.916160232935653	0.926838050052599	0.903273088434082	0.946340188651182	0.883362682579761	0.880013459054412	0.899005671029003	0.933052052368149	0.955381240270779	0.892148140087521	0.937704712391655	0.964615014603781	0.912792705606560	0.892733798119575	0.925314068081633	0.927140748794215	0.853486535621223	0.922415368679882	0.931973277338547	0.937180707361879	0.904888773631119	0.885687562264730	0.936459532967675	0.899007398334417	0.913166555597242	0.945462073078591	0.943737087295775	0.959470313609761	0.887108175479947	0.688380057809449
0.952997903525312	0.967569501498659	0.916160966660896	0.926698373658302	0.903243631499814	0.946307468495781	0.883472591323690	0.880060108714983	0.899047494666486	0.933180089809026	0.955449790016617	0.892174428478770	0.937808840048392	0.964762732488653	0.913081044154484	0.892742588052499	0.925288217331653	0.927293110991425	0.853532384015234	0.922520622687363	0.931963911118002	0.937140265865815	0.905049294387305	0.885705153447946	0.936526725512990	0.898958132676394	0.913279085541445	0.945499433134782	0.943846870813881	0.959466737893750	0.887135686901765	0.688071724366970
0.953009069519448	0.967508629518431	0.916161214074660	0.926717454710254	0.903276625435719	0.946269511313201	0.883531075058684	0.879971217176184	0.899159234870694	0.933304483553265	0.955407393214062	0.892101454958271	0.937806016167097	0.964761993097406	0.913149895786256	0.892795391959075	0.925171743774908	0.927353990633419	0.853614671976976	0.922702292211627	0.931889789975283	0.937075617946545	0.905123603673575	0.885580236278188	0.936504152976445	0.898958202156647	0.913524063148719	0.945668850403009	0.943969991981028	0.959496202119803	0.887195376533317	0.687899250170050
0.953059212605399	0.967367293244058	0.916228805013118	0.926786427956208	0.903343891233413	0.946302014690187	0.883587283969150	0.879876953758836	0.899269665214012	0.933371429775627	0.955417677328520	0.892035253758372	0.937647118276979	0.964598765058757	0.913151992278790	0.892811015720836	0.925175389299688	0.927474330696741	0.853506370700928	0.922812516634569	0.931943915087058	0.937028028657379	0.905218247248642	0.885437664406380	0.936677127657976	0.898899153797231	0.913672773537755	0.945758881931367	0.944021310098392	0.959523267254360	0.887220874098140	0.687704106095619
0.953155964524037	0.967342172227733	0.916313047748888	0.926790429190391	0.903522874004331	0.946232852429642	0.883534835939791	0.879887419775060	0.899302618297303	0.933516288684543	0.955447508215859	0.892008470748693	0.937584444334163	0.964547157449562	0.913196776768511	0.892672082870501	0.925111591135088	0.927530180011415	0.853416833791158	0.922878384926345	0.931978279117026	0.937000438537573	0.905290938482544	0.885350589195982	0.936678611381665	0.898815316791189	0.913681778078935	0.945691206367138	0.943985555010169	0.959543537656434	0.887185704718829	0.687572888524447
0.953129631931470	0.967218557997662	0.916255444528297	0.926684570964411	0.903538191459110	0.946182834426400	0.883375457797900	0.879815714745012	0.899283503889606	0.933539765478956	0.955428873608829	0.892013631878734	0.937652566518624	0.964502101622338	0.913199708474424	0.892630460101841	0.925025819669980	0.927481624950340	0.853293888713303	0.922835675455766	0.932015370698663	0.936972148185564	0.905219842193540	0.885400712739726	0.936589056359582	0.898837865016884	0.913659846526765	0.945565405843767	0.943929754473635	0.959485105166905	0.887138334421905	0.687485749636316
0.953046779356098	0.967178465246897	0.916178725704959	0.926630861597909	0.903524720139898	0.946031565495603	0.883312926829776	0.879862757309326	0.899257297036621	0.933423454560487	0.955393747486497	0.892016936031189	0.937674437747559	0.964643942513228	0.913291040820886	0.892658757828376	0.924944079287269	0.927441226135240	0.853342585502908	0.922725327140028	0.931949173175594	0.937043075023281	0.905119059448271	0.885466892093038	0.936564330231197	0.898725630479735	0.913629609630350	0.945555782795415	0.943806725179692	0.959418131091899	0.887047615875546	0.687412668393979
0.952975917333305	0.967234296370757	0.916032445763456	0.926556096120217	0.903518403395008	0.945913209542785	0.883245272525630	0.879832684480317	0.899244391834486	0.933256979661863	0.955387743747088	0.891944869903093	0.937713492030301	0.964680849272799	0.913339790467608	0.892570692225942	0.924990832450865	0.927397060330407	0.853416830287286	0.922652592734126	0.931781767142018	0.937112924532914	0.905021142740852	0.885555563460440	0.936503790213630	0.898753908958709	0.913584651706773	0.945518216281469	0.943771903755216	0.959444956667642	0.886946289031004	0.687238974576508
0.952952634563062	0.967207118336783	0.916061612002066	0.926519392119332	0.903510066057249	0.945940505559615	0.883253585696839	0.879849384157480	0.899171190255396	0.933249774648937	0.955461716039395	0.891949152213836	0.937900169000360	0.964626390553158	0.913309667050985	0.892480838413227	0.924997972963344	0.927379981038971	0.853413941862930	0.922606196500343	0.931796879470592	0.937155369989856	0.904982787295773	0.885638371867212	0.936577927027438	0.898802020701138	0.913540771356312	0.945613240519827	0.943733643591344	0.959457386180864	0.886959553068620	0.687156580651907
0.952971886747172	0.967345153745234	0.916129903802714	0.926414213388078	0.903445462730621	0.946101668012780	0.883370157191892	0.879956207008885	0.898982003640676	0.933194908366127	0.955515457510730	0.891950962105536	0.938026906498723	0.964683441081689	0.913360960419206	0.892482454012967	0.925000364919504	0.927487772406791	0.853505009147478	0.922566485708078	0.931865902330252	0.937109914279766	0.905196802596503	0.885811763816587	0.936649889741105	0.898811415496391	0.913525525756873	0.945705987471493	0.943896942748040	0.959461166699936	0.886888988651100	0.687003677425484
0.953102732379151	0.967444275854927	0.916149050857610	0.926454557492719	0.903499312290646	0.946196232421143	0.883422545223554	0.879971153707713	0.898880924421862	0.933151205253178	0.955569843495153	0.891883414014985	0.938118406319901	0.964638000274103	0.913311837284746	0.892534958619361	0.924981590971121	0.927506621957154	0.853683792307219	0.922556084065850	0.931970950477235	0.937051054855760	0.905204886818329	0.885958625022222	0.936628432451839	0.898857731160898	0.913630694138676	0.945873447624979	0.943931012949379	0.959435731635368	0.886945363878133	0.686954787029033
0.953217309798482	0.967303943650844	0.916133742299855	0.926522647085604	0.903473434070136	0.946211360714489	0.883399005289565	0.880032983739495	0.898828366213898	0.933193387938798	0.955669617400347	0.891782002904559	0.938171125686196	0.964489424600478	0.913331164318599	0.892519186086357	0.924941414450336	0.927608495061526	0.853751369959779	0.922629172834045	0.932148512040858	0.937042925260788	0.905195324306898	0.886009356450721	0.936728140447342	0.898835425811066	0.913695216487296	0.945833283537963	0.943851907673504	0.959376893304318	0.887022640862610	0.686783718512761
0.953258062571175	0.967274226557735	0.916163431755548	0.926576912768261	0.903476634602413	0.946241754449627	0.883340863463801	0.880087875188738	0.898822508677109	0.933267405669108	0.955758170974742	0.891671556724743	0.938180636352185	0.964446985483563	0.913361179283103	0.892346165714524	0.924886712822366	0.927672356396975	0.853751818955568	0.922677208110719	0.932181637465707	0.936975584077498	0.905318717970204	0.886015753927515	0.936730206878403	0.898791318406009	0.913678799242039	0.945709854353434	0.943851051408663	0.959340794880722	0.886989846437203	0.686617844358212
0.953146379635088	0.967222503512132	0.916145202828599	0.926470079535321	0.903387571703385	0.946336584025248	0.883317581921946	0.879969703629631	0.898850858429283	0.933343038778290	0.955678554354338	0.891716131005188	0.938142121672584	0.964224834553703	0.913325159656991	0.892213777303286	0.924985757981630	0.927587639547198	0.853706703024501	0.922728550394635	0.932166070575026	0.936941836515873	0.905407028700683	0.885998892399855	0.936682192982138	0.898920673075191	0.913610166001322	0.945474032548729	0.943810487546402	0.959317825067702	0.887010185618969	0.686469406516240
0.952998692515773	0.967206267743588	0.916147424087415	0.926501360437297	0.903440201401358	0.946425500615862	0.883367158489430	0.879979540323167	0.898933361814478	0.933233514746951	0.955539276465910	0.891650201022214	0.938056113029695	0.964141286002251	0.913265155830750	0.892067459472428	0.924972938618090	0.927449305620538	0.853682769670603	0.922593513676314	0.932151977254095	0.936999966158021	0.905443163611634	0.885948771018372	0.936747881367106	0.898893710210240	0.913603133973162	0.945317919039739	0.943746170095871	0.959239682149015	0.886978625891791	0.686385209946732
0.952943613965885	0.967204393606439	0.916099326907742	0.926554881152381	0.903505822315261	0.946375977139559	0.883381831423150	0.879829511189511	0.899042628416388	0.933092068612264	0.955480449421276	0.891576730535731	0.938012157210475	0.964075979248947	0.913264515896138	0.891857741950573	0.924947814163288	0.927403480478573	0.853691652915072	0.922516733631347	0.932117812693126	0.937028510461836	0.905475507615246	0.885888065481131	0.936685422722962	0.898941599122344	0.913583439456568	0.945224039662210	0.943782444530438	0.959166549546982	0.886976360296196	0.686244983243657
0.953069238862867	0.967088785699551	0.916176106941214	0.926570753279980	0.903510759293279	0.946350551475886	0.883403313072071	0.879728902240402	0.899142558680606	0.933077272822944	0.955500996552638	0.891481878860522	0.938068498549559	0.964113909597319	0.913271727256586	0.891735243874188	0.924832601425441	0.927412119334935	0.853680115985913	0.922522702321443	0.932105338655944	0.937151358643240	0.905532333612507	0.885865049217560	0.936715844169617	0.898932559864308	0.913542246790522	0.945261864998596	0.943761386374342	0.959203209830340	0.887036393394076	0.686151058126008
0.953070637325423	0.967085245111183	0.916232654306054	0.926454414171369	0.903475374187811	0.946257415531837	0.883512171295635	0.879720047259364	0.899224209740055	0.933079496913009	0.955594814082750	0.891462350500204	0.938103002477144	0.964258119001130	0.913459757203729	0.891685713913954	0.924745046332375	0.927560761596657	0.853734899636267	0.922545298385375	0.932067142986867	0.937217653607010	0.905650042152474	0.885923725582772	0.936714022024895	0.898836942103005	0.913425657362841	0.945309298099493	0.943764499503632	0.959201901379466	0.887008712393689	0.685894299463242
0.953092862858539	0.967166116002366	0.916178931904894	0.926519490305370	0.903419928432200	0.946225316357511	0.883549329041917	0.879556812196328	0.899331827747006	0.933045781462732	0.955612608727211	0.891397444553614	0.938010695828805	0.964394905487978	0.913410871787502	0.891660270473129	0.924643300375726	0.927583303304161	0.853818681487297	0.922541414972268	0.932031480314009	0.937171478236539	0.905658272829621	0.885842754810284	0.936612286968986	0.898813325006058	0.913425876302006	0.945496200351513	0.943800176477213	0.959307435445265	0.886988917205485	0.685765980335667
0.953170645803665	0.967269237563216	0.916238068466912	0.926661368867102	0.903301283901332	0.946198935733997	0.883571987400766	0.879361375936929	0.899309240589655	0.932948948508747	0.955660239406619	0.891465925504939	0.937796399441282	0.964419233110233	0.913269690001236	0.891671149141576	0.924791333134242	0.927661106441239	0.853691929572912	0.922463232128763	0.932101874659058	0.937069542422235	0.905626905182613	0.885779441533449	0.936689658101269	0.898802618624679	0.913395240025704	0.945594223266954	0.943776150575030	0.959507323869853	0.886905941661220	0.685619643393215
0.953254297920221	0.967484892724021	0.916414380869432	0.926739728254694	0.903355522352933	0.946058058863449	0.883452875787171	0.879238211547674	0.899149863455445	0.932915686574471	0.955713027134019	0.891626118849224	0.937723019300850	0.964515079363282	0.913258284356193	0.891603554061999	0.924935290199418	0.927661374448208	0.853532301832599	0.922345363369439	0.932165230573164	0.936945118103393	0.905611436389256	0.885733306203845	0.936698197478816	0.898817385852740	0.913390882118779	0.945525935816837	0.943755798774404	0.959706142845044	0.886750351000326	0.685506396060242
0.953203488056965	0.967442693119906	0.916525933571753	0.926695490087692	0.903346329366079	0.946007703015852	0.883256791890117	0.879107307121076	0.899002080957195	0.932879840588364	0.955698871947260	0.891758641231234	0.937844123604104	0.964513802803764	0.913296978984131	0.891598544232970	0.924992570250145	0.927573699382321	0.853356932304676	0.922268937886849	0.932249113900190	0.936921227892795	0.905522795502836	0.885717058817158	0.936728970769397	0.898990357256197	0.913408161986077	0.945415105287522	0.943839512925698	0.959773856323017	0.886675441587654	0.685417029046864
0.953074397520148	0.967304657816717	0.916617259049775	0.926718204298271	0.903416281199091	0.945871122339242	0.883163253348652	0.879137958391202	0.898905300633636	0.932794491636722	0.955713399453064	0.891777115538160	0.937962286739129	0.964653949001993	0.913400324978343	0.891686429497314	0.924927734418004	0.927501690206253	0.853373291664562	0.922181744756779	0.932267504480925	0.937035199633847	0.905506128377040	0.885716532722836	0.936882660327626	0.899036432387310	0.913518244269499	0.945463691582448	0.943875535689973	0.959792364648671	0.886591373538817	0.685345984116328
0.952922677170871	0.967240641004632	0.916577444796377	0.926781725373451	0.903549668189801	0.945792581949365	0.883081165711441	0.879090015046356	0.898899579766675	0.932700810714465	0.955762879474224	0.891695271288234	0.938070268182232	0.964638062063305	0.913457862152507	0.891672523598866	0.924950781526373	0.927471458122398	0.853425326744344	0.922122012367116	0.932274425186211	0.937141337476773	0.905537488229695	0.885708812781635	0.936875263741571	0.899036853367859	0.913589090580250	0.945433455460747	0.943947454301593	0.959882362605489	0.886548278212223	0.685199650325060
0.952832887584421	0.967108490030867	0.916670812507738	0.926821111820117	0.903569715595986	0.945922433350199	0.883127720545479	0.879118641371589	0.898894236235438	0.932834014229314	0.955842997674109	0.891603084474036	0.938195172297953	0.964564082268067	0.913435892195712	0.891672454304117	0.924955584600753	0.927450901367991	0.853422494044022	0.922186400686499	0.932349913647659	0.937199121112221	0.905557816855545	0.885725023392870	0.936931899047806	0.899023443689751	0.913576345710740	0.945475729863410	0.943924272289339	0.959938443845199	0.886632285744113	0.685084215923971
0.952770282333258	0.967168846046320	0.916776998663862	0.926755777541647	0.903448686076224	0.946076634590716	0.883295052097764	0.879198236198379	0.898858705920707	0.932880685050840	0.955821486511770	0.891615381100929	0.938193806457063	0.964564769979055	0.913525639162678	0.891730472441855	0.925047687398182	0.927519825046254	0.853505252670554	0.922244240963867	0.932377805933837	0.937098063268213	0.905763584868033	0.885814857865821	0.936913246127188	0.899019276081340	0.913454937005693	0.945462550739723	0.943988525100195	0.959935122407162	0.886595561685405	0.684875078579410
0.952835857859488	0.967256366889710	0.916781767794092	0.926766515658991	0.903394735142585	0.946056521738308	0.883376774279054	0.879187514743267	0.898880806879887	0.932858035655767	0.955732085065123	0.891611558636788	0.938114998217390	0.964406685166543	0.913485332263949	0.891735472997550	0.925133611120098	0.927460644743862	0.853719054851828	0.922267243605042	0.932348231397702	0.936996112093876	0.905705591065283	0.885912472302897	0.936705596642345	0.899090621522871	0.913438688287936	0.945524220560491	0.943885855920975	0.959821401526837	0.886624945281263	0.684839885317201
0.952867590651823	0.967147521912249	0.916810233688395	0.926762724301735	0.903288596030476	0.945996588394665	0.883353059019002	0.879249144467793	0.898881320805397	0.932880613130330	0.955690478140006	0.891542585220366	0.937975747916856	0.964118758284614	0.913506513011534	0.891723548488505	0.925105622275699	0.927538291913575	0.853825713130515	0.922315714275102	0.932355141203335	0.937002272502445	0.905601131766004	0.885936518270967	0.936617406593257	0.898995810415748	0.913445044396200	0.945471573825603	0.943683363416940	0.959636346892067	0.886696980168969	0.684722002740537
0.952836571223169	0.967219343105392	0.916835991531201	0.926765879844547	0.903274249097905	0.945984216586968	0.883273195572071	0.879312201811544	0.898834653706680	0.932920753286188	0.955703902917571	0.891441637475837	0.937849445471998	0.963981141709751	0.913540235229115	0.891594842907498	0.925011470463507	0.927594666426289	0.853823929511295	0.922315424448365	0.932295067115257	0.936976521125742	0.905581662393856	0.885915868513158	0.936532019785807	0.898846326621168	0.913395391744119	0.945360058066222	0.943611839831422	0.959450377507820	0.886682972062138	0.684628595058893
0.952725941685689	0.967270870141522	0.916784243110688	0.926645925333149	0.903233009359772	0.946050301098192	0.883231071119229	0.879222708988697	0.898818238192603	0.932984987186646	0.955645592427787	0.891531774266337	0.937702871348024	0.963828693051725	0.913605912619090	0.891578803149576	0.925053056912665	0.927566778664997	0.853872192137751	0.922352004345439	0.932266243714303	0.936941924268823	0.905617789317380	0.885922164190568	0.936437363410090	0.898920143265008	0.913313350711653	0.945216257992894	0.943502358066573	0.959338470186696	0.886730635541665	0.684579297713205
0.952626528419002	0.967421336055888	0.916740297285050	0.926747057492399	0.903374125780972	0.946108046474450	0.883304464161500	0.879303532087839	0.898798546708503	0.932908965957880	0.955570935891296	0.891523601431181	0.937553026533521	0.963957931919228	0.913614585186434	0.891631405579468	0.925059778316638	0.927491799753540	0.853919707975628	0.922278034109682	0.932312211032069	0.936942932247321	0.905607752457392	0.885884824872748	0.936458154611056	0.898903094598216	0.913342805410626	0.945221402327938	0.943392230207314	0.959294827262457	0.886751540528230	0.684596313997291
0.952673566238824	0.967575380151598	0.916606027799363	0.926839215794581	0.903534386833121	0.946110631080350	0.883300789614863	0.879237864802974	0.898854164468069	0.932858403160413	0.955570011360496	0.891474249793405	0.937491201032723	0.964119144035838	0.913637044724001	0.891658070218895	0.925092941547639	0.927473214126950	0.853971725850815	0.922267497446576	0.932358484484673	0.936902012137127	0.905598523384852	0.885782778664871	0.936382356843252	0.898993533531964	0.913374231720237	0.945285337344498	0.943432702541830	0.959359353330480	0.886804102971233	0.684536256068692
0.952846848022623	0.967560811895086	0.916573567903111	0.926871606950147	0.903627458876425	0.946203993154042	0.883287597082644	0.879225734435034	0.898897752158506	0.932941660290892	0.955601609394327	0.891515910274481	0.937610320601100	0.964308660077423	0.913667278244991	0.891682891581290	0.925096947199244	0.927497071289644	0.853955736657453	0.922340512930168	0.932377524922409	0.936967475617376	0.905672306113411	0.885732763243036	0.936438843929241	0.899094438934499	0.913351503402092	0.945469660481160	0.943470647697689	0.959526499548799	0.886895257197345	0.684538709450722
0.952830558582421	0.967621066306488	0.916514192720459	0.926786141254283	0.903670256485431	0.946191809851111	0.883352464835428	0.879295618930780	0.898925311725601	0.933037214031623	0.955583548157625	0.891616339957426	0.937740465676470	0.964509300815993	0.913830807524422	0.891702170140046	0.925090975143700	0.927617776839689	0.853948098447334	0.922432142308418	0.932370470456585	0.936991879467320	0.905781156673896	0.885751205963113	0.936506696055884	0.899129588806334	0.913355169375769	0.945574885309351	0.943542022535466	0.959551617516598	0.886867965336441	0.684378780636515
0.952831194720110	0.967635722741735	0.916400392420050	0.926823080132894	0.903720160290956	0.946236390163211	0.883361565533306	0.879230579530761	0.898985166783625	0.933088907198673	0.955489810708490	0.891629727185701	0.937731402569101	0.964530066400162	0.913769878717190	0.891716626101811	0.924999332023811	0.927641597273029	0.853968196055681	0.922523019343185	0.932286127908374	0.936952642547814	0.905800861242132	0.885642068123822	0.936487511867596	0.899194374507250	0.913475228192721	0.945731178932017	0.943633512022716	0.959589323117507	0.886859820427201	0.684344685588746
0.952872871336784	0.967548092681253	0.916357196816075	0.926908722885408	0.903738411434042	0.946369001590194	0.883339511229741	0.879156731552953	0.898992069027559	0.933069678392456	0.955488001406909	0.891697717870607	0.937537842416303	0.964387727499745	0.913672982952357	0.891734531640685	0.925061408907488	0.927765018249084	0.853822890550899	0.922518857862040	0.932337332015576	0.936889887465700	0.905830495015820	0.885514921493551	0.936653730235571	0.899243300142430	0.913495605936797	0.945754652263629	0.943636831822475	0.959629239009873	0.886806016301003	0.684306854328530
0.952952201124156	0.967517201005028	0.916365437449636	0.926943097497647	0.903844892689047	0.946388447270150	0.883206710046404	0.879132893982562	0.898938734404917	0.933121644301115	0.955510018306671	0.891788601188953	0.937413463583114	0.964358084023216	0.913638974386241	0.891594896423855	0.925117794119964	0.927811217610075	0.853696480922759	0.922486322515668	0.932400014164146	0.936862085293248	0.905878353762152	0.885450970891795	0.936653139167460	0.899251174911439	0.913444103394466	0.945648827954113	0.943548933357069	0.959708801603447	0.886720980285825	0.684311859704086
0.952900140011220	0.967350830643114	0.916293037353040	0.926814461703847	0.903793812017040	0.946419035340407	0.882970237268225	0.879028675867686	0.898855533873037	0.933073419392464	0.955480152748450	0.891848640408502	0.937438360399016	0.964300411794733	0.913554412724882	0.891524560998306	0.925106200228594	0.927732227453871	0.853559529229517	0.922393529243359	0.932444428825566	0.936849807173655	0.905798085479266	0.885498784897803	0.936570699782501	0.899340402756327	0.913400367817164	0.945522116863379	0.943435355446853	0.959709377559931	0.886640414196174	0.684348636675337
0.952793104120715	0.967271663920043	0.916229830910846	0.926729355017913	0.903749322384380	0.946304426748036	0.882855433119753	0.879047249241079	0.898738325796895	0.932877205327413	0.955428125088105	0.891823665081488	0.937426421417350	0.964407136054593	0.913585108436397	0.891507212056358	0.925055403337844	0.927640325089697	0.853579790353129	0.922225930308503	0.932376602230548	0.936920081232052	0.905698727814683	0.885520990396003	0.936536941035614	0.899267201659641	0.913323221869790	0.945526350230461	0.943248553323189	0.959698378246728	0.886488088432152	0.684409099594068
0.952701640763351	0.967329015933540	0.916109471776599	0.926668431767606	0.903751460843594	0.946141121210454	0.882782946009963	0.878924777083212	0.898642028021745	0.932632109909086	0.955369031872620	0.891699512055038	0.937416644636726	0.964403362766928	0.913551491359962	0.891363327891379	0.925142962706427	0.927567630623638	0.853629111345501	0.922043891681847	0.932200152449551	0.936981937466884	0.905657548151596	0.885537975289215	0.936435568541817	0.899276647351185	0.913215950736861	0.945470754477313	0.943172563961869	0.959779413818893	0.886300909004556	0.684390259031229
0.952649957786846	0.967375438276859	0.916135146263341	0.926651094238367	0.903794831831001	0.946056754932689	0.882811498650073	0.878817516339608	0.898523741250341	0.932581218140381	0.955387147648965	0.891663169178453	0.937514063084208	0.964350010147517	0.913459441656168	0.891249984812327	0.925187315628043	0.927554730623483	0.853570789318351	0.921943323094744	0.932176115753178	0.937004426319308	0.905686068297304	0.885517090875532	0.936461381414236	0.899281759609709	0.913176857192874	0.945538938558091	0.943113593719117	0.959821142689719	0.886244592615270	0.684443730262930
0.952623157288474	0.967583584060771	0.916237621232529	0.926568281010677	0.903758165645960	0.946086607366069	0.882959367637376	0.878754958259564	0.898368179045194	0.932529513006753	0.955390344727534	0.891680885912641	0.937546832064177	0.964412450154246	0.913474895775782	0.891306334043558	0.925258431307205	0.927670759351501	0.853594924051403	0.921921727204020	0.932180988516453	0.936955923990246	0.905928327965291	0.885547450054097	0.936499775108214	0.899265340766020	0.913181067705102	0.945597970173649	0.943225571224921	0.959852720185906	0.886110424929373	0.684421139878866
0.952738261756725	0.967762857087921	0.916315634177804	0.926591714952083	0.903812633138496	0.946047393214068	0.883033902759294	0.878665254090800	0.898359127979400	0.932542217831548	0.955412596384074	0.891607044484124	0.937535425166771	0.964355919216864	0.913425054950846	0.891411096829145	0.925253906892582	0.927674105055484	0.853715532520743	0.921956308090597	0.932189904810493	0.936943013962696	0.905951932005754	0.885570955435342	0.936458833264392	0.899256183093527	0.913285734296200	0.945718979016094	0.943223602578201	0.959802790838249	0.886119619584481	0.684515781694501
0.952842746862747	0.967659295146875	0.916347730438731	0.926655803286296	0.903760807787785	0.945962356112672	0.883040421611760	0.878638928755829	0.898405590804428	0.932595907912454	0.955496765936799	0.891438541130052	0.937492333254133	0.964221828285587	0.913462184323855	0.891474035984880	0.925228751063147	0.927771443857217	0.853746123255151	0.922037887637155	0.932263780841218	0.937059012667730	0.905918108047989	0.885535011718380	0.936541924023835	0.899143998161521	0.913341150603919	0.945672781671189	0.943079678987798	0.959684231213610	0.886211151477348	0.684493808136191
0.952862075769676	0.967617746789329	0.916364071542397	0.926694742191875	0.903726186337645	0.945879989317026	0.883012775995944	0.878651142669904	0.898419929567825	0.932676959528699	0.955622529620388	0.891232348850367	0.937424676423859	0.964240993858330	0.913532853111175	0.891426921898292	0.925172509915199	0.927827258094835	0.853698763744816	0.922098185808907	0.932199888042172	0.937108930183313	0.905992997576611	0.885515595762862	0.936529152311183	0.899003012590625	0.913291789355459	0.945594350050953	0.942948371373908	0.959581214067732	0.886166081352750	0.684480834838128
0.952718198508549	0.967571246460816	0.916282907627551	0.926537951336154	0.903583766022105	0.945890783106421	0.882988847310728	0.878498316702755	0.898420271885905	0.932775405026404	0.955609618060748	0.891207539532194	0.937305746728887	0.964130160820780	0.913538967851400	0.891381659309088	0.925240297152147	0.927693031348173	0.853603939634754	0.922158518154097	0.932098434212908	0.937144975143770	0.906005776086369	0.885488620548465	0.936451033740105	0.899047112579606	0.913201683563182	0.945446704769123	0.942792417904454	0.959537257560157	0.886137224930695	0.684502514309503
0.952540170817840	0.967583541344187	0.916226353345166	0.926536078380520	0.903566623878555	0.945894621140821	0.882980408001729	0.878508054150308	0.898395557254959	0.932643284869423	0.955559313437394	0.891103051653906	0.937132526049711	0.964138731972463	0.913476902129898	0.891282595754734	0.925209096898978	0.927511384897273	0.853493659890026	0.922005494375662	0.932021124949328	0.937210054483385	0.905990435843177	0.885414794284037	0.936462692289846	0.898970338876185	0.913173331375777	0.945366570036363	0.942613298152870	0.959477971745886	0.886046715695488	0.684585147370395
0.952469658277280	0.967656109237005	0.916161549247370	0.926582046045889	0.903563433887878	0.945816412259956	0.882917076815346	0.878393434959318	0.898375257335939	0.932454654135342	0.955552166795888	0.890989110189982	0.937041617795786	0.964146349986064	0.913460070272046	0.891116133118926	0.925173599716946	0.927431535469536	0.853429102770576	0.921898489798577	0.931950952267320	0.937225859432254	0.905992902702974	0.885287179305743	0.936354766503898	0.899015503663674	0.913110566120097	0.945298284859309	0.942579011717229	0.959404849085176	0.885966386450648	0.684576890167912
0.952590341101247	0.967594203405015	0.916260158913567	0.926574698481429	0.903516782431753	0.945812675757835	0.882865540827392	0.878352624791549	0.898367705778010	0.932374756766584	0.955574254326524	0.890893703441771	0.937090310500067	0.964207774247045	0.913444262673417	0.890995086260374	0.925014544377385	0.927415152183670	0.853348302843307	0.921838345099940	0.931914578522640	0.937331917309262	0.906026784389104	0.885231271674054	0.936333443209730	0.899010474073764	0.913031483248627	0.945368573079943	0.942564551188512	0.959432909879809	0.885983088719064	0.684594347331911
0.952579148942950	0.967581973422805	0.916331637048237	0.926443900491762	0.903451524163047	0.945736231422184	0.882948419830891	0.878373316963773	0.898364248508532	0.932323857275360	0.955628394164368	0.890858311100930	0.937137562806289	0.964353058266632	0.913589489715961	0.890914658332249	0.924877238159303	0.927512327761335	0.853355202759440	0.921793127397645	0.931872780327052	0.937359984372631	0.906117768467545	0.885275252814508	0.936287021160317	0.898944428858808	0.912902661004300	0.945383931988529	0.942597260562832	0.959387426924301	0.885929793211523	0.684474669502748
0.952571469656890	0.967604043889521	0.916285227469243	0.926428695299856	0.903403976756024	0.945714676981879	0.882981585939533	0.878287207776678	0.898431732735826	0.932241568626772	0.955604729409447	0.890745819954020	0.937058588357368	0.964442077739437	0.913458134041643	0.890838798087556	0.924755008381989	0.927499209922938	0.853481532529656	0.921746124757602	0.931815478891385	0.937290391620556	0.906133446786063	0.885188808060813	0.936173887202173	0.898929722416003	0.912887815300756	0.945489052302171	0.942635453961158	0.959420506543021	0.885884265894710	0.684492678362668
0.952621831635617	0.967665328162734	0.916353482772381	0.926501406257281	0.903336503506693	0.945736665093434	0.883030225440341	0.878200921922523	0.898424860223128	0.932130784315710	0.955595953364137	0.890755461193825	0.936815906436273	0.964410585486386	0.913244261234354	0.890819448640066	0.924878980711724	0.927565104199833	0.853458209552626	0.921673311019440	0.931828008780787	0.937210639078483	0.906155051741144	0.885151433442146	0.936226679594373	0.898939055257705	0.912890234655020	0.945509340826794	0.942582395748949	0.959556172043371	0.885801901431390	0.684447369000270
0.952721115097370	0.967898385550823	0.916493016539446	0.926543555358759	0.903440923818532	0.945703615296759	0.883014929132890	0.878213180650286	0.898283096834136	0.932127405488075	0.955615954834672	0.890894193680694	0.936678545987796	0.964462949942881	0.913167453768813	0.890771067792644	0.925027319614461	0.927568724042401	0.853415617695633	0.921610779055065	0.931812453058334	0.937083172812727	0.906253295824672	0.885121118899008	0.936163550292920	0.898967403123969	0.912881102485431	0.945412363921402	0.942520371845110	0.959673581335368	0.885706285338275	0.684407005785611
0.952704637139020	0.967921054650682	0.916565258375521	0.926556578172177	0.903455689097761	0.945768230691563	0.882966705591193	0.878215913567211	0.898177470377447	0.932175734262717	0.955573711280646	0.891058437791053	0.936735355790724	0.964501002235934	0.913146804572248	0.890840510600771	0.925145897158868	0.927532397127806	0.853330149539127	0.921607322207155	0.931805289737638	0.937056304580780	0.906283305434413	0.885163899745408	0.936132280327990	0.899207737277206	0.912867638628627	0.945331093959510	0.942576179807938	0.959699753717662	0.885697171135671	0.684370457239759
0.952650803085225	0.967836100545914	0.916616516944982	0.926657474397619	0.903501388278914	0.945717358954899	0.882977043235621	0.878334908010046	0.898131960354606	0.932139829851946	0.955555850548366	0.891188359665064	0.936792124650442	0.964683213443444	0.913185077820461	0.890998775000091	0.925164617746310	0.927510481508233	0.853429959974494	0.921574250259810	0.931770530125255	0.937186874064053	0.906320306284680	0.885218704510268	0.936217017445514	0.899325833112028	0.912904505602939	0.945441075337858	0.942603330896469	0.959710260320787	0.885657449913506	0.684359353755025
0.952573270160403	0.967760195159538	0.916521360386912	0.926782433187234	0.903588236228528	0.945670250695578	0.882909496663288	0.878354676175795	0.898088562770911	0.932058534148881	0.955623623628547	0.891163029436284	0.936879684604899	0.964666698712264	0.913195177408973	0.891018308491116	0.925236986913652	0.927474870586995	0.853564150259002	0.921538537305699	0.931729385006732	0.937305007120096	0.906339190050027	0.885263217335711	0.936174461253368	0.899428749674834	0.912918159551104	0.945443046578041	0.942670168133052	0.959769139149146	0.885610265323224	0.684260123957169
0.952532214264122	0.967520666940373	0.916546994517589	0.926862505197190	0.903578410519159	0.945785258044980	0.882905401211004	0.878468157173570	0.898030752996123	0.932147452304086	0.955721119771487	0.891057426487937	0.937051666860371	0.964573560453797	0.913139311173118	0.891016616941593	0.925226198347194	0.927411504547473	0.853580198508537	0.921560654831499	0.931782667780570	0.937396811519841	0.906309233288521	0.885311117416505	0.936212153295845	0.899479327610931	0.912884457510132	0.945481475102327	0.942639670818284	0.959732970263841	0.885652190841684	0.684201919911188
0.952507817226006	0.967480058876642	0.916623807469426	0.926859191533714	0.903407949448891	0.945942315435114	0.882988795350854	0.878575829452862	0.897947878235910	0.932149483629735	0.955731792784206	0.891013930967972	0.937122854451420	0.964586119868716	0.913173022722052	0.891082363937822	0.925299457756608	0.927400405575027	0.853641181901423	0.921569924185233	0.931798931570512	0.937313611503579	0.906434463733831	0.885426851225328	0.936203828855453	0.899552850575465	0.912736659319024	0.945511604763858	0.942715899219665	0.959664048656139	0.885626035001314	0.684070163663416
0.952577681777516	0.967502633854274	0.916589951632984	0.926924920823297	0.903280083376800	0.945958238496455	0.882985088151186	0.878570702875101	0.897975564820707	0.932103899321364	0.955693089932222	0.891012789405044	0.937097510530876	0.964500691343740	0.913064498115867	0.891161095377611	0.925383119223081	0.927250948146236	0.853826975855319	0.921578789567907	0.931755124787386	0.937195486832561	0.906291377727484	0.885508906119858	0.936022787580049	0.899729015398282	0.912652342493233	0.945674739811671	0.942643156312094	0.959587520122604	0.885677646286601	0.684109807125988
0.952586986495098	0.967405575401035	0.916574263353299	0.926973955971384	0.903115844743912	0.945957357147122	0.882893521237912	0.878640070837538	0.897965408196301	0.932145882343427	0.955691266993768	0.891023829142811	0.937010249332817	0.964318154428886	0.913012833575322	0.891316272632374	0.925377103530172	0.927230533434845	0.853891383327783	0.921650812763794	0.931736847933945	0.937179524381105	0.906129691491150	0.885527738437104	0.935992694891206	0.899743297944649	0.912589635836386	0.945710120067421	0.942513005078417	0.959512623602410	0.885755519200819	0.684085961151919
0.952496793663431	0.967525077768749	0.916572208242862	0.927002810335822	0.903082766493295	0.946006764560864	0.882760158491426	0.878738200896062	0.897879346418729	0.932183025793801	0.955730962215655	0.891007555653743	0.936973683183945	0.964288032250338	0.913027392943182	0.891323237505063	0.925295217499451	0.927260596101617	0.853858765877607	0.921660504313690	0.931636208224110	0.937148995828289	0.906086488020294	0.885527443473434	0.936025643943192	0.899645718751079	0.912533907301098	0.945725922541774	0.942477841221953	0.959465311592180	0.885700853288590	0.684088910558049
0.952287406287034	0.967620448075918	0.916523044619034	0.926855495552589	0.903061613553314	0.946094646208724	0.882699563021523	0.878710157881734	0.897814879465353	0.932194339998266	0.955677046157538	0.891148193255875	0.936929457806656	0.964188111497382	0.913093393421312	0.891345142409226	0.925348716772361	0.927247129639025	0.853898430261206	0.921654828989528	0.931555943177043	0.937105152121077	0.906113019105338	0.885569097721965	0.936052220127531	0.899705696512794	0.912528281815138	0.945660538481837	0.942367899298406	0.959455408564397	0.885674535157440	0.684106886831190
0.952124861498916	0.967838824652625	0.916479996480162	0.926859167175614	0.903196921106972	0.946139768146311	0.882762938261887	0.878834013298138	0.897745089537723	0.932016233934999	0.955631735997996	0.891136794852599	0.936825527386258	0.964306666557448	0.913103475963256	0.891371843734088	0.925323252686654	0.927230952143593	0.853970499561633	0.921466890699103	0.931563143091376	0.937068595154984	0.906125065501022	0.885594473377248	0.936162423593218	0.899620914506010	0.912648588875855	0.945624459691501	0.942242945758158	0.959432163671571	0.885630004832157	0.684155383003275
0.952154190396887	0.968027475615880	0.916321442306327	0.926849181982041	0.903330845201181	0.946114680794787	0.882787745478134	0.878802618099537	0.897733153847648	0.931853271684579	0.955706699557718	0.891029229897013	0.936782756442950	0.964397840895884	0.913144105741538	0.891343524670256	0.925336156144551	0.927250339077845	0.854060966286611	0.921348650038572	0.931558692750700	0.936964748945478	0.906151873120741	0.885544726767943	0.936157324933814	0.899626096200730	0.912783150476157	0.945528959067602	0.942278460139916	0.959458594428822	0.885637749485081	0.684089614581076
0.952406419576194	0.967997748158973	0.916287684901434	0.926795658688820	0.903358381396838	0.946186013890283	0.882823288740918	0.878847477367223	0.897716001390374	0.931837931573396	0.955847833894618	0.890976846363155	0.936896626971816	0.964438591940393	0.913256802234684	0.891305622505263	0.925323697992782	0.927302270844572	0.854089427689461	0.921336932323314	0.931513459843780	0.936928147641593	0.906273848978882	0.885513426916166	0.936283996813893	0.899643901301879	0.912892841795647	0.945538286747722	0.942325761708671	0.959527539312049	0.885722647781807	0.684061575929624
0.952503764936528	0.968007127649701	0.916273964684019	0.926653739737843	0.903317842454080	0.946131257185513	0.882940106356710	0.878978342868309	0.897733796001275	0.931904074248056	0.955969722559909	0.890989243914023	0.937018725433905	0.964523833722989	0.913526987353581	0.891288808318017	0.925319421112793	0.927499215838867	0.854166740049644	0.921397630753248	0.931445971013343	0.936897893819389	0.906441308546595	0.885587174956047	0.936418159914733	0.899626339828788	0.913010248441808	0.945533137926593	0.942418171110070	0.959446967974132	0.885728286503020	0.683857377343828
0.952560793569237	0.967989593895183	0.916273710594140	0.926647434109385	0.903326210982073	0.946083952199872	0.883032202746437	0.879001396067146	0.897839374112781	0.932007278655853	0.955984197517516	0.890904106479199	0.937034976008427	0.964464270151081	0.913588190735514	0.891339864902285	0.925224883665829	0.927608219992040	0.854285130777488	0.921564863694330	0.931319051095291	0.936827716723202	0.906506912663883	0.885538348307702	0.936476289724412	0.899629606153064	0.913254678113050	0.945692966708406	0.942514597655468	0.959409699874674	0.885798858206799	0.683786165061824
0.952670855424463	0.967888538687906	0.916340965778710	0.926692797564849	0.903351242923216	0.946099054143900	0.883101923544536	0.879000309132655	0.897970563461608	0.932062137193254	0.956041315001510	0.890844233281916	0.936900547108855	0.964271799121399	0.913611292781805	0.891383542777411	0.925267107895989	0.927794621312170	0.854209403731831	0.921673301527180	0.931345104028787	0.936767538242574	0.906604793521635	0.885446826252925	0.936713824801330	0.899571998989545	0.913391354190079	0.945785466546523	0.942534897917771	0.959411714665762	0.885832235629463	0.683685718613332
0.952818769020894	0.967917258868516	0.916407669624095	0.926686467339152	0.903481240528516	0.946032998977535	0.883062773679540	0.879070560865769	0.898005439484380	0.932210501671948	0.956094809725932	0.890821352122043	0.936851556853128	0.964192969041632	0.913683301563661	0.891271578577637	0.925243818315455	0.927888784423166	0.854123215691197	0.921740882273435	0.931364934396611	0.936694716772491	0.906690627440954	0.885369916229115	0.936759970118970	0.899500335850466	0.913387732971601	0.945700932534035	0.942486518604486	0.959443913571530	0.885793899990632	0.683630708801098
0.952841790707488	0.967844460988347	0.916341794511795	0.926553755069843	0.903464953871443	0.946007111748716	0.882898519971082	0.879044744874262	0.897987211547223	0.932254013614933	0.956100505504501	0.890816348643181	0.936927236895402	0.964120632413370	0.913720135123730	0.891262935033912	0.925188502032078	0.927851794944183	0.853997546339071	0.921710905099706	0.931394481594524	0.936626886939314	0.906620947289716	0.885425017602865	0.936725104041844	0.899530368704484	0.913375790820844	0.945550290594296	0.942414384605452	0.959414579225814	0.885723223381131	0.683594436964354
0.952801612723593	0.967853907706232	0.916265280569179	0.926491979907216	0.903419392777430	0.945878604194359	0.882810414468566	0.879118214500839	0.897945897741799	0.932137473348656	0.956070743523375	0.890825202965761	0.936929371317886	0.964223556973609	0.913827820105973	0.891332548017281	0.925117030888873	0.927812732842449	0.854014479096880	0.921598934849043	0.931333518883353	0.936661603782677	0.906507005639503	0.885492849510521	0.936718053042687	0.899418124130492	0.913357295083687	0.945501131405432	0.942268471220808	0.959363818682941	0.885597404911570	0.683574534814478
0.952770109083523	0.967924569256304	0.916123151974513	0.926455621111134	0.903383528566693	0.945789155957898	0.882702752608116	0.879105774531371	0.897908808242241	0.931954914694836	0.956088667121509	0.890767578530626	0.936936077375332	0.964186255884257	0.913879887661588	0.891274615617138	0.925174901729393	0.927750462825985	0.854086042362249	0.921499078062330	0.931172096397634	0.936708813913644	0.906382880789048	0.885572298661015	0.936671938050509	0.899465302628544	0.913319878303943	0.945408770439555	0.942212208300961	0.959379961591625	0.885452466232144	0.683455760083768
0.952781803531405	0.967882306474822	0.916158087123999	0.926458630322905	0.903337011394107	0.945815551628125	0.882662186282574	0.879158887647885	0.897821376873065	0.931949295467206	0.956192173762394	0.890761410727182	0.937102787551265	0.964082575493871	0.913824563685912	0.891237554158406	0.925191461002637	0.927707564063306	0.854086919176803	0.921445866824214	0.931168887183968	0.936726711406869	0.906285890275846	0.885662475566462	0.936757159357261	0.899514914528309	0.913267822806809	0.945457372716930	0.942167484656018	0.959372513007424	0.885424435101818	0.683418119275302
0.952833202851885	0.967982132891625	0.916245973891569	0.926392600166428	0.903225277489225	0.945949685571230	0.882753154234457	0.879283793203061	0.897631456959123	0.931923799519085	0.956260233178678	0.890746422779674	0.937213748482316	0.964123368008216	0.913831938353632	0.891289880206672	0.925202112177211	0.927775200457431	0.854186018140050	0.921419627718039	0.931225954249850	0.936653173048168	0.906452192380393	0.885849548407001	0.936823317985969	0.899512596811500	0.913235731707039	0.945512137424530	0.942327620821390	0.959355157506737	0.885338458479936	0.683321114373625
0.952974538260284	0.968028434642081	0.916301949617577	0.926415584340228	0.903244982484923	0.946012079897411	0.882816986022852	0.879336129567675	0.897538531409026	0.931910009216947	0.956323176246599	0.890632006637924	0.937286554950147	0.964064942121691	0.913742880890797	0.891369867355294	0.925177090569635	0.927750663366045	0.854384494898597	0.921437157091735	0.931315499244576	0.936580454034948	0.906442879661656	0.885994044446396	0.936799120422556	0.899503313659789	0.913315111570448	0.945678906200071	0.942358759012092	0.959307275656023	0.885400606324401	0.683340930049561
0.953112455512014	0.967834517271044	0.916336247884651	0.926460214208288	0.903213009370910	0.946004025901947	0.882789219549934	0.879430620461313	0.897492298051543	0.931983403232175	0.956413630723142	0.890470978738887	0.937315602696312	0.963906617806926	0.913734441590460	0.891388550192288	0.925123094262339	0.927822924927601	0.854474601920290	0.921542798226138	0.931495284204600	0.936597300812389	0.906399347475384	0.886029151231023	0.936880795290875	0.899418553163689	0.913350375213720	0.945652112595561	0.942251676015843	0.959230117510946	0.885515371920607	0.683251575943222
0.953169552446958	0.967762340375137	0.916432556785386	0.926474891719257	0.903211762310697	0.946010523916762	0.882716427428254	0.879517962894066	0.897475505014669	0.932095321974523	0.956478636654306	0.890286491225078	0.937305417196266	0.963863653368015	0.913739665061708	0.891217551860613	0.925045964577706	0.927849729554442	0.854494365857322	0.921619661726614	0.931541271932866	0.936551197686530	0.906504691829533	0.885983048267779	0.936879091460905	0.899315603208945	0.913303048949896	0.945558742914131	0.942222765374309	0.959165216008490	0.885507118719720	0.683187465203424
0.953057668149010	0.967660360335462	0.916478571578630	0.926337676424279	0.903132621358987	0.946086035458948	0.882695000677558	0.879422780046537	0.897499964907283	0.932211847745396	0.956388288893052	0.890250953683607	0.937256822789170	0.963648166520381	0.913694468214249	0.891085119573666	0.925134290932541	0.927734249851606	0.854466325318167	0.921700691536520	0.931537362338270	0.936512321431815	0.906562247202074	0.885911266347179	0.936825549236572	0.899383937030976	0.913225517595652	0.945341056727154	0.942165283204250	0.959094063759743	0.885523937048612	0.683188275783668
0.952911415354859	0.967601333596453	0.916522229170962	0.926338518547415	0.903171428378875	0.946156430050170	0.882737858285956	0.879449314986477	0.897569693242514	0.932095839894313	0.956250983440774	0.890141186468241	0.937130562777625	0.963582484085038	0.913617777060252	0.890934719499837	0.925101148729598	0.927554417043883	0.854430454780663	0.921542750429665	0.931543688551873	0.936561989010773	0.906592423136297	0.885805284590733	0.936883570366648	0.899296355999779	0.913212104870438	0.945194879679032	0.942063367227160	0.958975767491007	0.885483482676569	0.683244737943255
0.952877683267887	0.967573712726097	0.916492275070537	0.926393123578129	0.903209715616055	0.946108335367234	0.882727516944533	0.879311800462738	0.897638301594680	0.931940013530805	0.956198910697961	0.890022316998806	0.937049411887012	0.963532361518623	0.913588834914666	0.890737718175544	0.925063553701560	0.927457930979841	0.854431601838016	0.921451729527140	0.931522052638049	0.936578022604520	0.906608543840760	0.885688692601938	0.936809322062594	0.899320281619241	0.913159892243697	0.945087467194098	0.942066948949650	0.958858567962206	0.885466070434592	0.683232521129123
0.953032349160556	0.967441562456112	0.916566761203707	0.926412752892677	0.903217905725889	0.946090209819383	0.882707704115633	0.879242616019529	0.897697303062826	0.931918155732882	0.956244969030436	0.889875211791908	0.937064272708221	0.963600636023078	0.913545372381033	0.890647715727082	0.924943169985349	0.927400175196199	0.854411495676100	0.921446136824012	0.931514470713036	0.936701945291934	0.906642663684965	0.885605775783485	0.936812741033606	0.899298400378881	0.913067208501687	0.945108457368335	0.942025035625125	0.958857580001436	0.885507781950618	0.683250541720481
0.953072276643696	0.967428159498888	0.916608857985571	0.926305995726947	0.903187693513107	0.945995437050044	0.882774884651860	0.879249174355247	0.897719858740346	0.931916179694755	0.956350106718177	0.889832230915109	0.937085457765130	0.963773005680968	0.913670496508175	0.890644487546827	0.924859593209866	0.927475223076446	0.854444648643118	0.921472545508443	0.931465229494276	0.936782814289242	0.906719417192812	0.885620144881064	0.936792268978016	0.899206441414835	0.912947824621628	0.945146849201896	0.942012733336130	0.958809358113643	0.885460087434322	0.683089425153261
0.953142314941993	0.967509147997582	0.916508268449205	0.926344417172178	0.903146765736207	0.945969073119281	0.882799152548182	0.879124330683141	0.897783983645282	0.931881375228058	0.956391593477403	0.889733224307016	0.936992420976896	0.963922732121542	0.913563122802390	0.890688323459745	0.924755428411363	0.927433289219259	0.854513496521379	0.921484252550143	0.931405125600947	0.936749898693063	0.906700360784517	0.885512117044161	0.936699222811546	0.899175064011316	0.912934957635874	0.945330626674226	0.942045721874351	0.958876207795060	0.885408867637634	0.683037864407509
0.953267210730323	0.967609721195834	0.916508650930602	0.926464355501593	0.903028362665130	0.945946945459623	0.882819133216695	0.878970999348231	0.897733133451230	0.931760421342253	0.956463043587379	0.889780865913792	0.936781910459423	0.963953531095562	0.913388275421070	0.890779034564142	0.924909540763098	0.927471596540985	0.854405829351564	0.921411657656114	0.931450994392938	0.936672871322758	0.906644444664486	0.885439580744814	0.936763435586053	0.899151609276354	0.912868048075638	0.945438426560017	0.942025235635345	0.959060975912199	0.885316192112528	0.682959000428053
0.953390411938800	0.967845800391529	0.916625315031965	0.926527064757843	0.903068096614223	0.945816076764723	0.882704790654784	0.878879893733928	0.897541170074371	0.931701497055642	0.956521268891012	0.889930777635461	0.936702246068536	0.964047572213337	0.913354957812545	0.890743281721193	0.925071487911360	0.927438283933439	0.854277822836824	0.921288563898566	0.931482228921597	0.936572598758278	0.906628814217387	0.885387303556791	0.936752726066655	0.899162265160285	0.912812654594687	0.945392812291539	0.942024390847721	0.959249868213975	0.885172565551900	0.682896340848936
0.953350752873564	0.967834835245054	0.916699428910942	0.926494504143874	0.903037835076137	0.945794225332940	0.882537039500975	0.878789270678130	0.897395496875902	0.931657582379387	0.956502188088801	0.890041061123757	0.936840062390017	0.964061389055824	0.913367213621741	0.890759109013825	0.925160981569868	0.927330712280047	0.854116914139597	0.921205117490047	0.931523312588012	0.936588151732853	0.906538903766805	0.885385212375815	0.936808440759331	0.899347722128690	0.912797812153525	0.945282578757604	0.942128400357815	0.959333476989827	0.885116200449047	0.682827456941791
0.953226875569235	0.967730289829790	0.916796063352296	0.926537619008233	0.903081223907799	0.945682080750272	0.882461703113339	0.878843388424432	0.897315410181947	0.931559170750038	0.956517106764300	0.890051557498254	0.936969287888920	0.964198125246046	0.913453542899352	0.890861942699665	0.925133204054645	0.927248533989094	0.854155119127449	0.921110239344431	0.931514506186241	0.936744908975609	0.906504601869972	0.885411530308773	0.936939156009655	0.899402014919472	0.912879272378335	0.945329462531667	0.942179906542980	0.959355089222792	0.885060349968068	0.682776927021214
0.953080430044850	0.967694092223003	0.916771192872161	0.926625684178256	0.903199836199664	0.945638312265965	0.882373435485558	0.878809016839138	0.897327589521008	0.931478276644174	0.956576155728317	0.889970386573730	0.937093055486909	0.964180353481099	0.913523298304408	0.890880992758779	0.925204405013930	0.927219122114779	0.854233273783412	0.921078650018154	0.931489531516060	0.936886679685594	0.906521296962991	0.885440444048321	0.936935728242796	0.899435385733709	0.912947615925458	0.945282735338833	0.942277477451539	0.959452928096115	0.885038624624774	0.682660775099544
0.953027321538171	0.967595414458747	0.916879048073714	0.926683462790989	0.903221948153509	0.945788004293220	0.882397898877774	0.878854229370992	0.897356666180866	0.931611896714582	0.956686962358973	0.889866653308438	0.937254976015489	0.964125521284231	0.913515877272672	0.890913683740757	0.925239721891703	0.927212192361808	0.854267880577646	0.921167308880677	0.931535187343668	0.936965275301543	0.906540986024403	0.885517737363901	0.937000207449387	0.899466030896683	0.912941833210311	0.945318177505211	0.942280068547749	0.959515293085113	0.885148755677178	0.682588510037325
0.953018466535656	0.967678067695206	0.917006018177048	0.926660530707970	0.903091594792868	0.945945737305730	0.882555701702490	0.878944379010648	0.897351881051872	0.931678357742785	0.956696244132244	0.889863771094696	0.937289273355284	0.964134820576777	0.913643888994042	0.890988236633137	0.925349367698442	0.927307030206955	0.854386646314406	0.921262004391173	0.931541974754601	0.936848041912073	0.906735685062779	0.885703149054183	0.937002610704998	0.899518063290852	0.912856575866485	0.945298323395996	0.942379525282853	0.959520572803844	0.885126046785455	0.682434603302752
0.953108198455711	0.967750671084074	0.917005354545659	0.926684553673024	0.903020225706955	0.945942493277947	0.882629451838071	0.878963915055223	0.897381821828274	0.931678331559712	0.956648118972822	0.889838395683280	0.937233820693549	0.963966127545638	0.913654781203615	0.891006128159127	0.925417685559842	0.927267038450602	0.854635796386852	0.921320375666891	0.931487789571800	0.936690073974417	0.906666568886915	0.885863656282175	0.936844171297494	0.899633834195843	0.912870599798336	0.945358880099106	0.942306320498922	0.959401587438296	0.885158950045809	0.682421730225957
0.953161967403441	0.967602858971938	0.917031877032892	0.926665809830048	0.902901001845110	0.945914974626408	0.882591762155107	0.879039507344645	0.897390236571551	0.931703951690612	0.956639960569296	0.889755397973166	0.937099660951512	0.963655331239894	0.913710874223280	0.891003404610025	0.925369353133269	0.927347317610735	0.854762604433551	0.921385214610277	0.931495417241145	0.936636622870497	0.906527243923521	0.885953199684944	0.936798098321723	0.899556136909474	0.912898410444786	0.945298308666495	0.942118816557335	0.959206523988404	0.885239297048147	0.682318727653282
0.953132342572924	0.967648006767817	0.917057858590462	0.926642833580217	0.902893897141241	0.945924565888229	0.882495622362336	0.879113895998669	0.897324799057473	0.931739599808036	0.956686083914554	0.889630646897734	0.936983098918827	0.963475215645925	0.913775863041708	0.890852266856644	0.925223221330883	0.927410093686082	0.854757002302673	0.921391569692098	0.931437504266166	0.936560046028887	0.906463500467004	0.885987629378569	0.936752903482606	0.899392111509127	0.912860599636202	0.945206315827024	0.942040498047236	0.959016204164071	0.885212805751521	0.682231172929401
0.953029798201612	0.967679016574998	0.917011402637827	0.926477930304459	0.902844767380240	0.946019543744493	0.882453254205283	0.879030331906088	0.897307222914893	0.931806983245472	0.956659976127494	0.889691572687372	0.936849394488451	0.963279832196200	0.913856990801683	0.890807374163982	0.925244174184812	0.927384686982066	0.854787567092976	0.921432293649766	0.931428073855095	0.936480672031235	0.906448551734569	0.886053773380223	0.936688957255149	0.899428089974286	0.912794291344134	0.945067064474442	0.941913913969405	0.958891360384174	0.885238981455730	0.682172408839986
0.952937093330358	0.967838827460152	0.916973842393125	0.926524388318793	0.902971616215462	0.946086409688912	0.882526047915050	0.879111706156121	0.897301467239205	0.931734326414733	0.956621597146565	0.889666817301457	0.936686983058648	0.963393706907790	0.913862164051238	0.890823217515623	0.925214499543134	0.927328351625379	0.854810552809051	0.921350548053832	0.931526815566454	0.936443983086153	0.906405376491631	0.886058814095701	0.936717660118833	0.899364278750827	0.912827376329292	0.945076911508771	0.941754752928519	0.958822093810402	0.885238246847013	0.682206716019439
0.952991430504334	0.968002643030848	0.916862161131764	0.926606993484923	0.903115053302455	0.946086840401427	0.882530661771564	0.879026653718107	0.897361390670630	0.931688069052196	0.956644609026678	0.889598342786508	0.936596057581050	0.963540730108367	0.913876750218783	0.890814333603650	0.925209077986431	0.927323579484379	0.854828073062632	0.921339276655373	0.931638624956817	0.936358786517254	0.906380250712364	0.885995098240001	0.936649527058180	0.899428912046145	0.912867232879034	0.945110697365583	0.941753554544360	0.958873172971984	0.885259585379833	0.682156833772717
0.953194166611186	0.968006453337497	0.916863181558528	0.926647286203969	0.903184262737772	0.946164198118771	0.882511637123274	0.879013283205942	0.897426311218574	0.931768716745220	0.956706256711023	0.889609205033179	0.936681656448235	0.963725920737447	0.913899565863346	0.890848174618323	0.925183780522483	0.927347496315510	0.854766309581628	0.921401075313987	0.931725160290246	0.936378331344739	0.906434596223364	0.885966838692330	0.936727947415477	0.899509569474390	0.912842603577795	0.945240271823352	0.941766573046552	0.959010677888509	0.885301279232678	0.682140792464716
0.953209406536201	0.968080252215879	0.916861717048071	0.926570720337458	0.903192753129781	0.946140173269236	0.882546027042569	0.879090039538242	0.897450190624184	0.931866896616194	0.956717974718896	0.889683077888881	0.936793092707149	0.963934698155243	0.914061402364326	0.890889719308997	0.925152497865104	0.927472338734783	0.854704780753921	0.921477297532022	0.931764968708529	0.936367995518100	0.906520671683503	0.885988495525286	0.936814186872574	0.899544824299171	0.912846149962643	0.945303022130532	0.941837900823141	0.959004143751149	0.885220870408697	0.681957382526621
0.953231773875363	0.968134969014517	0.916791163377317	0.926585907028597	0.903216373686622	0.946196028639476	0.882528761623773	0.879034509079634	0.897479752355215	0.931922019169799	0.956662468128182	0.889672654892585	0.936785775502300	0.963969881372905	0.914006432008774	0.890923889042602	0.925047924928475	0.927496328361590	0.854683316035443	0.921562561593648	0.931696984272275	0.936310939407500	0.906510318023566	0.885855345478780	0.936810765388010	0.899595217938710	0.912966566904340	0.945420690078197	0.941918016007447	0.959006530580475	0.885154947424733	0.681875002256798
0.953311929409840	0.968091681545258	0.916781650670051	0.926661697284122	0.903214332055940	0.946350205656593	0.882487619583575	0.878973678846632	0.897480946644780	0.931900884871666	0.956693768789985	0.889725012807930	0.936602146618863	0.963857019644748	0.913926029169297	0.890966609390041	0.925100239917394	0.927606523007727	0.854501447360582	0.921549399573940	0.931754946645409	0.936254805559309	0.906501056199022	0.885711762173634	0.936959386766367	0.899634881264156	0.912986271098542	0.945430883735895	0.941916521748263	0.959039963534902	0.885047743366183	0.681752476732786
0.953409346224983	0.968094224600141	0.916798997676310	0.926694963452290	0.903303900825824	0.946391171635288	0.882349777098943	0.878968282849696	0.897423026775583	0.931953916565204	0.956739600543291	0.889819835972811	0.936469236176798	0.963851950863792	0.913912217294863	0.890859715855122	0.925143062609403	0.927637107218862	0.854354480938562	0.921521499107938	0.931800895107378	0.936229683726808	0.906510768531810	0.885632534621743	0.936917323208223	0.899650979909927	0.912924899262831	0.945319306180650	0.941841066144071	0.959116800851395	0.884932918726346	0.681655253100190
0.953374962031102	0.967939190935233	0.916738846547806	0.926569737698407	0.903247222246943	0.946443671598013	0.882133462227200	0.878880303045892	0.897343564600500	0.931901569594316	0.956690470648705	0.889897403561581	0.936483564276305	0.963827426355206	0.913859638011352	0.890816025960938	0.925157681126805	0.927553189316400	0.854205757498156	0.921431044943742	0.931836771352988	0.936212839588605	0.906390704718828	0.885683823867695	0.936822278272643	0.899762799518547	0.912893266559284	0.945188135620941	0.941742563909323	0.959139471621096	0.884862690366128	0.681569564299284
0.953275499146037	0.967830969614466	0.916684373719061	0.926470146634290	0.903206974651222	0.946334581446538	0.882005123780849	0.878901922553004	0.897255559351976	0.931705028829633	0.956604536702611	0.889904863122320	0.936438847938828	0.963971994933204	0.913885444319907	0.890807105257245	0.925131211524972	0.927472221531678	0.854245032313145	0.921245083736575	0.931791512222358	0.936276671850943	0.906270512380135	0.885703497737348	0.936749997604395	0.899689270875587	0.912836024854010	0.945197202394112	0.941579481059454	0.959123808327539	0.884718221466992	0.681488341688162
0.953164253102644	0.967850292625956	0.916562158577207	0.926378227656548	0.903223954087120	0.946176979979844	0.881908381910960	0.878778283586100	0.897187154293409	0.931470477908367	0.956527159731017	0.889798863685417	0.936404225140596	0.963987266703566	0.913862574162818	0.890663845523743	0.925232653673399	0.927426009046436	0.854332470090238	0.921080328046464	0.931636895034472	0.936325457581844	0.906211523903302	0.885718003398841	0.936625080075847	0.899683706703267	0.912752669998390	0.945129739728947	0.941534553893334	0.959188421776350	0.884557208531524	0.681312689049949
0.953100937999341	0.967843318368551	0.916554858633925	0.926313390092691	0.903283085729097	0.946083718592655	0.881907684502494	0.878679773000885	0.897090575184275	0.931436921228531	0.956540915793554	0.889746780191103	0.936507068119897	0.963950459666743	0.913761225631473	0.890544117982269	0.925281073120330	0.927448808942036	0.854331915857109	0.920998649458142	0.931637286044652	0.936333473522833	0.906222041964311	0.885702589784336	0.936655914153051	0.899674316935521	0.912723282590938	0.945187677134531	0.941486636880489	0.959216552308578	0.884519083083726	0.681204285230969
0.953082368608125	0.968011465385250	0.916630329778612	0.926179730132118	0.903253011105355	0.946095088936162	0.882030601798824	0.878624448346536	0.896961426734017	0.931405220601665	0.956524080145387	0.889739496555802	0.936554304662246	0.964049773657535	0.913771915185833	0.890583963470664	0.925370979268626	0.927609991347879	0.854399008997472	0.920995607671803	0.931676496235843	0.936230168057041	0.906447534175005	0.885759813801936	0.936700720712840	0.899663229363256	0.912743135543762	0.945223218053735	0.941611095066916	0.959239778844984	0.884392078107872	0.681036356667796
0.953189557470993	0.968165687577922	0.916674810100690	0.926151111252977	0.903321228834048	0.946056005559378	0.882073975981845	0.878542390238382	0.896932145858930	0.931421187982155	0.956539310306758	0.889646246117253	0.936571090169992	0.964044987633110	0.913734046104373	0.890660960982202	0.925396533120199	0.927659011084268	0.854565184032428	0.921033508792836	0.931724322654889	0.936136292297523	0.906451130233524	0.885799149921639	0.936676256781952	0.899649501333454	0.912856053725308	0.945327989443456	0.941625022429966	0.959190919962964	0.884415081662811	0.681012404540147
0.953287996644121	0.968034216866675	0.916683233397060	0.926184990452962	0.903278053514994	0.945961771623253	0.882034320585810	0.878509548216969	0.896948938387102	0.931472712875230	0.956612402187351	0.889468571878977	0.936560330049720	0.963989222481758	0.913786930305584	0.890697570366855	0.925405632803150	0.927789478094662	0.854638502930502	0.921121663413978	0.931853536316034	0.936156057486489	0.906409393254720	0.885786022410422	0.936768005472828	0.899517517103673	0.912919711119777	0.945262960111391	0.941499220346516	0.959093800610402	0.884517152503352	0.680908500685569
0.953283298532886	0.967952515224886	0.916697640845410	0.926198425054427	0.903245942478913	0.945866588451343	0.881962777040490	0.878506148023728	0.896933057637127	0.931560216785756	0.956705771946690	0.889257217400603	0.936527378350381	0.964080450307374	0.913881915635098	0.890618719060678	0.925376797878266	0.927864319708037	0.854615613551871	0.921168723757086	0.931834183025016	0.936117347004449	0.906483751019463	0.885769136739795	0.936766981065012	0.899348712114778	0.912881699348486	0.945185955638437	0.941405005378733	0.959024832389282	0.884479682698740	0.680850863496964
0.953090996754778	0.967869666467485	0.916656413990614	0.926055512163723	0.903097902057434	0.945861082150846	0.881898330112530	0.878346472161812	0.896900992283693	0.931671262848255	0.956657436999846	0.889241726885108	0.936451378715765	0.964022550606660	0.913933718814038	0.890527239200222	0.925511366422904	0.927743456726217	0.854550376667489	0.921219946808515	0.931749900387407	0.936081610119030	0.906508001195125	0.885749820976555	0.936712052159070	0.899370938679674	0.912816929841730	0.945053858121420	0.941308707986093	0.959009634266194	0.884454394715579	0.680857889515826
0.952864046353626	0.967886948630391	0.916638371441219	0.926075782250515	0.903083902240201	0.945855433234307	0.881846145092300	0.878361935961531	0.896841335169601	0.931548653281746	0.956583599262190	0.889177594454541	0.936312325360780	0.964113492308824	0.913908755759794	0.890404147222775	0.925530249401299	0.927567347689289	0.854471097693767	0.921050975998914	0.931683218099526	0.936102544747242	0.906510980119045	0.885705416795931	0.936735330706809	0.899266514921219	0.912828384328877	0.945008609622887	0.941211374725333	0.958951214988497	0.884368540207839	0.680957003627327
0.952750002033159	0.967965495731897	0.916608311760007	0.926153511576196	0.903076888680237	0.945765397645791	0.881753573590800	0.878247477602207	0.896755409930925	0.931381801953431	0.956551360280403	0.889106520661268	0.936264647788134	0.964160052726214	0.913898461576762	0.890221292849856	0.925521365482619	0.927486230500265	0.854422559157351	0.920936492651275	0.931638622975429	0.936089580640805	0.906523712746997	0.885602920222287	0.936652382280345	0.899311888898231	0.912797310347347	0.944942125798442	0.941253526192982	0.958868649293813	0.884293533483725	0.680996341462786
0.952840538329202	0.967913400705690	0.916722169527583	0.926183238198346	0.903038310631182	0.945766021535300	0.881673682669884	0.878209643008384	0.896692600872438	0.931310053173453	0.956566690147593	0.889037710283216	0.936350898330340	0.964239119583397	0.913856023133825	0.890089372964836	0.925382723578145	0.927452397668378	0.854335576054835	0.920876033837042	0.931631108196542	0.936193466908177	0.906541087076567	0.885553377357889	0.936663121266577	0.899298460940507	0.912735868645454	0.945000908272644	0.941301032569001	0.958896863154325	0.884302730662564	0.681090881824758
0.952821963520916	0.967886902200023	0.916815657001473	0.926084724569263	0.902938080922316	0.945699106484214	0.881731557752915	0.878230338588214	0.896636452392899	0.931262011569796	0.956614498799559	0.889009643050620	0.936432006229825	0.964350340840719	0.913959218202306	0.889997463889934	0.925264003740117	0.927528544708200	0.854303745211730	0.920820907877597	0.931609138874530	0.936214100609580	0.906595194574616	0.885578907121046	0.936643784481468	0.899220215997645	0.912619264837408	0.944995184690938	0.941391378929837	0.958841089984272	0.884246041733001	0.681073668258679
0.952816317272267	0.967872368959234	0.916775653424704	0.926088517449108	0.902862408314327	0.945689252534205	0.881729884511378	0.878142281754058	0.896668344685953	0.931201025375313	0.956580639871821	0.888876772811747	0.936373491894022	0.964385247716016	0.913784355386653	0.889903586653252	0.925153069819323	0.927507933139028	0.854368594858043	0.920787597814038	0.931573798910608	0.936148015991041	0.906539363983802	0.885463784551584	0.936554397873913	0.899170267004353	0.912588720964361	0.945084194726313	0.941469880404962	0.958836182675156	0.884200469423265	0.681193937592264
0.952873355284169	0.967860966703294	0.916815884333247	0.926177098389259	0.902731736342757	0.945719918456192	0.881734203718410	0.878051710786832	0.896661812783337	0.931107249580658	0.956546978226959	0.888850240635741	0.936130384118635	0.964306490579401	0.913538129792194	0.889851014473098	0.925265989484748	0.927560179248656	0.854279138027146	0.920739188120899	0.931618095984448	0.936064971157820	0.906472527376516	0.885417882984440	0.936600500674299	0.899142324596881	0.912543989662943	0.945081944619461	0.941443183855677	0.958922045452993	0.884106839648541	0.681271926485004
0.952943573577305	0.967992535246907	0.916923493377091	0.926210543680187	0.902771789524041	0.945683655020308	0.881653957203928	0.878053972148381	0.896517418641721	0.931117507068729	0.956543335571723	0.888964289782294	0.935953208402853	0.964289096449141	0.913442122093609	0.889765792645409	0.925395650718435	0.927552753791563	0.854172199707403	0.920694710325792	0.931630503115524	0.935908025995079	0.906479772508266	0.885384460232998	0.936519387395619	0.899172191797320	0.912458493564795	0.944970953352100	0.941391218988768	0.959008968703955	0.883990539268356	0.681375065789259
0.952881500094861	0.967926985210731	0.916981249545005	0.926232478695955	0.902730998526480	0.945739155388130	0.881548319306458	0.878038770323008	0.896411679740803	0.931171035343556	0.956485471905907	0.889115261948368	0.935962728823454	0.964245606164836	0.913430370598177	0.889798151550776	0.925527192019414	0.927507556592104	0.854022048867400	0.920714888531511	0.931643866078598	0.935840077300659	0.906416737574457	0.885432369505326	0.936493194531833	0.899416679937616	0.912373036895948	0.944880830378506	0.941436394501051	0.959052568235500	0.883976823574969	0.681485334108459
0.952803850472389	0.967799504504299	0.917032687272847	0.926338891564060	0.902741180017983	0.945680279387488	0.881509889411237	0.878136748771024	0.896361790934552	0.931119081825893	0.956455199643460	0.889246936050288	0.935948006606592	0.964377944457012	0.913476254578850	0.889935291972481	0.925562209662334	0.927492204629061	0.854078079513578	0.920675944235011	0.931617688702932	0.935924371258255	0.906401650426223	0.885469312023886	0.936555504675098	0.899522626974636	0.912360436405701	0.944986220370963	0.941447130419362	0.959101202940760	0.883947951690528	0.681604227392649
0.952692855945465	0.967709294873343	0.916940100306886	0.926484498064645	0.902815545864989	0.945617159805804	0.881418872836933	0.878133459439212	0.896329443250901	0.931036926786550	0.956526321560633	0.889218084765462	0.935963606987755	0.964339157808980	0.913498237985407	0.889926098582937	0.925648670076583	0.927498742153446	0.854174066874460	0.920645731227563	0.931560921619381	0.936007901534013	0.906417193214928	0.885505615956111	0.936512258891123	0.899603897676817	0.912339048303942	0.945009346653038	0.941503479230862	0.959210866158073	0.883912198508815	0.681634140618267
0.952643318114373	0.967479020560486	0.916946515106222	0.926579727410979	0.902796944996519	0.945704394600304	0.881398247933537	0.878231010673098	0.896253698718056	0.931141672136321	0.956637775050838	0.889108591668785	0.936074947609281	0.964284443358590	0.913427041410926	0.889908980670913	0.925648843382331	0.927465201920965	0.854174514925302	0.920672285400079	0.931609144931207	0.936098483777271	0.906404417949259	0.885573987278219	0.936563914378548	0.899639614753369	0.912276796843600	0.945070771077562	0.941456527187466	0.959230493036704	0.883962937508115	0.681694828628854
0.952631972739515	0.967465169346110	0.917015564360102	0.926592473453709	0.902622886609249	0.945841505761585	0.881463563808931	0.878352274449148	0.896149521489145	0.931177423637593	0.956648450361991	0.889078281669254	0.936086827057495	0.964347489124743	0.913433661954765	0.889966876789727	0.925720423927459	0.927498044774532	0.854212786853864	0.920689929005078	0.931633472976919	0.936024755458411	0.906547033218092	0.885715597025284	0.936569267734081	0.899713331029544	0.912140796058393	0.945111940305336	0.941541401638715	0.959231857766386	0.883934467781520	0.681673797019040
0.952708733915302	0.967536535695825	0.916989285653616	0.926673265815355	0.902513981788031	0.945855374743410	0.881444391813858	0.878387660035174	0.896151668586678	0.931164877605819	0.956600789661101	0.889104726347989	0.936021090127370	0.964319680337470	0.913284640568357	0.890044791927178	0.925785672642343	0.927362772595668	0.854374430354254	0.920707762612300	0.931605693669449	0.935897640210046	0.906392230384563	0.885812689417497	0.936393333011372	0.899886228908615	0.912062795033516	0.945301429743873	0.941460806955521	0.959197910555454	0.883976189791813	0.681806980414760
0.952747005644369	0.967475272444270	0.916980560481090	0.926734103493390	0.902375466912459	0.945859824285399	0.881339606722187	0.878499158044777	0.896126168324302	0.931233832919035	0.956602070780787	0.889119266008774	0.935909289058343	0.964217899129690	0.913198063983721	0.890218502295038	0.925770956115651	0.927326772055496	0.854400569166642	0.920782953531485	0.931636006772927	0.935881918150931	0.906228261372767	0.885860708892876	0.936350190770699	0.899878311307397	0.911994354452942	0.945383917448038	0.941321457689688	0.959153455690129	0.884041750196137	0.681862876840982
0.952687435529622	0.967620215682850	0.917017130484273	0.926788376284678	0.902385423942980	0.945914052515372	0.881198434610288	0.878658315972140	0.896041183448515	0.931303918118928	0.956644500313929	0.889128782201108	0.935861583368661	0.964251939872312	0.913173613883197	0.890246383933005	0.925670208570716	0.927358122351760	0.854346438844941	0.920801658944727	0.931604978444516	0.935848942919415	0.906164491057799	0.885868371115603	0.936373372955303	0.899786640775365	0.911936559938670	0.945443324498311	0.941284088935727	0.959133809107171	0.883981005743188	0.681954375317307
0.952503763457406	0.967741447829636	0.917013583782320	0.926695793896992	0.902417660556467	0.946009838863770	0.881148882160851	0.878642045239461	0.895965650354942	0.931357730232298	0.956585104871171	0.889283581740404	0.935824598756648	0.964210213335039	0.913235966768577	0.890253136303045	0.925742585812098	0.927347313960564	0.854376987764866	0.920824778622370	0.931580984740117	0.935808474776998	0.906189350268888	0.885908172129091	0.936397295846637	0.899851031380903	0.911911002517655	0.945429862091262	0.941168821455117	0.959143857066371	0.883959441744708	0.682083304440592
0.952340535533425	0.967978886802217	0.917004107019428	0.926756964225306	0.902605135625198	0.946080484087001	0.881224072069962	0.878735020833634	0.895903017170422	0.931225651774836	0.956524115115343	0.889310896333828	0.935712242004588	0.964428602766956	0.913261983219977	0.890288973030446	0.925732368004896	0.927334746392763	0.854435716011350	0.920679389354479	0.931638915516156	0.935767769452512	0.906192174326672	0.885907772797279	0.936486410445376	0.899776673593469	0.912020460794278	0.945458329361206	0.941042919373714	0.959133788889189	0.883948078750982	0.682252875004979
0.952331808511364	0.968139381341589	0.916885907482892	0.926811329917712	0.902763121602466	0.946071154130289	0.881245442596629	0.878626030425631	0.895913102203876	0.931125911271651	0.956571930546261	0.889237155367207	0.935661213195127	0.964602610635239	0.913342607674245	0.890277249628828	0.925759573493679	0.927344877198833	0.854506833085050	0.920606422364068	0.931703486106235	0.935641422544627	0.906208081982027	0.885804592721684	0.936452360375362	0.899805639879799	0.912144579133415	0.945420449193635	0.941100269562659	0.959172493858113	0.883998046266586	0.682332787801593
0.952539777188696	0.968080860004624	0.916881597546829	0.926817745781252	0.902807429675569	0.946139012353721	0.881262133400630	0.878579707096394	0.895918848917398	0.931173601154918	0.956661872209634	0.889199761865582	0.935763964530924	0.964721884118235	0.913478405775121	0.890258384520732	0.925742200513793	0.927384060272417	0.854499334761257	0.920627086463654	0.931719524268655	0.935620088948041	0.906321158449865	0.885717698969625	0.936532558660677	0.899830054278755	0.912243672016974	0.945481426425295	0.941169632707157	0.959267099109798	0.884100843307539	0.682454517328469
0.952596713034242	0.968060574926797	0.916898917722704	0.926710808958332	0.902780529547945	0.946082861087911	0.881366794203751	0.878612913153128	0.895952133717828	0.931287404197322	0.956713732368417	0.889216117584021	0.935889303747180	0.964897300119498	0.913773805861771	0.890244398552708	0.925730044412009	0.927548561947807	0.854515718076793	0.920714622449143	0.931712665240547	0.935599076321672	0.906495015562546	0.885727466907022	0.936615934804126	0.899814117545654	0.912362464726119	0.945505560586390	0.941306900276396	0.959230204047526	0.884109844048340	0.682420559469413
0.952620088834541	0.967991171845336	0.916917915328947	0.926721003692557	0.902822449962467	0.946021695051278	0.881428721725459	0.878559236244498	0.896054747150494	0.931407544056986	0.956675940585032	0.889122419772541	0.935908853563641	0.964909630214801	0.913843902580711	0.890271505728631	0.925626945431170	0.927617750770478	0.854578711615170	0.920898380014654	0.931630226308105	0.935536274919900	0.906570462601303	0.885594069574139	0.936623009562374	0.899822142969385	0.912609347215516	0.945665437919582	0.941444464527293	0.959234038899075	0.884156713780305	0.682511374811615
0.952683313595244	0.967840394335532	0.916994777239242	0.926771397732098	0.902905462601773	0.946031771998804	0.881479310385501	0.878489161675099	0.896172083677502	0.931478521904881	0.956681089673208	0.889040736892192	0.935748283072925	0.964766067719125	0.913857804193132	0.890305240231729	0.925639129530270	0.927752617185089	0.854478448358925	0.921015174261597	0.931697361361554	0.935499107867173	0.906682499325551	0.885451158839816	0.936785413871197	0.899749123134975	0.912764810722050	0.945763925828042	0.941497340571136	0.959244118850516	0.884165660411296	0.682560013000717
0.952785520312215	0.967823608244296	0.917078949480429	0.926765611437430	0.903094885492331	0.945952455521325	0.881427950601448	0.878516667197825	0.896197875468046	0.931623122488365	0.956694360823864	0.889011594781770	0.935659181360557	0.964722963221074	0.913919840578415	0.890184224452039	0.925591901064783	0.927812653041925	0.854397957847443	0.921078918412677	0.931751606951654	0.935452767658904	0.906769863249617	0.885332852490905	0.936766326497628	0.899673796991768	0.912773443634813	0.945692203523620	0.941467293840235	0.959246180000479	0.884113931637298	0.682644380625791
0.952752895369908	0.967716160311942	0.917024194480910	0.926643849413729	0.903116368245100	0.945907532835269	0.881281453321949	0.878472908728423	0.896159673604401	0.931644722894925	0.956663145144212	0.889014233656366	0.935719836796242	0.964671990154667	0.913946741137289	0.890149684391703	0.925520296466173	0.927749193955322	0.854306946155204	0.921030364484236	0.931795090397265	0.935405727690784	0.906705628965759	0.885365850343714	0.936698080779193	0.899693848132771	0.912762539900781	0.945546815561721	0.941410642371724	0.959185323490113	0.884045422319666	0.682736102029737
0.952661748946831	0.967699972134098	0.916945401450528	0.926573016258306	0.903111567152510	0.945747462956150	0.881209179213376	0.878540206961976	0.896118860575654	0.931502179818642	0.956601064302843	0.889051841303918	0.935714285855196	0.964824630057705	0.914038796818422	0.890187893754649	0.925454706715333	0.927700886863593	0.854375616688954	0.920883278991275	0.931734653041138	0.935474925099678	0.906611111343952	0.885405730225737	0.936655145786153	0.899577634572892	0.912737041570217	0.945520986924686	0.941267539525726	0.959117905941277	0.883926675787135	0.682824877716963
0.952565184248849	0.967762074245243	0.916793705094289	0.926516153498384	0.903123977067456	0.945632689331050	0.881126347256113	0.878514720518866	0.896097585347455	0.931305466606989	0.956593954444833	0.889017619428982	0.935732683170309	0.964852240170784	0.914095500967309	0.890113698785111	0.925528860745236	0.927651021084372	0.854493421568830	0.920781081173863	0.931567916202744	0.935547740181620	0.906536923411564	0.885460550743217	0.936596921962186	0.899610143690865	0.912694962945665	0.945463797032054	0.941223090414028	0.959137882535155	0.883821550065650	0.682823548434430
0.952529396373722	0.967741255189143	0.916810537302440	0.926484794627425	0.903128545430467	0.945651030515629	0.881101619534522	0.878553684411604	0.896017389937761	0.931278728174825	0.956672039389205	0.889044100374614	0.935919853751840	0.964809045046677	0.914063183861898	0.890040217685852	0.925574354340490	0.927630837970150	0.854547802450280	0.920712237500043	0.931580363420879	0.935606711187653	0.906498513672305	0.885532628451548	0.936677708969605	0.899659457183375	0.912644717264787	0.945565837508963	0.941168664051458	0.959152743140008	0.883842677931739	0.682906747457328
0.952563216493460	0.967889068683391	0.916870108183586	0.926402744324279	0.903057922722458	0.945802890878033	0.881190518561900	0.878658655280256	0.895851119661059	0.931216646918787	0.956717324450528	0.889073460950791	0.936055039181190	0.964880309654466	0.914106854968165	0.890057570779660	0.925620675151874	0.927766465416287	0.854667800414305	0.920658374616326	0.931661050201348	0.935556824929227	0.906705973121995	0.885708118866566	0.936747147412407	0.899705515356530	0.912640381595831	0.945666271858128	0.941330860817009	0.959146743527845	0.883800077861776	0.682903259524315
0.952696477719330	0.967986670630825	0.916898504884632	0.926448775277422	0.903114871534874	0.945897296679150	0.881230392075654	0.878687770062395	0.895752649108657	0.931155000537415	0.956770631252423	0.889030295047212	0.936136316878642	0.964838539350558	0.914037566301817	0.890118662478627	0.925623655337574	0.927800714990133	0.854865090325802	0.920624832396124	0.931766475670217	0.935486447314352	0.906701625390281	0.885840282799148	0.936739005682843	0.899770662431025	0.912740048514317	0.945848467882506	0.941352636607749	0.959113708156742	0.883875482879209	0.683003278134792
0.952837268825861	0.967829347553108	0.916880711498994	0.926532522526870	0.903097619146148	0.945917460390772	0.881186453900019	0.878742376264548	0.895695644914280	0.931178249858792	0.956860176886401	0.888939437519175	0.936176290392851	0.964701956730479	0.914037525061029	0.890127013235410	0.925593971391995	0.927903990697676	0.854947058696211	0.920675782984666	0.931944257627185	0.935505985167990	0.906681886508261	0.885896062460369	0.936841911066835	0.899747572662655	0.912794531741708	0.945806306801328	0.941245787299586	0.959041575803628	0.883978476475321	0.682990699003444
0.952894156779536	0.967802521844283	0.916926492429672	0.926590858968356	0.903120468938505	0.945931820662087	0.881104536478942	0.878800283623347	0.895667156592772	0.931239651154021	0.956938633568062	0.888839878401610	0.936174849629404	0.964658660531688	0.914060046853758	0.889965493723220	0.925534594069547	0.927978773957824	0.854948209774301	0.920704188573826	0.931976387028995	0.935476876120428	0.906792613357687	0.885887721589910	0.936864570516715	0.899716153338614	0.912771994925882	0.945683724093556	0.941228939595041	0.958992589815441	0.883960826608563	0.682982741858013
0.952801992061950	0.967736086110598	0.916936582006533	0.926488087958225	0.903063330032464	0.946003972045559	0.881086049960942	0.878717512219470	0.895682072885204	0.931312037227684	0.956848441021798	0.888870911068636	0.936138468740171	0.964425715797163	0.914030779822719	0.889855345475086	0.925646953104439	0.927904901418414	0.854903771776693	0.920756795954306	0.931949724959903	0.935474104632641	0.906876854426848	0.885862840803549	0.936858374598460	0.899837170458210	0.912721644417841	0.945446934104536	0.941195907179896	0.958970157977597	0.883982981527973	0.682987332668029
0.952658620902746	0.967723326653081	0.916931257291936	0.926513268942105	0.903142615337484	0.946085717372098	0.881133530447888	0.878779328051161	0.895749616759471	0.931166117209394	0.956698298161320	0.888832558535775	0.936023902976335	0.964362837125756	0.913964632420060	0.889735119464095	0.925646021182665	0.927782714564599	0.854865764763841	0.920586988965677	0.931925041827343	0.935552058694417	0.906915550395430	0.885825636245566	0.936944565287378	0.899771424681138	0.912742396930521	0.945321048887535	0.941125439306922	0.958893715118900	0.883948851027422	0.683015262248245
0.952624999182597	0.967713724351276	0.916877478836072	0.926597879594627	0.903223803854949	0.946044624564992	0.881149767262138	0.878664211374042	0.895839796349463	0.931004038940688	0.956647598762178	0.888778037533427	0.935962875419071	0.964293504246602	0.913960422764020	0.889540060517181	0.925634666005199	0.927738829755372	0.854863419423783	0.920497624456062	0.931879745331012	0.935584105064472	0.906958631033080	0.885770010037372	0.936916989113182	0.899814024178097	0.912747909270958	0.945225372706723	0.941164796303113	0.958820935378183	0.883940328139712	0.682961233466333
0.952774692824188	0.967612540443309	0.916952654430127	0.926653144574305	0.903252567707949	0.946025953239396	0.881163048071428	0.878603390454950	0.895922202690533	0.930966469249336	0.956686286433268	0.888696439217029	0.935993471609927	0.964329124308201	0.913951149310739	0.889422981895156	0.925538270282167	0.927732813318958	0.854841574249425	0.920476819070290	0.931857836979823	0.935718265578218	0.907013577488514	0.885758037274860	0.936972175718822	0.899806322853343	0.912723357969187	0.945252871672421	0.941142842091334	0.958863011391364	0.883982242520725	0.682894646021574
0.952803011630146	0.967617446747489	0.917021756024507	0.926581029092286	0.903238415132379	0.945942009473838	0.881284193298612	0.878616354757767	0.896003958434048	0.930957017297769	0.956783565325419	0.888699094808324	0.936010158215942	0.964459133543407	0.914122125740021	0.889389208042459	0.925481416546668	0.927876449491390	0.854868807707201	0.920480171045811	0.931799825423419	0.935797522568369	0.907128697689520	0.885838027609296	0.936991681957627	0.899730676436789	0.912651161923720	0.945291774613938	0.941166264959662	0.958857065200895	0.883933447150235	0.682627868390753
0.952844062493332	0.967688362686421	0.916980885316204	0.926653719156520	0.903207850814447	0.945929564231170	0.881339571425520	0.878485666471850	0.896120223368800	0.930916450836529	0.956825322135038	0.888647057589651	0.935903638070946	0.964569414209216	0.914043775355527	0.889379823873569	0.925405946670640	0.927896481111601	0.854931436791782	0.920471197193499	0.931740116797323	0.935760408686677	0.907119715370649	0.885764238859316	0.936941209998862	0.899706555862423	0.912675561592685	0.945470847825786	0.941220523173000	0.958949356862791	0.883891996329539	0.682460809854694
0.952947930830020	0.967773801205752	0.917031795496359	0.926801045451754	0.903116278416856	0.945936468556474	0.881373371290441	0.878324991943032	0.896120712215405	0.930819816111370	0.956889360567669	0.888737002691149	0.935679357603442	0.964589337679981	0.913878134624185	0.889425747974803	0.925567086017590	0.927966462757434	0.854790680757433	0.920402816468761	0.931796362865984	0.935659394753550	0.907084385035425	0.885734712094993	0.937032501976551	0.899690979244361	0.912660270464432	0.945569909095105	0.941221756531637	0.959146078711315	0.883802884806280	0.682262385771165
0.953067859337161	0.967987313768718	0.917210599857049	0.926898473265726	0.903190896446864	0.945817299008933	0.881262084022687	0.878228361584789	0.895975867186510	0.930796779019974	0.956946554978898	0.888934870443237	0.935577688847859	0.964685493634397	0.913844736527225	0.889390380881641	0.925717196610593	0.927956204164288	0.854605349129942	0.920297584966669	0.931858350527308	0.935516481540288	0.907058764442694	0.885711251921044	0.937018595337849	0.899737357036217	0.912658696717492	0.945514583883744	0.941234671964578	0.959351138721957	0.883651930764559	0.682100236030550
0.953044213068249	0.967948795036574	0.917345498060277	0.926880565084390	0.903197033496632	0.945792198960888	0.881080155116250	0.878122830252168	0.895848264410464	0.930785464824385	0.956930921447089	0.889098609902338	0.935690017018782	0.964682826061775	0.913869925838156	0.889416003188847	0.925776354010775	0.927853977656697	0.854404556388207	0.920240399658611	0.931941209507856	0.935473297443375	0.906962191021937	0.885732826889928	0.937065114469291	0.899935479992829	0.912690606461266	0.945410858072216	0.941342535227434	0.959440699863925	0.883584679066746	0.681960472704960
0.952941408650518	0.967821121825403	0.917445760392818	0.926916310482595	0.903285434659426	0.945674438390430	0.880986192118242	0.878169595140663	0.895787718537201	0.930704349813615	0.956934448236151	0.889157483137794	0.935787290981933	0.964819171185533	0.913944949330995	0.889531264683171	0.925706460954629	0.927781659856622	0.854393884317644	0.920154070199622	0.931985604151064	0.935575242976381	0.906936668609197	0.885760909481807	0.937179490182586	0.899994242834293	0.912812630563580	0.945465971778519	0.941393065783828	0.959471641940788	0.883511824391382	0.681846419642832
0.952812953377882	0.967760731946932	0.917411996616352	0.926999749020948	0.903449930411072	0.945612280154064	0.880910290584214	0.878125798578382	0.895813508822008	0.930625599228512	0.956996070601094	0.889089832988617	0.935890483348353	0.964779979501922	0.913995459644348	0.889545567023595	0.925726077160427	0.927767275986530	0.854438601816340	0.920114964906894	0.932002946147913	0.935679099759160	0.906974904554678	0.885777442518780	0.937166566581620	0.900001606745817	0.912910862055517	0.945441945617121	0.941481410876717	0.959577828970949	0.883484466096013	0.681695200852868
0.952760627900493	0.967636854464149	0.917503325470987	0.927052648349185	0.903491584880198	0.945740210864821	0.880962907679856	0.878160326337489	0.895845422626998	0.930761808285142	0.957104283246903	0.888994226792468	0.936025036178872	0.964714079495261	0.913959479021291	0.889572205863227	0.925745323100726	0.927766317817608	0.854447950754775	0.920181261766304	0.932094860180527	0.935755390854760	0.907002985839462	0.885817525857001	0.937234386383287	0.899985573055016	0.912910704522802	0.945508628841952	0.941488616935113	0.959651644753543	0.883579587242401	0.681596927538672
0.952740123906341	0.967715706062856	0.917612894920205	0.927015316585030	0.903383238020016	0.945891196570889	0.881142319310912	0.878246978924558	0.895854788148304	0.930816510412725	0.957098734656519	0.889014424372576	0.936027437671106	0.964726579355450	0.914050129872465	0.889651344104103	0.925855308424441	0.927887412880396	0.854539128186302	0.920237606283861	0.932150236188175	0.935659980480736	0.907224704895850	0.885952972688345	0.937218671360656	0.900016821579615	0.912827263078188	0.945510760184255	0.941598011410820	0.959669138367894	0.883560888219347	0.681423910170291
0.952832081041299	0.967832957909374	0.917630550863843	0.927036193589453	0.903346465767740	0.945873345602928	0.881245998389405	0.878257018228545	0.895907508991900	0.930794521210647	0.957027248123944	0.889023810055860	0.935957447987497	0.964568983563214	0.914011530453075	0.889665259053740	0.925956226626033	0.927864598318579	0.854762397078651	0.920259537113379	0.932124126634685	0.935550861785082	0.907164898633068	0.886058231449255	0.937024941670115	0.900114407633940	0.912831917405885	0.945586930473241	0.941525699433253	0.959555346523442	0.883602444079317	0.681405572750781
0.952893632259248	0.967738910474829	0.917659915385078	0.927039946979588	0.903259913980612	0.945836723809066	0.881246640657661	0.878317549499197	0.895918318152819	0.930806693053813	0.956994685528899	0.888967344960239	0.935825410104520	0.964272001225682	0.914035055677358	0.889647703519839	0.925940757637697	0.927953315441567	0.854861850028269	0.920297349441854	0.932151310340946	0.935557578854273	0.907067511340561	0.886104491936205	0.936938903327150	0.900041942173426	0.912847581754050	0.945522835575108	0.941350387119451	0.959363240893976	0.883686943957499	0.681332531487291
0.952869690239329	0.967841592377620	0.917695295241989	0.927036088934274	0.903271612731907	0.945829827798832	0.881175145484166	0.878369909725262	0.895867004794744	0.930843669737232	0.957021536267964	0.888879989183224	0.935696226891871	0.964111901295647	0.914077157646666	0.889506740308820	0.925842305361365	0.928039360969765	0.854857557413760	0.920299372674213	0.932113941760683	0.935535927291603	0.907054008938150	0.886080830601525	0.936855241509125	0.899918925624101	0.912808710657719	0.945397141160740	0.941297971972636	0.959184539764717	0.883689583010744	0.681284756073381
0.952775324969338	0.967908214961277	0.917659025908075	0.926911331194068	0.903247720738534	0.945904954346761	0.881155075391835	0.878284280366553	0.895841652302442	0.930920322613918	0.956977911273099	0.888956206005302	0.935559883879199	0.963914471966351	0.914145748081010	0.889473104723797	0.925896760245843	0.928043330753681	0.854914627184618	0.920354573119149	0.932104258923577	0.935507366950360	0.907100823774711	0.886091015425888	0.936784161860731	0.899996642289899	0.912741294016925	0.945220547829856	0.941212405351207	0.959077727538138	0.883772258610617	0.681304535854626
0.952681710606889	0.968095466047022	0.917600553433675	0.926977569222519	0.903411858463562	0.945970899897449	0.881241698535930	0.878373626319020	0.895809933725440	0.930835269878572	0.956911876565887	0.888968072257735	0.935401248463187	0.964033539168127	0.914140795490788	0.889516069029327	0.925912964318002	0.928009069134117	0.854987134068292	0.920273286611701	0.932170282309769	0.935502157072896	0.907101566796476	0.886065729693567	0.936797929884707	0.899957769231801	0.912778401891428	0.945213107053789	0.941115010297724	0.959013594210936	0.883833402980573	0.681362550678528
0.952733898348136	0.968266383349520	0.917450675355705	0.927072308601195	0.903570031461359	0.945985172060246	0.881255210436806	0.878292608726294	0.895830684414432	0.930787220655166	0.956916262825835	0.888919111266883	0.935327831298088	0.964156037948462	0.914146486023453	0.889514125913610	0.925946589524679	0.928017058878402	0.855084213950041	0.920271804253120	0.932234953736397	0.935437598373829	0.907102823488643	0.885968740439140	0.936714139918419	0.900041872422165	0.912808485706081	0.945261891240254	0.941169964221334	0.959070314297941	0.883915247958472	0.681345821223192
0.952909570323997	0.968283992492931	0.917397834188032	0.927118124788379	0.903661466774932	0.946095458631564	0.881248917097228	0.878261393836914	0.895837000010257	0.930863557336419	0.956947331097256	0.888953369063411	0.935448430596847	0.964318156774254	0.914151598794302	0.889521779408623	0.925960354171612	0.928047000237554	0.855114902046368	0.920338325995133	0.932274307499374	0.935492215060307	0.907181186460855	0.885922781262878	0.936756324852013	0.900128964356323	0.912766187992816	0.945442399914273	0.941214478883726	0.959226770873266	0.884017426059863	0.681358172600198
0.952902984242464	0.968369512800668	0.917337714550155	0.927043073295441	0.903703810145862	0.946086641208880	0.881326547819461	0.878306543856142	0.895822909299103	0.930954308674714	0.956920697830328	0.889056119983433	0.935592792693246	0.964502041816140	0.914310170683270	0.889529662625070	0.925967780308808	0.928191046913735	0.855146783517392	0.920415234942310	0.932275909982655	0.935517264912271	0.907305968213080	0.885964319480554	0.936823174356327	0.900173085217129	0.912770992118643	0.945546736082852	0.941327288958019	0.959242067303752	0.883994050664502	0.681204106664676
0.952914082210764	0.968397539190086	0.917228921989478	0.927067644214894	0.903759824387240	0.946129542515336	0.881350497280029	0.878226169506411	0.895834786934483	0.930995621519438	0.956838975185007	0.889058678926035	0.935606170817285	0.964493419108270	0.914233229609195	0.889532461869706	0.925882344412286	0.928248295109899	0.855210552801929	0.920503199506720	0.932185211844133	0.935489488335927	0.907331663032312	0.885858159493762	0.936847977154716	0.900229405274764	0.912880665206535	0.945699375779686	0.941443642791009	0.959257808071827	0.883984193587305	0.681162765120084
0.952960305863372	0.968318899657233	0.917190013452849	0.927140802421994	0.903793099128911	0.946273762099916	0.881338923761384	0.878134297076729	0.895809672571553	0.930973735131753	0.956859929334097	0.889102689359263	0.935424958349518	0.964329149504725	0.914131281439452	0.889539971845205	0.925932945798758	0.928402605069887	0.855099490067717	0.920495080414492	0.932239600160712	0.935461295383719	0.907385149400056	0.885742641234669	0.937034300409120	0.900258366028362	0.912891907864625	0.945724389691266	0.941478601518507	0.959279657719483	0.883939583658632	0.681111654847346
0.953051360681016	0.968298689981976	0.917190119288273	0.927171216290239	0.903917345560020	0.946294929602858	0.881208025172822	0.878095977456534	0.895724362997890	0.931018449679573	0.956896553095181	0.889170306641997	0.935293620812847	0.964278490222730	0.914085905658453	0.889398767493955	0.925977650350347	0.928480807191146	0.855001226783977	0.920452987374754	0.932311744554517	0.935450122769694	0.907437541857015	0.885676026331731	0.937018265732728	0.900267296048135	0.912835121664782	0.945620290907772	0.941415107513475	0.959354226562338	0.883885283922348	0.681103509662954
0.953020238271722	0.968146428225181	0.917122973657558	0.927051790214075	0.903879190133243	0.946324432678679	0.880994432266571	0.877999213048950	0.895621525521777	0.930966774797895	0.956868019119358	0.889221636204728	0.935318724145438	0.964187596433253	0.914013202900875	0.889329787047282	0.925958583312847	0.928414072923410	0.854886022052046	0.920360288035529	0.932355363354784	0.935442607383814	0.907353547050689	0.885729836953570	0.936954108326248	0.900360674273741	0.912796033399614	0.945476156985874	0.941311918413437	0.959353065625304	0.883863563755861	0.681137276083991
0.952942032266803	0.968072752777834	0.917055182878187	0.926947984719265	0.903848432300373	0.946203162147447	0.880879727841429	0.878018265087904	0.895502310092487	0.930753597177788	0.956808726722915	0.889212170255501	0.935294801859476	0.964281889713048	0.914036707650886	0.889310175055135	0.925899638158100	0.928334263618699	0.854926269039102	0.920175970118169	0.932296129168241	0.935527295935953	0.907238469500703	0.885751600331018	0.936904173946704	0.900269842661902	0.912730457666350	0.945460617957786	0.941144044032965	0.959326251117889	0.883771967320479	0.681183963441529
0.952877973879450	0.968107152658148	0.916932052865324	0.926855863174176	0.903850786821828	0.946039051879052	0.880806878842046	0.877907383075632	0.895409632487869	0.930506750134436	0.956763160913412	0.889095987191215	0.935284743946731	0.964233890104476	0.914015113365692	0.889172292727007	0.925970465308799	0.928283533275320	0.854980911601695	0.919998264469846	0.932122991088771	0.935604777174783	0.907189053077629	0.885760590971426	0.936814964256134	0.900255790888163	0.912641412719976	0.945370517071238	0.941080016528369	0.959393416895137	0.883648432781167	0.681149634462438
0.952853786756036	0.968136785988055	0.916945006869368	0.926817731000184	0.903899749560254	0.945947160874468	0.880837156833819	0.877825815416490	0.895295481965347	0.930458260323501	0.956793910726942	0.889052962531955	0.935391790927351	0.964151057274833	0.913915815753321	0.889070653133512	0.926019157820204	0.928292801551219	0.854947915253049	0.919893368603953	0.932105350317308	0.935648004811367	0.907218146824945	0.885749059477534	0.936867683297988	0.900229887080988	0.912608834795247	0.945413284741131	0.941033011434559	0.959406765182090	0.883635501100419	0.681182822135390
0.952855166425020	0.968337072453175	0.917042478855315	0.926714841099390	0.903857119663772	0.945960126778169	0.881010631223082	0.877787880267054	0.895153468230351	0.930424562958309	0.956777949664307	0.889065369885265	0.935435272933085	0.964188904001224	0.913928943832579	0.889129282501368	0.926116905071582	0.928460852306563	0.854985203792618	0.919878701237673	0.932126455930100	0.935604203239988	0.907453813432754	0.885806129562472	0.936914452990509	0.900199420498282	0.912630275059074	0.945435643584079	0.941176051660598	0.959414436318653	0.883530861209220	0.681160587726582
0.952998876781935	0.968495511805591	0.917123250092001	0.926717373846694	0.903908226837360	0.945907271655560	0.881124784500132	0.877709390967370	0.895155891790943	0.930446250186289	0.956799443576232	0.888980239979027	0.935429084474837	0.964121109137800	0.913867329633527	0.889224461354435	0.926146906010008	0.928505226285386	0.855102068048538	0.919912300371758	0.932145157689878	0.935584472663314	0.907450740144754	0.885825689576816	0.936891905074186	0.900163314497192	0.912732325754501	0.945510483081848	0.941190743162972	0.959342321218886	0.883582853372752	0.681248504505454
0.953142007546376	0.968364954911471	0.917142390320392	0.926784759107751	0.903843505351053	0.945830063629459	0.881174952628787	0.877675842515858	0.895223003927692	0.930510240990042	0.956887544841033	0.888807241125026	0.935372502301497	0.963982327993016	0.913894929252466	0.889288660145675	0.926149285850934	0.928616211518734	0.855110676083492	0.919992906548041	0.932249389188009	0.935699041218668	0.907403809536468	0.885808083888236	0.936974044358689	0.900016771832196	0.912789855613658	0.945419673798917	0.941070705349092	0.959204236915636	0.883700863501578	0.681246699305149
0.953182146054832	0.968307080499986	0.917149715847271	0.926817825448157	0.903799387809943	0.945749648563475	0.881154302370875	0.877669824336036	0.895256521564433	0.930591495555241	0.957013527061291	0.888610742061278	0.935299123302483	0.964000341277068	0.913956475699085	0.889255982775839	0.926110455399638	0.928695484115880	0.855042940528764	0.920044659492297	0.932234238784506	0.935761709067624	0.907456021039386	0.885795420768179	0.936957724450636	0.899852867416339	0.912745245011786	0.945320993401206	0.940971365985954	0.959097482633584	0.883669447550064	0.681278548992091
0.953068027407831	0.968242317389992	0.917071598345880	0.926681265530807	0.903633226115185	0.945760412709854	0.881147616238025	0.877505266634007	0.895287923217058	0.930697705236772	0.956993146129513	0.888590556668956	0.935176514401269	0.963882272998447	0.913954259354515	0.889238413212164	0.926219171356322	0.928576383405875	0.854930291502571	0.920097485764616	0.932160848491639	0.935817119839549	0.907454682149337	0.885780870692701	0.936900483760635	0.899883206228751	0.912658320599909	0.945173501942671	0.940845959234526	0.959057811947241	0.883652344380264	0.681388401518270
0.952891163257564	0.968281799821754	0.916996276316812	0.926685773261007	0.903594346371219	0.945789352026521	0.881144128338604	0.877494706737282	0.895299761790005	0.930553692434024	0.956939045466144	0.888535458300059	0.935002416631076	0.963930895428456	0.913870701699695	0.889178240148908	0.926213758451081	0.928414380742056	0.854805578085521	0.919921576165686	0.932109469228038	0.935877609287357	0.907418835041015	0.885730072941648	0.936906867398430	0.899791971273633	0.912637539142541	0.945124750774919	0.940699582165740	0.958989840919792	0.883565494730917	0.681579072382648
0.952823690494544	0.968360440160163	0.916909569821438	0.926746488656535	0.903545799939451	0.945740785719341	0.881082510908959	0.877350239858736	0.895300903954273	0.930367177778014	0.956944324068225	0.888453960570203	0.934912581471584	0.963947821195690	0.913851169267496	0.889031560162120	0.926196320604772	0.928351486942797	0.854723589859543	0.919810813530955	0.932069500465797	0.935876262491202	0.907395140190279	0.885616448610352	0.936787979680213	0.899838728486103	0.912581807759746	0.945077246795643	0.940705557179470	0.958915734365764	0.883479449972157	0.681719318534801
0.952951084959590	0.968316553981594	0.916979278466913	0.926779420366524	0.903474111977085	0.945766577040104	0.881018058604760	0.877281412471532	0.895314984673139	0.930284630503256	0.956989089740342	0.888384922177376	0.934957668452509	0.964010885086079	0.913814942197417	0.888919444675583	0.926070055786483	0.928335048241090	0.854625778202903	0.919740433389254	0.932068542189707	0.935982875717168	0.907396400921453	0.885572895379400	0.936742502646913	0.899841943031480	0.912503597645682	0.945161434330218	0.940717940335413	0.958937556196204	0.883481204978297	0.681872274919413
0.952939455579148	0.968313505470960	0.917044887644276	0.926685983617522	0.903370794654486	0.945712722058117	0.881082340838704	0.877280026839439	0.895342569569647	0.930233262754722	0.957051861415758	0.888365995858188	0.935011378383466	0.964152185699719	0.913955099121089	0.888839283040001	0.925956146631111	0.928449601342263	0.854597750789760	0.919688135977153	0.932042593026316	0.936005573047070	0.907461588922728	0.885629754108949	0.936685578023313	0.899795026013459	0.912378692377968	0.945185949288116	0.940787650164530	0.958877917127167	0.883406351564170	0.681869162206796
0.952936519530535	0.968348145632008	0.916996409692133	0.926689611154588	0.903290873468947	0.945709698260062	0.881095789334967	0.877177688356926	0.895430402548218	0.930150888421548	0.957048593953814	0.888258139542664	0.934939715082954	0.964231786243024	0.913807135093258	0.888749023303253	0.925855404622626	0.928459602213350	0.854695621943009	0.919649922001406	0.931984020343395	0.935944555892262	0.907451805841705	0.885545282406614	0.936594307942444	0.899790089694054	0.912353904561011	0.945309684058937	0.940849691009024	0.958881561810176	0.883347603849031	0.681965035352124
0.952992176225245	0.968406217717360	0.917062759426280	0.926780959645262	0.903219537667522	0.945777234904675	0.881121022183037	0.877090430349112	0.895457019958054	0.930052762799526	0.957053810417090	0.888258734905259	0.934687979508507	0.964192717546095	0.913580573765462	0.888718150034203	0.925989495361847	0.928537436739635	0.854648297993238	0.919587652514052	0.931996774809799	0.935884725711701	0.907475855514963	0.885532693219700	0.936643604759412	0.899807417738315	0.912342823809630	0.945364025853422	0.940834844001391	0.958989301800711	0.883251536038502	0.681991252966807
0.953092397045494	0.968639329454087	0.917201126517399	0.926846111567283	0.903326925163342	0.945771455901077	0.881068913313294	0.877109535475670	0.895322578725141	0.930047381566840	0.957067566988288	0.888404769085418	0.934537339616237	0.964240525826216	0.913482160612648	0.888654807526482	0.926145472132321	0.928556461781650	0.854591431198714	0.919529486999001	0.931994226016474	0.935761958940870	0.907572289611276	0.885522838290314	0.936546949860274	0.899874209595328	0.912323460148065	0.945307201541671	0.940805832416422	0.959103668117017	0.883129995208758	0.682003347323099
0.953076733681334	0.968689199450956	0.917293025894055	0.926908765600773	0.903357746185434	0.945862754902249	0.881008429443327	0.877113181175455	0.895203548698676	0.930088408504717	0.957015637791400	0.888589698664252	0.934576073357297	0.964258495367199	0.913459920560668	0.888706020698874	0.926277402967156	0.928512592327916	0.854503009742285	0.919521395484012	0.931998462180287	0.935718622647210	0.907613105032637	0.885593205825027	0.936514530400860	0.900154341595186	0.912316684282070	0.945248471962955	0.940882401890289	0.959150695373964	0.883098847872640	0.682017549656580
0.953028558079057	0.968652777996156	0.917348499615615	0.927024089346010	0.903449992463336	0.945829402337996	0.881015763329066	0.877229495758937	0.895148151127407	0.930019121207114	0.956975289741479	0.888752043715089	0.934607843198127	0.964451032349781	0.913480708135152	0.888849455768383	0.926293259054220	0.928505776324965	0.854625242834100	0.919457361703228	0.931995081550641	0.935841217458850	0.907664126601869	0.885670771971920	0.936564958179715	0.900288033986948	0.912361322281108	0.945366225921181	0.940922803393280	0.959179870534619	0.883037124753812	0.682027090833338
0.952953363960583	0.968602690577700	0.917270822263108	0.927157546326400	0.903592300992214	0.945800143886394	0.880958960387592	0.877249067502007	0.895103597610165	0.929920283772214	0.957051604391445	0.888742548536917	0.934689632043655	0.964411591046308	0.913500643737433	0.888864468391245	0.926347646563672	0.928507608187165	0.854797085804894	0.919416368528714	0.931978214657846	0.935949675109532	0.907717595721755	0.885727800458842	0.936506670312283	0.900381525516548	0.912406426704450	0.945370335333885	0.941013632300079	0.959255178261745	0.882979967474942	0.681954492114236
0.952929753507235	0.968394812394908	0.917302881491886	0.927243395121584	0.903638741938274	0.945918933934578	0.880983158320073	0.877369618264810	0.895046979437134	0.929999370566889	0.957167539456082	0.888650635288594	0.934873855087858	0.964305137112601	0.913444423620148	0.888878425448509	0.926340116226316	0.928478687666262	0.854891135947079	0.919432541344272	0.932055308706999	0.936042425349842	0.907740010643012	0.885798287235422	0.936544081523206	0.900410436449338	0.912394490832936	0.945430792316115	0.941007466044222	0.959235224864944	0.883026147166439	0.681909176113538
0.952930672622914	0.968378705033182	0.917394313060381	0.927233051625868	0.903507644745213	0.946067567509903	0.881104999579367	0.877495257490365	0.894958616661584	0.930011359193155	0.957163985517944	0.888621678221351	0.934953843343353	0.964301890419238	0.913494330314962	0.888966091493760	0.926417428488194	0.928527208314415	0.855038644193723	0.919445429326661	0.932096500127939	0.935946228019911	0.907930366427929	0.885952325930250	0.936520853706245	0.900479409327251	0.912275470942376	0.945463924557346	0.941125830021387	0.959189590845140	0.883023682603698	0.681807571767731
0.953023787760603	0.968415846584563	0.917381758284238	0.927289446877453	0.903422671176753	0.946076619295278	0.881132855454756	0.877508912185800	0.894969997701827	0.929972897646683	0.957121985856447	0.888631190478681	0.934935464179021	0.964203047232177	0.913387515110127	0.889064952728340	0.926495581475664	0.928412426594519	0.855304707639613	0.919464217359517	0.932056579157341	0.935802482192713	0.907833674693082	0.886045547893130	0.936338465982015	0.900644011189648	0.912194547797574	0.945634327028569	0.941081332265284	0.959121579791708	0.883109443844041	0.681850357578810
0.953067271428357	0.968310518092903	0.917357629236817	0.927338466792833	0.903307926000739	0.946098098486167	0.881074030869138	0.877590745444861	0.894939961726487	0.930024173913219	0.957124867408726	0.888641379975667	0.934839356394907	0.964006168859475	0.913339450271154	0.889225001880668	0.926477164314785	0.928392356742669	0.855435459701811	0.919538327389423	0.932057568732014	0.935763395988575	0.907711241313999	0.886091490718366	0.936292264222594	0.900645447549848	0.912116142989196	0.945678068997041	0.940984542752760	0.959046822987134	0.883231530616287	0.681818478424305
0.952987713099740	0.968443419256714	0.917360219046849	0.927348008391238	0.903323328914119	0.946150322982375	0.880942022509654	0.877709517503357	0.894819626168487	0.930067752713689	0.957164529804567	0.888638204638374	0.934791210425683	0.963978923782293	0.913355907686441	0.889229886481419	0.926361791862526	0.928439756571218	0.855461046807866	0.919564321205232	0.931990570299927	0.935724747048614	0.907680268955029	0.886102524501595	0.936296188893186	0.900549049312673	0.912060581525067	0.945693785358907	0.940977108726983	0.959005822471525	0.883222851920894	0.681794864643900
0.952802313378050	0.968549066497375	0.917323277746767	0.927194742539824	0.903335426894285	0.946238561500678	0.880892192168451	0.877699172719653	0.894727373480556	0.930106205335092	0.957123765865848	0.888779883917320	0.934747283911443	0.963854068326744	0.913436436496540	0.889250975248968	0.926413436259768	0.928429743391993	0.855529844783927	0.919585028910459	0.931937659244345	0.935683549451405	0.907727134364903	0.886156807965869	0.936329339985718	0.900603222340177	0.912053458913008	0.945627176041378	0.940885967283193	0.959010369290576	0.883244709805503	0.681808969993784
0.952640267941852	0.968781037965061	0.917258817436070	0.927181063053256	0.903503528622399	0.946290132311615	0.880959029042873	0.877843717511975	0.894637969530391	0.929938941412493	0.957073166564862	0.888803204652055	0.934639855696181	0.963988239250400	0.913444208889603	0.889289590276151	0.926368262577625	0.928433946156582	0.855624863653812	0.919409811718556	0.931972624727729	0.935650316180374	0.907740311231046	0.886200617779420	0.936420752636891	0.900526625015375	0.912170223644187	0.945613338678221	0.940777598123060	0.958983269847836	0.883249274029237	0.681823299208293
0.952656074025106	0.968962670758026	0.917097962189092	0.927164226415859	0.903636562834357	0.946282920848051	0.880967581631312	0.877813807771164	0.894607151467497	0.929804161871021	0.957148354341433	0.888717770552971	0.934605888654675	0.964071453998860	0.913500488935181	0.889263784965982	0.926347684266806	0.928457382158533	0.855720810789684	0.919321982794600	0.931992082771181	0.935530323034939	0.907755572496153	0.886163068164288	0.936391704823055	0.900536063627869	0.912305026823944	0.945528482132477	0.940824286545874	0.959025821248319	0.883280640795697	0.681732392886219
0.952897048163214	0.968930686623364	0.917055544468289	0.927130625772981	0.903670312227653	0.946365531281877	0.880981094147992	0.877855972882058	0.894573927894800	0.929811637793404	0.957272203750150	0.888698644216035	0.934719216287285	0.964120371492820	0.913592897928706	0.889247660384283	0.926327779991348	0.928505089535367	0.855741247820512	0.919322433892948	0.931971508002157	0.935511738950242	0.907853174792770	0.886145069478595	0.936504372255778	0.900564124085096	0.912403046012712	0.945556245472865	0.940867672520955	0.959122967690909	0.883393557920269	0.681650788067207
0.952983619193143	0.968949782818193	0.917057562640061	0.926996656938340	0.903634747711262	0.946316037877718	0.881083829238957	0.877974607587167	0.894601793540247	0.929901610056426	0.957372694477342	0.888745946714813	0.934855492813719	0.964233466366945	0.913863944780661	0.889264730736664	0.926314473181135	0.928711024985391	0.855790372157597	0.919387227206403	0.931927401741334	0.935483940974186	0.908006825586688	0.886219183925822	0.936634900758414	0.900580635315339	0.912517362436734	0.945575561162184	0.940981571697859	0.959079783221817	0.883437697618263	0.681424965435383
0.953029548799852	0.968931420143723	0.917066806071357	0.926991167808830	0.903646523819543	0.946257967720378	0.881164712492589	0.877991907598546	0.894720888736219	0.930018057231813	0.957378531862930	0.888670851494275	0.934872983274938	0.964202785082947	0.913906736237510	0.889342174988909	0.926212454618716	0.928832153537811	0.855893336859426	0.919556082660080	0.931809817319167	0.935417610504004	0.908059442856923	0.886155827317723	0.936720847445422	0.900592331243037	0.912762754375867	0.945745187656345	0.941074594393883	0.959079958150519	0.883534134380079	0.681354533002823
0.953120148538155	0.968819854101670	0.917139301587622	0.927044226863301	0.903697639876919	0.946287350991550	0.881240575370534	0.877994227192027	0.894891607871658	0.930098018644614	0.957432528800199	0.888612835662425	0.934733923196484	0.964018910866131	0.913919921826626	0.889404025005746	0.926241658065312	0.929033842848840	0.855803708287236	0.919683779687175	0.931839382155216	0.935382338916259	0.908156731460065	0.886077612881440	0.936972217660519	0.900533489967030	0.912914383775890	0.945851285858325	0.941098318113049	0.959101679124007	0.883609907487894	0.681282036848837
0.953238296002719	0.968838303804840	0.917194606928319	0.927052668442144	0.903846391744341	0.946224217789060	0.881204045016112	0.878069821830473	0.894987585895578	0.930264321688818	0.957468985665408	0.888597072498891	0.934681391024438	0.963944330948847	0.913978014121238	0.889290783180465	0.926214721227287	0.929149519217165	0.855707105523955	0.919782255054278	0.931884900965107	0.935321327530955	0.908228121091406	0.886035332484964	0.936994324717529	0.900474039234961	0.912920420489544	0.945772430525180	0.941045626309054	0.959154170179097	0.883641518486713	0.681284312788979
0.953249707123063	0.968770242571784	0.917128735434710	0.926946200897435	0.903842437306520	0.946208270848753	0.881060701408154	0.878056355273718	0.895025832019239	0.930335555406506	0.957454154128069	0.888592560145657	0.934764144391853	0.963848590306750	0.914023073931576	0.889294589171110	0.926146652036683	0.929112696022915	0.855570616961932	0.919792681787279	0.931930173419887	0.935253352032646	0.908149740682459	0.886137398093422	0.936969133093891	0.900512294500131	0.912912875356923	0.945611962621265	0.940961850922375	0.959145656433824	0.883636078066749	0.681337180229991
0.953206066732879	0.968787110715638	0.917026215784502	0.926892495791110	0.903802739930139	0.946094395325259	0.880980632783836	0.878145016550619	0.895049499226860	0.930234786940458	0.957400557897040	0.888616315274369	0.934746755685607	0.963968408356396	0.914112896401145	0.889389059223412	0.926068978078471	0.929083005460993	0.855587081037910	0.919698353743098	0.931877876849299	0.935298502910675	0.908022210023798	0.886248908539644	0.936944096256608	0.900426605107474	0.912897197569695	0.945557406819841	0.940817071042905	0.959103229793902	0.883565936736598	0.681399216382788
0.953153933790461	0.968855700777389	0.916869765748869	0.926858980177253	0.903763291799018	0.946020159439150	0.880874357881916	0.878140514150706	0.895075120384151	0.930078236460818	0.957423672430221	0.888560590658650	0.934740467207974	0.963940519576053	0.914160580517428	0.889364917234945	0.926112024659708	0.929030464469094	0.855650966386327	0.919643675883677	0.931723745233896	0.935336047385228	0.907901459429987	0.886353769140093	0.936890950596150	0.900487195678889	0.912872238557176	0.945468158926974	0.940764983109316	0.959131477512184	0.883489548860784	0.681382819059034
0.953152526104016	0.968823740826161	0.916881809178928	0.926878820308965	0.903726929121012	0.946059940740711	0.880840347765442	0.878201475901693	0.895018593333923	0.930091457161583	0.957525491445265	0.888565573780922	0.934898237509550	0.963854981986848	0.914094908256665	0.889364099139567	0.926135557481755	0.928987322618583	0.855671761741171	0.919620294997739	0.931729130283819	0.935358556779785	0.907811734312153	0.886472155540507	0.936976048335694	0.900544252599721	0.912823142096743	0.945543537544775	0.940706037516542	0.959144993909545	0.883502988522298	0.681421414527612
0.953196987955664	0.968947857721105	0.916953727829747	0.926825384089899	0.903609074368552	0.946196859652465	0.880945471575552	0.878335964560103	0.894862108958593	0.930095798632918	0.957562884199826	0.888572024523427	0.935005206285185	0.963916585232286	0.914111226559186	0.889429639368708	0.926160765292405	0.929079911180697	0.855781517051983	0.919618161329947	0.931793023269190	0.935280166436019	0.907981331288801	0.886682288214934	0.937024786117307	0.900570599644672	0.912794147641687	0.945617172256106	0.940872442087503	0.959143227249360	0.883445040251315	0.681390453687159
0.953345285989982	0.969013931268057	0.917007642937200	0.926860069095720	0.903609958135545	0.946259073779999	0.881019610238598	0.878387248984790	0.894792182285572	0.930096866275060	0.957601277578121	0.888490902110123	0.935064161798250	0.963886272150124	0.913994645636394	0.889510156367409	0.926146418061243	0.929057893439069	0.855989594100474	0.919651248089086	0.931878584690052	0.935193730337042	0.907962330677774	0.886826895732445	0.936990942211764	0.900579281763288	0.912849154931683	0.945794655419511	0.940902447681179	0.959104098388665	0.883520452083633	0.681439034414090
0.953494656319329	0.968828736758874	0.917014186456977	0.926926827867202	0.903563682809979	0.946271053935231	0.881016869578379	0.878464224072986	0.894763258349740	0.930178620081431	0.957685950092645	0.888368342352102	0.935063662323830	0.963763073420469	0.913979034367657	0.889512193788642	0.926092120514710	0.929104288637604	0.856079908796419	0.919758578710744	0.932069196937639	0.935203772343555	0.907915612365728	0.886869651691497	0.937069622410168	0.900508958890543	0.912856121975698	0.945785869649058	0.940790770533641	0.959033177572946	0.883616220112142	0.681359190455570
0.953540540684496	0.968779867532788	0.917093262888358	0.926947020444785	0.903549815052252	0.946283040220800	0.880944004415917	0.878514886985680	0.894742720069669	0.930288219160728	0.957728755656271	0.888228623664616	0.935022911802627	0.963745505705052	0.913996562935967	0.889315846870313	0.925994444156110	0.929127678335687	0.856100867819327	0.919836248452492	0.932164506761011	0.935159417160444	0.907999870053206	0.886815851551127	0.937040353977455	0.900432192575164	0.912794898051682	0.945705430866366	0.940756799931990	0.958973776661299	0.883576342028460	0.681270315181944
0.953429459674053	0.968696042983553	0.917130996226498	0.926819028807895	0.903464648925590	0.946354878442717	0.880926833412029	0.878398378919833	0.894749731682861	0.930412816797435	0.957602947762110	0.888215299232582	0.934945696630828	0.963528542134003	0.913977055236113	0.889152485817198	0.926063613069550	0.929002913313458	0.856091560391724	0.919915454207821	0.932210211584526	0.935140771021960	0.908066262248134	0.886730359697589	0.936989395840362	0.900502534232632	0.912708871460813	0.945497977751591	0.940700233602990	0.958901575160614	0.883546024391162	0.681227929956440
0.953267357993872	0.968679699461678	0.917129251594781	0.926824996487565	0.903513275917406	0.946437450600633	0.880983687952531	0.878411494256186	0.894806176508572	0.930289858922213	0.957417618028081	0.888155533826066	0.934801762744520	0.963487712869962	0.913914580620562	0.888993038123653	0.926017856772483	0.928822862627631	0.856088533818202	0.919749043066094	0.932259976663781	0.935202041135948	0.908108443320352	0.886633248998963	0.937025758590483	0.900416321054971	0.912707791301589	0.945376600938231	0.940613278024321	0.958776854724695	0.883462041723083	0.681200218246644
0.953224177640610	0.968667661576835	0.917069214399193	0.926900967942360	0.903552794400397	0.946405662056353	0.880984715164168	0.878265998993597	0.894871031448263	0.930148109551166	0.957343746733348	0.888071398106136	0.934721945679024	0.963438762799367	0.913909092393884	0.888787818143219	0.925952748630694	0.928731503358806	0.856122939820488	0.919666436998736	0.932277429134614	0.935209772099612	0.908150297057961	0.886516753421234	0.936932258013091	0.900444496172978	0.912678921211919	0.945279281811928	0.940640094300596	0.958659710613149	0.883397025208484	0.681148621558545
0.953390767158664	0.968538534207869	0.917118300443765	0.926947289284540	0.903579363034574	0.946391379080650	0.880976705215671	0.878182450559469	0.894911385230881	0.930135417849907	0.957368985708067	0.887961103416590	0.934735255767139	0.963499955824529	0.913866934076244	0.888704080747988	0.925828791592727	0.928670278610741	0.856142328765382	0.919655717017553	0.932319700208842	0.935341881461447	0.908206692998069	0.886455186684965	0.936919871192111	0.900413173494582	0.912603071298820	0.945314593821646	0.940610848729913	0.958656372924885	0.883390259551554	0.681133723798409
0.953432438353239	0.968519996293536	0.917154749604578	0.926838660229330	0.903566386252513	0.946295467162104	0.881074954807234	0.878180446942367	0.894928699779969	0.930138981242464	0.957460122361167	0.887935549043628	0.934761897779987	0.963657692256284	0.914000286420745	0.888708733237547	0.925747824328920	0.928768631330290	0.856196301116126	0.919673080671052	0.932304191717642	0.935423629301280	0.908324949015725	0.886481977114569	0.936880405756462	0.900311504420915	0.912492793115990	0.945355393139060	0.940633584949744	0.958615221342166	0.883306901697391	0.680973431797999
0.953501370162190	0.968597554375883	0.917053986824785	0.926864711724475	0.903536095841597	0.946250434737856	0.881119727079651	0.878039537332632	0.894998775995969	0.930113771833636	0.957508227242763	0.887858552325222	0.934667263807472	0.963800124129614	0.913883582371951	0.888749948246496	0.925667951733848	0.928751949632245	0.856288721010690	0.919685446942627	0.932251059558840	0.935388140238852	0.908339679761191	0.886361867290815	0.936792710949084	0.900246356236695	0.912492434116174	0.945539249178380	0.940690586881798	0.958678566606816	0.883226009194847	0.680925312414896
0.953620332051476	0.968685955933537	0.917050444365502	0.926982393272943	0.903425274563164	0.946235777524553	0.881157747627956	0.877872368715504	0.894962976846773	0.930011569630656	0.957591828131783	0.887913726161040	0.934436888570087	0.963814032521201	0.913696494323345	0.888833548522074	0.925834973036952	0.928802444300357	0.856185543781424	0.919613278531672	0.932284502542649	0.935313978159323	0.908318717909646	0.886285077508791	0.936852258878842	0.900182657038211	0.912432597741987	0.945647110443670	0.940692188795362	0.958862030015173	0.883118205515453	0.680865957488109
0.953740137174073	0.968919323088341	0.917158110513868	0.927048711999220	0.903463540781916	0.946106160711995	0.881042935181195	0.877770172166285	0.894797476244694	0.929964323600279	0.957645851660246	0.888072435659530	0.934336838849431	0.963906848075957	0.913638966951573	0.888782992776362	0.926004471149655	0.928801938696154	0.856045103562094	0.919503618652900	0.932322059791465	0.935209543545466	0.908312414057373	0.886229524014970	0.936803141052130	0.900196517784395	0.912379046572748	0.945597430946284	0.940698859299676	0.959062014842566	0.882967126768357	0.680833782739577
0.953716627677783	0.968897755225057	0.917242592700046	0.927042093587568	0.903434879945210	0.946089997662709	0.880876053813551	0.877653155585135	0.894652472953069	0.929937272748793	0.957608136144689	0.888207670262467	0.934452261922537	0.963905265046551	0.913637106342322	0.888780429313903	0.926084647930894	0.928693096860660	0.855870650738468	0.919432028959519	0.932369714359540	0.935207842109210	0.908235748352392	0.886223602502127	0.936835785863294	0.900388620759279	0.912360090310290	0.945477195720638	0.940802128155219	0.959169950733515	0.882902555391561	0.680804152641899
0.953607715481623	0.968800463764914	0.917316357956551	0.927095922800874	0.903474511755881	0.945998254236353	0.880796108142293	0.877687835147879	0.894572516595101	0.929834735240398	0.957586513584489	0.888254430346289	0.934549866764073	0.964062610177426	0.913695083117449	0.888869624907265	0.926057622483704	0.928619508006921	0.855892381956308	0.919334075161705	0.932386121027657	0.935367359037063	0.908207403757199	0.886247211305412	0.936924145690693	0.900438032234335	0.912439155040827	0.945519065011826	0.940853567858215	0.959226620387182	0.882851715761001	0.680764581387661
0.953469456685305	0.968748743122681	0.917295745942817	0.927179280163482	0.903587902341771	0.945957216362707	0.880710845908444	0.877627477146957	0.894596806389837	0.929742374233822	0.957647500461950	0.888190646470511	0.934672203588728	0.964054990516032	0.913749959728145	0.888879477645191	0.926112622364716	0.928605016863624	0.855947042159659	0.919305020737912	0.932379475139517	0.935509601411400	0.908228925454329	0.886265136122471	0.936901124465571	0.900446231451476	0.912524181160277	0.945467754778399	0.940969459936138	0.959348003730934	0.882848737398047	0.680671638465479
0.953421887700797	0.968632924783318	0.917396080998221	0.927240365612376	0.903607915010819	0.946099857153605	0.880745217062309	0.877656698671535	0.894623164469363	0.929870398485810	0.957760862759042	0.888113767609131	0.934846121891097	0.964018966977762	0.913728903826474	0.888926610848508	0.926155157510345	0.928609607650148	0.855984956616517	0.919386726619975	0.932459970731373	0.935606307369996	0.908254422566522	0.886353552507383	0.936962579883420	0.900441380722621	0.912531443489483	0.945515039110583	0.940992078145214	0.959439918734960	0.882978000400600	0.680607053532887
0.953408525372110	0.968694631346331	0.917529740847789	0.927203537238621	0.903466010669811	0.946256417504635	0.880904373641158	0.877736464321426	0.894620674868479	0.929921270460071	0.957746232462771	0.888138703314032	0.934883265776215	0.964049906197683	0.913856914203744	0.889011579250013	0.926272982440079	0.928744866804271	0.856089346757834	0.919461556015216	0.932500683262283	0.935502875712088	0.908460741246248	0.886548989440074	0.936960864794150	0.900493258715181	0.912449381085139	0.945495344421651	0.941122776530293	0.959472072828300	0.882965811547592	0.680483894826655
0.953519256860438	0.968744610178091	0.917565638840805	0.927221894698891	0.903379730436308	0.946254253629497	0.880976985451724	0.877744077289027	0.894660988411985	0.929922301609231	0.957679722321409	0.888158843959562	0.934825385982152	0.963905479391358	0.913853265058589	0.889048189660129	0.926360482068267	0.928724446951703	0.856320928896056	0.919518785624497	0.932460916758049	0.935355549201209	0.908392780391129	0.886714674877052	0.936804272182084	0.900603740846711	0.912449262320660	0.945567384822550	0.941063533616897	0.959370018072591	0.883004456383598	0.680502377889878
0.953601277748648	0.968578351761689	0.917595287516438	0.927221454400820	0.903245599155971	0.946250930740317	0.880965683996898	0.877814181411803	0.894677430679068	0.929959222690307	0.957662039840814	0.888110832177582	0.934691692257386	0.963617406530917	0.913911850393508	0.889057065061592	0.926328467418804	0.928804003419374	0.856427676762498	0.919580582294462	0.932479327855883	0.935314604113257	0.908267500171320	0.886817331469008	0.936741317507537	0.900545980315950	0.912456426335864	0.945517260136144	0.940893526737022	0.959181707398523	0.883098275915488	0.680438482411635
0.953583068093629	0.968629398458728	0.917634972522894	0.927196089994228	0.903232977977576	0.946258904926290	0.880884118811685	0.877891682816818	0.894630420472133	0.930018227638095	0.957698577610797	0.888021770757752	0.934551726756080	0.963472152974801	0.913988191020484	0.888917978076692	0.926196947730185	0.928888202132788	0.856415147096893	0.919606817598937	0.932450617390532	0.935266986827425	0.908204077774940	0.886871117350925	0.936656866620790	0.900417413513789	0.912406804883946	0.945425700390519	0.940816413217150	0.959002616925993	0.883103070577557	0.680373952692869
0.953505787519401	0.968662061085857	0.917616672582339	0.927022942471745	0.903180856313530	0.946335753508553	0.880859638269562	0.877827577452191	0.894634183384164	0.930139180652672	0.957666422262057	0.888092955023625	0.934410820821955	0.963287534775140	0.914088029373749	0.888872403421129	0.926222607313734	0.928876967299217	0.856434712725967	0.919686724445814	0.932460495771401	0.935225797961359	0.908200475665540	0.886951982539244	0.936599635744926	0.900467084162806	0.912345271524195	0.945284499440518	0.940693134912989	0.958886909296031	0.883183508954340	0.680367539911672
0.953422019100175	0.968829320145494	0.917579196237499	0.927046547548903	0.903314281498358	0.946395414744423	0.880950541453601	0.877933587707633	0.894666652430740	0.930110389445595	0.957605316120344	0.888081022045657	0.934248839721294	0.963435353421339	0.914099922264995	0.888906579090939	0.926197409391696	0.928837540584028	0.856470414209925	0.919636979013305	0.932565549464876	0.935230809498090	0.908166317963567	0.886991012932136	0.936611224239843	0.900408717578026	0.912388262294804	0.945299504078278	0.940554414840648	0.958834967754333	0.883236896374480	0.680364732517846
0.953488017573411	0.968983660771119	0.917478483059806	0.927112964602692	0.903444539912367	0.946398651628763	0.880981914110980	0.877872242741788	0.894761451146790	0.930100698300383	0.957630999271488	0.888000542222757	0.934163088445311	0.963600151848605	0.914134912626068	0.888922645713803	0.926184960044391	0.928830855492257	0.856504626198303	0.919669974530623	0.932672144457910	0.935174378896413	0.908149873863646	0.886959200525395	0.936512746314087	0.900483522948663	0.912436869744258	0.945349531340745	0.940570120589031	0.958904264061888	0.883310856470422	0.680269647390574
0.953709328598031	0.968986311914939	0.917472861609355	0.927150623743587	0.903526451137925	0.946475173559531	0.880997507133133	0.877882904549657	0.894842213147796	0.930215467964740	0.957690278779808	0.888005478725447	0.934244404638356	0.963809441665199	0.914162824579227	0.888982185037135	0.926173223120461	0.928831270148961	0.856469480122830	0.919782213497875	0.932767092426452	0.935225332295654	0.908218126012426	0.886972630983292	0.936563053223363	0.900550360838480	0.912411606262709	0.945528848146125	0.940586263663755	0.959066203864981	0.883417739286229	0.680181403448114
0.953729390485521	0.969053072123424	0.917474205305630	0.927057557521272	0.903535473631802	0.946443335258270	0.881068236365427	0.877967672518476	0.894886932108269	0.930344835786817	0.957702058821514	0.888073947349271	0.934354210030763	0.964066464922986	0.914349087908629	0.889050371150486	0.926133392106777	0.928968758220031	0.856418117170739	0.919903258112791	0.932830460326029	0.935236144694318	0.908330968446793	0.887029629282859	0.936630463051466	0.900591754657380	0.912424424969752	0.945633192238153	0.940666850767942	0.959084973239616	0.883381695319853	0.679929880078555
0.953772147363722	0.969102246432257	0.917414395237779	0.927049912408660	0.903557270440797	0.946463413071425	0.881091435348374	0.877919678142603	0.894929840501228	0.930436424247747	0.957654909961194	0.888073179406957	0.934339288794562	0.964178278964177	0.914311142155488	0.889108544279058	0.926025565030819	0.928999522207086	0.856423779308986	0.920038406648779	0.932777579953905	0.935196136940181	0.908345897178814	0.886930540038248	0.936636425005938	0.900623004695980	0.912565219289791	0.945800525851377	0.940760509847816	0.959115573261907	0.883361340414804	0.679775461277813
0.953865419271320	0.969054204856913	0.917397574350534	0.927116488052552	0.903563235683613	0.946593755015543	0.881099367879732	0.877869345237126	0.894932835880337	0.930456596454071	0.957694893106467	0.888107249779737	0.934132905370960	0.964117760222344	0.914254483056237	0.889172474027756	0.926077914444112	0.929110600368610	0.856267290764020	0.920064195506750	0.932839579581248	0.935173180315981	0.908363854109556	0.886813104353151	0.936783684703777	0.900630720213681	0.912598101392150	0.945850403217309	0.940776220561821	0.959168625298580	0.883300286553340	0.679598644988149
0.953977276728188	0.969070029258328	0.917392266955016	0.927144017298273	0.903661797329634	0.946612758993268	0.880994659680921	0.877889216023347	0.894878237113714	0.930540648093591	0.957733621200945	0.888184211932763	0.933963804476123	0.964159504989803	0.914250203868435	0.889057547832636	0.926117644755495	0.929150957954528	0.856146846133665	0.920063058025428	0.932900527711716	0.935170925136045	0.908379268613940	0.886762587935463	0.936716693327628	0.900637018512105	0.912544017286043	0.945765990806362	0.940692798710393	0.959270815330940	0.883218062690961	0.679458405267793
0.953956531444545	0.968913372235297	0.917322123967754	0.927022109567812	0.903610025084486	0.946625825043159	0.880820030720493	0.877833443658590	0.894805051449109	0.930532710788087	0.957682490532493	0.888246447786000	0.933952733331013	0.964146830286368	0.914215770446992	0.889018728813243	0.926110989834967	0.929049399381155	0.856005074206543	0.920004849915740	0.932939213756626	0.935160715005914	0.908275489265188	0.886829122283665	0.936626824103510	0.900741747899936	0.912509142193264	0.945629233199216	0.940573948359893	0.959314740271439	0.883176073123062	0.679355803367896
0.953862420143548	0.968826532744417	0.917225423144916	0.926925671054415	0.903569743654874	0.946505706180045	0.880720868076826	0.877892444615705	0.894727082246976	0.930365685148117	0.957580961296410	0.888251103410795	0.933880754354781	0.964313037394956	0.914236135004391	0.889017465474183	0.926074933935656	0.928952381950926	0.856053358192720	0.919838754120571	0.932880399041570	0.935238513287563	0.908167923707579	0.886870296842055	0.936549447587896	0.900655621272703	0.912446330469655	0.945629440827121	0.940393778562164	0.959329457759159	0.883061211599893	0.679246033410190
0.953756204573830	0.968853953717452	0.917079535373313	0.926838206815572	0.903568087581729	0.946335976029001	0.880655763690233	0.877792195304551	0.894678715471688	0.930154900222416	0.957516832980640	0.888138878317296	0.933833156650804	0.964328484135589	0.914210951846623	0.888896623192609	0.926155949596045	0.928898113126133	0.856133089368019	0.919693554138883	0.932713936974757	0.935292762870308	0.908117063487731	0.886892058680862	0.936431576595683	0.900652143355510	0.912373468991952	0.945557588919974	0.940342333657171	0.959417508556062	0.882911955537391	0.679060739988898
0.953695485073952	0.968853806661511	0.917046601716869	0.926804966501658	0.903621637697858	0.946225921480633	0.880687691324304	0.877734009464874	0.894594529118791	0.930146956577241	0.957522371200169	0.888093565560162	0.933930473717233	0.964274377783268	0.914101909431147	0.888805787213938	0.926211523099751	0.928897139193261	0.856157147120314	0.919628184451762	0.932716298653477	0.935319308002191	0.908141243170953	0.886904735303050	0.936465322313530	0.900635564628892	0.912341028551755	0.945625477316035	0.940296881013356	0.959477011534981	0.882889120744806	0.678933100446915
0.953655684135670	0.969019233794919	0.917098349411437	0.926688431504503	0.903579736703458	0.946212741163313	0.880840993446529	0.877715211232242	0.894476187949699	0.930132158620046	0.957465525078181	0.888078979245431	0.933967197826770	0.964355017433220	0.914117696737762	0.888853829816117	0.926305172577335	0.929073641715476	0.856250161973309	0.919637948955989	0.932753375384414	0.935230371247994	0.908383191632610	0.886985480855176	0.936510148414001	0.900628027445311	0.912365407960699	0.945648427857613	0.940431613175776	0.959530243237133	0.882772654376139	0.678769223111576
0.953743741898122	0.969171867707747	0.917156840206800	0.926676506755478	0.903644199338353	0.946156006299446	0.880923814668768	0.877671397318653	0.894464130969718	0.930171621774961	0.957456430895251	0.887994458876394	0.933983268814407	0.964349329067961	0.914065346326177	0.888939416415913	0.926335867643662	0.929122716776685	0.856442359593680	0.919704903542483	0.932792631725499	0.935139886237017	0.908401429698025	0.887041893344797	0.936496280237758	0.900603898245135	0.912466736357961	0.945737881060118	0.940446312279915	0.959498593829208	0.882807280246585	0.678786718481387
0.953839265624834	0.969037628661586	0.917164762179450	0.926742202145119	0.903613399509217	0.946058758509075	0.880913422452295	0.877672821203883	0.894509042599969	0.930244342433612	0.957528690865286	0.887824370716612	0.933974089606929	0.964276045243391	0.914116472248799	0.888985847374174	0.926337710534072	0.929236759240343	0.856531209899053	0.919808728242813	0.932913898656288	0.935172708287674	0.908377148782724	0.887051837688138	0.936599176807623	0.900468987056662	0.912528304974976	0.945655235934064	0.940325225845111	0.959405452877560	0.882918072301823	0.678707097580569
0.953828712011202	0.968946989704724	0.917177235615464	0.926778634745484	0.903590637210196	0.945946951937009	0.880845257576218	0.877696617221686	0.894525634913181	0.930344007390399	0.957625622614517	0.887622773207483	0.933954806117608	0.964359498867743	0.914216438182151	0.888908514767959	0.926302022752065	0.929330019758215	0.856538610804983	0.919871258959872	0.932915486493298	0.935165471861227	0.908452796609678	0.887064105806793	0.936591223002330	0.900305395407802	0.912507652837113	0.945568443529400	0.940229701076329	0.959345027719512	0.882883568465417	0.678639960242845
0.953661456166643	0.968841408504844	0.917142635933907	0.926668225293191	0.903446095449165	0.945917484058933	0.880780769414976	0.877563733895854	0.894539726981716	0.930479901978951	0.957572072236898	0.887604222101820	0.933900729154454	0.964297006618439	0.914281691569649	0.888815482354465	0.926425196763223	0.929215837268464	0.856495234800606	0.919941499396640	0.932849011130860	0.935167581003067	0.908498286509854	0.887066665890128	0.936562442109472	0.900323927344162	0.912461550945191	0.945425537692742	0.940145230018892	0.959336499095848	0.882860923306907	0.678658212924732
0.953440000256434	0.968864658591249	0.917105123380595	0.926702143703316	0.903435277337255	0.945898898835418	0.880735321684963	0.877592414696658	0.894532280852450	0.930376917617003	0.957493388937896	0.887540802812075	0.933793312154274	0.964408979309115	0.914261284992594	0.888695146373623	0.926439458569455	0.929056384553222	0.856451261369873	0.919785161420175	0.932795346328061	0.935214885616876	0.908514767066099	0.887056719954977	0.936593935655936	0.900208582025885	0.912480293904023	0.945389918523657	0.940059204542040	0.959283388444252	0.882790822594322	0.678724529120006
0.953330733083939	0.968938354794936	0.917061351308595	0.926782843265940	0.903419836055370	0.945818872216369	0.880652114740231	0.877470763575571	0.894497277297285	0.930234251222326	0.957476497527735	0.887455015733670	0.933772280903909	0.964481244871052	0.914257036558855	0.888510875398255	0.926416209605654	0.928986470221953	0.856416450546237	0.919684663445696	0.932748969632446	0.935214341563531	0.908526447309448	0.886972888669666	0.936501151555891	0.900247090604949	0.912438589581090	0.945328432589959	0.940111369814022	0.959216265613415	0.882732211910064	0.678722814599745
0.953428113476804	0.968887979126999	0.917153483575870	0.926828162353454	0.903390626356113	0.945822176474670	0.880576517486169	0.877429118545316	0.894456644342901	0.930175815541529	0.957486997355493	0.887376307458714	0.933871438430703	0.964584430168418	0.914207542261080	0.888376849011121	0.926271806148911	0.928929739419457	0.856344492673977	0.919623020093175	0.932748357790384	0.935331476863011	0.908547905753244	0.886949797745924	0.936490211619351	0.900231869845434	0.912339192976536	0.945405798983249	0.940159287936442	0.959256278980451	0.882757239210388	0.678724088199109
0.953392961354675	0.968850738251029	0.917233867728812	0.926732248567478	0.903287620804308	0.945757870622111	0.880623837515849	0.877442470867232	0.894429513938065	0.930124801866417	0.957522100952000	0.887332626391454	0.933948037174967	0.964728161632602	0.914302776188857	0.888280445838329	0.926120749230203	0.929006358197938	0.856316664038790	0.919559598618199	0.932732080849142	0.935351026456486	0.908609106522951	0.887002018228008	0.936438454262017	0.900158408175797	0.912186923828379	0.945404396018007	0.940255376514133	0.959208480845606	0.882723521199664	0.678608238543415
0.953379689033946	0.968837168460771	0.917182442946788	0.926738880582013	0.903202898741348	0.945750763173024	0.880606470808848	0.877358406364749	0.894474587660617	0.930073611798905	0.957484587087169	0.887208934228736	0.933891205991874	0.964806358737927	0.914117726739966	0.888188419027595	0.925990443292221	0.928986558740098	0.856387040619705	0.919536900342043	0.932696066832566	0.935278038172217	0.908551220324234	0.886903593527941	0.936344885794434	0.900091449469003	0.912135932962971	0.945511744336872	0.940340353523032	0.959200715526779	0.882698395161100	0.678615622033933
0.953413878453916	0.968833589962364	0.917220906293950	0.926848408214111	0.903072923902898	0.945797607428137	0.880591033622584	0.877268200108125	0.894492234804062	0.929990498177537	0.957464505230587	0.887163342192469	0.933648116234704	0.964743354526796	0.913871303396743	0.888135097732177	0.926080091375068	0.929033696500762	0.856294602727545	0.919496187396126	0.932730822933522	0.935210113073111	0.908485612530947	0.886874096721445	0.936375141932062	0.900043678124159	0.912076821637766	0.945531127624786	0.940331841964827	0.959288014019160	0.882616992745163	0.678586657691940
0.953471992006134	0.968982642391463	0.917312101991102	0.926897168791964	0.903101147975581	0.945779153794816	0.880479160740994	0.877277934855785	0.894381290964196	0.930005558826463	0.957455106168555	0.887260751819953	0.933475109081945	0.964755496497873	0.913761280270336	0.888017872871185	0.926191728727821	0.929035428967909	0.856195573589645	0.919463058751907	0.932755834516649	0.935061192364544	0.908480005934332	0.886865076154219	0.936254193664929	0.900071658588261	0.911983186787500	0.945444272688429	0.940283608959734	0.959378261142206	0.882504380599808	0.678575694467743
0.953422960389868	0.968932538936228	0.917369479549391	0.926940356716013	0.903049563495034	0.945833133865938	0.880368768785273	0.877268844742037	0.894298304552606	0.930076192828371	0.957396090126310	0.887399482999885	0.933481579772013	0.964718306707381	0.913748739964713	0.888021626280844	0.926288542399476	0.928972538396222	0.856065471584905	0.919498720578133	0.932784158054382	0.934989602297874	0.908431956784156	0.886936052341338	0.936202027700798	0.900325458788663	0.911889387350876	0.945354718616756	0.940321670907567	0.959417638233341	0.882507002819623	0.678588454471061
0.953358187474216	0.968825997213125	0.917389607476269	0.927052990830467	0.903063060052910	0.945780619719980	0.880331350433711	0.877394399264777	0.894283709022008	0.930041254894961	0.957354628721701	0.887513078959890	0.933477869828522	0.964868940217404	0.913782673984185	0.888135859587827	0.926299737149788	0.928957978787683	0.856152627108414	0.919475164281823	0.932776174249708	0.935083615401594	0.908436254433873	0.887004910660540	0.936236068748283	0.900432673246584	0.911870830313428	0.945473387474124	0.940329982090950	0.959453008008756	0.882516355997354	0.678596136904868
0.953267790625528	0.968755462392840	0.917284289494429	0.927177427601378	0.903136259136379	0.945725233991123	0.880263362311814	0.877418360993249	0.894313741460963	0.929978029763304	0.957450282018184	0.887452713464166	0.933524984154360	0.964849163148018	0.913803385661799	0.888123821769055	0.926351865280768	0.928973653117391	0.856276229683121	0.919468064507072	0.932731653671830	0.935173370948595	0.908468062249566	0.887066600685233	0.936187225970213	0.900521043855763	0.911860369955281	0.945504094655639	0.940401673278640	0.959553413214491	0.882524096240606	0.678529841359050
0.953231264388448	0.968551233734095	0.917273549556324	0.927275171010837	0.903133539925532	0.945822959013420	0.880287880417016	0.877562295015755	0.894300253809335	0.930114423015368	0.957580045441811	0.887317049744309	0.933680077012330	0.964803849123457	0.913736345892947	0.888128475939782	0.926343279336734	0.928932065012091	0.856322465219956	0.919522752155122	0.932799050346857	0.935277555522320	0.908476091872416	0.887155833359443	0.936223526216549	0.900560342216747	0.911805446716307	0.945606449709810	0.940375392344495	0.959578905595712	0.882626562626182	0.678482594533975
0.953215576765898	0.968537623968913	0.917330282738561	0.927270478851348	0.902971395330103	0.945964211212216	0.880393317570803	0.877714594223283	0.894250522405763	0.930182875202646	0.957593283422861	0.887250886815215	0.933706359518164	0.964873019383381	0.913767928683913	0.888200291910216	0.926392457691306	0.928990674343921	0.856400789295035	0.919571068897684	0.932843242048632	0.935209063208642	0.908639773864552	0.887322133246654	0.936213381037526	0.900656520383977	0.911680139658496	0.945674077918624	0.940483348331483	0.959591075973714	0.882641388635359	0.678383740363379
0.953299368801400	0.968604082304502	0.917298181728949	0.927338313079777	0.902868681668988	0.945977395191582	0.880412046226821	0.877781203456260	0.894300651219245	0.930209223785351	0.957550075970586	0.887246813387359	0.933641176914347	0.964870423620882	0.913630060813018	0.888294092197709	0.926437592087057	0.928866755212804	0.856586832400089	0.919629173829504	0.932819479530239	0.935074341845374	0.908505094061336	0.887422144230157	0.936042070445116	0.900823803326924	0.911603633669679	0.945907644369526	0.940418262649340	0.959550128956692	0.882722393429418	0.678439058494726
0.953338286822294	0.968530498721723	0.917253340796725	0.927415909100566	0.902745091779673	0.945991825432948	0.880348842376776	0.877913104928819	0.894317189458629	0.930305475573332	0.957555307832712	0.887233812310397	0.933516348154062	0.964764515500296	0.913551776209661	0.888461667705044	0.926394276896401	0.928837125187335	0.856617461737638	0.919724032605593	0.932854542540325	0.935063708562671	0.908349856833069	0.887470961916907	0.935989018867552	0.900827239410010	0.911522764278319	0.946016099333282	0.940287240312554	0.959478774927136	0.882809404579463	0.678425689598519
0.953240298895886	0.968665696146308	0.917253462646506	0.927465353990097	0.902763246160680	0.946041318359157	0.880221775704645	0.878086539706044	0.894250781638906	0.930383636314846	0.957574391320327	0.887214356815082	0.933442519232708	0.964809195346739	0.913530377791344	0.888464452436089	0.926277336573282	0.928890218498785	0.856576498306084	0.919754361361909	0.932835391349002	0.935045613175615	0.908280185832275	0.887470218690904	0.935957567873592	0.900749340820720	0.911461302078143	0.946102153851109	0.940237030408100	0.959449540258640	0.882752001878313	0.678433033815219
0.953029035308606	0.968770726745820	0.917241128202043	0.927374957864439	0.902801138085237	0.946130329862008	0.880188843816070	0.878083330840483	0.894197307612381	0.930459488246462	0.957495252136637	0.887358271676618	0.933362604394859	0.964760709387644	0.913596638254948	0.888461830917214	0.926333207994625	0.928880178668927	0.856602378442527	0.919794393412396	0.932818855914165	0.935021498729256	0.908303403002209	0.887473051321600	0.935957022819637	0.900832715812987	0.911439998627842	0.946092449177926	0.940114012838322	0.959449159370586	0.882725266374544	0.678502772039890
0.952812580624035	0.968988626873382	0.917198048815105	0.927432900328633	0.902994023112254	0.946200958474780	0.880277925188082	0.878199305698609	0.894159481012579	0.930339160167470	0.957420726589377	0.887387050820306	0.933220420930350	0.964981091990464	0.913624754822336	0.888505244299018	0.926316889447176	0.928871565505699	0.856667685993995	0.919654646084436	0.932870255163807	0.934997066085700	0.908321175796615	0.887454872041910	0.936025593580627	0.900777996797494	0.911553175127586	0.946119438478660	0.939986727786102	0.959429372883758	0.882692904945994	0.678582155796489
0.952771188860051	0.969127675949909	0.917069944725208	0.927480555426493	0.903142552183175	0.946207751612433	0.880324245133099	0.878109171500667	0.894185963441742	0.930237860879205	0.957476640176488	0.887312628205881	0.933151628503849	0.965140646609877	0.913709686506093	0.888529283964885	0.926314597735508	0.928883625551495	0.856750909110553	0.919595426492257	0.932921060975019	0.934864637507928	0.908359523829801	0.887345390296806	0.935968861145554	0.900813090611142	0.911680427472328	0.946082063258470	0.940035355342595	0.959467513766073	0.882716994035642	0.678578675783323
0.952971176125018	0.969060957344028	0.917038828995090	0.927486124770591	0.903201481830430	0.946294100406671	0.880377169899324	0.878098194897505	0.894199566562389	0.930284939130369	0.957568152978911	0.887286853863766	0.933243044645821	0.965231638102392	0.913836796472407	0.888557055613988	0.926291008704317	0.928916331172973	0.856773523796863	0.919627035732848	0.932940500739712	0.934831825029606	0.908493724451636	0.887276380792651	0.936031150748912	0.900838966997469	0.911765638659892	0.946155922867845	0.940087296930969	0.959564666935220	0.882811490403026	0.678600413274097
0.953020046791948	0.969012320881431	0.917035110064212	0.927373233292602	0.903179147416999	0.946242875862130	0.880513144339248	0.878144442309731	0.894251703742237	0.930412616263817	0.957624756668425	0.887302163207348	0.933359887146883	0.965388327187552	0.914133516437401	0.888589386204882	0.926253638425872	0.929113696884805	0.856827315522227	0.919737728012776	0.932947537503161	0.934804755862732	0.908690844372826	0.887312691269521	0.936090307297044	0.900846223200777	0.911874073683106	0.946192694597729	0.940210026283474	0.959548091822816	0.882812503308701	0.678476951576177
0.953044443259680	0.968928886726392	0.917043377337930	0.927386972050123	0.903223220655570	0.946173085594532	0.880623204586735	0.878096871134940	0.894370501121033	0.930541135242507	0.957575624838856	0.887211838875005	0.933374753247325	0.965410542679741	0.914212464533027	0.888663584215117	0.926149000170357	0.929218312181519	0.856937361043991	0.919931796189251	0.932878046958597	0.934733378505727	0.908805344752718	0.887222359022558	0.936117681803937	0.900840219510739	0.912133220651365	0.946364942465102	0.940338448716980	0.959587185394737	0.882855654308735	0.678474010564195
0.953104193955806	0.968802045837119	0.917120346577626	0.927466983733329	0.903323435397786	0.946186662987738	0.880726116769203	0.878026081570481	0.894507367116178	0.930618895196936	0.957567130302052	0.887119659875572	0.933217108599555	0.965257774727934	0.914249206421813	0.888719484238254	0.926148305500741	0.929395897814554	0.856873618396134	0.920059167231537	0.932950950743941	0.934709991566029	0.908943006432156	0.887117149916123	0.936303237766089	0.900751628204034	0.912296314091861	0.946465619891447	0.940401688687699	0.959621358033216	0.882862230021251	0.678460364252450
0.953193975377884	0.968791179389657	0.917194384507345	0.927479953816132	0.903522004543372	0.946109675828957	0.880698223159216	0.878054461430654	0.894549529467865	0.930762471379419	0.957561567211567	0.887083586795929	0.933136748398526	0.965208003923279	0.914312367875437	0.888589962464715	0.926086387016335	0.929517192908020	0.856835535663038	0.920141543423851	0.933015169473169	0.934678149785478	0.909063042817432	0.887064580203101	0.936270873909545	0.900660225222727	0.912321550948694	0.946389941897234	0.940367440084047	0.959646804492000	0.882817942029308	0.678494437069390
0.953168272272371	0.968662308607214	0.917162542658214	0.927378996974215	0.903548833645225	0.946049990700217	0.880571365407624	0.878014472633847	0.894522629975483	0.930808671824058	0.957516272293356	0.887083412608964	0.933198814827488	0.965147021957303	0.914356076311130	0.888567010708133	0.925975876711126	0.929486644212414	0.856769994876903	0.920127661195489	0.933064008321737	0.934631972738769	0.909025676076920	0.887155841074840	0.936214247530162	0.900673156629103	0.912314322423415	0.946222790024870	0.940298594277471	0.959603840011241	0.882748823353397	0.678569928494344
0.953086316360353	0.968618545957563	0.917080892395518	0.927312802581565	0.903548628827644	0.945888972405680	0.880510413132884	0.878097369203817	0.894485782058895	0.930687250177693	0.957443057262583	0.887103964852396	0.933191127518081	0.965306512301658	0.914434548083161	0.888606280867639	0.925871061931424	0.929461675945810	0.856865755809496	0.920003270680440	0.933010932770346	0.934707783790940	0.908953310710871	0.887262901387048	0.936185016925435	0.900543893944836	0.912295087396753	0.946185082568934	0.940155148577734	0.959539148986381	0.882630916616272	0.678636860872680
0.953010784115896	0.968649483497066	0.916949703209537	0.927243139446298	0.903548251442204	0.945777445713267	0.880433077175584	0.878092084639594	0.894470573474052	0.930506173014000	0.957450806453692	0.887035985899794	0.933225770216377	0.965341516369703	0.914479902164660	0.888533978224186	0.925894708300869	0.929428698841279	0.856984175888202	0.919924586995084	0.932854651865562	0.934786527286210	0.908887618276838	0.887374722741481	0.936139404090585	0.900566027173432	0.912270531611092	0.946119679089005	0.940119152518723	0.959554105944967	0.882500753072116	0.678630493764696
0.952992024668022	0.968617372239550	0.916972167317831	0.927217734012201	0.903561051707501	0.945809717534329	0.880419131814080	0.878160707440481	0.894376259374358	0.930487615834479	0.957525106854898	0.887038081185705	0.933425322715275	0.965299350598129	0.914433844897120	0.888470015052810	0.925921070514706	0.929402468419109	0.857055029248019	0.919868700289866	0.932873840626463	0.934859108131719	0.908866443975281	0.887509352018309	0.936221337249395	0.900595734817509	0.912216831219410	0.946226420732859	0.940081212192682	0.959567702638346	0.882492150070890	0.678691819808055
0.953012320832245	0.968754463118239	0.917031643637550	0.927127847277227	0.903496489677831	0.945956333517118	0.880511064328448	0.878284463072983	0.894175720247637	0.930441677537487	0.957542795395490	0.887040185496801	0.933540599158686	0.965384456231141	0.914481029131577	0.888481535588958	0.925956228005820	0.929547112362380	0.857181216043563	0.919823662364731	0.932956666420746	0.934820020612548	0.909086150817503	0.887738384747324	0.936277998345645	0.900629365309909	0.912204448513871	0.946318366872751	0.940258297905399	0.959566894021997	0.882404378953211	0.678705879657134
0.953135934264062	0.968841608004594	0.917066823820690	0.927167019372094	0.903552252324227	0.946048418859405	0.880549499249811	0.878338003543702	0.894044363228837	0.930408262615994	0.957569414750001	0.886986983350955	0.933617226650832	0.965382526171980	0.914416409222307	0.888532294803706	0.925966457924151	0.929571320189492	0.857379363508967	0.919819429025620	0.933056855484038	0.934732983867167	0.909095197462939	0.887914320729370	0.936264536945417	0.900671857317894	0.912302997365390	0.946477637928409	0.940296183265968	0.959547802340795	0.882461177132164	0.678826261312453
0.953265253905581	0.968688950248559	0.917050477691955	0.927259990640668	0.903540552583348	0.946071464033197	0.880506856936752	0.878398796501823	0.893982005352931	0.930459091688427	0.957663985153020	0.886888762923901	0.933655685996416	0.965271255595212	0.914432399338280	0.888539852164900	0.925933921369889	0.929651240141233	0.857456087587718	0.919896587517361	0.933239482738801	0.934739736505156	0.909073298605989	0.887995967636894	0.936352549630851	0.900638250193571	0.912357119060937	0.946417777675074	0.940208138206881	0.959487922775181	0.882550953574517	0.678852528583501
0.953291431605169	0.968659490704420	0.917087878631926	0.927306057601727	0.903561368479377	0.946090356580730	0.880395158926922	0.878454468864773	0.893957275050729	0.930537438790728	0.957723454465531	0.886784906069276	0.933655765340945	0.965261403194811	0.914469677959988	0.888382662881669	0.925872536189527	0.929712046710445	0.857464329520701	0.919942767238627	0.933300587799179	0.934696493627119	0.909176259335742	0.887999230336354	0.936334099560019	0.900607931711834	0.912342994352323	0.946294741433673	0.940210325729740	0.959463979179351	0.882528222600148	0.678893098191600
0.953172471754447	0.968576803143369	0.917111129935224	0.927203470821625	0.903487235044957	0.946156034414950	0.880335745079601	0.878356824105812	0.893997107202774	0.930624878301899	0.957608061459755	0.886829858384364	0.933621526245420	0.965046558845439	0.914462561635078	0.888275058271782	0.925986378332983	0.929602752383116	0.857423203291660	0.920003027802527	0.933296870748151	0.934693099913016	0.909251056080477	0.887964235513912	0.936311688876885	0.900738079787712	0.912299853493495	0.946049443947583	0.940172274649457	0.959461701934238	0.882541888814762	0.679005334693978
0.953001928603917	0.968562436818654	0.917106948823403	0.927225099914866	0.903560762552649	0.946232730412579	0.880362340653971	0.878398918676840	0.894099732785741	0.930498824398756	0.957439040188124	0.886799323933355	0.933516594061779	0.965021580655532	0.914404131641691	0.888148337914903	0.925978254084971	0.929464461544983	0.857414845490910	0.919845744925465	0.933297273759687	0.934793881972968	0.909284044428467	0.887921559028839	0.936377726089888	0.900687463199344	0.912321237594754	0.945917525695052	0.940105123058232	0.959404825177513	0.882533592553449	0.679139758834330
0.952954511820619	0.968540171694306	0.917069319373902	0.927299424067767	0.903623571530332	0.946201977666162	0.880365032119220	0.878258548729040	0.894224833944102	0.930349941520614	0.957384796396150	0.886738187575538	0.933471123903956	0.964979888622585	0.914411363159224	0.887942313493427	0.925938091970396	0.929404558758397	0.857444806835143	0.919770957348538	0.933281338616441	0.934851188050379	0.909317580948542	0.887856555398595	0.936324046847255	0.900740183784620	0.912319187276533	0.945814535639575	0.940157199026413	0.959343199277252	0.882545546050244	0.679237283148927
0.953100107348110	0.968415624508415	0.917151142429986	0.927344024607668	0.903655182905353	0.946177720930252	0.880369361710209	0.878178155765122	0.894334181138872	0.930325077571159	0.957403881374626	0.886628983329856	0.933521636070722	0.965026342469679	0.914400555009586	0.887826147407627	0.925819637703347	0.929359842736690	0.857465300561649	0.919763864636664	0.933276912242902	0.935022252100066	0.909377421407300	0.887848679526194	0.936350181860955	0.900723187549868	0.912276988145895	0.945841775124752	0.940127394139770	0.959389182919643	0.882627476564924	0.679358104114829
0.953101107111512	0.968369155374179	0.917225839998981	0.927239810040505	0.903632796831193	0.946066790250258	0.880475140105669	0.878164432766684	0.894448312404404	0.930331295207049	0.957480044105231	0.886574053044630	0.933557537946071	0.965174510289862	0.914581810952030	0.887785288257940	0.925723586892811	0.929484011638506	0.857535942658548	0.919783851389526	0.933238168478968	0.935141946339181	0.909499856770344	0.887929136495316	0.936340338912744	0.900619606301767	0.912174039079712	0.945872458317627	0.940134359919637	0.959383578451006	0.882624074944491	0.679326141829494
0.953118327288878	0.968411530207449	0.917185118329477	0.927288895805399	0.903587024543929	0.946012231587848	0.880531421437175	0.878030444638618	0.894589788536183	0.930312192613674	0.957496588284644	0.886476933932366	0.933479368792088	0.965316133251066	0.914518331224312	0.887789591445134	0.925623190344253	0.929485761277246	0.857643085533605	0.919797895585697	0.933186753394227	0.935137596728505	0.909516284626936	0.887848343815208	0.936276960313052	0.900540666435448	0.912188091048743	0.946058701483115	0.940176467495855	0.959481881080374	0.882635842864207	0.679386004704551
0.953196824557677	0.968507219100046	0.917248618781974	0.927432219888339	0.903498663290499	0.945986026799806	0.880573812962096	0.877861275227105	0.894620911835526	0.930227985156410	0.957547613626833	0.886520245981117	0.933270262082531	0.965347955576236	0.914377722013107	0.887844841899033	0.925758558561531	0.929540180970195	0.857538796753776	0.919736584614795	0.933242031990419	0.935079553541721	0.909490502737284	0.887796091252224	0.936358745440166	0.900486410683305	0.912148290604717	0.946180731927192	0.940176159394137	0.959684605665701	0.882591189107099	0.679415821482568
0.953276828339643	0.968729336392809	0.917423058563807	0.927512313547715	0.903555623079628	0.945853805845547	0.880465685485752	0.877776851304460	0.894501238386939	0.930208697383931	0.957582895885416	0.886682890813930	0.933174581502960	0.965463140700007	0.914354300024104	0.887791413208225	0.925878641215042	0.929548163586277	0.857403841907844	0.919641952684438	0.933304346353825	0.934978077452189	0.909480168217411	0.887773327947913	0.936331540147793	0.900513612238526	0.912144318159380	0.946147283395712	0.940178925074055	0.959897623526521	0.882482811906064	0.679458537233019
0.953219619775286	0.968678737245330	0.917564900553623	0.927496745759142	0.903552593787741	0.945797163876450	0.880292731499484	0.877685846340340	0.894397959553016	0.930204512823727	0.957541359244944	0.886832122008929	0.933277613088299	0.965464108063787	0.914411894109661	0.887799664725770	0.925910412792358	0.929433498761073	0.857255604868589	0.919601314219273	0.933382792551158	0.934963094607028	0.909402741710224	0.887793506659696	0.936368184595945	0.900693920050341	0.912167182758973	0.946043150459823	0.940251612717424	0.959991855712728	0.882445394271864	0.679499424847680
0.953073277530609	0.968526695828422	0.917651290300891	0.927529512584547	0.903633063975960	0.945657664985252	0.880210911572399	0.877739297508147	0.894355433470036	0.930125457152983	0.957515402500723	0.886874680012777	0.933365715459032	0.965627167294335	0.914501815432720	0.887886462508958	0.925817169381410	0.929360135537535	0.857286845024305	0.919531531145310	0.933420948882783	0.935086965334932	0.909398441270170	0.887832180159769	0.936482840790689	0.900729407335540	0.912271008844743	0.946107369320597	0.940264043962455	0.960022920676544	0.882400983258149	0.679514101143550
0.952913720431500	0.968439198546915	0.917621203798903	0.927603824398273	0.903781449653728	0.945577612791424	0.880144777388125	0.877694097597711	0.894401654603455	0.930042316352751	0.957570518799833	0.886794432060922	0.933479712240531	0.965625871809350	0.914548620090486	0.887876975410203	0.925808142816979	0.929347526873201	0.857345854857739	0.919500517022588	0.933438407893476	0.935185951687514	0.909448248704821	0.887847055001013	0.936479518752094	0.900718645660957	0.912369252102913	0.946082552634817	0.940340021029364	0.960121557764558	0.882387902462465	0.679465342329874
0.952824488751791	0.968308511012855	0.917707166390357	0.927663537646202	0.903826878069368	0.945683073549513	0.880214632671869	0.877740929281100	0.894431213924972	0.930174661623208	0.957663280885966	0.886699739139319	0.933629187830734	0.965576671017641	0.914510014636879	0.887903545300513	0.925812703404292	0.929333861857324	0.857368205122363	0.919570453781526	0.933535618413624	0.935258898033233	0.909488061748103	0.887896994040407	0.936543015003327	0.900702997880837	0.912366721758691	0.946157828419758	0.940330490600894	0.960190022966097	0.882494739527407	0.679430234118773
0.952759781703296	0.968367342503553	0.917816844291366	0.927622193829417	0.903715767590030	0.945801795398297	0.880403216523133	0.877820093239158	0.894435260550385	0.930228329794807	0.957632089623990	0.886709468845905	0.933626613083593	0.965598172646501	0.914613665123383	0.887988329926077	0.925909298351913	0.929455996496027	0.857455675928854	0.919625475751962	0.933586236133332	0.935153754069375	0.909712192539946	0.888031959634147	0.936517593922153	0.900733786999630	0.912276595751143	0.946158011837323	0.940427259200298	0.960209956282143	0.882466609414482	0.679326435449118
0.952827908212716	0.968449352186021	0.917844884310017	0.927637167372774	0.903664896945279	0.945760771249602	0.880525358425824	0.877828815949737	0.894472948021172	0.930210716852770	0.957540831860381	0.886706057298411	0.933539516958927	0.965469055584763	0.914579074578955	0.888013960588023	0.925986473294856	0.929430205828972	0.857666917554164	0.919654250259317	0.933546700357007	0.935022723651601	0.909672330312202	0.888144569367915	0.936329069627443	0.900810389246986	0.912278606252518	0.946224518281978	0.940338175556236	0.960088840843047	0.882497094937752	0.679354563796602
0.952878049667591	0.968330174605904	0.917866343648750	0.927652915318742	0.903574633739155	0.945705695066190	0.880554248539348	0.877893368126889	0.894494346547656	0.930235488209709	0.957505975884901	0.886633046878913	0.933381992766162	0.965186097493820	0.914602180834761	0.888014796202969	0.925937775083560	0.929500514428094	0.857756200310997	0.919697634541484	0.933554504603450	0.935026104808649	0.909582081953116	0.888196237607800	0.936233174573002	0.900735471169956	0.912273873995965	0.946160797916879	0.940135147132157	0.959884737401967	0.882575295986438	0.679311613476780
0.952840833006417	0.968408250668987	0.917895725477891	0.927638195811690	0.903566784390659	0.945679948759133	0.880498550492108	0.877970930082002	0.894434206687269	0.930266599094656	0.957514047092178	0.886526640136919	0.933239216171734	0.965046316925337	0.914638658479052	0.887893216440342	0.925811010403401	0.929590787879697	0.857758798961672	0.919692055282583	0.933504001776901	0.935009800526468	0.909562337494149	0.888186402515336	0.936120757395133	0.900612523343866	0.912224639798703	0.946049554279528	0.940056635133453	0.959695969802263	0.882564096243313	0.679288548291945
0.952737954808600	0.968439477375318	0.917880890275542	0.927504877181654	0.903515621457616	0.945716916110864	0.880479167853973	0.877914096498488	0.894406053313336	0.930348001960950	0.957456299577657	0.886596190407463	0.933090157839828	0.964866280447570	0.914723227089407	0.887881222246686	0.925841732329210	0.929574385985064	0.857807022604015	0.919737285602801	0.933482925342901	0.935002098685501	0.909599808152413	0.888189311460299	0.936039200550503	0.900677522379969	0.912151463323664	0.945879460950759	0.939951647363235	0.959584286505517	0.882629551925124	0.679375043770905
0.952616641991379	0.968581142491811	0.917835362404264	0.927557682816717	0.903639280387123	0.945749978304716	0.880567099541532	0.878038673457007	0.894389321595413	0.930284495893947	0.957374180784869	0.886582047594556	0.932923979643217	0.965015996733949	0.914729143417736	0.887960302149251	0.925838653138627	0.929523783065500	0.857864490613198	0.919664308943424	0.933530204294105	0.935013883932115	0.909600134216206	0.888181353875092	0.936043301837716	0.900626886450199	0.912186998932502	0.945873413167402	0.939833058933416	0.959538610228209	0.882676029399971	0.679472158588741
0.952657112602145	0.968714705956643	0.917724820387464	0.927643725740994	0.903756682329211	0.945756485193596	0.880576961552888	0.877999570505535	0.894432953307211	0.930248396760969	0.957381978062086	0.886508478429665	0.932856783184316	0.965171843610791	0.914742830777573	0.888013516386887	0.925836223575747	0.929520178401063	0.857947434511664	0.919669058763174	0.933568199700931	0.934958119954746	0.909594949275694	0.888101090912155	0.935950123634852	0.900703433698762	0.912221211511862	0.945925302014031	0.939878833558215	0.959609332705028	0.882739554949502	0.679494355478036
0.952841343270734	0.968706339598635	0.917691013314797	0.927683538989268	0.903843032108776	0.945844456553519	0.880564368129733	0.878037598439892	0.894463782098353	0.930331882822412	0.957416043785655	0.886530680585974	0.932972765464827	0.965360183271485	0.914745733299512	0.888093486137480	0.925826930003901	0.929533924130572	0.857970123043019	0.919749566025269	0.933587976494852	0.935029421438806	0.909669953162616	0.888085789191752	0.935989394568001	0.900806504540168	0.912167871345185	0.946113479594721	0.939905271576928	0.959776395355988	0.882839528571708	0.679526124462132
0.952833469770816	0.968752343000958	0.917647944952779	0.927603398994979	0.903866434557913	0.945818438781316	0.880626077422464	0.878138588980645	0.894487223868256	0.930460935320318	0.957394057538342	0.886625587452456	0.933101638629943	0.965574053142097	0.914905584331832	0.888168076138778	0.925817209173881	0.929688488273278	0.857982976110268	0.919859895465329	0.933597613808664	0.935067327269997	0.909774990719599	0.888151934699723	0.936043483030189	0.900876244431595	0.912153759663827	0.946224967860181	0.939995277940818	0.959794631390433	0.882818998557337	0.679401809560273
0.952837934656474	0.968751704529122	0.917539024374642	0.927622025291395	0.903913641849313	0.945834258987992	0.880644608124016	0.878108938972858	0.894524268625449	0.930525946627568	0.957306930203522	0.886635680373736	0.933112798815058	0.965626856969897	0.914831990061999	0.888217327031223	0.925735480398919	0.929767457224628	0.858035996710020	0.919965346805513	0.933517871698097	0.935029505164539	0.909792738258782	0.888077169952699	0.936059993578545	0.900932810863017	0.912265635381264	0.946390407626390	0.940087256956626	0.959828937738222	0.882801937195162	0.679367404743912
0.952865747741284	0.968674291474116	0.917493670397799	0.927717008659701	0.903955419333839	0.945956516000836	0.880640012761216	0.878046972007409	0.894524385647875	0.930528294019117	0.957313380837907	0.886671616361882	0.932918693336269	0.965507664376378	0.914730768142437	0.888266571899314	0.925788634295089	0.929919034737733	0.857913640004104	0.919978597221170	0.933582721729550	0.935008142734812	0.909828599144912	0.887979592461329	0.936233884684681	0.900960118655703	0.912269751595346	0.946438119400130	0.940107870685755	0.959853204912757	0.882740444515254	0.679306532791238
0.952922754809797	0.968654452012526	0.917489825147162	0.927755020448138	0.904068712788196	0.945979229552630	0.880507003279157	0.878033227784129	0.894451225208710	0.930591605922110	0.957327084912754	0.886754391758501	0.932768104409107	0.965499596838369	0.914675949859165	0.888134646870892	0.925827575867278	0.930014685155766	0.857813700397963	0.919957755210298	0.933658593404424	0.935007382316827	0.909861392017639	0.887936668988740	0.936186340187389	0.900975047964297	0.912218605413231	0.946344175493052	0.940026287233794	0.959927931999749	0.882651636394811	0.679292198474929
0.952858289041527	0.968485924875962	0.917436122717715	0.927648117246240	0.904011956532367	0.946000141376613	0.880287071410053	0.877942286860807	0.894352664803894	0.930556086414727	0.957280858096222	0.886811353370066	0.932777726422068	0.965438288273143	0.914619710445447	0.888071791056157	0.925796701740922	0.929939267836449	0.857688240208023	0.919877228698558	0.933709416905851	0.935011190716730	0.909760218788921	0.887999732864661	0.936104945120536	0.901063715697953	0.912162309829629	0.946183076140237	0.939907452572978	0.959922452758965	0.882575177275066	0.679344241327606
0.952751310121957	0.968400463878031	0.917356233185154	0.927554424114700	0.903955672297168	0.945887138013429	0.880161309183733	0.877967544938898	0.894237799542413	0.930357157395389	0.957193768457178	0.886795554444210	0.932742247121822	0.965559684877107	0.914634255638206	0.888058666011672	0.925722798851654	0.929859039801904	0.857728437414385	0.919701640933887	0.933642603209218	0.935101864100306	0.909638375569353	0.888035283042025	0.936042795726368	0.900964168136626	0.912069672208918	0.946152514714009	0.939713594973276	0.959890701139432	0.882438073517158	0.679377693625827
0.952667725394599	0.968442957580195	0.917251045628590	0.927479706679223	0.903934242230110	0.945745213684085	0.880076485846325	0.877853952688675	0.894160721839935	0.930130570337521	0.957133163688355	0.886669145114238	0.932741285930868	0.965537757856776	0.914581536639646	0.887934669859771	0.925782571167420	0.929803343071183	0.857793148559233	0.919535832163081	0.933461794915125	0.935180912404084	0.909574826307021	0.888055573311473	0.935935947484772	0.900949241172806	0.911968282338734	0.946077839787809	0.939644821897379	0.959944706096529	0.882281647284681	0.679344434788963
0.952635647931145	0.968481822327974	0.917259507052610	0.927466146562509	0.903969415053971	0.945665328509883	0.880090791079466	0.877780777476685	0.894052421182958	0.930095625684741	0.957139133379580	0.886621773730330	0.932861759467556	0.965464812370979	0.914456321287948	0.887857176120105	0.925829059734527	0.929787291167959	0.857785088890160	0.919457944410731	0.933439830615282	0.935237819923492	0.909588203561953	0.888063927765046	0.935966886011441	0.900932374858224	0.911912127101648	0.946153877581337	0.939596981939444	0.959969632396071	0.882270522235183	0.679364642625037
0.952612551733450	0.968679810622816	0.917359009054330	0.927381229998778	0.903898539886639	0.945688910311686	0.880239483820441	0.877750000548350	0.893932882937721	0.930090313872897	0.957102896850357	0.886621345084739	0.932898406370386	0.965524548461343	0.914462099869059	0.887941856570832	0.925911569163572	0.929949068261004	0.857845888023522	0.919468841529045	0.933465084579390	0.935207020808139	0.909812764592179	0.888129290054659	0.936000573252811	0.900917956969884	0.911908778213341	0.946204814768950	0.939743187845131	0.959990537215080	0.882177333383275	0.679350951900546
0.952730012074445	0.968832993457746	0.917450273292965	0.927396127709741	0.903940581326742	0.945651768273171	0.880334870070210	0.877688513977208	0.893947054645146	0.930129840463748	0.957105808470317	0.886531088319107	0.932898121598648	0.965485994075927	0.914390251663222	0.888064406869305	0.925919059032201	0.929990463066687	0.857998002036950	0.919531566796344	0.933485635823204	0.935188770478247	0.909825683527357	0.888172147816008	0.935976767078089	0.900888357399720	0.912001566386967	0.946319165036244	0.939745762039373	0.959933301401704	0.882240712126898	0.679453792734131
0.952852128539543	0.968718689995928	0.917471500472270	0.927491044528402	0.903893047673835	0.945586687651224	0.880373977317128	0.877679671494089	0.894036101821357	0.930217014893500	0.957197220568935	0.886337059593781	0.932854396032099	0.965361615372479	0.914414327025452	0.888155371751517	0.925890763812531	0.930089269195198	0.858050978066256	0.919641179216489	0.933581471879506	0.935315395532226	0.909787657472879	0.888171973847407	0.936063169902824	0.900752060109578	0.912044905510073	0.946273365738303	0.939615914591358	0.959798227444337	0.882383481135952	0.679473533526164
0.952867943332705	0.968668568704654	0.917482196118710	0.927530978240597	0.903870003155345	0.945515825000181	0.880346056114592	0.877702487804489	0.894079057547724	0.930313926863655	0.957316712754471	0.886134917437568	0.932792047504237	0.965399616788380	0.914462821573384	0.888147733792192	0.925821313340507	0.930170009994736	0.858035074442956	0.919715958767687	0.933562807611589	0.935371077302530	0.909835642350273	0.888173197248294	0.936035822191076	0.900622972822458	0.912002750019573	0.946218696677130	0.939511098419583	0.959714266776295	0.882382013668511	0.679517420352954
0.952745457746101	0.968588978966285	0.917432388005131	0.927397347253182	0.903719322359414	0.945521761726020	0.880327135385902	0.877567523738693	0.894117742524658	0.930434374694501	0.957282776168135	0.886120238797749	0.932688651744818	0.965303501286076	0.914468599786003	0.888144281811224	0.925892770627450	0.930035980411325	0.857951382774883	0.919790631709821	0.933509902741141	0.935427240914966	0.909843656401540	0.888152062597126	0.935981349546454	0.900667003799363	0.911915050543063	0.946096847852394	0.939386186470399	0.959693331729588	0.882389839911109	0.679665465066082
0.952557244953807	0.968596392175592	0.917364098956430	0.927406600425313	0.903691414064643	0.945532406002076	0.880325081750268	0.877586931808852	0.894131860840747	0.930302362783767	0.957207782430524	0.886061133737390	0.932523823500664	0.965371352051178	0.914392854003537	0.888083481988183	0.925853752094085	0.929877589539299	0.857865064865433	0.919630878822705	0.933459393213997	0.935492404874088	0.909831919163882	0.888107424637698	0.935996100866684	0.900577767519255	0.911885067765874	0.946066910069639	0.939223683646152	0.959646754292398	0.882331813585298	0.679844563135289
0.952487033708245	0.968644003432500	0.917312179288400	0.927476704717913	0.903652145641534	0.945483900964302	0.880249516514766	0.877453122001052	0.894117422500016	0.930115207844807	0.957202985336917	0.885977945199682	0.932440236748476	0.965416929765680	0.914352289673618	0.887928665146007	0.925796343134947	0.929814957379866	0.857822153323190	0.919519893559838	0.933413731945153	0.935484364810334	0.909831956878593	0.887991882686470	0.935882782613290	0.900621812103604	0.911813909743858	0.946018947102972	0.939211650708321	0.959583933759746	0.882258161890632	0.679984412882506
0.952623827787934	0.968572917099588	0.917405304995139	0.927522251399692	0.903595138080100	0.945480603820814	0.880165728846422	0.877391210656139	0.894090129368256	0.930002009489849	0.957228956839380	0.885906381742017	0.932486128329722	0.965504536870114	0.914280587465245	0.887803898891017	0.925641178268234	0.929775423960707	0.857765193701476	0.919419737451173	0.933401123101541	0.935589324071382	0.909859727168695	0.887947860421246	0.935840325683966	0.900627332454433	0.911695895096113	0.946097510598169	0.939196651582957	0.959606498145328	0.882271150401373	0.680143769833782
0.952603397867618	0.968522689357266	0.917496606077115	0.927435573548200	0.903497884315005	0.945397168284160	0.880216049532051	0.877376091277361	0.894084486913520	0.929927476694531	0.957274744558252	0.885879315780011	0.932531068122654	0.965651280516007	0.914397333202441	0.887704786697348	0.925492945420160	0.929880158424097	0.857771039107691	0.919334455117426	0.933378991760404	0.935609691020396	0.909945089531306	0.887988445800125	0.935776946583308	0.900586892906472	0.911530723907182	0.946103052176665	0.939252951533558	0.959547064472377	0.882203079315676	0.680193963126003
0.952598821118029	0.968525543589369	0.917463495075466	0.927448215499056	0.903434498955714	0.945370765066638	0.880219892931358	0.877264339462815	0.894119260046206	0.929816247202298	0.957247537619410	0.885779342896278	0.932460113455208	0.965760753121787	0.914234067678710	0.887621820869275	0.925372886877938	0.929893872859807	0.857903388621099	0.919253522337093	0.933319088845015	0.935527825049251	0.909958567701136	0.887888486094046	0.935685008914872	0.900566430288723	0.911493808076926	0.946207109621907	0.939302968862303	0.959564339769859	0.882130115282705	0.680368725847269
0.952640887603146	0.968578773914728	0.917539945147957	0.927561810566194	0.903369520522248	0.945411668483707	0.880253418185424	0.877154799189639	0.894114832756581	0.929684009767876	0.957231389623602	0.885765104519128	0.932208862792441	0.965736392972575	0.914014777126115	0.887598553639148	0.925481692839199	0.929962626068539	0.857881371703048	0.919149930043797	0.933325431431289	0.935458161416126	0.909990006634657	0.887846199508794	0.935748997671573	0.900566330724727	0.911461102124070	0.946241638337086	0.939284695603291	0.959674413933472	0.882017179699119	0.680502055628061
0.952720253728613	0.968805984451929	0.917680262695108	0.927633909919928	0.903475716098537	0.945399956168981	0.880209165823290	0.877162468590452	0.893965258895357	0.929657743210395	0.957229916781367	0.885907845551192	0.932049659065281	0.965796599287461	0.913910639853085	0.887523524123296	0.925622205262107	0.929993938398660	0.857858803762707	0.919071135779388	0.933309157594805	0.935319221217479	0.910081084452323	0.887817699174291	0.935651771234870	0.900630414895246	0.911432910445142	0.946166806831177	0.939254505044516	0.959782583738079	0.881895985387507	0.680637453503902
0.952700122602902	0.968838400334878	0.917781898547799	0.927716767869472	0.903492321862589	0.945483139283671	0.880163573375296	0.877164234327782	0.893859401566867	0.929698674044326	0.957163258820327	0.886087127804910	0.932087193288480	0.965818584101486	0.913916869333870	0.887569003637611	0.925739959914275	0.929940191011180	0.857791593132535	0.919070094150490	0.933312823591025	0.935279505170413	0.910115113644330	0.887870176008897	0.935624819734903	0.900895912707075	0.911410854022806	0.946074286074277	0.939321597170444	0.959814228981447	0.881870998402612	0.680774495484233
0.952636741572872	0.968772491141873	0.917822094644030	0.927855980594933	0.903551202745589	0.945455938574692	0.880172085610337	0.877288945879898	0.893822808286972	0.929652897934310	0.957111271307814	0.886226573742636	0.932124405225186	0.966016724402079	0.913964120325103	0.887726961595897	0.925751595700589	0.929934949954329	0.857912977889040	0.919026375385123	0.933295960371771	0.935405631919125	0.910168388564476	0.887943427178095	0.935688390763153	0.901013233967961	0.911434792578061	0.946173347250071	0.939350262517366	0.959803058110869	0.881822627492240	0.680880106036455
0.952556657022114	0.968689825892562	0.917750349074169	0.928009335485646	0.903663659055529	0.945447141824059	0.880110869291482	0.877313302835478	0.893801168428270	0.929592800195920	0.957196219047935	0.886197824120095	0.932221004181991	0.966013174258745	0.913975808967638	0.887762655215849	0.925819542668053	0.929937658036251	0.858064191903115	0.919002789865033	0.933272655374183	0.935512697267029	0.910212335025808	0.887994966068663	0.935656229814238	0.901090279215476	0.911486559485717	0.946169863307212	0.939440924483047	0.959848710848227	0.881773910911254	0.680912436534773
0.952518289576505	0.968460591724332	0.917777076770981	0.928121488393312	0.903690941600679	0.945574142678774	0.880122628099970	0.877457355050431	0.893748144101102	0.929693180267184	0.957306703928935	0.886101399589420	0.932414866138194	0.965933680228463	0.913920544967147	0.887812026643582	0.925833302625282	0.929892839468762	0.858131819983799	0.919037791317870	0.933354256740814	0.935619943173711	0.910210321827229	0.888074792023100	0.935695075451178	0.901126357697110	0.911459799725811	0.946230414577984	0.939423900583578	0.959822357530829	0.881840171850614	0.680946916937415
0.952487997543056	0.968418754903862	0.917883982546694	0.928126168514672	0.903542672965785	0.945730697998045	0.880220088830462	0.877604550269814	0.893682155990108	0.929725708672813	0.957313637958493	0.886055807180854	0.932477880620250	0.965966240448292	0.913985005252269	0.887910520471554	0.925925621307092	0.929944006687373	0.858235801909280	0.919060497118454	0.933408783119684	0.935539283739338	0.910366820135182	0.888221199459929	0.935673446119454	0.901211944868274	0.911322316800682	0.946263455510524	0.939533938020345	0.959779109495466	0.881838142458191	0.680914300416248
0.952550392396832	0.968426020751160	0.917888160097753	0.928199178596624	0.903447088422546	0.945746789661355	0.880232056187730	0.877644876065371	0.893702265598075	0.929706071372430	0.957271045312860	0.886063653285612	0.932439550120710	0.965914231101240	0.913879937812866	0.888010859574746	0.926010859400858	0.929829982882686	0.858454857133483	0.919100068978980	0.933377288383373	0.935399972482336	0.910253691546600	0.888323843188333	0.935494739985680	0.901379847568317	0.911248563186931	0.946424595058102	0.939476091422338	0.959705849964832	0.881926436640972	0.681023670038233
0.952570130656359	0.968320184776860	0.917865112823851	0.928284756345553	0.903320075591897	0.945767214359457	0.880154025476666	0.877754775175431	0.893688096910402	0.929770331877174	0.957277189394023	0.886066798536496	0.932333313016868	0.965741782738642	0.913836358819923	0.888177299423582	0.925994066359126	0.929797089202585	0.858541858971226	0.919195289818712	0.933381672600611	0.935383401096309	0.910116002043601	0.888378539820109	0.935448333302009	0.901395850520782	0.911168960665023	0.946463634700528	0.939357914779474	0.959609593869427	0.882031428151054	0.681052990757281
0.952456929724174	0.968454276307287	0.917865804409967	0.928317718115993	0.903325374184952	0.945826646505188	0.879998610018987	0.877892065679090	0.893574345725321	0.929818376004457	0.957312428145650	0.886070957939609	0.932275150176901	0.965728327162339	0.913843177698580	0.888199140832551	0.925890975219947	0.929848645944905	0.858541524750701	0.919228122583373	0.933305789154620	0.935352085260246	0.910068331686814	0.888403272183828	0.935430575678619	0.901329442696055	0.911107881035023	0.946493011450880	0.939328246830616	0.959574962489534	0.881995548120114	0.681098853031302
0.952248099948304	0.968552262852442	0.917847809846566	0.928193123105589	0.903328837253522	0.945921960114007	0.879918964633757	0.877881008801912	0.893491575919841	0.929851156047703	0.957250991771693	0.886219675812295	0.932215651051373	0.965622482989347	0.913919346942646	0.888226928556106	0.925950055767398	0.929823188198175	0.858585205503764	0.919243438259250	0.933250327673561	0.935318648560630	0.910090542430394	0.888444560952671	0.935439773300164	0.901398339999953	0.911101951497973	0.946419412640065	0.939224425780928	0.959589522946985	0.881980621666804	0.681212073164278
0.952059519453256	0.968778118463685	0.917789335665520	0.928201126625724	0.903485177596080	0.945977746785067	0.879964725374863	0.878027348485507	0.893401706333997	0.929684591586534	0.957193486070612	0.886225130644923	0.932100463096859	0.965761639871346	0.913921464954623	0.888279419488542	0.925934063980885	0.929810192565028	0.858642917023446	0.919055748025782	0.933257143817588	0.935280130067235	0.910108288569178	0.888478185423445	0.935514217133600	0.901322427103546	0.911224455150986	0.946380238127755	0.939094977327768	0.959556889024396	0.881936547501222	0.681319934775737
0.952059392570709	0.968940704681345	0.917655764505428	0.928196871304089	0.903605461930419	0.945973664457095	0.879962906477692	0.877992413741494	0.893362100104783	0.929530461304822	0.957274231471101	0.886115911908967	0.932049223820496	0.965842671865774	0.913956068053030	0.888248842171356	0.925917102190354	0.929822598743595	0.858732945203928	0.918942022489489	0.933245699695857	0.935144167472929	0.910133057690588	0.888435970409738	0.935479277110270	0.901309989995856	0.911366219108534	0.946268771264807	0.939132434200405	0.959580415502133	0.881925798016372	0.681355546952763
0.952299372559545	0.968901672150375	0.917618725692072	0.928158204980861	0.903643738738781	0.946047903051800	0.879965178748874	0.878031828435678	0.893309471222573	0.929509294382649	0.957408313876595	0.886056952967930	0.932153837575620	0.965873608072874	0.914024135900672	0.888230653268813	0.925867058217498	0.929849279407782	0.858757899183583	0.918932342793207	0.933194287211181	0.935113320699570	0.910236029205133	0.888421793350094	0.935577626714027	0.901317589572468	0.911444066948619	0.946276090727357	0.939151280626669	0.959641749733197	0.882001116485902	0.681416464839586
0.952374518948499	0.968899407721276	0.917622455289422	0.928017621691253	0.903601367295638	0.945995904100316	0.880075656530260	0.878134538917638	0.893337112134237	0.929590205322338	0.957528134352799	0.886070243917624	0.932270526736794	0.965964776419280	0.914278814939724	0.888242221057804	0.925833630333126	0.930057116544294	0.858816812751088	0.919003073251635	0.933138595724222	0.935078509323606	0.910393093829787	0.888488748267137	0.935701368734060	0.901309854587640	0.911548418448661	0.946275654836533	0.939254906693706	0.959554843237307	0.882010761391976	0.681316805169758
0.952419618155097	0.968868409642829	0.917616192813806	0.928008230444940	0.903635973970319	0.945926533152070	0.880165477340389	0.878132415796213	0.893432645246907	0.929697392943503	0.957536660107828	0.886002580255648	0.932288342463098	0.965946960413440	0.914319410814134	0.888318435385078	0.925736314016068	0.930211232258682	0.858932642805601	0.919173261951286	0.933009221218710	0.934994352356009	0.910461650248254	0.888417189825631	0.935793869689053	0.901292987329826	0.911791121221897	0.946427448682193	0.939340608558496	0.959537529747003	0.882082554555665	0.681343028116795
0.952512170570741	0.968785221256805	0.917673716103964	0.928065743425289	0.903715795366815	0.945939152520336	0.880262195366550	0.878106453418407	0.893593641481910	0.929761467126895	0.957584516648427	0.885940899684269	0.932149403728629	0.965790735200749	0.914339185411161	0.888387266761004	0.925768574290599	0.930431309038229	0.858859065636070	0.919295142256325	0.933043257834363	0.934960073162246	0.910567765435432	0.888316432935675	0.936058366157722	0.901210128586413	0.911934177146520	0.946542219014479	0.939366495592956	0.959538803156056	0.882121256172900	0.681345126981988
0.952635144726427	0.968815842056233	0.917709975518617	0.928054254885274	0.903896462328515	0.945869790619967	0.880245290405402	0.878157609082543	0.893649444923015	0.929912759908410	0.957636191956863	0.885937096865395	0.932089205128956	0.965734576885510	0.914390214269591	0.888285922392456	0.925732586757256	0.930590218681724	0.858785800426644	0.919382254772750	0.933085649251669	0.934903531927641	0.910660065837489	0.888250188057840	0.936085700454509	0.901144687146574	0.911956566597154	0.946484275092109	0.939315957660816	0.959577171791979	0.882113375273247	0.681384986781718
0.952645159821126	0.968735147845857	0.917637368073280	0.927927076797472	0.903916799523766	0.945841275219396	0.880136187730050	0.878118922209090	0.893658394218201	0.929973058753155	0.957624174215771	0.885962402457975	0.932166845330469	0.965655821663420	0.914447724862903	0.888307898088192	0.925642878783511	0.930574565197409	0.858674969815202	0.919388634618684	0.933139360360616	0.934843882026292	0.910599705694555	0.888306631059361	0.936066392574332	0.901180984749273	0.911958007657171	0.946319154826317	0.939237549254524	0.959557869150651	0.882083935291885	0.681454172354724
0.952600316198611	0.968740496385034	0.917514079994991	0.927866384317842	0.903899364372986	0.945711308966231	0.880085980694776	0.878191632866532	0.893656335558461	0.929861205878187	0.957571650954090	0.885997842869022	0.932162470943395	0.965773628154653	0.914549042256688	0.888420467786953	0.925546886332913	0.930572244551117	0.858709132667046	0.919287583155186	0.933087105006028	0.934894143680051	0.910506287578452	0.888382781161324	0.936052398370471	0.901083060417500	0.911947930872110	0.946256948715392	0.939087154480649	0.959482848104930	0.882005691704558	0.681483002581810
0.952547408669623	0.968797535667401	0.917364325916886	0.927825205567529	0.903881028868317	0.945635513831799	0.880009254416090	0.878180437040628	0.893658227674269	0.929696481983168	0.957602609596146	0.885963131656092	0.932186021178394	0.965748482465542	0.914587167941934	0.888385960926073	0.925581287494584	0.930543944688251	0.858806397865760	0.919216211418442	0.932930985308845	0.934937317428519	0.910407219503850	0.888459784388635	0.936019676325052	0.901111835765729	0.911952490282138	0.946166057423488	0.939050917256149	0.959476607300149	0.881908854069156	0.681430374119404
0.952546129072588	0.968749275287363	0.917372429163970	0.927843276234107	0.903874287347267	0.945650275458576	0.879998454471001	0.878253349322977	0.893580958661834	0.929689008869418	0.957685543415049	0.885992074095897	0.932370737108171	0.965647020268262	0.914511216549227	0.888372493570870	0.925601259023532	0.930509789534305	0.858852161591692	0.919183774130759	0.932939708419614	0.934970715890113	0.910330219330581	0.888561593272501	0.936105389181154	0.901146133820724	0.911904782309253	0.946237684765000	0.939010725378552	0.959461258021680	0.881933474936304	0.681438750189086
0.952573448640154	0.968861088909170	0.917448878908520	0.927787085260050	0.903779692807636	0.945758072979994	0.880116493540422	0.878392675755036	0.893427627405703	0.929682329946675	0.957710024598088	0.885999728024381	0.932488736556545	0.965698637917094	0.914529221588576	0.888433504869191	0.925630944320067	0.930626885870626	0.858976685728990	0.919164195863710	0.933014894822446	0.934897168952809	0.910507872359139	0.888753163473565	0.936163797103704	0.901143552807415	0.911870801164097	0.946301273688914	0.939191780158510	0.959442560209579	0.881866047871846	0.681385234761786
0.952692582478592	0.968890695699331	0.917507029259061	0.927817606766032	0.903815203726195	0.945789529232339	0.880213853831417	0.878450938127224	0.893339093089745	0.929656788994904	0.957735280058850	0.885908317029896	0.932569077630119	0.965667425925776	0.914412768707750	0.888509867859814	0.925615348813707	0.930629046433125	0.859185042761224	0.919175903321215	0.933105169275813	0.934805594551677	0.910513354596019	0.888886633349971	0.936142767076339	0.901117978141480	0.911947480762197	0.946450748038547	0.939233896180175	0.959383791069575	0.881958529473594	0.681448148709637
0.952827446016732	0.968689238324033	0.917521328424176	0.927891885469950	0.903796063835560	0.945763307345653	0.880217223232231	0.878541254811019	0.893305488639908	0.929721162141792	0.957813295429724	0.885750493272200	0.932602714663672	0.965521761359256	0.914393128778404	0.888520594668872	0.925554828733179	0.930685275121585	0.859265371657902	0.919265513231954	0.933292279551611	0.934832457488272	0.910485764437974	0.888927676737786	0.936220101430398	0.901019423182292	0.911954662103441	0.946416124829466	0.939140029613204	0.959273711076083	0.882078531206729	0.681417937459372
0.952860128064664	0.968615810528154	0.917593861521963	0.927910077582859	0.903804472431481	0.945742300018619	0.880151679446873	0.878617338441847	0.893278974172657	0.929802996436940	0.957860136712166	0.885586429841601	0.932579909364398	0.965490127794682	0.914390039768273	0.888355131158714	0.925462651617576	0.930720110453486	0.859286159670521	0.919316854387356	0.933371403946097	0.934771868979398	0.910575125238413	0.888879236765108	0.936191348546928	0.900938810491543	0.911893178259278	0.946329373971588	0.939127403695674	0.959206760639990	0.882055917955221	0.681431739287595
0.952736176033980	0.968498984263991	0.917652764174898	0.927783764092252	0.903717393241237	0.945789466298761	0.880130109800380	0.878504244721638	0.893306125939125	0.929901799887770	0.957729190240072	0.885573882339681	0.932520001360389	0.965289859967869	0.914355090640471	0.888228446450945	0.925533461903328	0.930584426441523	0.859252963432541	0.919377623809747	0.933408813951983	0.934724260372919	0.910636425954944	0.888777324453510	0.936134937793873	0.901005355612614	0.911799677022943	0.946125802845473	0.939071528709466	0.959150349971643	0.882042720209214	0.681538799541007
0.952558427259333	0.968455814195167	0.917664544261531	0.927802840938183	0.903756601262814	0.945831828167690	0.880183145170230	0.878522409424952	0.893377201945245	0.929754957007133	0.957543823798556	0.885496463244441	0.932383405194948	0.965261770101664	0.914286473478331	0.888100819832557	0.925508200275773	0.930414264757477	0.859204390164032	0.919182007027800	0.933432416033113	0.934763366910916	0.910686634865033	0.888649893094038	0.936166790391060	0.900915054222813	0.911770598284933	0.946012510362313	0.938963816232753	0.959027655649669	0.881977615541330	0.681648502557235
0.952505929189402	0.968425074836840	0.917640474526627	0.927885035646234	0.903779663245429	0.945783562170112	0.880184422573759	0.878374651862278	0.893454547015247	0.929582470560296	0.957483216343564	0.885398601290843	0.932285276511108	0.965244526965889	0.914260010362523	0.887896547601801	0.925452412679215	0.930317610305867	0.859211178781205	0.919069608486875	0.933433441129439	0.934744594510951	0.910725788296129	0.888517848241918	0.936077462149180	0.900923586320742	0.911720282987149	0.945909956688924	0.938973497455412	0.958907484705470	0.881936597638698	0.681702609341986
0.952661467369162	0.968271237890676	0.917717705882789	0.927939183662418	0.903799177368088	0.945742523643094	0.880172237945580	0.878299186658083	0.893498142907647	0.929524326263365	0.957514923484961	0.885254998589091	0.932283652875468	0.965314083444366	0.914193780642624	0.887801870710871	0.925322608521128	0.930233505111212	0.859199408185909	0.919030090742607	0.933454330012148	0.934855428466262	0.910770208691984	0.888452224626947	0.936045177842136	0.900889002141336	0.911605017318586	0.945928635127384	0.938919200753762	0.958889878076754	0.881962127763126	0.681747603901263
0.952681727504224	0.968222069308356	0.917788948469085	0.927839427172563	0.903773691462426	0.945631341950554	0.880273309983483	0.878302740623744	0.893534708062954	0.929516166751808	0.957611676115035	0.885187088906678	0.932288798252587	0.965473165761270	0.914324647844613	0.887806979992837	0.925235263202160	0.930315699411215	0.859241355833757	0.919035457116854	0.933433408333691	0.934936829526474	0.910880431366989	0.888481059336947	0.935999635103559	0.900769480030754	0.911471305151228	0.945955919953549	0.938910500244559	0.958823846250030	0.881899255068465	0.681599670512119
0.952730674405109	0.968269834187561	0.917710911515756	0.927876816523453	0.903754467124735	0.945564363737841	0.880324884305498	0.878191886021347	0.893586130248359	0.929486452859044	0.957636924905514	0.885072749722308	0.932185931411535	0.965630685861907	0.914220135479705	0.887854833383375	0.925139909279540	0.930300670379690	0.859335750448752	0.919047464572276	0.933382565812973	0.934902477960440	0.910909405168317	0.888368301224141	0.935913571754305	0.900674318056167	0.911460217166838	0.946135184198609	0.938939796964575	0.958879509828358	0.881863523205257	0.681530922293808
0.952847849680495	0.968364132312211	0.917741239563317	0.927997539187980	0.903665609419921	0.945529057856356	0.880372491737340	0.878062433171657	0.893541242935568	0.929376894561054	0.957706393588062	0.885090756663814	0.931958306653934	0.965665980921987	0.914059969179571	0.887939561645439	0.925285610824771	0.930345280867789	0.859243333441891	0.918974306136029	0.933415823906251	0.934837187685806	0.910905892329044	0.888305719972849	0.935979864091231	0.900593500352154	0.911374560759807	0.946273886711329	0.938931721851125	0.959044737170989	0.881780762436312	0.681411781022621
0.952955926342716	0.968603451661293	0.917874869280140	0.928058240336713	0.903728620564697	0.945395093467055	0.880275871962840	0.878036443980706	0.893356166899701	0.929333725871307	0.957758874129824	0.885230480773784	0.931852475363173	0.965765745466945	0.914022387423784	0.887897438091760	0.925439711509441	0.930353418332969	0.859140632151197	0.918867802107419	0.933447694534491	0.934738789603829	0.910920262426278	0.888282576212720	0.935925828647585	0.900596665283881	0.911311691862986	0.946243721370521	0.938931077900857	0.959233662215817	0.881658119541996	0.681283693798405
0.952908508087179	0.968600680164000	0.917986363896097	0.928054851677490	0.903709466030109	0.945372080963100	0.880129968544112	0.877975319097450	0.893217632987978	0.929313120211309	0.957708510817316	0.885351595725080	0.931955482652131	0.965770754767965	0.914049497873830	0.887918514959966	0.925506156076994	0.930232569780108	0.859003354805465	0.918805601775627	0.933489457056912	0.934757116190835	0.910855088854041	0.888297908099121	0.935948637312203	0.900776414471212	0.911290838359101	0.946128373696491	0.939023978894354	0.959326586973508	0.881624061084663	0.681148982642510
0.952771069179511	0.968518489986485	0.918072661148931	0.928118319883409	0.903765599723607	0.945266605422956	0.880050653110028	0.878060200955477	0.893134362260689	0.929223826634382	0.957680475570124	0.885370739280726	0.932050087403378	0.965923552921044	0.914136220816072	0.888037499479066	0.925468312998818	0.930153914007476	0.859040025583251	0.918719390941366	0.933493512053342	0.934914644761773	0.910855912421130	0.888344564416384	0.936038860774026	0.900820591017502	0.911353016888241	0.946177140450519	0.939058664991437	0.959346702844645	0.881582428920317	0.680982494808719
0.952604646298689	0.968475068532485	0.918073080202634	0.928213135688445	0.903893044456199	0.945240419702058	0.879959049000311	0.878033796446176	0.893148411431743	0.929156248918947	0.957741699077561	0.885305051979770	0.932170681116327	0.965927563430053	0.914188609657027	0.888069721216324	0.925524811223041	0.930145063701273	0.859114710680310	0.918691397834114	0.933476290812453	0.935038635174152	0.910899599862997	0.888381261228202	0.936032140275542	0.900818164597387	0.911434249047064	0.946142741909628	0.939161070961188	0.959444557802239	0.881579668391698	0.680761426114104
0.952537107847787	0.968367247815805	0.918189520577772	0.928287941721052	0.903936306998078	0.945381736759848	0.879988090980262	0.878093281295433	0.893152941831764	0.929281732848514	0.957844647992330	0.885231944975348	0.932337275466989	0.965885428692555	0.914163920595200	0.888126311899166	0.925559499636702	0.930144398481082	0.859159787910037	0.918775092081525	0.933548087503621	0.935106437231013	0.910933343172239	0.888475956812887	0.936077256421168	0.900822971693249	0.911416451668641	0.946215761222757	0.939168248753204	0.959513072749967	0.881715637454551	0.680573392700579
0.952501303817354	0.968447549934169	0.918339510648333	0.928260241525688	0.903809982178658	0.945522336368573	0.880136363235019	0.878193268829688	0.893135519021132	0.929344358444814	0.957840207696987	0.885251820743535	0.932362492633888	0.965918232209119	0.914297735707419	0.888216309290987	0.925671859784511	0.930285944281760	0.859272802907916	0.918854022428734	0.933588060741175	0.934971201823295	0.911142948551587	0.888662261319919	0.936059985639316	0.900869780276881	0.911307845552475	0.946219478556582	0.939276984088271	0.959531753842685	0.881695655777449	0.680331182943976
0.952584373497919	0.968498384539069	0.918376446828727	0.928281262621157	0.903735718151845	0.945494487780532	0.880212399136120	0.878223312078253	0.893143304728307	0.929334971859680	0.957777707646922	0.885251179514700	0.932294491919343	0.965775734321657	0.914279602205208	0.888247965676628	0.925734683995467	0.930269990961480	0.859516185060171	0.918910424946581	0.933545350774974	0.934798572500942	0.911088101592285	0.888824111820452	0.935899561398504	0.900959896421067	0.911308171388051	0.946291882922072	0.939203024406938	0.959399797519396	0.881765402931061	0.680248867279267
0.952645085967681	0.968342138816848	0.918399048873775	0.928279333728251	0.903616603387160	0.945464050625565	0.880178953000413	0.878319864757923	0.893130659716250	0.929367703696126	0.957765842364920	0.885185904399609	0.932145695937075	0.965463829298236	0.914303339588990	0.888258745908664	0.925662345489790	0.930333338518800	0.859639807474148	0.918968780110739	0.933559091608441	0.934759034854173	0.910956961187659	0.888928702040800	0.935835291772992	0.900875449305890	0.911295861964279	0.946256020789731	0.939017576017414	0.959172915962671	0.881868095683488	0.680095967182272
0.952607175535962	0.968393764749506	0.918412770483835	0.928235205160561	0.903611588098682	0.945457290200925	0.880070753734454	0.878425150975150	0.893041221076919	0.929403390392366	0.957814126316488	0.885083045319134	0.932000605628139	0.965283846695534	0.914338950516622	0.888136176245347	0.925501530625728	0.930422978835494	0.859653020984826	0.918977904249602	0.933508922049477	0.934700390520725	0.910876744771376	0.888977168798093	0.935747722444549	0.900735663329702	0.911238919334519	0.946171801742115	0.938928920915467	0.958971985107346	0.881874600540220	0.679953967474095
0.952511423418018	0.968413907351849	0.918386592477583	0.928057385370987	0.903553506433241	0.945539093257135	0.880021617675351	0.878356476372576	0.893021533265443	0.929490602990291	0.957778998057449	0.885163113489294	0.931851975269274	0.965080026555535	0.914407538582772	0.888112245193399	0.925504432745588	0.930396521737890	0.859702512911748	0.919033308056001	0.933501282727571	0.934659278179622	0.910856817758558	0.889045625007898	0.935671347463294	0.900766934942900	0.911168961717903	0.946035573341033	0.938795635887722	0.958844531689728	0.881951964862167	0.679915539448955
0.952406115921401	0.968564972685974	0.918322479992763	0.928084660998755	0.903669673487915	0.945595941294827	0.880087219203244	0.878476966095436	0.893016619148364	0.929428504093165	0.957720445092569	0.885162082106431	0.931682331887317	0.965199929750557	0.914394195406536	0.888163388787182	0.925473378224575	0.930345660456159	0.859740329036638	0.918952437573272	0.933576323079086	0.934642051159863	0.910829444678815	0.889071869269216	0.935669141203103	0.900691110113606	0.911192708543290	0.946029081603091	0.938630737441288	0.958766788185138	0.881986507233219	0.679928568712993
0.952445843608270	0.968700317707519	0.918223705855676	0.928159872668455	0.903784897113286	0.945605703832562	0.880097111253046	0.878405972899350	0.893068072252382	0.929384740791100	0.957753125267844	0.885091704600639	0.931578117401817	0.965341304415201	0.914395910941805	0.888173700586686	0.925461197722731	0.930342611270390	0.859795094471328	0.918941871591325	0.933661215571026	0.934549731369051	0.910820853116338	0.889037602659574	0.935570137516491	0.900729152972551	0.911226690200704	0.946049417158752	0.938626528526113	0.958807475813246	0.882033093229512	0.679869506042586
0.952650664542607	0.968689277235701	0.918218389628362	0.928205647472901	0.903858092647634	0.945670208726790	0.880086697909750	0.878409821700597	0.893109659809846	0.929443247115631	0.957804342401064	0.885115401267745	0.931655461635773	0.965529705022030	0.914384940899475	0.888235014548922	0.925427223851106	0.930346760246299	0.859771774514979	0.918997862124216	0.933734551977193	0.934555960175381	0.910889755006447	0.889044035294811	0.935608132912633	0.900797282483674	0.911168703098826	0.946194522267548	0.938638439505892	0.958931649816991	0.882113579829841	0.679844886238822
0.952640913424024	0.968753611536435	0.918225240663454	0.928127326275333	0.903871552864766	0.945634862821356	0.880148757496394	0.878492377044323	0.893138512747329	0.929546114742704	0.957802453684240	0.885210454148741	0.931754381853667	0.965770466973339	0.914542241625137	0.888314194933289	0.925396696578395	0.930489746673372	0.859729424514303	0.919078189702800	0.933782901535636	0.934538870024390	0.910999447693746	0.889089946841150	0.935663826770220	0.900831538321919	0.911160367333480	0.946280543857675	0.938716118724901	0.958929564663473	0.882058268709248	0.679682529613833
0.952632283603374	0.968786153190376	0.918157685824037	0.928148966668936	0.903917823659077	0.945642952871159	0.880152406759780	0.878446412139845	0.893144713675660	0.929587597123051	0.957720738249963	0.885228496371949	0.931740914377856	0.965864875853771	0.914478123240343	0.888353601953296	0.925306487278979	0.930538978558395	0.859736514818271	0.919158010061565	0.933719595131367	0.934468571050443	0.911025954218384	0.888972898884638	0.935678166473302	0.900841158252054	0.911293852723124	0.946416894845870	0.938792466214659	0.958948087445806	0.882008425630432	0.679638754041361
0.952675636556924	0.968742782054380	0.918140917004758	0.928235309130636	0.903947483111902	0.945771425345122	0.880145590195527	0.878384806098523	0.893131709136662	0.929556001451953	0.957720053142421	0.885280047331604	0.931533999074777	0.965780250117129	0.914397870870416	0.888376434841637	0.925363808607967	0.930654303936236	0.859567365159481	0.919132894051934	0.933771671991103	0.934429345270471	0.911059546994130	0.888841475828730	0.935840796757211	0.900831932934511	0.911306573889273	0.946454160878742	0.938796617381592	0.958966083181990	0.881901875957011	0.679579164154168
0.952738911884358	0.968748617258579	0.918140049370208	0.928265088464964	0.904062290891607	0.945786062413059	0.880036407664118	0.878389093592340	0.893049902003124	0.929581016650413	0.957745523467451	0.885381659176653	0.931359734233742	0.965790643334727	0.914358594218865	0.888228143928905	0.925403332698747	0.930710283859970	0.859438096597853	0.919079355519068	0.933823177741129	0.934417851573823	0.911086101225834	0.888779907410089	0.935768072467399	0.900819689867445	0.911245376777302	0.946336604783538	0.938707462842578	0.959033257057641	0.881790760557011	0.679559136256132
0.952680202734352	0.968585455162915	0.918092516937724	0.928144040905721	0.904015484942024	0.945816758397821	0.879862904319814	0.878307184749426	0.892957852457558	0.929508318931254	0.957669137078982	0.885455048415644	0.931340485753304	0.965765538892177	0.914314298025634	0.888166771453457	0.925383857694944	0.930611884342091	0.859293815841461	0.918969063168260	0.933854368827052	0.934408341068947	0.910988939947742	0.888836176226133	0.935663413106653	0.900895149278294	0.911201214417249	0.946165920263473	0.938596617663315	0.959045574951263	0.881721153297662	0.679596787828339
0.952583285309281	0.968493046161138	0.918005827365964	0.928046605861387	0.903982854140684	0.945700915920364	0.879744131104570	0.878347049713433	0.892839360107821	0.929281193484978	0.957555241189507	0.885465657601668	0.931273729146450	0.965928563191670	0.914326170441570	0.888139688079955	0.925329568754063	0.930526906213438	0.859332370257145	0.918759297361206	0.933779316083066	0.934470970591021	0.910893640385815	0.888874166625418	0.935579947015542	0.900791522443531	0.911119197104794	0.946131116821796	0.938424892943248	0.959023514720381	0.881583595823780	0.679622669302939
0.952457692271647	0.968521004716308	0.917890285291610	0.927969742672542	0.903986918737418	0.945553768713065	0.879663345675497	0.878228754760023	0.892748729612687	0.929042827691460	0.957482216071005	0.885370795831313	0.931246588940433	0.965956408569400	0.914275846190678	0.887999865682871	0.925407592143319	0.930484416100608	0.859427652841822	0.918586127413260	0.933599793589155	0.934503054437884	0.910863945475321	0.888899263120987	0.935462113072720	0.900760369340058	0.911044751029268	0.946053732641007	0.938389747374349	0.959073911329563	0.881423421309694	0.679572397604598
0.952379173740111	0.968520634437321	0.917878639173893	0.927940086516084	0.904056181943382	0.945452571063917	0.879670311584568	0.878168086232125	0.892629024652923	0.929006136146650	0.957465077876624	0.885334240980900	0.931363355531267	0.965912563911814	0.914147138736716	0.887889797646122	0.925466755957458	0.930493436753504	0.859464319496441	0.918513691437324	0.933584773355899	0.934501293295592	0.910906310052740	0.888917890563002	0.935477887976254	0.900739576333986	0.910989216544030	0.946129650520429	0.938361909786504	0.959095955063804	0.881414411842724	0.679576180779356
0.952308914641428	0.968695721230083	0.917956483830746	0.927826833762512	0.904028349755400	0.945438975834142	0.879809300116567	0.878150934370712	0.892510386253363	0.928990410990536	0.957400373098316	0.885328375513906	0.931404183225737	0.966019780306886	0.914152153017316	0.887919938013249	0.925568888015606	0.930694980786364	0.859570125987918	0.918519332414124	0.933615844393899	0.934386354629166	0.911159199143133	0.888991261563038	0.935509174675361	0.900708655194679	0.910978084344301	0.946168327227244	0.938505976757824	0.959108595621365	0.881296736455096	0.679526580527685
0.952369798822315	0.968832674614753	0.918030050423417	0.927819167244479	0.904106384535495	0.945372889018371	0.879873379002048	0.878104628343247	0.892474146985879	0.929007309601252	0.957377828741720	0.885242406654234	0.931423948370735	0.966036698256028	0.914083395524878	0.887989007385624	0.925604027527749	0.930768497088574	0.859762657074506	0.918565340781180	0.933653628943047	0.934268897889395	0.911203973135244	0.889048480786349	0.935484658281282	0.900662831653045	0.911068223821241	0.946261524404491	0.938520779172051	0.959032190474518	0.881356596295318	0.679591084999620
0.952444769598735	0.968702873978094	0.918047178875355	0.927882378425558	0.904079316090332	0.945255729921825	0.879848809689800	0.878111902246061	0.892509847956328	0.929068541413214	0.957433632527591	0.885076271020953	0.931416614380126	0.965975621278441	0.914112547012046	0.888019153826583	0.925603434586491	0.930890545829229	0.859869257709700	0.918664060016096	0.933778916452174	0.934292483839163	0.911196472519207	0.889066707829159	0.935563652959873	0.900512707567015	0.911092474564764	0.946192614599328	0.938407878047700	0.958891575190448	0.881492686930716	0.679557256401298
0.952403114017849	0.968613332076732	0.918056809958397	0.927895993797532	0.904069790498960	0.945133311524232	0.879776712225576	0.878147169579414	0.892506899906560	0.929159524492507	0.957517224824567	0.884868362774202	0.931380809728356	0.966065281645033	0.914183801130124	0.887941613495338	0.925562743295323	0.930988793578781	0.859901770727080	0.918725501018236	0.933780612833444	0.934252385593492	0.911277976700407	0.889085067200091	0.935529512348565	0.900340388133818	0.911044662576187	0.946094264148440	0.938321478653389	0.958806944670538	0.881482247231683	0.679535024048793
0.952197909111103	0.968504238805333	0.918041126775921	0.927758666121144	0.903920048879870	0.945106892469689	0.879722016609977	0.878007428568774	0.892515177173918	0.929286129885155	0.957447145350434	0.884862458660629	0.931317736298734	0.966017593221073	0.914232138299905	0.887863783652663	0.925674762209802	0.930865734638342	0.859869569888079	0.918789743949464	0.933713934057378	0.934222970077519	0.911325626015869	0.889084581930927	0.935474968171676	0.900345488029628	0.910979678063656	0.945956723509246	0.938239626460957	0.958788223343438	0.881480599504537	0.679598050083006
0.951963669203836	0.968520704685500	0.918005421085845	0.927786552973988	0.903903091251838	0.945093661640723	0.879682135200018	0.878054064007730	0.892498314525191	0.929177306142984	0.957354338354053	0.884812372549484	0.931214098600726	0.966116041212254	0.914196092570835	0.887752920875835	0.925684612422069	0.930710429237940	0.859812207476567	0.918644634059951	0.933638586917544	0.934245243404738	0.911358606343229	0.889059946962546	0.935486782161988	0.900222647547484	0.910972434791865	0.945906464601101	0.938139066829755	0.958726527308333	0.881419506616176	0.679672981646391
0.951847166022346	0.968603616568287	0.917982287253608	0.927873867980761	0.903870466351401	0.945007434386057	0.879601603730430	0.877936061795948	0.892455681659702	0.929032526704864	0.957334357353285	0.884744663633485	0.931185208421175	0.966170778544482	0.914169195586089	0.887565950229571	0.925671959901376	0.930641540584978	0.859789652500835	0.918550928156832	0.933582181045042	0.934223528761880	0.911374622318331	0.888975935374696	0.935391881203826	0.900244247272314	0.910929201311779	0.945833704227940	0.938184636911520	0.958642456406034	0.881354391695832	0.679681763246110
0.951962440685384	0.968560237075162	0.918099153569408	0.927925851372041	0.903833673697616	0.944997445870336	0.879522024414454	0.877899566565839	0.892394214536329	0.928953219457138	0.957348084537149	0.884682001791286	0.931294208233665	0.966259748304072	0.914095306842130	0.887422045284430	0.925542422749182	0.930577903314981	0.859732804063992	0.918491924336190	0.933584033486405	0.934316363069462	0.911389276995160	0.888958020186195	0.935369608014428	0.900245585375818	0.910827898543167	0.945886747418249	0.938234361820938	0.958671619550110	0.881369567752343	0.679683147025092
0.951939442140740	0.968541746476700	0.918205890905736	0.927828320317189	0.903729202376882	0.944923252971734	0.879578398478414	0.877920857128676	0.892352050440776	0.928905662453368	0.957398951260396	0.884651052403371	0.931374345638001	0.966389087649274	0.914184731227808	0.887321352947454	0.925424470735632	0.930647341729728	0.859723195898799	0.918434117453546	0.933570540575978	0.934331917812895	0.911443413993222	0.889001582186811	0.935315144133917	0.900163954382630	0.910675452890323	0.945869040027734	0.938333193246146	0.958614459547408	0.881326637221230	0.679600295835793
0.951929448091530	0.968526869850066	0.918181556127269	0.927845079826923	0.903654331776797	0.944893189734143	0.879565334831483	0.877836027642028	0.892358309476260	0.928840744847628	0.957365331744825	0.884527589160110	0.931322978372948	0.966466706522374	0.913996210412317	0.887223488896375	0.925322093226759	0.930635148906540	0.859806390777995	0.918404977592347	0.933535797532591	0.934245135807438	0.911408967888715	0.888891945736293	0.935229486810167	0.900086469753688	0.910634922755843	0.945959754152134	0.938404420682896	0.958612973404724	0.881298282595691	0.679645684475281
0.951983499115143	0.968534403985351	0.918246493539191	0.927951001484594	0.903535953632675	0.944908979912882	0.879555250375143	0.877747753590920	0.892330692957857	0.928733389597547	0.957336513315693	0.884491362748071	0.931067773201877	0.966408751131846	0.913745816414319	0.887170026386475	0.925438613105808	0.930681060181258	0.859723094664921	0.918352841672704	0.933562402391867	0.934147352335709	0.911354711404017	0.888849850106612	0.935274337818340	0.900043184854589	0.910557553371579	0.945995369077438	0.938377165623870	0.958682367278976	0.881203297755712	0.679643435168664
0.952042313230133	0.968681952111541	0.918354001574776	0.927987397695137	0.903589708197263	0.944867270232783	0.879456532350792	0.877780645713105	0.892149461134148	0.928724090720978	0.957330259981035	0.884602634618211	0.930867819127110	0.966407526072046	0.913626694279455	0.887057577612227	0.925564543472143	0.930683502250718	0.859646975458221	0.918309168837088	0.933574828215572	0.933968675781113	0.911359077923990	0.888829678865608	0.935160775472543	0.900075888376522	0.910457039940019	0.945888786825788	0.938306876765584	0.958770566881426	0.881099802554706	0.679648182315546
0.951982190621854	0.968638626458970	0.918431954669387	0.928036345029499	0.903551207450037	0.944917230329062	0.879355172477209	0.877776215243102	0.892029131020253	0.928764581306774	0.957250355185591	0.884772744017450	0.930852167768574	0.966364146747288	0.913618196772528	0.887080502888041	0.925683643197895	0.930610512799548	0.859535008726692	0.918338091441421	0.933594280621623	0.933897341308442	0.911303212208084	0.888873063276893	0.935111800429519	0.900324814321482	0.910357208774572	0.945784735061761	0.938330811901546	0.958820039144993	0.881102152916108	0.679675968582587
0.951902588399277	0.968532909433446	0.918457806313212	0.928162990645219	0.903571810095264	0.944874355945212	0.879302643646783	0.877905689316864	0.891954908255309	0.928702458934494	0.957189735255710	0.884911947862738	0.930832559424224	0.966500411202696	0.913650265932959	0.887213177549180	0.925712475811198	0.930599416874813	0.859616467570450	0.918309243323398	0.933577093601870	0.933984617064846	0.911315313528763	0.888917675214955	0.935152941345479	0.900436351359806	0.910318977334741	0.945869367293595	0.938327369568428	0.958845451357825	0.881097444232418	0.679687728913092
0.951787704633181	0.968446795439180	0.918374455016825	0.928316380785787	0.903645752783508	0.944835629538038	0.879217871118356	0.877910543865986	0.891912102727779	0.928622904268526	0.957265979085573	0.884895819482698	0.930860979614719	0.966480354524674	0.913648510913139	0.887225018213100	0.925787227741742	0.930631239788737	0.859733366158637	0.918287359954159	0.933531761842985	0.934062546650186	0.911359151944613	0.888946274840811	0.935108349756036	0.900519819027659	0.910318594721781	0.945893232533213	0.938394276890282	0.958938450068395	0.881079911249757	0.679624383232002
0.951740060432209	0.968222649591037	0.918390316134135	0.928442224074238	0.903651708422099	0.944935000577992	0.879206690762325	0.878040728649776	0.891827284532366	0.928732199123131	0.957365685628568	0.884806073354570	0.931004654323245	0.966432551843743	0.913563265508554	0.887253318971822	0.925794618557423	0.930605054755140	0.859764075334091	0.918339850598183	0.933605243991041	0.934144272142988	0.911372049501070	0.889022445811973	0.935136853287956	0.900573369739397	0.910254477380130	0.945979045204816	0.938363397593821	0.958954852052673	0.881164753760844	0.679577643645726
0.951711511143461	0.968199816263985	0.918484344892636	0.928449637334118	0.903496865787022	0.945065538408351	0.879292658914299	0.878194071887123	0.891728502597137	0.928780682771028	0.957357098554555	0.884790989283385	0.931013298634192	0.966511965407305	0.913589368434423	0.887340559181331	0.925865620316022	0.930674993153009	0.859833542758165	0.918372620775794	0.933658848667010	0.934060193761057	0.911536556759010	0.889163261273404	0.935126194341953	0.900672482395296	0.910101296702855	0.946034251981363	0.938460628596083	0.958964750292882	0.881147137961731	0.679459776171420
0.951779157570932	0.968230869486196	0.918484741068064	0.928529642675521	0.903398261782520	0.945065323651614	0.879308406726963	0.878261878479802	0.891725590000870	0.928770758528588	0.957286652514671	0.884824198811036	0.930941851268337	0.966520782037610	0.913438109194016	0.887447281035535	0.925920446985348	0.930563164743945	0.860021147931818	0.918412423724435	0.933654990943697	0.933905131677046	0.911419883131220	0.889254986326330	0.934957730824967	0.900840976901174	0.910020604170913	0.946233080768798	0.938388052395798	0.958926688409422	0.881239568704850	0.679484086540295
0.951826388705687	0.968141465181816	0.918472637829535	0.928607475771585	0.903268899554944	0.945061507871958	0.879241642268826	0.878414551743477	0.891693878864769	0.928853863655908	0.957274482549582	0.884858298298215	0.930816398210452	0.966417667260735	0.913344503149475	0.887626924739967	0.925881382484888	0.930521013904526	0.860075521452958	0.918505878484596	0.933696644514218	0.933887609357287	0.911287318745926	0.889306579324548	0.934899545162302	0.900849979644890	0.909923264023013	0.946334967448183	0.938246416553385	0.958856693262555	0.881343258747947	0.679410862043359
0.951746391925975	0.968276306817305	0.918490981037873	0.928644449065019	0.903291612582954	0.945092961815509	0.879110843594765	0.878620416627520	0.891585799289168	0.928928343069251	0.957277612247543	0.884877887228804	0.930732625999359	0.966457501942328	0.913305469656711	0.887651805223973	0.925762644520866	0.930572268103173	0.860069880993372	0.918551688397469	0.933679636816235	0.933853555150418	0.911233465362136	0.889324596513258	0.934871360473445	0.900762845704315	0.909857400834211	0.946400730220634	0.938199840096521	0.958832139751352	0.881320871557724	0.679319491377960
0.951551698951864	0.968374994842564	0.918500128108199	0.928562480399997	0.903317111355484	0.945188938514450	0.879062167373259	0.878626800947663	0.891508281355543	0.928997866437659	0.957167285090960	0.885054901439919	0.930662840918004	0.966423895432919	0.913363169977771	0.887671351178162	0.925830714580189	0.930548363806776	0.860125783425221	0.918602858685721	0.933669213821038	0.933829271760047	0.911264936208475	0.889347124605956	0.934866559953874	0.900811333382946	0.909841253877355	0.946402488633763	0.938081967916493	0.958847715334656	0.881332378238456	0.679264775593602
0.951373467156074	0.968586077307993	0.918459256302006	0.928634789482783	0.903505925122413	0.945280121107430	0.879144335426074	0.878764050922530	0.891430967949462	0.928877917952575	0.957068562813827	0.885102773761947	0.930549027606438	0.966633137625192	0.913382236834716	0.887718153404468	0.925826003401594	0.930533563730037	0.860195408355587	0.918472002590574	0.933711011388997	0.933798082120624	0.911294767791404	0.889341269782526	0.934929437098945	0.900720177450920	0.909942094711150	0.946419161066021	0.937962327093343	0.958829596650300	0.881335522285272	0.679165978304114
0.951339855084743	0.968709313527669	0.918354482481291	0.928702583776845	0.903630363385427	0.945298599958051	0.879178931303898	0.878678223446649	0.891419990122760	0.928776107340318	0.957100376533987	0.885045475113661	0.930492296470923	0.966780615790596	0.913452485497910	0.887718694208206	0.925837545553074	0.930555275705522	0.860299084707637	0.918398718249610	0.933747369047154	0.933640176669756	0.911336404486307	0.889265791029170	0.934875404249909	0.900722053279509	0.910056314338432	0.946362403223523	0.938021364792661	0.958863875826153	0.881395661665025	0.678962910445358
0.951549457579154	0.968624013364582	0.918341790161615	0.928732650605295	0.903675626279143	0.945390411099282	0.879202642485445	0.878657237643602	0.891390839814617	0.928805923780606	0.957167817173420	0.885030674966238	0.930591661423077	0.966895509618864	0.913554987507885	0.887724628285596	0.925824601844459	0.930586761915679	0.860332179223781	0.918427025323373	0.933748929416904	0.933584467798248	0.911470991585970	0.889232239059922	0.934925980888109	0.900751301750960	0.910125277014086	0.946417059676101	0.938095607870337	0.958952008427700	0.881522824685998	0.678778906420598
0.951589587780615	0.968597759325223	0.918370699479769	0.928651130350535	0.903635048634414	0.945359691590063	0.879331959747591	0.878707179062743	0.891422297284546	0.928922556463219	0.957198917082015	0.885067497086577	0.930707069313612	0.967072338841259	0.913844389124713	0.887725746686964	0.925822397226107	0.930777075249042	0.860393074827617	0.918528720681655	0.933751549986787	0.933537185699864	0.911671109109825	0.889281115263797	0.934980198396533	0.900747985143229	0.910217147643741	0.946444231557580	0.938237547482048	0.958919066656508	0.881548816125224	0.678450597811468
0.951586711719494	0.968512327905357	0.918400834913217	0.928681249192132	0.903692326016812	0.945311265255208	0.879412672597952	0.878668867648072	0.891508406745866	0.929035568454980	0.957118668341589	0.885003378519723	0.930722248091543	0.967135181649262	0.913910486118820	0.887755984467700	0.925747229794569	0.930901727379504	0.860505164849017	0.918710735387159	0.933683276322315	0.933441820029003	0.911806406148531	0.889182878434304	0.935001076456169	0.900725985918078	0.910457499435697	0.946602851751761	0.938355389679526	0.958951648041463	0.881613689590067	0.678260284151272
0.951629230711878	0.968383245935872	0.918491246914426	0.928770119008725	0.903821204336975	0.945339127271129	0.879491047746723	0.878608964543886	0.891626939015362	0.929099603515085	0.957088034753275	0.884940851483010	0.930563082469259	0.967027724968075	0.913935230237628	0.887778469034437	0.925782113657927	0.931087641218538	0.860431194530496	0.918821250870019	0.933760445151923	0.933396543612306	0.911957739756876	0.889068667825930	0.935183894067355	0.900634490221051	0.910604401248624	0.946714484374022	0.938409296842202	0.958967744673899	0.881630565732676	0.678054329708539
0.951706933887384	0.968375372868542	0.918568360822889	0.928784007882121	0.904067748998579	0.945277006287340	0.879453225634322	0.878649457176203	0.891642886346538	0.929228405235274	0.957091065245855	0.884924841133826	0.930468083704221	0.967002756616896	0.913995114019740	0.887628821908428	0.925739238621496	0.931219440927261	0.860381083091726	0.918882301643039	0.933831806639163	0.933343366285208	0.912081791740421	0.889003631383183	0.935143140466931	0.900541498737532	0.910643700661644	0.946632512838413	0.938369530404833	0.958984927674495	0.881611337160896	0.677905260470526
0.951665940749820	0.968258661926859	0.918537408884821	0.928678472181920	0.904116676695672	0.945242614831613	0.879325991605858	0.878603235550771	0.891612489762522	0.929247203684985	0.957041695736653	0.884938943528650	0.930515765477099	0.966963406145449	0.914045815651043	0.887579896099390	0.925650150279476	0.931185533479781	0.860294959570066	0.918834935118496	0.933897710029218	0.933296132452144	0.912053986543570	0.889067307676618	0.935077311792164	0.900538427045986	0.910645571222366	0.946466716245427	0.938308168640898	0.958934428769002	0.881562722266701	0.677803327406467
0.951583785698540	0.968229033962414	0.918442875044245	0.928614847295012	0.904139517637772	0.945114353569268	0.879261160877043	0.878673434217304	0.891576893071948	0.929112548624487	0.956972670267909	0.884967896255829	0.930513722014115	0.967126161993877	0.914135955336477	0.887605203880911	0.925556177404651	0.931169322674482	0.860366841393756	0.918691893894759	0.933850307843332	0.933366518713228	0.912000343452997	0.889136282496271	0.935028893791337	0.900399606636078	0.910606384305127	0.946425156066824	0.938173436891585	0.958863843498089	0.881465220952852	0.677685383834884
0.951487848394654	0.968287236348532	0.918307861466326	0.928564571555949	0.904147658248726	0.945030005474983	0.879188640523098	0.878646159035321	0.891561278076306	0.928927791174055	0.956973693835177	0.884930233563300	0.930559792589809	0.967157146089815	0.914172925357175	0.887516972141491	0.925604730159804	0.931146913831607	0.860475951636525	0.918586550136828	0.933690435232741	0.933426156137099	0.911951557668912	0.889211674353818	0.934968767514885	0.900413742085298	0.910580001148963	0.946365149102185	0.938147702364993	0.958878793145820	0.881346981933022	0.677499585516335
0.951465201801447	0.968271773126419	0.918329892858001	0.928566294840128	0.904182139254136	0.945070722807110	0.879171302603076	0.878704195654759	0.891475582364052	0.928897527510215	0.957031843496986	0.884969805908463	0.930781613521442	0.967109894798491	0.914104269471789	0.887451373195692	0.925661627984524	0.931136960896250	0.860533264036918	0.918528957907777	0.933715954165051	0.933473352503215	0.911930764694248	0.889318262426477	0.935035386863239	0.900463668904018	0.910520550937151	0.946469173714606	0.938127951493708	0.958896359076768	0.881354800140558	0.677380398101099
0.951483074200943	0.968428251282758	0.918414220332518	0.928511339597623	0.904129614375598	0.945226438798586	0.879273064175707	0.878825341227993	0.891321023091464	0.928847067045992	0.957040056718318	0.885003916099248	0.930918943141353	0.967193102777451	0.914137317793909	0.887446329427097	0.925717692096320	0.931303403777765	0.860654179548827	0.918478034202760	0.933800203707884	0.933414238771054	0.912130694154637	0.889506010788611	0.935094712599232	0.900507470792004	0.910487364678439	0.946567431874624	0.938317031750759	0.958900761499836	0.881264605232592	0.677191496039328
0.951596483953157	0.968518896430410	0.918464148137544	0.928584465222443	0.904192473338416	0.945327341533346	0.879325093706561	0.878865939996588	0.891237887302742	0.928796889988120	0.957056181773161	0.884971589185412	0.931028338086648	0.967189444596456	0.914054569856544	0.887490619012165	0.925739141813031	0.931345324089024	0.860840807698228	0.918470147067360	0.933905230969719	0.933325136804461	0.912139835906437	0.889653295063903	0.935094893852906	0.900564227996529	0.910574648006756	0.946747627742842	0.938363119274267	0.958874508409993	0.881357538006001	0.677099707837445
0.951738355310022	0.968370863900351	0.918460300762692	0.928709427775756	0.904174915634098	0.945342447373252	0.879287134416755	0.878942951731721	0.891207577989304	0.928837848010924	0.957145145351485	0.884910703870612	0.931099531811403	0.967060897914747	0.914042141622573	0.887489693983583	0.925712606974667	0.931432980168197	0.860918633629549	0.918541368535754	0.934090346272627	0.933353785455626	0.912125017444782	0.889731585517781	0.935189340655629	0.900547756099313	0.910590515782053	0.946734736249077	0.938293666307995	0.958791992927618	0.881472399542657	0.676899916105764
0.951776958609754	0.968344613746383	0.918508490746202	0.928781285571908	0.904202855860599	0.945355469981829	0.879194588235086	0.879027115803265	0.891201836804343	0.928909245662729	0.957222497412705	0.884827816072687	0.931100104454929	0.967023399563332	0.914050592213785	0.887325580174976	0.925646580028131	0.931502538306391	0.860955166975540	0.918589620158485	0.934140955386272	0.933313758150771	0.912224074503500	0.889755262434522	0.935172218291656	0.900525615893080	0.910547568278915	0.946637047527423	0.938304473015418	0.958737872725152	0.881464570535440	0.676716241643441
0.951676030458585	0.968258910717782	0.918531561710328	0.928699866057587	0.904122523906639	0.945430627298917	0.879156967657992	0.878952090830840	0.891248461054435	0.928994154710306	0.957103295997897	0.884895042802824	0.931058478081594	0.966805902646445	0.914017060731753	0.887220873623292	0.925757720908899	0.931399876886737	0.860940872907884	0.918651852998887	0.934131556740033	0.933298668451332	0.912310814490451	0.889735313095627	0.935146313122147	0.900644987898581	0.910483390951191	0.946433063752574	0.938264245854201	0.958713416558601	0.881495303233808	0.676611080911543
0.951538623428221	0.968238493158799	0.918509912265420	0.928739719948243	0.904197376874672	0.945523602248111	0.879197251014142	0.879047152926674	0.891340957014044	0.928870387656168	0.956946276955226	0.884891079245251	0.930954606658977	0.966758683983501	0.913935803931528	0.887098639059653	0.925757436738343	0.931271991454450	0.860931125133619	0.918501188125512	0.934113699245996	0.933380832703318	0.912372287031901	0.889684425876879	0.935210351453191	0.900590529836333	0.910475924724714	0.946329234530386	0.938178836868612	0.958629526958541	0.881485750086731	0.676512207854151
0.951507177410938	0.968236158172122	0.918469359308124	0.928835950180102	0.904251534231817	0.945507238020585	0.879209630974019	0.878951289969439	0.891450241358883	0.928723179060721	0.956895526919575	0.884856815144283	0.930883470759409	0.966700481841136	0.913917133896630	0.886900616115310	0.925726781451647	0.931223527430843	0.860971104751801	0.918421115728446	0.934075864843098	0.933389027913745	0.912425808893378	0.889627578911280	0.935168580693736	0.900642414756235	0.910465433229731	0.946233121289002	0.938193380883269	0.958547976776602	0.881510801503592	0.676413593550185
0.951681669473720	0.968113240504125	0.918541861587275	0.928903993662812	0.904288357052095	0.945491350041322	0.879216369949180	0.878916283882539	0.891520499483899	0.928683711031448	0.956923931110300	0.884794398049970	0.930918020378093	0.966750584455596	0.913874575501582	0.886797781115895	0.925626281265878	0.931180416553715	0.860989918974124	0.918405954874831	0.934072156675152	0.933492477347957	0.912491677444052	0.889629399717532	0.935191219048963	0.900661934758658	0.910407144799372	0.946253879648469	0.938145834067494	0.958577887536797	0.881581694538253	0.676325288953626
0.951697282354999	0.968103215338132	0.918635557284765	0.928834821343461	0.904279972492082	0.945398779174365	0.879341505952185	0.878949082882230	0.891588643176202	0.928682854050114	0.957006718099879	0.884795240111724	0.930913308959998	0.966885912903051	0.914038810068212	0.886771950028955	0.925568173042113	0.931320684618070	0.861061649876843	0.918407008768324	0.934040504424552	0.933571251384590	0.912625545527545	0.889710234776774	0.935188807139499	0.900585464025264	0.910307959110209	0.946282410784622	0.938136947048508	0.958567993642819	0.881554867271681	0.676086036931632
0.951721281126473	0.968154802840176	0.918611324371266	0.928908077129397	0.904259005141981	0.945364633206797	0.879402700057512	0.878837352084608	0.891669473156287	0.928643636901620	0.957014668939905	0.884753577550910	0.930789158357733	0.967029679923266	0.913960878272642	0.886781188141005	0.925504197495348	0.931357195634174	0.861177338695233	0.918405971981340	0.933993453011064	0.933532634841981	0.912666609896134	0.889633458966374	0.935135609234024	0.900528038078897	0.910322256093351	0.946449297814591	0.938155060946744	0.958654348556916	0.881540501992798	0.675962905176482
0.951829066116045	0.968256395032739	0.918682838866018	0.929075801879196	0.904186828382469	0.945351890620937	0.879450972243197	0.878679554450009	0.891639690647172	0.928538257012029	0.957050688104358	0.884848942044683	0.930548500809925	0.967059615918711	0.913813470653686	0.886822181370416	0.925673403800439	0.931446577102311	0.861069547267667	0.918327810229545	0.934044805050511	0.933427341479997	0.912667601985222	0.889593722715300	0.935230712660402	0.900494096137809	0.910271205277746	0.946576627751239	0.938128733636636	0.958839068955724	0.881467152122971	0.675820289320726
0.951943260102186	0.968479740019133	0.918858370260838	0.929177167841081	0.904280258145675	0.945228672049626	0.879350227908151	0.878616847171990	0.891453651865412	0.928500464574626	0.957101156794743	0.885062511721795	0.930419319623725	0.967172198133128	0.913781544248851	0.886752633646429	0.925824497589613	0.931477802828309	0.860950124296347	0.918215762053158	0.934103001672802	0.933278550111684	0.912669558457301	0.889584616161063	0.935196118923126	0.900530476543256	0.910259693584025	0.946537186419629	0.938099666290889	0.959044891117901	0.881358387100244	0.675698860966791
0.951917661815774	0.968431613900853	0.918998140269810	0.929196327007542	0.904289766337305	0.945188850765167	0.879199914134950	0.878534519529322	0.891307263095794	0.928480733326059	0.957049499901826	0.885265108674737	0.930498562429441	0.967177285885354	0.913829471178973	0.886761463559484	0.925872661476431	0.931362678336820	0.860817155845597	0.918162307051635	0.934182315622047	0.933250239581053	0.912587220330112	0.889604054634812	0.935228394429087	0.900712571529270	0.910287140930992	0.946422989290884	0.938161584193902	0.959147678055332	0.881339744700879	0.675593287538695
0.951800330572540	0.968291248581617	0.919081624459685	0.929253474168450	0.904383950273667	0.945079235072318	0.879125162582093	0.878606647825189	0.891223871632091	0.928400866496808	0.957022492720186	0.885341897362706	0.930579321441733	0.967342002008297	0.913907583093528	0.886853308489357	0.925793287349919	0.931295456119696	0.860853073594338	0.918088103208518	0.934225012608660	0.933360949214082	0.912594978132986	0.889639334409232	0.935330507007901	0.900753630792699	0.910384840888885	0.946470811036742	0.938167598259391	0.959168749630051	0.881296038892066	0.675448914337593
0.951642172350660	0.968212852451993	0.919059684622580	0.929361960953505	0.904535950483022	0.945033023831612	0.879059653377929	0.878558162444107	0.891226365469261	0.928329016174584	0.957066057321813	0.885292166156942	0.930682402363627	0.967351878563915	0.913936106279229	0.886853195877597	0.925805039698672	0.931293122960267	0.860932037520309	0.918056208948916	0.934244821401244	0.933450692533783	0.912656727064749	0.889661203870274	0.935325057212895	0.900746290408068	0.910485746670274	0.946450237371607	0.938238098647395	0.959267653284277	0.881278598349692	0.675246677411123
0.951574628263658	0.968075968182997	0.919145273844033	0.929437425411796	0.904595233475127	0.945153884529165	0.879119146696173	0.878594463209581	0.891215501377252	0.928459991430543	0.957151205081327	0.885228928869880	0.930834939396840	0.967305142245512	0.913889817018345	0.886882019896012	0.925828805815424	0.931294722163618	0.860968584821330	0.918134500816847	0.934351885830618	0.933500574382164	0.912701145392340	0.889728622271965	0.935383377699435	0.900731905832375	0.910472701177045	0.946525496715704	0.938229830087967	0.959335424969050	0.881393585071491	0.675048642055667
0.951529646908223	0.968145769058015	0.919273510037205	0.929410529903615	0.904510318100352	0.945281500476884	0.879304440461142	0.878673833826984	0.891198064719932	0.928499195490330	0.957129930925574	0.885272512453063	0.930833609644605	0.967331215560714	0.913993602684156	0.886951195187926	0.925949866844179	0.931430934363597	0.861072678994271	0.918173335672026	0.934426753425064	0.933382033146787	0.912917186013420	0.889871765492983	0.935371848705895	0.900768934227894	0.910368755740882	0.946529572658461	0.938328774244807	0.959354004567044	0.881363371759872	0.674773998411290
0.951604380721014	0.968234001978931	0.919311049038283	0.929440992947353	0.904482347592967	0.945251788501316	0.879424828619925	0.878677125318553	0.891223680434761	0.928461337862447	0.957048682954437	0.885316566075584	0.930765487919976	0.967214433022539	0.913952914100861	0.886977460544099	0.926039676872701	0.931414323996724	0.861306053979254	0.918183952739878	0.934415903395142	0.933243669995743	0.912874956277826	0.889988634448043	0.935200787501783	0.900865128755762	0.910381396144858	0.946598055735627	0.938236707297125	0.959240790939463	0.881438887628084	0.674637266352305
0.951684814240953	0.968126494704091	0.919330544333788	0.929466790815395	0.904409978914617	0.945206189744006	0.879436010362101	0.878749612340734	0.891233832889583	0.928472617320759	0.957015997961569	0.885305203361891	0.930642043731851	0.966917797640139	0.913975285739778	0.886973411931066	0.926005010696969	0.931496206942257	0.861423879394839	0.918223698879976	0.934448250926402	0.933242806617067	0.912781784625030	0.890051008052515	0.935117595132984	0.900810635440062	0.910394937001957	0.946554275181005	0.938055918281972	0.959039636286069	0.881548260658823	0.674421389231687
0.951660391982055	0.968223313730390	0.919368168911875	0.929458081564388	0.904435012245566	0.945192502768595	0.879345403536118	0.878830883514794	0.891166577386493	0.928505095424678	0.957041346534966	0.885242038501351	0.930505794654825	0.966767941459844	0.914000325872832	0.886837686396788	0.925884866928927	0.931599413679031	0.861454298170994	0.918228384084313	0.934408961826658	0.933218317523639	0.912763345592111	0.890053359914752	0.935011734250817	0.900696429951010	0.910370375192695	0.946446119171475	0.937988002185952	0.958854369166231	0.881578368196581	0.674209083343026
0.951567484929746	0.968270211379285	0.919351620985700	0.929336566174838	0.904400797851224	0.945261247406668	0.879297345200453	0.878740382176257	0.891143824614278	0.928591169934581	0.956974703671792	0.885348704226793	0.930364191869436	0.966594144136759	0.914067876735326	0.886801206738692	0.925929929401779	0.931585195019181	0.861527141576252	0.918292643709696	0.934395634734560	0.933207025915538	0.912798082440977	0.890072642534501	0.934936225787707	0.900759093584757	0.910321241973628	0.946282102234645	0.937885225916330	0.958752620886501	0.881687562908920	0.674089691273401
0.951465299210678	0.968428234801962	0.919285124243807	0.929398691752032	0.904564878897135	0.945335250157125	0.879363229149070	0.878846797654976	0.891128744062447	0.928539980806918	0.956893161680864	0.885371509371101	0.930215395727737	0.966723788162637	0.914052913412336	0.886832266768461	0.925942175994627	0.931540787947059	0.861599290857044	0.918237864428226	0.934443857097787	0.933216019848814	0.912803351820498	0.890061702545468	0.934941208113035	0.900707086710439	0.910360535043369	0.946261580614577	0.937778588657455	0.958688092291962	0.881772639199916	0.673966268521822
0.951499884095367	0.968570176040210	0.919173009851231	0.929494040129249	0.904701550023617	0.945365886069095	0.879357449684049	0.878776404501989	0.891186414887725	0.928509713671398	0.956894254331153	0.885316846848883	0.930146297055922	0.966850671586748	0.914034945871922	0.886828773462036	0.925962052289396	0.931557911994614	0.861710273430948	0.918251477977000	0.934479314780324	0.933121942502157	0.912802521110679	0.890007042157034	0.934851013356895	0.900776143378018	0.910404324552520	0.946294359731178	0.937822332836560	0.958748722541980	0.881875950129737	0.673794090424959
0.951701620035621	0.968567134711731	0.919120198967218	0.929541725117830	0.904795440917054	0.945466486802307	0.879335318587625	0.878777948073044	0.891226577413771	0.928596703446924	0.956916525855022	0.885363942295735	0.930268482434232	0.967021133861406	0.914003857422923	0.886869117877872	0.925972209765989	0.931581571737511	0.861753389905402	0.918341815114481	0.934503439716097	0.933147713315255	0.912873172922835	0.890020141013204	0.934870855642230	0.900885981958383	0.910356057504288	0.946472114277677	0.937867003464262	0.958903149929687	0.882028632727193	0.673644102940213
0.951690866057812	0.968646839324818	0.919082269359903	0.929480544717116	0.904843924970302	0.945449248631400	0.879411687746390	0.878860966630332	0.891276943358647	0.928726749157415	0.956894484747474	0.885486498326190	0.930407327425563	0.967216831218502	0.914143631188482	0.886911931048207	0.925997169656388	0.931749079758306	0.861786084443386	0.918456651905697	0.934512905520884	0.933155397691148	0.912982476087632	0.890109182168974	0.934923616113554	0.900965746453320	0.910369858840043	0.946612483822885	0.937975383913488	0.958925362689819	0.882060830645337	0.673340999605558
0.951671288889386	0.968665828864314	0.918985602561156	0.929520442064931	0.904924283051093	0.945480951264409	0.879438659129388	0.878815264474000	0.891344851128457	0.928806548301381	0.956791838479814	0.885545396076526	0.930423708655774	0.967263235206644	0.914055691535932	0.886939719170200	0.925953213050182	0.931847716503167	0.861857435915545	0.918583522470693	0.934429622369464	0.933097863581164	0.913040123341352	0.890038670731503	0.934945767594044	0.901038731124616	0.910506358580695	0.946794362148889	0.938074758918349	0.958987549890055	0.882103980447351	0.673176434583798
0.951702206988693	0.968619561805079	0.918958182974905	0.929633951468233	0.905002223167599	0.945611543639638	0.879444862325054	0.878731639925991	0.891373094062583	0.928812312614493	0.956771405140939	0.885636117066757	0.930238864360382	0.967135456490083	0.913954423278413	0.886959439924612	0.926038531147994	0.932027324257506	0.861739944156477	0.918604081645625	0.934497490053994	0.933055735970175	0.913106056494648	0.889958818661228	0.935136818858085	0.901092234313094	0.910522952107197	0.946868481840541	0.938098640117127	0.959042418607696	0.882095470350287	0.673000274642762
0.951746548046833	0.968624324420269	0.918963100906394	0.929683655458619	0.905161172300571	0.945623686319816	0.879332801719187	0.878711232642685	0.891314277768361	0.928875044239458	0.956793650000812	0.885752390671834	0.930081125265976	0.967115327033022	0.913892403967469	0.886809589746273	0.926093721395180	0.932145898582133	0.861658460531606	0.918583160180976	0.934578307332067	0.933033347096286	0.913164572512685	0.889909290075217	0.935090079784825	0.901120336436324	0.910499693988230	0.946785812018090	0.938008533860774	0.959150998948306	0.882070290537340	0.672878556933267
0.951668626261487	0.968468356059938	0.918916439980813	0.929573625624853	0.905131627998159	0.945641450466812	0.879143868579479	0.878606848723154	0.891226591195866	0.928827580204051	0.956734225788926	0.885838681694141	0.930074813502354	0.967062176278486	0.913829841575953	0.886754111293740	0.926052214900595	0.932084694839550	0.861552839952253	0.918500154520317	0.934641935200941	0.933033750433657	0.913086068967742	0.889963556951510	0.935015426836387	0.901209612260033	0.910476766312977	0.946629684276936	0.937882383858708	0.959173072464048	0.882062550875326	0.672811040092601
0.951579996112472	0.968398091874670	0.918833083557500	0.929461014254043	0.905112638814566	0.945536789055907	0.879029567431483	0.878639469609851	0.891104551385990	0.928618250815078	0.956659820265398	0.885840531458711	0.930027299302004	0.967195935267542	0.913838655892596	0.886749168756012	0.925961236599421	0.932015578946337	0.861604487748811	0.918314520857883	0.934595248760108	0.933107719622332	0.912996774816855	0.889982800196880	0.934945898373521	0.901102919044437	0.910402666165815	0.946604414372520	0.937683915057967	0.959146117046666	0.881965767386397	0.672726153923490
0.951511215997107	0.968452402867291	0.918728043143664	0.929379341841807	0.905115435090112	0.945387480619543	0.878955056089207	0.878533547510974	0.890992728668297	0.928381781743974	0.956611806873041	0.885724687418123	0.929999066829043	0.967181363126427	0.913769811444217	0.886643060615358	0.926013611116204	0.931964620462244	0.861687945319637	0.918130858700044	0.934429825199898	0.933159048689477	0.912966516217882	0.889986601333030	0.934845464528542	0.901080808810534	0.910331094173893	0.946543140839542	0.937601787715661	0.959212709286654	0.881830290197350	0.672599784320036
0.951516630005110	0.968497628033117	0.918731282540507	0.929342302726506	0.905181416594380	0.945288358918875	0.878981958168720	0.878474822707710	0.890840113209040	0.928339923741657	0.956637209005980	0.885700148989161	0.930099739575697	0.967111868932080	0.913630454240928	0.886564200026467	0.926076625814868	0.931966655549574	0.861700236617174	0.918038807081181	0.934420543339776	0.933179476013914	0.913017528396842	0.889989139651456	0.934865814605508	0.901055728320786	0.910292564024971	0.946605892542755	0.937547368509852	0.959240106408106	0.881834527039709	0.672542645748459
0.951532717121295	0.968692639837370	0.918837010419376	0.929248243998037	0.905166255304753	0.945280029084243	0.879151299960625	0.878454420846524	0.890678919397540	0.928314009900176	0.956613875770989	0.885708976662681	0.930097414711503	0.967159457798390	0.913627416502353	0.886620776961482	0.926186487512120	0.932152640382623	0.861775597778956	0.918018244449569	0.934458498952309	0.933126720325460	0.913262784146065	0.890036258680753	0.934900426323827	0.901040008976851	0.910310504442642	0.946652707258364	0.937668448856327	0.959252315657012	0.881718529615072	0.672445778104933
0.951666371242591	0.968839562797765	0.918923522424411	0.929261502297794	0.905246481166884	0.945214782372182	0.879260467778873	0.878390101221832	0.890648737025309	0.928329298632032	0.956627758687381	0.885647841816341	0.930074747173057	0.967131178321058	0.913554900051935	0.886727368740248	0.926220543327342	0.932214909461533	0.861931021816710	0.918045312237120	0.934491180715588	0.933077745813685	0.913296149198895	0.890056189095586	0.934874845263968	0.901031128948231	0.910425906127971	0.946730338975498	0.937665866148440	0.959182908606150	0.881795556027796	0.672486902898543
0.951809023782210	0.968724952160667	0.918949255435474	0.929343184364531	0.905220928507200	0.945111111846152	0.879299681331090	0.878372235694628	0.890692282130158	0.928384102599920	0.956713572941661	0.885495460110959	0.930023623100687	0.966995022201295	0.913585850258116	0.886813883839842	0.926204246937108	0.932325906330564	0.861978784171245	0.918120174899241	0.934611818283661	0.933196131428685	0.913281949490567	0.890047593373546	0.934944507562607	0.900910023752950	0.910474756508761	0.946651753428464	0.937543804063568	0.959021415746969	0.881927253614782	0.672431992775912
0.951809123241790	0.968667998945926	0.918960203151206	0.929366211263906	0.905221576002935	0.945013122038855	0.879267851935959	0.878401988660677	0.890705961916352	0.928469912672235	0.956840221721228	0.885302115503665	0.929932923530438	0.967022120417847	0.913637988641565	0.886799123736202	0.926136229405086	0.932416815430450	0.861966740973844	0.918175863594602	0.934613124704588	0.933239523096069	0.913356575146899	0.890040103152540	0.934897737109813	0.900759221133377	0.910446848491577	0.946556011428979	0.937438939027519	0.958896822763026	0.881918018776626	0.672381690348154
0.951656024083283	0.968585280500631	0.918901311670378	0.929226470947161	0.905081633430058	0.945011150204120	0.879229807962979	0.878227734773952	0.890722773647260	0.928588044885602	0.956784167339085	0.885306196422971	0.929801999232299	0.966937302102781	0.913645877030382	0.886806405936071	0.926209920819553	0.932279132947332	0.861877482243590	0.918239453493449	0.934564979578980	0.933289723052593	0.913386172384572	0.890001511099707	0.934828658027033	0.900777917405818	0.910384729597668	0.946415443868680	0.937299803831786	0.958850098621693	0.881922180058152	0.672419001802334
0.951459631017753	0.968624181269936	0.918820355247846	0.929231320447897	0.905072889645064	0.945036815429135	0.879214563578641	0.878240913630795	0.890716493186296	0.928466106964094	0.956702762690786	0.885269578326535	0.929622499466368	0.966998588122418	0.913565316316345	0.886768703233051	0.926183822024506	0.932123195524838	0.861761223624638	0.918086752865424	0.934518736849184	0.933363113216272	0.913390793490477	0.889919321689269	0.934816269680059	0.900666607952856	0.910366452856473	0.946363906598314	0.937133438128425	0.958775113726585	0.881862772989563	0.672445213585406
0.951363525209696	0.968704239271413	0.918758711170026	0.929295975212045	0.905024329469388	0.944988314610608	0.879152501295305	0.878093473601061	0.890704953151250	0.928280855789606	0.956684456914606	0.885189746339004	0.929521479345256	0.967011641896750	0.913520935857816	0.886635309747297	0.926124295836516	0.932062205531540	0.861705547967269	0.917976302566133	0.934482699934004	0.933341472851190	0.913388916958140	0.889788788754958	0.934691587296456	0.900692804907180	0.910314292650197	0.946307000441217	0.937114256698353	0.958701149458305	0.881789491463573	0.672437405877574
0.951492183787594	0.968652895477086	0.918825496587645	0.929318281061395	0.904967474006300	0.944996694137154	0.879097405057931	0.878031475775211	0.890694575600916	0.928171679724668	0.956704498143377	0.885140687218937	0.929568909187793	0.967080241541413	0.913445385439820	0.886533145482513	0.925974688088542	0.932026400763010	0.861640309989608	0.917890074762640	0.934491147850911	0.933430883915537	0.913398616906017	0.889757060514068	0.934621604967510	0.900709099057134	0.910211133667321	0.946359516417377	0.937097602304589	0.958715856664741	0.881811623218083	0.672433566820187
0.951455376595358	0.968647057476483	0.918906687986308	0.929219854023507	0.904883974645690	0.944931336047055	0.879186357869025	0.878038798355555	0.890717696008548	0.928109156157666	0.956751212714202	0.885121392095953	0.929605293495027	0.967205572761417	0.913556289129620	0.886449866355502	0.925842557009923	0.932139555145828	0.861626686185326	0.917818507675840	0.934482780974619	0.933452810701526	0.913469392480381	0.889819744091441	0.934549283351082	0.900664709683801	0.910086606871190	0.946370419683521	0.937142328064173	0.958644043965212	0.881751420893404	0.672298244633680
[truncated: 16,313 more rows]
