# Supplementary material for: Dynamical Hurst analysis identifies EEG channel differences between PTSD and healthy controls
Source: PLoS One. 2018 Jul 3;13(7):e0199144. doi: 10.1371/journal.pone.0199144 (PMC6029761; doi:10.1371/journal.pone.0199144)
Supplement: S1 Appendix — Zip file containing files: Standard Deviations of Healthy 1 - H3_w3.txtStandard Deviations of Healthy 2 - H4_w3.txtStandard Deviations of Healthy 3 - H5_w3.txtStandard Deviations of Healthy 4 - H6_w3.txtStandard Deviations of Healthy 5 - H7_w3.txtStandard Deviations of Healthy 6 - H12_w3.txtStandard Deviations of PTSD 1 - P1_w3.txtStandard Deviations of PTSD 2 - P2_w3.txtStandard Deviations of PTSD 3 - P8_w3.txtStandard Deviations of PTSD 4 - P9_w3.txtStandard Deviations of PTSD 5 - P10_w3.txtStandard Deviations of PTSD 6 - P11_w3.txtHurst Values of Healthy 1 - Hurst_H3.txtHurst Values of Healthy 2 - Hurst_H4.txtHurst Values of Healthy 3 - Hurst_H5.txtHurst Values of Healthy 4 - Hurst_H6.txtHurst Values of Healthy 5 - Hurst_H7.txtHurst Values of Healthy 6 - Hurst_H12.txtHurst Values of PTSD 1 - Hurst_P1.txtHurst Values of PTSD 2 - Hurst_P2.txtHurst Values of PTSD 3 - Hurst_P8.txtHurst Values of PTSD 4 - Hurst_P9.txtHurst Values of PTSD 5 - Hurst_P10.txtHurst Values of PTSD 6 - Hurst_P11.txtOriginal Data Healthy 1 - H3.txtOriginal Data Healthy 2 - H4.txtOriginal Data Healthy 3 - H5.txtOriginal Data Healthy 4 - H6.txtOriginal Data Healthy 5 - H7.txtOriginal Data Healthy 6 - H12.txtOriginal Data PTSD 1 - P1.txtOriginal Data PTSD 2 - P2.txtOriginal Data PTSD 3 - P8.txtOriginal Data PTSD 4 - P9.txtOriginal Data PTSD 5 - P10.txtOriginal Data PTSD 6 - P11.txt. (ZIP) [file pone.0199144.s001.zip › Hurst_P2.txt]

0.942097025939464	0.927217566607691	0.910672247365004	0.870384768775517	0.887423146707595	0.866114536190521	0.882665587768335	0.883356338100433	0.917717918895374	0.891974890526826	0.886083857237828	0.917654218923034	0.894445299952922	0.868963423407931	0.895544688588860	0.872761619935801	0.968000585984672	0.926279958153153	0.863371457219641	0.872009370347017	0.888953492683359	0.920811681960475	0.873151244996140	0.854243565789770	0.882304031658532	0.865207601261239	0.910712511329372	0.888516046633519	0.907235307855886	0.912091469396489	0.857407075889515	0.839005347666033
0.941990171956308	0.927234211762172	0.910743463890678	0.870283581465815	0.887362967723357	0.866101402158480	0.882665564146985	0.883237403525296	0.917767937856683	0.891893320817888	0.886160435669427	0.917559777521145	0.894531793648083	0.868920512739055	0.895400610235580	0.872725572108478	0.967933904345475	0.926240223461138	0.863331014868715	0.871863768031483	0.888845420180908	0.920715912515353	0.873113042386950	0.854216539844699	0.882424078119338	0.865190073053867	0.910822397321936	0.888441623483353	0.907232144617358	0.912087195349961	0.857393825220257	0.838873888350621
0.941839489648335	0.927287022432178	0.910735677089489	0.870302226471086	0.887379247771445	0.866050988963618	0.882721667325020	0.883142554963127	0.917803937127337	0.891810580686631	0.886208991161152	0.917565337747394	0.894655581045131	0.868920807254303	0.895381497646324	0.872874107883999	0.967879693576164	0.926239772009110	0.863337689304649	0.871762064996233	0.888853681906198	0.920752389291365	0.873115974097350	0.854243674370446	0.882429904271531	0.865198338437318	0.910823028310075	0.888493137335619	0.907198705117871	0.912037233586209	0.857363318998462	0.838788610893907
0.941677727756547	0.927350070056441	0.910723138423202	0.870413114868066	0.887440657884401	0.866024932100456	0.882811023326939	0.883135415640722	0.917782568036717	0.891815983681290	0.886235442313919	0.917604566656959	0.894616932427923	0.868912421515182	0.895399767505616	0.873055529654684	0.967890003205586	0.926296607872615	0.863424087447767	0.871769166507807	0.888808778157848	0.920824511616361	0.873259498504016	0.854292695658526	0.882406095911647	0.865301799182569	0.910819507335747	0.888650794837325	0.907172380408974	0.912043242323095	0.857383879464971	0.838777851447408
0.941447922054640	0.927260542103313	0.910645342906886	0.870598756575560	0.887464301046220	0.866144036338083	0.882788430225215	0.883122333290821	0.917794270177321	0.891845165643625	0.886279834192208	0.917640968563779	0.894569787730289	0.868858151793515	0.895405047526693	0.873160049910090	0.967856356243123	0.926275598708504	0.863448879206913	0.871772225249439	0.888888798387350	0.920866349589909	0.873331968315651	0.854273438304318	0.882403023313778	0.865296066065592	0.910757743000967	0.888737858316509	0.907184376915511	0.912177189782240	0.857433991734613	0.838766912962039
0.941384445986321	0.927205414694567	0.910569017592041	0.870729236832473	0.887569060004178	0.866264921272412	0.882857344404969	0.883074885729678	0.917872996530271	0.891940420770915	0.886221236297481	0.917707449515161	0.894473881567405	0.868913360128788	0.895411488069806	0.873065027582665	0.967761793278203	0.926357388612202	0.863485358727716	0.871804071758468	0.889038977966589	0.920966106982678	0.873479219998159	0.854205439615974	0.882382167833030	0.865323930968473	0.910761422385127	0.888788699649710	0.907141063625181	0.912200592865675	0.857569877304216	0.838857810197836
0.941391464271602	0.927254908067079	0.910511428125617	0.870880362605768	0.887586432545971	0.866327149511976	0.882861710243234	0.883095782833297	0.917795414561832	0.892017423484311	0.886144171551939	0.917750235614522	0.894379178586550	0.869011580152033	0.895461858516395	0.872990828171587	0.967827630628448	0.926353815638981	0.863489471923059	0.871869243777630	0.889106439121364	0.920973287805691	0.873524230926685	0.854172551672889	0.882243610216067	0.865431274157437	0.910787284231170	0.888775975894977	0.907054212599586	0.912209915417126	0.857644701282904	0.838978650133097
0.941350880598284	0.927271507492566	0.910483226430314	0.870904105681911	0.887533906983388	0.866353576807430	0.882918711666804	0.883068220652986	0.917862313229721	0.892057042881494	0.886090725529784	0.917779216155144	0.894344326283659	0.869055362857153	0.895454144597294	0.872948501111065	0.967750003837956	0.926291638576753	0.863513273059802	0.871953122177716	0.889118658255358	0.921048395832661	0.873561597242138	0.854156152915638	0.882159175264628	0.865546218236849	0.910763435498890	0.888819051084756	0.906999345815296	0.912206386780755	0.857694118100941	0.839033147055141
0.941374955836821	0.927252678150251	0.910439761813936	0.870907462029014	0.887440062772034	0.866396011111882	0.882856578939036	0.883063658873464	0.917780744568897	0.892051912007749	0.886068482086057	0.917818973876524	0.894301524279014	0.869076197570752	0.895462414024756	0.873013517323370	0.967693109857296	0.926228660409087	0.863497991776877	0.872008258600605	0.889125351235440	0.921053616372137	0.873534966844748	0.854175953071554	0.882070437504460	0.865518873583114	0.910748133075853	0.888815083736984	0.906974618768065	0.912229075036027	0.857644917512013	0.838948200111809
0.941483007185444	0.927241695980263	0.910415960423474	0.870903893836235	0.887412074847812	0.866309093177429	0.882763009334045	0.882892536686528	0.917742352351798	0.892079695638855	0.886013408778942	0.917711836349853	0.894272285591811	0.869134836189712	0.895375171690263	0.872989520699645	0.967713657516664	0.926243625129288	0.863484512064246	0.871912340924704	0.889006712322040	0.920932816528852	0.873419465932355	0.854076398234116	0.882053872317242	0.865435959002730	0.910589924807797	0.888740958683849	0.907064654699545	0.912219175369428	0.857628005271606	0.838821352577349
0.941573334289385	0.927160875430567	0.910317085691420	0.870855079857168	0.887421729857368	0.866229944940722	0.882663168127436	0.882732865927252	0.917652229219605	0.892007437155684	0.886019009192071	0.917598169146901	0.894350203318765	0.869044264878218	0.895335448132502	0.872991562279445	0.967747865953877	0.926176918219449	0.863473465240041	0.871798183791288	0.888974210381116	0.920857601349475	0.873283631867987	0.853958533796933	0.882094958987416	0.865345062162546	0.910490618172082	0.888693481198920	0.907106946863556	0.912089845796261	0.857619183920324	0.838697307585327
0.941533509766571	0.927210448744558	0.910305383195120	0.870824669256884	0.887377615368536	0.866165925708003	0.882570221063776	0.882596222802717	0.917573324469161	0.891938335282747	0.886000804955341	0.917519115604278	0.894362322374831	0.868890688093208	0.895295186726213	0.872908615883101	0.967783135343346	0.926170782621083	0.863439910633045	0.871707742916133	0.888862306772826	0.920819040206120	0.873311526006326	0.853900046210415	0.882098262486500	0.865391812527283	0.910395990254532	0.888711381290463	0.907120217569874	0.912039436735032	0.857598614484054	0.838617152371779
0.941429703122214	0.927130576133559	0.910259464474502	0.870885987081423	0.887389206527302	0.866133811488980	0.882400506843107	0.882517260072324	0.917403689094949	0.891859245413846	0.885985372663728	0.917519945177104	0.894467011792990	0.868925003315595	0.895217637669350	0.872825200755698	0.967816240440517	0.926178343224792	0.863396409335880	0.871612890657391	0.888791027934853	0.920797979813859	0.873226744016292	0.853806497314817	0.882146526249229	0.865402604435278	0.910285554654644	0.888594859894474	0.907071022989452	0.912081983139582	0.857514983922477	0.838548623715463
0.941406966156457	0.927053541412270	0.910271518827306	0.870906975933371	0.887498941609809	0.866207732624346	0.882343941455295	0.882404775765929	0.917289803833539	0.891774130810255	0.885939317168013	0.917527414590174	0.894461114401541	0.869074225199078	0.895185202806304	0.872685910633016	0.967830600533220	0.926310233394435	0.863302305032209	0.871501751290069	0.888746911850619	0.920834921237821	0.873227258692214	0.853685298488514	0.882161923510602	0.865468289719842	0.910361124782130	0.888556017917396	0.907039948405912	0.912060485918286	0.857454357122326	0.838489252262871
0.941245963357567	0.927077460127592	0.910229473081855	0.870924642669966	0.887518274455075	0.866245054411233	0.882210361456111	0.882410378827796	0.917179542890266	0.891732974300116	0.885817633881351	0.917511859457617	0.894390787734222	0.869189734376791	0.895144348387672	0.872652691786205	0.968027158180179	0.926445386292609	0.863174160854081	0.871486382996472	0.888744525551080	0.920839265105835	0.873126157211148	0.853658840881628	0.882088783110295	0.865585884956952	0.910378554456550	0.888552456338047	0.906950622586147	0.912083532792904	0.857319486865767	0.838500082013900
0.941034504665441	0.927080323928429	0.910191752411105	0.870880325747932	0.887566141190242	0.866198393034133	0.882143869575988	0.882400521188399	0.917227171731770	0.891702424043685	0.885788379769150	0.917577397005977	0.894356346469021	0.869246282521969	0.895065923505306	0.872597092303825	0.968061564023441	0.926600548908993	0.863100190779942	0.871464358003171	0.888803787706778	0.920913611403947	0.873049451762288	0.853664974840675	0.882094917963160	0.865635530626766	0.910334725963852	0.888514785578952	0.906906711870248	0.912179729697010	0.857204024465787	0.838483867013307
0.940934939096347	0.927014355484940	0.910233187848398	0.870871968463688	0.887584311814076	0.866154840861174	0.882068207421720	0.882415758222951	0.917145336824119	0.891611616466494	0.885794286270789	0.917686575599852	0.894296613582673	0.869213985329522	0.895089032412202	0.872560085039884	0.968062967131856	0.926663094424502	0.863035182254134	0.871369447841581	0.888831202324886	0.920944974035348	0.873071067587095	0.853642831051350	0.882087183025300	0.865641576152411	0.910378774200690	0.888416935490167	0.906800897095778	0.912194539379364	0.857096764614747	0.838425151952251
0.940856218708269	0.927071307633515	0.910280541589813	0.870887772244187	0.887565707609543	0.866116103376475	0.882086418031379	0.882415521963488	0.917212711528447	0.891601687598046	0.885709538478728	0.917697747054743	0.894250430516925	0.869216156030643	0.895022585166653	0.872545651440997	0.968075247561399	0.926691770197313	0.863037045945229	0.871305470757322	0.888767982440546	0.920888949787971	0.873016550348597	0.853552919440069	0.882049818390481	0.865658559132501	0.910447041500012	0.888296240344425	0.906709928951926	0.912255632740947	0.857098615070814	0.838404746760048
0.940839199392367	0.927189278925357	0.910178235008901	0.870950382564072	0.887553786709090	0.865990211247821	0.882125355925449	0.882442971799993	0.917244914386188	0.891582956584520	0.885666394554543	0.917712427287332	0.894243377959593	0.869208905038830	0.895046030837016	0.872714604397799	0.968096511754059	0.926671594632021	0.863062049825120	0.871275837261086	0.888847963204113	0.920918565490519	0.872961037297420	0.853537878624222	0.882004941723107	0.865691180229386	0.910462623250084	0.888349643960646	0.906614804947330	0.912190135786480	0.857147385916687	0.838420406904324
0.940772126211293	0.927288217925403	0.910092246603142	0.871008737399526	0.887589686027202	0.865907839802460	0.882176226265055	0.882532796537706	0.917283453874328	0.891644368673091	0.885658158251513	0.917673375699770	0.894190008145846	0.869176598482159	0.895116427364387	0.872920031870540	0.968111251657063	0.926649387830052	0.863112150272921	0.871357557546939	0.888840267927759	0.921018395036296	0.873037942564215	0.853599779137831	0.882010499812968	0.865734106355693	0.910481772765094	0.888456279784498	0.906624033564587	0.912182168742045	0.857167862839977	0.838479293824073
0.940657458214436	0.927238195884312	0.910044333024859	0.871025496428294	0.887535697173447	0.865962402437462	0.882088021201063	0.882599709797439	0.917343837156224	0.891686777518828	0.885652002272888	0.917562787040137	0.894161432020101	0.869120991922575	0.895098171073447	0.873077199149865	0.968074744618808	0.926550930162666	0.863073038754521	0.871389425165855	0.888903379486854	0.920999536849996	0.873037817718881	0.853639091724095	0.882120178862463	0.865583289925018	0.910457242895082	0.888494636332129	0.906673632761244	0.912238499028741	0.857225496988022	0.838513098288539
0.940680264284506	0.927198937475580	0.909997193838652	0.871032909801233	0.887563441383335	0.866063697717203	0.882074822251747	0.882592236528407	0.917491261192264	0.891779049843512	0.885628073946816	0.917486958126845	0.894074765400089	0.869132311823375	0.895068273198770	0.873049060000127	0.967941568108152	0.926580334081940	0.863008795465701	0.871407370233041	0.889046402775170	0.921015385701429	0.873045278443183	0.853663024264627	0.882152020977938	0.865463793988927	0.910434275590890	0.888544867949875	0.906621703411447	0.912230510528750	0.857329725235337	0.838608431551143
0.940668637825189	0.927186217218459	0.909938566540838	0.870991716644530	0.887510534553186	0.866070972352446	0.881977361208268	0.882639092894268	0.917506477494527	0.891798044255740	0.885553992661177	0.917347599728594	0.893982658108522	0.869103584527701	0.895051694356877	0.872981115327323	0.968017549000803	0.926570727282448	0.862865507372031	0.871454903337985	0.889091775949585	0.920919042203382	0.872954112774024	0.853783634282964	0.881999952909948	0.865409889257332	0.910350417154704	0.888616958774279	0.906487274073488	0.912194385399249	0.857347654480528	0.838718124624943
0.940647728664210	0.927085296161497	0.909954954761785	0.870883628443267	0.887445860087408	0.866014935624647	0.881960257291597	0.882651331413056	0.917667037782761	0.891815423938066	0.885506494124331	0.917283348045350	0.893960218825105	0.868990452652839	0.895004927294359	0.872950228322392	0.967982899524653	0.926522202583366	0.862766476525337	0.871530494597419	0.889104831923930	0.920907026823310	0.872901812049324	0.853891037748367	0.881941719500247	0.865375049053019	0.910270207103123	0.888654792482533	0.906396984275970	0.912122369958078	0.857382027139104	0.838766132389937
0.940646121562674	0.926910349871701	0.909969123240224	0.870892305491618	0.887385185604654	0.866005602848749	0.881937005835208	0.882700322268860	0.917639226489637	0.891847119098837	0.885514561847655	0.917236047639740	0.893907546345085	0.868877953220488	0.894989914470908	0.873016939376894	0.967943987371774	0.926482809755359	0.862690743978456	0.871628381223827	0.889088697804380	0.920838458397066	0.872918512514723	0.854014767005814	0.881885687815821	0.865223565364344	0.910245759763407	0.888637548679483	0.906336482416794	0.912076347403935	0.857335465786717	0.838731325558633
0.940671473535172	0.926831250998599	0.909927016617628	0.870916637936203	0.887376924477575	0.865887216258396	0.882001169775492	0.882568852272444	0.917674505141708	0.891918542877083	0.885483691578599	0.917143615214068	0.893882357136509	0.868886927577544	0.894976178301066	0.873013948514833	0.967992708992954	0.926553494150361	0.862673929855113	0.871626622145984	0.889005641745399	0.920718405553648	0.872955485276787	0.853994649004195	0.881854545107253	0.865134332672171	0.910252548010663	0.888562555298204	0.906363723724945	0.912062392798335	0.857277867410173	0.838649874587610
0.940777592818524	0.926769695484862	0.909872007835692	0.870936569801801	0.887389288656715	0.865767383634325	0.882086638208100	0.882421878143068	0.917656459508618	0.891899483519802	0.885502650028312	0.917150860865314	0.893956977670753	0.868895949786692	0.895039283331726	0.873046300701965	0.968038966475550	0.926531418808050	0.862683083595390	0.871611406586166	0.889084202251840	0.920701035143900	0.872998278235846	0.853949120389752	0.881787607685423	0.865086752131213	0.910344681121021	0.888540684274259	0.906386393034233	0.911981580175651	0.857251702523656	0.838596751068766
0.940793893500952	0.926800617384218	0.909938588272740	0.870958529543501	0.887399703499193	0.865723487510140	0.882243129971668	0.882349613998145	0.917683472135012	0.891889517987752	0.885552552901516	0.917226510449692	0.893936543247107	0.868789663753367	0.895128357539989	0.873040590009728	0.968095349814094	0.926515388933575	0.862766907714587	0.871623287494886	0.889036188665420	0.920705861535513	0.873219644370719	0.853921842128105	0.881751976247091	0.865165252778500	0.910507667505523	0.888599694064415	0.906407150148385	0.911941001337747	0.857242481028775	0.838582952977462
0.940807677122557	0.926738955937239	0.910019835760222	0.871027339313464	0.887408936882988	0.865678394648911	0.882266366050971	0.882372523644917	0.917649357193579	0.891942158812672	0.885596821785839	0.917329834056616	0.893988371579466	0.868825127021346	0.895218650757396	0.873090770163215	0.968150023214950	0.926502165828765	0.862868136398470	0.871645573393677	0.888982775503245	0.920672873711272	0.873272159088997	0.853884147872770	0.881756948105853	0.865237394231758	0.910597946362103	0.888535025351740	0.906399754686987	0.912024921485281	0.857291625177508	0.838568588484469
0.940938108358310	0.926685475616103	0.910087229032487	0.871063287134260	0.887514476586658	0.865707884464014	0.882291417345109	0.882350679414777	0.917733826433195	0.892011294447322	0.885539687120234	0.917383551812541	0.893979620709468	0.868895803234378	0.895312040068240	0.873087128919994	0.968209450590282	0.926627777772983	0.862895589334553	0.871673002237125	0.888908975394095	0.920696459351232	0.873348442796865	0.853797052574715	0.881737771961279	0.865305678582655	0.910758457709071	0.888586658237744	0.906452142385291	0.912093445871823	0.857392482701715	0.838532490152099
0.940970939675724	0.926778661353316	0.909989179929251	0.871064201198156	0.887556405487718	0.865754588840132	0.882220289058861	0.882476355231851	0.917747740939143	0.892139752422237	0.885356046627260	0.917279581015168	0.893933267036842	0.868953219314574	0.895350067743218	0.873188805671084	0.968414701122729	0.926641020535940	0.862933436626462	0.871797026144343	0.888886851435660	0.920716471743930	0.873304380113154	0.853806252125741	0.881627346537457	0.865345586145063	0.910849909822473	0.888685932952487	0.906429963475088	0.912210039526988	0.857430332024485	0.838499522809726
0.940999574600070	0.926856089621508	0.909913666202617	0.871001765822271	0.887596923986920	0.865727822962582	0.882249619507994	0.882548459502785	0.917881467503226	0.892287924202988	0.885272417577445	0.917237135887573	0.893995252329315	0.868927113310420	0.895311882337323	0.873321216711981	0.968463081177920	0.926662117273485	0.863003438177456	0.871921147461019	0.888924084860179	0.920815992745310	0.873274036857359	0.853832970085734	0.881621254477995	0.865348770351239	0.910843533602344	0.888783912415238	0.906461799621494	0.912350509387011	0.857502790831811	0.838429508179373
0.941017025363588	0.926849937442944	0.909881146722788	0.870975025331731	0.887578253536731	0.865721484499016	0.882232955094624	0.882624151939770	0.917860637929959	0.892370678526809	0.885287504071490	0.917233729740808	0.894079657985249	0.868844143213159	0.895294065599165	0.873414968572899	0.968408833290676	0.926579385188006	0.862992349733416	0.871981568739900	0.888919178485742	0.920886850518546	0.873329037081991	0.853862252806298	0.881670775326828	0.865322662375598	0.910898004618301	0.888840059459394	0.906484605517216	0.912429130892367	0.857526468546499	0.838303649647666
0.940905175141389	0.926919499558334	0.909881642149113	0.870938395429337	0.887528278016714	0.865715984582249	0.882280796769794	0.882640516165337	0.917961630560349	0.892472410301065	0.885218009711917	0.917160292987257	0.894137910679168	0.868850776556197	0.895155436363104	0.873462230841586	0.968306556995296	0.926547776362480	0.862972681767398	0.872027381668888	0.888824503861361	0.920839235248189	0.873346672377314	0.853852568533637	0.881725194912868	0.865305736043334	0.910967332142559	0.888812518939829	0.906516412133533	0.912486686494679	0.857575880863016	0.838196003100422
0.940837345041229	0.926984035355019	0.909824260517343	0.870946173257682	0.887522931104188	0.865677347632238	0.882310145337464	0.882640678898217	0.918013641117363	0.892505995061339	0.885192778112667	0.917124759283516	0.894242062750920	0.868832061746552	0.895113319165321	0.873639198535944	0.968182701942437	0.926559324987939	0.863006453165550	0.872036090638470	0.888853584110377	0.920892845202832	0.873353562595925	0.853873083967571	0.881699702250211	0.865268554785660	0.910911288720988	0.888893742349620	0.906489110502216	0.912456169779637	0.857576040787782	0.838111627450592
0.940775091940243	0.927017680658144	0.909786489524100	0.870979915740069	0.887537312631270	0.865615867934786	0.882309807137892	0.882673360312959	0.917988678320954	0.892548359691345	0.885220562100233	0.917058831823528	0.894193233961606	0.868754135568018	0.895123096806423	0.873787760867430	0.968112802110431	0.926601829061726	0.863081999681666	0.872076482725567	0.888793076988959	0.920933698122015	0.873443184074339	0.853914499584768	0.881662125439027	0.865275705286424	0.910857077910545	0.889007184917684	0.906498292819968	0.912442270695764	0.857607532791929	0.838090327976498
0.940659105775420	0.926871510077458	0.909766762785748	0.871031869729300	0.887525237896301	0.865639198562668	0.882225183641784	0.882671246331623	0.917950271006518	0.892545685938186	0.885331339916399	0.916999663234635	0.894159127393018	0.868631279595070	0.895120675464750	0.873831181807504	0.968038289988890	0.926598778526965	0.863089410002572	0.872079343762380	0.888808391466112	0.920923200908660	0.873402943223426	0.853903616982985	0.881692700473373	0.865141796328651	0.910813224127949	0.889021111542020	0.906512797413143	0.912533780066748	0.857676250719617	0.838077224211888
0.940681045277649	0.926736208955882	0.909824278029274	0.871020359188284	0.887604478552101	0.865630721716602	0.882254699308784	0.882615247766123	0.917980652143497	0.892602446891327	0.885389908605383	0.917024925781153	0.894101744638994	0.868639173092861	0.895154046688775	0.873701122002803	0.967888405139746	0.926740028617145	0.863067378762275	0.872069690843854	0.888895410868645	0.920974137621520	0.873428567201064	0.853824475274279	0.881749025730465	0.865045891049208	0.910843176748218	0.888993172451440	0.906474985881450	0.912567264873725	0.857747616810670	0.838155675688769
0.940763660987309	0.926765064393274	0.909919480008672	0.871014031109290	0.887608794997975	0.865597213888158	0.882240570562904	0.882596808239080	0.917871975963450	0.892579964963605	0.885431605375680	0.917086850133657	0.894084072340433	0.868743388631890	0.895238001085375	0.873592134337399	0.967907944695511	0.926823064566028	0.862990853841055	0.872065883174939	0.888938295681297	0.920941522732328	0.873363166726192	0.853799087628990	0.881691767131253	0.865098262798661	0.910902606235635	0.888934144168257	0.906398022306791	0.912622274015201	0.857733241741514	0.838265180136729
0.940770109254266	0.926769500818024	0.910017038031924	0.870923548881480	0.887528625471803	0.865587724190866	0.882292642395942	0.882543093187413	0.917927635644712	0.892550845606957	0.885473912307510	0.917184456786613	0.894142544859442	0.868880234902631	0.895308589463224	0.873553942721744	0.967814928675016	0.926874123909407	0.862961014320260	0.872091972560073	0.888936628901386	0.920988683684751	0.873343562959365	0.853771462464862	0.881717914579771	0.865232936887404	0.910942678579858	0.888945864102899	0.906360863004279	0.912729196244110	0.857719440042426	0.838322698900637
0.940813968761405	0.926765892432653	0.910104350853493	0.870895441748754	0.887448498634150	0.865656679880296	0.882272417533470	0.882554896046427	0.917815040365698	0.892511945698011	0.885545580666918	0.917306611772167	0.894155597870124	0.869024421900187	0.895418558445275	0.873657127007141	0.967740824429518	0.926910433336219	0.862898471361172	0.872129038760142	0.888969789739359	0.921011685510295	0.873310841749932	0.853817483671254	0.881762760875506	0.865316839769339	0.910981396232192	0.888961884295603	0.906372110732081	0.912875497690112	0.857657587224292	0.838250636275727
0.940893964102096	0.926813602255235	0.910169116397388	0.870896312440421	0.887460243507666	0.865620507983498	0.882272865701111	0.882448854012707	0.917795375802629	0.892556881806004	0.885548008842251	0.917331806751409	0.894184865413503	0.869221104947637	0.895442987262072	0.873673172004535	0.967744539468321	0.927024459361195	0.862886948852757	0.872081929745511	0.888888443949126	0.920906586415241	0.873239282054911	0.853781960510897	0.881868105620266	0.865385987745779	0.910915055222737	0.888944257559133	0.906493729961083	0.912992946519801	0.857657777505727	0.838135133035352
0.940982220031192	0.926820275041450	0.910151399733825	0.870910094360972	0.887520431991751	0.865606596790409	0.882306224016344	0.882377999351280	0.917787553733996	0.892544842188071	0.885585616937861	0.917358817690446	0.894310042058198	0.869260878114964	0.895513567152665	0.873730642998225	0.967739388758275	0.927043677330001	0.862919092372843	0.872035554846425	0.888880469278616	0.920882179960740	0.873199229759676	0.853730125739299	0.882013506054757	0.865420411164575	0.910933584836930	0.888989171928858	0.906551785252418	0.912976666532619	0.857680224761809	0.838012850593852
0.940977970819888	0.926950635726171	0.910182765474782	0.870972013556269	0.887526764997761	0.865642177262469	0.882356764870346	0.882368053363716	0.917792091085868	0.892574774126912	0.885595265239882	0.917377655002218	0.894336232085397	0.869133077152649	0.895571434793843	0.873743210068790	0.967752730108204	0.927087634265509	0.862937124761470	0.872052544204175	0.888798604663055	0.920913643704273	0.873320119966382	0.853739864613307	0.882070646953275	0.865531378391936	0.910940302169474	0.889099199024247	0.906580478173796	0.912981880823621	0.857673606518761	0.837924250413207
0.940963511931472	0.926959922608710	0.910148648198284	0.871062799637976	0.887559982186181	0.865652953143123	0.882308259825170	0.882409802060495	0.917695480344056	0.892617881545552	0.885603057052944	0.917399887712173	0.894439147827261	0.869159806212774	0.895569778980203	0.873737003940791	0.967769607829587	0.927095232497966	0.862956798906771	0.872091960675722	0.888745754467361	0.920958972890857	0.873351627984835	0.853748227764576	0.882110607282327	0.865521124879673	0.910890825650032	0.889086932810074	0.906562809810688	0.913042814470205	0.857638370437274	0.837826512710398
0.941073942857225	0.926960729393123	0.910170341745206	0.871068659860018	0.887670641193272	0.865713255235301	0.882336249153890	0.882371527965469	0.917700110366181	0.892667718393264	0.885608694716338	0.917388826803556	0.894418310009027	0.869253506530162	0.895572432651720	0.873666605282409	0.967771083582606	0.927200466175253	0.862910767753933	0.872146580441798	0.888703588178299	0.921050767787402	0.873414126559037	0.853706334861909	0.882105864878863	0.865480868735886	0.911023831941652	0.889092312604036	0.906589495383530	0.912984359003434	0.857638399567736	0.837726554973107
0.941079475163383	0.927051707874201	0.910148667291254	0.871020036637176	0.887690023667546	0.865722068126458	0.882232966447557	0.882430997234401	0.917669034615172	0.892769917001707	0.885559460722480	0.917290850710745	0.894368278132518	0.869233169900950	0.895532953927821	0.873647521055712	0.967956802211467	0.927305806159561	0.862796677609050	0.872274550728718	0.888673158486718	0.921067520240035	0.873316863222070	0.853731203724269	0.882048745446398	0.865468510679921	0.911065365409336	0.889099723540917	0.906566968675255	0.912915684959228	0.857573016059551	0.837678603659703
0.941004724706887	0.927080000984134	0.910148704055989	0.870918816535639	0.887692245701373	0.865611657051505	0.882145000481792	0.882414703319033	0.917725469423050	0.892825225422603	0.885574542063340	0.917257017019435	0.894354226800139	0.869131788179934	0.895401959107944	0.873542563503311	0.967989654263186	0.927432589148975	0.862700874404958	0.872343208784596	0.888659788517370	0.921114794214461	0.873190479787994	0.853794675716548	0.882054639990883	0.865392798879189	0.910990639735628	0.889008290680308	0.906584115697657	0.912875516364628	0.857518767534791	0.837607799808547
0.940977933890724	0.927000472429006	0.910192282372058	0.870878476064969	0.887663569060997	0.865513762198221	0.881998779764472	0.882406696485995	0.917606910227296	0.892767026034810	0.885580137509582	0.917254493767476	0.894269056522838	0.868972275639570	0.895322131886730	0.873414710972315	0.967918433466104	0.927419163503402	0.862566222713387	0.872258173676080	0.888592685868804	0.921076596020885	0.873123297489917	0.853770358401673	0.882065403766308	0.865286453731741	0.910957624190115	0.888822492663781	0.906536174869603	0.912774095498736	0.857451216541668	0.837485037137443
0.940908248014015	0.927004364808965	0.910215152815248	0.870843510966313	0.887616746430957	0.865441963930346	0.881938718376947	0.882329970416724	0.917616236170573	0.892714715801749	0.885504085064611	0.917197246699213	0.894192577703973	0.868975757583522	0.895177771308163	0.873303252914411	0.967835028021081	0.927358489537268	0.862485435025877	0.872166861843471	0.888435815236260	0.920948424958603	0.873004447596184	0.853628609855553	0.882030109706316	0.865193801891685	0.910969217860070	0.888621235130999	0.906464292063809	0.912713111945505	0.857426272932172	0.837390569764777
0.940862587153442	0.927047081784398	0.910099195621231	0.870868296999779	0.887619170904933	0.865337542483447	0.881913664844188	0.882269872014847	0.917566323490886	0.892627503264385	0.885467313428912	0.917185548571774	0.894174469390429	0.868972700858687	0.895178761776370	0.873377126947827	0.967777972545959	0.927269442473415	0.862456043981447	0.872053251239254	0.888404755854026	0.920892189351327	0.872880650852259	0.853550811434825	0.881986013983333	0.865165766653576	0.910953552090305	0.888618852278317	0.906360027731909	0.912529084446448	0.857394068466116	0.837359565595795
0.940751358880401	0.927111914090483	0.910003370540065	0.870867637961903	0.887675157092805	0.865278170145061	0.881945777280296	0.882275429049615	0.917490765818940	0.892599425571453	0.885481905275082	0.917199006691453	0.894126966810433	0.868961655322125	0.895238392592512	0.873451791140394	0.967763262254386	0.927167080699842	0.862498166070464	0.872017642248675	0.888269782667065	0.920898211909286	0.872932138457288	0.853549907927968	0.881974317946766	0.865238899907345	0.910942204875550	0.888696245497037	0.906338301739480	0.912462582475929	0.857346636788386	0.837377228756932
0.940600568930833	0.927070172075368	0.909912056537723	0.870864435373495	0.887649372848812	0.865380313638146	0.881857099005399	0.882274223645288	0.917424041062791	0.892561309157466	0.885475716844769	0.917207722844835	0.894129288604033	0.868973435446566	0.895199279269406	0.873522865494395	0.967707588285117	0.927032764902996	0.862470183896336	0.871979866936663	0.888223185642270	0.920824565675351	0.872932752747160	0.853541292637978	0.882069139361290	0.865185771373300	0.910884197711189	0.888747793153899	0.906339806329429	0.912559006242887	0.857337774937186	0.837357016232397
0.940589207823286	0.927055209241233	0.909819202675496	0.870840796456658	0.887682722901577	0.865525105831207	0.881871561409040	0.882246168251649	0.917438997088857	0.892581349792179	0.885452496651515	0.917267292160664	0.894072484621840	0.869131118540340	0.895188550321346	0.873480552356029	0.967575163013568	0.927060642169354	0.862428999067845	0.871961343185681	0.888278232375704	0.920801892539658	0.872988724188636	0.853539874752472	0.882106647769881	0.865209867999944	0.910837884034952	0.888825452545282	0.906268363376187	0.912662523153359	0.857378147094362	0.837420376563098
0.940565557365254	0.927097700605830	0.909703363958868	0.870825724436296	0.887625671464472	0.865592566586055	0.881854289484024	0.882320085067377	0.917399832452088	0.892591043792167	0.885391037484453	0.917305532456987	0.894013969502935	0.869263663187249	0.895215029737515	0.873475572996581	0.967663833817077	0.927068211234074	0.862342668146656	0.872013264300391	0.888277547410291	0.920667883902269	0.872973228954831	0.853610872069739	0.881968162463233	0.865321661589116	0.910783270070981	0.888957064925523	0.906129173264981	0.912781780537001	0.857358517105845	0.837513003831868
0.940535474053569	0.927050469092717	0.909689467787990	0.870749113613367	0.887579806482724	0.865608772509392	0.881906843493542	0.882411710744108	0.917591960532145	0.892664799552146	0.885319772075268	0.917396842258033	0.894003555250217	0.869360090427803	0.895241173260278	0.873606535849010	0.967655884062491	0.927062388197593	0.862320956723414	0.872147090777989	0.888294886635037	0.920608097386976	0.873023424975375	0.853687898567990	0.881905546799267	0.865446822767062	0.910757704605842	0.889146529747027	0.906066223286286	0.912911528679096	0.857392760023348	0.837553399281045
0.940530523952893	0.926940343315928	0.909736357360069	0.870773884914529	0.887568974450586	0.865666615777791	0.881919191968343	0.882579108081582	0.917661032443365	0.892798530452348	0.885294220572146	0.917460043127498	0.893967140901079	0.869412541962066	0.895306541074279	0.873877661045441	0.967617525847275	0.927048167280855	0.862306242165780	0.872334071154028	0.888296978711665	0.920521215499930	0.873096039891906	0.853802077377557	0.881852688952977	0.865470094114995	0.910773997941722	0.889308207646558	0.906073566498071	0.913045015479734	0.857385055387210	0.837513600447089
0.940546916320081	0.926870309808826	0.909734092314525	0.870810991554908	0.887607153423700	0.865645767525799	0.881977639859430	0.882562157768687	0.917815813858436	0.892982172299625	0.885214116784759	0.917446378089770	0.893942160397736	0.869511023078060	0.895371339869364	0.874023951808611	0.967628184231449	0.927124947064810	0.862295849538428	0.872432673034788	0.888233903259410	0.920376203634837	0.873160825869452	0.853779193582261	0.881820761158126	0.865463732644000	0.910761020750738	0.889407571100423	0.906164134291012	0.913157361391254	0.857349390999495	0.837433698234037
0.940630044131124	0.926810902286029	0.909719331796240	0.870828012028677	0.887592335353916	0.865593366017398	0.882018039341428	0.882504317411532	0.917905831814000	0.893066299431285	0.885202468774823	0.917453570893936	0.894010749887967	0.869554783497976	0.895488117371539	0.874132346977157	0.967622022478714	0.927135478141890	0.862283147233190	0.872499894883458	0.888313026573098	0.920326075570276	0.873192714159293	0.853755119738219	0.881777853546619	0.865454660616613	0.910778283908516	0.889527710919338	0.906233141502330	0.913100599262714	0.857341254487192	0.837378803912469
0.940657566337367	0.926834268042876	0.909814603848288	0.870835408617596	0.887544982770567	0.865589339915807	0.882080268866274	0.882441783645782	0.917976784048339	0.893149582792828	0.885216878995090	0.917507752705012	0.894009883466042	0.869450552580165	0.895567593783922	0.874161133800173	0.967631714728922	0.927163167404552	0.862289402609031	0.872611214452044	0.888274740078997	0.920332522994995	0.873327659476033	0.853749559764161	0.881745261373188	0.865542898112677	0.910839274635239	0.889653206230251	0.906275487362089	0.913004225950119	0.857310385683039	0.837345139412932
0.940731277130847	0.926741689450694	0.909925000442925	0.870854668781776	0.887484505119408	0.865578181181635	0.881991898914666	0.882436338773801	0.917936267553260	0.893251018165768	0.885270832992050	0.917578828574583	0.894116849323593	0.869421488182968	0.895613369655918	0.874173371385530	0.967651390593110	0.927191467754610	0.862297906002797	0.872686558200683	0.888251723277817	0.920304632613292	0.873230336849661	0.853680953630054	0.881782060196961	0.865533536348171	0.910807606647229	0.889576280136003	0.906278818469397	0.912980697573378	0.857309120961802	0.837313834100234
0.940916897673241	0.926629239565582	0.909982206948429	0.870759180181628	0.887524190910245	0.865594064128977	0.881933148691249	0.882325930976876	0.917956582128061	0.893286648509296	0.885263564906355	0.917562452686248	0.894159493488040	0.869391072057653	0.895661537215330	0.874068749781757	0.967653312354806	0.927353775762737	0.862257138904685	0.872678127296246	0.888183257285000	0.920315381960356	0.873170393408090	0.853588687270567	0.881809820360205	0.865489144564627	0.910886992661385	0.889525437730001	0.906352285399280	0.912925645862970	0.857332650779940	0.837296167192966
0.940990614321292	0.926664110105719	0.909898942627411	0.870584297813407	0.887514892991199	0.865588332823646	0.881790959710414	0.882292879824784	0.917914484258547	0.893297419851491	0.885147341486450	0.917377106271779	0.894182123089089	0.869346323992261	0.895710869539257	0.874052994978658	0.967801948833712	0.927438013198604	0.862226041416253	0.872720892609201	0.888140591561755	0.920290294702026	0.873008125344522	0.853581038619356	0.881792721578310	0.865420399326204	0.910879278893054	0.889508596406443	0.906326339802935	0.912953751201293	0.857298572702014	0.837295708622867
0.941037200927083	0.926662368979588	0.909837393225845	0.870361459346738	0.887517618849240	0.865488597404991	0.881768728870945	0.882170779886112	0.917987029918900	0.893286280896399	0.885180227320221	0.917277394455514	0.894336983992663	0.869246199007746	0.895673021163897	0.874050495127616	0.967818850758802	0.927507589108345	0.862237990046532	0.872719854043642	0.888184865151187	0.920303019836673	0.872878628493876	0.853543989100208	0.881885470518224	0.865344077918765	0.910829824237537	0.889500958566773	0.906321923884172	0.913006758513059	0.857285654385272	0.837263194759099
0.941084676562499	0.926572782113659	0.909840022556654	0.870211809525680	0.887470416797176	0.865437477097738	0.881709260611544	0.882072329017033	0.917895417260458	0.893198124956785	0.885312427509288	0.917219399095492	0.894503553099803	0.869125121942241	0.895630348111201	0.874037759080001	0.967747920417814	0.927436788710540	0.862162343485551	0.872628050722719	0.888200567195433	0.920257061775436	0.872866230080044	0.853518598488288	0.882010991187388	0.865271714102616	0.910864649981303	0.889426866047421	0.906281144545926	0.913029367844599	0.857210319370777	0.837202453984226
0.940990848109844	0.926587692569524	0.909878708351619	0.870082344803980	0.887410392431153	0.865393974710387	0.881735345101522	0.881954151016207	0.917952799552914	0.893120544021086	0.885344652374699	0.917119391638330	0.894613009634584	0.869111387981778	0.895507959735581	0.874016294490465	0.967684482090379	0.927421045110341	0.862107475372821	0.872506859886113	0.888117316092072	0.920137631891590	0.872847856966314	0.853465723257183	0.882115674076544	0.865231189974229	0.910974423389581	0.889315294503543	0.906288197942016	0.913080703191510	0.857183174191580	0.837141589879899
0.940868926071099	0.926626469226879	0.909854123794209	0.870081970440493	0.887437292321516	0.865329199181009	0.881837779233443	0.881882253126260	0.918025748294247	0.893043672980921	0.885359140926333	0.917128508632194	0.894746030716186	0.869137277502832	0.895516715895255	0.874170042467400	0.967628729432539	0.927456535658818	0.862121951962352	0.872433436552626	0.888149257525662	0.920150609797837	0.872863753272175	0.853465338289073	0.882110420264634	0.865239716268339	0.910992305592906	0.889340147361497	0.906236302301182	0.913066489912438	0.857155642261808	0.837111749869094
0.940730351699600	0.926657860736937	0.909833939969717	0.870155747927129	0.887515820849718	0.865300702962207	0.881987635101837	0.881883701027823	0.918038857745349	0.893068187826191	0.885358727906540	0.917188138699334	0.894693275659997	0.869133243229947	0.895588301323087	0.874330166834722	0.967632807818354	0.927532204734935	0.862223906726427	0.872469973321256	0.888126339301844	0.920208658076959	0.873012239035906	0.853499801869673	0.882072305828872	0.865325344332726	0.911007870567846	0.889473322372106	0.906186986488078	0.913107935636647	0.857200416489830	0.837139971307568
0.940510943166665	0.926544727719750	0.909781346884513	0.870307089782869	0.887550293671707	0.865407268189194	0.882043698615784	0.881890732678911	0.918083811260287	0.893118329128744	0.885385767304537	0.917259158694128	0.894601709963373	0.869080426012117	0.895617352176468	0.874409039173479	0.967600982020389	0.927538419177268	0.862274315610838	0.872513500291633	0.888224690900961	0.920245212151809	0.873107507989487	0.853484488087168	0.882068191976473	0.865284541704954	0.910995666704933	0.889517166798922	0.906177169140080	0.913270691142410	0.857275003155684	0.837159541838115
0.940472904767335	0.926465043405542	0.909750840432209	0.870403091525446	0.887663842619665	0.865512713300241	0.882168403296605	0.881871433651333	0.918183483287556	0.893236529903949	0.885318917681834	0.917358907516572	0.894455232810674	0.869122768633746	0.895650981062936	0.874273931302512	0.967501730885279	0.927645834764215	0.862342159662692	0.872586857827542	0.888429025629026	0.920330954118573	0.873285301500481	0.853431916988235	0.882055715078113	0.865293627517983	0.911043498236124	0.889527562936968	0.906121659968322	0.913326843660625	0.857438771901401	0.837277795670701
0.940521541385983	0.926497819650083	0.909736212081929	0.870513719634221	0.887697831329356	0.865577499190167	0.882237597288853	0.881927968432398	0.918147878804880	0.893325848774373	0.885239428655087	0.917444917582676	0.894321067330337	0.869213043998999	0.895734587140827	0.874152485165986	0.967560599902050	0.927670824401180	0.862388231806332	0.872694368324544	0.888573689350936	0.920308096838953	0.873370957234501	0.853415814676658	0.881933773714808	0.865405553990416	0.911094840908054	0.889474291916625	0.906047432475904	0.913348372693577	0.857546816639202	0.837427880009857
0.940511216359550	0.926489045266837	0.909754874018180	0.870483944769952	0.887644855305257	0.865600703396958	0.882340540427563	0.881937749590377	0.918275124084970	0.893397284090814	0.885188394107984	0.917524134218453	0.894256608446329	0.869265601913181	0.895765992597831	0.874073864740482	0.967478569421214	0.927642630441765	0.862443080437900	0.872837039067147	0.888642449093897	0.920349544304304	0.873471295005727	0.853417395622427	0.881878413229446	0.865519645124440	0.911107700585043	0.889477574853747	0.906027771627509	0.913365390803012	0.857636018596664	0.837512662768148
0.940563274514998	0.926461296266497	0.909765283548049	0.870456968824980	0.887574360811661	0.865647261384423	0.882327168912730	0.881966293871845	0.918254956182808	0.893436605286895	0.885193067151105	0.917626865146640	0.894211728695591	0.869301092958339	0.895831659878581	0.874135223357528	0.967419545111530	0.927596042508293	0.862461127963185	0.872966971263751	0.888721244212502	0.920347820500818	0.873505856943107	0.853452503619892	0.881825477619917	0.865496334118588	0.911107358168940	0.889449420651773	0.906065705674236	0.913418437791466	0.857617643045361	0.837466690980699
0.940689167869257	0.926423439225485	0.909802685440043	0.870426383859814	0.887544955955093	0.865580667053744	0.882280774313554	0.881824399146241	0.918280250167667	0.893510967909021	0.885176198523642	0.917598199141765	0.894179151887175	0.869383857608021	0.895810981533174	0.874096181242826	0.967461942425646	0.927607916579506	0.862486824517186	0.872951916529135	0.888667914443833	0.920228529770993	0.873458283447348	0.853376208413088	0.881830524498665	0.865415819495890	0.910971956337979	0.889371697179919	0.906214701709397	0.913428607076150	0.857646837385699	0.837382398815401
0.940804615274126	0.926317014828716	0.909773796877807	0.870370086635792	0.887549103286713	0.865515098537063	0.882234508614407	0.881682649846316	0.918254530988525	0.893495409255974	0.885218932020020	0.917544125790943	0.894246830909095	0.869299813299870	0.895833465852407	0.874100684805795	0.967513208087904	0.927535335874291	0.862506694543805	0.872901572296028	0.888697689139642	0.920152273146200	0.873353537873142	0.853270851917635	0.881882091553525	0.865331910382410	0.910884933977087	0.889330411854356	0.906323992909100	0.913298557814616	0.857667329068676	0.837318842174651
0.940789132950529	0.926348119498945	0.909814612406803	0.870346203259651	0.887493794509038	0.865467907623125	0.882183865263090	0.881559720913571	0.918215436771817	0.893485327860695	0.885228789572643	0.917519187143246	0.894244456203028	0.869126246532548	0.895851475883853	0.874015840889814	0.967589694444200	0.927511027612499	0.862503341615079	0.872880453080133	0.888651714729664	0.920129506521317	0.873384021715878	0.853209315179799	0.881888433827199	0.865382855635717	0.910772525483634	0.889347092321832	0.906395356703992	0.913231517604256	0.857674463266265	0.837301406084198
0.940719920846744	0.926239868552415	0.909791111934308	0.870433262358226	0.887487730545429	0.865431500387861	0.882035700756239	0.881487685356334	0.918072238312464	0.893457262317124	0.885243759081101	0.917546332827293	0.894326214581785	0.869122311450209	0.895797981783806	0.873928098130759	0.967676367962879	0.927526511551062	0.862472045482350	0.872847314495965	0.888626217805542	0.920128025374118	0.873268699480122	0.853099160087389	0.881933992697138	0.865391793268498	0.910627648355212	0.889233890499656	0.906400873390264	0.913248191058083	0.857614678897845	0.837285946614226
0.940753307201107	0.926126370997809	0.909812265536995	0.870475623140046	0.887572449059974	0.865510302804150	0.881974285362875	0.881377124550006	0.917967618309053	0.893413490203561	0.885214970152026	0.917549501726343	0.894295433502818	0.869246500965115	0.895762237486905	0.873779608329551	0.967727303293420	0.927667499869795	0.862363450943255	0.872779387396197	0.888591600826603	0.920152099277619	0.873237530305658	0.852971083924229	0.881939489307808	0.865454764491135	0.910663118041148	0.889202274004539	0.906409682164726	0.913222949572546	0.857577067281376	0.837264008293725
0.940650146198080	0.926127976040535	0.909767988795616	0.870488960671089	0.887568604509924	0.865587228401221	0.881829810920323	0.881392344663723	0.917852378122491	0.893406505866825	0.885116158659089	0.917502818763169	0.894188358929933	0.869329719503934	0.895700426246591	0.873732074371119	0.967926497652828	0.927801888474344	0.862226374144743	0.872799154409758	0.888580237772719	0.920142218664126	0.873119416922155	0.852948681937948	0.881855622539167	0.865588324248466	0.910622705161767	0.889217437153245	0.906336980521843	0.913244000719074	0.857466080829769	0.837291998961749
0.940473564506347	0.926120583153074	0.909729324050375	0.870423191832284	0.887581726066972	0.865578988126389	0.881750552164289	0.881379757216535	0.917892778620938	0.893389177550162	0.885101439616904	0.917544892857001	0.894098774500539	0.869349665918316	0.895572592120164	0.873671296947565	0.967972675305376	0.927960359543228	0.862144919260528	0.872789765002856	0.888617507756581	0.920208015174634	0.873031928137252	0.852963297037132	0.881841807030299	0.865653007612877	0.910519513224179	0.889204625955838	0.906284095422905	0.913337676534695	0.857370745657316	0.837281836253903
0.940398708972859	0.926068710378285	0.909768011068251	0.870400638124628	0.887564699859070	0.865571558969367	0.881660024348779	0.881376084635011	0.917799522073235	0.893286010652998	0.885125409374762	0.917625518888146	0.894000999266795	0.869289356349126	0.895549454991312	0.873646700884166	0.967984740194213	0.928020795973140	0.862067841569744	0.872689530004260	0.888626984697680	0.920221430321962	0.873027840562407	0.852955422438358	0.881823518197524	0.865679465292016	0.910498375894712	0.889141904075771	0.906145711805991	0.913380291390033	0.857269185750371	0.837222427540763
0.940348510397026	0.926134268772994	0.909818356936425	0.870385933346956	0.887514976954964	0.865556999797999	0.881651648129081	0.881355234128340	0.917818407798080	0.893250382419954	0.885059785874162	0.917596060137289	0.893924988528133	0.869271442630320	0.895444220543272	0.873638188813143	0.968018842028034	0.928033933646923	0.862051700887786	0.872612604000350	0.888545619376378	0.920128679822431	0.872950973587882	0.852883940396204	0.881761188191081	0.865676986708684	0.910529170627580	0.889053861633548	0.906008567513570	0.913477369254164	0.857256801753514	0.837180255535615
0.940351843762523	0.926258813980073	0.909723136932277	0.870408017232554	0.887482444605247	0.865449317863165	0.881675069410794	0.881353738021871	0.917790307293321	0.893208345899427	0.885022559353988	0.917577145926780	0.893885709661782	0.869253779975053	0.895435331364477	0.873801485048810	0.968054740407633	0.928017289776318	0.862057203435895	0.872566277162064	0.888592733731015	0.920111038032655	0.872866039855356	0.852864025371665	0.881684190636784	0.865675323707299	0.910503104304476	0.889124309815732	0.905860158418645	0.913431671971897	0.857274046623630	0.837166829434715
0.940306832088956	0.926362952496165	0.909652722229556	0.870401930202792	0.887494946390155	0.865369981228337	0.881704678561367	0.881399780640638	0.917753207288303	0.893221433695155	0.885035413356250	0.917508565314269	0.893799892586323	0.869202259009844	0.895480784722797	0.873969892470228	0.968083040389072	0.927989145576718	0.862080340830186	0.872620196212703	0.888540400874732	0.920165066239926	0.872910554083173	0.852910471389419	0.881674469596293	0.865683576885863	0.910476615073241	0.889232667511087	0.905814999832244	0.913442343052737	0.857251710526461	0.837190330175188
0.940181196038276	0.926302847192791	0.909598029367482	0.870365160125781	0.887410750571098	0.865413548954843	0.881603239262507	0.881418430320513	0.917729142923505	0.893210460346009	0.885051618736021	0.917368413880372	0.893755642704654	0.869118249356738	0.895449842832711	0.874085928002374	0.968058511654662	0.927897123579936	0.862033477962733	0.872610349119183	0.888562780638788	0.920106107003262	0.872875816026197	0.852926830748461	0.881774927308821	0.865518587309338	0.910412824790054	0.889239598036306	0.905836590405044	0.913508538933553	0.857265265636494	0.837176002402423
0.940187833373566	0.926247639571104	0.909535553767891	0.870319793837790	0.887401293397002	0.865489616581963	0.881574504324971	0.881351308979875	0.917791593561540	0.893253793289112	0.885035785756457	0.917261519486824	0.893662513329108	0.869112209211847	0.895405164024691	0.874013003240016	0.967925389518668	0.927926263333647	0.861935591914952	0.872577477214042	0.888674134230287	0.920090214569980	0.872857543875365	0.852915926323375	0.881798320744536	0.865397422441536	0.910352343338818	0.889249570340910	0.905777783120910	0.913520621161992	0.857337212615587	0.837235917665313
0.940150675756235	0.926206727488932	0.909450920205139	0.870260682363431	0.887324621972515	0.865467657211591	0.881470027125281	0.881369146454451	0.917754030119802	0.893219062243604	0.884968892167993	0.917114696099216	0.893574428592500	0.869054122287954	0.895392171269537	0.873906811969915	0.967995664661882	0.927905572346461	0.861766939307625	0.872571764955971	0.888697265448704	0.919973643074132	0.872763894144963	0.853000509939739	0.881643600256779	0.865359302076672	0.910229221566709	0.889283113604655	0.905642601792180	0.913488691660963	0.857321150170955	0.837315062555074
0.940099117407875	0.926084226514836	0.909450993354153	0.870149133051474	0.887233862938003	0.865395779504077	0.881440829241051	0.881381925249569	0.917894721257448	0.893197561661574	0.884932273268624	0.917059324464259	0.893541893390884	0.868933610933897	0.895362321508956	0.873851755340298	0.967954669813987	0.927874159689822	0.861660357175913	0.872613075278606	0.888688987220158	0.919952466050613	0.872726062974975	0.853082440436739	0.881580378669306	0.865331122484592	0.910107207064067	0.889303191382490	0.905574456628593	0.913438951258596	0.857320015433879	0.837329305009549
0.940076818750598	0.925907309314292	0.909466398202481	0.870152190775206	0.887145994046619	0.865392551874182	0.881432228666925	0.881459770086496	0.917853569439923	0.893210657505684	0.884933355424816	0.917047437751739	0.893496868102781	0.868837565686047	0.895338482820272	0.873920486983082	0.967908609818277	0.927852176992117	0.861589732625519	0.872692118346658	0.888658858228570	0.919903139680743	0.872726813603929	0.853193566254779	0.881532510374630	0.865200874291035	0.910043379698604	0.889285138233304	0.905540814925576	0.913425475698159	0.857243500049476	0.837261753997825
0.940110056190411	0.925840684104614	0.909455872780786	0.870150381511285	0.887104509524513	0.865301850123637	0.881492748325891	0.881386466873865	0.917877090949136	0.893271850664308	0.884882557778352	0.917002477633867	0.893478819338341	0.868877211113260	0.895325487188556	0.873901440317101	0.967960432704469	0.927951949500735	0.861573230056686	0.872687139107766	0.888584848099137	0.919792009092441	0.872744446246027	0.853186387436376	0.881499993938937	0.865100683529667	0.910015789747792	0.889219477307388	0.905590676775591	0.913442728772771	0.857172093890880	0.837149962249790
0.940239241499739	0.925811633527792	0.909443989010653	0.870153975040126	0.887077151595819	0.865202626791124	0.881571322397661	0.881305672166423	0.917860728765859	0.893250350308322	0.884884943067642	0.917064519360912	0.893546076023250	0.868917378414470	0.895393230920751	0.873939994324439	0.967991394976384	0.927965899215795	0.861588676060821	0.872678052715545	0.888674789923147	0.919767976893086	0.872771869410985	0.853155876529235	0.881441361353369	0.865061726711492	0.910078305939864	0.889228245113539	0.905628155275302	0.913384784261182	0.857122536537869	0.837066768214393
0.940289787436504	0.925881564467249	0.909568039386282	0.870162556206444	0.887051940206609	0.865189939602907	0.881713227797056	0.881292750978975	0.917871904806422	0.893243205225274	0.884934661664216	0.917209850288532	0.893509189655806	0.868836027692277	0.895489325336738	0.873939531240588	0.968033496513770	0.927980378771632	0.861675569755820	0.872702460231446	0.888662693176870	0.919761083712789	0.872981651334956	0.853151405608869	0.881398219906871	0.865165755144587	0.910201340617953	0.889323853126320	0.905666886964865	0.913354595648205	0.857081103014615	0.837020969727049
0.940336164732869	0.925839323776334	0.909688300051425	0.870221461847731	0.887027612781477	0.865158534375063	0.881728488308949	0.881366996126687	0.917837337579112	0.893287777177767	0.885002519638934	0.917378378089781	0.893528558974983	0.868887973919761	0.895586954694926	0.874002232537084	0.968080165474134	0.927999389658664	0.861783211302572	0.872740229237376	0.888639983083749	0.919711943744397	0.873023342462989	0.853124900190701	0.881428281124744	0.865269529825645	0.910247723292370	0.889302933790325	0.905680933291069	0.913435741711445	0.857114652586576	0.836963368168471
0.940514062443873	0.925782392986413	0.909784060679312	0.870247465372017	0.887107979032410	0.865182532045281	0.881747769911752	0.881373916803290	0.917933640150514	0.893354371268992	0.884976277989734	0.917484247296236	0.893491662773519	0.868976242337853	0.895698115960628	0.873996489847218	0.968134229574154	0.928141336662077	0.861807418748656	0.872798587427920	0.888589739692153	0.919721098044422	0.873100659628279	0.853054607609870	0.881418676116848	0.865347554915657	0.910358053479733	0.889393158428253	0.905741903521624	0.913499835147427	0.857220562813366	0.836890207125986
0.940587603768757	0.925838254262201	0.909709719350456	0.870219913206905	0.887126559446820	0.865209730274414	0.881685646902797	0.881521649743552	0.917948883455980	0.893489357683678	0.884808985345711	0.917413135848354	0.893412240478345	0.869030329785326	0.895753817733560	0.874084964474505	0.968333416795236	0.928153608718947	0.861849941044027	0.872961713671765	0.888575404043730	0.919726232503654	0.873069417306534	0.853079403580941	0.881315017830446	0.865362509193627	0.910381226384550	0.889524015063871	0.905724902746424	0.913611971795495	0.857266747745901	0.836827027836249
0.940625058059737	0.925856849098832	0.909644131456557	0.870123027584206	0.887134459519165	0.865145481684859	0.881723365516334	0.881616589821278	0.918077217253835	0.893646033030294	0.884742407026586	0.917397107521142	0.893440223405002	0.868980684193611	0.895719653578714	0.874208187636330	0.968387979704173	0.928145379944992	0.861914567662621	0.873124295818677	0.888620848612599	0.919810133147027	0.873067632679233	0.853116239503026	0.881297429847879	0.865328862925442	0.910305502813630	0.889645620564685	0.905752470984115	0.913737842314229	0.857354167663104	0.836725085428319
0.940630489960603	0.925795322954619	0.909618771876924	0.870085737211393	0.887078706643651	0.865131157264205	0.881722522521991	0.881696719365197	0.918059524506174	0.893729888584047	0.884779029104336	0.917396300867426	0.893502930860637	0.868886567979001	0.895692628201035	0.874299215677952	0.968343100517441	0.928009093505777	0.861897090591366	0.873196481560724	0.888621602386190	0.919885094135687	0.873140981993333	0.853159491655833	0.881345426951212	0.865303543248637	0.910287014788958	0.889702709954491	0.905761464670832	0.913808792648016	0.857400272030900	0.836579415300201
0.940518415512289	0.925810532743540	0.909641657061283	0.870029546069775	0.886977875122911	0.865116103796997	0.881774818826218	0.881704967631444	0.918138715396014	0.893817256586001	0.884723668862082	0.917306705213757	0.893554454039223	0.868889106502202	0.895549103296134	0.874317260759556	0.968262069054120	0.927911940841376	0.861869782403068	0.873236006714190	0.888530970119443	0.919848542208505	0.873173259063639	0.853159889990586	0.881393423054442	0.865264397994106	0.910297742415630	0.889652453020742	0.905781844219145	0.913862188247315	0.857465210361756	0.836438114704849
0.940440046614757	0.925832427660046	0.909610979685965	0.870022622931591	0.886937144440661	0.865076042641669	0.881796530547141	0.881665006754968	0.918182687237904	0.893844987510193	0.884704652047786	0.917251722971623	0.893638274855841	0.868864957951058	0.895486334081762	0.874469815660503	0.968160509668875	0.927872066635285	0.861901865603432	0.873230724656960	0.888551691713248	0.919902712052908	0.873193550010203	0.853182585435281	0.881353998311230	0.865195193138138	0.910192771940357	0.889690836939529	0.905747155102891	0.913835714112932	0.857478689202673	0.836329597594366
0.940376909898356	0.925822274101531	0.909603136726721	0.870023631376037	0.886907413289585	0.865032530064583	0.881791560673599	0.881634548813291	0.918146064817285	0.893875672920204	0.884737692412946	0.917186028532807	0.893558336398292	0.868772848704273	0.895491539162800	0.874595986535766	0.968128632074986	0.927857846571103	0.861952693969802	0.873260941272845	0.888492666671516	0.919936644737586	0.873289718488153	0.853223492234546	0.881299501270478	0.865200609907178	0.910079317877637	0.889762435154651	0.905738979735948	0.913828675965777	0.857516296744944	0.836288009358686
0.940262879013874	0.925622260614634	0.909568923549295	0.870054025440320	0.886838053125504	0.865063363332868	0.881696693808972	0.881584827854160	0.918111953377024	0.893859438658796	0.884842163061708	0.917141438325331	0.893491425300574	0.868631168151499	0.895465594741331	0.874631287922337	0.968103403325364	0.927812379219968	0.861941848332697	0.873253368795147	0.888524013455978	0.919904989327128	0.873254878455101	0.853203133873297	0.881309741375205	0.865065789667433	0.909984057275025	0.889746315923890	0.905759083193405	0.913917736113391	0.857594507470341	0.836246778111161
0.940297167428625	0.925450168395433	0.909598011943178	0.870013074184894	0.886846280867179	0.865070545896809	0.881713733760834	0.881481995089650	0.918151615829083	0.893915219975771	0.884881432336952	0.917181482607936	0.893401986097047	0.868626641463266	0.895463556697927	0.874485324974435	0.968000659219362	0.927939935817629	0.861873690205201	0.873249815540347	0.888616813861987	0.919919083598119	0.873279682955703	0.853115621566387	0.881325058545054	0.865001864083325	0.909965091827015	0.889705863384496	0.905730621697189	0.913952141537713	0.857690515731019	0.836308384896328
0.940385132461454	0.925435371693606	0.909666533725695	0.869988343961047	0.886785515933000	0.865069397942278	0.881688276185683	0.881435037297450	0.918061746078933	0.893892099711253	0.884890937759977	0.917273599679800	0.893343336234908	0.868726192680161	0.895519011474000	0.874363501708051	0.968053933656984	0.928010953882910	0.861780106366687	0.873257024544715	0.888632434555868	0.919871172062537	0.873204732420694	0.853082148100353	0.881211956679863	0.865101612439491	0.909965046963914	0.889638602988364	0.905666117311807	0.914013615728887	0.857722021958517	0.836409041669794
0.940384127721144	0.925392888623295	0.909746817746384	0.869889121100020	0.886636483466572	0.865088507103994	0.881713288667831	0.881371318458743	0.918121261019092	0.893859657616566	0.884907321522240	0.917402199478615	0.893353679146684	0.868861022826752	0.895553806966266	0.874317132160350	0.967989993077551	0.928049984748517	0.861727242217024	0.873279866722271	0.888607014670273	0.919896404616631	0.873179632362849	0.853058391877287	0.881169114141211	0.865276912823467	0.909960028048026	0.889644606181278	0.905653694294501	0.914116737199829	0.857738816361964	0.836451553717736
0.940399560472347	0.925345635389002	0.909825599964363	0.869852281549680	0.886480923563372	0.865195813648023	0.881668159588543	0.881380617388946	0.918001814175708	0.893819155512491	0.884962964734538	0.917571050671795	0.893339083959571	0.869016323338303	0.895626978739973	0.874448806895348	0.967930348474126	0.928058856865606	0.861643643635863	0.873313240099449	0.888614230802529	0.919917853117832	0.873127730162106	0.853113378787291	0.881161465647508	0.865399912076044	0.909958706071260	0.889675941277667	0.905678881348043	0.914264091978819	0.857698665237139	0.836368627927890
0.940443577996922	0.925349977261678	0.909907427678324	0.869854029243717	0.886428243706979	0.865205562544368	0.881635723466061	0.881292581404326	0.917984621424785	0.893846769126971	0.884968764472520	0.917636170356057	0.893336501587775	0.869239230765380	0.895622228310797	0.874488312932258	0.967948402315804	0.928155466298690	0.861592040083299	0.873247512207182	0.888503495720814	0.919822516546590	0.873019380769521	0.853092821412203	0.881244555886506	0.865515099691433	0.909858283902845	0.889682769358963	0.905802522199593	0.914396431620442	0.857736616349595	0.836251902021098
0.940505561369636	0.925334560087167	0.909905074066678	0.869891918813297	0.886426298483493	0.865237158574604	0.881628454775128	0.881235761921927	0.917989526881738	0.893802191423197	0.885009856370819	0.917680374128744	0.893441059636007	0.869303384182080	0.895654476528287	0.874587941697355	0.967943294589378	0.928158688895046	0.861600698445389	0.873173493357295	0.888432938267114	0.919819300551740	0.872929166686676	0.853046469631787	0.881371459329598	0.865618475433156	0.909841732385457	0.889747951104485	0.905855737742303	0.914391745138842	0.857788456714533	0.836153707636896
0.940497757018661	0.925458306597365	0.909959076958695	0.869976471363852	0.886372466869728	0.865312189569784	0.881638473933357	0.881236378133511	0.917979142708518	0.893805193192946	0.885001664268253	0.917719685707654	0.893452218393375	0.869213865135272	0.895690523523930	0.874640039634652	0.967963622772082	0.928199716330962	0.861602023914411	0.873164805616731	0.888303840247330	0.919869050925083	0.872981390990525	0.853063078369056	0.881414447140504	0.865807812460283	0.909786553853389	0.889880802663243	0.905885709584283	0.914398694027037	0.857813876361852	0.836099186263986
0.940465147465565	0.925465308478367	0.909936194060944	0.870102446404298	0.886365224928254	0.865342409427155	0.881531852627516	0.881289225084170	0.917853002032112	0.893820788469814	0.884992831155396	0.917766817161694	0.893526087104416	0.869259172329605	0.895661620012050	0.874682562306740	0.967985104056275	0.928202688440584	0.861605343791020	0.873167715584294	0.888200284432724	0.919943150885868	0.872927360669006	0.853072215700678	0.881436667001293	0.865880026246500	0.909672033737271	0.889890314792949	0.905873269634722	0.914461888557473	0.857811087174436	0.836029551302642
0.940562477455125	0.925474301918790	0.909954437319118	0.870135002710957	0.886443521505917	0.865432640065966	0.881492343185980	0.881249533235978	0.917816201925336	0.893871807943038	0.884973007179122	0.917755125419040	0.893477011139335	0.869383769805301	0.895638451850044	0.874652425338385	0.967981044802760	0.928312391760672	0.861519880573299	0.873198714183810	0.888135324744207	0.920053747865851	0.872916368224296	0.853017872306379	0.881408626199024	0.865925352330610	0.909732636181853	0.889919492428040	0.905904749399465	0.914402795524047	0.857833634304304	0.835961545901882
0.940572684830803	0.925567592770828	0.909935875421082	0.870093721206776	0.886424137287999	0.865467673525398	0.881325431515276	0.881307259180633	0.917738144724606	0.893977497936788	0.884897960743457	0.917645259496326	0.893396359692880	0.869390731657703	0.895572703232565	0.874656452356424	0.968126598284946	0.928431666186732	0.861371747407677	0.873303406472755	0.888110894917976	0.920092686832182	0.872747693132733	0.853013453219917	0.881324176843753	0.865977108128235	0.909699557729906	0.889931021943197	0.905867524021685	0.914329312542842	0.857756020649383	0.835946783698637
0.940514676929651	0.925591853322304	0.909938592561657	0.869995080800019	0.886393086331277	0.865355903507790	0.881168322107865	0.881290310807225	0.917753028724735	0.894018505151003	0.884895905148302	0.917588620676212	0.893352734096837	0.869282134715373	0.895409862503596	0.874577758149699	0.968112797884064	0.928578701625872	0.861232228176994	0.873350000308382	0.888128153697322	0.920145339934278	0.872561738414692	0.853037315876976	0.881290597149469	0.865947861046686	0.909561029181008	0.889854718503581	0.905846987237893	0.914263521193127	0.857685982385276	0.835912925073951
0.940507278833162	0.925500564539932	0.909996985603709	0.869956560752896	0.886331651166005	0.865247939282654	0.880967772853478	0.881238722219912	0.917609975909786	0.893941727245148	0.884891005821590	0.917568826116452	0.893229925815363	0.869095091656497	0.895299543991034	0.874468231528785	0.967999741107850	0.928594654684711	0.861047945130857	0.873238650786571	0.888100800425954	0.920120390330201	0.872447364794885	0.852975179930908	0.881277173329402	0.865879214710885	0.909469366377579	0.889681321078444	0.905764509295497	0.914140018718968	0.857601396769402	0.835830742835142
0.940460702607117	0.925473103320099	0.910056013689590	0.869913392902802	0.886247027128888	0.865141263804536	0.880865038597332	0.881106947985650	0.917580103038328	0.893857520121426	0.884822747232249	0.917483881332312	0.893115141639226	0.869046944753875	0.895130368649139	0.874356892392217	0.967886811589910	0.928576833343809	0.860910125058746	0.873104709984792	0.887996253292861	0.919982413190800	0.872288836191975	0.852784941355861	0.881215448785634	0.865785652815370	0.909433018897927	0.889470425363149	0.905670305799904	0.914064628322385	0.857552124753712	0.835761764618952
0.940431227427394	0.925471752278786	0.909971811787078	0.869938948989790	0.886212105314353	0.865002642401507	0.880805691996257	0.880974952610642	0.917504468190480	0.893719397016954	0.884784511624130	0.917438963469259	0.893050469827265	0.868978276752492	0.895082341216784	0.874401846194815	0.967793485862524	0.928523217196185	0.860814562273405	0.872960902382178	0.887982471954334	0.919926571563446	0.872133274824475	0.852647393990345	0.881149708482719	0.865731054778345	0.909390748933130	0.889453430414590	0.905551785970575	0.913857315636245	0.857488492288424	0.835736937106703
0.940337297138520	0.925497522211750	0.909915996573569	0.869911427287163	0.886204352371099	0.864908035561810	0.880808386792615	0.880901189616143	0.917389951211544	0.893645151507639	0.884803903559122	0.917430211222371	0.892969040647406	0.868908382216570	0.895098431139730	0.874431559549448	0.967758163585722	0.928455896413568	0.860791321560016	0.872894819387132	0.887844534422635	0.919942819659734	0.872132517480181	0.852597843004128	0.881116697885807	0.865761719835565	0.909330545627204	0.889497867807498	0.905522789012661	0.913757637989523	0.857424454545392	0.835759202133818
0.940171047657944	0.925415205717462	0.909837980838659	0.869899318592546	0.886112274725223	0.864967556052832	0.880700401198235	0.880824420863028	0.917296885332649	0.893576324245196	0.884798328386975	0.917413687546008	0.892955942163397	0.868870248401529	0.895009731306149	0.874457445463120	0.967685363767770	0.928336653695949	0.860720929976859	0.872829335534959	0.887787115906523	0.919893010043213	0.872091164587561	0.852536648840644	0.881197422853196	0.865672548949395	0.909219907261498	0.889503896164641	0.905517413886290	0.913804573509973	0.857408040185774	0.835737247536590
0.940141612741230	0.925380851871889	0.909763567530760	0.869866712684297	0.886115191995421	0.865090081181414	0.880701397367947	0.880720271329754	0.917294939741218	0.893573209784041	0.884763336318080	0.917450442157918	0.892883055399054	0.868976969807958	0.894952570934056	0.874367497898971	0.967541637284098	0.928389229902412	0.860625046246876	0.872790888278080	0.887824599518242	0.919898231146506	0.872122413516571	0.852494600031354	0.881225383457633	0.865661508984054	0.909132257039801	0.889546317046329	0.905454162219477	0.913843447459513	0.857454285633746	0.835797073969651
0.940097741557518	0.925415565841801	0.909671516759015	0.869854982398590	0.886042643042492	0.865138502065876	0.880669265293531	0.880721112800588	0.917250910058477	0.893546495743230	0.884687609696609	0.917465609749149	0.892816617901697	0.869048489410539	0.894942169142256	0.874315478492679	0.967623743926220	0.928412002595877	0.860502970599170	0.872823868728139	0.887807253782915	0.919820760118652	0.872095669213380	0.852533406074091	0.881108701733480	0.865738058707929	0.909024233124987	0.889637864577620	0.905319682330319	0.913886088528389	0.857438256167991	0.835890970417449
0.940040639711504	0.925383679008685	0.909682764138753	0.869805183348072	0.885989461483614	0.865138267826027	0.880719229647152	0.880770765474376	0.917446897621954	0.893581713408224	0.884620116030634	0.917515392494379	0.892830410783311	0.869094564730078	0.894930425687493	0.874394480552537	0.967611709614738	0.928424610990539	0.860463659870682	0.872917312567588	0.887822709004705	0.919804657755657	0.872134078368495	0.852604323064598	0.881086595307418	0.865826635313496	0.908961428865292	0.889772419714912	0.905252787026159	0.913934511745635	0.857465489177648	0.835931404628253
0.940010132008809	0.925296020150949	0.909752398696837	0.869874861277302	0.885990680681571	0.865171193465344	0.880743029402179	0.880889427586340	0.917513848537612	0.893685045124647	0.884600262491505	0.917534030919103	0.892830380722207	0.869086697327643	0.894966403222517	0.874615711575064	0.967567322607987	0.928440870858720	0.860439840861364	0.873075414310573	0.887828201556757	0.919788645028292	0.872204612265298	0.852712545135998	0.881084910096888	0.865814461346051	0.908960184016770	0.889870551823427	0.905261974707640	0.913988270167572	0.857446994073701	0.835873532692817
0.940002382385999	0.925239108853162	0.909781578819257	0.869956477058979	0.886062614153574	0.865130276962965	0.880831556801841	0.880857366362400	0.917646823495886	0.893851060876506	0.884541532476549	0.917480513197573	0.892835042780813	0.869148503329452	0.895015192142152	0.874710125935629	0.967568324137566	0.928558648037082	0.860426366575530	0.873158073739647	0.887787198992500	0.919708051457451	0.872256548564534	0.852716394471060	0.881098347677317	0.865762527823240	0.908935496191893	0.889905976625246	0.905358439782096	0.914026260862435	0.857405684995522	0.835772279785187
0.940058584811817	0.925189100735479	0.909790789572738	0.870024400640616	0.886103302346679	0.865065883279097	0.880893362755031	0.880821716915231	0.917725887826087	0.893932547240527	0.884531392767306	0.917465034583680	0.892924727016024	0.869163741918910	0.895122911674063	0.874788225423071	0.967540778368636	0.928590340278760	0.860432865024708	0.873216101836795	0.887902421611044	0.919731480160057	0.872285310462005	0.852729716200445	0.881097940887339	0.865727906753087	0.908954812489870	0.889982995487948	0.905435800479673	0.913906589090778	0.857397495730025	0.835702889710317
0.940086810857778	0.925218629701158	0.909939564801043	0.870073654875765	0.886108647170636	0.865058321313562	0.880983354813667	0.880808130209977	0.917774502837527	0.894006288510584	0.884575836172310	0.917516627254996	0.892940972091592	0.869038355696973	0.895210484846579	0.874789711748242	0.967528467273519	0.928633642705987	0.860476303019003	0.873306933774527	0.887920504442348	0.919791408747980	0.872422272974125	0.852769294166668	0.881112842129072	0.865801671312033	0.909007828893757	0.890063984871640	0.905482364310581	0.913785734380831	0.857392869464289	0.835646208757540
0.940143167126696	0.925115018561884	0.910097080023077	0.870153985872804	0.886110398673078	0.865065527429327	0.880918463712986	0.880866879794127	0.917737642520042	0.894082941182186	0.884674783393033	0.917595044343792	0.893056860741541	0.868998841853790	0.895262720083582	0.874789424825769	0.967521883104973	0.928677788910360	0.860546952291937	0.873347682836777	0.887940217384860	0.919804531393634	0.872349202181689	0.852755755121370	0.881200887223003	0.865788334781498	0.908987437732615	0.889965407920258	0.905487046659730	0.913740424588464	0.857447320295611	0.835580562450774
0.940324175995448	0.924983793788276	0.910198664252724	0.870114754708913	0.886210270908482	0.865119138501449	0.880891905852224	0.880835789307242	0.917773678527499	0.894097004959809	0.884726882317744	0.917595955151900	0.893105239638682	0.868995468026153	0.895331595524390	0.874670750725972	0.967510811785736	0.928852728047256	0.860573130933960	0.873316816116470	0.887904425366974	0.919840198134462	0.872299024953781	0.852715616904745	0.881267321524976	0.865747239818022	0.909075817453364	0.889913787784576	0.905559014051709	0.913664227250462	0.857560500940975	0.835504539869365
0.940388051411813	0.924995764824605	0.910174024442847	0.869978723675984	0.886242973719888	0.865154028154015	0.880778417430860	0.880895089814655	0.917745444564515	0.894112175798964	0.884661281080715	0.917421018933998	0.893124900519272	0.868957365206847	0.895391884091526	0.874632846307901	0.967661918872684	0.928926335685209	0.860617933791471	0.873338879296593	0.887885324334794	0.919849098299192	0.872152399864577	0.852749014429945	0.881271768459260	0.865676907733527	0.909089851289632	0.889886962027933	0.905529252802379	0.913674004392507	0.857600410157642	0.835450072769083
0.940429867321693	0.924966579712722	0.910180946991705	0.869774223627963	0.886281196181413	0.865068449013606	0.880779463874426	0.880867190606054	0.917815736318927	0.894092848804032	0.884746138020624	0.917318550618139	0.893277463020259	0.868845278650487	0.895347243843708	0.874611266498007	0.967681727083031	0.928975762691291	0.860688063515230	0.873303963145081	0.887951938980744	0.919882860527486	0.872032452683694	0.852773015109000	0.881383049207986	0.865589137092914	0.909062019630238	0.889875536830210	0.905502482727184	0.913708266854000	0.857646653585217	0.835366131430932
0.940471748700837	0.924862967151486	0.910244367205250	0.869650413602992	0.886246104352489	0.865032610548632	0.880742573551877	0.880802533986599	0.917730064189906	0.893991868947055	0.884927633794451	0.917257834622591	0.893433583184595	0.868700399547900	0.895304297433497	0.874581814739893	0.967632418874322	0.928881671377268	0.860665210082823	0.873194569809825	0.887978076716291	0.919880381016261	0.872017353681393	0.852799702415773	0.881535365565541	0.865516114839164	0.909128403028346	0.889821885339887	0.905461129064492	0.913691334684692	0.857616078430359	0.835268909001905
0.940363555501685	0.924855509132080	0.910322563065910	0.869552442340762	0.886193312008749	0.864997651955909	0.880786978994050	0.880699562604706	0.917776731438101	0.893918017004802	0.885013771117947	0.917138116430396	0.893537523661689	0.868669112967611	0.895183967521898	0.874536033803960	0.967585148896479	0.928842892638249	0.860641917640980	0.873055976094638	0.887901945191167	0.919791103756819	0.871984848964171	0.852781602543565	0.881669476109122	0.865463869350200	0.909244560867953	0.889720909659919	0.905472618960827	0.913698091825345	0.857619169335632	0.835180654316547
0.940229385075327	0.924888642803820	0.910317134758503	0.869576731220970	0.886231993247714	0.864937588110707	0.880881368519405	0.880627562696467	0.917826758745091	0.893837477569919	0.885058899511648	0.917117799502140	0.893667584656596	0.868656016303593	0.895172394802294	0.874681198145166	0.967530374786656	0.928851690675510	0.860675989419129	0.872963232662902	0.887929712961139	0.919826980075574	0.871990839865615	0.852804315455344	0.881688497587668	0.865447327077692	0.909266934246607	0.889754041222937	0.905439405893197	0.913638981318054	0.857602981807948	0.835152683569262
0.940094942792582	0.924933851629228	0.910319421211310	0.869675800152716	0.886293819134493	0.864914706772313	0.881006204015949	0.880644127356624	0.917802282262004	0.893837249674489	0.885079493065914	0.917144192301507	0.893624228408087	0.868622313647842	0.895222797357819	0.874851889306377	0.967538598381104	0.928906585058070	0.860781980759064	0.872979681057628	0.887898217889893	0.919895497373342	0.872114714682185	0.852867580059145	0.881669678510835	0.865526539710613	0.909273391154483	0.889900842550523	0.905409794109040	0.913640558789565	0.857630582511387	0.835198741112855
0.939873438712796	0.924829157337931	0.910251072285202	0.869879059680285	0.886318837571550	0.865039268275807	0.881010989098054	0.880651843719695	0.917812011497975	0.893857813367428	0.885124515792259	0.917175117677320	0.893571423279059	0.868552799902615	0.895243120734089	0.874946924404794	0.967508725702489	0.928877644975358	0.860847302446040	0.872978282599609	0.887994806939942	0.919939071274051	0.872181550534536	0.852865524680689	0.881665742190847	0.865495716772242	0.909234398489768	0.889981391774832	0.905427947312087	0.913766579285731	0.857700976397783	0.835243489067882
0.939833590573411	0.924766282129769	0.910186033245022	0.870027998478077	0.886423806853717	0.865161410449011	0.881093913818532	0.880621032301342	0.917881341773033	0.893943807665951	0.885079091245992	0.917232117615102	0.893461836290584	0.868601332727178	0.895274866591471	0.874841222642319	0.967404411317080	0.928961208699847	0.860891639329283	0.873004374727085	0.888183375671714	0.920039767474918	0.872317236992839	0.852811166582761	0.881677491797278	0.865503490145401	0.909259919807620	0.890026402837334	0.905386630297505	0.913791585398749	0.857851979744525	0.835389715711854
0.939852213808341	0.924828594201250	0.910135102201947	0.870217179861033	0.886432275442918	0.865236152745766	0.881106392862152	0.880667666874222	0.917795198419224	0.894006730853739	0.885004826766706	0.917282180657850	0.893356123770557	0.868679448822990	0.895335249895314	0.874755098775754	0.967459091169520	0.928957559943722	0.860908679202040	0.873063646701792	0.888269894791644	0.920051410427125	0.872340734942493	0.852790396273200	0.881563421937651	0.865585388489988	0.909289138998804	0.889988507311419	0.905298343537964	0.913792179173863	0.857936400748376	0.835572435832728
0.939817673327207	0.924850914523436	0.910121280282546	0.870267557734599	0.886352742687647	0.865269785285593	0.881151649354771	0.880675682101547	0.917850446731096	0.894029282143439	0.884949671770665	0.917312871211339	0.893300936049698	0.868716702732070	0.895335671823194	0.874697748658086	0.967375455550954	0.928901182355285	0.860936236394926	0.873136992736989	0.888284007838934	0.920120877633436	0.872349967515871	0.852785345775189	0.881496423451291	0.865669013148249	0.909281093718908	0.890010271398173	0.905241156175814	0.913782470788901	0.857990787844731	0.835686191441467
0.939842975678337	0.924846497506851	0.910093555045689	0.870301629834374	0.886227593024095	0.865331816250965	0.881080152668282	0.880684991124423	0.917745408934037	0.894006679760875	0.884937658083642	0.917351310850723	0.893254404206470	0.868726265709545	0.895327320415876	0.874751227903799	0.967301124677675	0.928834544557353	0.860907032170613	0.873181996419866	0.888292309297343	0.920149224943927	0.872278492925288	0.852816293898835	0.881443227277284	0.865633131491956	0.909268086499669	0.890001122917433	0.905224935555995	0.913807816084617	0.857931182548462	0.835661613838752
0.939946709170589	0.924840577100288	0.910089876265949	0.870308946122150	0.886144832353919	0.865268246393453	0.880987785396298	0.880518395785814	0.917677604212261	0.894019233056074	0.884898993865578	0.917247784091315	0.893223315952631	0.868779249265457	0.895235487927277	0.874688099760317	0.967311857349181	0.928845760248869	0.860857799564605	0.873078429010878	0.888180839913419	0.920049567274975	0.872119834350037	0.852731613383874	0.881447285053510	0.865528799675505	0.909101554118857	0.889914041455188	0.905321535051835	0.913790707166163	0.857900534600144	0.835585766834536
0.940025956259066	0.924774161602334	0.909997731101501	0.870273745070449	0.886113159097717	0.865224574744562	0.880866348115684	0.880353432608021	0.917573629386257	0.893922886366094	0.884900533321496	0.917124090573370	0.893293325046846	0.868671063857355	0.895177160039455	0.874661529126447	0.967323991372217	0.928771942280219	0.860806704761864	0.872952240545146	0.888147908815826	0.919994641536271	0.871938409832965	0.852608769636655	0.881491010063237	0.865422330390818	0.908993906875528	0.889860817786051	0.905378828795880	0.913647795980531	0.857864825827015	0.835538711842141
0.939992952968151	0.924836554651426	0.909995442494759	0.870260311678700	0.886016341009268	0.865204360665788	0.880759818637947	0.880225056767711	0.917464358864635	0.893842648373697	0.884882459876470	0.917048254139796	0.893290637788489	0.868508686931103	0.895122059000130	0.874554627034020	0.967353406804055	0.928760234276118	0.860728859267914	0.872859591701282	0.888052897810715	0.919976230972808	0.871910878500192	0.852541019134538	0.881501050653358	0.865458304963381	0.908872249550772	0.889876696793503	0.905415633799990	0.913591764543288	0.857815146351758	0.835518804536889
0.939884778695622	0.924745711533135	0.909964311766367	0.870347365508843	0.885989231984402	0.865213081233358	0.880569291942631	0.880144770302586	0.917274369199790	0.893749116247159	0.884870534324318	0.917038677485618	0.893379708103964	0.868513598300039	0.895015577616982	0.874444989481164	0.967388898598163	0.928769040651940	0.860660390756156	0.872759288206308	0.887987899981936	0.919979484024284	0.871786943554226	0.852452393830159	0.881556399825839	0.865462999949345	0.908735060524340	0.889752261786836	0.905383786576905	0.913616075737058	0.857713953433564	0.835492198936301
0.939865547944319	0.924660141792570	0.909993076209307	0.870393185458820	0.886072949566842	0.865308773609500	0.880482750579773	0.880029468312794	0.917150154634944	0.893658051537619	0.884835031026735	0.917038381648208	0.893363598023282	0.868661049895198	0.894971264501330	0.874279890029852	0.967401276471106	0.928924438914341	0.860534377766257	0.872653305916524	0.887951741558448	0.920024695387966	0.871761374241298	0.852343386053580	0.881589445071056	0.865518760871763	0.908794952937109	0.889713465859888	0.905369111404462	0.913580289390870	0.857651987815048	0.835458013868172
0.939707416245453	0.924685216411408	0.909962918253138	0.870425753565087	0.886058948742331	0.865379339142843	0.880326368034254	0.880042237203953	0.917038816541012	0.893615177470664	0.884725687403832	0.917021994138653	0.893277136318686	0.868771338697743	0.894908710368481	0.874214588637758	0.967592284491296	0.929085150825246	0.860397281138718	0.872645199715988	0.887963303648367	0.920033962937728	0.871645425375990	0.852336225329307	0.881525775453264	0.865624556163106	0.908793774894526	0.889710035900890	0.905297854046008	0.913587417673774	0.857531009126711	0.835479498321019
0.939497212135485	0.924687172734338	0.909932062411514	0.870386738351359	0.886073093835456	0.865337710033755	0.880243957542624	0.880049690967019	0.917076743353906	0.893577879996824	0.884706839721822	0.917078391629591	0.893224132898495	0.868815693852956	0.894808726457799	0.874143686792871	0.967631827326377	0.929260471414546	0.860326092341311	0.872630061207637	0.888036401096956	0.920117264479346	0.871569028583546	0.852373365877597	0.881535897900323	0.865661289686923	0.908729528520671	0.889674548190148	0.905267034278555	0.913662553667677	0.857429567256325	0.835467193705659
0.939400560207970	0.924643361011711	0.909971060082568	0.870411848135467	0.886071763325149	0.865302783620224	0.880169516209429	0.880052216903268	0.917002923886140	0.893486087587054	0.884739379550607	0.917179432250751	0.893156319225546	0.868772505893680	0.894815855387165	0.874110177154153	0.967634998525209	0.929336609357627	0.860273609877491	0.872545056201661	0.888076611469208	0.920169160264504	0.871584747031777	0.852402755339663	0.881559500048102	0.865689150775277	0.908754771995352	0.889604094412647	0.905177731034370	0.913663459613858	0.857331918459454	0.835417709637482
0.939337247953127	0.924717207371274	0.910021774742906	0.870451353887536	0.886045330130720	0.865280655392293	0.880198649263468	0.880059166160220	0.917061313474514	0.893482878305090	0.884684340252842	0.917181286986372	0.893104458521808	0.868787106679790	0.894754948273276	0.874081801988379	0.967652174996909	0.929375469403036	0.860284304492134	0.872488167856176	0.888034427011275	0.920133395150588	0.871538503212471	0.852359513187811	0.881543620757827	0.865706536023020	0.908814854659754	0.889503945724579	0.905101881571172	0.913717346521890	0.857344264917079	0.835393064144777
0.939322508413199	0.924866015694358	0.909915723394889	0.870531093666912	0.886044578072202	0.865180026664735	0.880245708040022	0.880092875271259	0.917095056204759	0.893474071652970	0.884655731283968	0.917194240444438	0.893078771196337	0.868783822499474	0.894777950603383	0.874234411833814	0.967662346871774	0.929372952654913	0.860335731161023	0.872471349385013	0.888120601615576	0.920173100133491	0.871495012846600	0.852379424711553	0.881522071799386	0.865748461156112	0.908827202349966	0.889576994460043	0.905010008898010	0.913636233882946	0.857398696451131	0.835419827446843
0.939280392957659	0.924995807180705	0.909847506669504	0.870584332535744	0.886078080301094	0.865119681632269	0.880311178551297	0.880195370652756	0.917121874183991	0.893539567137506	0.884665341520531	0.917155848376525	0.892998369931128	0.868756415103852	0.894863623840830	0.874415515933443	0.967669071017311	0.929370534386096	0.860399461618455	0.872571769365032	0.888114329897748	0.920288686617561	0.871561268127365	0.852481336426983	0.881544603715312	0.865793920232816	0.908825661049960	0.889703627472114	0.905016984364393	0.913616991620844	0.857422262204701	0.835491453827113
0.939171463590066	0.924965980063770	0.909814038391572	0.870610958134471	0.886031966747641	0.865200843312107	0.880241814633138	0.880276350912825	0.917155525328753	0.893583962617594	0.884680452961539	0.917039647401762	0.892953603958176	0.868719887351664	0.894855212202679	0.874551644360009	0.967628230162087	0.929286269947580	0.860412324928731	0.872608019810883	0.888182319440780	0.920283888378863	0.871564738283774	0.852561570293199	0.881668809562240	0.865644831859874	0.908791602822829	0.889747196227354	0.905071614761939	0.913668212736606	0.857505006560429	0.835526984788467
0.939209178280973	0.924944453692088	0.909787825430348	0.870633669936317	0.886077634970115	0.865330122924218	0.880239230737007	0.880283521561155	0.917281949444216	0.893674211887414	0.884687832172785	0.916958710447679	0.892855669598830	0.868773742433594	0.894848481685606	0.874504596357933	0.967486970391849	0.929332920746970	0.860372324071269	0.872623697609769	0.888348235976449	0.920318647816791	0.871562785194440	0.852620954300426	0.881723181939681	0.865539030961584	0.908759986527979	0.889797103281289	0.905032257697370	0.913662318931936	0.857641618906874	0.835627150618606
0.939201191709172	0.924945736409995	0.909760329055086	0.870624668629704	0.886032762342852	0.865376232439707	0.880145762976550	0.880347629728243	0.917300252903780	0.893700195395981	0.884626684825281	0.916827069731139	0.892764011636285	0.868763244725478	0.894842642009638	0.874412490764220	0.967551860128840	0.929338650043122	0.860261145268238	0.872678070223405	0.888416453349795	0.920244701100637	0.871480834792946	0.852765564021856	0.881591436740486	0.865495647074697	0.908658734237802	0.889847128837281	0.904916774824892	0.913608028200968	0.857694931623489	0.835760069186048
0.939176312334932	0.924847936758841	0.909800884807706	0.870537708556265	0.885965476579957	0.865361185729484	0.880127535855475	0.880386730164434	0.917464694015408	0.893719705179799	0.884597872486556	0.916764547184069	0.892740180915323	0.868665549570483	0.894809654042332	0.874365997246786	0.967509568874178	0.929297507540067	0.860194094508406	0.872759354673024	0.888438300403192	0.920244060299394	0.871446521467130	0.852893706501328	0.881547902923713	0.865461827989883	0.908565659614744	0.889861825507887	0.904857020685674	0.913514178891658	0.857761844642550	0.835833561641528
0.939171833163333	0.924691581112160	0.909836769326148	0.870569816770154	0.885897265896238	0.865390838442165	0.880116516317766	0.880449196430574	0.917454646281915	0.893766061982518	0.884623193923851	0.916714582948688	0.892692431349730	0.868562206214520	0.894788322914822	0.874420422245954	0.967454876618637	0.929252403846320	0.860155919157321	0.872878337730222	0.888441648174411	0.920198584605308	0.871451954829319	0.853030989150995	0.881511114169113	0.865324734356957	0.908528110259211	0.889834366827010	0.904821044697898	0.913453572663489	0.857737139078431	0.835817566818259
0.939197626415252	0.924627377706207	0.909829700948038	0.870599517971059	0.885875491136144	0.865309879195549	0.880200260276640	0.880339091283935	0.917488201701147	0.893858662872731	0.884609141842622	0.916619093084713	0.892662208683981	0.868582732128009	0.894784338777945	0.874380844075609	0.967491541628082	0.929316912232961	0.860155246303756	0.872891140812167	0.888387893878056	0.920092119922729	0.871473763378618	0.853032976399357	0.881485193008616	0.865224794247705	0.908518352971370	0.889741256169613	0.904873133296447	0.913411903799202	0.857700304663403	0.835742188006312
0.939289338671855	0.924597958250165	0.909798868005983	0.870625119897256	0.885876226887259	0.865219705179677	0.880287177353733	0.880203200392768	0.917485297326047	0.893843579635463	0.884614104891681	0.916625306294411	0.892730467466520	0.868596792959094	0.894843333338178	0.874383105851811	0.967518408876614	0.929279763494714	0.860179155165491	0.872878405603602	0.888498341380074	0.920081939987278	0.871494774547750	0.853000720454401	0.881421612552652	0.865168389283620	0.908600503386008	0.889702239104823	0.904912498870531	0.913297495512620	0.857685957533268	0.835718091508378
0.939324257058096	0.924666859511730	0.909896422261395	0.870653569790231	0.885869213601186	0.865208652959898	0.880444568243576	0.880145171280915	0.917501150037517	0.893832459836438	0.884660062915731	0.916718152934490	0.892698660430449	0.868500942182062	0.894931585126764	0.874352494167601	0.967571676965770	0.929257701035733	0.860253128381138	0.872896277209596	0.888479148275866	0.920100605315169	0.871678382951233	0.852985038663367	0.881385760805690	0.865241994485422	0.908746111977142	0.889752290349273	0.904952986112709	0.913232324936253	0.857672005119447	0.835725293706341
0.939329168201625	0.924631532372064	0.910005233780030	0.870738303630858	0.885862282778749	0.865193957445179	0.880457611083229	0.880170238611531	0.917458330474487	0.893872017738622	0.884714727754161	0.916837838074534	0.892750563056190	0.868531598287422	0.895008578541392	0.874373586942573	0.967631734544553	0.929232721777322	0.860357424164147	0.872913522003443	0.888440470333844	0.920084323669772	0.871709344908571	0.852955204017029	0.881403809713680	0.865322739177379	0.908830611609807	0.889679507572690	0.904962992020130	0.913289206526508	0.857718325077995	0.835719662617840
0.939465502609483	0.924610182986980	0.910091991816821	0.870802292809983	0.885951625366452	0.865247206657871	0.880473266607161	0.880136830675950	0.917547354116288	0.893925700405111	0.884684639676016	0.916894539820336	0.892747196932495	0.868619246983677	0.895102902725241	0.874341020963533	0.967692867773632	0.929349171514473	0.860364742492459	0.872931969503731	0.888389641004142	0.920108565714596	0.871753948866479	0.852875408742111	0.881401566436473	0.865397621875220	0.908989271108862	0.889715587658391	0.905021831499804	0.913337739606756	0.857821121230590	0.835697867045936
0.939502414976210	0.924723332966951	0.910013258179456	0.870815845490231	0.885964771261690	0.865322865765381	0.880398746611097	0.880252459520516	0.917564732067246	0.894034272477199	0.884514739841376	0.916799415868215	0.892708311714409	0.868670698343836	0.895131375782893	0.874400249063077	0.967892713384548	0.929357272642125	0.860383935158070	0.873040488772984	0.888398286913407	0.920129279303712	0.871683992107796	0.852885311847974	0.881303863346167	0.865414439352592	0.909068481613442	0.889791930281283	0.905007531069052	0.913433034412703	0.857854452277621	0.835686914770961
0.939528532032334	0.924805243903249	0.909955978674492	0.870751976133176	0.885976261320478	0.865295558139832	0.880418056191053	0.880314634067728	0.917684831696903	0.894160933907829	0.884451382571563	0.916753264639105	0.892784348816547	0.868627843587393	0.895082049384158	0.874493510999888	0.967939443688993	0.929363504827099	0.860431293094686	0.873148183644405	0.888462442569910	0.920242352602176	0.871636898863762	0.852912342472504	0.881315856644563	0.865397097937011	0.909052846991278	0.889863657333400	0.905045578577480	0.913547437133624	0.857923363491515	0.835639111506686
0.939528076246158	0.924814962210523	0.909937687305966	0.870746394075503	0.885937559322865	0.865297922797311	0.880395077015612	0.880342554568416	0.917659549850774	0.894232422364952	0.884494348852195	0.916736565475083	0.892884548256317	0.868527811765599	0.895049844275701	0.874560817758423	0.967883321516413	0.929254480518307	0.860402941512787	0.873196148334256	0.888488673120174	0.920336260920455	0.871662293727489	0.852948444779726	0.881403087528057	0.865363175631751	0.909109326135319	0.889901543645089	0.905075543522947	0.913608259440697	0.857935623294631	0.835552643120404
0.939415545306514	0.924875760095638	0.909949989897133	0.870725166113526	0.885871830219496	0.865299610183200	0.880443835988098	0.880327238479657	0.917749918230779	0.894318012417119	0.884465603777868	0.916648332445215	0.892970760908197	0.868526135466046	0.894905730533974	0.874562876415141	0.967787245003647	0.929196200292845	0.860351609807065	0.873221322117388	0.888434695011845	0.920317355722047	0.871668294122467	0.852933377019336	0.881493137903220	0.865314496779722	0.909199751624234	0.889842110644353	0.905128563523543	0.913650644567335	0.857977323221631	0.835475915483115
0.939341322839597	0.924942054822420	0.909898943591632	0.870743294106680	0.885865446596872	0.865277795739670	0.880464107462246	0.880298494047386	0.917808475354096	0.894332680842426	0.884462067400549	0.916608138130487	0.893098357894104	0.868485286859899	0.894847681575043	0.874715786134629	0.967660529803522	0.929192392262100	0.860370363997975	0.873212575397639	0.888487490502834	0.920390398235274	0.871661837874597	0.852944183460981	0.881503499063230	0.865250392956474	0.909172191743330	0.889890186202723	0.905116174015072	0.913594273437847	0.857976428297833	0.835446536609388
0.939291939766174	0.924976763792238	0.909882358699132	0.870766764232509	0.885865747841380	0.865250339204392	0.880462600597159	0.880301111356986	0.917776991858596	0.894358550805600	0.884501452019712	0.916549867488114	0.893063869280123	0.868377200729859	0.894860732956821	0.874843435609584	0.967590535659425	0.929232676217416	0.860404527381663	0.873245838643334	0.888454243543385	0.920454128669795	0.871725504102092	0.853001473264970	0.881501278117531	0.865239095725112	0.909141308154935	0.889980608101873	0.905143112567566	0.913559096259998	0.857987387096936	0.835494906394672
0.939176316726035	0.924825388338499	0.909872411325624	0.870823316000071	0.885843037083235	0.865302406271137	0.880376168868435	0.880269555226508	0.917734397384455	0.894336221861704	0.884630756469929	0.916504799340763	0.893047526310749	0.868237982667694	0.894849834691226	0.874872015911408	0.967513269920414	0.929216764255259	0.860398314956887	0.873236007882173	0.888506765257756	0.920459835668897	0.871680783760741	0.852994879931303	0.881557769592252	0.865092355433256	0.909121738195903	0.889973415738612	0.905188626807857	0.913632752616910	0.858055178112421	0.835538106378408
0.939206939199749	0.924699497072909	0.909931902019593	0.870819906072152	0.885921113833818	0.865324256438655	0.880404803879069	0.880185788540109	0.917772575087867	0.894374174889604	0.884724058458808	0.916541995760534	0.893008581335973	0.868261557533768	0.894885983727369	0.874733173550646	0.967363171660731	0.929348105126285	0.860351918121935	0.873219763373158	0.888633904616759	0.920532083831369	0.871704079437610	0.852929521970196	0.881650727250005	0.865006508614089	0.909178893670232	0.889933399294140	0.905178002372564	0.913653928196804	0.858127181833387	0.835669402871228
0.939273682499806	0.924734353781600	0.910035195088889	0.870840410138140	0.885916977046336	0.865325953500074	0.880390393444870	0.880156148999201	0.917684629373511	0.894344601659644	0.884775701669150	0.916624878792350	0.893014974101043	0.868365404548708	0.894975721316486	0.874621776690895	0.967376247177887	0.929415577273660	0.860253358033998	0.873222857869380	0.888702550421201	0.920526277924082	0.871648837940666	0.852927386511003	0.881624407108154	0.865058014410165	0.909267718240071	0.889853608663849	0.905129949986253	0.913698417825843	0.858111298870113	0.835841607696856
0.939265251547521	0.924744317297558	0.910144668032582	0.870769353052975	0.885831038713344	0.865329306300428	0.880433600618923	0.880112739381980	0.917763644201750	0.894302948046617	0.884826055517527	0.916726829645761	0.893099753603599	0.868506988182394	0.895043464259298	0.874596001041133	0.967279862516475	0.929456962344687	0.860206386708463	0.873245611126638	0.888729294982672	0.920587880734425	0.871654609534594	0.852932532785763	0.881665192180346	0.865195548146474	0.909337790822828	0.889859057431489	0.905121297134491	0.913788839128371	0.858097556778365	0.835949703037554
0.939303715223466	0.924755203696165	0.910236313775388	0.870768020178241	0.885734371904325	0.865422326070722	0.880404027478723	0.880118936890333	0.917673296474869	0.894269432803290	0.884922337155928	0.916855742554263	0.893143563232142	0.868660591839863	0.895143794770386	0.874722794619670	0.967189496146092	0.929471851870036	0.860136730205742	0.873295742360430	0.888793778954148	0.920634460535633	0.871641539681615	0.852993914157631	0.881729701805029	0.865281391264400	0.909408061306785	0.889887660560056	0.905149198579093	0.913942182333023	0.858035192523577	0.835942094630142
0.939388397068952	0.924812962124814	0.910319628738791	0.870773165701869	0.885719295743091	0.865408186228641	0.880404418124420	0.880019854092059	0.917683837210420	0.894318431316610	0.884964176697945	0.916878578868346	0.893195793863739	0.868884109943290	0.895175780384201	0.874751697911520	0.967179917393363	0.929564376069083	0.860095128823567	0.873257861558373	0.888760972443419	0.920550377777252	0.871583980869633	0.852986254480289	0.881856615091094	0.865348364407484	0.909368123951833	0.889889322048959	0.905297271272204	0.914066013349583	0.858045722403633	0.835886667207222
0.939463154443311	0.924840671651869	0.910304192986099	0.870797394297100	0.885764736594146	0.865421143012231	0.880423270137449	0.879960376219342	0.917717127309893	0.894312837196286	0.885022423987588	0.916888489368160	0.893342657744676	0.868931056348583	0.895251480995127	0.874839682785100	0.967155517112406	0.929558860109310	0.860119760153711	0.873223293544923	0.888783195628235	0.920548464213157	0.871550978817979	0.852959572460057	0.882006695850440	0.865384108197424	0.909415726806938	0.889959038002978	0.905377257707618	0.914055408311969	0.858078676117689	0.835857941685555
0.939477647672856	0.925013499759954	0.910353801534950	0.870870121284509	0.885758988788954	0.865484994392127	0.880477378062182	0.879985995104781	0.917751267287881	0.894362463747021	0.885054045453341	0.916900661092972	0.893373796002554	0.868841990133476	0.895329932353627	0.874892998174901	0.967166567478676	0.929597537909733	0.860116503693155	0.873260190018965	0.888740961601264	0.920599177589916	0.871657836484458	0.853002440721111	0.882070989628363	0.865511546526942	0.909433584746159	0.890093377479545	0.905440200433689	0.914068536645216	0.858069322612304	0.835859918863675
0.939460772753240	0.925064952034494	0.910325143861523	0.870981249963697	0.885791323545881	0.865516595496137	0.880423535619589	0.880062167725854	0.917684538922697	0.894425394952857	0.885063535605373	0.916920522307121	0.893485400900642	0.868888627623926	0.895349824454464	0.874926431258702	0.967177436213481	0.929598001927316	0.860131143232579	0.873316752582660	0.888722050049633	0.920675108018855	0.871687492476596	0.853048844313803	0.882115588091045	0.865521071291057	0.909395499027695	0.890100090172750	0.905459639098615	0.914140393457602	0.858040318540001	0.835842189744173
0.939574224014782	0.925094930803723	0.910358296668430	0.871006547245142	0.885907029367488	0.865596133969043	0.880438366665691	0.880056219982731	0.917725410678309	0.894504809289382	0.885077426801774	0.916897459415894	0.893480448034239	0.869026788741925	0.895390790909998	0.874903509650486	0.967184165369238	0.929706139065029	0.860070191615331	0.873399432548668	0.888718425772685	0.920784173930793	0.871749926869872	0.853034097665471	0.882117973786995	0.865493312928831	0.909545914571643	0.890132223183908	0.905521627887940	0.914094046146011	0.858072443226287	0.835825279098307
0.939573204464129	0.925194262022930	0.910351812115444	0.870972654012081	0.885909740772211	0.865634520933385	0.880332015003644	0.880154426520472	0.917723482821331	0.894642533280770	0.885025703818355	0.916789581268419	0.893453536681607	0.869040738056517	0.895379512956388	0.874924605081235	0.967370940345651	0.929809987131535	0.859951159606624	0.873556910147493	0.888725830930722	0.920811230781730	0.871660504291827	0.853080298369303	0.882064442780477	0.865462102650316	0.909599621940657	0.890164880845695	0.905534733732042	0.914039151636598	0.858038128510852	0.835854708405549
0.939486296277437	0.925238941588409	0.910369309892413	0.870874174357451	0.885898248875920	0.865535971080084	0.880242836096379	0.880183048477956	0.917801724041226	0.894722122303134	0.885046307506410	0.916726693181250	0.893483877748424	0.868960537742651	0.895272631230976	0.874861801584633	0.967403355696325	0.929921621739824	0.859853266852484	0.873652305562029	0.888742687630105	0.920860833390005	0.871543896369106	0.853175397458793	0.882075618032708	0.865388370980627	0.909527467321789	0.890093518076949	0.905588117067202	0.914003467786760	0.858017355625353	0.835848020887815
0.939449882212421	0.925196297609485	0.910428157297046	0.870859846838278	0.885861763773558	0.865460789135482	0.880099349152702	0.880188003340071	0.917713542451930	0.894705298935059	0.885072371123687	0.916713395764413	0.893435739853537	0.868815845601843	0.895216507978977	0.874761825049181	0.967324820909383	0.929889275250741	0.859717823633005	0.873605818622938	0.888714717694538	0.920844409997001	0.871474804422376	0.853194642787688	0.882098894388823	0.865303481260314	0.909506523376401	0.889931982733947	0.905572928780272	0.913900398739361	0.857979469623434	0.835794438686622
0.939376675919369	0.925234081108009	0.910464789722567	0.870838020986230	0.885803711563310	0.865422868810014	0.880044548395410	0.880144620874623	0.917740162445078	0.894678054171010	0.885029737955611	0.916634571541682	0.893398964291610	0.868858723427566	0.895105556724547	0.874654166005148	0.967238198557994	0.929811689326276	0.859621409823671	0.873530963079445	0.888604008807197	0.920736901075637	0.871357565072759	0.853079031349329	0.882081943189893	0.865223220983204	0.909539986411775	0.889746426585023	0.905547110627736	0.913838058973247	0.857977078304539	0.835755251361244
0.939313012113188	0.925310969878144	0.910350566167376	0.870872829070424	0.885791565312730	0.865376375886132	0.880016460407072	0.880099091026601	0.917711395576332	0.894598248222830	0.885003634211497	0.916600615546359	0.893403299761079	0.868859606471470	0.895127571025019	0.874731181740270	0.967166493940382	0.929707714926061	0.859589970048619	0.873433626321804	0.888590791273701	0.920689459356931	0.871232443634346	0.853025136214375	0.882048404205753	0.865197707446397	0.909556953664438	0.889763447399438	0.905467481181618	0.913641045932094	0.857963925092298	0.835772807542919
0.939204128973167	0.925402046670468	0.910279877780032	0.870860410869454	0.885823977679972	0.865371902355929	0.880049173845564	0.880123941581480	0.917639889645993	0.894576772652409	0.885029289427825	0.916594026295773	0.893367123977981	0.868847797510829	0.895212495758596	0.874794009274845	0.967143620392330	0.929597102833389	0.859620406177304	0.873408716287212	0.888479024035850	0.920700276050830	0.871270006925705	0.853073352342394	0.882046957910375	0.865261266128520	0.909567869803964	0.889851393217884	0.905478689967587	0.913548933581537	0.857912190911859	0.835842179381812
0.939055311434317	0.925356576827013	0.910187611115559	0.870842513258602	0.885782645653394	0.865516422045906	0.879965447470286	0.880131466887230	0.917565832793144	0.894534188756096	0.885027726486471	0.916575934487826	0.893373812522962	0.868861404276737	0.895191100263530	0.874833052538532	0.967067757489857	0.929453217905720	0.859603542273396	0.873361458926152	0.888467255986141	0.920638441486926	0.871261774045697	0.853123067654939	0.882139838382203	0.865186897733826	0.909531272947259	0.889901453074401	0.905507507089953	0.913615666381704	0.857929160909577	0.835862948063199
0.939042475622445	0.925348560857850	0.910104915660749	0.870807320145536	0.885811617398197	0.865710990121449	0.879979800779818	0.880110164819992	0.917573320917972	0.894536559450507	0.885027462766161	0.916609908619151	0.893329346143097	0.869036877955072	0.895188191900015	0.874744241172901	0.966911783483864	0.929475278117014	0.859564579001798	0.873327057977142	0.888559898523136	0.920626587157240	0.871297037892953	0.853162184274366	0.882191894099806	0.865190531099012	0.909503763442361	0.889968010247015	0.905461530589321	0.913692791865676	0.857997183583771	0.835951640072332
0.939000223677561	0.925387367524743	0.910007270836975	0.870781624444499	0.885760705269011	0.865828078371518	0.879954897772391	0.880189179387759	0.917523867420201	0.894517914835202	0.884968848689362	0.916628781460198	0.893294826803258	0.869159659459257	0.895219354237168	0.874684237511795	0.966968190024594	0.929471468691981	0.859494039606813	0.873353388868145	0.888591897175535	0.920503969078391	0.871278820711157	0.853276885703221	0.882072002005679	0.865262977112773	0.909465856989448	0.890071648923440	0.905353029634148	0.913786643336714	0.857998325314730	0.836079168949483
0.938950379148523	0.925345611192019	0.910002982464572	0.870683829897671	0.885716064978979	0.865870537873180	0.880009254958921	0.880294251224261	0.917714169270423	0.894555080273911	0.884916466648076	0.916693596524150	0.893314076450640	0.869255299964148	0.895248423496653	0.874766908669475	0.966936934125079	0.929455628275164	0.859483411871836	0.873445289151201	0.888634345351111	0.920441701863768	0.871334400397265	0.853407981763895	0.882037981808300	0.865345784491200	0.909456618094247	0.890221531094657	0.905315958752750	0.913882236277501	0.858045613898695	0.836151692459493
0.938934895639944	0.925251561064156	0.910049413931066	0.870700131854065	0.885715532542922	0.865963766906149	0.880027660723399	0.880463669728363	0.917768974796891	0.894663161013930	0.884906701549945	0.916732035056483	0.893296596053432	0.869312048903613	0.895314777817894	0.874988458465278	0.966878994724436	0.929429501120374	0.859500409149699	0.873615211621738	0.888656646905898	0.920360095351966	0.871400668768379	0.853567401574463	0.882013311362970	0.865323369571392	0.909502062201649	0.890348959261698	0.905346176197615	0.913991437186708	0.858049922206492	0.836130656292324
0.938944761630684	0.925202777646062	0.910061571088965	0.870718692823596	0.885761331576045	0.865976022397128	0.880102314472271	0.880470256326250	0.917916562984679	0.894824012905048	0.884853031566161	0.916713470504550	0.893285073792948	0.869433299132171	0.895384675254262	0.875080698115050	0.966880254063497	0.929496519355687	0.859498727342481	0.873691431989702	0.888625474955742	0.920208243423708	0.871454343975338	0.853608834199762	0.882002198545394	0.865268631565303	0.909515739732639	0.890406047045514	0.905462828429428	0.914084608195743	0.858029759405750	0.836067285096807
0.939000249882842	0.925161385264776	0.910049698660740	0.870730013626302	0.885768007124542	0.865963311060007	0.880144996646857	0.880437038137504	0.918001171365045	0.894868793561440	0.884842107647333	0.916714195773069	0.893362338415715	0.869486495950663	0.895499438729826	0.875164569896048	0.966867315181215	0.929498270527904	0.859510762122009	0.873722604796799	0.888732016020399	0.920159777178805	0.871494381954983	0.853644137746965	0.881979346441233	0.865212404100587	0.909565272300440	0.890494988069513	0.905541773469341	0.914011163160840	0.858041846511076	0.836044603589190
0.939025869991638	0.925213777269344	0.910165965700833	0.870738114523950	0.885732850482901	0.866004358970939	0.880226044512733	0.880418498779324	0.918060768630456	0.894930235187292	0.884883372812159	0.916779833069038	0.893362655219850	0.869403273646032	0.895585473780591	0.875185208602894	0.966878913290128	0.929527448657674	0.859537795933116	0.873812554314589	0.888722799230259	0.920169796271813	0.871624638485729	0.853709005838973	0.881966316354754	0.865274340583502	0.909653405882176	0.890607248902269	0.905591254434220	0.913915750793700	0.858016799089957	0.836029164327614
0.939075608663062	0.925140205927046	0.910287101608117	0.870759366830209	0.885697612491879	0.866038011162413	0.880158337149939	0.880450921293600	0.918016862929448	0.895015915535110	0.884947920137838	0.916861278175881	0.893477652585889	0.869379581277104	0.895637156277632	0.875180839137211	0.966897013300351	0.929551163735588	0.859576981749284	0.873875769510623	0.888726973103544	0.920155014500337	0.871549410311109	0.853710567423281	0.882026430833259	0.865261839151672	0.909651164301645	0.890523558974202	0.905592367893576	0.913894336615448	0.858041397824048	0.836011272519077
0.939248573718397	0.925047039923200	0.910362326395285	0.870680288648786	0.885766815205863	0.866104317420221	0.880123771724747	0.880391056495979	0.918052759336090	0.895040321835618	0.884967013510093	0.916853672974871	0.893538618753628	0.869398020171098	0.895696048590711	0.875061570094963	0.966900766383021	0.929716036793137	0.859553622647313	0.873864672638477	0.888681248365031	0.920173743434462	0.871508785439197	0.853666614026588	0.882085787694955	0.865219808382488	0.909758369968114	0.890463101230770	0.905655704754966	0.913842916687387	0.858113884433609	0.835997986384982
0.939297394082553	0.925080859497964	0.910301484375067	0.870518279575791	0.885769287157788	0.866150084003927	0.880012276654064	0.880404119195299	0.918015403963400	0.895044655989945	0.884868458490839	0.916688684547108	0.893571411385604	0.869377930913828	0.895739174595117	0.875024910291652	0.967052361449399	0.929806327453350	0.859545487103107	0.873903227658474	0.888643102720708	0.920151595029394	0.871376352317426	0.853701856921272	0.882087703485866	0.865140927426171	0.909780064401988	0.890435975805604	0.905628932926684	0.913873473704722	0.858116397614088	0.836009632554393
0.939317918737966	0.925080565697042	0.910267527558796	0.870286788815752	0.885775707117328	0.866072051526006	0.880010585745843	0.880332993814802	0.918082712215383	0.895019384192690	0.884917265840389	0.916595511540906	0.893755936335433	0.869300594006533	0.895688921359321	0.875017710467461	0.967063528478196	0.929873879138923	0.859566121203897	0.873892498530487	0.888684463971735	0.920164900007208	0.871281128896627	0.853712659566499	0.882209254136199	0.865058009580375	0.909738083332979	0.890415144993835	0.905618502375728	0.913923539782297	0.858135007609251	0.836000330063775
0.939331004486607	0.925001478768890	0.910296852476234	0.870143619491611	0.885733438018264	0.866056787684849	0.879966878358535	0.880242282251904	0.917986428127284	0.894933719042611	0.885072868526596	0.916537137761442	0.893943216749114	0.869199086744708	0.895637805236191	0.875001604268577	0.966994404179124	0.929790361114088	0.859513437019860	0.873805927365997	0.888701609370665	0.920143963445331	0.871283622242455	0.853728357952848	0.882371001757910	0.865001832897396	0.909789130858944	0.890343658456913	0.905585437235249	0.913933946206827	0.858091481154788	0.835965222884115
0.939216782787067	0.925027900169102	0.910346963353777	0.870016173006877	0.885675306043501	0.866034361470302	0.880011910972992	0.880141930603489	0.918055118380809	0.894866754175228	0.885138984985590	0.916426081494568	0.894088259121420	0.869211822995253	0.895511271399104	0.874972593830817	0.966911314325342	0.929765519166521	0.859456963908556	0.873688425315479	0.888627163518878	0.920039730708278	0.871274327577636	0.853685479863323	0.882510934733508	0.864966112389001	0.909912356074302	0.890226606671375	0.905612576558955	0.913976848109542	0.858088437565878	0.835924227198445
0.939081734901723	0.925085792271279	0.910324924254046	0.870019746230030	0.885704578314213	0.865988843671440	0.880123557762196	0.880070220585057	0.918127441544158	0.894784857706594	0.885167489809371	0.916426518269192	0.894252361741231	0.869221231626194	0.895510574060799	0.875126880118295	0.966835685543395	0.929791386212354	0.859472663803888	0.873599753805618	0.888653877879458	0.920068851416910	0.871296760971907	0.853669772824875	0.882540876685109	0.864968115949785	0.909954419252002	0.890253179610619	0.905566920366053	0.913943582041979	0.858087998455216	0.835926753822807
0.938958655051463	0.925142118959179	0.910318451803717	0.870090370549018	0.885770269278363	0.865971669101495	0.880275520917015	0.880082043559251	0.918134613987835	0.894811424026988	0.885194291318445	0.916477310477935	0.894233012503889	0.869194925462431	0.895589205983889	0.875273127417927	0.966817615357705	0.929866968211374	0.859544128142480	0.873630322575734	0.888626041189085	0.920140507351606	0.871438897589241	0.853699080894642	0.882544203884712	0.865059287981892	0.909988578595932	0.890396031673082	0.905541996418515	0.913971045258019	0.858122988653789	0.835989207043980
0.938752386241139	0.925054139090258	0.910263279150247	0.870244704015495	0.885807632306287	0.866083144426316	0.880332959702938	0.880072995577466	0.918176060139700	0.894857806537115	0.885229319116255	0.916538149526287	0.894176362617575	0.869125215544688	0.895625670362182	0.875333363120115	0.966766921378077	0.929875556237468	0.859570396060287	0.873660060095708	0.888741733378264	0.920183316081512	0.871528418453724	0.853674647196205	0.882566504201641	0.865043375284310	0.909987222500238	0.890458195309164	0.905560742056937	0.914121936682633	0.858213275810025	0.836037510263028
0.938724454933621	0.925013874321644	0.910239608202402	0.870350999882480	0.885930545325311	0.866192337129202	0.880465371934383	0.880042202383526	0.918283654957035	0.894970831541606	0.885190898673597	0.916631517182401	0.894070172702865	0.869182608706011	0.895668849389191	0.875195596748183	0.966668335243004	0.929982795162825	0.859598237249195	0.873717579815815	0.888974029068399	0.920277200218620	0.871685673299330	0.853600162458350	0.882606002219889	0.865088678129493	0.910047533808294	0.890485626670766	0.905524638958602	0.914180084233897	0.858398583318199	0.836166165143878
0.938766051442631	0.925078797017733	0.910229477295853	0.870480468542938	0.885968918338561	0.866278001512643	0.880530973267256	0.880099840051653	0.918253504563037	0.895063484744963	0.885128563270349	0.916737445982721	0.893975331535534	0.869278076290976	0.895752587334843	0.875087590676749	0.966724044756634	0.930009117021136	0.859612200862261	0.873818662948347	0.889125901252184	0.920267249585737	0.871750185723183	0.853566926692312	0.882516882073330	0.865228076782018	0.910122742852607	0.890441973967881	0.905471876420937	0.914195835844020	0.858536420653360	0.836322883989620
0.938748847622999	0.925110194840604	0.910253523836266	0.870463207688206	0.885926704720983	0.866313025360829	0.880645892710731	0.880136531145922	0.918400241714095	0.895136674854315	0.885096385683379	0.916826321975656	0.893956021032120	0.869336655193401	0.895785844480570	0.875040935216352	0.966641432382229	0.929985650859564	0.859646674424001	0.873947205754532	0.889208183791490	0.920299806813962	0.871827993870887	0.853564593807023	0.882486490265656	0.865371921630918	0.910153860546964	0.890461956877727	0.905468863402409	0.914211513918892	0.858649249216187	0.836412238172277
0.938814652834713	0.925123594119971	0.910253645215776	0.870459575519838	0.885860439123960	0.866385159994861	0.880647685590237	0.880173507095951	0.918394862186818	0.895191027635246	0.885125821590391	0.916928485138036	0.893947500655267	0.869377098936322	0.895846748359760	0.875122007322900	0.966578795378300	0.929947249132580	0.859670494668617	0.874080885234504	0.889302362970680	0.920302113320495	0.871839907432823	0.853593326915341	0.882452464495296	0.865374014287739	0.910187212440034	0.890458645952478	0.905514397785301	0.914271186645211	0.858669358597750	0.836367013475017
0.938955199235853	0.925125397432483	0.910284162853577	0.870441005399902	0.885829015950333	0.866341977076469	0.880631365059358	0.880038960440557	0.918447158760914	0.895290463193158	0.885143188850178	0.916905179317522	0.893946760112514	0.869480146562019	0.895826190392593	0.875099881985749	0.966619679383512	0.929964699699941	0.859684085571327	0.874087554978121	0.889279158889816	0.920183876781747	0.871769885266534	0.853515800303069	0.882478604478051	0.865320299864254	0.910069677460874	0.890393756599560	0.905686835803256	0.914289440909623	0.858730299552878	0.836272880105331
0.939065283215217	0.925051000347155	0.910246808231710	0.870401890499262	0.885839992208222	0.866309764490309	0.880601302939177	0.879895145203892	0.918435701159622	0.895285197964814	0.885201548929924	0.916840926177779	0.894040385236137	0.869397414452593	0.895846698713501	0.875128403608883	0.966664071334805	0.929892902105665	0.859709557189385	0.874049027966764	0.889328351567912	0.920115738190099	0.871655901931013	0.853403765315494	0.882540356320048	0.865252170882724	0.909986290483108	0.890378000391182	0.905808544825558	0.914169862532121	0.858794916039064	0.836220708814569
0.939079031543846	0.925119382450147	0.910278345021797	0.870402594908097	0.885779218339323	0.866289406451366	0.880575042514341	0.879787313903976	0.918405862022945	0.895311309873945	0.885243302151922	0.916814113483495	0.894058542659352	0.869247691555633	0.895868569814153	0.875078992659935	0.966749758171272	0.929878258142034	0.859683119787387	0.874056036453452	0.889299863610427	0.920090195977206	0.871659485269282	0.853344495595019	0.882562364681162	0.865319708173572	0.909881801180826	0.890409950208161	0.905915862219259	0.914121083658130	0.858822370493844	0.836211045282176
0.939016923908792	0.925054040003293	0.910249949543922	0.870514347291781	0.885763782680159	0.866300825629876	0.880445944395024	0.879717343552290	0.918275200337017	0.895330325937708	0.885258246801684	0.916834897263041	0.894160956326147	0.869260363517247	0.895828500252033	0.875012293795861	0.966835169664522	0.929890866863841	0.859645188629477	0.874058760976584	0.889297287829337	0.920091288950930	0.871540388093123	0.853251995135565	0.882611705956393	0.865350389804075	0.909738175707675	0.890307649244973	0.905947311525533	0.914147754175468	0.858796776923852	0.836194493811259
0.939053581071358	0.924983458516498	0.910274636926150	0.870588133225980	0.885873992458315	0.866418534636325	0.880403079013583	0.879627249819139	0.918196224962559	0.895315699843281	0.885233477460397	0.916833162408692	0.894143350347320	0.869420446031211	0.895801096259625	0.874882113606806	0.966890249036437	0.930038111234794	0.859528298729023	0.874021717663567	0.889299213291422	0.920117022768317	0.871512816146466	0.853140205706073	0.882625489199056	0.865430277755073	0.909783644984798	0.890298406945842	0.905970047361340	0.914125109163607	0.858791326643327	0.836167582767787
0.938946507950521	0.924991146993566	0.910228643973119	0.870631254956079	0.885865773474545	0.866541395129422	0.880273804400516	0.879666816010199	0.918106437593174	0.895338387327657	0.885132541886496	0.916796267512244	0.894044407342464	0.869536261302228	0.895731910402649	0.874848486756845	0.967091114189589	0.930175127525578	0.859389697834592	0.874060392327591	0.889311196211818	0.920102096233378	0.871396939964802	0.853140706221398	0.882542144831026	0.865563481028309	0.909761508518691	0.890345987118040	0.905914080453017	0.914143202408208	0.858713177280153	0.836178617407252
0.938755848551479	0.924995371378073	0.910197322214409	0.870584175456252	0.885875214331024	0.866560728165278	0.880210756216704	0.879700333217698	0.918162143840562	0.895336991885066	0.885114331266304	0.916834508476707	0.893981809644991	0.869576578393391	0.895601016726445	0.874804743372723	0.967139307336506	0.930332252737408	0.859297581314225	0.874064618798796	0.889363999075479	0.920163032048776	0.871318097088133	0.853192204174421	0.882537267866069	0.865635551711588	0.909651494798323	0.890352090128270	0.905874442822893	0.914228202825453	0.858633993723958	0.836154679999793
0.938657446259801	0.924962234486694	0.910230651224942	0.870601870020151	0.885869032575725	0.866602589471769	0.880141354184873	0.879714142084542	0.918078589169381	0.895256659808610	0.885157391560398	0.916913216413301	0.893899905648113	0.869538128426040	0.895575202375813	0.874785712332390	0.967149335616443	0.930388307855120	0.859229535738997	0.873983854221317	0.889392068051647	0.920186045938815	0.871339118008863	0.853249352802919	0.882534443998677	0.865690688552514	0.909634033577891	0.890318091661999	0.905758088239658	0.914250192245433	0.858558530926925	0.836079537138208
0.938613871585069	0.925052192355669	0.910260283370858	0.870627821789647	0.885830938971619	0.866636983431485	0.880174085044212	0.879726258188852	0.918114263029116	0.895247383537600	0.885115182590119	0.916895956537894	0.893843484797745	0.869560199836636	0.895473423271879	0.874766664615098	0.967162956327087	0.930401013768326	0.859216473430157	0.873920493191413	0.889331080566478	0.920101694264579	0.871288735931901	0.853210571877772	0.882482098936086	0.865715095093034	0.909673338394381	0.890252537951189	0.905660706648079	0.914330514074235	0.858559259587659	0.836024077829559
0.938605340374319	0.925197195589605	0.910150851218445	0.870694408968274	0.885822044914907	0.866589119713663	0.880237505997335	0.879757156488024	0.918094119596245	0.895206870749084	0.885075710536744	0.916892370403030	0.893824774436464	0.869558276536086	0.895462614705639	0.874910920768911	0.967182489288070	0.930385307054613	0.859234662571325	0.873870714927078	0.889382786820082	0.920090426402305	0.871246847017894	0.853213476254635	0.882418436821193	0.865747424430503	0.909677035765884	0.890339301259532	0.905525089725654	0.914267930971842	0.858603129951017	0.836011693713118
0.938562678641235	0.925319016664009	0.910077884888047	0.870710917721805	0.885855172685398	0.866559266108248	0.880319007316521	0.879843101689344	0.918069540112019	0.895216642712820	0.885092722728432	0.916842627113575	0.893743691999486	0.869527704093422	0.895527565146089	0.875070507200662	0.967197574449413	0.930360134602396	0.859266034149578	0.873922571242846	0.889338491531149	0.920156871532804	0.871332215715047	0.853303701264235	0.882426329589360	0.865791527122205	0.909677748109890	0.890465448645114	0.905500057473406	0.914263245210914	0.858586432033342	0.836040611683264
0.938442334833354	0.925276551014273	0.910012857299343	0.870689240954493	0.885812096069560	0.866656118316623	0.880272581811319	0.879877987927311	0.918046975902539	0.895200519426885	0.885100168775307	0.916719965859653	0.893710068424520	0.869476177684688	0.895517429789514	0.875171103289074	0.967145894817321	0.930277451892689	0.859249848128821	0.873901645998723	0.889377475898107	0.920115613800850	0.871354403616855	0.853379147680833	0.882534452486837	0.865657010361169	0.909643015712312	0.890495718971062	0.905532439031071	0.914316721484607	0.858621981868532	0.836026504251614
0.938442447344653	0.925243041988197	0.909948883605430	0.870679562700275	0.885860027605225	0.866778037148608	0.880299584111250	0.879821991049468	0.918110299508011	0.895226317460178	0.885096938734103	0.916631862969846	0.893637464213954	0.869502969420205	0.895488870127186	0.875079689307140	0.967000959979470	0.930316863360089	0.859167449073652	0.873857370742817	0.889515433407008	0.920118113127782	0.871377421221804	0.853411022639634	0.882583151360150	0.865571385898051	0.909615692366855	0.890528665399430	0.905483549391057	0.914324738450399	0.858711393564116	0.836089592684324
0.938384762642022	0.925209285548525	0.909859637128310	0.870653840082600	0.885827260429281	0.866809268866858	0.880230957756211	0.879855155513525	0.918067528887870	0.895179061351137	0.885032418184557	0.916517304039586	0.893589900558428	0.869472273670595	0.895479106979311	0.874961733651881	0.967060062451116	0.930309343041117	0.859010415940759	0.873844308713862	0.889547937411465	0.920022357417152	0.871321716354678	0.853530947105336	0.882442919561953	0.865552335683705	0.909543678482177	0.890582302554066	0.905368262770969	0.914298821850066	0.858708316295176	0.836181090505512
0.938305003372084	0.925101165635551	0.909854209700745	0.870554623468433	0.885776303850125	0.866755398592931	0.880237334367547	0.879886243621140	0.918193247666610	0.895129489503400	0.884995851628921	0.916477998338807	0.893601144302625	0.869370127761001	0.895454324875503	0.874909771038464	0.967005424566224	0.930290086586626	0.858912534415197	0.873854504996429	0.889550486188800	0.920012624961466	0.871320493021874	0.853644269838062	0.882399348335813	0.865547527928414	0.909456378459712	0.890619571356351	0.905325177384090	0.914252519824671	0.858705769723695	0.836214818305133
0.938270422456018	0.924944750448825	0.909850134357463	0.870565237190024	0.885730385165618	0.866771213558353	0.880256400897724	0.879962922832186	0.918140812218945	0.895123553731780	0.885017215656561	0.916462683493041	0.893590313194592	0.869279896931854	0.895430510269631	0.874967826009746	0.966949065970683	0.930287455908407	0.858864346467316	0.873907865684537	0.889531310446249	0.919977817685393	0.871351010730960	0.853785409959637	0.882370835623828	0.865437002416267	0.909443204155176	0.890614782203330	0.905308772386956	0.914249077451474	0.858638097284826	0.836162433466381
0.938296055214198	0.924900861786302	0.909826529244875	0.870562377585030	0.885712175349539	0.866691947183071	0.880357937881380	0.879884836621817	0.918162656483735	0.895168849494813	0.884993698806736	0.916417820013991	0.893590787922188	0.869323612761634	0.895423344684729	0.874942866763452	0.966989897318981	0.930404149029879	0.858852802317475	0.873885026701271	0.889473097065082	0.919872453269361	0.871388992866644	0.853793002647966	0.882356123832561	0.865357300707587	0.909448934091216	0.890555160599506	0.905376957468615	0.914280568579250	0.858573860257049	0.836055016438366
0.938387806603763	0.924881502737950	0.909814936943371	0.870571007677377	0.885714412516239	0.866596425404237	0.880467344166415	0.879790230886096	0.918145501283704	0.895123643775759	0.885005751893380	0.916464216910109	0.893682126322000	0.869346383026863	0.895495167270670	0.874991894012054	0.967005338371810	0.930431090345893	0.858867753195204	0.873849927862157	0.889569824984814	0.919863134391628	0.871437614217796	0.853770708651314	0.882319710111860	0.865323745668234	0.909535700487670	0.890575889118761	0.905420232433258	0.914236856470140	0.858539141984017	0.836007709661436
0.938425000693814	0.924960691588586	0.909936831249341	0.870585861219779	0.885701953729979	0.866572360492720	0.880641551690234	0.879773695998353	0.918164156785279	0.895106332785630	0.885088768103174	0.916597278939539	0.893665202950002	0.869258172024363	0.895595766902117	0.875006305202686	0.967041972086374	0.930464015922018	0.858941219838454	0.873858826350922	0.889560439075370	0.919865766663261	0.871642368438941	0.853773732099243	0.882306523050553	0.865434888101587	0.909680729298309	0.890686879350844	0.905477161738446	0.914217853584152	0.858497038058951	0.835994677585449
0.938444653106362	0.924932998616273	0.910049164990110	0.870645498492500	0.885688638958951	0.866532327363247	0.880680441969693	0.879841154568871	0.918133141381007	0.895157659462071	0.885175118429876	0.916756650415722	0.893714998715659	0.869286633473390	0.895694204954347	0.875079978735543	0.967080007533512	0.930490262644235	0.859059227503408	0.873889996283559	0.889547576676599	0.919830378530359	0.871692069057874	0.853774183106525	0.882357824140719	0.865539377817025	0.909754727856380	0.890680556202567	0.905503178573848	0.914317285634485	0.858555657529768	0.835972888542161
0.938604849382589	0.924896691888365	0.910129432643872	0.870687050747716	0.885801588947004	0.866527332926917	0.880724666202357	0.879852113333660	0.918241314830146	0.895229086720532	0.885174317006459	0.916846574637958	0.893707377909749	0.869357706157584	0.895815362334615	0.875081427153715	0.967130160950350	0.930626914492061	0.859101229310800	0.873951818591029	0.889516357512526	0.919845787888085	0.871774563981295	0.853716717889161	0.882381933561386	0.865623473083104	0.909895266222349	0.890781708830445	0.905568722112737	0.914390274204866	0.858697725113575	0.835939498612198
0.938676763207170	0.924958324640752	0.910035713897144	0.870673448424589	0.885836023404057	0.866526595021227	0.880681799290550	0.880009667813346	0.918266429004297	0.895375435430224	0.885033019823754	0.916768548524568	0.893658322173574	0.869396540703103	0.895873740210205	0.875176265079684	0.967335617638275	0.930647422491420	0.859168329992723	0.874126838127912	0.889509904412607	0.919849281971562	0.871751144553107	0.853753537733031	0.882297868993457	0.865624437902310	0.909956072315985	0.890924930407317	0.905563384322246	0.914513661245805	0.858782464031156	0.835920361832417
0.938721974335577	0.924989006933159	0.909962640490275	0.870557740160969	0.885859036647497	0.866430984981172	0.880746039885306	0.880129434732685	0.918393132438592	0.895538268549052	0.884972406748606	0.916743392680066	0.893734411694476	0.869339169013150	0.895852056555135	0.875301124672566	0.967385509922956	0.930636012040628	0.859255831899611	0.874292356779883	0.889567267509644	0.919936018023931	0.871768329566227	0.853811799711505	0.882313361130687	0.865586429020917	0.909896555057643	0.891057655505497	0.905607157883549	0.914649601019516	0.858893200515913	0.835871840425818
0.938723932434783	0.924939469399970	0.909926413189315	0.870513949941920	0.885827462453500	0.866392325936891	0.880767414211984	0.880214328611316	0.918370515288793	0.895630758084240	0.885026174540625	0.916731344242363	0.893829930530237	0.869239310827358	0.895831412928713	0.875384714593455	0.967343029069843	0.930498090448552	0.859282545075528	0.874376796305845	0.889583734273090	0.920015814627634	0.871857652948114	0.853902254942730	0.882389091800277	0.865554839223215	0.909920093441181	0.891129893427678	0.905629851424000	0.914718314367465	0.858937613416463	0.835779097091395
0.938619496511628	0.924962349242107	0.909926224306539	0.870452298689790	0.885745234518979	0.866351591792436	0.880846787038841	0.880234973851443	0.918450425976794	0.895731901799191	0.884982756601511	0.916621339088063	0.893917558064538	0.869248568267190	0.895701852839989	0.875390507586022	0.967269177041411	0.930405193468957	0.859288836234023	0.874428681758949	0.889507041545175	0.919979080533773	0.871915434644624	0.853922170511279	0.882462054879809	0.865500645873809	0.909972368399891	0.891098242023033	0.905684761724290	0.914775720434607	0.858987602231991	0.835695555158125
0.938538852586064	0.924984009364627	0.909879821982962	0.870451097634237	0.885713832481085	0.866295309846517	0.880891682701881	0.880216446705490	0.918481929518340	0.895755813751729	0.884961305239686	0.916550310208416	0.894046819568391	0.869214119267260	0.895650137681771	0.875537151157846	0.967179762765057	0.930367917826459	0.859365288185705	0.874425489306636	0.889531982282358	0.920038791736073	0.871949173245681	0.853959745380127	0.882448754843890	0.865419030411186	0.909915606659758	0.891160002532942	0.905654742812063	0.914748589082334	0.858994490623714	0.835658064464420
0.938495866046590	0.924980594847683	0.909860572547323	0.870447071690004	0.885689483893064	0.866241755637887	0.880912072141335	0.880213799528648	0.918449150633959	0.895795732852211	0.885005396260829	0.916481401421535	0.893997146003867	0.869112634844660	0.895678923632861	0.875654381510075	0.967161442753241	0.930354025721949	0.859447299584205	0.874471164129961	0.889473460291276	0.920076974227148	0.872061212137582	0.854025499891468	0.882426993401661	0.865417912340449	0.909851756392124	0.891257362131717	0.905659321030599	0.914731721034795	0.858997530351094	0.835684407107373
0.938394909681054	0.924796044348595	0.909799428752057	0.870461641690909	0.885640919892093	0.866274766173657	0.880847845638615	0.880180679811075	0.918410636935157	0.895788218529991	0.885107672433798	0.916431504449850	0.893955954008964	0.868969426654494	0.895676859434048	0.875680040997780	0.967144967963585	0.930305346198045	0.859488649485795	0.874465907771897	0.889513179345577	0.920037903238713	0.872056482629481	0.854053754552099	0.882461511548069	0.865283364062342	0.909798286208864	0.891255719754521	0.905694267698426	0.914824190277030	0.859065667620011	0.835711164719054
0.938429296114441	0.924650597200843	0.909815449457791	0.870428120455734	0.885681677177644	0.866284080858586	0.880902770720817	0.880086522189620	0.918447061066634	0.895836777276265	0.885156610283442	0.916472937506251	0.893891167358178	0.868972016108688	0.895697554060178	0.875516482537356	0.967058392681257	0.930411351209460	0.859472188725959	0.874458681657523	0.889616504674779	0.920052110266339	0.872107825087188	0.853989139506414	0.882514367266464	0.865226468387641	0.909817125524883	0.891232890054075	0.905667191620889	0.914860367846061	0.859147267664661	0.835833737376847
0.938493045669874	0.924639602571452	0.909865038067763	0.870425675031054	0.885645004321057	0.866306865190439	0.880896033795996	0.880048110366587	0.918338138467135	0.895803393474531	0.885172342697949	0.916584354820081	0.893854164224199	0.869063667191807	0.895763601756583	0.875378076738368	0.967113531502191	0.930466637767768	0.859423794869059	0.874455236201942	0.889617053561173	0.920000193906711	0.872051156971364	0.853985332539446	0.882423418388412	0.865321900075274	0.909865875407373	0.891170342281214	0.905605361809582	0.914912094802449	0.859157030069151	0.835988278901166
0.938465408058681	0.924608059685264	0.909933315502815	0.870320329421957	0.885518164830494	0.866343863604890	0.880947257591829	0.879997605265839	0.918372970520997	0.895739460946303	0.885182953869943	0.916715260909577	0.893886266177151	0.869183464969159	0.895804113482102	0.875314296891357	0.967034108715009	0.930485128709072	0.859407137487994	0.874447046060701	0.889580201679229	0.920010791068677	0.872037666158871	0.854005203548450	0.882391258380847	0.865498249736909	0.909894348549016	0.891184698508245	0.905592343330476	0.915006714006878	0.859134586303501	0.836092298861428
0.938475497735879	0.924567860197932	0.909990109874580	0.870298248762818	0.885385431513347	0.866479011757865	0.880927086659158	0.880013101824890	0.918213135266768	0.895658970671831	0.885245271351744	0.916879327263628	0.893878629558006	0.869328278439432	0.895879605543466	0.875405124623742	0.966958711971957	0.930489633053636	0.859377044775789	0.874441747697368	0.889578400057684	0.920014298461775	0.871998843678901	0.854110164456937	0.882384776920537	0.865624403373831	0.909943301194501	0.891216660619470	0.905604854724337	0.915140482289401	0.859055035615261	0.836073234072291
0.938524449028354	0.924579009848670	0.910057282084962	0.870296388142771	0.885349191672670	0.866526952303701	0.880931163968129	0.879927498087053	0.918158873328715	0.895644291682754	0.885250919201906	0.916960478287335	0.893884237315863	0.869560685010770	0.895872548712170	0.875393458773324	0.966964850451516	0.930576198336611	0.859373300818795	0.874339372055481	0.889470494561350	0.919910966958152	0.871905928450402	0.854136533355811	0.882472731662043	0.865745692564469	0.909886995529203	0.891211325569547	0.905732614648279	0.915262459790073	0.859032287250443	0.836009357300729
0.938571764426419	0.924553811788160	0.910044486824571	0.870338302940636	0.885380573850192	0.866600516976489	0.880967810500069	0.879881067583312	0.918098242560450	0.895540925268036	0.885294130607287	0.917009089352604	0.893993985191583	0.869631594117852	0.895907528181983	0.875443389777204	0.966950135640342	0.930568059480572	0.859428437720761	0.874208822055243	0.889392022788671	0.919899402619130	0.871838919256283	0.854140280994360	0.882595803660701	0.865847014375333	0.909900039505989	0.891271187786690	0.905767408052684	0.915236936001926	0.859029778196334	0.835988794479232
0.938568902107630	0.924685602826113	0.910087483840824	0.870430998617860	0.885355592640827	0.866714246629407	0.881026435611919	0.879901985649263	0.918024219163599	0.895467496085181	0.885305852991021	0.917063547058940	0.894008249597886	0.869564288498992	0.895952619350211	0.875441504244749	0.966973383379753	0.930604930699268	0.859464856174246	0.874136027464471	0.889234216041934	0.919941382118635	0.871903676364476	0.854220669916270	0.882647738184235	0.866047911491800	0.909873645050411	0.891387490844861	0.905798028266820	0.915221504368330	0.858975139157369	0.836004625228542
0.938529855814472	0.924707913337461	0.910051399203993	0.870562878001974	0.885370648740136	0.866802035366766	0.880971949001751	0.879969568711973	0.917824024821800	0.895404806856668	0.885284902065810	0.917124339635151	0.894088320696901	0.869622188136112	0.895935054644353	0.875408266700655	0.966989918001875	0.930600875083450	0.859504217257819	0.874067068196424	0.889114291035504	0.920014564823935	0.871876744120760	0.854297815151110	0.882670968248279	0.866142254109357	0.909782523891365	0.891362797365585	0.905774611715860	0.915264039348775	0.858900346370338	0.836007538921761
0.938614170802520	0.924725408785071	0.910062889535989	0.870614975757002	0.885494931251307	0.866932095025113	0.880982921107830	0.879944234818918	0.917709074978938	0.895352601437610	0.885251533466384	0.917132968420880	0.894049669521719	0.869776766873342	0.895906916311284	0.875300119161045	0.967006194868231	0.930701535776483	0.859454955324361	0.874025337193212	0.889040625767864	0.920126843456438	0.871889682493570	0.854292331977097	0.882648475808484	0.866209822240610	0.909878813600935	0.891369473853953	0.905799708971526	0.915190919108759	0.858834714859180	0.836021661019947
0.938617387852010	0.924803599501636	0.910039027367726	0.870592050436792	0.885483655557918	0.867013211410454	0.880856702257970	0.879995847558917	0.917546168725772	0.895352926921936	0.885168979849412	0.917060902995289	0.893985681990457	0.869833080951788	0.895828274860950	0.875222940448891	0.967187293460421	0.930817128783469	0.859338958140356	0.874049301190070	0.889002136259777	0.920168909499641	0.871737479960012	0.854320494963136	0.882567717877059	0.866258952612381	0.909882750013056	0.891351788738378	0.905769528461109	0.915108167401536	0.858665620969622	0.836076968461034
0.938550049295679	0.924831564221875	0.910049676449526	0.870481745294403	0.885446794663839	0.866936671101197	0.880741553201429	0.879953525234606	0.917461143166365	0.895285248149059	0.885150853696202	0.917035591755709	0.893967729258280	0.869767260968152	0.895658556249968	0.875066911051712	0.967195463830700	0.930936274930643	0.859199499876782	0.873998258003985	0.889006658000941	0.920232394183532	0.871572021756408	0.854353116120424	0.882545024122468	0.866242357246311	0.909758351135561	0.891238611631103	0.905773706497222	0.915032467667714	0.858469726948339	0.836113755348293
0.938533967170070	0.924751478619678	0.910116299510936	0.870422848949207	0.885380196390884	0.866866490711594	0.880564793609753	0.879844645128991	0.917216473693333	0.895107903271060	0.885160465171696	0.917040179440241	0.893871994239413	0.869621458197425	0.895536287563649	0.874867313125155	0.967096357065453	0.930912483792477	0.858997059219410	0.873802960682550	0.888982098200435	0.920197510422956	0.871462007724453	0.854288111102019	0.882546654094603	0.866184234712244	0.909697968827246	0.890997998966858	0.905712324564084	0.914884422688492	0.858248162670171	0.836100503881726
0.938493421879502	0.924751334173457	0.910176066860854	0.870319781816759	0.885269608674508	0.866801956185319	0.880486448539263	0.879634720397106	0.917075080348014	0.894922564935454	0.885109313042260	0.916979059276533	0.893787779402501	0.869625179092267	0.895363454560254	0.874651907450952	0.966994033336035	0.930827876219796	0.858810663507002	0.873578951332110	0.888888529283550	0.920037292280388	0.871308952269823	0.854043744443116	0.882503786331154	0.866097300244284	0.909695088890962	0.890694694489100	0.905661175886281	0.914793491002197	0.858042593191924	0.836101772607752
0.938469360933167	0.924775436061034	0.910096091295170	0.870261004460061	0.885193308804018	0.866698865381758	0.880448291787234	0.879399256252354	0.916867356771190	0.894684022513614	0.885076632354670	0.916948853381108	0.893761428340436	0.869566086527104	0.895297211622238	0.874598509205082	0.966913801352956	0.930700108899829	0.858657248268013	0.873333716739792	0.888879379142350	0.919936085308535	0.871145687804303	0.853833956091129	0.882444782574508	0.866032834922392	0.909676643883787	0.890556785053240	0.905559137379233	0.914564556540151	0.857828411724668	0.836157152703464
0.938389271750936	0.924828205488036	0.910046233888659	0.870121072158082	0.885137766144097	0.866624790149159	0.880474415397559	0.879193241803608	0.916640166311044	0.894502741251091	0.885107945071022	0.916934248861931	0.893704454919637	0.869498670701546	0.895305225055258	0.874515873293101	0.966880555843333	0.930533023156233	0.858566443097580	0.873174691878649	0.888751320736868	0.919892557808969	0.871135204604635	0.853700420165780	0.882427722790893	0.866036308551151	0.909644058194160	0.890460653050822	0.905547204154677	0.914424915525838	0.857598002657915	0.836248552998471
0.938228979440190	0.924779233218376	0.909960527912542	0.869952613477338	0.885010127729213	0.866683737774017	0.880400455368134	0.878953489761784	0.916425734570514	0.894334152429882	0.885103615244219	0.916896933725885	0.893703167732860	0.869450383673774	0.895212844114533	0.874419024043832	0.966791855838018	0.930316563910246	0.858440664311572	0.873008518705745	0.888710269746053	0.919766545328814	0.871085501596412	0.853562096750272	0.882501978232208	0.865882949646428	0.909551823470605	0.890293303334429	0.905544437741280	0.914427345686001	0.857443505580617	0.836290275909720
0.938195491162427	0.924762436614804	0.909886914508150	0.869762509542535	0.884967348858764	0.866780369850919	0.880429155859784	0.878685287581794	0.916298508800888	0.894220070861402	0.885084176994264	0.916892821403136	0.893651783470154	0.869525916520339	0.895136835684069	0.874193042688658	0.966648085390961	0.930257703492113	0.858288064302154	0.872869171002076	0.888748326633203	0.919698530592805	0.871099336141319	0.853413524656096	0.882526393532950	0.865778370930552	0.909482609252211	0.890139330990667	0.905468039923714	0.914436987126994	0.857354325982665	0.836420885629456
0.938132774269951	0.924781934388903	0.909792979114319	0.869586157400813	0.884836783299867	0.866805510978204	0.880417098486174	0.878522148980126	0.916134695704971	0.894093557632738	0.885019871002846	0.916865250286608	0.893613150097285	0.869549933975653	0.895106190425897	0.874005666045345	0.966721877235243	0.930156180791756	0.858118787833565	0.872809047373921	0.888706599477557	0.919544277195846	0.871050803428597	0.853356836349010	0.882391310879835	0.865715783223059	0.909404288623036	0.890023243507385	0.905326831111244	0.914449071229996	0.857224429973707	0.836574821908060
0.938056669362813	0.924749358823096	0.909802434354774	0.869351432990981	0.884709223499128	0.866758315985913	0.880487265177219	0.878423051651957	0.916219940190009	0.894014475403278	0.884955561110539	0.916844134828270	0.893651684985570	0.869530057115627	0.895078928159260	0.873961458707050	0.966701428132467	0.930035510696115	0.858048919249383	0.872794839380459	0.888684155728878	0.919459364838332	0.871074983728844	0.853355138655065	0.882351198827657	0.865648763040019	0.909366274918225	0.889955467869640	0.905257256434383	0.914467177059527	0.857135970130103	0.836673876863480
0.938015372624635	0.924659162596583	0.909860709404020	0.869251793641583	0.884645319694496	0.866738032485109	0.880534482510428	0.878415875697808	0.916189407557001	0.894018348704095	0.884943891595442	0.916759413218064	0.893662669949900	0.869437507268617	0.895095559957124	0.874057147769404	0.966654825693423	0.929933895315888	0.858027422447299	0.872860005929478	0.888648515467366	0.919355557018458	0.871122110745099	0.853420183390683	0.882324193200447	0.865468670796853	0.909391238686142	0.889864342085482	0.905256451371382	0.914493407224325	0.857035113814338	0.836667144613379
0.937999224755158	0.924608538905399	0.909884433901586	0.869149749856634	0.884653310123281	0.866656513436518	0.880651902939238	0.878281267077449	0.916248867296474	0.894097382703604	0.884888565547613	0.916608036278206	0.893674578160643	0.869430977452371	0.895135754856310	0.874038181252146	0.966656218213303	0.929935113783245	0.858029504325061	0.872861203014037	0.888564883381903	0.919179326504745	0.871158832514696	0.853396208366925	0.882319429392380	0.865268488475668	0.909394505819851	0.889737420704910	0.905355006792199	0.914510536346123	0.856924901442218	0.836608962646472
0.938034856732582	0.924543917611006	0.909889506822224	0.869052057580207	0.884640512873293	0.866558354839014	0.880735337651709	0.878175033908352	0.916258904274381	0.894099988984345	0.884880936244070	0.916487779015229	0.893772101117547	0.869384066070165	0.895237418679641	0.874032661647318	0.966638998421892	0.929872032185449	0.858056610531633	0.872837846470333	0.888635139057859	0.919117808857736	0.871188130939031	0.853420328937994	0.882304216155036	0.865075999748052	0.909434286546686	0.889677616712010	0.905424523789713	0.914376036156502	0.856870410890264	0.836600659877175
0.938052681323860	0.924570305649823	0.910031588032021	0.868950120812060	0.884593154060609	0.866527815876788	0.880842010641262	0.878123640275365	0.916275020454798	0.894105499129150	0.884937015144804	0.916439268056430	0.893790615390554	0.869231981398355	0.895327731787382	0.873968283813768	0.966632341621629	0.929840269367011	0.858107502539036	0.872867911300627	0.888597319902788	0.919095248594867	0.871312743394493	0.853501411607759	0.882307747373400	0.865009628908505	0.909516667356851	0.889668168503525	0.905470680561057	0.914246383207256	0.856821773906384	0.836596221889164
0.938085415096630	0.924474565063234	0.910174279256187	0.868878992529046	0.884532743729011	0.866520825009358	0.880795937343011	0.878150647823978	0.916215427155103	0.894149077719508	0.885029345534419	0.916429991062461	0.893895118416949	0.869156564326959	0.895375640958907	0.873898374042697	0.966615928460937	0.929812895214614	0.858186409592486	0.872876190196508	0.888571015246907	0.919035252196823	0.871215912512813	0.853547719733061	0.882383754885642	0.864876530288494	0.909514425764585	0.889500008628309	0.905472769008713	0.914185183020472	0.856858264667120	0.836584223469033
0.938242619512574	0.924354066156745	0.910271356546745	0.868715773804122	0.884586046355374	0.866565183261258	0.880775409564150	0.878111166185570	0.916245257985024	0.894129583120078	0.885071473159694	0.916352663170205	0.893930593325799	0.869150217667684	0.895436729847772	0.873729704144043	0.966603031845355	0.929925569791603	0.858216092312672	0.872825765840286	0.888487849104622	0.919015482160085	0.871137251589926	0.853557020494619	0.882440734189170	0.864738872518069	0.909621006572467	0.889403609948489	0.905546198472640	0.914100429857224	0.856960567077494	0.836568312862315
0.938300486628575	0.924351402563282	0.910246964950027	0.868471955037776	0.884553541484876	0.866597825926398	0.880652117520345	0.878168769655741	0.916206353080248	0.894115982067946	0.885014638729751	0.916126484842842	0.893949185943149	0.869124412683624	0.895479340780436	0.873651100693653	0.966752220900978	0.929964520223253	0.858254368796507	0.872828112279935	0.888413860905502	0.918971007014924	0.870958865617612	0.853635014578655	0.882444818060024	0.864574797708601	0.909644072683055	0.889354411862213	0.905522800432037	0.914101198274799	0.857005843559450	0.836560518748725
0.938340600909626	0.924334816226723	0.910255720319046	0.868142105649955	0.884527079916141	0.866502012694508	0.880637824036656	0.878153753932628	0.916261474964036	0.894053923936549	0.885093067464007	0.915995235728451	0.894101073061295	0.869035413252592	0.895427058313882	0.873586589958550	0.966766593085998	0.929984332532311	0.858286977807623	0.872768156095435	0.888432328902096	0.918988844112189	0.870810207853727	0.853699809646974	0.882560630527680	0.864416904551371	0.909602114973922	0.889323929334075	0.905492719891375	0.914123827235698	0.857039270370225	0.836521765257991
0.938352354360689	0.924240783404131	0.910320911820484	0.867909353560751	0.884442699040434	0.866459974806223	0.880571629224644	0.878093754720897	0.916163815700740	0.893923312827687	0.885283223159133	0.915916787992920	0.894240856104740	0.868899481262248	0.895364181015960	0.873511546087546	0.966712368872156	0.929868212312402	0.858225836455351	0.872630083131991	0.888431241042115	0.918967677304817	0.870753881710193	0.853764010519406	0.882712903511149	0.864276672135993	0.909664286361439	0.889236750385979	0.905444744402027	0.914080207072991	0.856998642465897	0.836450839599469
0.938227252416032	0.924252617842944	0.910396966427200	0.867700107764967	0.884335659939899	0.866427865678563	0.880574453468570	0.877985346805228	0.916197094653526	0.893810869458000	0.885385534313927	0.915796616065495	0.894346493194856	0.868880288908688	0.895228410254540	0.873411657440218	0.966646729288784	0.929817031650834	0.858158237530536	0.872463240118337	0.888337372109458	0.918861227643283	0.870692379247064	0.853761392015431	0.882849362656062	0.864172642503940	0.909784434833443	0.889105828458335	0.905476496551409	0.914068449697462	0.856975825282304	0.836374296844324
0.938082686294831	0.924293811467740	0.910396239056298	0.867635250644180	0.884319765967489	0.866372683948047	0.880635379992467	0.877910117576801	0.916213035234693	0.893683656064846	0.885449699872984	0.915778067121346	0.894488351559141	0.868869902063996	0.895189696827980	0.873506278485761	0.966578311226912	0.929812366133504	0.858148308187319	0.872320319042806	0.888337879885699	0.918889278931418	0.870666630094905	0.853802703552290	0.882868315847048	0.864111504552804	0.909802328009732	0.889102467903219	0.905451605251203	0.913986814733755	0.856944972725387	0.836352308565870
0.937948224983193	0.924350155325294	0.910409851005372	0.867654649609534	0.884342267734464	0.866361618479219	0.880729785760226	0.877918139612393	0.916166631078935	0.893632992827931	0.885502173396282	0.915810181296566	0.894456819296547	0.868843047284053	0.895234679266649	0.873608226378579	0.966576305102211	0.929851643566234	0.858209889986237	0.872288548918481	0.888281336362896	0.918955736746184	0.870783656481128	0.853879455219348	0.882873125952947	0.864163735577738	0.909803919256593	0.889218661904444	0.905425036601580	0.913960874169006	0.856944113650235	0.836379169505374
0.937735789458420	0.924263921160596	0.910330913034759	0.867773130207632	0.884342653373275	0.866492522057501	0.880731712089677	0.877902816496165	0.916143885867777	0.893597263282009	0.885557991030524	0.915851158592774	0.894415815975956	0.868776633888559	0.895248265143155	0.873635223281873	0.966534418860159	0.929820394788043	0.858242941438654	0.872233466485595	0.888372860751471	0.918982129535186	0.870845378837831	0.853913482411815	0.882887736387539	0.864125461493770	0.909766059860382	0.889266456504382	0.905438297014530	0.914060570693546	0.857003104900678	0.836391324823116
0.937689836036203	0.924211737814851	0.910265258484779	0.867859391759493	0.884443388002530	0.866621572681010	0.880830399162478	0.877862865889025	0.916182855152578	0.893608369843805	0.885522578269293	0.915920947290570	0.894338601696974	0.868843869348005	0.895264194535867	0.873444168325605	0.966440681291376	0.929889566239929	0.858275010559672	0.872189637912985	0.888554049900027	0.919087369904309	0.870993272393717	0.853880958787465	0.882918682835596	0.864137428571441	0.909795697364466	0.889281802046959	0.905384767206613	0.914064368369554	0.857140003192895	0.836497800446793
0.937698173939758	0.924254754223069	0.910211147584839	0.868001772116086	0.884450034579291	0.866717949500877	0.880856705154226	0.877888728186350	0.916060748093665	0.893590143314134	0.885466156567206	0.915997689657537	0.894265431689533	0.868935232389954	0.895318351327854	0.873264249680348	0.966485673152654	0.929869213790436	0.858296360370789	0.872172750825559	0.888613584922146	0.919108179905653	0.871031854039727	0.853886966405656	0.882813891280078	0.864232310927287	0.909846928829444	0.889211927716056	0.905297329901445	0.914033462694387	0.857205370920567	0.836621096100106
0.937652967624829	0.924278971033152	0.910194364884321	0.868003965870263	0.884375423335298	0.866764649614379	0.880938206495084	0.877881526568291	0.916080145559747	0.893512885563370	0.885414392354205	0.916036609659933	0.894245688700221	0.868988519846721	0.895315544745904	0.873121642339550	0.966387064133502	0.929790760342501	0.858326976851695	0.872149518495272	0.888609307960137	0.919192850265361	0.871075571268850	0.853921146662273	0.882758450462666	0.864335024456556	0.909866648291743	0.889210858786173	0.905238687253411	0.914001405612634	0.857212517914549	0.836670318088632
0.937680904008565	0.924272040651528	0.910154597013937	0.868007359823232	0.884258177257543	0.866834079882983	0.880908807021357	0.877872298449784	0.915941144477249	0.893396432760394	0.885403300210005	0.916066726883666	0.894217761673209	0.869009149735538	0.895306524894892	0.873090915786708	0.966306200296646	0.929710895546371	0.858321175902210	0.872100828369243	0.888599003511028	0.919215240087213	0.871031424201707	0.853986197149352	0.882698013112444	0.864307414314544	0.909886218871139	0.889162514723874	0.905212060811239	0.913999307059536	0.857117209071548	0.836576679661173
0.937795279284251	0.924264464117084	0.910136391107365	0.867980989912913	0.884180408796358	0.866792809210978	0.880862048150629	0.877689102089292	0.915837328669016	0.893324904466892	0.885359281453096	0.915968417476160	0.894197469109717	0.869085724221277	0.895231873744318	0.872946940715212	0.966317612260178	0.929706642754136	0.858301206184173	0.871922073220958	0.888479999249960	0.919099908099051	0.870912436369064	0.853920463070718	0.882698373576514	0.864218920777326	0.909749375869931	0.889046455847058	0.905310308479385	0.913979514752675	0.857040217079142	0.836430292158992
0.937871678415764	0.924181223791326	0.910037728517512	0.867928719383390	0.884165289550621	0.866757066549512	0.880794958907766	0.877520685900905	0.915680352801554	0.893144107080656	0.885367023470309	0.915841775085569	0.894275665871476	0.868997743888014	0.895190183904516	0.872850841679513	0.966332998970187	0.929620168349251	0.858277623973460	0.871713114014791	0.888440766266987	0.919042631725379	0.870781117770983	0.853818392913833	0.882737690273375	0.864119620362710	0.909663971983881	0.888968556038952	0.905359598517059	0.913823100653177	0.856958957089792	0.836319679099195
0.937861829171978	0.924236691059061	0.910040697178196	0.867887514243618	0.884078874978423	0.866750603838784	0.880726816667749	0.877382846215354	0.915534977124373	0.892990921877347	0.885360766708222	0.915770467254743	0.894289862197859	0.868862695306930	0.895163784031533	0.872679888630525	0.966367324581074	0.929608315996102	0.858217955054861	0.871553894174560	0.888330909415712	0.919016374393282	0.870799217392458	0.853781302256006	0.882747640600479	0.864172877025210	0.909557919812713	0.888963421043294	0.905394355039301	0.913744911234407	0.856850597493543	0.836243479666816
0.937774302031631	0.924163215362735	0.909996575219441	0.867948202172976	0.884032191349470	0.866768841099215	0.880570715336277	0.877287963001897	0.915314807308561	0.892860511072055	0.885342293456382	0.915769730917162	0.894376427809482	0.868881565411251	0.895083867535320	0.872515709510776	0.966389673188375	0.929607040390303	0.858164529368096	0.871415142854191	0.888266405857020	0.919015605304269	0.870706343417619	0.853704978936570	0.882797820825418	0.864198904676210	0.909432819697638	0.888811149165791	0.905357449959199	0.913759721205864	0.856718974383775	0.836170121740806
0.937763674255863	0.924085555960830	0.910032109029567	0.867986521616189	0.884096717184703	0.866879048536911	0.880510786623119	0.877169058396559	0.915175591693541	0.892744787879031	0.885293678942774	0.915763217558982	0.894351706401033	0.869033982473107	0.895039985148140	0.872312086279012	0.966417898452612	0.929749245967528	0.858053631948289	0.871289531535602	0.888258384556606	0.919053615490228	0.870709968903279	0.853579590263198	0.882812414885086	0.864266302304808	0.909503188364513	0.888753902631121	0.905337062805616	0.913717561454140	0.856628519171556	0.836098171826746
0.937629253719668	0.924084486110121	0.910011665351303	0.868011609381204	0.884030045212666	0.866948584683328	0.880371616560867	0.877165102457977	0.915056227906476	0.892690845322383	0.885181270144837	0.915751801436486	0.894268760825591	0.869136044040496	0.894966651703425	0.872226276934893	0.966616737073270	0.929892537905581	0.857936977132333	0.871269952610544	0.888267916379017	0.919054077159319	0.870608362080977	0.853554869427800	0.882732122927206	0.864356918621642	0.909504926863737	0.888747687049280	0.905272771547357	0.913714770649418	0.856489101929088	0.836068780056907
0.937435774226245	0.924081955014867	0.909998285042848	0.867950917724892	0.883971590662402	0.866905338836046	0.880295983369456	0.877164416972855	0.915094231053937	0.892640936461882	0.885145002992161	0.915814409657044	0.894237805992022	0.869171104990034	0.894848648411086	0.872138187176476	0.966667673473393	0.930046913736408	0.857867071729064	0.871242367457635	0.888335928271038	0.919135038187394	0.870554520599748	0.853568494523548	0.882727691669123	0.864376521318476	0.909421142660097	0.888703512302532	0.905251955263861	0.913788572195817	0.856364747913127	0.836011671679643
0.937344348184353	0.924029958522122	0.910056808051939	0.867955685544001	0.883927764393826	0.866860770128032	0.880212126352858	0.877149837712379	0.915023083968281	0.892546863983035	0.885180949387036	0.915916491090341	0.894191679241915	0.869113024306579	0.894825373786154	0.872083441287737	0.966684117117260	0.930098212271681	0.857815774605580	0.871144789514365	0.888374940598878	0.919170472355249	0.870581273733021	0.853571679486552	0.882731361838782	0.864380822901111	0.909441067200481	0.888597014517941	0.905170768174212	0.913781971596682	0.856259768989199	0.835903813703353
0.937291131209443	0.924093941235810	0.910108983193276	0.867963967328698	0.883838199517557	0.866828079896135	0.880223934663050	0.877136965901510	0.915089901709504	0.892538849936359	0.885138389281467	0.915923264248496	0.894166867424080	0.869123415172374	0.894726104835292	0.872031200993646	0.966713404402030	0.930116532254744	0.857822962947967	0.871079000508814	0.888316738787363	0.919110469828492	0.870539311881462	0.853482895833695	0.882683756764884	0.864373134489739	0.909502870587757	0.888464163590165	0.905117475822253	0.913833290175795	0.856263439311528	0.835819041238387
0.937282073430567	0.924222630574594	0.910001432518153	0.868034973338818	0.883758085688659	0.866704071505414	0.880251763921975	0.877154834440619	0.915118937466779	0.892529129319378	0.885116413749296	0.915928328201190	0.894159935320570	0.869083220001031	0.894677312363698	0.872173888504904	0.966741842720378	0.930083368259273	0.857855304460827	0.871045993611800	0.888364018483613	0.919131457469835	0.870495805561142	0.853458954887585	0.882608295532422	0.864395644703896	0.909522032641268	0.888485873942893	0.905039726671212	0.913739972005319	0.856322647093407	0.835796802615714
0.937255445534903	0.924334136639265	0.909937844506906	0.868070589206709	0.883701291818475	0.866622274543272	0.880287618154999	0.877235607184500	0.915161299016329	0.892584694270837	0.885127119686815	0.915876908335211	0.894092809293917	0.869023825339316	0.894701211521387	0.872341998979913	0.966761188698296	0.930033252129855	0.857909686406966	0.871132059704265	0.888309996101936	0.919220606520390	0.870579666550532	0.853526579312888	0.882588965161038	0.864418000605478	0.909513283015465	0.888567813151284	0.905058083142582	0.913698457427960	0.856332109174695	0.835807779802106
0.937166483707123	0.924287829593570	0.909876429102475	0.868068883395720	0.883560872561440	0.866669260215866	0.880185106133067	0.877294988780963	0.915214143346123	0.892624234196903	0.885125214682349	0.915759609095396	0.894044719840444	0.868947380855759	0.894616830203044	0.872469307811581	0.966711456264048	0.929913850857061	0.857902135004076	0.871153345417425	0.888326807066777	0.919188561649022	0.870581869448615	0.853590220935336	0.882654019761623	0.864238274801170	0.909473191150907	0.888568042033756	0.905112900809907	0.913728206068875	0.856416535330142	0.835773517301024
0.937197618500900	0.924253653836452	0.909829477746357	0.868074937126217	0.883515809716837	0.866759016336709	0.880142763101855	0.877281199035266	0.915346062254162	0.892707854427380	0.885109772720738	0.915663944672289	0.893942147204785	0.868961198857442	0.894513833001005	0.872395155358025	0.966581471785766	0.929935585834732	0.857832654111872	0.871158051956646	0.888447157288139	0.919198556013915	0.870568633117820	0.853617473663717	0.882640724948373	0.864080805290345	0.909429650354793	0.888578643897744	0.905058734450513	0.913702227191777	0.856554268117709	0.835810481198524
0.937186513077974	0.924223270121900	0.909766472030547	0.868045377434235	0.883378019484956	0.866779181603263	0.879994753914499	0.877324296345856	0.915356364525505	0.892730519051665	0.885034116747846	0.915531132836905	0.893851516921439	0.868908818323107	0.894420511216141	0.872275859225036	0.966647919665075	0.929916746815179	0.857693495839475	0.871211083109438	0.888447419916959	0.919105593136122	0.870450562787713	0.853744192824975	0.882436394033545	0.863982590251973	0.909319227783852	0.888594858434043	0.904929408351908	0.913640758212999	0.856603192520257	0.835866066072728
0.937149069420040	0.924127204678585	0.909779454277896	0.867928948402412	0.883222786497520	0.866729642281868	0.879919740097135	0.877351858356652	0.915511663509678	0.892729905645367	0.884995601751899	0.915452112595554	0.893830616747486	0.868788783961465	0.894312188657812	0.872194193367785	0.966592211065322	0.929863906070376	0.857584721929811	0.871269073768816	0.888421292453983	0.919108075112993	0.870390406589488	0.853865794214161	0.882338322087143	0.863898016594323	0.909218590136440	0.888587393659537	0.904856871882257	0.913555013240848	0.856647736645090	0.835868090460596
0.937142196440125	0.923980031315690	0.909797720164540	0.867937316261269	0.883095810253496	0.866724971547443	0.879857328695360	0.877399761557906	0.915485598971081	0.892741319538060	0.885030124032318	0.915378946509288	0.893779517347723	0.868665086287482	0.894238009761363	0.872213265729833	0.966538357146416	0.929821919551178	0.857508600817516	0.871353544626182	0.888379912022075	0.919064477543873	0.870373532329206	0.853998169339170	0.882274355806181	0.863712848923555	0.909189267959291	0.888542853528459	0.904815241088035	0.913493634231633	0.856604657664295	0.835783532993906
0.937170142055215	0.923921766637667	0.909775486649992	0.867947387980686	0.883036569975755	0.866635359029973	0.879902632229862	0.877278094537771	0.915505603036162	0.892792721115595	0.885028658998359	0.915272708862440	0.893750338075106	0.868679313786560	0.894210193746863	0.872152381805078	0.966576380727330	0.929886829128710	0.857474660534649	0.871342031494361	0.888305637698962	0.918959025272023	0.870383305118174	0.853990226923522	0.882247697463819	0.863586127592303	0.909189687874276	0.888442668693262	0.904867892656437	0.913472314907867	0.856547949969662	0.835655497352085
0.937248697571926	0.923874261240439	0.909734913513048	0.867974558350432	0.883036583338532	0.866543787143846	0.879982291882457	0.877139722874794	0.915470840493343	0.892733220573537	0.885051011311798	0.915263318632177	0.893832446481241	0.868685817720937	0.894272917667349	0.872136487719735	0.966608918459673	0.929859348331201	0.857470159702588	0.871297645526000	0.888405987111911	0.918955827723474	0.870401615375339	0.853949887992960	0.882190346916946	0.863510474632955	0.909286526519909	0.888404854403769	0.904908675720360	0.913368576734897	0.856508582250669	0.835601850382022
0.937274341983421	0.923932821224558	0.909810155445231	0.868002329613367	0.883037425201972	0.866538591556293	0.880142288868357	0.877076869636123	0.915469646298568	0.892676942470048	0.885115421284809	0.915337944483937	0.893822154315112	0.868597638303503	0.894385869209821	0.872084528771927	0.966655221196307	0.929842771500338	0.857539032369870	0.871284148128396	0.888382441939339	0.918975400898059	0.870590715990237	0.853951844912426	0.882163242871035	0.863577041392258	0.909433989538634	0.888464201801137	0.904947312907317	0.913319174451243	0.856452392489923	0.835586405492485
0.937266008036294	0.923893060883354	0.909870326369853	0.868089274578113	0.883029807524676	0.866520742955282	0.880179594666228	0.877106091127276	0.915395378676276	0.892684757103967	0.885167192869577	0.915450319224049	0.893871859555179	0.868627654430927	0.894486287651531	0.872088264093299	0.966692015722855	0.929801977765969	0.857657953391448	0.871272838275665	0.888334595214584	0.918957639808407	0.870616872076261	0.853943925951265	0.882183474261813	0.863658759846487	0.909509214405843	0.888387383916183	0.904942253977256	0.913401014043131	0.856471065176741	0.835567656005103
0.937380248569594	0.923857687343980	0.909901588554651	0.868158445005250	0.883141401838818	0.866558061708932	0.880232158391552	0.877097914915784	0.915439166122483	0.892685156710755	0.885105553705248	0.915506699409702	0.893848717452625	0.868720418418805	0.894600903004161	0.872033459025271	0.966754675274393	0.929890730649878	0.857703842281013	0.871252746946052	0.888270823171261	0.918962862057940	0.870669862219780	0.853882980067947	0.882166051509765	0.863747131266587	0.909651032982185	0.888425800335780	0.904970630923671	0.913474990771498	0.856532891239458	0.835537482236754
0.937418195454690	0.923929955014721	0.909764378263330	0.868183679768134	0.883155873123080	0.866610790869743	0.880191447358739	0.877240442159039	0.915392126047591	0.892744896547423	0.884893673290977	0.915423853763125	0.893781230447028	0.868766009795632	0.894643404578254	0.872083900979569	0.966955614428271	0.929868955192275	0.857784266780170	0.871319686952546	0.888207950397949	0.918960667107896	0.870619713017217	0.853910044797595	0.882040198397601	0.863776929720651	0.909706296617656	0.888511803498797	0.904920263701747	0.913591167950400	0.856517414772422	0.835505972911132
0.937446826910775	0.923986046015743	0.909630934953629	0.868120659317916	0.883166473819785	0.866557751837599	0.880261470006116	0.877347492807743	0.915430628125650	0.892812390150138	0.884748952994090	0.915385323171903	0.893820432607648	0.868715682997167	0.894610724376563	0.872147721467879	0.967001033196980	0.929847645098086	0.857884234644609	0.871363440106736	0.888187481277982	0.919044197649292	0.870611146297542	0.853959721979593	0.882008945995439	0.863764582914236	0.909668559635007	0.888596397820733	0.904905838951737	0.913730150965924	0.856509383931040	0.835441034040052
0.937424756909515	0.923958367263853	0.909525077716648	0.868101282794025	0.883120746689638	0.866522153394477	0.880276146785053	0.877421049149292	0.915325300403571	0.892824418572854	0.884705728474409	0.915363435567048	0.893857063119463	0.868605243284060	0.894587418499077	0.872194077272685	0.966945900175594	0.929699897450547	0.857916330749011	0.871348582460996	0.888126563365553	0.919099795328268	0.870653840999528	0.854027023463321	0.882026429016110	0.863724796912248	0.909711253536111	0.888633832260313	0.904876729085962	0.913803664892332	0.856451077099299	0.835323283857827
0.937289997209218	0.923984227354638	0.909424078350088	0.868062241382024	0.883030302888963	0.866486816676281	0.880353883469244	0.877443191140318	0.915343052048891	0.892863076393829	0.884573865888483	0.915266634633465	0.893880628175464	0.868589987509304	0.894458009643793	0.872188134533371	0.966844840140750	0.929605047229081	0.857916611334598	0.871328409336576	0.887976809320916	0.919023606393817	0.870671540762200	0.854046294095892	0.882026274892254	0.863668216971665	0.909776546293370	0.888594327870804	0.904891898590314	0.913867726353553	0.856410622390901	0.835212603132384
0.937175406300722	0.924011893699038	0.909253209804822	0.868082718775860	0.882987196479283	0.866422429163449	0.880401690754929	0.877454450107694	0.915327025696665	0.892843694503324	0.884471066136689	0.915191163522700	0.893951228008978	0.868509478169145	0.894392934159680	0.872338932994472	0.966718742480760	0.929539294353310	0.857976146334475	0.871286977641900	0.887927775153754	0.919045537739455	0.870669077221738	0.854083521549433	0.881942216142210	0.863600022347074	0.909727040536398	0.888665402810404	0.904835679724781	0.913820675363010	0.856339595119550	0.835152978732465
0.937087620209619	0.924021649498711	0.909140392469780	0.868107064853555	0.882953794465378	0.866340176106968	0.880417606530759	0.877490074192023	0.915253767844180	0.892860187337838	0.884432970048283	0.915102433882960	0.893881373924017	0.868357075013647	0.894421628005915	0.872451707117646	0.966650463647250	0.929484391198890	0.858055141822117	0.871316870129242	0.887817275075429	0.919047935278389	0.870759419474602	0.854151126616745	0.881865797515484	0.863582446201157	0.909660057222213	0.888788637155771	0.904824255742337	0.913785128280049	0.856295647977751	0.835162272299204
0.936931036486854	0.923864864901440	0.909032843273853	0.868161918882736	0.882905546445529	0.866338537066680	0.880352679551404	0.877478736810555	0.915188271625420	0.892847623937881	0.884475212211136	0.915027566657833	0.893834980030962	0.868157666204142	0.894419087491405	0.872488853284086	0.966575073172689	0.929375324488711	0.858090979363315	0.871319284304132	0.887807597734999	0.918990836369942	0.870730402902591	0.854168820565843	0.881859359179879	0.863441310150185	0.909614768714410	0.888795272071140	0.904836062139734	0.913853113021732	0.856342462397153	0.835165988835679
0.936906189159273	0.923730819826272	0.909027181548926	0.868156312189316	0.882967075392664	0.866294094066671	0.880400524653983	0.877399525155987	0.915207617335919	0.892898783945773	0.884495200699761	0.915039885907232	0.893775051982196	0.868105818044116	0.894447182310050	0.872350272169909	0.966441040424967	0.929409608889613	0.858081965955423	0.871315427023489	0.887902544058062	0.919007359398912	0.870778249139178	0.854084200839785	0.881897635752434	0.863353256000448	0.909651837916652	0.888763645324300	0.904802376363860	0.913855074884623	0.856418744890713	0.835275504204586
0.936953224319026	0.923740914848121	0.909075538250240	0.868171824886039	0.882941937199709	0.866241851552214	0.880381790103281	0.877358123443430	0.915101479749278	0.892879365215403	0.884506305667917	0.915121643492521	0.893761837982987	0.868119521023612	0.894523462533814	0.872241251740896	0.966460544690301	0.929388876943937	0.858029119228193	0.871336475879762	0.887931061663862	0.918947882327553	0.870729046023812	0.854032753445294	0.881822893927849	0.863402619821512	0.909717818135603	0.888679314379739	0.904731213981900	0.913859221712611	0.856426273754678	0.835422836872220
0.936919342084065	0.923745688176553	0.909144377449474	0.868090465441714	0.882840967728704	0.866191350025896	0.880426687283226	0.877295259455831	0.915169714893699	0.892835077701625	0.884530513814149	0.915202320139072	0.893828361861468	0.868168144098929	0.894576852229475	0.872206376188220	0.966354217307877	0.929351217411261	0.857997678974287	0.871366998674450	0.887930800224218	0.918959331681402	0.870742512203817	0.853995666963621	0.881830352380195	0.863529603574432	0.909769965252161	0.888669229199300	0.904707170949769	0.913920788202520	0.856425115351100	0.835528041619412
0.936945655420117	0.923755146691099	0.909210797067085	0.868080238206909	0.882739579097735	0.866209804032339	0.880388877996459	0.877274763132639	0.915076939309375	0.892789894043179	0.884609934944693	0.915296526344309	0.893846222051745	0.868223961937686	0.894659941626325	0.872326697551137	0.966271598746539	0.929311675374143	0.857944061134054	0.871409801723081	0.887980733935805	0.918947387288722	0.870732127276168	0.854009028115444	0.881876067762715	0.863595647543407	0.909833374219778	0.888648164409190	0.904733878685121	0.914009780170479	0.856391346483124	0.835521952015882
0.937039022986105	0.923807704931504	0.909279114042054	0.868084952931950	0.882716925048563	0.866123117369762	0.880365893064553	0.877130419983699	0.915072798444247	0.892812334355821	0.884638713000728	0.915305492899705	0.893886804775529	0.868350625672069	0.894674201352549	0.872344037758976	0.966271565448163	0.929355897740827	0.857899900283187	0.871365724808846	0.887937964424769	0.918813406722831	0.870684421686170	0.853929954156677	0.881996915307283	0.863647952013850	0.909785862820785	0.888602302590951	0.904889778395638	0.914098696309623	0.856419993015362	0.835466585162580
0.937111491447367	0.923803191494751	0.909262044596752	0.868109874046051	0.882769879182033	0.866055420341149	0.880360604773020	0.877019949314356	0.915063427897868	0.892761983926253	0.884694171086933	0.915299518685046	0.894022441605325	0.868306770360987	0.894729282033090	0.872418326927223	0.966259680565720	0.929307914027999	0.857879299569642	0.871301202159765	0.887947655026663	0.918772795289711	0.870667009409409	0.853816542015049	0.882140892438291	0.863663043553099	0.909825657637980	0.888616547997372	0.904963612286183	0.914041930557658	0.856451258323089	0.835428667027995
0.937125727272703	0.923932218831961	0.909306349329866	0.868165745552235	0.882769810513658	0.866034533096695	0.880354484135955	0.876968674591891	0.915064709795663	0.892751249963518	0.884733884517944	0.915304504434477	0.894057079174392	0.868123325631547	0.894788136796264	0.872442030376014	0.966273917661186	0.929310228717840	0.857800852900495	0.871299374754955	0.887876375364403	0.918778357691710	0.870789557445094	0.853768683674085	0.882203092150998	0.863760817728759	0.909825379853191	0.888692144328846	0.905015481533350	0.914006345341839	0.856419557482973	0.835418419442352
0.937109306143880	0.923948555727727	0.909268028865329	0.868259759980787	0.882796520756681	0.865978810841789	0.880245448771639	0.876945332143571	0.914962943265132	0.892777552070308	0.884742752066388	0.915305453916967	0.894156341425251	0.868073598951201	0.894780566559022	0.872441786631760	0.966265685123121	0.929267824013867	0.857728384288896	0.871327060811110	0.887825152318000	0.918806506288499	0.870807307819719	0.853700623811370	0.882245764559995	0.863753822691965	0.909764989567470	0.888608921090845	0.905008750985105	0.914039057379616	0.856379052162561	0.835375038092239
0.937199347770723	0.923938729854316	0.909290568455728	0.868273713968971	0.882938092895133	0.865956625292525	0.880213270814649	0.876837490686489	0.914968428272542	0.892806272237215	0.884749535922101	0.915267074328168	0.894130999485718	0.868125383187516	0.894786328880669	0.872375125662775	0.966269363047555	0.929323784042949	0.857576730617921	0.871373867733868	0.887810558172669	0.918863497644326	0.870873882720119	0.853552821238885	0.882246494265406	0.863716159004278	0.909905630419895	0.888558107136350	0.905042995491068	0.913959218569412	0.856370663083053	0.835329219860344
0.937195831555801	0.923993160962496	0.909264901421652	0.868240610723741	0.882952151004021	0.865886311671637	0.880046496385513	0.876826773251984	0.914936048231191	0.892901184963935	0.884696393874392	0.915159285547786	0.894086572656803	0.868054764912811	0.894739662224764	0.872360910282841	0.966456215618010	0.929374673032348	0.857383862994359	0.871501917326649	0.887796407515443	0.918848475747682	0.870773764719419	0.853468873837043	0.882190850479029	0.863665838057417	0.909944884315613	0.888510415585666	0.905033788993426	0.913864599177329	0.856299674685575	0.835308586226247
0.937105102099895	0.923988010240766	0.909271305582042	0.868147076044296	0.882958028673790	0.865667705450709	0.879910049758669	0.876759545360525	0.914979888195828	0.892938345963339	0.884703497924425	0.915105010308085	0.894099427407479	0.867884291475542	0.894613622845558	0.872262173153055	0.966472273452942	0.929430052779869	0.857209309156725	0.871557491968211	0.887794627336158	0.918861802289176	0.870662408208247	0.853439841378166	0.882206708242127	0.863564627660309	0.909852884413553	0.888362305819711	0.905065198967607	0.913817690210999	0.856226683935193	0.835251130748457
0.937062405773991	0.923902024260223	0.909310093848608	0.868104744778374	0.882934432510220	0.865464768192940	0.879718475433602	0.876669685405497	0.914870424888273	0.892879046639785	0.884729328186563	0.915084834346173	0.894037286866795	0.867649619770394	0.894540528085354	0.872133205544601	0.966391646346293	0.929329516945106	0.857023455185043	0.871471952416820	0.887753100437066	0.918783235794414	0.870598059182930	0.853343137112142	0.882237290356490	0.863441098193376	0.909824761007208	0.888105770998083	0.905029816777957	0.913692244957528	0.856149979926195	0.835135352046106
0.936995539969030	0.923908710592601	0.909320577044581	0.868068424139875	0.882894819288591	0.865309698158498	0.879638300174558	0.876533911313769	0.914878274683918	0.892819695555598	0.884683573196905	0.915010397660383	0.893984107073215	0.867606917677454	0.894428545096430	0.872009935102095	0.966299036098255	0.929187564744143	0.856899987047802	0.871370671932283	0.887628561860429	0.918608816828949	0.870492888725989	0.853126789128138	0.882214990172314	0.863328795484486	0.909850135269478	0.887852400036622	0.905000754474767	0.913632523096179	0.856115622749489	0.835030602318309
0.936939843861968	0.923959292201125	0.909180176700592	0.868083333106936	0.882900851717368	0.865154396774871	0.879605930750494	0.876429201889126	0.914815961592997	0.892718230707266	0.884648707968717	0.914979781542775	0.893972282060259	0.867518493978972	0.894427358764852	0.872088375484107	0.966241526081961	0.929013082773713	0.856854572470838	0.871237283588829	0.887588929971744	0.918500241544870	0.870383510024011	0.852986337861846	0.882165233110165	0.863283830985237	0.909856431642166	0.887802226542295	0.904909955442595	0.913438917213606	0.856080311645430	0.834994205920719
0.936853559681495	0.924037510900025	0.909063697799817	0.868045019813355	0.882945576112046	0.865046528911051	0.879648192628546	0.876405523766606	0.914731010432011	0.892669776752635	0.884655765506462	0.914980725093578	0.893916481713349	0.867416358686253	0.894514819639768	0.872154260328198	0.966206672240493	0.928822096312798	0.856899228515523	0.871191239689755	0.887461059431582	0.918430790209389	0.870444290848260	0.852960092975482	0.882155920592704	0.863336667354659	0.909839100570706	0.887851317115229	0.904890298760464	0.913348683824668	0.856003028645216	0.835011442867961
0.936730569562804	0.924022983104993	0.908916471538334	0.868006085029518	0.882916803538214	0.865106411560525	0.879583367900492	0.876380465361119	0.914649437582381	0.892615855200413	0.884625169256380	0.914971890429570	0.893898190754671	0.867356676446838	0.894487589485786	0.872216384678067	0.966128000803026	0.928606495143526	0.856909989070739	0.871138311982519	0.887404851776634	0.918280171480090	0.870444731448349	0.852952729874782	0.882224739379860	0.863258575603196	0.909782286267225	0.887868102982010	0.904893455420734	0.913423044788528	0.856002267431508	0.834975367862492
0.936714063852885	0.924029971940202	0.908780558667738	0.867956131883956	0.882953987859326	0.865220447710118	0.879625987735496	0.876345039739729	0.914634430143081	0.892619827673050	0.884584330965864	0.915011964241585	0.893824880646181	0.867475719783921	0.894478219766110	0.872141740129398	0.965992286069069	0.928590490897466	0.856902106255859	0.871105536144802	0.887465020545094	0.918188536984126	0.870502054383111	0.852943585654048	0.882249251914205	0.863263313755863	0.909730320388359	0.887924214415575	0.904819951880140	0.913518644125133	0.856042669844319	0.835022148601329
0.936676814317006	0.924067179011012	0.908619494920938	0.867930183935400	0.882877023069324	0.865280831760997	0.879626589450016	0.876424192122578	0.914567977892217	0.892613743077708	0.884481931606491	0.915054244484554	0.893756939503317	0.867555328900363	0.894510059764250	0.872107512278529	0.966081830179358	0.928545872584114	0.856870792730692	0.871155849172529	0.887442310577637	0.917993836114183	0.870477852307874	0.852999014606130	0.882085272338581	0.863340491099781	0.909677421668742	0.888027035843717	0.904679540592894	0.913627335918591	0.856028714663504	0.835102500361122
0.936614026723671	0.924030097853563	0.908561289824982	0.867835141119170	0.882807914383668	0.865288258027282	0.879711026405455	0.876539165091453	0.914724643098233	0.892658628096848	0.884371023310675	0.915131924982463	0.893759128310020	0.867619589681675	0.894546436846256	0.872209209383525	0.966053577981329	0.928506606819799	0.856909597546821	0.871266885481922	0.887439244833820	0.917883776362214	0.870539790899140	0.853086838733317	0.881994033810863	0.863437287903743	0.909659543677666	0.888190547168735	0.904622792366426	0.913760481228426	0.856038908393520	0.835117880984835
0.936582521024090	0.923943316823491	0.908552453969293	0.867832916066120	0.882807519661019	0.865337845146360	0.879757540337695	0.876719382818524	0.914764333782310	0.892768821079026	0.884306732359352	0.915171129748459	0.893713035049138	0.867643470948361	0.894618199114024	0.872453371044439	0.966017083455517	0.928462162493797	0.856976257862162	0.871438973701458	0.887433352665398	0.917751709992926	0.870617545696466	0.853202857229402	0.881914326300697	0.863428582018115	0.909689889508864	0.888337020947090	0.904636323574819	0.913878004713836	0.856011227117335	0.835035807403282
0.936581199213165	0.923894066988142	0.908516618327655	0.867835626055538	0.882856633606368	0.865325489051416	0.879870786261042	0.876736190255112	0.914890654682960	0.892938379996776	0.884197700072943	0.915141899092746	0.893674159932546	0.867738533969322	0.894707032005413	0.872568261868796	0.966033725374878	0.928518418567135	0.857032720979804	0.871533077456652	0.887376510048138	0.917557722115500	0.870694394132459	0.853189904303798	0.881857259385097	0.863393216299692	0.909687704824292	0.888429403047407	0.904731660245470	0.914002983505127	0.855965199485248	0.834897638256724
0.936618009835965	0.923832989809795	0.908464160350995	0.867834022881228	0.882865038225665	0.865276613507198	0.879970655203812	0.876717614321939	0.914947873177565	0.892993364057304	0.884143559220456	0.915127626662764	0.893732421010743	0.867767808921790	0.894852042282389	0.872672828814595	0.966040011701907	0.928511530405693	0.857098350562137	0.871578248451849	0.887456475717170	0.917475772553249	0.870755345492139	0.853169299852082	0.881780090691378	0.863354660957324	0.909727492170080	0.888548589249601	0.904795637324188	0.913948647897390	0.855953649300736	0.834800422364995
0.936629984317139	0.923859749851016	0.908530665066249	0.867820075843340	0.882833379600882	0.865282377170209	0.880091016738111	0.876694368617829	0.915007733700986	0.893058507512237	0.884138880451135	0.915169952091925	0.893722806166735	0.867677640244742	0.894973824629062	0.872702355020215	0.966051313443584	0.928537837287141	0.857173678616093	0.871679266098064	0.887429977747955	0.917444384678643	0.870909644074572	0.853190892347406	0.881718120961665	0.863425687114250	0.909805621521279	0.888691220257806	0.904844300719731	0.913865909375387	0.855900128332425	0.834706634818764
0.936674029958595	0.923791196298533	0.908605097782525	0.867835699305668	0.882792662224388	0.865281396942163	0.880064740484114	0.876717359229368	0.914961163204137	0.893170940836635	0.884170697817864	0.915243609750571	0.893821698828903	0.867640862290020	0.895046116764986	0.872718426828148	0.966059512295077	0.928548282860819	0.857259647462554	0.871769603428077	0.887414851095896	0.917392914587539	0.870848365053684	0.853141585554160	0.881727324991790	0.863419083589955	0.909789385447818	0.888609842300159	0.904853714648567	0.913852984733307	0.855912274825089	0.834589518434343
0.936831027247437	0.923705028915446	0.908646190127894	0.867756220251247	0.882879646988190	0.865313320123466	0.880073689413769	0.876642488968616	0.914986149517133	0.893210559107320	0.884153284291590	0.915234940874323	0.893854044320590	0.867647323786156	0.895129027330676	0.872612885593055	0.966066416388420	0.928695338227871	0.857295955225885	0.871775010026290	0.887375788516952	0.917367188481871	0.870837575056937	0.853055065241195	0.881743848184308	0.863392603638661	0.909893115246175	0.888561391294172	0.904932819753837	0.913807380758668	0.855962857714422	0.834490526727813
0.936896869550764	0.923743963435010	0.908550715610185	0.867617416012953	0.882885106073696	0.865323514205345	0.879983538226498	0.876645699143273	0.914947064970044	0.893225585794357	0.884028788280934	0.915076116780278	0.893882006277661	0.867621121697637	0.895191409253679	0.872595519166237	0.966226361523279	0.928777872861457	0.857349994236558	0.871831749466945	0.887339909279939	0.917316620229965	0.870717910035607	0.853044919722906	0.881708203845044	0.863317044033406	0.909911495822313	0.888544672440386	0.904921482907370	0.913833873210835	0.855955321778542	0.834408104452073
0.936945182736694	0.923758260471701	0.908491546775185	0.867409404739671	0.882910175089790	0.865216566058952	0.880014943286210	0.876572271411934	0.914990379337665	0.893195173594355	0.884046516061612	0.914990512303172	0.894056817166722	0.867534170394973	0.895164755117866	0.872595894083623	0.966226876589985	0.928852184873201	0.857422612659878	0.871821118218566	0.887379708600871	0.917314815033477	0.870638438438059	0.853012908631651	0.881801209461653	0.863241088477878	0.909871562320808	0.888534103232702	0.904916885612402	0.913885895712365	0.855952708275712	0.834286306400339
0.936972264770664	0.923689403493757	0.908494628194338	0.867277177595484	0.882883789147152	0.865162327597789	0.879988062880617	0.876485687629313	0.914888474017135	0.893085016763037	0.884178569673317	0.914944970547574	0.894230272531213	0.867429498611416	0.895124556163262	0.872581355118995	0.966164287306330	0.928774386674469	0.857411562830748	0.871710814429780	0.887404612174728	0.917266399380844	0.870644221469277	0.852990964581736	0.881927270552236	0.863173392917934	0.909925415531603	0.888459140110491	0.904880123355280	0.913886052838068	0.855890180087386	0.834143807451820
0.936876416818890	0.923715082871218	0.908538052809252	0.867158944300663	0.882846461463705	0.865113508215154	0.880046022904080	0.876379309858294	0.914934806837867	0.892990079957035	0.884232552135154	0.914851206269125	0.894370506418721	0.867445292952443	0.895022192683240	0.872550794358598	0.966086726137637	0.928764394917586	0.857394568329821	0.871578177609287	0.887331014694213	0.917136930936164	0.870638137330840	0.852915918724552	0.882025609428746	0.863130359320904	0.910060725101566	0.888347568825254	0.904916621425735	0.913934379592658	0.855854384571321	0.833998609804643
0.936751035578237	0.923763815738689	0.908527097181691	0.867166878365930	0.882892010680532	0.865052505069942	0.880160737704275	0.876324309571647	0.914980879248726	0.892888489816151	0.884267403436087	0.914852770869452	0.894527505130694	0.867460576528055	0.895016099183828	0.872708974299969	0.966031225778437	0.928790947936310	0.857437070922278	0.871474018212570	0.887345059642953	0.917151013806314	0.870658534262021	0.852886609070527	0.882019549031999	0.863130133437989	0.910110886789433	0.888371395508036	0.904869619359635	0.913903976486793	0.855819889776035	0.833917070363654
0.936634058399457	0.923801414193203	0.908530417457815	0.867230385423790	0.882981965748839	0.865031948152884	0.880312016731492	0.876357971422049	0.914977133376053	0.892900921471091	0.884311089220538	0.914908526400673	0.894500582807713	0.867443638719065	0.895107213385651	0.872857071732362	0.966029674553931	0.928860839595955	0.857542393271221	0.871495167224924	0.887321508968280	0.917202456075159	0.870808440082684	0.852916531058033	0.882013024720142	0.863215939571679	0.910143193136885	0.888527303321815	0.904826568187493	0.913926947833601	0.855828521651578	0.833893042106358
0.936434587835271	0.923715334940299	0.908476802278882	0.867386289973249	0.883044044103114	0.865146427249665	0.880361587320210	0.876372085868604	0.915012160041174	0.892938811642838	0.884361063057713	0.914974130181178	0.894432025889552	0.867386280525805	0.895136152435887	0.872948940006777	0.965992126642970	0.928864632905333	0.857602381875832	0.871526124103693	0.887410662007197	0.917223008955000	0.870908559807940	0.852902924799594	0.882019368526596	0.863186571570713	0.910153102406731	0.888587787859682	0.904823038544399	0.914075223604502	0.855903301241363	0.833843591784202
0.936403323578714	0.923657477138554	0.908465803114573	0.867483813088479	0.883194075042626	0.865250587026589	0.880489807259235	0.876360926991821	0.915095961418646	0.893046807835402	0.884332252701564	0.915066652385083	0.894303614740849	0.867461243784038	0.895167490356655	0.872808559595069	0.965896522174143	0.928959991232193	0.857666914821958	0.871583573230846	0.887624084268788	0.917304473128042	0.871089395639012	0.852840903494733	0.882040127101419	0.863210566264626	0.910215498784394	0.888616725458494	0.904770223290438	0.914124143253595	0.856075674694438	0.833883482502215
0.936440936327732	0.923693506226552	0.908458998985168	0.867605261533224	0.883232045622794	0.865321386661675	0.880534858836759	0.876441638813427	0.915050433363985	0.893137449278990	0.884276258696167	0.915177355241096	0.894180844523289	0.867565535043051	0.895237327947627	0.872685290516727	0.965952033561974	0.928961007184122	0.857714586458541	0.871700733968006	0.887751728139642	0.917280568268574	0.871169113294992	0.852792151204552	0.881914194608360	0.863324908045775	0.910287286114092	0.888567288414319	0.904702057619737	0.914119557907046	0.856205320077915	0.833945988698359
0.936412391139398	0.923705657632695	0.908491701859096	0.867577320027804	0.883195679076330	0.865344677651108	0.880644358448620	0.876479509922849	0.915171413069379	0.893200264840858	0.884235649407632	0.915251211469418	0.894132119616863	0.867636605599636	0.895264253602373	0.872621829092657	0.965838926925876	0.928923775373895	0.857773559225098	0.871828904053163	0.887814513708995	0.917319311593127	0.871270393144901	0.852786655848013	0.881857369335278	0.863443516063257	0.910332463965465	0.888577837124860	0.904690125608378	0.914132764015765	0.856303906532393	0.833915157335933
0.936460447476249	0.923703853648128	0.908495441471174	0.867548658897913	0.883130765205815	0.865386667634616	0.880634495870898	0.876519905556579	0.915166496527816	0.893232966432842	0.884263791567082	0.915335731705652	0.894086063817141	0.867685522851072	0.895313806297889	0.872685421229315	0.965766194299288	0.928860116038919	0.857804590385596	0.871948309038204	0.887902224523884	0.917300822126707	0.871303051916454	0.852812977932447	0.881803515484032	0.863415390420131	0.910374076560539	0.888548169011005	0.904750472383723	0.914166084283387	0.856308629370042	0.833749379132534
0.936587227679991	0.923691958894055	0.908531891929770	0.867498566000377	0.883098586581250	0.865320568793852	0.880602651376011	0.876392844985396	0.915203415452001	0.893306971340978	0.884273864905687	0.915300355543567	0.894054302187976	0.867790654209004	0.895310173455344	0.872630716285482	0.965790383337852	0.928852117545969	0.857836203188811	0.871941010337820	0.887881966483688	0.917174110191316	0.871242522972821	0.852730241186082	0.881820216056285	0.863339414820898	0.910270697876049	0.888475407873566	0.904929578985195	0.914179425608903	0.856346478827383	0.833520816784033
0.936676845756044	0.923597805099442	0.908498666802478	0.867434127394373	0.883118216153536	0.865252122997046	0.880562206677274	0.876269598467604	0.915161722782020	0.893263818485720	0.884335215479879	0.915223782277297	0.894122926692339	0.867709126480053	0.895338212710874	0.872626904869959	0.965835280783274	0.928754734645933	0.857854684510649	0.871862660388159	0.887932816932692	0.917109755367921	0.871129383275316	0.852612285354746	0.881869024784570	0.863243112587974	0.910201953700958	0.888444499866172	0.905046100676001	0.914041253053156	0.856373120527103	0.833340426161472
0.936674506920054	0.923634250054904	0.908531909597637	0.867394045862095	0.883069695419722	0.865203685997045	0.880514666476385	0.876173816219985	0.915116775968054	0.893227652155040	0.884381239247446	0.915180292398441	0.894123678456326	0.867560835065846	0.895363580828046	0.872524171305372	0.965907393900284	0.928729167441352	0.857822452952613	0.871814729820551	0.887896361308987	0.917083677072060	0.871135614313191	0.852563217298280	0.881887820449728	0.863278442370270	0.910088288396289	0.888477110587806	0.905128718053528	0.913965093827835	0.856354925332335	0.833205716860596
0.936623504057677	0.923551770274356	0.908497118236121	0.867479222553391	0.883060380932513	0.865177470323273	0.880374848438860	0.876100831619383	0.914965836811983	0.893195274010365	0.884408335308997	0.915178717576187	0.894207568594005	0.867564382195449	0.895308068506692	0.872410896891014	0.965967706330420	0.928729292114125	0.857778695488163	0.871770632985557	0.887859426750886	0.917086494621298	0.871006588334605	0.852457093194786	0.881934890597189	0.863287898818084	0.909948043053181	0.888348037749246	0.905132039419900	0.913979498066877	0.856302881883357	0.833063370922744
0.936652744085360	0.923449118112345	0.908526324546481	0.867524647677714	0.883179704227325	0.865263442430201	0.880327633623756	0.875991943344610	0.914862749798683	0.893138093466954	0.884391868290736	0.915149067531861	0.894170114463561	0.867724172517473	0.895283776229249	0.872233542587092	0.966012588716052	0.928860509651672	0.857668200369914	0.871695228071992	0.887851722668724	0.917106985320513	0.870983825259840	0.852326560382491	0.881952639583317	0.863350684434868	0.909989844580293	0.888318800738778	0.905135328788681	0.913950066632280	0.856273894050485	0.832927926979577
0.936551386278630	0.923438670349792	0.908488132488143	0.867566252192151	0.883183277803966	0.865347591272283	0.880182341107504	0.876016704637297	0.914768618206171	0.893130056730876	0.884305872522195	0.915086750186100	0.894071771233370	0.867831502151446	0.895216587972117	0.872167051770280	0.966208280340436	0.928981775959966	0.857540751632125	0.871716539953697	0.887852571244794	0.917101346573917	0.870859850006396	0.852296248452309	0.881872453290222	0.863455752295041	0.909969765482824	0.888362111742236	0.905087220977778	0.913966362786265	0.856178828329236	0.832848654283365
0.936367905199997	0.923435708289654	0.908480948136659	0.867525704310723	0.883213817354714	0.865345131611560	0.880114358564525	0.876027874746176	0.914811484131548	0.893096244586804	0.884293506455928	0.915113751734901	0.894007756270928	0.867869699487263	0.895102540066335	0.872099189132138	0.966226339673418	0.929131610575465	0.857461067117514	0.871700977426527	0.887890651857657	0.917190264387752	0.870781746176343	0.852319008598904	0.881875815692506	0.863516506238969	0.909867152922889	0.888376689548342	0.905056043031874	0.914055216581265	0.856081506558350	0.832733428925657
0.936280380619049	0.923391327672250	0.908543778850477	0.867537039159438	0.883212417709267	0.865355078541121	0.880026719860205	0.876021621496825	0.914738793770919	0.892985657166755	0.884342420297468	0.915187621734316	0.893936823496300	0.867832731618589	0.895087349999879	0.872064053191095	0.966228037011855	0.929171898556789	0.857393679697346	0.871591411537064	0.887922562513010	0.917213570908419	0.870789096998911	0.852339300909866	0.881890152547202	0.863550071355354	0.909858197367674	0.888331104531637	0.904951769882509	0.914085213546990	0.855994107927510	0.832578747065237
0.936239923464525	0.923471404302388	0.908616095621677	0.867547090319809	0.883180377372290	0.865368930345636	0.880043642867361	0.876012624424537	0.914774329139251	0.892951674654811	0.884318454854175	0.915163922552861	0.893885767457630	0.867862137780987	0.895008306260406	0.872040087763670	0.966236747504643	0.929178492776201	0.857383742739664	0.871513817060319	0.887864174993271	0.917143607304213	0.870728058711728	0.852268393493984	0.881848539025163	0.863570936790099	0.909917899136287	0.888265679882118	0.904873053462254	0.914185943578242	0.855984893219509	0.832462020626062
0.936234391975040	0.923604277141089	0.908543585417848	0.867600855687755	0.883168708569677	0.865303448088664	0.880098320563033	0.876040247185743	0.914743077519580	0.892909154790006	0.884299145472736	0.915153490381000	0.893856233491452	0.867849702950689	0.894991666500847	0.872196283705649	0.966272647385409	0.929145156064418	0.857403203915694	0.871455342491782	0.887907714427636	0.917146439927812	0.870670039620711	0.852239379901799	0.881786343780838	0.863601457630201	0.909928136495071	0.888350070280037	0.904753894612177	0.914140672014620	0.856016952936164	0.832401185479722
0.936201720449827	0.923709837698863	0.908501925171786	0.867597209291822	0.883194897832156	0.865250901652570	0.880166653672513	0.876129625015237	0.914728368565501	0.892917078311481	0.884327481478551	0.915098651828350	0.893777083497260	0.867808195353823	0.895064664288304	0.872358397397685	0.966284873550765	0.929101292834096	0.857447806296047	0.871501950783826	0.887875686994352	0.917210043447396	0.870754112832069	0.852309229883713	0.881812845008110	0.863638340724032	0.909908638501073	0.888489708442934	0.904740616966487	0.914138027003257	0.855978193087796	0.832384660599365
0.936098083056704	0.923665629785824	0.908452527061760	0.867562481377937	0.883130966474395	0.865319799364543	0.880111897264980	0.876165010700058	0.914732436983098	0.892912856595810	0.884344380285366	0.914970426128929	0.893737245672404	0.867751685411880	0.895036123523732	0.872485924713718	0.966237924416214	0.929001765708448	0.857438199853678	0.871493296188787	0.887897348701066	0.917168425850981	0.870766578942525	0.852354466783917	0.881918378249631	0.863502930838063	0.909876370414616	0.888511006591270	0.904788616309998	0.914197162075014	0.856007878033883	0.832317504180801
0.936097770418425	0.923604300506022	0.908403807704866	0.867527798208379	0.883158575655564	0.865416449366504	0.880124032042092	0.876112776126108	0.914797498260961	0.892956375773948	0.884355185377789	0.914875758021795	0.893653862866353	0.867777897650066	0.894996583259940	0.872393397246559	0.966106652252865	0.929031290489379	0.857382099153706	0.871461080590932	0.888028880837466	0.917164478081742	0.870790858694195	0.852362480039384	0.881966852517785	0.863402543112929	0.909841440507136	0.888536891332082	0.904749897185744	0.914204897170658	0.856098911664975	0.832321392357362
0.936044841209596	0.923540435562547	0.908324617049656	0.867489944220800	0.883100197931227	0.865410842318470	0.880038080836948	0.876159300999395	0.914772250067987	0.892932981147866	0.884304324705594	0.914758749401422	0.893596098540789	0.867730252706745	0.894976362464173	0.872271086090442	0.966189570837743	0.929007479291958	0.857258141304250	0.871481675606383	0.888048195406472	0.917059318240479	0.870727456968573	0.852441377485493	0.881821756820212	0.863366428060050	0.909750957205258	0.888576917977610	0.904640400201512	0.914159392063296	0.856109781975742	0.832353649123593
0.935955869253840	0.923413200134261	0.908322554388550	0.867382300444882	0.883034761190085	0.865348049170130	0.880036456793154	0.876190399437784	0.914908505523387	0.892902807456831	0.884282124144314	0.914716394542830	0.893597753931553	0.867618911081744	0.894954645347199	0.872218081914157	0.966135293049840	0.928980024359316	0.857198343922061	0.871517789910098	0.888028415789829	0.917057025317337	0.870732822525227	0.852526359736049	0.881775814968755	0.863350556173347	0.909662946699795	0.888603344035465	0.904604592100102	0.914096179075043	0.856123683927044	0.832317820030896
0.935908309586067	0.923242751258432	0.908322711484772	0.867386240306148	0.882978806743785	0.865348794050592	0.880047904044072	0.876275343929492	0.914879386086459	0.892908286077000	0.884301753244687	0.914704765331064	0.893576837871752	0.867523942516418	0.894924689777010	0.872267923443375	0.966107933669478	0.928959876849894	0.857178216392685	0.871580412573591	0.887991027863208	0.917006292857256	0.870766468125039	0.852637686290097	0.881741289175020	0.863217373121057	0.909641732987250	0.888586829649836	0.904610935155967	0.914071221682624	0.856071783324008	0.832200027169769
0.935921990745711	0.923186786498510	0.908311356468697	0.867369722983872	0.882958405368528	0.865276999780282	0.880148464280562	0.876211779014310	0.914915999167676	0.892967530675603	0.884276467942677	0.914667492886482	0.893571506974600	0.867577041120811	0.894921711252799	0.872240792174864	0.966167788296612	0.929057721217039	0.857205503544855	0.871578270702998	0.887928675582306	0.916898392921269	0.870813375890389	0.852619731057014	0.881732382870465	0.863124329110336	0.909643777698501	0.888533855477422	0.904696178695523	0.914087130921384	0.856024204733488	0.832030609684945
0.936005225437945	0.923149740621222	0.908301770864926	0.867366791633798	0.882967351658279	0.865194622244087	0.880263751435480	0.876132021255042	0.914891695299518	0.892925737179322	0.884292209547645	0.914724514650060	0.893655529494520	0.867607471233562	0.895007743711406	0.872277466561899	0.966218493753315	0.929078405690767	0.857246436339676	0.871550769266944	0.888018178463395	0.916887298443141	0.870864920646786	0.852566720716546	0.881687028859515	0.863083978507661	0.909748082720590	0.888548619477155	0.904753779619166	0.914015772993583	0.856007209263897	0.831949823426289
0.936040067365646	0.923195072827475	0.908420198622082	0.867362669652102	0.882974619801212	0.865195532638607	0.880427179186580	0.876121451488858	0.914910994714021	0.892894293082961	0.884370682290873	0.914862813135262	0.893636450777638	0.867548572534221	0.895126908935991	0.872279624347901	0.966258645622079	0.929118315074542	0.857343760355455	0.871551701567812	0.888006857949103	0.916873351169474	0.871083015937072	0.852561506290383	0.881665104798772	0.863185987158164	0.909900437274292	0.888667660863416	0.904819335408293	0.913979729657547	0.855973794350408	0.831907558585121
0.936065890877248	0.923156014583076	0.908532697924187	0.867419346135706	0.882970349910564	0.865174843439951	0.880480512282261	0.876180512118960	0.914880563918085	0.892952331959559	0.884463643852156	0.915032062825832	0.893682404496466	0.867599185903647	0.895216683627315	0.872344370125475	0.966292280544226	0.929130981862279	0.857470349112308	0.871586205180272	0.887976964167409	0.916828585993754	0.871149091918907	0.852528493061491	0.881708625771526	0.863296524036695	0.909990353271117	0.888645021210752	0.904856142025590	0.914070714371299	0.856039659767791	0.831849794946200
0.936236859995794	0.923104640146604	0.908636505597076	0.867454302202120	0.883099352045076	0.865198656648977	0.880547823645351	0.876168853476209	0.914982831886352	0.893015877388216	0.884471211713221	0.915146713730564	0.893659034103385	0.867702059942239	0.895338570976650	0.872330423590115	0.966345346305877	0.929252270612071	0.857525940126007	0.871624358202584	0.887947673800096	0.916819764281553	0.871258450627110	0.852446141461771	0.881727232211355	0.863382745168195	0.910137049123955	0.888735069821847	0.904932701300272	0.914144407506022	0.856179614325546	0.831788775802994
0.936322136289369	0.923146404987501	0.908567782150435	0.867460189685222	0.883133612433426	0.865212819731176	0.880511273095082	0.876313947693729	0.915011090964971	0.893147671232513	0.884331541701934	0.915096906230635	0.893609523920539	0.867755950998713	0.895383347295376	0.872417062833015	0.966554482312342	0.929251704137900	0.857604145605002	0.871767801306829	0.887941383793114	0.916807330513713	0.871250387095719	0.852448440126563	0.881643854753002	0.863377817152899	0.910208979987390	0.888878928074848	0.904948818445040	0.914270182462363	0.856263813208617	0.831744181229407
0.936383674189437	0.923166088645407	0.908519906655162	0.867360891417644	0.883172545261549	0.865132145971348	0.880592937254482	0.876410438991275	0.915119464949568	0.893280979978632	0.884277452339102	0.915099525999675	0.893675256648335	0.867707292013131	0.895350119442887	0.872535307670580	0.966588985865206	0.929240730862488	0.857687314774765	0.871892019188513	0.887981934924793	0.916885798096645	0.871281347156771	0.852467948945222	0.881665402146325	0.863339415290046	0.910163570613491	0.889009783834435	0.904991756577263	0.914394726391576	0.856369419921565	0.831664103361399
0.936397156280378	0.923106191786353	0.908500434725326	0.867317718293836	0.883143372361306	0.865102567093138	0.880617563205841	0.876477979877759	0.915093103384613	0.893336117658807	0.884328164045218	0.915101508769958	0.893762155966470	0.867618601861182	0.895320138434948	0.872617722135073	0.966542577621706	0.929093930686706	0.857698239136909	0.871918563154345	0.887990395067205	0.916943197942728	0.871368439058079	0.852512136750392	0.881737547961335	0.863295465129568	0.910185798295366	0.889069132646947	0.905006977946041	0.914457639864821	0.856408069588324	0.831526805339978
0.936309804560257	0.923114691284474	0.908523197111127	0.867253314167496	0.883058762685660	0.865073217750766	0.880696169396979	0.876477279762395	0.915159005890558	0.893398666310379	0.884291544322703	0.915022281772282	0.893850680895631	0.867636560154955	0.895180937171057	0.872620553082089	0.966450957654181	0.929000215763190	0.857670414552259	0.871923911838328	0.887906593727128	0.916890393126760	0.871419523090711	0.852486323976186	0.881794589594765	0.863226186249784	0.910249213859139	0.889032973967409	0.905055305331578	0.914520222972716	0.856449525225558	0.831394704225275
0.936237284621943	0.923128439873804	0.908494803332005	0.867239964238052	0.883025374881218	0.865023942708818	0.880745605438313	0.876426587150254	0.915171183502133	0.893397215884458	0.884286583618244	0.914968768453920	0.893974179283566	0.867600147857595	0.895096000979719	0.872755017997279	0.966367627985875	0.928947014393507	0.857698470645394	0.871875871508220	0.887913824529489	0.916943717718244	0.871437688947180	0.852477945495825	0.881770042875712	0.863130352149821	0.910199710213999	0.889075282495064	0.905011893108327	0.914493486108881	0.856446113434265	0.831305956238035
0.936198917270097	0.923112708795811	0.908480477533171	0.867224046496689	0.883007813691027	0.864985530851517	0.880770033217702	0.876404738843788	0.915125132371293	0.893400334337353	0.884338002282688	0.914909368719880	0.893923469467109	0.867497381441154	0.895108454480268	0.872849858237891	0.966342835106843	0.928919323083202	0.857736632211879	0.871868930788564	0.887865116227263	0.916964683169520	0.871542563555569	0.852507142185390	0.881749439542981	0.863114716736000	0.910117251847544	0.889177007440862	0.904999273019514	0.914470142752016	0.856434339390692	0.831274922652672
0.936106033755193	0.922922782327735	0.908429252315776	0.867240673530576	0.882958255950846	0.865020960428152	0.880708512000177	0.876355163828897	0.915088711200907	0.893363054906923	0.884451148027679	0.914873735892342	0.893887737357105	0.867357807321363	0.895076845096356	0.872871453522394	0.966329611278079	0.928858424479869	0.857717948705062	0.871825024822883	0.887891405050186	0.916932814490723	0.871516812543166	0.852488683577693	0.881779787004661	0.862984896407869	0.910065252307486	0.889172651499230	0.905023321907491	0.914550974924619	0.856483955366026	0.831234057580046
0.936153446793315	0.922752647907799	0.908452364593347	0.867201618396437	0.882997363751041	0.865037249201448	0.880755249892078	0.876255274088326	0.915112897513444	0.893387407875903	0.884512497943785	0.914922541008499	0.893819466195689	0.867376192128936	0.895077007316213	0.872686796066047	0.966246129434044	0.928966461106639	0.857661217823426	0.871777999939164	0.888001804845795	0.916949580624478	0.871554218333199	0.852399551933329	0.881829386602532	0.862926999475664	0.910076781994272	0.889149683548412	0.904985824651982	0.914574535065910	0.856554503304920	0.831296354562615
0.936236177402267	0.922719472116765	0.908513077102657	0.867190727637962	0.882946189874695	0.865054088195634	0.880731810152429	0.876222068676435	0.915010788747996	0.893340711142315	0.884536230580008	0.915045948921101	0.893775130829534	0.867482266978749	0.895129122456004	0.872526126023781	0.966307382796650	0.929008106401106	0.857588606298938	0.871762656575128	0.888002506046519	0.916911718583231	0.871489840296447	0.852361676021498	0.881728699630117	0.863015419397442	0.910113725067870	0.889083219548095	0.904922723703160	0.914615287902430	0.856563902905158	0.831400294523882
0.936225421771324	0.922679772450330	0.908594659598324	0.867091873186902	0.882813776321121	0.865093472192003	0.880787792265393	0.876170713176309	0.915057162496058	0.893266805342609	0.884554564113530	0.915178016369852	0.893807207814420	0.867623430026489	0.895173201439345	0.872451581843460	0.966221617072666	0.929029056657142	0.857555724897747	0.871743800900736	0.887969546019847	0.916946428768104	0.871483652031451	0.852349154882370	0.881697840929504	0.863190987650036	0.910149563482748	0.889085811250316	0.904914222478858	0.914697636576167	0.856547410477264	0.831446183106459
0.936250617139309	0.922643320050762	0.908669041198670	0.867067230099312	0.882672464176957	0.865230496367910	0.880768797807814	0.876196001575589	0.914940520628380	0.893179940183902	0.884625190798454	0.915339381329378	0.893804809406047	0.867782358573773	0.895252392591124	0.872537181944736	0.966162729674818	0.929015766186612	0.857502530579392	0.871722905757907	0.887982839864465	0.916956130279530	0.871454460369672	0.852429669405231	0.881695006771161	0.863304631685448	0.910196812935690	0.889096410718666	0.904959412744361	0.914821841638391	0.856487532994298	0.831369815722298
0.936318364171561	0.922659801923888	0.908759034631530	0.867064905326963	0.882624535129034	0.865284901560826	0.880776455329167	0.876131912246464	0.914940459140885	0.893169196883116	0.884646281020135	0.915418567014145	0.893817165488971	0.868026619620296	0.895271135180157	0.872528753418686	0.966174771194082	0.929081749182263	0.857488082020085	0.871629937417700	0.887907928996837	0.916867415504826	0.871370984138001	0.852428080688912	0.881789754472851	0.863426031492866	0.910142589028114	0.889093143838247	0.905118555228860	0.914946828249199	0.856498751764742	0.831243698368792
0.936376237663925	0.922643339976806	0.908772571762963	0.867102107903964	0.882633968006457	0.865360137276365	0.880812770315119	0.876095373526254	0.914929562941489	0.893079148377480	0.884711826712657	0.915465982713750	0.893930014061050	0.868101410633242	0.895330002108063	0.872593523550828	0.966182982945353	0.929052247484948	0.857529834466262	0.871507696705515	0.887860559365920	0.916879762309002	0.871296915186654	0.852405067686198	0.881921444488544	0.863534322201511	0.910168668538822	0.889153450807715	0.905190237741540	0.914925815157469	0.856528169257774	0.831157104081685
0.936379364495570	0.922766485160054	0.908831817530305	0.867179955786391	0.882600456828243	0.865482859691302	0.880858297982237	0.876135825924859	0.914918739860476	0.893030979134835	0.884734095622235	0.915515136284316	0.893948310001756	0.868040165334718	0.895402430342862	0.872608102317662	0.966217753156161	0.929078841032570	0.857562736801748	0.871456049986641	0.887734674947334	0.916923989475408	0.871371668634633	0.852479055345547	0.881978735855400	0.863718659355962	0.910140168353996	0.889275350054652	0.905239406116383	0.914913876159773	0.856510542793259	0.831106143165074
0.936360920320177	0.922783896856435	0.908806928468954	0.867301204606389	0.882600762068700	0.865562399940652	0.880795110605841	0.876218562925769	0.914791147764127	0.893034646418186	0.884727926861924	0.915555751462068	0.894032415127949	0.868089298506818	0.895398769702686	0.872596913119764	0.966219091801909	0.929072387356786	0.857604692599106	0.871443043213718	0.887609063161362	0.917010589121510	0.871344489782356	0.852540289991310	0.881994475212661	0.863804513024505	0.910067221732443	0.889236790548006	0.905240986971386	0.914962542143838	0.856494745539692	0.831022997218506
0.936464624411164	0.922790203852606	0.908823577174491	0.867334715334598	0.882712924747646	0.865690426390764	0.880795378912423	0.876212773125494	0.914753421382835	0.893056407341225	0.884703232943515	0.915532565047614	0.893990799354279	0.868244707822658	0.895398775309793	0.872496885207318	0.966225955744262	0.929169596338326	0.857575650525065	0.871456932104879	0.887547944785121	0.917126234777308	0.871379811665073	0.852544520318778	0.881966751683402	0.863847069143231	0.910166793505156	0.889245168865983	0.905278543995477	0.914888282339296	0.856500507307497	0.830955335597257
0.936489645176697	0.922864372884200	0.908802379593554	0.867320957977663	0.882700091954918	0.865752299733773	0.880643290830344	0.876307319865200	0.914682804213448	0.893137402117065	0.884623737936079	0.915430064460524	0.893932730080159	0.868280446487552	0.895340816215976	0.872434425227268	0.966393880016647	0.929266755902708	0.857490285102433	0.871554249977189	0.887513014832365	0.917178203219543	0.871237209902106	0.852593522831218	0.881879380602812	0.863866827681646	0.910175034039639	0.889252514380890	0.905278345703777	0.914801933318647	0.856414203085887	0.830935657149208
0.936440930979782	0.922881692046594	0.908817446659342	0.867231341651494	0.882677986161840	0.865659825585351	0.880513823142923	0.876328787109768	0.914688334327645	0.893144789440895	0.884610193558254	0.915378485565789	0.893917570367556	0.868195353821739	0.895191468715208	0.872310754811612	0.966374340202085	0.929381471698426	0.857395556084623	0.871581787012812	0.887506801409338	0.917262090970878	0.871083314140549	0.852672094199296	0.881854617083896	0.863820537390296	0.910053102097162	0.889169291633387	0.905294318469962	0.914712150286646	0.856313816009223	0.830891711039382
0.936447190056729	0.922792977011550	0.908886143618016	0.867201791398938	0.882623122112647	0.865580806643211	0.880309138631369	0.876308788915216	0.914554652443991	0.893042873725131	0.884623572674979	0.915354696564420	0.893824691381077	0.868039296419962	0.895096660860765	0.872151124920768	0.966273983095850	0.929351516548198	0.857245674168824	0.871450949708779	0.887479522683562	0.917241440876953	0.870993332134601	0.852678844070847	0.881862010561930	0.863729705993104	0.909983185205978	0.888978153185646	0.905242340726615	0.914550489767996	0.856193104211241	0.830789552772682
0.936440841346466	0.922776030672743	0.908958338158845	0.867157111646418	0.882539050620050	0.865502094137149	0.880208523366443	0.876213674244042	0.914517288595864	0.892933776656516	0.884583623372690	0.915271116970526	0.893737263306670	0.868033555213513	0.894954579309631	0.871985003943184	0.966163874327780	0.929287585192063	0.857126617004609	0.871306426722582	0.887368474670251	0.917115562703396	0.870865220432927	0.852528657568399	0.881803232966177	0.863623798455153	0.909981886092219	0.888761838053224	0.905213374711957	0.914451537976931	0.856102252775524	0.830699884208614
0.936442957554883	0.922784974730474	0.908891420629830	0.867167085688431	0.882494250927135	0.865398712538437	0.880162158632226	0.876113477917004	0.914410642909918	0.892776734281268	0.884571251863722	0.915239410558720	0.893690160030317	0.867977412899045	0.894897670514739	0.871987878218750	0.966097330905079	0.929182745198017	0.857046641801595	0.871147399159993	0.887326018620074	0.917072219353373	0.870726954553392	0.852422746193521	0.881739888924682	0.863563474250528	0.909964468152796	0.888725886880343	0.905130095652114	0.914227300841027	0.856011098656244	0.830671002376146
0.936401390505312	0.922829043312429	0.908850517895158	0.867117532222009	0.882486987330442	0.865335306362047	0.880192871806078	0.876077994324474	0.914297654915941	0.892670050388888	0.884610960943851	0.915235829444988	0.893626176466290	0.867928229032239	0.894927577324941	0.871976342182487	0.966067352087174	0.929060667826232	0.857048553509179	0.871064286664304	0.887192707315320	0.917085948244967	0.870755599605973	0.852413536678717	0.881734457201432	0.863592947786526	0.909915092310178	0.888768349703933	0.905137872281450	0.914104055352522	0.855894619331726	0.830694527947724
0.936292655381962	0.922781302603135	0.908776031868806	0.867077323761564	0.882410358384865	0.865430011257196	0.880129984840734	0.876029916557669	0.914217678952729	0.892588956091231	0.884617073207577	0.915232361495766	0.893624945879190	0.867925557435739	0.894836281055614	0.871981482631053	0.965980933816894	0.928896063255006	0.856996362415151	0.870982347172712	0.887122149862173	0.917046602008647	0.870731436809831	0.852395408763808	0.881815988890853	0.863513842996815	0.909841043704375	0.888760013174514	0.905166357272129	0.914123858465653	0.855857965136011	0.830655261910963
0.936309475074262	0.922774360492043	0.908714258729064	0.867025696237038	0.882422129441699	0.865586051364953	0.880165139046047	0.875957096815976	0.914203807301232	0.892569417701011	0.884619526774690	0.915272981446354	0.893559366555610	0.868070165793046	0.894762650735007	0.871857983964042	0.965837919158526	0.928904480335710	0.856926086209639	0.870923550053514	0.887161473284396	0.917056739679975	0.870783263264627	0.852383773659719	0.881858462201066	0.863502758444836	0.909781055396037	0.888804826565665	0.905121179778289	0.914143629074899	0.855891686728935	0.830704584905034
0.936278878671085	0.922807192891965	0.908632610172912	0.867006905745955	0.882336668212159	0.865660329742835	0.880143928786444	0.875993138235416	0.914151996076793	0.892534675326184	0.884570973077944	0.915313186505206	0.893515773591460	0.868169042215510	0.894730494973801	0.871784646473652	0.965910845225211	0.928881661730572	0.856836015583839	0.870962121134984	0.887128824960183	0.916986026928623	0.870766766243360	0.852430623221567	0.881740862465611	0.863561162424180	0.909700871981325	0.888904433548523	0.905012338283024	0.914180707396478	0.855879830389672	0.830789888092335
0.936216982379902	0.922788573254997	0.908648165635175	0.866947774665833	0.882269815931255	0.865670006412121	0.880224750382684	0.876059527478301	0.914342528424620	0.892558343847627	0.884523868595690	0.915368940969084	0.893554781969807	0.868235875214297	0.894706772111907	0.871852235507186	0.965869750251351	0.928858393017951	0.856826643305144	0.871047287069397	0.887122335399212	0.916990789946271	0.870822468074415	0.852504184572059	0.881722033318010	0.863643768870326	0.909666665633862	0.889040065898256	0.904972450297401	0.914218241398089	0.855894616511699	0.830816879151629
0.936190207741355	0.922720030357379	0.908715768180096	0.867010007313205	0.882260516996495	0.865716745238523	0.880269174956821	0.876198754632512	0.914422253636830	0.892651857577953	0.884528361495024	0.915376863993074	0.893562507778770	0.868235274767997	0.894722810522377	0.872053664670703	0.965828550360660	0.928843649543009	0.856823242797368	0.871189831359222	0.887109087986260	0.916968669099444	0.870897200875824	0.852623893678092	0.881721316757484	0.863603991731688	0.909696569332542	0.889134650113839	0.905003667293676	0.914267538789773	0.855871461970850	0.830745896217084
0.936204965782785	0.922686835566163	0.908754323331578	0.867073790900567	0.882321069816331	0.865693004897225	0.880392219769853	0.876182380021970	0.914565780998327	0.892826433903283	0.884484005405575	0.915314600460348	0.893570453067972	0.868308398805280	0.894759866489632	0.872135591758631	0.965825806045309	0.928930654240388	0.856826057335251	0.871285395805659	0.887056784310066	0.916897847793188	0.870964387926598	0.852621664802726	0.881741687961077	0.863544073160965	0.909704329255046	0.889179838470747	0.905129317972613	0.914309069016668	0.855825265623199	0.830622548071650
0.936265616235035	0.922642633140974	0.908774094255145	0.867132666213484	0.882354432183793	0.865637456057658	0.880495168214865	0.876162098482139	0.914634118397897	0.892904642175807	0.884494031703731	0.915280640725718	0.893663882522073	0.868327127959315	0.894870161013743	0.872213634602227	0.965812108945108	0.928938858007406	0.856842383022052	0.871340002083288	0.887149897862749	0.916920609642486	0.871006344759734	0.852623480467151	0.881744986523917	0.863485204604000	0.909759742646880	0.889260070441063	0.905217707299029	0.914191591710941	0.855819087670199	0.830547437320391
0.936309629105489	0.922668619565414	0.908917268264061	0.867156184225227	0.882354821020103	0.865627721840719	0.880610118483549	0.876163940482899	0.914698734050205	0.892970280638421	0.884564977437936	0.915301881288796	0.893689233333528	0.868228604841511	0.894975397910291	0.872228774116900	0.965809355335007	0.928971560882886	0.856886956049804	0.871435166220199	0.887152442396887	0.916969387508019	0.871160509512514	0.852681993257210	0.881775659881154	0.863523972439452	0.909841989006511	0.889373402095333	0.905276741633185	0.914076334607191	0.855801109620939	0.830490276895199
0.936378363926719	0.922591500253837	0.909063788848570	0.867212397697761	0.882337502631545	0.865631822902170	0.880583298233134	0.876221776498867	0.914684785326686	0.893086986771578	0.884675851548981	0.915353555160634	0.893802754487358	0.868177053039523	0.895034789574459	0.872229821824050	0.965788534671642	0.928986917985371	0.856945424789898	0.871511766862585	0.887145984970054	0.916977373208510	0.871099248231639	0.852673262881025	0.881857790036660	0.863490068741656	0.909850289359519	0.889276403613114	0.905302192129703	0.914041698263428	0.855859596873005	0.830401926954733
0.936580168911663	0.922487547402647	0.909173554589858	0.867161446063939	0.882440307190077	0.865681410720950	0.880599092418469	0.876181711959276	0.914742650902799	0.893130427666022	0.884732855604790	0.915326585185936	0.893842130264178	0.868176163489881	0.895108588986628	0.872098174467275	0.965785845013497	0.929114683870673	0.856967348734960	0.871506154708003	0.887111696053664	0.916992970149739	0.871068492235679	0.852629396831208	0.881922472018578	0.863431969489771	0.909960068689047	0.889234456695529	0.905386049725966	0.913968902039799	0.855977725095102	0.830319339371698
0.936679609701620	0.922504932531867	0.909160080620212	0.867035306146392	0.882460578393672	0.865695009474635	0.880504765572218	0.876244049177388	0.914731729668710	0.893166548723987	0.884678463795063	0.915137807782154	0.893860190664437	0.868135589759019	0.895169029282238	0.872050885767208	0.965956609108330	0.929152906395585	0.857007550929891	0.871559206714787	0.887079903119793	0.916986347565517	0.870930407616574	0.852645597862594	0.881927952300876	0.863329521872636	0.909999215863506	0.889231909227677	0.905384872575423	0.913985137326581	0.856036611068036	0.830261264318561
0.936757585023974	0.922500033984995	0.909176043472182	0.866816848547203	0.882495447236354	0.865583937539189	0.880549434931591	0.876221244510053	0.914808556390086	0.893152528835773	0.884757378571613	0.915027196106594	0.894006848993059	0.868024239237781	0.895135078412506	0.872021054982554	0.965976099013137	0.929182240560116	0.857056515647688	0.871544053564148	0.887126114428874	0.917012948456632	0.870831860344631	0.852644957403070	0.882050396731446	0.863221619769931	0.909995793498903	0.889236473210258	0.905380375824283	0.913997391189876	0.856081954190452	0.830188737829451
0.936816777934764	0.922417279649795	0.909247137767937	0.866677829398029	0.882468577579548	0.865531315655446	0.880532820662853	0.876149366632060	0.914748985183696	0.893059775814555	0.884940520661467	0.914945306355614	0.894146360445367	0.867883668741330	0.895110694216570	0.871977677806601	0.965947167739636	0.929059716631558	0.857011542722433	0.871448341010615	0.887151826604770	0.916989239153138	0.870822007531443	0.852659881808943	0.882212772724638	0.863106429759868	0.910098824575316	0.889182193800939	0.905350505897771	0.913959976577553	0.856051084213383	0.830100952223701
0.936745088300414	0.922426393960288	0.909339481002290	0.866564988732831	0.882416949069299	0.865478322949496	0.880597679842443	0.876037984945838	0.914815029949542	0.892994168774207	0.885037433927463	0.914815449132089	0.894261990648557	0.867857080851416	0.895013473660326	0.871938852581046	0.965899620314924	0.929003101970451	0.856944959911143	0.871338800719596	0.887076871299355	0.916891909958592	0.870806280217833	0.852608143501406	0.882338705748521	0.863025943182605	0.910261284797577	0.889098733782157	0.905403023851255	0.913955725293987	0.856047373518234	0.830017017720234
0.936639586720455	0.922475655764997	0.909357982892637	0.866575377720545	0.882442689236370	0.865405838140273	0.880712412353629	0.875959388277475	0.914864279053833	0.892922501351403	0.885101937694091	0.914775519169633	0.894395681127563	0.867829963671167	0.894994916779642	0.872088150671231	0.965860609595846	0.928977744032228	0.856921362968839	0.871270184906139	0.887081503336144	0.916907966561239	0.870813418506865	0.852597237678416	0.882348523609125	0.862989144861468	0.910310036722744	0.889140508004602	0.905382260643086	0.913885139929233	0.856036650829012	0.829992781131324
0.936539644122234	0.922519148577151	0.909375989954897	0.866651116729058	0.882499477234454	0.865378411152650	0.880859820764767	0.875963588958673	0.914858116178372	0.892940187707720	0.885147022751577	0.914784303099623	0.894371254691130	0.867779243206832	0.895060856373979	0.872248824225232	0.965887662503305	0.928993261745890	0.856974703803195	0.871310181410701	0.887060220580392	0.916950102092636	0.870958521553928	0.852652399678247	0.882348841909823	0.863054602249733	0.910323557050733	0.889312090464419	0.905355127012869	0.913870041323731	0.856055167555132	0.830044722508753
0.936357049974052	0.922435241233790	0.909299639266529	0.866838167546765	0.882526066789960	0.865497715729144	0.880899131544707	0.875949963184338	0.914887706204000	0.892978375454501	0.885189411821370	0.914805247692073	0.894337691397434	0.867695637902607	0.895089477713488	0.872353884867410	0.965868880146127	0.928935993390195	0.857001497025713	0.871333639314765	0.887147739843779	0.916969603779573	0.871030537975886	0.852647449515368	0.882347945317422	0.863029174579750	0.910307476780360	0.889414503674432	0.905388741554497	0.913975783773113	0.856129381064363	0.830062695679932
0.936349468201867	0.922373598806571	0.909233612517699	0.866975185839365	0.882645144475597	0.865624721630771	0.881012758803083	0.875908624010633	0.914965045201958	0.893079818598030	0.885143360734886	0.914857098618906	0.894231473884508	0.867744230380545	0.895116126499321	0.872230858831476	0.965781883709147	0.928972543524379	0.857022163586585	0.871376764112196	0.887341542064158	0.917047039561100	0.871200137894899	0.852586963938484	0.882357105629852	0.863043722826041	0.910344086349578	0.889491534268050	0.905357597787010	0.913978282723300	0.856290738549903	0.830198414981126
0.936380486652170	0.922411815980906	0.909172327898244	0.867165186647346	0.882652155449595	0.865694228437923	0.881032081626791	0.875948026352283	0.914886142439477	0.893159445646780	0.885063477254435	0.914924936562848	0.894125506248662	0.867821848461504	0.895176103280411	0.872131443148366	0.965842069735034	0.928913448118475	0.857045039961362	0.871477967159785	0.887421741930330	0.917034754497044	0.871244489240997	0.852544484385581	0.882211956714010	0.863128374723293	0.910398479664668	0.889480920034859	0.905291913809927	0.913964466769073	0.856402554503995	0.830369952331999
0.936341593822621	0.922437823422957	0.909142645665898	0.867210124933144	0.882582748805283	0.865712119527844	0.881121699721083	0.875945556590178	0.914960576096020	0.893193597789185	0.884990406482525	0.914969305131424	0.894084673932274	0.867854888953783	0.895181561428847	0.872071894054643	0.965742297135059	0.928810300320362	0.857082982040546	0.871574770873368	0.887439660378536	0.917083607293707	0.871298483904319	0.852520611508880	0.882119213381585	0.863233983095771	0.910429985504293	0.889513416259306	0.905259273455315	0.913933645967896	0.856474027962249	0.830462933383593
0.936377939998802	0.922438186637297	0.909096310375719	0.867243856947867	0.882476100638072	0.865773896894983	0.881088596282731	0.875933323583267	0.914903901553121	0.893177381589123	0.884972562065672	0.915004145530707	0.894035223917594	0.867857094651342	0.895192734656359	0.872107382558331	0.965681997952121	0.928686063657141	0.857079624216152	0.871646602985655	0.887454942160349	0.917059979274541	0.871267728924275	0.852540993401819	0.882027839490925	0.863197940670807	0.910456670783213	0.889492580780262	0.905280799645164	0.913937129769288	0.856452824965489	0.830425341521619
0.936508967337242	0.922439647137270	0.909072034254603	0.867238089302794	0.882414253992816	0.865709981594292	0.881038103988589	0.875760725340731	0.914875387241738	0.893210449507891	0.884922194554201	0.914911657906091	0.893998060315695	0.867901783848221	0.895130657734523	0.872037879651845	0.965697862910239	0.928644443238759	0.857064894237344	0.871585434019536	0.887382425690442	0.916930409609752	0.871151704164313	0.852435765629608	0.882007489796760	0.863108082078608	0.910333423494955	0.889408198694371	0.905427615153156	0.913914864032207	0.856459899354816	0.830321167395310
0.936592937439344	0.922374184192843	0.908965368929328	0.867203567707396	0.882409443598639	0.865653109888414	0.880974374784209	0.875598432418640	0.914782590722854	0.893109310722489	0.884930302131360	0.914794453272744	0.894063558874854	0.867789099008603	0.895093648358689	0.872006346015795	0.965729248615078	0.928525000287694	0.857035217525492	0.871469882830849	0.887379734530623	0.916850455629814	0.871007384035968	0.852284932110377	0.882027282177930	0.863016966122473	0.910263535198895	0.889370529915611	0.905514281191370	0.913756202403726	0.856452766989825	0.830255520311713
0.936581852903721	0.922425568920813	0.908937928154895	0.867176424995987	0.882345355638779	0.865624209344378	0.880901315854411	0.875469462961970	0.914693303532535	0.893015429340287	0.884923585010856	0.914735235310298	0.894072805762022	0.867634714544206	0.895066541991466	0.871898991196135	0.965787048587059	0.928491378197304	0.856963920763488	0.871375822745436	0.887300119108776	0.916798201966500	0.871020796402696	0.852218111593104	0.882024820997943	0.863064939612705	0.910160423407240	0.889414311104563	0.905570363842844	0.913686881639388	0.856415724166588	0.830241503308548
0.936506000887263	0.922361727578167	0.908871064691944	0.867264749406441	0.882322436769900	0.865625186162436	0.880740695490486	0.875374170274430	0.914521851362377	0.892947761325294	0.884915838140675	0.914727138050630	0.894167546531781	0.867635401314310	0.894987406638872	0.871798525207872	0.965820727972105	0.928476369790448	0.856898475164268	0.871304236780549	0.887213162316221	0.916792201718157	0.870915660193297	0.852105501520929	0.882062799616927	0.863090587570706	0.910044332077829	0.889291604460508	0.905558395924260	0.913713693331197	0.856342153165578	0.830199593987949
0.936507986385117	0.922290848528971	0.908887666104805	0.867323370936866	0.882438923509798	0.865727829800343	0.880695448392202	0.875242722337951	0.914414461084383	0.892865979284411	0.884871249886564	0.914723617342187	0.894154608518834	0.867787251666211	0.894957718266523	0.871626022912045	0.965862783687147	0.928607113563481	0.856777071400690	0.871216068712875	0.887188490786446	0.916820329960379	0.870927793557035	0.851958106514376	0.882079132498396	0.863159278733054	0.910115526992380	0.889260511325795	0.905550270369139	0.913680909472900	0.856299177293265	0.830168092021673
0.936378698611623	0.922301707997159	0.908855092957016	0.867392718372282	0.882447012500957	0.865782027795829	0.880558317123227	0.875243944186561	0.914317117600037	0.892833533508331	0.884766323758495	0.914712975102480	0.894087925684084	0.867897797137930	0.894913175781521	0.871568964566352	0.966087842144173	0.928741836326020	0.856655806659545	0.871234010601529	0.887193405407081	0.916821943057591	0.870822608940413	0.851908969048509	0.882004084521602	0.863260934893064	0.910139928676746	0.889291894919533	0.905511854069214	0.913693483674935	0.856207399044914	0.830195753977684
0.936191218667435	0.922314073676297	0.908830262397488	0.867377327425521	0.882480298330730	0.865730738974434	0.880515660929594	0.875249448840340	0.914365394992637	0.892798871214625	0.884735573186050	0.914788411301019	0.894060984166237	0.867936935480422	0.894832329567004	0.871518686386120	0.966138766759653	0.928904288843922	0.856586498063288	0.871227899603563	0.887244719151553	0.916912516204469	0.870769626694297	0.851912517627195	0.882023860702038	0.863309174136490	0.910087218786478	0.889282976839345	0.905513869029863	0.913763941395050	0.856117280149215	0.830185667159123
0.936106099698271	0.922285553371895	0.908887339980889	0.867427600733374	0.882493606071746	0.865699023329338	0.880452867299945	0.875238013513174	0.914310672423280	0.892705275453211	0.884770006238462	0.914887703141347	0.894020250041640	0.867897594437263	0.894855119831989	0.871492728615748	0.966160442915517	0.928958431968530	0.856521859239278	0.871141512074455	0.887279190438583	0.916955085497167	0.870799955234014	0.851922721239672	0.882068042436240	0.863333182285401	0.910131975388589	0.889220676338242	0.905445462530036	0.913765567788946	0.856032503231610	0.830120368852231
0.936071998542157	0.922375873940859	0.908953859957986	0.867482456827790	0.882483693010544	0.865686103065622	0.880495909307867	0.875232683906122	0.914373374887377	0.892699570467302	0.884729777832471	0.914904527092646	0.893991541857255	0.867930699142424	0.894809718393596	0.871482556670046	0.966183909387520	0.928995430600556	0.856518014422505	0.871084448939410	0.887228076379838	0.916920301382168	0.870764702520011	0.851848946359004	0.882054780592602	0.863358315497943	0.910224542867752	0.889143705438043	0.905407157677165	0.913831148662536	0.856053549662943	0.830077966454547
0.936075637161907	0.922550632668728	0.908874040039126	0.867583717885003	0.882502716159971	0.865591272232659	0.880563787213965	0.875259617211121	0.914384756118521	0.892689827334085	0.884717328775223	0.914932098586262	0.893972806226469	0.867925238798131	0.894806743353230	0.871651303397078	0.966213929331477	0.928986440316533	0.856538108610061	0.871059674488283	0.887285182926267	0.916958941868370	0.870718792994290	0.851835800636912	0.882030320654309	0.863410365280032	0.910261718165809	0.889234010073413	0.905324966320272	0.913764671709527	0.856121936577992	0.830098958804930
0.936072245184361	0.922691717756985	0.908826385908360	0.867634492214945	0.882576453999399	0.865546227015638	0.880653128346807	0.875352777091757	0.914408593246946	0.892736864572037	0.884730811289258	0.914918645799895	0.893895482984635	0.867895888578691	0.894884546003445	0.871839654714680	0.966236100289031	0.928959051503674	0.856590285374799	0.871135849777229	0.887284846082090	0.917057423770664	0.870809824145652	0.851929654088064	0.882070872653432	0.863461290857477	0.910259812971922	0.889380263864906	0.905329212358949	0.913757906590516	0.856135524753395	0.830177383325782
0.936023507275768	0.922693557839255	0.908786789280248	0.867650047524159	0.882551694152427	0.865629932123924	0.880616245881057	0.875421781328841	0.914456416828984	0.892768248163605	0.884743937719915	0.914824114580403	0.893848971320840	0.867868209219795	0.894862387324017	0.872002517470941	0.966200797242190	0.928865195193561	0.856569381794119	0.871151700852500	0.887344184323293	0.917054959066985	0.870811103700819	0.851999958750579	0.882200463624347	0.863333274345159	0.910260577570937	0.889445066005712	0.905390396455394	0.913811526042331	0.856225651284751	0.830179539591687
0.936096449998643	0.922689597680803	0.908766846632309	0.867660348548486	0.882622924677680	0.865769063635730	0.880650738534648	0.875414544657046	0.914563507522164	0.892844230139119	0.884751056598723	0.914755630004820	0.893740181378554	0.867933309438690	0.894829464348511	0.871949040220004	0.966081841327376	0.928909117281931	0.856497170398338	0.871147799822743	0.887518705954844	0.917080638036289	0.870825409352271	0.852046055754653	0.882259897581052	0.863236136380451	0.910241418327054	0.889529936001780	0.905340752889128	0.913810238125256	0.856369951612669	0.830263959398962
0.936111916345989	0.922687716718025	0.908736161633665	0.867653798013022	0.882587221863917	0.865818664680795	0.880551896371408	0.875462612309606	0.914571734809678	0.892859033232662	0.884699347843547	0.914646602146053	0.893647804541358	0.867938417462657	0.894802995227072	0.871851707981746	0.966173623572837	0.928910725814866	0.856364444024886	0.871206229534982	0.887576787842732	0.917002514681360	0.870743364052731	0.852163485092741	0.882118813550049	0.863193218103208	0.910154135353346	0.889620320482585	0.905228763019758	0.913769506311070	0.856431982403717	0.830384133099012
0.936087737162718	0.922609598271682	0.908770177387487	0.867558024177531	0.882531212889806	0.865798283442668	0.880545721837942	0.875494781422744	0.914722246062310	0.892860630992221	0.884669620873792	0.914598592365590	0.893630336724932	0.867849385005572	0.894761626382835	0.871801896639828	0.966137206946554	0.928885900196351	0.856271870351413	0.871267452190011	0.887589850965932	0.917020196474909	0.870711828844829	0.852263897502812	0.882073267269093	0.863165812392907	0.910079598775999	0.889670548576683	0.905177396882086	0.913677340890564	0.856482954661146	0.830430361857881
0.936093468255899	0.922477285131313	0.908800623367438	0.867580618247505	0.882477762709421	0.865829746937143	0.880540668540712	0.875542115673373	0.914721313322324	0.892880243303520	0.884703697973290	0.914549003098514	0.893580002917090	0.867750639421783	0.894742039063693	0.871837434184560	0.966111731454742	0.928857987916083	0.856199700622903	0.871354570318947	0.887574719739504	0.916985748064101	0.870712551016767	0.852387889173663	0.882031070345648	0.863016587784396	0.910063644540724	0.889660756514238	0.905147581107039	0.913615703557712	0.856450545362492	0.830392950006237
0.936139560960795	0.922435871020025	0.908792720064553	0.867585110569855	0.882474562368994	0.865761547568324	0.880641821815381	0.875426940652278	0.914750901381825	0.892958686884065	0.884694623075676	0.914457370218636	0.893542147132191	0.867775863223613	0.894747417202510	0.871797203936365	0.966166748714517	0.928937813063905	0.856183039865709	0.871357414557883	0.887519656327766	0.916898031633548	0.870743637433151	0.852375174822637	0.882004460631941	0.862916486426977	0.910080613715674	0.889595149386569	0.905211874712481	0.913583810001697	0.856398708853028	0.830291312693385
0.936233617529635	0.922412184031997	0.908775307487880	0.867599429620151	0.882502689606010	0.865688984225969	0.880767863870720	0.875296509502825	0.914726705912525	0.892919940770839	0.884709695178918	0.914466430742921	0.893605718941198	0.867798791443346	0.894837922930586	0.871790478284085	0.966216614943007	0.928928446026239	0.856184144025792	0.871325960733854	0.887619815906640	0.916907900880014	0.870776997485509	0.852328433635033	0.881945473647023	0.862861774403959	0.910202782021208	0.889583059158359	0.905263261588730	0.913465610110306	0.856370597867020	0.830253500102189
0.936273699347947	0.922463483277198	0.908873317399933	0.867600425098359	0.882536351896863	0.865702263172947	0.880952472988447	0.875240731839417	0.914753300984827	0.892892016494392	0.884765680217699	0.914557893618254	0.893585051868046	0.867728490601689	0.894967124137703	0.871745590280071	0.966289583724247	0.928934615244379	0.856259206295208	0.871326496172274	0.887597654385858	0.916932611482956	0.870985785947057	0.852345424916701	0.881919263827434	0.862936514311109	0.910382692496907	0.889666689398273	0.905314832945920	0.913390569679253	0.856327156719541	0.830258911303577
0.936302282504748	0.922452187933162	0.908976784114349	0.867666624755228	0.882545563108358	0.865696453390776	0.881003283528743	0.875264696376396	0.914723909740302	0.892952994918542	0.884840953593162	0.914673670123281	0.893646282602785	0.867771630848168	0.895077791768316	0.871758206107703	0.966341335851693	0.928909422699470	0.856366883395656	0.871355270098723	0.887549310166575	0.916934651864967	0.871034447693322	0.852337416471673	0.881941740714035	0.863012608367428	0.910509811600450	0.889597388648024	0.905358394595365	0.913450124259208	0.856361404601225	0.830231572359248
0.936468734099023	0.922458052176946	0.909074243229940	0.867712850814146	0.882683094579992	0.865758506483500	0.881086758031490	0.875230005237272	0.914811019817705	0.893010184913199	0.884815554554963	0.914736033457495	0.893646531541306	0.867873488435021	0.895204849062293	0.871682618831432	0.966422668297047	0.929017419603457	0.856400757445690	0.871373370334924	0.887514297968801	0.916953532941889	0.871112428069324	0.852282898447629	0.881945326024599	0.863083949378591	0.910706106523485	0.889631112187234	0.905444153924743	0.913503717639589	0.856448669613338	0.830205356073585
0.936540837720052	0.922589292145165	0.909008150160573	0.867731748645678	0.882733904054194	0.865816847247953	0.881057749669245	0.875355073101185	0.914827306006482	0.893122524214259	0.884667056196190	0.914655132869051	0.893624873736788	0.867932173442621	0.895264800588150	0.871702954092406	0.966649596204481	0.929016735425073	0.856474959651326	0.871489253946027	0.887522052627893	0.916985244307551	0.871061143178090	0.852308981805503	0.881867056622965	0.863090922650992	0.910837284850898	0.889715913418788	0.905473696385450	0.913597539798331	0.856481531585872	0.830198150498052
0.936604011336259	0.922697627227600	0.908968987244542	0.867641968342509	0.882784017474932	0.865781749968889	0.881149231202357	0.875442920657857	0.914929717332601	0.893233106893366	0.884609376080339	0.914627245199992	0.893714938130131	0.867889832866850	0.895254636160879	0.871755113874786	0.966699794229573	0.929029873539173	0.856575476330141	0.871586448847796	0.887584851520652	0.917113560387696	0.871047603291590	0.852358763199477	0.881908107852485	0.863056005480193	0.910862879615246	0.889790334051125	0.905545870770509	0.913694652356900	0.856542873567010	0.830154585528654
0.936633427811130	0.922722530661465	0.908960205252583	0.867606811370439	0.882772051600439	0.865776226118630	0.881174340060794	0.875500141200802	0.914898256670467	0.893280610026164	0.884663736910220	0.914614638266299	0.893811100557707	0.867795529197646	0.895259240035316	0.871767191662318	0.966657447142849	0.928914451703706	0.856603302027118	0.871616321716221	0.887613043923012	0.917212058966940	0.871092150073447	0.852423662484370	0.882019672992456	0.862984296382057	0.910963168433246	0.889809212973744	0.905599531262707	0.913745969449008	0.856558211810784	0.830064915795983
0.936559482431311	0.922787477560381	0.908990991828559	0.867549194631324	0.882722444515222	0.865777059288005	0.881253259568791	0.875510327863896	0.914960664946320	0.893348706591316	0.884646154289100	0.914538164231438	0.893905299576795	0.867804399733502	0.895159924977012	0.871741561464296	0.966564174779538	0.928869164063326	0.856600424082375	0.871636861497446	0.887558506581531	0.917196644612682	0.871110993404861	0.852425320065767	0.882105971100655	0.862900234014643	0.911090677225737	0.889752473471635	0.905686164150536	0.913798239224731	0.856592263877904	0.829987385092549
0.936511554965541	0.922866333412065	0.908969700080607	0.867529024730301	0.882725718553613	0.865750529972613	0.881305241691508	0.875505661004742	0.914976282864291	0.893353651399556	0.884668806784321	0.914485033918291	0.894032726297608	0.867760682905871	0.895107630330878	0.871857475086870	0.966443096723169	0.928865501319753	0.856643847494074	0.871627124428708	0.887593057559562	0.917266605413451	0.871101893906698	0.852442481558108	0.882116876670640	0.862807443640163	0.911078861705864	0.889794343505489	0.905667832615024	0.913751384194594	0.856578973964453	0.829952646645652
0.936499597417314	0.922905684844094	0.908969267266591	0.867525004371021	0.882754189753769	0.865729063968901	0.881341766504448	0.875533759209620	0.914927035263780	0.893380051563775	0.884736845338340	0.914421707130419	0.894001168406739	0.867653280301141	0.895134164101716	0.871944738011398	0.966394350140063	0.928896443342548	0.856715047527165	0.871663525315449	0.887568668493291	0.917316113480516	0.871193592630999	0.852513395417899	0.882131064316620	0.862762401783722	0.911031093860211	0.889889441280567	0.905677354833028	0.913723718197546	0.856580966943235	0.830002962316931
0.936425796127125	0.922775005696517	0.908961334237828	0.867560972692990	0.882756203068419	0.865775156176700	0.881295978316174	0.875521005156653	0.914888476704974	0.893374734289468	0.884886408936490	0.914371000733307	0.894001549285521	0.867521832570559	0.895136167937912	0.871966949288812	0.966332145990528	0.928884242966462	0.856742736200616	0.871665465293272	0.887607143891035	0.917315878010564	0.871167878360436	0.852539508408442	0.882192221792644	0.862603809516933	0.911021251914027	0.889881392558957	0.905726213885124	0.913801009045713	0.856651028626589	0.830013276326348
0.936489352862448	0.922644242293600	0.909027226544545	0.867538444612823	0.882858005066599	0.865792635489767	0.881368136382824	0.875453493421182	0.914911878899362	0.893428346135036	0.884990787783904	0.914403783761662	0.893964740746382	0.867555997380494	0.895171796983496	0.871794596355982	0.966197129698099	0.929015641103990	0.856730393003880	0.871661365998080	0.887734746708710	0.917375589545145	0.871229183783852	0.852494919382039	0.882285314216039	0.862502056352323	0.911078297979920	0.889849433052558	0.905716423545399	0.913824310134729	0.856742078362205	0.830139519027487
0.936581233703906	0.922662318184020	0.909131699325238	0.867553374775145	0.882862812012064	0.865785918839686	0.881361491951488	0.875441509687849	0.914813501678839	0.893416701208405	0.885057020384599	0.914497298903886	0.893960598292569	0.867679308131090	0.895255517107272	0.871656970146075	0.966223333532277	0.929085124076205	0.856686705536085	0.871696026959694	0.887779285834924	0.917372307251644	0.871214533011080	0.852502033170026	0.882247556824628	0.862535863498773	0.911167901809981	0.889777088287156	0.905683161240029	0.913869119288956	0.856752513759079	0.830310707078533
0.936591370307319	0.922683351526963	0.909244224370386	0.867469895757931	0.882792191355924	0.865790293521899	0.881443217422379	0.875417133530568	0.914881563277247	0.893380094261666	0.885114839969929	0.914588827953670	0.894042056023873	0.867835263172794	0.895331549574564	0.871614863907652	0.966118519934518	0.929126193425978	0.856681189884673	0.871725655344074	0.887782068529382	0.917447265098268	0.871260506512796	0.852520149392813	0.882277775839638	0.862660351382809	0.911248097608651	0.889774901185978	0.905685106975443	0.913958379111066	0.856745141716888	0.830413151255484
0.936646294616241	0.922710810261193	0.909344008480960	0.867462963500359	0.882714296821040	0.865890822087766	0.881449250451712	0.875441169318744	0.914812508008970	0.893337673630264	0.885220699710862	0.914683926654070	0.894079418131504	0.867998572050948	0.895448224304097	0.871716560813283	0.966046979385054	0.929140822102840	0.856639997420124	0.871767099475854	0.887823585627741	0.917498897767386	0.871281893994740	0.852618375316038	0.882338848833250	0.862714028256024	0.911329757267426	0.889784856905540	0.905740409982331	0.914093568314365	0.856704693012116	0.830390033170070
0.936772030162839	0.922792385006579	0.909437784605353	0.867454470408437	0.882715795213232	0.865882073593495	0.881481481076354	0.875360678544118	0.914825229399593	0.893385871771306	0.885274636947793	0.914683611845070	0.894132070922440	0.868215330929377	0.895506142270506	0.871740524575454	0.966048077563330	0.929231223288938	0.856635261328095	0.871743234113253	0.887794140943739	0.917432242081050	0.871258128718747	0.852636601434792	0.882462052106462	0.862753818255847	0.911309915234244	0.889775952837909	0.905929482802059	0.914220620286695	0.856723597060897	0.830307541276349
0.936875329224600	0.922831689133674	0.909456115620455	0.867471831103350	0.882780452954607	0.865903432145482	0.881545866258731	0.875328340639942	0.914845425218012	0.893371043674509	0.885355714436681	0.914669446961797	0.894269597534329	0.868265796947488	0.895600414312961	0.871817628527030	0.966039104644452	0.929229305007146	0.856674076693078	0.871698826802283	0.887814645464670	0.917443466067943	0.871245322238024	0.852635834485115	0.882620524884629	0.862769681117257	0.911382298584068	0.889841547211850	0.906036889623855	0.914206224129898	0.856753056730423	0.830254158904226
0.936924772511486	0.923002535243570	0.909519266147175	0.867526492341103	0.882808138501380	0.865974577953633	0.881631567322224	0.875380324945459	0.914873189927961	0.893392877372049	0.885410745634369	0.914667501895520	0.894309033172281	0.868188398607139	0.895696482826462	0.871857108884609	0.966063847606336	0.929280559098939	0.856685820573922	0.871714223664885	0.887763558403674	0.917490675461548	0.871378653586663	0.852725660584144	0.882703942640579	0.862864412992224	0.911416087700574	0.889985152343212	0.906101119126438	0.914219706138151	0.856740964678727	0.830236909444846
0.936952735799869	0.923067065636531	0.909505378755583	0.867633719937187	0.882844902096102	0.865999914891939	0.881599855378694	0.875460617091907	0.914798719296709	0.893462601058219	0.885445402421378	0.914660438343475	0.894427607382921	0.868240170808852	0.895728576901105	0.871881522841762	0.966046393845449	0.929280825875973	0.856711754675569	0.871772290038767	0.887711650632589	0.917569021335968	0.871412568137051	0.852795965775561	0.882753233948429	0.862854033099728	0.911391048723341	0.889977776516249	0.906124238569243	0.914293688511126	0.856710719386092	0.830172769216358
0.937093307069269	0.923099121919109	0.909546307967381	0.867653066255013	0.882991996428968	0.866085121762619	0.881644856221734	0.875443078678323	0.914819725863510	0.893531842397474	0.885461821908618	0.914614124194175	0.894425763842964	0.868389751032571	0.895768718025217	0.871820819166453	0.966049970853970	0.929391952348435	0.856661263076840	0.871848838659305	0.887712134920014	0.917666016110541	0.871503194013830	0.852801234746704	0.882754789610104	0.862817025386585	0.911547538611543	0.890010557849905	0.906177056427804	0.914248364661581	0.856728666280483	0.830125038725337
0.937124190525716	0.923201010656555	0.909541889665741	0.867639486297452	0.883018505499616	0.866111663300207	0.881529141464268	0.875529665953180	0.914801666117541	0.893657367992788	0.885421227420356	0.914489224521107	0.894410471012422	0.868415442438679	0.895750099361628	0.871815019885164	0.966237209107503	0.929492694239202	0.856563501955360	0.872016775242476	0.887714528652498	0.917697319261796	0.871403898520822	0.852862668281489	0.882702511061598	0.862779524978725	0.911613462786069	0.890057580104564	0.906209359983301	0.914191452180830	0.856683923416063	0.830129420078872
0.937066790147671	0.923244396543507	0.909570800769430	0.867557266884135	0.883024537871316	0.866005269995399	0.881445076143845	0.875552076223128	0.914844549959757	0.893718306220972	0.885433042199836	0.914410649326882	0.894444322660003	0.868331730502035	0.895643256281302	0.871743313829423	0.966248972867325	0.929591024518701	0.856461799827026	0.872105304967833	0.887719241353921	0.917762473193934	0.871287539231723	0.852978384462356	0.882718237264677	0.862700027176219	0.911532918581608	0.889989989614847	0.906276897730784	0.914141760913690	0.856631563737581	0.830096268777944
0.937051685191328	0.923191970059287	0.909632585251024	0.867557169263032	0.883002374763810	0.865930427908015	0.881286475956769	0.875556251910972	0.914746859472184	0.893685017385404	0.885460637534990	0.914380482869226	0.894406069458843	0.868201762689394	0.895587725451840	0.871623455985453	0.966173690296453	0.929531152449412	0.856301921986161	0.872043004142064	0.887685604400115	0.917734520951929	0.871213859996113	0.853022749388796	0.882755143701086	0.862601878953527	0.911514839109849	0.889812293718424	0.906282998728652	0.914033327346543	0.856553861562863	0.829997561905533
0.937014931721609	0.923230880254331	0.909682975503815	0.867550925328173	0.882955749088512	0.865897005693500	0.881207537616118	0.875494615923689	0.914739453793617	0.893646305988918	0.885426007862636	0.914295021206922	0.894374217330675	0.868242791693902	0.895480135271190	0.871519717305107	0.966079404887155	0.929443810904308	0.856180978010445	0.871958565877141	0.887572223893052	0.917618568429145	0.871087596058343	0.852928306135339	0.882733691257428	0.862517377813765	0.911553657559356	0.889638306400355	0.906297724816475	0.913978637396363	0.856503415070984	0.829921273860913
0.936991445715426	0.923326010933937	0.909599957837391	0.867585948220358	0.882968557176295	0.865850119146804	0.881172941184250	0.875437205101899	0.914674493599521	0.893568649053769	0.885420272597138	0.914263830466870	0.894382380780517	0.868231270161921	0.895475130217454	0.871591095974359	0.966016072867975	0.929323929073955	0.856123718184372	0.871863058539823	0.887544946578948	0.917571495060141	0.870947743185449	0.852877329481270	0.882703347334926	0.862512555952777	0.911567753615371	0.889655381285325	0.906244224425253	0.913790979995574	0.856454079186568	0.829911563869367
0.936942979274258	0.923439337688846	0.909548399136459	0.867570126919351	0.883039837876372	0.865854424387700	0.881218484188905	0.875443994140756	0.914599404757362	0.893541152484140	0.885465234690509	0.914272075570048	0.894363619192727	0.868207789398526	0.895549042682736	0.871649291993887	0.965991383886599	0.929192398150881	0.856145049334101	0.871831097913864	0.887439579767501	0.917570674347457	0.870985678847211	0.852939642565072	0.882725047416497	0.862587664764219	0.911561091434822	0.889755044658134	0.906267714750763	0.913706396589307	0.856368407282443	0.829966757766701
0.936863746384530	0.923448212469094	0.909480237232492	0.867554654493258	0.883033310741621	0.865998178335130	0.881160314531091	0.875439683787276	0.914544266731986	0.893497301304629	0.885491814912190	0.914273558838941	0.894390743751707	0.868221745932544	0.895516408589356	0.871719614672966	0.965907758025755	0.929025159409896	0.856116948553929	0.871781938532942	0.887402675303908	0.917501536875000	0.870970465969175	0.852997669696438	0.882831455195287	0.862539644589485	0.911548056401927	0.889822671384609	0.906326317429763	0.913768472507241	0.856361588201285	0.829940409606949
0.936911217050640	0.923472003308854	0.909423496662726	0.867512068053271	0.883105366140020	0.866192222179856	0.881206245805853	0.875410798360524	0.914539058645658	0.893500743871633	0.885517314266575	0.914324872503404	0.894361119623567	0.868396048128077	0.895497547755877	0.871636249854020	0.965745986672908	0.929033102686664	0.856064615343096	0.871750383165447	0.887489768850600	0.917467809959347	0.871025656619041	0.853055332222777	0.882901500218512	0.862559335043478	0.911540634787359	0.889926180454702	0.906293602704000	0.913842785332821	0.856423082783694	0.830007992851792
0.936921571807083	0.923527413558985	0.909344697245498	0.867500312217602	0.883075023487755	0.866299362961286	0.881175155540957	0.875486877847790	0.914487779658243	0.893487299662607	0.885494916625673	0.914375411373403	0.894342719148270	0.868526995289328	0.895519335624657	0.871586779701950	0.965816867698376	0.929015051200111	0.855990550542429	0.871803762756219	0.887502801953829	0.917331609302438	0.871007099916268	0.853165982807011	0.882794632432638	0.862640655454488	0.911528024628712	0.890059021083016	0.906201340040912	0.913942313662899	0.856433601623740	0.830121643206238
0.936913637986597	0.923518167939022	0.909354152031738	0.867408645292167	0.883059947696766	0.866331302200511	0.881233707882808	0.875585477604880	0.914667402881261	0.893522923569852	0.885460027366657	0.914455930815327	0.894378231274026	0.868611758551674	0.895547907835660	0.871683501438492	0.965777052568123	0.928988538929047	0.855977328146257	0.871909654371655	0.887524239881562	0.917270844452271	0.871060121703715	0.853283676791471	0.882761308649777	0.862736329270835	0.911539156473239	0.890226395065725	0.906181009179838	0.914032703827633	0.856472020564903	0.830161036324349
0.936941565089019	0.923459081134471	0.909410968418719	0.867433861892300	0.883084031460877	0.866412356127854	0.881248954421655	0.875751858814796	0.914744403192753	0.893615633779754	0.885469780783217	0.914507899119719	0.894373488674185	0.868664040441666	0.895613778708233	0.871906344966541	0.965746985698125	0.928948865009896	0.855969081962894	0.872084683089224	0.887530006005207	0.917181350069970	0.871116945148697	0.853434444598230	0.882753238182094	0.862720175858224	0.911607419515420	0.890360805246771	0.906227674168673	0.914135249768268	0.856477703309291	0.830102631692855
0.936983848105525	0.923441054034615	0.909432613748906	0.867454162685949	0.883149915901844	0.866424564773091	0.881324439651466	0.875750552350272	0.914890798865296	0.893772302159908	0.885429509809872	0.914496254409055	0.894374190751762	0.868765615031685	0.895698142369430	0.872021260546036	0.965762134603979	0.929006202473424	0.855953415056414	0.872180235412966	0.887494047109015	0.917040429520558	0.871175819683900	0.853451900447598	0.882747384085211	0.862682666503530	0.911635997074083	0.890440713386251	0.906368303472505	0.914231405767347	0.856458732182018	0.829981506441615
0.937045258733642	0.923410062857044	0.909437738324552	0.867479187542882	0.883173631529204	0.866402827383315	0.881385201226938	0.875722600863646	0.914974223989581	0.893813080644031	0.885442749549793	0.914501877666102	0.894463585362657	0.868805390474435	0.895844593487695	0.872118436220283	0.965760354972322	0.929011804565429	0.855959875010961	0.872226101191318	0.887595623575573	0.916998775985698	0.871220557061795	0.853451196452643	0.882730920790487	0.862655307914745	0.911710871268034	0.890549452955884	0.906466258615001	0.914148938582616	0.856476176368847	0.829903001950408
0.937075096691422	0.923450083000304	0.909538773201751	0.867490329361742	0.883178559046051	0.866443623305281	0.881484940217309	0.875704230028059	0.915050673336230	0.893872358276647	0.885496718432461	0.914562803136710	0.894491598729395	0.868719807042194	0.895969369858609	0.872149959792051	0.965783461144912	0.929053086013747	0.855989640847766	0.872324527259965	0.887581912857520	0.916996549535189	0.871366760500994	0.853509811037129	0.882723042667487	0.862729087372881	0.911819484454036	0.890692952815665	0.906536431126604	0.914043727854325	0.856460011109653	0.829850440590721
0.937135195396641	0.923393534162924	0.909637742491789	0.867524188717199	0.883161925941243	0.866459988924317	0.881434636396334	0.875729760716643	0.915026109015110	0.893989004722155	0.885582658059438	0.914639506070941	0.894627727435534	0.868675491070674	0.896047513421337	0.872164209842985	0.965788423000500	0.929057176014950	0.856036497504657	0.872419565791853	0.887568503954794	0.916976552116621	0.871297758021176	0.853499703948144	0.882777100385796	0.862724253955498	0.911840941309034	0.890611387453736	0.906583498371993	0.914019887964027	0.856489841194399	0.829767326307698
0.937315788703840	0.923306793199421	0.909700599841339	0.867447896215398	0.883271396114099	0.866516738551832	0.881436890991995	0.875651531304466	0.915057138415268	0.894027680199095	0.885599003953804	0.914635295727959	0.894699603611153	0.868677464481114	0.896123963288573	0.872026591937084	0.965797819818644	0.929192315376775	0.856032437650355	0.872424350865588	0.887540162669256	0.916968095527532	0.871267592535275	0.853443558286211	0.882827799437767	0.862692904667308	0.911955889422114	0.890548845818038	0.906676095428756	0.913962023018007	0.856563640137162	0.829705081484345
0.937374810165688	0.923353482516521	0.909624259989993	0.867330617764474	0.883306118333096	0.866534660001651	0.881329912108964	0.875657594072933	0.915022401021430	0.894034088273971	0.885513423956267	0.914465963097309	0.894747005030269	0.868643954540394	0.896182503147000	0.871970325291262	0.965960504182137	0.929249145690575	0.856057531083382	0.872481325179287	0.887513091805760	0.916931812901678	0.871122035044073	0.853464069707917	0.882834439248984	0.862616718042936	0.912003569713608	0.890519039664185	0.906691490648461	0.913981557031075	0.856570041748507	0.829683512694933
0.937415911274853	0.923370444057121	0.909585254473367	0.867117556172012	0.883350474963143	0.866438195390669	0.881355729012013	0.875588383863286	0.915071278273288	0.893992388572139	0.885553753459297	0.914362116252249	0.894929226787233	0.868536959521890	0.896154541195720	0.871938049064189	0.965964077286772	0.929298554992240	0.856107732325753	0.872472860590176	0.887550500709241	0.916950768517122	0.871022792170956	0.853466104985248	0.882950320921191	0.862531777679595	0.911975539880873	0.890491905283435	0.906714413627646	0.913995428481734	0.856576652730046	0.829621645417839
0.937454760649993	0.923302539385823	0.909597031775313	0.866983360753755	0.883340060408511	0.866403393089657	0.881319860835956	0.875520558812465	0.914977306878768	0.893878797216032	0.885699010067521	0.914299887731674	0.895119957060788	0.868434290492905	0.896139286235998	0.871886910814460	0.965905611203057	0.929207009112114	0.856071208803120	0.872367025956756	0.887570257634012	0.916917475512992	0.871012948781771	0.853490904974874	0.883113659702761	0.862450035058505	0.912049991089449	0.890394884775822	0.906705870795894	0.913980224758737	0.856510894793283	0.829532539851094
0.937368035195292	0.923326256519695	0.909649564156906	0.866869332880005	0.883311637469740	0.866373421273988	0.881364866084143	0.875439484172683	0.915009655250456	0.893777231277291	0.885766904108147	0.914193767569852	0.895283640014993	0.868450295851560	0.896043775868304	0.871841829159696	0.965824186362382	0.929195017262868	0.856031112452658	0.872231965859574	0.887493424547859	0.916809133975536	0.870996216949987	0.853462491313526	0.883236769506112	0.862398566274307	0.912203372950043	0.890274016385883	0.906758397473004	0.914018826135960	0.856479941884576	0.829445224495559
0.937256921941246	0.923395027319316	0.909650569487643	0.866874456047885	0.883371418520430	0.866325090070319	0.881471130009822	0.875395888274256	0.915053503110089	0.893674773081875	0.885812649694893	0.914182313775946	0.895460207854400	0.868455761560267	0.896036850263690	0.871975709814355	0.965756512979244	0.929216789841633	0.856051629345739	0.872141206083378	0.887519739295034	0.916834727158091	0.871003583907026	0.853459011131542	0.883257144652935	0.862391397368405	0.912259922067167	0.890290528845288	0.906703348663965	0.913973998391915	0.856454880352138	0.829409103477720
0.937165026433023	0.923453932958378	0.909662907883051	0.866940783736250	0.883481805437581	0.866319250710709	0.881642744838597	0.875436397047037	0.915037650679439	0.893691851685949	0.885857293373529	0.914224389747798	0.895461324328560	0.868428713255632	0.896113907330535	0.872089517081783	0.965759407845453	0.929289769909951	0.856134924534079	0.872160830681250	0.887505928966932	0.916905194556760	0.871152624041368	0.853533164978112	0.883276620857058	0.862466412126983	0.912284826923396	0.890434900150912	0.906654701103331	0.913988739647393	0.856465620210542	0.829449743596895
0.936993339754129	0.923383129908272	0.909621607757976	0.867102662098554	0.883564133124561	0.866435448974595	0.881711110013731	0.875452658665884	0.915074986118434	0.893737494208311	0.885911191361464	0.914276205559671	0.895437198424755	0.868366916762357	0.896145147283996	0.872148695740540	0.965729356782263	0.929282756048547	0.856180686321166	0.872190732046867	0.887593075721967	0.916956008241646	0.871239970960915	0.853555088904299	0.883317781834463	0.862443495709380	0.912311801705055	0.890500683994406	0.906674724698743	0.914118048456458	0.856535505168275	0.829443508491773
0.936991976808163	0.923329854912928	0.909613401959301	0.867204078374148	0.883725337199686	0.866559807182899	0.881862633750124	0.875444430811525	0.915145010486491	0.893856613456588	0.885882481747137	0.914363561672338	0.895339189956295	0.868439065087501	0.896192502648621	0.871979700228701	0.965632820518231	0.929380706794079	0.856238299801679	0.872255765936383	0.887811391264508	0.917050667710769	0.871417456860627	0.853524708878255	0.883371601733523	0.862475838893657	0.912383811642816	0.890542863545979	0.906638079745887	0.914157298812789	0.856716195854514	0.829555230949008
0.937053102687188	0.923368302792162	0.909623151715329	0.867342427368746	0.883785880686985	0.866650489740288	0.881919549297557	0.875521397390511	0.915094314022738	0.893952870377218	0.885832584324466	0.914465648645196	0.895241142582792	0.868551323872861	0.896273214576357	0.871843199932363	0.965700319521483	0.929402293669476	0.856297624336581	0.872380407954727	0.887938399819837	0.917058461318620	0.871484179570540	0.853527701900074	0.883276813025689	0.862591687446059	0.912468266042031	0.890511807029741	0.906594068540184	0.914159442527891	0.856859030346163	0.829711876135135
0.937048521935771	0.923398543289924	0.909673617508509	0.867327932816942	0.883769963701727	0.866693729212367	0.882038901923247	0.875574969231128	0.915205327934188	0.894024529996052	0.885798537129025	0.914527748779790	0.895212443577422	0.868616741314057	0.896302746156996	0.871768935556337	0.965588909751863	0.929377108262739	0.856368283835984	0.872517865693047	0.887984917143553	0.917120291385878	0.871576184094320	0.853573509737423	0.883232952595985	0.862719556589579	0.912518234300582	0.890530411633415	0.906591170692266	0.914150448264183	0.856967859811735	0.829799430935971
0.937131455358985	0.923415680450021	0.909699713057938	0.867325824221012	0.883732000851093	0.866776783778396	0.882041107731019	0.875622531496293	0.915204848067215	0.894061496655617	0.885836201287068	0.914604434020014	0.895185798906181	0.868679083338168	0.896363809057276	0.871819029112539	0.965520420249225	0.929323968174544	0.856399719962057	0.872647903280012	0.888043818917664	0.917128191609103	0.871579140593617	0.853657492856895	0.883199743783708	0.862695523040441	0.912563927218688	0.890500944755104	0.906661097018667	0.914178941422741	0.856978932716423	0.829756888285004
0.937293249880492	0.923425476283125	0.909759966399830	0.867297381225205	0.883729516462208	0.866742452663552	0.882031359310716	0.875509279209808	0.915229862562719	0.894143512609721	0.885868594742814	0.914562541761614	0.895168002560856	0.868772712486247	0.896362655532219	0.871773965296851	0.965544647073837	0.929326975946964	0.856445239067689	0.872655129449997	0.888022283658484	0.917036332071496	0.871504521836715	0.853634831339984	0.883226855173820	0.862617878573122	0.912467712278613	0.890431679185321	0.906865647009974	0.914185370639180	0.857024763155203	0.829650741298643
0.937413471668174	0.923361626657869	0.909755141516985	0.867249666255197	0.883768706704300	0.866710851454607	0.882002819567441	0.875394460046679	0.915196034613883	0.894109087586342	0.885940115627531	0.914490057560962	0.895235133402783	0.868695396002996	0.896395731645483	0.871771702716286	0.965578698681178	0.929245863631356	0.856493558098352	0.872598932761050	0.888089945563345	0.916989009119772	0.871383749901653	0.853576397359247	0.883292767597719	0.862530817252583	0.912406716469489	0.890411078082612	0.907006671385551	0.914044454252584	0.857062478815856	0.829596415646655
0.937439546231515	0.923425007638222	0.909802278409406	0.867230547908690	0.883758269708140	0.866699039242400	0.881982473167249	0.875317213413739	0.915151702646785	0.894098132512802	0.885996588061256	0.914449084795393	0.895244626624107	0.868564885211455	0.896428820843977	0.871688253467615	0.965657032778460	0.929248591491196	0.856494627770693	0.872576829823552	0.888069477666373	0.916969043007365	0.871397735024808	0.853600119833220	0.883322465405916	0.862555423689110	0.912309535626559	0.890456472730753	0.907108790902279	0.913984346364372	0.857068293354356	0.829595716131269
0.937400546757068	0.923380221745101	0.909787543911676	0.867326445337841	0.883778907640528	0.866700347860810	0.881843931037004	0.875259614639744	0.915005809356026	0.894089988464899	0.886030881612976	0.914452665307391	0.895346618863266	0.868587089772634	0.896386329678553	0.871601445929699	0.965718768132001	0.929259234993092	0.856488908947996	0.872565066536978	0.888034706904314	0.916987091220545	0.871277531537410	0.853568991745500	0.883369127883600	0.862557640739586	0.912174693790455	0.890344916488589	0.907141951385385	0.914003758420027	0.857020768147804	0.829567781783421
0.937446025911509	0.923311069180955	0.909829194365682	0.867382914545606	0.883924623434069	0.866827621172390	0.881809659857402	0.875165602262439	0.914881371664827	0.894046281478126	0.886008925371770	0.914446988312974	0.895329082271924	0.868759247464021	0.896360824563517	0.871436652380338	0.965783076471236	0.929402548367678	0.856404659006866	0.872497011466060	0.888034131521673	0.917002472547006	0.871272050270356	0.853504533684286	0.883384789107777	0.862610590938483	0.912210211176532	0.890327201116945	0.907158866041530	0.913969773547726	0.856985785682525	0.829546501959250
0.937336425308613	0.923331537914504	0.909796006447326	0.867447736327385	0.883950036987279	0.866939885829763	0.881667830231485	0.875203240929212	0.914764624671335	0.894039632278546	0.885913010198475	0.914408631166870	0.895232886308298	0.868882822767731	0.896305766980837	0.871362706503076	0.965995319086637	0.929525185377064	0.856298975934115	0.872518695692562	0.888041604538497	0.916988691654679	0.871151720074531	0.853549320573921	0.883299493757577	0.862725105428804	0.912196464845907	0.890379421792703	0.907126713417214	0.913981449689866	0.856881490434329	0.829584502947711
0.937153805877020	0.923362512777874	0.909782503704946	0.867419176028742	0.883993094142568	0.866957857016712	0.881612859043765	0.875252152790967	0.914776257922725	0.894005516186269	0.885882508357558	0.914435227054580	0.895175034984445	0.868921528569186	0.896191591832082	0.871290841144636	0.966041899141530	0.929665349155720	0.856237374013904	0.872502169725600	0.888075617571807	0.917078267080120	0.871081047838902	0.853652162947191	0.883300304113048	0.862780320585321	0.912082513002483	0.890388123338433	0.907111587039418	0.914043049510468	0.856765500932543	0.829581010865148
0.937070330649598	0.923350271113943	0.909832085844875	0.867452037214585	0.884011373567199	0.867000347482696	0.881539570791720	0.875286325675739	0.914671757201570	0.893901040709122	0.885908376528871	0.914512410928871	0.895112223776172	0.868904512618497	0.896196638136726	0.871236355261513	0.966070293814424	0.929705619198086	0.856179691588209	0.872393823741091	0.888088173124910	0.917091348620431	0.871087784853441	0.853767091878003	0.883307203073172	0.862810578613129	0.912072849770863	0.890327230059465	0.907019063425299	0.914059697838024	0.856650051035022	0.829509310647498
0.937028717510113	0.923454000230086	0.909898975090970	0.867494146982532	0.883991147354041	0.867044748032129	0.881566034846735	0.875326458965407	0.914659638312666	0.893860719898737	0.885862605259627	0.914493453822117	0.895070836133225	0.868952812243144	0.896133465621625	0.871198276800624	0.966091830389556	0.929725143577147	0.856184645188848	0.872302928863371	0.888029061014855	0.917013886240806	0.871021885465043	0.853771122876872	0.883252744265096	0.862816115521698	0.912131927649268	0.890251189060658	0.906952324226766	0.914149404609150	0.856620808039657	0.829447607442083
0.937023182193347	0.923620944283846	0.909821743856848	0.867567673667895	0.884008211232188	0.866998547321658	0.881624530432322	0.875392683139934	0.914596896231081	0.893801605798599	0.885822752520760	0.914501927762775	0.895050402929376	0.868966135103057	0.896123671946499	0.871306064262581	0.966123400148402	0.929701080968266	0.856221415741381	0.872238154833081	0.888072329274210	0.917009944834324	0.870949870062196	0.853800657794841	0.883186557413672	0.862841580367997	0.912141406479288	0.890314572862436	0.906832199171355	0.914087844046000	0.856639599870330	0.829432396658873
0.937003209579173	0.923757982976394	0.909764776905806	0.867583491676127	0.884079229736837	0.866979235788877	0.881711051538679	0.875523340880729	0.914542926503483	0.893794827237748	0.885835149451912	0.914463888696254	0.894984094816497	0.868951380214643	0.896191213432683	0.871415658781581	0.966150426959790	0.929666673541159	0.856271732342860	0.872262250465984	0.888041053651674	0.917066859140967	0.871013647935574	0.853938957848033	0.883205187070538	0.862864663907110	0.912117939074832	0.890419054064539	0.906805316301035	0.914071888892028	0.856588853007143	0.829474153661335
0.936913892096644	0.923757874729593	0.909700549935233	0.867568096109860	0.884064404053053	0.867071541295022	0.881666897417517	0.875599520583033	0.914505503192034	0.893757472751334	0.885844298714846	0.914348253418958	0.894967202678100	0.868915776746434	0.896177846414007	0.871498920656207	0.966118176339288	0.929565307642508	0.856265356139391	0.872206535016891	0.888059573993485	0.917026163915896	0.871004833712822	0.854051656329256	0.883310718955618	0.862733703869378	0.912105089830303	0.890428271556105	0.906857080572611	0.914102309062578	0.856598036592358	0.829436494934638
0.936937986696095	0.923732580115119	0.909630586908549	0.867549195321927	0.884141926774243	0.867205627663767	0.881699851836533	0.875592717783143	0.914514854489863	0.893763841525263	0.885840562810936	0.914262720714612	0.894899719551800	0.868974269015174	0.896156339782163	0.871368807167099	0.965977601639815	0.929601980238807	0.856197310125130	0.872127665586923	0.888189980955556	0.917003085337674	0.871019275905411	0.854132655669957	0.883369217601595	0.862632821943058	0.912068277336363	0.890455752862326	0.906816997556457	0.914088792625236	0.856662162497702	0.829483746081702
0.936896666909037	0.923703136960657	0.909532857486885	0.867533187802959	0.884129918027100	0.867232455764377	0.881610738784286	0.875673765156695	0.914443454457514	0.893695926559162	0.885771570070981	0.914148723458633	0.894849669889611	0.868974013577127	0.896152929612801	0.871211761126900	0.966055203134431	0.929589543487125	0.856066022435668	0.872107645227330	0.888213210792262	0.916887192600075	0.870931780194729	0.854291051183903	0.883229181111639	0.862593596400593	0.911997158480466	0.890499677193666	0.906700986083267	0.914040740609321	0.856643552978274	0.829572621367327
0.936831447891934	0.923615603083128	0.909510966547215	0.867431460109819	0.884105397459316	0.867186533060067	0.881605763212787	0.875749884555837	0.914526924759370	0.893629768511776	0.885730071144773	0.914101948763153	0.894857726686808	0.868893379428342	0.896128017082307	0.871116160377335	0.965990344878402	0.929575857430063	0.856003172986417	0.872102012856068	0.888196392151294	0.916885378809044	0.870910311020080	0.854451240494820	0.883177875511039	0.862567145089601	0.911907298651048	0.890523095796903	0.906651996498295	0.913965838902819	0.856614931398168	0.829593455339563
0.936820923711759	0.923484828009925	0.909498344173687	0.867441150615544	0.884083000191544	0.867214776840335	0.881606276583834	0.875865148278897	0.914455290471524	0.893591484902020	0.885725282630627	0.914091498197942	0.894834483913626	0.868833005866844	0.896105028726677	0.871119508214541	0.965955499751306	0.929571376383853	0.855961569413498	0.872125742923799	0.888148735332806	0.916828560437901	0.870908890386016	0.854641724594470	0.883141259005442	0.862431082086644	0.911886182677789	0.890487023781802	0.906636637378611	0.913933457410567	0.856516659448396	0.829535761670334
0.936868488622085	0.923463106866360	0.909474704832032	0.867421560098030	0.884082065492529	0.867156993340373	0.881697528639999	0.875836373885752	0.914429680809183	0.893613048658612	0.885681357578459	0.914044307595305	0.894819686053968	0.868898929512281	0.896104830119001	0.871051684567720	0.966004049775811	0.929686776194046	0.855962966936283	0.872077665520084	0.888085246349727	0.916728292686760	0.870931367058932	0.854686353084394	0.883115127301872	0.862344962881263	0.911884429673636	0.890414736825844	0.906710476616783	0.913937260258785	0.856413593683141	0.829416492489513
0.936973394713993	0.923456631818333	0.909461318898022	0.867418231872403	0.884106074420247	0.867090227466523	0.881805168879579	0.875773446032308	0.914366497548526	0.893535105269096	0.885672605284505	0.914092703636660	0.894887218136703	0.868948598248104	0.896195486624928	0.871046936223096	0.966033210606371	0.929726467082331	0.856003065559890	0.872009817393021	0.888173010696427	0.916716392609517	0.870964291072163	0.854684009214829	0.883060825730599	0.862309205980499	0.911971550581036	0.890412555528466	0.906751833531784	0.913850377751283	0.856348749202266	0.829367070850692
0.937030121462187	0.923522695798310	0.909562795270508	0.867412121808783	0.884135959572412	0.867106535877485	0.881975959369053	0.875787217163729	0.914361908051795	0.893488443637175	0.885726898778942	0.914208648286434	0.894855719216547	0.868902358577756	0.896316183475442	0.871014960729798	0.966073931684718	0.929786770620286	0.856103330927632	0.871982194672650	0.888149448650663	0.916697430851970	0.871159050134331	0.854743798620814	0.883025898084353	0.862398881885872	0.912113554224387	0.890508495606581	0.906798222062458	0.913790250368367	0.856276245315759	0.829367891314423
0.937086474546641	0.923520352326095	0.909661973365338	0.867456091526326	0.884148117702798	0.867079410543628	0.882010229944911	0.875859978120328	0.914315422423301	0.893524475868480	0.885800485250136	0.914346740528111	0.894891612599651	0.868954055628877	0.896424858945215	0.871040083881229	0.966101684915383	0.929809125107491	0.856238239790073	0.872004544350473	0.888106090090446	0.916652110361769	0.871204687932354	0.854767076411737	0.883051074055914	0.862492009598053	0.912194744060423	0.890461966934375	0.906825570341621	0.913855480336915	0.856303825420080	0.829335960681456
0.937285252235724	0.923492463410750	0.909744475787045	0.867473743986633	0.884292444537782	0.867096242775458	0.882081036437353	0.875868662813400	0.914377843504786	0.893575436273646	0.885785875725743	0.914431062525257	0.894870611717164	0.869059133208280	0.896561517307000	0.870981663887351	0.966161696062835	0.929937129166186	0.856299338727554	0.872028652528851	0.888067916673442	0.916636362930638	0.871294598345397	0.854728132049857	0.883052194119664	0.862552218521471	0.912323125372240	0.890516794766005	0.906886927963660	0.913903791990561	0.856416364806339	0.829300056290644
0.937375631333605	0.923566213409357	0.909650367082306	0.867471334584560	0.884360078096699	0.867087139388858	0.882042350242203	0.876022861483337	0.914391924480506	0.893693249738579	0.885632936713925	0.914334260240349	0.894817133698080	0.869110825946240	0.896637615675774	0.871029324344267	0.966372033887650	0.929932135468507	0.856398241607252	0.872183341392514	0.888047696054597	0.916623512771631	0.871268399840899	0.854765324008784	0.882950522018862	0.862529701647238	0.912394181435509	0.890630514149485	0.906888843893627	0.914002322857748	0.856492724652686	0.829290968468249
0.937444377037030	0.923607837953573	0.909578811985064	0.867356787149048	0.884422660620226	0.866989083388419	0.882127723406168	0.876139443172182	0.914498756968593	0.893836682036586	0.885561277462226	0.914287266069404	0.894879611614933	0.869056067870038	0.896629668710072	0.871107977182266	0.966420775189715	0.929914724519746	0.856508249724993	0.872333247184095	0.888086989927082	0.916718336796567	0.871296007929250	0.854815726082745	0.882955168398374	0.862463857039287	0.912347156934146	0.890738703200245	0.906931560889289	0.914090723963326	0.856594355358036	0.829232244658474
0.937478203160967	0.923566060721569	0.909537233386808	0.867298480513960	0.884404853765538	0.866953469062199	0.882150600096730	0.876231283041156	0.914480084550465	0.893903197838630	0.885593164052070	0.914268146995408	0.894967984206689	0.868977371810698	0.896645322441311	0.871159704399485	0.966390775919810	0.929766874815540	0.856532033381191	0.872389444984538	0.888084897851881	0.916791755439351	0.871371170541022	0.854902156078729	0.883021583067497	0.862391920665064	0.912380988626408	0.890766083305418	0.906951722296044	0.914136210384369	0.856633240585849	0.829119911192953
0.937403485411319	0.923589607739961	0.909556788712382	0.867231942007523	0.884325491403889	0.866917053650371	0.882220706041635	0.876267574725111	0.914541837389220	0.893978698205104	0.885545413940776	0.914158112815776	0.895059508759212	0.869005822064614	0.896543754005548	0.871152482230178	0.966314570888992	0.929685572795028	0.856521270258616	0.872414687250986	0.888003223758264	0.916755490032287	0.871410358318934	0.854915074033683	0.883069199637808	0.862300826156384	0.912449397025404	0.890714048860154	0.907003724092660	0.914182393453101	0.856682722542153	0.829009699357221
0.937354479123272	0.923619402528862	0.909536000571225	0.867205688302493	0.884301587805111	0.866862638943278	0.882248929127288	0.876243987367831	0.914563367366566	0.893984801492112	0.885528421832717	0.914080464381650	0.895180072446505	0.868973527781889	0.896491718662213	0.871279501868867	0.966229319704818	0.929628970806229	0.856569681577399	0.872408762707633	0.888010717356731	0.916815699635545	0.871429274450954	0.854927111479761	0.883042098158862	0.862196378727419	0.912390553364348	0.890750620373192	0.906956054329323	0.914130424752080	0.856692000854294	0.828942777045449
0.937341449756240	0.923603378317095	0.909525072941495	0.867175612966673	0.884298885533805	0.866820603268078	0.882268877263694	0.876256320204562	0.914524063645467	0.894021410581263	0.885567805114961	0.914000105565809	0.895122497013279	0.868875587564531	0.896519382043447	0.871372610031080	0.966222608908327	0.929604921959125	0.856619094432743	0.872450660518181	0.887949545801403	0.916846810071644	0.871536531713757	0.854992385274180	0.883016700286261	0.862153736030736	0.912286212787369	0.890833997949387	0.906932709268985	0.914089315122522	0.856691786947278	0.828953062043104
0.937273363707357	0.923438989374123	0.909474477234202	0.867173576645829	0.884265512357559	0.866848823719922	0.882189836930960	0.876224005346029	0.914496032386616	0.894005401884345	0.885668268214912	0.913935179441283	0.895089762670900	0.868734040023016	0.896514117838822	0.871398220857346	0.966225006440465	0.929534474727934	0.856620595517301	0.872444771192011	0.887958334696052	0.916808738747427	0.871516638677519	0.855002373187737	0.883038997275867	0.861995521017009	0.912230162898361	0.890832806585890	0.906961881400115	0.914147697235964	0.856756123410074	0.828922250509887
0.937334420886804	0.923273077406861	0.909496841463042	0.867110677455216	0.884306126206606	0.866871406852190	0.882229251224168	0.876131443423633	0.914510893389533	0.894057435154831	0.885720054535979	0.913966377207377	0.895018720009388	0.868753016720474	0.896544234180519	0.871219014302892	0.966139107787719	0.929636851097371	0.856571457530879	0.872434663838539	0.888036231358550	0.916808474799431	0.871561149119489	0.854929254492581	0.883080926266290	0.861902984432349	0.912216313877450	0.890822812178935	0.906943566941686	0.914162660913681	0.856839869449461	0.829009617450226
0.937412453294166	0.923247493439676	0.909558681441026	0.867092084742414	0.884263638794367	0.866901435397453	0.882182324393744	0.876093930008382	0.914401497303222	0.894027330592989	0.885723310989563	0.914074417060017	0.894960655728890	0.868862999925175	0.896618603995865	0.871074560464414	0.966204819128108	0.929677974671680	0.856501516951890	0.872457348156608	0.888008297471916	0.916762721308725	0.871497693287063	0.854913228259760	0.882960528192026	0.861963605714163	0.912238687594770	0.890778245285224	0.906893192237584	0.914205731909014	0.856861721123805	0.829148450550348
0.937406467589511	0.923222781725064	0.909638905888342	0.866988888421086	0.884137540647159	0.866954826239432	0.882221902723829	0.876044397191186	0.914424987185890	0.893963776211756	0.885718700943666	0.914188609941731	0.894976569117011	0.869002596570233	0.896667785763852	0.871005630984403	0.966114112308773	0.929693301075177	0.856465287493907	0.872456982883195	0.887940953458238	0.916790444118080	0.871489771045326	0.854930428056459	0.882898940771665	0.862107914899901	0.912251113995123	0.890788100474870	0.906871803993131	0.914280795697957	0.856859364306613	0.829224522224138
0.937438511018956	0.923194155140474	0.909716701238222	0.866958063858010	0.884005705801045	0.867111768761498	0.882179198944762	0.876062180381149	0.914292799909495	0.893869193337973	0.885771543077613	0.914339112438390	0.894950535081644	0.869175350454276	0.896758880573344	0.871087522642977	0.966056301370453	0.929670260546422	0.856385629555981	0.872445253670356	0.887909673981183	0.916803742140757	0.871438331454694	0.855040614981749	0.882874412149312	0.862187167104101	0.912271756699643	0.890807508321781	0.906901348125310	0.914390941908547	0.856809614077358	0.829184927056217
0.937507913606561	0.923211685892759	0.909811877397415	0.866941310095028	0.883959259503277	0.867173436292429	0.882168320430657	0.876005809967352	0.914241633580347	0.893852158922690	0.885784391003387	0.914407410510009	0.894938555858088	0.869419281888458	0.896773363865862	0.871081852128037	0.966063655040370	0.929741193960897	0.856352615221340	0.872347601618678	0.887815369704802	0.916718167921914	0.871335884018996	0.855074872272611	0.882943654332884	0.862285922667342	0.912187639260687	0.890798886356800	0.907052820565730	0.914492490984159	0.856804976294145	0.829073386967320
0.937568662525778	0.923202132828901	0.909838780118457	0.866973602734528	0.883982298314368	0.867260502122856	0.882191698756335	0.875979195395354	0.914188535207504	0.893749261216342	0.885839492176181	0.914463935616922	0.895026228459865	0.869502865119680	0.896833422753872	0.871129533039672	0.966051557838098	0.929716568354331	0.856392740671772	0.872225769256229	0.887760136830336	0.916731664318212	0.871251410352554	0.855087125332563	0.883064376208027	0.862382923919069	0.912183689045625	0.890866535009393	0.907115804454420	0.914451280954690	0.856818078566380	0.829000867423579
0.937577443021100	0.923325071939758	0.909901431396680	0.867056902208502	0.883973399514051	0.867394090893502	0.882252536864071	0.876051215993227	0.914153566514706	0.893702195530719	0.885869282637312	0.914523918144013	0.895026558976028	0.869474999181806	0.896897254451855	0.871141895807769	0.966087627233011	0.929758905111496	0.856427387243769	0.872169004701776	0.887625425241559	0.916785002221418	0.871316891708829	0.855219351250285	0.883124077254398	0.862545916326312	0.912144018931672	0.890996738337715	0.907161915273594	0.914442837495294	0.856798242083108	0.828982320588580
0.937569687560629	0.923376829127197	0.909885792138388	0.867186247231308	0.884001417094235	0.867482928929571	0.882181872375191	0.876157853462244	0.914019401495493	0.893690487650356	0.885870953554544	0.914559392986368	0.895102620379305	0.869564625246244	0.896907793972381	0.871131089783813	0.966095602914306	0.929750929923959	0.856482850912207	0.872154056855642	0.887505064907077	0.916890973909528	0.871287016910605	0.855336437274247	0.883150854065219	0.862605168677577	0.912061177364426	0.890974420893018	0.907162302621240	0.914503772670088	0.856766087217322	0.828927116300804
0.937673414123035	0.923398474047226	0.909925394599973	0.867229514457086	0.884147873822289	0.867632077270797	0.882198329327173	0.876188106954996	0.913952760320490	0.893693233193886	0.885860951927897	0.914548184914861	0.895065566500084	0.869764780270385	0.896908692465464	0.871034532867352	0.966113424683977	0.929859154570000	0.856477250387689	0.872143257896946	0.887458011222472	0.917013464445450	0.871323210109042	0.855392145075670	0.883138495397837	0.862636079015195	0.912144931153514	0.890989966802825	0.907192318346289	0.914446442021887	0.856759609787152	0.828886552615841
0.937680473870873	0.923486223704524	0.909904081548587	0.867229936723507	0.884179134911055	0.867713636918330	0.882063187055761	0.876322238404582	0.913861031968824	0.893744643963182	0.885788397205877	0.914452606620111	0.895003674134956	0.869850865270195	0.896870627874125	0.871001621188602	0.966279517322430	0.929957995561766	0.856418419353614	0.872218581918069	0.887439504204864	0.917073658963890	0.871172476739058	0.855497251979278	0.883060694938030	0.862666777448661	0.912154721220782	0.891013925555535	0.907192491866715	0.914379895631911	0.856653870261041	0.828911022857617
0.937610243418753	0.923507254524343	0.909914320223054	0.867149829038696	0.884183801578970	0.867644709177133	0.881949977863870	0.876397297580514	0.913842612935462	0.893734361057416	0.885769255582300	0.914395360526820	0.894990302387291	0.869807848641040	0.896733131794823	0.870903919436832	0.966263427067714	0.930058544181918	0.856349384519169	0.872224297447047	0.887452279746495	0.917178296042201	0.871018368620637	0.855637352758981	0.883048354414776	0.862639821320620	0.912029708523429	0.890928783716890	0.907212113330693	0.914301860553429	0.856527997900606	0.828911338107147
0.937594037854341	0.923424531835512	0.909963559345257	0.867136354796065	0.884173276738043	0.867593402110588	0.881768742710465	0.876426622180810	0.913690269364929	0.893621791393668	0.885776381472158	0.914387070376542	0.894908416257514	0.869708875363507	0.896666062879548	0.870772398765241	0.966167234286616	0.930029596554029	0.856210817628820	0.872087971544766	0.887432257167253	0.917178947153692	0.870906508367286	0.855712396155711	0.883060736354514	0.862579363272623	0.911976527865610	0.890725336627292	0.907174048855695	0.914162237437505	0.856373203841457	0.828844705253940
0.937555643344708	0.923421321401747	0.910029057683977	0.867106134835697	0.884125472640959	0.867549472060455	0.881671102301963	0.876391988940923	0.913618072188830	0.893504971151026	0.885722422189937	0.914304256351836	0.894831170255583	0.869753422824595	0.896545081091762	0.870645568303722	0.966057330901678	0.929977098525185	0.856110219938198	0.871919254428048	0.887347528926660	0.917066899074148	0.870753547237758	0.855627366803004	0.883012755397389	0.862493848557741	0.911981155154335	0.890501398149804	0.907144334825998	0.914088739050570	0.856249747974227	0.828794922456500
0.937537852201994	0.923460511432978	0.909958313840364	0.867121149515867	0.884130727245659	0.867473307842909	0.881621394543219	0.876330280904844	0.913484718419553	0.893332837276584	0.885688148527320	0.914266312765614	0.894796542115086	0.869737262026637	0.896513675430140	0.870662083656113	0.965973574355310	0.929867843047949	0.856057088034393	0.871748665834102	0.887333593161518	0.917035850939216	0.870586510269635	0.855571726142165	0.882950598848942	0.862474814728874	0.911961767538015	0.890451566540978	0.907060540749240	0.913872290014043	0.856135023113801	0.828827746713737
0.937482455696131	0.923519615802107	0.909896579302150	0.867076160188621	0.884173281632538	0.867432145908588	0.881652581989359	0.876337863839146	0.913347358952516	0.893232191828310	0.885708750384596	0.914267639858764	0.894744706115232	0.869709437337816	0.896553981142164	0.870656753310878	0.965931549229715	0.929745144598899	0.856078526750218	0.871651948306829	0.887210991052019	0.917053541224382	0.870583332261917	0.855629142399862	0.882938449853768	0.862517185779867	0.911906045816107	0.890448429879483	0.907064553293906	0.913738817501468	0.856007249673548	0.828926159298229
0.937372183056931	0.923512628903604	0.909797228725469	0.867033308955499	0.884145533460969	0.867524339428221	0.881578111458359	0.876325054109122	0.913234650344278	0.893123514872640	0.885697733323270	0.914253350765211	0.894755412640853	0.869699166823844	0.896493787103679	0.870656163562154	0.965849471443057	0.929563711170422	0.856054499606268	0.871547027058145	0.887148949015898	0.917013723864636	0.870533456345041	0.855664233983712	0.883003143912343	0.862446859559014	0.911839366368053	0.890405436644595	0.907098946037664	0.913726931046861	0.855960981713833	0.828945306716960
0.937378789765151	0.923514533379607	0.909717155357476	0.866972465946151	0.884196207492555	0.867668721596042	0.881614950647203	0.876287174448096	0.913166789804589	0.893076898092648	0.885680129313814	0.914266778826694	0.894702712965448	0.869830872686674	0.896444257545845	0.870507673415505	0.965684427916394	0.929559702442087	0.855999681094450	0.871463703620763	0.887180320618851	0.917013029757867	0.870562999769695	0.855705280967320	0.883026739032405	0.862444292681342	0.911773327431183	0.890404031000516	0.907054421270995	0.913725176036963	0.855985672851636	0.829059375569414
0.937338046423550	0.923557959029073	0.909607705008032	0.866946027552175	0.884155265635507	0.867740475584806	0.881583673351784	0.876353299544347	0.913074426113191	0.893007072149689	0.885609382503339	0.914271130283156	0.894659577433770	0.869919971375189	0.896443813898045	0.870404073434554	0.965752486747559	0.929528692195219	0.855928134677102	0.871480209575466	0.887156235789669	0.916935472479824	0.870511923144876	0.855802405362224	0.882883879573412	0.862481842095485	0.911706370168617	0.890436576931114	0.906940843363230	0.913736110050164	0.855953046531603	0.829219295334345
0.937271169945900	0.923558247716537	0.909594561384428	0.866868986854672	0.884116758320272	0.867736959275991	0.881656565413940	0.876453972976308	0.913214787503073	0.892995282449699	0.885530247257435	0.914278778630101	0.894694263566764	0.869961612235020	0.896435946807786	0.870444396121868	0.965712014912040	0.929500363705815	0.855943136026178	0.871538746658956	0.887147251038944	0.916945563882754	0.870549413925001	0.855937932969684	0.882835575000029	0.862532644360974	0.911663460175373	0.890495221800581	0.906880379592095	0.913737803683577	0.855955424971635	0.829315533753879
0.937249656800209	0.923521519035249	0.909631326826949	0.866927226860734	0.884145571508351	0.867763748830674	0.881691152990205	0.876609000206897	0.913253289027580	0.893043287005041	0.885505666580410	0.914237079256468	0.894695005104645	0.869949991994248	0.896480721522825	0.870620396327126	0.965677975107929	0.929472735207224	0.855962610556681	0.871653122249759	0.887126752818370	0.916928333658965	0.870600462439885	0.856109664640941	0.882812965386362	0.862465917872513	0.911695734806189	0.890507469430737	0.906896918443270	0.913760407684306	0.855926340550112	0.829316855488105
0.937249667618251	0.923508592770320	0.909647958253743	0.866988911307761	0.884226126745494	0.867714179120343	0.881802113923119	0.876619172466115	0.913344959878663	0.893169626728319	0.885433721173429	0.914136174736988	0.894700933765600	0.869989484293962	0.896547072339032	0.870690299882905	0.965673622905372	0.929555728768845	0.855989647229019	0.871707918078046	0.887074101883653	0.916857324959938	0.870663006799438	0.856154498608004	0.882817306340988	0.862392017152600	0.911696699689921	0.890470238471654	0.907020308818518	0.913776890421389	0.855859943520689	0.829257474985025
0.937284481926013	0.923472778883800	0.909647797996323	0.867031116894618	0.884275952089261	0.867637528664881	0.881887414411002	0.876612121542459	0.913376368510477	0.893194818410435	0.885411940632015	0.914078816408843	0.894797845207975	0.869993859800292	0.896692176716324	0.870745885291931	0.965650149657236	0.929558953800619	0.856045851047959	0.871726955781394	0.887169374001465	0.916880431568556	0.870702842500812	0.856187643483016	0.882809237829764	0.862333195901894	0.911735139808672	0.890481401150161	0.907103332292650	0.913630324981067	0.855835706912247	0.829250185188220
0.937284081774059	0.923497377870457	0.909762362781948	0.867052222632340	0.884294669350723	0.867627856131267	0.882003385768039	0.876646270636490	0.913416858161582	0.893225647785035	0.885460063595256	0.914087960433867	0.894819446931721	0.869883124858518	0.896812173239849	0.870741668119104	0.965645696922255	0.929593782933163	0.856124146874834	0.871788700345445	0.887150813325941	0.916915166957650	0.870856110728826	0.856295902595659	0.882817474384970	0.862356440016907	0.911809054537325	0.890519737654091	0.907157656251886	0.913480472971422	0.855809571891614	0.829256916369525
0.937314272455401	0.923441634759379	0.909887537082548	0.867097869672442	0.884293497202873	0.867627057009544	0.881956489877860	0.876717786555002	0.913378864876884	0.893296138967190	0.885542035284009	0.914119772718601	0.894929771068741	0.869827872501237	0.896892335004007	0.870720112446024	0.965629384989323	0.929593290770034	0.856210792179469	0.871841122705270	0.887137653051966	0.916919254742077	0.870801226927860	0.856337189076006	0.882881828825957	0.862308418492459	0.911812491534067	0.890368475396088	0.907187571481980	0.913412676157043	0.855842989285429	0.829222345798011
0.937482941520762	0.923353612314023	0.909988082697231	0.867024399583061	0.884399168695978	0.867673449686128	0.881961140195832	0.876692362837057	0.913386428978144	0.893284793472940	0.885571104980111	0.914078798989512	0.894964639000541	0.869829540394318	0.896978240729574	0.870562239368387	0.965627180798816	0.929716680580468	0.856274210432148	0.871790384805692	0.887088616792699	0.916934158161932	0.870759398582900	0.856331118579429	0.882924816125507	0.862247538635340	0.911904109277105	0.890268914952433	0.907260313158960	0.913310789642438	0.855940549944036	0.829196019453312
0.937538257821429	0.923383679847686	0.909954166703188	0.866896597319713	0.884430823635302	0.867687309130770	0.881851152587552	0.876762077513019	0.913337906074657	0.893257086357318	0.885487713945853	0.913855842215093	0.894967743030743	0.869799538013964	0.897051370947152	0.870478630744993	0.965788625522472	0.929743921757704	0.856352363787844	0.871787580238339	0.887038633634184	0.916929111563486	0.870602905624920	0.856387478469105	0.882908677729583	0.862141571455404	0.911935673352788	0.890225100331240	0.907241962327254	0.913294324348073	0.855972725028616	0.829191295919532
0.937573563026633	0.923385226774229	0.909961838822404	0.866674785257292	0.884459225842787	0.867575070736784	0.881877797014941	0.876753276969994	0.913367016349511	0.893185657483250	0.885530439310443	0.913714725442951	0.895099453995781	0.869671880556914	0.897009838805493	0.870412741904121	0.965791208019082	0.929765074572266	0.856430953251831	0.871720094436364	0.887058851577909	0.916958440340143	0.870497242235199	0.856429372837089	0.883004071257852	0.862023416443532	0.911897560479036	0.890181723395539	0.907205486557332	0.913266092134319	0.856001320533344	0.829139286239495
0.937599981239233	0.923312512188800	0.910009409170713	0.866529686537692	0.884429455566081	0.867520127238087	0.881836887267575	0.876702180043101	0.913260434313320	0.893035718479283	0.885681076385774	0.913632496136903	0.895228585259042	0.869518904712203	0.896984005286327	0.870336068595507	0.965750720005662	0.929651044808816	0.856409579887651	0.871562214347208	0.887063609216062	0.916942996408818	0.870453577513397	0.856478978688703	0.883140813612710	0.861892286065550	0.911980502861279	0.890074796153300	0.907143684904344	0.913191054449247	0.855946214185170	0.829048166817220
0.937475810448634	0.923330742433592	0.910093857301780	0.866400157066084	0.884361240313491	0.867468208914987	0.881864778617635	0.876626955798655	0.913268981162430	0.892913467795822	0.885756002394737	0.913493666450942	0.895334638451264	0.869479515780965	0.896869023553463	0.870266139543235	0.965688707109916	0.929614772655909	0.856360557251892	0.871387563907445	0.886973317475597	0.916849381266118	0.870402444404821	0.856466849456371	0.883244243178548	0.861783545986214	0.912117664809248	0.889936726051509	0.907161413709385	0.913166668314713	0.855902217150643	0.828936956649325
0.937331299133259	0.923394878914814	0.910109968683421	0.866386195851835	0.884385158562542	0.867388582485554	0.881936732902915	0.876566669998799	0.913276125044617	0.892783149824590	0.885791398492581	0.913454031806413	0.895479499289661	0.869455429552963	0.896834042288982	0.870385069890491	0.965618845386704	0.929598849273100	0.856364127555044	0.871260042974929	0.886967216583760	0.916876886024810	0.870374246874375	0.856476704694178	0.883234571093449	0.861738777869293	0.912133537321062	0.889924804614247	0.907102862047242	0.913069157885770	0.855854792226840	0.828882099179843
0.937201373618643	0.923454184464414	0.910117882068437	0.866444087187098	0.884448892401236	0.867367170138997	0.882056561277273	0.876610625696019	0.913223033218946	0.892772407359429	0.885819588079875	0.913470230867774	0.895451845254778	0.869403601491902	0.896875590631147	0.870526068652078	0.965627810114199	0.929645619772017	0.856432552021969	0.871264366427980	0.886914348790072	0.916932618534772	0.870490634433121	0.856559868650648	0.883224045364174	0.861784022119699	0.912109992732359	0.890035746934583	0.907051000646382	0.913027769506065	0.855849376751132	0.828894500134938
0.936993686161461	0.923400989006365	0.910038764063291	0.866607396138275	0.884488165315836	0.867476206766723	0.882065958346211	0.876618789801409	0.913228245540094	0.892781556233172	0.885857044297972	0.913490603907486	0.895429820794364	0.869318212142351	0.896882804159607	0.870620781163133	0.965614275614719	0.929610751284095	0.856474036244277	0.871256065626502	0.886983444534175	0.916969572302374	0.870550383718819	0.856581608996904	0.883227811131547	0.861746180622178	0.912086289565240	0.890091818199615	0.907067482237936	0.913106929320177	0.855911623671662	0.828854516220363
0.936954734007565	0.923355142140535	0.909978293853755	0.866725618165359	0.884612194640287	0.867597483113346	0.882158703480691	0.876603093842578	0.913281159161606	0.892862910541245	0.885813656134040	0.913547283495789	0.895352950321581	0.869376103957525	0.896902828493340	0.870482571584052	0.965525299815210	0.929662623467188	0.856518858436016	0.871277654136549	0.887158721375098	0.917059295155670	0.870698100182410	0.856545157044752	0.883254443581919	0.861755062495379	0.912101601989424	0.890127693268613	0.907038946184038	0.913093665927959	0.856072110808341	0.828942956332599
0.936953864471218	0.923396790376095	0.909921650425248	0.866907756867847	0.884635205088241	0.867676697587535	0.882162358319636	0.876671445046818	0.913206992547641	0.892914868541747	0.885734606232164	0.913610377323594	0.895270470756202	0.869471299740384	0.896965842331626	0.870380120134626	0.965591104515985	0.929632903243683	0.856554304273253	0.871353542637565	0.887230756756427	0.917089778382458	0.870733935071726	0.856539582273500	0.883125249900413	0.861823486963022	0.912154158086142	0.890086798502076	0.906989171429980	0.913071194812811	0.856164321273236	0.829083627156295
0.936892844057816	0.923432975359874	0.909913302535694	0.866943361505347	0.884584287245385	0.867701392595539	0.882237624414845	0.876709782962584	0.913280765056758	0.892930872893317	0.885668542281456	0.913634128790158	0.895252529060914	0.869515461401369	0.896966606845957	0.870319422713818	0.965495555810821	0.929548153640239	0.856599887691988	0.871426314278021	0.887238613369542	0.917181291690046	0.870797283810946	0.856578452644404	0.883045613723233	0.861907821163461	0.912176196972429	0.890089635280207	0.906961297826905	0.913031648532587	0.856226776404952	0.829154729954650
0.936920041359660	0.923444995261864	0.909888493236176	0.866987159155057	0.884498572406044	0.867756091692898	0.882193364253294	0.876750057506118	0.913235278138945	0.892896538695697	0.885664471961783	0.913651594879099	0.895221466868519	0.869555197802045	0.896979827355253	0.870360870195047	0.965436250661140	0.929453356523018	0.856592968413988	0.871467709408059	0.887242062436472	0.917201250274454	0.870745218100154	0.856655797310257	0.882979937304712	0.861850806020198	0.912206604382928	0.890040573241532	0.906988836301345	0.913017401047413	0.856213340728906	0.829085066278545
0.937031360195936	0.923459052028572	0.909891439996637	0.866985398694216	0.884448799186036	0.867685970623871	0.882142101718189	0.876647381773968	0.913201530300953	0.892919256971891	0.885646722776840	0.913536363719479	0.895205809121988	0.869621553120593	0.896926739367114	0.870301679636790	0.965444901118547	0.929440957424589	0.856591292161610	0.871387672111707	0.887160502069190	0.917101250594154	0.870619351159017	0.856631283515861	0.882982821763649	0.861740383171893	0.912089500585285	0.889931651284731	0.907144170686488	0.912982733807805	0.856213997850045	0.828935457138391
0.937103998684440	0.923404070719428	0.909810205781398	0.866957225740358	0.884453847164310	0.867627329693772	0.882076483858765	0.876551394194636	0.913117499410808	0.892816384092763	0.885673543277560	0.913417411924033	0.895300887844180	0.869545365733951	0.896904552999822	0.870278209733528	0.965457564559612	0.929343099599626	0.856602100876844	0.871266492020547	0.887152751175606	0.917050453852870	0.870468576950154	0.856558422005403	0.883038193714171	0.861640471341126	0.912020007248864	0.889872193468513	0.907226370958154	0.912808396291596	0.856197965586493	0.828827324793503
0.937086265806986	0.923462631583697	0.909803066780848	0.866938347593279	0.884410251962548	0.867604344316972	0.882024139286569	0.876498080225817	0.913041976973003	0.892734771154385	0.885697016947431	0.913356334506396	0.895336153971382	0.869433424924115	0.896890184495000	0.870184055180891	0.965500195859746	0.929341001501928	0.856574103875486	0.871178383085396	0.887060599845572	0.917028698511847	0.870472146106543	0.856597554022748	0.883069335860256	0.861665580461751	0.911932000118034	0.889880572132340	0.907288642966415	0.912735405145310	0.856162375642464	0.828764039078749
0.936997639608894	0.923422623353162	0.909759272573931	0.867036382755043	0.884411563418566	0.867598979686455	0.881864832670981	0.876467390440639	0.912891098171890	0.892662574171443	0.885709877339201	0.913346056868923	0.895463053548595	0.869482709938231	0.896827803138252	0.870096737820935	0.965528087312094	0.929343952396043	0.856541873890013	0.871109704740712	0.886978666327399	0.917061522432130	0.870372547796007	0.856590530172627	0.883131736535340	0.861673460735402	0.911842026313637	0.889732318089164	0.907276945076585	0.912757772631252	0.856087882036678	0.828667731532869
0.936989961371855	0.923364577323118	0.909802126640878	0.867098031522539	0.884527871051348	0.867706949879147	0.881826008660261	0.876389898039995	0.912781906424190	0.892587500481639	0.885684909654985	0.913346769552745	0.895486412937185	0.869672554650664	0.896814621400867	0.869942796172945	0.965564408932832	0.929486340701214	0.856477173841063	0.871018796301589	0.886956833254548	0.917103728522426	0.870389293654822	0.856537126259643	0.883166240710955	0.861744923093518	0.911920000947646	0.889673252299422	0.907271495213129	0.912720032526732	0.856056311121603	0.828595330818712
0.936841975203073	0.923385149549377	0.909771124586995	0.867175795973945	0.884540386917118	0.867770822908292	0.881703455800767	0.876437494025164	0.912700624127751	0.892549890624606	0.885592468377930	0.913334660615984	0.895444482052436	0.869812384390982	0.896803373156621	0.869891027841274	0.965768731630239	0.929632147745578	0.856405900855409	0.871031408110879	0.886961113312036	0.917116304147785	0.870290807281674	0.856581241890535	0.883099914848031	0.861841432630771	0.911964640173390	0.889690773677772	0.907242847408546	0.912737662539786	0.855963694291372	0.828567804989719
0.936627691075842	0.923399201555557	0.909765552044572	0.867160011830497	0.884567137611858	0.867717351233677	0.881670678493014	0.876490137009756	0.912751826715614	0.892511481706651	0.885572853004333	0.913389543705366	0.895451981343545	0.869862258235635	0.896744687422662	0.869831577176567	0.965806286781283	0.929781694262285	0.856378891459272	0.871034068344645	0.887014333229159	0.917211872392332	0.870249396021273	0.856675106756133	0.883133413269001	0.861883426358690	0.911923886525946	0.889657886489233	0.907254383211593	0.912799181117108	0.855873757830313	0.828490009823728
0.936528876529376	0.923357210606579	0.909823101714310	0.867206279507305	0.884582003353552	0.867683691791617	0.881617046302903	0.876515197953340	0.912697544062320	0.892421379632962	0.885619149367146	0.913498309469261	0.895444323237074	0.869844119078606	0.896807699625768	0.869807818630191	0.965826962031597	0.929841824129711	0.856345139795675	0.870953723438510	0.887048340989473	0.917246600702700	0.870274487991768	0.856752036554272	0.883185449764453	0.861908805324694	0.911988383040067	0.889559625117997	0.907212519531506	0.912788087833635	0.855787222712754	0.828343312553959
0.936459561697770	0.923432332552602	0.909894970578559	0.867251859176958	0.884559699107334	0.867658142999747	0.881650661524154	0.876547832592748	0.912754625467340	0.892424500875596	0.885585445549659	0.913504493452504	0.895437903773999	0.869872167404590	0.896794701318543	0.869796758460403	0.965849090605749	0.929886842284740	0.856369763227375	0.870902407722241	0.887000025925525	0.917198028844307	0.870238255536958	0.856725696240158	0.883165572260996	0.861913475190560	0.912100778924911	0.889442739751443	0.907194337209668	0.912848168112271	0.855801330474480	0.828214731235898
0.936443604193533	0.923575254375616	0.909814561352122	0.867340699612122	0.884569960224537	0.867551958991032	0.881705387882486	0.876588723085810	0.912775379743415	0.892416467520876	0.885552829631702	0.913518409289232	0.895446803220622	0.869864395730273	0.896814835311304	0.869953090887320	0.965870961435744	0.929874296553094	0.856420696147092	0.870897784801444	0.887062363915709	0.917217087053891	0.870194082128731	0.856720660102263	0.883129955653726	0.861974282553584	0.912145340368163	0.889491514566565	0.907119532577526	0.912766559719464	0.855874010770117	0.828153566946317
0.936425136387464	0.923690407130909	0.909758855953151	0.867382136672433	0.884620942335246	0.867482223388972	0.881783202810436	0.876706766545121	0.912812474188968	0.892486639172539	0.885563342211541	0.913489189910133	0.895397872772936	0.869829584497445	0.896904850361944	0.870144107361574	0.965889233441816	0.929854462313753	0.856482441429745	0.870998968227934	0.887049048565885	0.917290992755654	0.870280549241445	0.856830914511694	0.883161007688504	0.862013918465883	0.912141775222435	0.889585625783513	0.907151673952946	0.912736935826885	0.855892524776760	0.828153437004505
0.936357648249188	0.923670295191101	0.909705165643939	0.867383592498135	0.884590170740953	0.867538938397339	0.881730627602434	0.876790118131543	0.912868184613125	0.892517677523843	0.885578873149606	0.913381552723785	0.895374381253590	0.869774449834588	0.896887779038140	0.870303861097031	0.965867494153937	0.929772533030678	0.856472247569276	0.871029639555083	0.887095188106031	0.917268640831982	0.870296381234614	0.856911240150618	0.883280172750747	0.861867730246534	0.912150470903972	0.889622762910964	0.907226228018614	0.912762358426311	0.855988457494096	0.828072481343131
0.936415658407544	0.923637895272716	0.909674071174339	0.867381465425678	0.884634370874829	0.867647338318916	0.881744262440952	0.876783224073583	0.912967402806990	0.892606983776333	0.885587820910396	0.913291744640774	0.895289383594862	0.869809053567895	0.896857073736991	0.870250090378034	0.965737462765622	0.929814629549997	0.856400680644996	0.871038058470067	0.887253641056753	0.917262845283811	0.870309154064560	0.856966728187667	0.883331905288089	0.861756886490199	0.912129740021373	0.889674128841168	0.907189149923190	0.912736452637454	0.856133695967857	0.828088321420850
0.936412451166810	0.923618271918281	0.909608665365310	0.867361294965444	0.884580661650200	0.867675694252901	0.881626263052469	0.876827736817372	0.912966969445985	0.892623623826831	0.885521966204498	0.913156015125696	0.895208296488876	0.869782493452789	0.896828386048046	0.870153340779325	0.965826047418458	0.929828778044959	0.856256721771518	0.871106652195784	0.887307598861787	0.917171891253775	0.870199803564584	0.857089850107471	0.883176448359489	0.861684605136087	0.912055992445651	0.889735272372532	0.907078844320573	0.912691468191350	0.856188412682181	0.828137239842935
0.936365212095408	0.923544817357476	0.909621571068376	0.867247105430780	0.884499732777791	0.867627054989703	0.881590110655429	0.876851393611432	0.913092716002536	0.892630808564604	0.885481166236817	0.913081690607613	0.895197925100258	0.869662694765521	0.896770926382052	0.870097164642759	0.965776354969913	0.929807172174027	0.856139951168781	0.871179556855599	0.887304474012873	0.917182084503306	0.870151213234903	0.857214475622434	0.883120736914983	0.861629017527124	0.911973893380403	0.889754425200337	0.907021765156926	0.912593496763354	0.856242046060334	0.828125647517479
0.936365986814225	0.923408054864994	0.909627755026413	0.867265113016430	0.884430741349534	0.867630705099938	0.881552432044080	0.876883508295649	0.913073710057242	0.892650509498839	0.885514188545660	0.913026369302028	0.895146128919042	0.869544997586581	0.896734557484331	0.870136583434479	0.965756462563823	0.929789865130808	0.856033214338337	0.871276868368238	0.887271736586401	0.917132516655621	0.870125706066593	0.857342783138334	0.883083449860754	0.861460486899649	0.911953894654218	0.889714488127600	0.906999263254086	0.912528266553590	0.856221840449674	0.828026540964617
0.936392545396126	0.923356756110353	0.909600728147267	0.867271505920207	0.884399509082225	0.867524815529872	0.881616669978494	0.876761188890880	0.913084209960963	0.892728002569343	0.885499036909907	0.912921518855155	0.895110957354737	0.869546441547110	0.896729023628742	0.870111649301576	0.965801427913268	0.929897036764698	0.855971206133649	0.871293355290065	0.887194038868964	0.917041480739709	0.870136639041319	0.857334196682299	0.883055938451431	0.861347635313631	0.911970361737804	0.889619606765094	0.907080671004929	0.912508230933803	0.856190566135994	0.827861394820192
0.936468898866215	0.923307530867116	0.909563790818546	0.867295191778966	0.884405392650867	0.867417109740381	0.881704305338971	0.876615911346724	0.913062587158141	0.892696627530310	0.885499112028962	0.912922340726056	0.895183819519990	0.869559692186198	0.896820533227426	0.870139001911057	0.965835895299645	0.929910672969090	0.855958602967808	0.871281384650133	0.887280185656766	0.917029872148270	0.870151431236512	0.857271620586579	0.882986065842714	0.861298036169514	0.912080924653012	0.889591996510154	0.907141150520116	0.912416594783328	0.856189502248278	0.827766868905024
0.936486095687269	0.923323023300522	0.909640971054452	0.867321360355433	0.884417050668580	0.867409928924472	0.881867982811419	0.876559900945927	0.913105398029978	0.892696218361487	0.885555154579695	0.913003859898803	0.895171266141953	0.869477633369039	0.896961006982419	0.870145459510750	0.965891936032913	0.929948817376371	0.856015725262226	0.871310649523878	0.887242684817960	0.917036642670856	0.870334602171289	0.857280533681671	0.882955561622603	0.861359717314095	0.912261619726971	0.889664837531357	0.907215810826847	0.912375862801717	0.856187073393369	0.827713649520021
0.936484713572215	0.923290730615101	0.909722370919332	0.867413617333824	0.884418652510825	0.867389295490018	0.881894901342571	0.876572035567807	0.913100281578085	0.892778181632297	0.885612845404445	0.913113772359425	0.895237834060998	0.869509790390961	0.897087067818250	0.870213961148196	0.965932872311666	0.929945918331495	0.856100941336113	0.871369914276220	0.887179581299101	0.917032166815555	0.870368835653045	0.857265681843667	0.882971771483513	0.861424627782464	0.912397917430877	0.889596435603425	0.907262737990179	0.912477240213383	0.856263583507382	0.827622989672867
0.936628618560681	0.923272079299090	0.909814346719496	0.867490064156422	0.884550153988416	0.867442578171389	0.881953717349054	0.876530787505041	0.913196857596319	0.892863914135322	0.885576537540472	0.913178522747266	0.895248224711982	0.869621572476043	0.897216004895426	0.870216222676017	0.966010955096857	0.930066474106518	0.856132690252308	0.871404783091836	0.887134497664533	0.917034470880228	0.870443741113674	0.857201684670140	0.882965635265890	0.861506828523173	0.912584208197775	0.889632649235551	0.907347561540014	0.912570073263138	0.856399780129423	0.827559654584338
0.936674743241300	0.923381190607251	0.909730472511856	0.867553208367057	0.884612712842120	0.867504880510329	0.881912256284974	0.876655136099425	0.913236130098892	0.892989037424370	0.885404850883231	0.913083142032772	0.895228795180456	0.869694990009027	0.897292643044484	0.870306337220819	0.966231628869453	0.930078100590831	0.856209309522390	0.871539768147419	0.887125593473088	0.917047890247015	0.870386077250926	0.857227226349636	0.882873647425929	0.861524566894636	0.912723439969528	0.889744304753894	0.907374193368116	0.912711637311960	0.856474471945958	0.827507128727844
0.936711956535749	0.923477362159018	0.909684713846734	0.867518660486801	0.884677231867017	0.867477828839903	0.881990927427856	0.876754881833664	0.913352461634109	0.893116475200616	0.885315095274426	0.913048396855005	0.895326578597718	0.869660911728229	0.897286003565005	0.870416774967652	0.966281559302987	0.930106957556464	0.856306834663931	0.871655352528530	0.887168964631955	0.917157950683413	0.870378191257287	0.857283256524684	0.882895373647384	0.861514321636061	0.912753514457472	0.889854114752536	0.907447869194720	0.912842663887549	0.856573460903398	0.827406455395425
0.936727878964976	0.923492077427318	0.909654667245028	0.867540482265324	0.884688262707149	0.867481047614916	0.881996213976951	0.876839669358519	0.913342547644527	0.893181859001638	0.885339189818805	0.913051459504710	0.895441375840003	0.869594004443683	0.897309471970439	0.870512580847598	0.966248235824393	0.930018838569692	0.856326013911263	0.871699604699181	0.887184189583401	0.917242934722690	0.870412927499611	0.857361283751020	0.882991362061313	0.861463380855220	0.912862425920895	0.889906774376739	0.907505057221384	0.912926632943983	0.856623219619395	0.827250733143015
0.936627363384425	0.923558152896577	0.909673520019803	0.867546586409785	0.884648797509995	0.867485382689659	0.882049330407420	0.876883609504020	0.913417425651226	0.893271430257901	0.885294872974241	0.912971991307577	0.895537046560339	0.869620549568357	0.897221230302772	0.870560894341044	0.966152803983021	0.930008159837609	0.856304649978584	0.871727368040473	0.887111368478238	0.917213939599909	0.870413144981718	0.857384622785235	0.883056536849710	0.861398344217249	0.912994149710590	0.889878034876493	0.907581102038851	0.913015297967120	0.856671894239498	0.827097815510210
0.936572968890965	0.923634759342546	0.909639292911668	0.867587388845441	0.884668286264301	0.867467445494593	0.882072031420522	0.876904997908063	0.913461260116270	0.893280994486869	0.885267793740456	0.912927053751369	0.895680867709972	0.869606077919451	0.897179097426838	0.870742476752038	0.966018255661687	0.930012711508672	0.856350050665964	0.871727283798409	0.887125812072212	0.917270410754474	0.870384903541188	0.857412912186198	0.883039383189223	0.861352782800244	0.912986672293287	0.889959656909977	0.907555401205018	0.912996238394109	0.856680547222928	0.826997272265761
0.936557523828350	0.923663932783789	0.909624624998948	0.867631566677861	0.884700904847075	0.867450751226768	0.882079525965320	0.876976839486593	0.913429539947485	0.893334824859783	0.885310727559689	0.912868424849608	0.895654829159680	0.869521641453528	0.897216898645656	0.870889695191903	0.965954965000320	0.930063722106317	0.856414022634938	0.871787287664580	0.887069550554408	0.917308074882747	0.870450284613035	0.857508156254965	0.883037959600297	0.861342060973089	0.912927752928441	0.890084887353884	0.907563887408611	0.912989175365321	0.856692342610943	0.826973511010912
0.936471554080794	0.923546211167274	0.909605326229993	0.867703744823036	0.884708181054746	0.867490849382314	0.882019829363352	0.876986951079450	0.913396800970994	0.893330355184691	0.885427100833791	0.912820585109632	0.895654499654769	0.869398486968042	0.897221686843386	0.870966879360503	0.965899632451764	0.930061504135852	0.856440606380372	0.871789941390394	0.887088533801537	0.917296073954263	0.870411822926979	0.857554927879435	0.883088580684108	0.861208620449111	0.912920932453461	0.890105498356940	0.907597461718642	0.913081973796290	0.856767453177371	0.826903952366718
0.936510951904023	0.923420261816606	0.909669028959207	0.867709089051140	0.884798537272509	0.867496336911744	0.882069481213842	0.876938667943162	0.913409690779017	0.893397100538020	0.885509954209219	0.912856846176442	0.895609569187718	0.869436230662209	0.897265473198582	0.870843472294219	0.965772713317050	0.930205415562459	0.856436455233091	0.871785350302156	0.887194344419108	0.917327655438379	0.870454836460018	0.857520933576014	0.883175382409202	0.861124431194361	0.912958717376278	0.890098454185041	0.907576976867446	0.913114572205258	0.856856972454325	0.826974141194218
0.936587814819587	0.923438087164308	0.909753536121457	0.867747480753384	0.884800228879949	0.867492349602210	0.882050081080949	0.876934646993959	0.913307986837550	0.893375595899748	0.885551879208738	0.912953530236615	0.895585340174315	0.869551681872171	0.897367675820390	0.870749410216546	0.965806068945839	0.930296106071251	0.856394833602225	0.871816158243598	0.887235681587076	0.917304885917895	0.870405673210713	0.857533444246460	0.883114985747094	0.861170457385403	0.913041903639814	0.890051323884340	0.907528495400392	0.913181507525822	0.856862070020507	0.827083434183525
0.936573470432268	0.923471388100011	0.909862204082014	0.867672603637135	0.884725224592520	0.867490292686452	0.882124432240184	0.876928785387388	0.913363335793094	0.893328964879424	0.885585850613956	0.913038281218988	0.895642166565090	0.869688230196967	0.897458033327794	0.870729772166587	0.965700002334326	0.930350323651384	0.856388525224569	0.871843428274366	0.887237432547682	0.917355079878370	0.870435644534387	0.857568506853430	0.883121874732825	0.861300615003692	0.913114360633721	0.890060560866629	0.907516634863640	0.913274359832870	0.856866380450502	0.827137583239766
0.936618072741911	0.923494976629336	0.909951124314596	0.867681365969206	0.884643653965220	0.867586326311444	0.882123670760186	0.876959088698469	0.913288663014309	0.893275392049022	0.885670006625005	0.913134112409007	0.895653969784669	0.869841648116642	0.897578597604899	0.870843191191602	0.965645009510707	0.930370947117489	0.856342700018184	0.871870332070757	0.887281496921732	0.917374125585155	0.870429867945121	0.857667845985819	0.883165482545326	0.861367951499266	0.913191414466447	0.890060100037592	0.907567638187187	0.913395694986107	0.856847949385418	0.827068346109479
0.936717854634082	0.923555366924990	0.910024164465067	0.867693466369148	0.884629836443701	0.867572814828149	0.882157902777170	0.876887081674405	0.913266702533951	0.893304053688524	0.885704010672637	0.913133830976661	0.895671566054466	0.870045281989535	0.897634358469063	0.870866986687988	0.965650760934019	0.930479274589880	0.856337994868407	0.871824024961602	0.887247227223272	0.917281692346163	0.870389811971781	0.857690336840777	0.883275277190485	0.861433356510821	0.913162823392766	0.890035661563767	0.907737570013621	0.913505514074629	0.856883653333509	0.826930354296094
0.936805703021007	0.923572806166314	0.910011169585223	0.867738213182439	0.884678226923159	0.867583041172945	0.882222553843350	0.876843979500478	0.913252646213133	0.893263377661061	0.885750762910094	0.913143523212144	0.895796007606687	0.870088435577226	0.897733132032101	0.870935942073461	0.965643204765350	0.930483698976826	0.856387957389433	0.871761992299832	0.887261361466900	0.917267079798168	0.870376097912802	0.857671269198230	0.883411866524001	0.861476584094326	0.913219905197778	0.890096051934311	0.907820129435528	0.913470367084678	0.856925608609571	0.826827151091353
0.936844962247525	0.923703570283457	0.910047959371180	0.867823930892743	0.884687382551354	0.867650928699435	0.882303745890640	0.876877821923258	0.913260928366810	0.893274566508891	0.885795046834919	0.913151805035040	0.895813851191782	0.869998912794252	0.897819832948375	0.870968763140010	0.965675548454525	0.930559176591123	0.856405313183970	0.871761128976154	0.887184695938775	0.917301413648158	0.870502069254139	0.857751143549745	0.883481038951908	0.861579711169091	0.913242691797949	0.890222168714603	0.907874193318799	0.913473025977233	0.856931685619061	0.826765093754553
0.936851387846089	0.923751313720442	0.909998266153033	0.867941000092666	0.884721915837885	0.867673596571088	0.882272890618047	0.876935086898916	0.913166823968029	0.893306306819737	0.885800959577990	0.913150470507369	0.895906708500062	0.870035956252403	0.897835888662617	0.870986213224177	0.965669971311029	0.930578917192817	0.856426715087573	0.871793717586036	0.887118335613133	0.917385787393381	0.870538525329500	0.857804070777831	0.883511820798247	0.861569835973227	0.913215333656944	0.890195125749146	0.907868543412688	0.913543928946093	0.856918417684636	0.826655556639334
0.936976820157055	0.923766486443811	0.910015760216204	0.867967603416449	0.884865941320625	0.867756445525947	0.882317540866866	0.876904109730624	0.913160035051012	0.893354018957945	0.885800181348336	0.913116987487502	0.895883332925729	0.870183703339168	0.897847082994080	0.870924695172727	0.965684783687027	0.930702237543149	0.856398529402054	0.871832469778265	0.887094485565288	0.917472275606028	0.870637406820183	0.857788340965042	0.883494892160175	0.861546162470781	0.913352474604446	0.890203775909389	0.907893644496607	0.913488851474606	0.856950701636828	0.826580903550219
0.936992188158899	0.923856320929862	0.909975275924199	0.867953553053183	0.884895281289512	0.867785380248865	0.882217588301843	0.876981638972082	0.913121662772819	0.893429499743641	0.885741252705525	0.913007043023649	0.895837491262548	0.870199642028795	0.897820871210888	0.870904683218865	0.965876756539982	0.930822020307758	0.856324891947957	0.871950809794072	0.887076809832737	0.917494264975591	0.870540339017320	0.857839472480387	0.883422219762395	0.861512870445271	0.913411701937042	0.890239853292205	0.907900869479727	0.913438222732828	0.856908405868389	0.826564243631234
0.936911567509441	0.923887375314394	0.909982431318254	0.867857909721108	0.884902787376004	0.867660421974111	0.882140663677140	0.877009666072314	0.913145713464298	0.893447711960152	0.885735870818903	0.912951703424149	0.895850871799081	0.870105787908092	0.897696417857705	0.870808660321764	0.965890165435215	0.930934721680704	0.856243045108858	0.871996945799709	0.887067899187748	0.917552120270990	0.870431022329296	0.857940495002436	0.883433937434765	0.861440630083126	0.913327551543601	0.890159835824852	0.907954277994532	0.913395965370949	0.856848314458385	0.826512455703572
0.936887530576528	0.923823777668790	0.910017456188385	0.867835170497067	0.884886415664965	0.867556863212232	0.881987883827429	0.877017756645428	0.913022755013913	0.893370027379264	0.885757653483687	0.912946253246292	0.895805564882190	0.869966371044133	0.897646651879068	0.870688011355017	0.965827805448270	0.930902169065459	0.856104632278294	0.871894291554595	0.887016208337365	0.917518471951627	0.870355920430514	0.857964194607363	0.883463297370562	0.861347779779700	0.913306978305915	0.889963958290851	0.907947216094527	0.913293712730954	0.856754929669850	0.826397251698315
0.936828460865365	0.923846820904173	0.910035751947726	0.867812809096893	0.884853138321170	0.867485503761672	0.881921232694927	0.876975392206820	0.912989881075880	0.893294438362893	0.885710329011731	0.912860865800094	0.895752278893067	0.869984883388497	0.897545568556059	0.870583751094133	0.965738490668884	0.930853446294146	0.856003510975955	0.871773348824202	0.886882694334427	0.917399176793942	0.870236649230946	0.857851265867119	0.883425441015618	0.861254775691432	0.913344533362338	0.889763870840152	0.907938778561763	0.913255656346512	0.856681836100123	0.826300386819987
0.936786226951550	0.923928101218860	0.909912713442926	0.867825186466071	0.884886170170964	0.867407407403866	0.881888659122373	0.876936488064831	0.912914368355001	0.893170262188155	0.885659453610401	0.912840826794845	0.895745543687403	0.869968088938577	0.897543925243013	0.870653378372226	0.965676060920845	0.930758869472516	0.855979962054855	0.871631621198679	0.886834411049052	0.917340443434499	0.870114330460382	0.857777879703269	0.883371921476405	0.861249194480882	0.913365062215214	0.889756082237861	0.907850557918935	0.913087273284313	0.856623828750709	0.826281991367872
0.936719051846959	0.924019301710359	0.909815227895044	0.867793860648493	0.884964070177606	0.867371236722811	0.881928114637643	0.876984832738031	0.912832785237451	0.893117824517736	0.885664116816950	0.912854905577403	0.895712991303217	0.869946584497192	0.897634668172970	0.870706314298457	0.965652366264620	0.930662337120720	0.856033260408819	0.871571838748341	0.886707298140780	0.917327157639448	0.870160022517170	0.857825705137558	0.883360783901098	0.861331914467071	0.913353115592648	0.889823829114509	0.907847892615532	0.913013673527164	0.856525642519559	0.826326271666798
0.936608073743721	0.924031340693418	0.909684173777546	0.867765303884684	0.884968824465716	0.867477585857611	0.881874808455833	0.877016117670436	0.912763141463592	0.893028608996516	0.885633638380201	0.912860434255626	0.895724944066603	0.869952099804264	0.897611309238954	0.870766043679824	0.965592349281907	0.930531774375416	0.856040644084417	0.871487753297553	0.886660708393884	0.917255777376195	0.870150428487791	0.857874721456031	0.883429679340502	0.861285831210834	0.913337517153464	0.889874263529088	0.907872537001544	0.913090290676855	0.856506874360407	0.826280657982996
0.936595345752842	0.924049445217318	0.909584898053701	0.867726762333737	0.885038661430154	0.867643269328220	0.881906289519341	0.877014272805508	0.912738390608534	0.893011903201935	0.885606025353486	0.912906033539704	0.895659948375826	0.870134045672285	0.897603497018592	0.870681900254900	0.965453948479084	0.930567935421387	0.856023624822912	0.871430862202660	0.886732532038153	0.917209383453033	0.870208748648826	0.857933280377529	0.883458446296532	0.861322437575941	0.913307767950953	0.889974704415310	0.907807563871344	0.913185128508777	0.856540759169353	0.826344607648305
0.936551191814915	0.924100803198092	0.909443871113121	0.867736856373654	0.885005848112976	0.867760863702487	0.881871956004497	0.877120983602347	0.912668588718485	0.892967673951352	0.885533999391430	0.912953013877847	0.895597920732859	0.870276165960765	0.897631604103980	0.870636994115400	0.965539993200718	0.930601513061884	0.855978986728456	0.871467273580674	0.886754335461167	0.917081812419990	0.870160600807963	0.858051360293179	0.883293274789084	0.861417153129227	0.913275722292026	0.890105425755212	0.907674412423963	0.913312526959540	0.856509426191154	0.826441270365714
0.936486634320891	0.924096927821330	0.909420687411130	0.867657366053436	0.884998364647730	0.867807214030385	0.881923891200502	0.877269062280255	0.912817590524145	0.892976325245736	0.885451004624545	0.913038512454952	0.895602273960765	0.870372013687085	0.897659491614323	0.870726784609598	0.965505097729268	0.930630369917375	0.855990538669451	0.871558192260052	0.886786295747504	0.917050880820508	0.870204615159967	0.858202741421115	0.883217227099461	0.861527061807209	0.913266452418016	0.890278426649852	0.907611413146703	0.913427966244358	0.856517739651997	0.826479204579692
0.936478092716862	0.924038078368311	0.909463216020903	0.867700101875473	0.885036309923034	0.867915726879623	0.881929775978471	0.877476637429339	0.912877131477330	0.893054572870304	0.885423492837577	0.913094319387954	0.895562154874505	0.870442842297494	0.897722826056383	0.870956806232420	0.965492706289009	0.930638668922578	0.856008609814192	0.871707562224047	0.886811950770661	0.916980682487067	0.870250267894567	0.858386789709459	0.883179949608443	0.861533305882571	0.913315150252749	0.890411226017213	0.907628266299340	0.913546868408344	0.856491674357052	0.826419941332336
0.936501178828657	0.924012568405086	0.909476130855044	0.867745347243984	0.885120381618066	0.867942516541107	0.882005474741354	0.877510501577902	0.912984152913839	0.893190945632349	0.885353406410028	0.913075302664428	0.895531164347712	0.870564644328018	0.897797117142233	0.871075426497972	0.965513787556301	0.930755830699420	0.856023325217890	0.871782033358651	0.886785739746759	0.916869363230353	0.870312989339002	0.858432723403060	0.883160382439216	0.861521239318881	0.913324801377101	0.890489312492762	0.907738495772949	0.913670776087601	0.856435218869158	0.826291509491381
0.936559751536870	0.923979320292753	0.909474715022461	0.867790027010877	0.885167806039021	0.867928919565154	0.882072919840805	0.877502648120713	0.913034822951099	0.893211475481779	0.885326377782773	0.913094004404813	0.895608712909974	0.870643468972452	0.897949289661401	0.871182612045029	0.965519139243959	0.930811712610975	0.856070390356781	0.871807039238807	0.886907723460970	0.916847654745861	0.870370213039667	0.858459401168300	0.883133758182848	0.861519005425629	0.913379041205617	0.890609309555879	0.907813182965430	0.913614654262940	0.856401006106538	0.826214309102109
0.936601503956546	0.924005880280084	0.909591506202878	0.867813116161155	0.885200495326935	0.867975471527839	0.882170053271583	0.877494681334831	0.913090030010456	0.893248018696986	0.885361547550281	0.913151922380462	0.895619328308619	0.870596161087996	0.898089383911466	0.871236918831292	0.965546855012461	0.930902156298191	0.856133243886686	0.871876388265553	0.886911098936491	0.916864415752796	0.870518913866954	0.858552809504495	0.883110096552017	0.861605172233944	0.913475176015891	0.890753034518775	0.907869376636285	0.913531452544935	0.856336798734659	0.826154016291361
0.936677626127322	0.923957113458119	0.909699683569413	0.867847033783034	0.885210989308536	0.868006470630576	0.882121574125257	0.877519243430568	0.913040590753634	0.893323903659764	0.885419890883397	0.913232283898097	0.895740251223257	0.870578275108419	0.898173169670770	0.871258460099295	0.965549956352368	0.930948504242324	0.856195612011157	0.871940125004587	0.886916849021367	0.916870660520292	0.870458276617178	0.858565623228625	0.883149975550332	0.861600470742118	0.913485954969559	0.890674092892467	0.907888099501621	0.913532097466395	0.856319831780618	0.826066624269706
0.936876273571323	0.923879910669765	0.909772915470760	0.867762761178225	0.885343187160567	0.868066533364885	0.882122733250453	0.877442549191161	0.913036694004620	0.893340529781199	0.885420477294973	0.913227573835915	0.895784617293949	0.870608981803216	0.898253296211037	0.871157194338260	0.965561333016194	0.931116244864410	0.856234172873044	0.871904995648492	0.886892594664829	0.916875239500703	0.870438050244972	0.858534813749482	0.883185189902781	0.861585635027447	0.913583504785090	0.890618641818039	0.907950699668788	0.913496898214079	0.856344243965341	0.826017626588431
0.936953214739214	0.923935401426792	0.909689380424844	0.867637956081579	0.885408256513217	0.868080944349044	0.882035940131935	0.877453967616075	0.912973395906429	0.893308974889820	0.885295815578183	0.913048466628338	0.895799317795431	0.870603896139260	0.898330704594710	0.871129391122850	0.965724749128902	0.931220597564079	0.856300690716435	0.871921449029502	0.886884211659410	0.916843994191043	0.870288916176205	0.858596774047116	0.883164291270791	0.861513382344764	0.913615981573319	0.890610366352423	0.907940284347673	0.913541599239214	0.856310619594629	0.826000681008587
0.937005728927649	0.923954754689997	0.909638083834997	0.867413543776151	0.885474336490262	0.867972643729688	0.882084073141987	0.877405792910886	0.912987860345357	0.893241832529192	0.885294660666322	0.912947299814856	0.895950811957136	0.870503906896794	0.898305617184895	0.871123959197819	0.965725797836155	0.931323770647608	0.856391798469717	0.871880752329112	0.886947394338700	0.916850639004282	0.870197022873314	0.858641854150102	0.883256733207712	0.861434556473502	0.913571232672389	0.890605943602242	0.907941823496129	0.913575843389043	0.856287650470252	0.825954510835829
0.937050806051174	0.923887746785305	0.909648205178045	0.867270170628499	0.885495080353170	0.867925571872557	0.882065007852468	0.877361604931326	0.912875019710338	0.893114968181181	0.885404643905869	0.912899264600215	0.896109092389518	0.870403304509377	0.898298637951636	0.871119827534599	0.965686113800424	0.931277499555720	0.856394921271054	0.871755203013518	0.887000324965310	0.916813447806114	0.870193329218734	0.858704289758818	0.883399714340088	0.861348631678116	0.913638969848001	0.890538095112403	0.907909770208898	0.913581870284176	0.856210006859258	0.825883799706928
0.936953873143838	0.923908636651193	0.909697959184684	0.867141041041741	0.885479368003833	0.867879303703708	0.882121846592854	0.877304205394213	0.912890140959830	0.893009546953668	0.885448001195603	0.912797284288757	0.896230477817441	0.870409973471313	0.898210161812841	0.871112448426587	0.965612769462606	0.931318287616850	0.856377257085340	0.871606913985734	0.886952636344104	0.916699792019133	0.870181896595101	0.858716754881872	0.883488956938182	0.861285021340212	0.913779982828408	0.890429513497594	0.907938866394458	0.913649051653973	0.856159363954291	0.825808727424038
0.936836108678934	0.923973693979646	0.909689077710032	0.867128986128165	0.885552738005377	0.867811120932503	0.882241261792626	0.877275894223145	0.912931249173316	0.892896038733438	0.885446600308175	0.912806532580837	0.896386551627398	0.870430045015487	0.898207324363161	0.871272870924478	0.965542242096366	0.931378199447382	0.856425680997888	0.871504848776719	0.886994393706704	0.916704223674849	0.870197571885800	0.858750083581861	0.883482174747740	0.861296974270833	0.913839726367800	0.890458696208776	0.907861996370807	0.913635217127688	0.856131567826521	0.825798937319487
0.936744557295021	0.924013037934872	0.909695734904970	0.867182337339548	0.885676057852699	0.867806729832095	0.882418942970784	0.877351818762755	0.912915274157760	0.892938500421620	0.885464733920435	0.912868070497767	0.896361012057348	0.870414225640591	0.898295750950213	0.871421704692726	0.965546474975079	0.931499551352899	0.856546034915347	0.871549457882394	0.886992692502811	0.916752590738499	0.870355115971861	0.858859158738224	0.883476818130024	0.861389188353258	0.913858664840473	0.890602851658076	0.907796345054260	0.913663878636340	0.856160550806513	0.825856272013264
0.936571452923525	0.923947757250101	0.909643898752499	0.867332134146635	0.885776353701806	0.867922553604851	0.882502853983579	0.877396126712621	0.912955143527127	0.892985809798320	0.885496500585482	0.912944362990820	0.896311039841739	0.870352907342455	0.898327929756346	0.871518834883860	0.965524102779785	0.931542520626458	0.856631107941381	0.871585694479851	0.887115226942760	0.916784600235103	0.870466802082260	0.858914114295427	0.883505758118726	0.861380303517778	0.913882279567269	0.890674015923611	0.907784077343534	0.913815460860893	0.856247949291492	0.825861090180470
0.936545803808575	0.923886573522590	0.909632998243823	0.867427603618776	0.885947711733725	0.868042243834945	0.882652926991017	0.877397054463428	0.913025623712465	0.893106136874256	0.885454061751433	0.913055793429831	0.896170356266935	0.870438359222691	0.898369493673000	0.871387172522245	0.965431912091312	0.931657947826768	0.856728871483570	0.871655859963419	0.887361869345847	0.916853574629388	0.870675656325397	0.858905371426079	0.883552029196744	0.861433412858021	0.913927934026456	0.890721542641664	0.907724647053909	0.913863761327287	0.856436372051813	0.826000981893935
0.936602145885215	0.923913037956096	0.909625787099755	0.867567351894423	0.886020673139798	0.868128694710467	0.882715934058271	0.877483854172279	0.912966573358029	0.893178069108564	0.885380520624065	0.913177474388362	0.896040618393508	0.870554253511154	0.898458848089901	0.871270655371479	0.965497199798088	0.931713601996385	0.856816490408312	0.871767605733543	0.887529055440661	0.916848278487137	0.870752525871040	0.858916550770150	0.883432078004996	0.861566537610286	0.914006327695024	0.890687198196452	0.907662126625397	0.913889978512082	0.856563615528281	0.826158672229839
0.936589952362132	0.923933978884051	0.909669309565910	0.867550698067742	0.886030470951189	0.868152520033613	0.882845268745615	0.877553979248752	0.913062273322085	0.893227838072451	0.885321588022991	0.913253719162501	0.895992619327365	0.870619235452388	0.898491847296203	0.871199704946692	0.965383929509994	0.931704516984442	0.856909320722770	0.871892661002852	0.887620744495943	0.916896348161629	0.870874935940359	0.858972272763672	0.883361866362401	0.861706226825424	0.914056753799223	0.890698794287060	0.907634823927089	0.913895617576079	0.856652294903551	0.826249962813204
0.936658192466047	0.923943245045156	0.909695128621751	0.867547542891331	0.886023720481861	0.868216334320378	0.882853204798552	0.877614449475433	0.913055330440916	0.893239538161181	0.885329807506476	0.913332729972537	0.895949044169985	0.870679894916774	0.898557500355944	0.871245357608895	0.965328563327036	0.931660451917197	0.856959228492720	0.871997613192453	0.887729073850253	0.916892280605438	0.870900367370752	0.859048190839889	0.883316175927072	0.861690401904998	0.914108854933067	0.890658849130034	0.907690440287731	0.913926913451673	0.856659677737220	0.826208872890800
0.936789182679402	0.923936114966287	0.909729967019341	0.867513966632331	0.886039183296768	0.868160423828696	0.882841216517881	0.877511813040999	0.913054422376901	0.893299033941721	0.885334185458857	0.913292140014870	0.895915419252256	0.870766329400277	0.898568884571676	0.871187913896322	0.965355143296971	0.931687151108413	0.857020994508718	0.871974086630031	0.887734548621688	0.916790763592027	0.870843320600131	0.859015184489785	0.883325871821820	0.861625810379759	0.914013800412527	0.890567291670956	0.907856441423981	0.913931266119150	0.856682287544055	0.826102796333467
0.936881886212636	0.923865314454993	0.909691018292703	0.867466896529970	0.886101556518499	0.868105566320451	0.882820083741298	0.877407075680018	0.913003432883503	0.893240990459931	0.885373505345027	0.913234049225214	0.895980578763484	0.870689031623060	0.898620306020921	0.871180031908985	0.965388949235298	0.931613720338785	0.857082133646406	0.871896454240198	0.887816325391232	0.916734219133387	0.870735770341069	0.858931898119111	0.883367324666542	0.861560382269821	0.913958633538988	0.890541214607754	0.907956482901694	0.913784905858765	0.856685507155142	0.826045414553079
0.936884865244534	0.923907383215062	0.909716796458578	0.867452622866947	0.886115014606067	0.868070474048615	0.882798529757385	0.877337512830636	0.912944240473547	0.893201752010812	0.885408611445601	0.913202426704443	0.895970847059530	0.870545507078762	0.898664418231417	0.871092819322436	0.965466316329485	0.931629501908177	0.857097337413810	0.871844657260020	0.887807938234798	0.916720321835094	0.870743034550268	0.858932525952681	0.883375677990352	0.861597493906292	0.913869868400426	0.890571292997139	0.908025496259719	0.913715151435055	0.856657845903956	0.826039915531942
0.936838053941697	0.923858980388022	0.909669236176083	0.867551638273712	0.886161652299039	0.868051703872196	0.882658874325898	0.877287024905743	0.912786389722897	0.893149805344643	0.885411625839360	0.913209769059442	0.896055599515436	0.870551241975417	0.898627501148021	0.870998634541953	0.965527873348638	0.931656928732261	0.857087002531296	0.871795504399189	0.887790256674793	0.916762417442292	0.870621643621785	0.858867087377451	0.883408330594538	0.861600544510206	0.913743767728257	0.890443760540507	0.908014460907978	0.913742291324479	0.856584692717988	0.826010143475464
0.936867047894497	0.923787744536948	0.909685622272261	0.867601749339604	0.886326239480097	0.868155994043496	0.882612989589494	0.877191995134732	0.912660762787672	0.893094016822690	0.885364413382192	0.913201822298503	0.896011562540635	0.870717065020248	0.898600923392865	0.870842170354590	0.965583072023087	0.931800592996373	0.857022119820339	0.871713987156145	0.887794370313218	0.916791050085641	0.870625482289672	0.858763165873326	0.883408508913949	0.861674555239512	0.913778977280749	0.890413957074540	0.907994709126374	0.913712097955800	0.856547145209158	0.826006137390695
0.936760572515754	0.923815171234090	0.909626051489162	0.867668522467086	0.886388105703926	0.868252746969955	0.882477652594290	0.877230004372136	0.912547688191425	0.893054483393860	0.885238650896187	0.913160460800357	0.895899985242649	0.870821777989781	0.898560797708140	0.870778893710493	0.965785883232965	0.931948704457172	0.856942630125433	0.871719843044642	0.887813418120441	0.916793651265510	0.870510847473853	0.858776775678916	0.883298825951551	0.861799006554110	0.913779099907383	0.890462339300716	0.907947761894889	0.913742415301333	0.856446514052252	0.826047034470703
0.936573521175172	0.923836856990584	0.909597701889237	0.867639468829940	0.886454646212282	0.868245398466184	0.882427171937307	0.877268070529720	0.912569409487368	0.892997191531571	0.885189376314147	0.913207650324010	0.895832699720501	0.870840226572431	0.898452520851273	0.870722782264236	0.965811779293025	0.932101527307123	0.856899436766439	0.871695523595645	0.887866791038671	0.916888724474262	0.870455184931051	0.858850265881656	0.883295600869809	0.861870935726193	0.913686237174903	0.890471418810318	0.907921096475647	0.913820852549722	0.856336878241455	0.826047284525771
0.936503910569610	0.923813618673823	0.909648857664045	0.867672509923128	0.886507378079703	0.868263268456728	0.882348764825986	0.877286656148788	0.912481138756820	0.892864615406568	0.885208734843033	0.913303534789098	0.895762137057965	0.870804128897365	0.898467910430920	0.870702160153445	0.965835895318336	0.932153317188105	0.856860492562877	0.871576462153191	0.887910061890705	0.916916719945403	0.870472311791119	0.858909886107381	0.883314417547516	0.861912897843285	0.913699078480112	0.890412440374379	0.907821974319420	0.913850941145392	0.856234862558632	0.825980125761800
0.936462493951632	0.923900059141433	0.909714800975960	0.867715944288380	0.886522853337539	0.868280229298610	0.882357333422090	0.877292868146665	0.912469266404117	0.892808309171524	0.885167413811652	0.913293609703626	0.895698932005210	0.870812614264471	0.898407814127471	0.870703219081735	0.965855778265804	0.932185156021535	0.856866573397292	0.871475395560987	0.887863703567680	0.916850821432403	0.870414932068244	0.858869097643199	0.883262179283137	0.861928333773706	0.913773765953382	0.890333221115687	0.907735893240990	0.913960330974324	0.856195248864892	0.825928411821030
0.936472561638651	0.924059815679647	0.909629962756074	0.867793685177301	0.886573353867750	0.868218854872500	0.882396292479185	0.877320313164455	0.912410142547030	0.892723384033886	0.885110037308358	0.913308401358330	0.895663537224818	0.870797748215465	0.898404508023626	0.870863979190577	0.965885122681529	0.932159522001278	0.856907747840607	0.871399942780140	0.887915822996198	0.916839929270863	0.870351767100334	0.858849992593469	0.883192351111742	0.861983256273626	0.913797737144567	0.890404340942783	0.907579377542132	0.913923597487913	0.856207047073041	0.825945344864482
0.936470451198066	0.924171695090283	0.909569479721062	0.867808997840685	0.886665164755787	0.868185465123726	0.882458640063469	0.877418356398910	0.912368298756344	0.892725297609785	0.885114208668951	0.913264671654221	0.895578742717027	0.870748634487439	0.898476510755232	0.871034753638761	0.965906963790482	0.932130735385172	0.856963590126505	0.871437619370611	0.887895438736584	0.916884194485487	0.870424721521437	0.858945080176381	0.883200025493269	0.862026499083792	0.913779143552224	0.890507319871600	0.907539176091296	0.913923364863060	0.856145515118361	0.826019549739641
0.936401937301833	0.924154850923877	0.909488841054462	0.867795273953522	0.886670558703456	0.868264211307072	0.882406948395719	0.877465595698621	0.912339475596817	0.892680444291675	0.885101174043434	0.913148310653788	0.895546606485865	0.870670623996936	0.898461244564259	0.871171729317791	0.965887797646352	0.932060430738255	0.856964044668239	0.871393451271379	0.887937960914831	0.916850139684333	0.870435901459832	0.859007086106389	0.883296471567764	0.861911035554174	0.913765341213304	0.890521212220670	0.907562539434266	0.913975036800790	0.856134276767281	0.826023794732807
0.936405737512336	0.924118476392569	0.909420246592825	0.867783281742227	0.886759619247491	0.868380220131479	0.882414838059667	0.877400493542295	0.912353540566625	0.892697924418767	0.885081116365475	0.913050647097823	0.895433503895514	0.870690319756049	0.898428478954198	0.871096132455317	0.965754419516798	0.932098221953201	0.856902810306435	0.871329509501313	0.888097594783465	0.916829947386873	0.870462718661771	0.859041970476081	0.883336944006484	0.861836338239803	0.913721233988339	0.890555339068134	0.907487554647612	0.913976573704647	0.856174687233037	0.826139194566761
0.936365214603114	0.924092486880549	0.909319178612610	0.867790138930642	0.886772870627958	0.868410950649965	0.882317300306067	0.877415136122310	0.912285277671399	0.892627427033019	0.885000598870321	0.912942557733577	0.895356103488137	0.870645782948966	0.898425382810353	0.870986385947373	0.965837991515119	0.932113437628346	0.856781889400122	0.871312184341400	0.888163992240585	0.916726258417267	0.870376400722066	0.859146885831330	0.883174355074007	0.861826511581375	0.913642378861943	0.890599006051233	0.907352020623959	0.913959402505691	0.856133467394101	0.826272352262611
0.936289682222037	0.924022618565529	0.909302972096031	0.867715471674838	0.886786839348437	0.868374170071035	0.882312590961982	0.877445370813996	0.912376817776633	0.892573500948011	0.884947495668142	0.912910693196620	0.895342854329427	0.870517231951208	0.898411052561597	0.870933074215219	0.965774903584880	0.932118390310123	0.856712770017200	0.871327856585008	0.888179330560798	0.916732862170419	0.870377824629322	0.859273112380349	0.883113227300334	0.861825772727406	0.913546671884630	0.890628424851336	0.907281176552003	0.913902247365014	0.856087683032796	0.826339960447304
0.936270221848268	0.923902244170669	0.909310001052067	0.867748017907655	0.886815151704492	0.868416660366909	0.882314974282556	0.877533609151470	0.912327112765324	0.892560155845478	0.884939479063306	0.912919459588497	0.895305539276448	0.870434110882404	0.898395062694656	0.870984821710563	0.965747498755011	0.932123777079066	0.856672951102231	0.871379637603111	0.888172597585078	0.916690539110397	0.870396210423724	0.859418535444785	0.883082124696623	0.861719058847238	0.913527251749566	0.890597755638447	0.907260942154915	0.913884203957917	0.855990696425610	0.826325873918793
0.936301457322976	0.923878248728352	0.909294148940873	0.867749923756818	0.886858656252774	0.868373406977089	0.882400351889032	0.877473475904054	0.912312056184766	0.892613028898534	0.884895666961695	0.912894245184688	0.895280150984718	0.870476145335595	0.898398806880093	0.870971755308389	0.965803262932713	0.932259398627301	0.856675385669186	0.871370016241731	0.888129722650510	0.916603467001683	0.870445894378722	0.859434763378193	0.883068510518338	0.861651215376613	0.913525346980524	0.890529043783790	0.907331033900707	0.913913194590112	0.855894585328781	0.826243930820674
0.936395417534987	0.923879399635320	0.909284557071252	0.867765273718568	0.886913940887923	0.868308112222100	0.882515695350192	0.877392883241980	0.912267011575807	0.892561380874278	0.884873648442826	0.912980588142326	0.895353781513385	0.870527472434471	0.898507925921163	0.871024113055288	0.965835494659977	0.932329085675963	0.856729284585687	0.871345019284790	0.888245552789370	0.916593000581415	0.870511653924077	0.859413105902503	0.883028744561990	0.861652937811186	0.913623796979422	0.890549078969128	0.907372684826781	0.913844889358115	0.855846389886337	0.826238482748091
0.936445899547858	0.923941151738852	0.909407135069035	0.867780644109481	0.886974704734080	0.868329924275298	0.882689108315558	0.877383164908481	0.912286419819144	0.892544660735948	0.884933368949930	0.913133897503659	0.895322241464813	0.870477191205490	0.898647756292278	0.871053467773045	0.965877509087688	0.932411504604265	0.856836560767692	0.871353840768853	0.888249274207595	0.916582191394877	0.870739283644658	0.859462578309111	0.883007556672189	0.861780344103772	0.913785552982633	0.890668980906088	0.907431054761126	0.913806230113058	0.855789736439568	0.826269922069737
0.936501180269768	0.923937282553684	0.909505802057226	0.867849358459249	0.887013290094058	0.868325770016884	0.882745605911344	0.877445209237668	0.912258750860704	0.892604426052402	0.885009875178712	0.913311255054232	0.895375185154920	0.870531480087829	0.898761562404585	0.871123230900128	0.965907894000575	0.932455571357309	0.856969180689303	0.871404755840231	0.888226568151910	0.916551122760568	0.870818063750658	0.859465487009178	0.883052508146749	0.861903013705104	0.913879895229430	0.890646026218461	0.907455286782389	0.913906376529765	0.855828972469271	0.826274323252886
0.936698823236531	0.923913486890482	0.909602147423441	0.867886826440021	0.887169472704842	0.868366941460884	0.882816555091146	0.877435745374947	0.912346767500724	0.892680359803499	0.885000859840511	0.913420508268298	0.895340148855715	0.870661034729815	0.898873811991393	0.871122716173864	0.965964181105101	0.932591987211159	0.857039450155189	0.871451141423140	0.888196794370134	0.916540853004144	0.870934670418491	0.859412783371944	0.883064582282677	0.862012624033853	0.914007830565250	0.890739844405072	0.907501634419225	0.913983434042536	0.855954567935221	0.826293070439670
0.936798484409594	0.923990381364517	0.909520385047558	0.867916055453420	0.887239476946501	0.868397373477138	0.882790104871870	0.877583515410373	0.912364260187281	0.892796921810041	0.884842006027284	0.913355235976157	0.895272835223402	0.870733405944150	0.898916695970442	0.871200031838610	0.966184521811745	0.932618640428426	0.857146764572414	0.871602147960011	0.888185202668918	0.916533601418317	0.870917843135562	0.859460438895496	0.882964434358036	0.862031758541734	0.914081226873193	0.890893928045884	0.907496009598910	0.914108903842011	0.856037300895679	0.826328719466953
0.936863425661929	0.924017125037839	0.909455435383321	0.867831549301637	0.887281934261068	0.868326080231144	0.882881822619769	0.877698251220060	0.912473212331502	0.892930825561029	0.884766054525549	0.913335959097108	0.895320384108501	0.870684492027653	0.898864079478551	0.871307807210341	0.966231400480679	0.932633892973463	0.857255807131394	0.871747202835932	0.888224260800904	0.916619259176295	0.870953379965616	0.859540866578768	0.882976233349525	0.862006094800401	0.914026594244510	0.891035982719008	0.907527530656502	0.914207622826948	0.856150298388998	0.826310510612826
0.936889048083043	0.923971954081930	0.909432469133947	0.867808177971675	0.887271389916136	0.868315046835753	0.882906843546038	0.877805618992776	0.912461460363576	0.893000276870291	0.884796582402771	0.913326756037292	0.895393281518434	0.870617514496203	0.898837550414762	0.871398738094877	0.966203970390818	0.932516848052190	0.857280942105707	0.871809855215860	0.888245102495381	0.916693014948421	0.871040245038984	0.859643648389334	0.883046641165319	0.861956928508716	0.914051502615752	0.891112289088994	0.907540042432745	0.914264447320950	0.856210114549777	0.826234659097424
0.936794668003092	0.923988555570713	0.909451440400419	0.867763443629888	0.887204142977056	0.868297135650657	0.882970570889922	0.877847375808863	0.912514801624179	0.893079248098031	0.884753101591946	0.913226752758330	0.895449521210177	0.870635310380394	0.898694122745659	0.871423399908952	0.966116467246494	0.932464343822748	0.857258312948964	0.871840862804866	0.888173178958160	0.916655215511352	0.871079761108708	0.859679457116593	0.883084976827823	0.861878922848342	0.914111404181787	0.891095857824432	0.907574208237515	0.914329721050146	0.856256686069192	0.826152146088603
0.936723481093282	0.924028854757552	0.909422619632563	0.867757503899750	0.887198693811430	0.868254571310258	0.883004500878195	0.877836796319168	0.912535661565968	0.893077052891360	0.884714514026642	0.913170778095657	0.895556163821867	0.870615716129485	0.898606446752589	0.871565269166625	0.966014517242508	0.932439736241821	0.857315355944058	0.871830589446017	0.888193482921805	0.916701049381375	0.871089765603901	0.859719045137896	0.883038738309260	0.861814866685164	0.914056817239490	0.891161639522960	0.907506664048617	0.914297687716060	0.856270633702150	0.826121951368149
0.936698593247254	0.924012144846481	0.909413390997876	0.867745425370415	0.887212390594944	0.868226205054684	0.883023667006933	0.877864068711974	0.912497649903322	0.893118274525952	0.884752273019723	0.913106435003357	0.895489513317236	0.870516502871786	0.898617774403879	0.871678925198294	0.966002222571178	0.932451510518979	0.857376016077714	0.871877011537122	0.888152951201568	0.916722760071941	0.871186051256954	0.859819138772348	0.883008496977505	0.861810800163665	0.913959651142281	0.891268649900910	0.907486817637271	0.914270861461092	0.856272865200208	0.826159439154156
0.936627319783366	0.923852931259466	0.909353094664500	0.867760923805354	0.887208305887910	0.868259130608036	0.882971848061855	0.877849350228082	0.912472331297320	0.893092941118816	0.884850836873568	0.913064847667568	0.895454984702679	0.870362159956576	0.898590545151299	0.871717345043903	0.966005277408429	0.932437752730631	0.857402469060165	0.871862781372242	0.888193635049607	0.916686186523031	0.871172145793783	0.859862070305469	0.883038400161402	0.861692369369617	0.913916523024483	0.891273713915823	0.907506610072547	0.914353008799909	0.856327857946683	0.826164185211731
0.936669316200397	0.923695008492533	0.909369516386916	0.867706471641222	0.887271336337802	0.868262285892283	0.883023578414628	0.877765327693860	0.912491298095128	0.893141964326981	0.884904620148818	0.913108823196288	0.895358382712005	0.870370710381939	0.898606580950129	0.871553522595122	0.965921630302557	0.932568649600850	0.857371543872310	0.871849524130294	0.888323938147913	0.916680722295792	0.871227810165179	0.859811000328661	0.883089171318548	0.861646768645547	0.913914614138109	0.891261272317006	0.907466976274316	0.914370421401499	0.856393790984831	0.826314659797335
0.936754898300555	0.923673655216697	0.909419046687009	0.867696682704735	0.887259747284774	0.868269433780396	0.883004437547578	0.877733146568366	0.912382517267014	0.893093183568168	0.884912178975753	0.913245835559020	0.895290088100034	0.870468812320323	0.898675679954246	0.871417593115270	0.965995145001776	0.932659877060509	0.857330549183016	0.871852344160029	0.888347918745843	0.916628149353854	0.871169696051546	0.859806065610753	0.882972814159371	0.861749594311017	0.913953138573529	0.891208752722673	0.907410118713206	0.914427957184384	0.856400155211296	0.826505769855042
0.936763310159268	0.923668980895570	0.909496654939941	0.867580806657097	0.887168346485970	0.868288539852543	0.883067306139866	0.877699495223354	0.912404229376092	0.893020481051181	0.884918880225976	0.913391684012621	0.895301873686686	0.870583625984797	0.898723285144270	0.871363901573452	0.965911466194251	0.932711113110649	0.857315693684285	0.871848821699962	0.888335659222262	0.916644580997143	0.871183534056458	0.859832640438356	0.882917227229007	0.861926849463423	0.913987708160437	0.891213424180323	0.907386972462645	0.914508483039727	0.856374653660494	0.826651349923759
0.936806439970927	0.923667354937519	0.909582739759784	0.867548342224447	0.887069879427780	0.868419157332345	0.883050399388101	0.877726854723848	0.912292794925021	0.892928726231894	0.884962628196534	0.913558528586779	0.895270439952744	0.870736248916846	0.898812945242690	0.871459762250988	0.965869789585924	0.932717620428515	0.857264790655023	0.871842733313316	0.888372270399921	0.916637899311004	0.871153955024631	0.859928183451350	0.882907605219218	0.862043024353838	0.914039643230363	0.891222128132755	0.907427900800373	0.914622360499883	0.856318926054373	0.826665653654607
0.936868354367537	0.923704577663240	0.909663777035316	0.867534310323161	0.887053857677283	0.868458543065714	0.883053754963299	0.877653760414666	0.912247859162915	0.892907522348510	0.884982178631650	0.913644228806190	0.895249403313471	0.870940325710317	0.898827492134351	0.871468492346454	0.965883593194973	0.932814221415918	0.857246303283662	0.871743478406499	0.888322598636978	0.916535502141574	0.871074618307026	0.859923241574929	0.882990791455301	0.862181482732918	0.913983587517134	0.891210504917622	0.907580872315616	0.914744777265292	0.856309238485420	0.826609967208945
0.936922589787172	0.923718889289775	0.909662796731824	0.867584676456565	0.887080326859323	0.868529567407705	0.883075383192757	0.877600018125964	0.912204393008447	0.892804469976299	0.885020803070441	0.913723860829169	0.895337503904584	0.870991447682999	0.898881321879653	0.871548236601871	0.965868283284693	0.932826507857111	0.857293269296294	0.871637174615776	0.888305260981302	0.916527372251742	0.871005391292089	0.859883041957180	0.883113066365970	0.862326070174226	0.914001065237676	0.891280960003135	0.907634480552107	0.914721980239510	0.856322113803334	0.826603069137779
0.936933470133833	0.923852880888240	0.909712250343863	0.867692480868889	0.887064942145476	0.868649627119716	0.883109729630031	0.877615786287556	0.912174560388753	0.892756854059393	0.885036939100820	0.913795399526425	0.895320783934284	0.870914070160178	0.898941532211324	0.871589094645036	0.965900731634175	0.932905526895753	0.857313021679890	0.871586433454440	0.888212355997026	0.916567012177229	0.871066652541569	0.859940136231254	0.883167955152021	0.862530259369575	0.913980045173059	0.891415954100454	0.907669427508226	0.914722850532332	0.856303705279345	0.826639892301733
0.936937662102071	0.923913120284131	0.909677271546941	0.867843298774720	0.887090958484847	0.868718687602459	0.883024542774152	0.877663539374164	0.912038913688605	0.892734187015264	0.885007556370636	0.913852663919913	0.895389397636703	0.870949226790404	0.898933345107997	0.871603536072054	0.965896120888198	0.932936650970698	0.857346399965461	0.871563562960359	0.888113737059432	0.916667518668802	0.871034631224536	0.859968315838251	0.883179488659421	0.862619843251734	0.913903858794571	0.891391677962008	0.907644467250597	0.914789840188955	0.856275032874297	0.826641776166042
0.937042734935094	0.923946576488187	0.909706239034233	0.867893695172895	0.887221032346537	0.868845343112414	0.883006419587446	0.877614319452882	0.911969716437967	0.892752754386180	0.884968164925349	0.913849672950865	0.895327064189022	0.871112931827112	0.898908603042700	0.871538300265771	0.965893751390004	0.933059723663946	0.857312587918136	0.871562285665142	0.888081839573892	0.916770037998477	0.871068046728807	0.859927643581244	0.883145955633456	0.862696608217313	0.913984239092241	0.891417757946752	0.907645199616171	0.914729431298531	0.856277711780670	0.826670135324435
0.937065722774796	0.924062740190354	0.909689010344914	0.867911685734716	0.887243389751277	0.868910095505063	0.882850555465415	0.877672756153678	0.911869429255774	0.892806503506721	0.884867989615932	0.913766383996181	0.895233574670875	0.871146544478843	0.898852749071248	0.871497176642636	0.966054165417128	0.933196309542858	0.857224613010339	0.871642765342586	0.888089480517663	0.916809856714540	0.870918340126486	0.859952467244830	0.883037963213811	0.862750480580430	0.913996309112557	0.891452002158831	0.907631717750610	0.914657471143733	0.856184894690860	0.826741039458668
0.937009991023026	0.924094753927417	0.909705646838417	0.867847426959076	0.887236516594932	0.868818108744923	0.882715127949798	0.877669447906282	0.911855465099368	0.892791058298681	0.884833317013619	0.913736607913353	0.895202572390400	0.871043206920277	0.898695920035736	0.871381754391719	0.966038769651061	0.933325000301071	0.857116922462722	0.871654681850347	0.888129534791340	0.916883007580823	0.870776325917678	0.860013296709057	0.883015908230438	0.862738024815278	0.913876613331143	0.891386323142652	0.907639208261461	0.914560539663585	0.856075414254520	0.826784364702339
0.937023850793597	0.924026460895021	0.909785191306642	0.867850872886545	0.887225178907369	0.868747385933107	0.882517816956124	0.877626226005828	0.911708092701912	0.892672442709858	0.884835226750098	0.913746231936593	0.895115608673676	0.870892735545283	0.898628068501588	0.871238422562652	0.965947938501236	0.933320490237103	0.856950318649503	0.871516515269812	0.888154337366600	0.916864930974822	0.870683926895719	0.859995693282776	0.883033231945962	0.862683426035953	0.913823633156182	0.891209152971963	0.907588446563569	0.914404133499844	0.855945539677373	0.826750887970450
0.937003040500502	0.924023350387539	0.909881151608282	0.867846999300857	0.887188587462480	0.868679122152500	0.882412415265470	0.877508232763287	0.911631166539794	0.892549809368248	0.884797563819940	0.913677329461600	0.895019805919659	0.870874641132906	0.898507567135741	0.871108784086776	0.965836476381052	0.933293946652790	0.856811645985408	0.871351098587568	0.888092929672737	0.916735412917819	0.870561959308284	0.859818292258441	0.882983985250612	0.862608598587445	0.913840380243133	0.891013363061051	0.907551556041526	0.914315942619438	0.855836929838439	0.826718981000054
0.937007934546557	0.924071496880253	0.909836955407790	0.867886447931241	0.887208360618375	0.868592429184819	0.882369038720566	0.877388081633169	0.911510817159336	0.892376609859633	0.884756665475341	0.913676572783724	0.894970586200872	0.870830022469175	0.898474914400949	0.871142479829523	0.965750240853057	0.933214047750274	0.856733448504455	0.871188696060403	0.888101737604581	0.916674220597764	0.870431091605108	0.859682902620168	0.882924172963479	0.862609876623909	0.913831484116378	0.890996876263467	0.907437887983984	0.914099623546331	0.855743064809435	0.826759698866099
0.936966366109884	0.924126796891614	0.909802799189133	0.867857520498279	0.887259441039602	0.868546789810174	0.882405769845248	0.877358603416936	0.911393267886875	0.892295796310689	0.884793091836602	0.913711035270835	0.894907906361440	0.870789528434150	0.898543108716072	0.871161780699995	0.965724448460260	0.933125441172418	0.856738850121887	0.871112468332604	0.888024408346959	0.916670354883920	0.870468423129202	0.859667861250749	0.882912925970967	0.862685406377319	0.913779856317698	0.891038570892647	0.907443106276218	0.913977186248777	0.855633792272736	0.826857194574790
0.936868944407991	0.924127143352328	0.909713689143885	0.867833195177869	0.887246012432560	0.868639491812666	0.882379327180922	0.877320686107147	0.911307959657597	0.892205058436953	0.884777523330072	0.913733623124707	0.894924997744694	0.870771889951245	0.898502586616441	0.871176940692256	0.965658953465484	0.933004133326593	0.856713358024664	0.871025013454125	0.888012112961996	0.916623966393785	0.870478313749835	0.859652350260840	0.882993440336220	0.862646677997495	0.913723189503466	0.891045424645683	0.907476671675870	0.913993412870390	0.855595492716205	0.826875383019437
0.936853259810789	0.924145631729277	0.909651155491890	0.867793375460294	0.887317206337227	0.868793004719195	0.882432825220767	0.877246759936682	0.911269417671471	0.892186261638509	0.884760549993392	0.913789936221253	0.894847816509160	0.870915149689085	0.898474433615834	0.871059031493855	0.965509512096697	0.933034938907810	0.856655528820418	0.870965874744919	0.888107549927088	0.916609345529941	0.870562391072313	0.859650341347174	0.883028172480308	0.862687242550882	0.913666657566656	0.891115786015830	0.907423501584322	0.914012141966967	0.855631382741273	0.826999468577811
0.936802586606848	0.924214016141929	0.909554285637929	0.867798396208801	0.887308024811775	0.868889448006729	0.882425837600277	0.877284534268244	0.911198248673534	0.892125702197679	0.884697105791522	0.913852096702285	0.894786104415735	0.871015132750090	0.898487778083046	0.870986532185693	0.965595920218785	0.933055074742861	0.856574874596195	0.870996392114977	0.888142948311849	0.916524772136441	0.870548200259497	0.859713113549077	0.882896891245215	0.862782948137270	0.913610738962317	0.891219568454109	0.907312160301159	0.914052498112479	0.855611749903443	0.827143866904794
0.936729283547666	0.924235200066661	0.909558524410466	0.867739898102910	0.887316731159899	0.868904046957416	0.882520746318662	0.877370678069647	0.911354126254691	0.892126490137445	0.884635068601747	0.913941582390264	0.894809362637041	0.871064795012540	0.898498499094041	0.871053848730053	0.965551044694675	0.933073462790461	0.856553637290964	0.871074387240629	0.888189808815706	0.916521476215258	0.870624564629622	0.859824916317969	0.882862448625128	0.862894268722166	0.913575528469100	0.891355022066907	0.907259993484466	0.914083781441747	0.855620985406739	0.827231572430771
0.936713758888128	0.924210208685169	0.909634297294175	0.867809002843034	0.887391624245734	0.868964571469802	0.882577319386114	0.877520052517840	0.911423060465099	0.892205125288133	0.884622286892163	0.913977832587738	0.894806001224366	0.871082223193437	0.898558644363709	0.871249755806972	0.965520817868935	0.933086268255726	0.856540451273592	0.871215663693375	0.888223624156059	0.916497381346790	0.870703886390374	0.859976404484080	0.882863662482545	0.862889737863998	0.913617800948196	0.891438241050051	0.907287582399822	0.914140149758200	0.855607539559013	0.827214351612165
0.936721550334742	0.924196050299415	0.909673788841592	0.867888683960809	0.887528498662812	0.868956978516992	0.882692560049503	0.877511147321831	0.911528357925116	0.892349925835656	0.884565839028967	0.913931343875626	0.894798942584856	0.871138839463179	0.898628659579495	0.871338365853174	0.965518832915727	0.933198814033610	0.856524503535839	0.871295845845522	0.888208494069517	0.916431112291820	0.870789498980049	0.859986137178773	0.882883716781545	0.862852974764078	0.913633230937960	0.891465010367396	0.907428650807921	0.914194107700043	0.855553110262195	0.827121019884732
0.936777506760622	0.924174412561514	0.909685660738597	0.867959209793516	0.887622894305176	0.868911811177422	0.882782656963593	0.877484253719463	0.911571060420629	0.892389526364395	0.884545916894023	0.913932926327578	0.894885665335443	0.871165564154160	0.898775698560906	0.871426274850383	0.965490115764042	0.933238517763551	0.856542066662892	0.871333860109528	0.888341379253389	0.916453083577775	0.870852879681163	0.859992778780948	0.882883197682067	0.862831259771703	0.913693169428680	0.891539621050206	0.907543134652854	0.914070008352281	0.855529780916499	0.827074078723171
0.936811686127044	0.924211230018689	0.909833073468564	0.867996626213753	0.887690870756085	0.868931576103357	0.882888708109374	0.877477865544818	0.911626223277084	0.892431238765561	0.884611566515167	0.913982612133792	0.894897534968143	0.871072020212723	0.898918463578812	0.871465330977791	0.965485182259379	0.933290653559161	0.856592341897580	0.871400700680637	0.888381899324924	0.916497471879341	0.871022797307294	0.860062070860086	0.882896988767601	0.862893570979711	0.913792890241014	0.891624180957479	0.907649491322448	0.913946044991100	0.855497646711800	0.827029745176363
0.936883763653818	0.924160005514915	0.909966194658889	0.868059583266342	0.887736527693662	0.868958348544771	0.882854589162954	0.877524727609100	0.911601439904050	0.892504498573460	0.884699715840765	0.914047354510678	0.895027225138195	0.871023999867925	0.899008544481491	0.871480072426154	0.965464335703478	0.933306081807363	0.856659491199133	0.871447619510219	0.888396738613032	0.916515846333011	0.870987942284329	0.860062092187392	0.882977292953345	0.862869473669578	0.913813277734955	0.891496291222921	0.907717556057682	0.913911462368730	0.855521143786793	0.826947361607723
0.937074008589769	0.924064066479382	0.910071661415929	0.867998675219177	0.887881069926894	0.869028400340355	0.882861474493431	0.877482505687166	0.911613442227173	0.892507744934197	0.884735551672717	0.914029588320072	0.895062973181797	0.871041408335787	0.899089057991104	0.871376137725812	0.965457124174847	0.933415408411822	0.856707669960609	0.871397689983658	0.888372455641334	0.916533468447421	0.870961389058594	0.860019173745120	0.883018752897754	0.862832656434263	0.913923424335623	0.891430149747419	0.907812258412431	0.913843542331562	0.855604924502075	0.826884870410046
0.937154302887153	0.924095357553112	0.910033025159321	0.867883251636158	0.887946407707113	0.869053382562237	0.882760023973789	0.877553322247405	0.911559911894683	0.892470996975577	0.884655911677658	0.913834558223373	0.895053868547095	0.871014206207648	0.899163148839613	0.871339061408269	0.965627885322607	0.933442079050173	0.856788135762907	0.871396069385347	0.888343531903166	0.916526542702029	0.870823307909113	0.860070602168569	0.882988164140729	0.862734878193765	0.913979460988182	0.891401140296418	0.907825429773075	0.913854854956360	0.855620901948384	0.826844449849360
0.937210899863014	0.924075027322703	0.910018603194835	0.867662947129406	0.887986272076571	0.868933803892552	0.882788627946252	0.877552186515212	0.911595434547353	0.892387608869549	0.884706672444940	0.913713146871829	0.895178515085108	0.870888459735714	0.899112323093177	0.871319439636947	0.965645735769656	0.933466085214699	0.856876772495208	0.871327518963717	0.888377348139515	0.916545664679010	0.870744394310934	0.860112166595206	0.883077302143617	0.862620429609065	0.913971161454844	0.891375538559716	0.907836615235639	0.913844174534118	0.855628752649590	0.826775908739503
0.937259226505533	0.923984720013362	0.910067437275770	0.867523012559821	0.887979862740759	0.868870613100282	0.882754347539748	0.877523750075886	0.911501854227746	0.892239169796483	0.884865431995540	0.913629653307070	0.895313828410017	0.870753369804175	0.899090470188238	0.871296396253347	0.965625662775226	0.933354298170863	0.856872964905787	0.871185979893620	0.888402442015741	0.916530834116659	0.870734977326607	0.860161849133288	0.883211715158980	0.862493006909789	0.914071572316779	0.891297301979654	0.907818620356456	0.913786456956251	0.855567269736390	0.826673557450412
0.937157990956677	0.923992445034948	0.910145071891828	0.867402495607612	0.887932479033016	0.868806440680102	0.882788715145887	0.877454164445188	0.911512071676737	0.892122225203610	0.884952545045421	0.913481958353617	0.895406613855123	0.870710095875216	0.898981711159321	0.871272107511033	0.965573945408181	0.933318775288480	0.856836710971735	0.871024360319493	0.888326364811526	0.916436641441335	0.870713159570013	0.860149054983696	0.883302701189090	0.862384303809101	0.914234708526786	0.891182726619535	0.907868791995087	0.913774058654488	0.855517496032741	0.826558352926469
0.937042250627570	0.924048488721162	0.910157177217064	0.867402030752572	0.887972424493863	0.868713197782921	0.882878420452123	0.877403799529687	0.911529488044870	0.892001757247911	0.884985374971704	0.913445053914487	0.895534888439268	0.870691543003402	0.898944607661361	0.871424849862864	0.965511465941468	0.933296544525235	0.856854381407154	0.870919265746563	0.888326885829072	0.916453617466994	0.870703683343129	0.860170784633544	0.883284149688015	0.862352907523217	0.914294309329093	0.891189889703230	0.907815559660523	0.913677638283084	0.855475771555483	0.826504761249628
0.936937559604991	0.924084915529900	0.910174312964358	0.867473894975900	0.888036879213111	0.868683590684280	0.882998699503991	0.877464068595495	0.911497717236131	0.892015810760785	0.885038023417851	0.913463556701285	0.895502498242283	0.870641432124205	0.899000912194451	0.871587993835164	0.965533435726944	0.933330648184737	0.856946922201925	0.870956061642553	0.888303262483161	0.916508167238347	0.870842074554336	0.860284441482524	0.883265819485796	0.862414236376848	0.914300151677533	0.891314138683393	0.907783484471153	0.913633456175739	0.855483678640722	0.826516239844387
0.936759471006046	0.924028368012246	0.910095463281827	0.867663640524304	0.888083350419776	0.868799256745540	0.883038191087996	0.877497271733146	0.911521895702623	0.892035274669701	0.885086787787778	0.913478763510543	0.895487206206515	0.870550587657699	0.899018645266057	0.871699162853793	0.965525392083787	0.933301100445474	0.857015696033361	0.870963720680356	0.888396324231671	0.916554251834241	0.870926573487863	0.860348010925255	0.883276403473644	0.862386534038483	0.914300793054296	0.891366191208032	0.907812809008143	0.913712125730065	0.855557461101536	0.826481909831706
0.936734704113292	0.923967160325587	0.910043377331381	0.867807137257469	0.888208575295691	0.868930624777099	0.883146528627962	0.877482109715767	0.911595593818777	0.892128180090503	0.885064831318804	0.913529283504069	0.895385780862754	0.870615592959766	0.899041898910662	0.871584714852325	0.965430386274688	0.933336024290902	0.857069077774470	0.870999408756216	0.888604562709140	0.916650780779486	0.871090462466808	0.860333225453318	0.883299019772386	0.862407676610307	0.914339240295921	0.891398186656532	0.907776821796395	0.913688656232638	0.855726353824108	0.826585420857355
0.936772581328015	0.924004715948868	0.910007281090111	0.868021235198075	0.888228089865586	0.869028413251309	0.883157300513795	0.877549072162047	0.911518141554994	0.892173447499134	0.885013094124927	0.913604755601889	0.895290063902267	0.870718235423515	0.899107472769879	0.871501291638328	0.965495795121854	0.933310519285604	0.857108135977647	0.871070930523207	0.888705400051941	0.916695153701360	0.871117179866560	0.860345437283959	0.883172142281308	0.862492871891665	0.914409089886461	0.891339757805110	0.907720143801148	0.913662496228675	0.855828599547439	0.826710200053664
0.936761596173369	0.924039927788378	0.910024239296500	0.868089889742053	0.888174094677849	0.869059599571479	0.883237653079920	0.877591282634459	0.911578204366063	0.892178242794793	0.884978025521700	0.913643019986445	0.895259617794228	0.870774444935009	0.899115754128990	0.871457563515360	0.965386113803367	0.933234094355832	0.857135599099391	0.871137388246575	0.888743715329028	0.916801165869284	0.871185373035800	0.860390174812910	0.883091698923542	0.862579037191002	0.914449827650066	0.891331721711822	0.907686346666614	0.913605010108073	0.855892285111818	0.826772368128743
0.936828470200526	0.924056221422590	0.910046464395494	0.868159364861216	0.888082464853045	0.869147350107898	0.883214994773199	0.877634808218884	0.911529474437227	0.892142951486923	0.885001654414024	0.913662566161966	0.895234391841398	0.870831468214384	0.899155585460675	0.871503501321842	0.965316583754825	0.933134940146376	0.857123573553701	0.871176145240472	0.888784680545115	0.916847124734845	0.871143812742738	0.860477864633602	0.883029158548924	0.862528391490335	0.914496915711113	0.891264657817621	0.907715643567777	0.913579004331308	0.855882947830086	0.826688518170462
0.936967015644315	0.924066200260772	0.910077185714321	0.868182802897837	0.888027917413697	0.869105046676720	0.883173700796119	0.877514899729381	0.911487232557170	0.892146748300966	0.885008161008992	0.913555084897317	0.895210538063416	0.870907085485425	0.899114785990456	0.871441244307099	0.965312096225040	0.933120679411106	0.857102739143077	0.871075140277734	0.888725912670828	0.916781051309811	0.871024038725502	0.860432823301783	0.883036990306944	0.862422683845798	0.914405792960310	0.891127619702604	0.907875002924841	0.913536617309625	0.855882790394931	0.826528577441728
0.937060419617049	0.924019532699850	0.910016960732816	0.868184008870394	0.888022300882124	0.869070382513735	0.883115610746545	0.877401231918971	0.911379194564380	0.892036965553824	0.885051276941473	0.913444851607093	0.895287358668826	0.870841067626686	0.899105023143555	0.871424771111657	0.965312063899984	0.933036316443603	0.857078523027125	0.870948833090568	0.888729656437140	0.916752703159154	0.870872982247071	0.860349333807322	0.883091463439559	0.862333424810758	0.914360029674760	0.891049675784347	0.907945456434122	0.913358841244889	0.855856866673675	0.826403298910880
0.937059752158382	0.924074248725060	0.910034012200815	0.868197843655960	0.887956322070767	0.869076318331502	0.883062184969845	0.877327131915638	0.911275429525625	0.891932986423667	0.885105661167788	0.913381967118639	0.895288967990044	0.870738594212755	0.899103191798633	0.871344581741799	0.965342763519619	0.933039937767756	0.857022710535715	0.870831664643539	0.888661183757838	0.916757203420235	0.870877991977511	0.860351010663024	0.883111938872632	0.862361411841069	0.914282078094073	0.891039107711492	0.907994101374198	0.913283872495124	0.855813379982672	0.826327370450439
0.937000538997709	0.924039121855216	0.909997692305251	0.868317342662088	0.887941314949728	0.869098302392549	0.882914440042366	0.877277750732232	0.911093393739141	0.891832700306668	0.885114792860853	0.913356887398767	0.895396627315836	0.870794362588053	0.899045112808794	0.871268597635904	0.965362817208005	0.933056305685155	0.856980484486349	0.870725703578537	0.888575395165794	0.916812558745370	0.870781782208676	0.860300764424960	0.883166066682434	0.862371146095468	0.914176136956877	0.890865265357754	0.907962520715549	0.913313668181959	0.855721497792765	0.826225358749067
0.936992843212396	0.923976616020339	0.910038653387441	0.868398229404898	0.888053478000589	0.869219988857707	0.882874590801421	0.877186750035001	0.910949488706916	0.891745263431484	0.885072384815765	0.913351772903642	0.895373390942774	0.871010203980694	0.899018410021901	0.871137880065650	0.965389056752311	0.933196240024329	0.856904090842281	0.870605712119499	0.888547771576029	0.916873271219250	0.870800050007356	0.860208611349367	0.883169795493071	0.862451631449344	0.914237464699756	0.890799905970072	0.907930068741358	0.913276825027009	0.855671788948018	0.826156882920454
0.936860838849027	0.924012287674639	0.910005709853899	0.868508597849504	0.888074970880648	0.869306075246881	0.882761513843699	0.877240064524524	0.910824057241066	0.891680051083807	0.884957847776875	0.913345335333217	0.895274679045228	0.871173835227242	0.899003171253768	0.871110208976986	0.965605293599687	0.933348795634727	0.856831720539511	0.870585023477400	0.888555363830998	0.916905265355785	0.870711649705823	0.860245108736183	0.883063084944625	0.862564435994454	0.914267949906927	0.890799698812872	0.907893511381212	0.913298505126625	0.855571630223090	0.826136928436193
0.936653722904169	0.924028748362550	0.909973218177422	0.868519254222945	0.888119700608379	0.869260634756717	0.882736749255899	0.877305602136119	0.910844324265874	0.891610391191560	0.884920728586964	0.913421192091073	0.895229821269112	0.871242435014460	0.898934543321680	0.871092133456658	0.965658964632074	0.933507928694764	0.856798869227359	0.870550486147342	0.888619752721606	0.917016032021002	0.870698456693940	0.860331022412015	0.883069378844114	0.862612752805672	0.914222496446080	0.890765052987584	0.907908940063233	0.913354893262913	0.855475647522774	0.826085556673919
0.936563816504155	0.924000387585065	0.910027229883952	0.868599067191700	0.888171587133312	0.869232806323263	0.882700362603968	0.877368915832653	0.910773704815726	0.891502688772930	0.884949438395058	0.913535896373343	0.895195420702212	0.871238133038352	0.898997523166528	0.871100433508899	0.965697638084700	0.933576438237991	0.856782427518658	0.870450215522580	0.888670206191649	0.917076503714415	0.870753433799118	0.860409488043380	0.883099495467752	0.862634870599889	0.914279059153291	0.890671896268059	0.907863800471726	0.913345363291651	0.855391223970495	0.825964724757712
0.936499756231072	0.924099066369176	0.910089920238437	0.868679606286436	0.888200663417981	0.869220888749697	0.882754621216254	0.877421696058249	0.910805232179430	0.891486910694102	0.884914594481119	0.913557107395420	0.895158529753225	0.871274000968467	0.898980567200000	0.871126438215584	0.965725831648168	0.933627043263940	0.856818840448491	0.870379163036962	0.888626420597190	0.917046150744089	0.870746274812268	0.860389745014620	0.883069441912492	0.862646911735141	0.914396388639861	0.890560186932647	0.907847783826713	0.913407912429815	0.855396023970644	0.825869744802587
0.936500199648063	0.924288292081170	0.909990827501795	0.868796006849626	0.888271157862315	0.869133035937099	0.882836006293299	0.877492025252665	0.910797996653583	0.891458755024052	0.884872857358582	0.913610773100413	0.895136273593530	0.871283225648822	0.898995739296054	0.871317590087904	0.965746964386467	0.933606156339087	0.856885331800529	0.870356926166571	0.888691458577144	0.917064019992240	0.870716767141045	0.860405246374861	0.883020640019583	0.862721208554979	0.914454529631009	0.890619830722133	0.907757377831523	0.913330220316036	0.855460369741410	0.825832895424786
0.936500925812426	0.924437029452539	0.909912794440589	0.868843665967426	0.888362147255319	0.869086840509569	0.882925317164191	0.877645650021466	0.910813357919552	0.891518903235514	0.884888825340125	0.913618178536459	0.895064459058337	0.871263187535362	0.899097101464455	0.871531200650912	0.965758260542944	0.933574683770793	0.856974994457733	0.870446616950115	0.888700072283063	0.917137496231517	0.870813572969508	0.860540980019495	0.883031496185879	0.862784878609299	0.914454224376482	0.890731092696936	0.907785238148605	0.913311724235494	0.855479821373675	0.825857349030828
0.936457071686651	0.924477617044228	0.909829838283914	0.868862101992147	0.888374265987317	0.869160826797471	0.882913700384736	0.877767237927922	0.910847089788191	0.891529080086795	0.884880699307043	0.913525790729695	0.895040653627086	0.871222071120184	0.899082969743418	0.871718023815158	0.965731304238813	0.933491837223530	0.857001496850012	0.870456331557303	0.888766562669239	0.917117725127274	0.870855941857364	0.860656441714380	0.883137068420126	0.862669690634777	0.914461271276342	0.890778584755217	0.907863389570840	0.913345869402136	0.855542523411541	0.825804572167685
0.936509831599328	0.924486339485564	0.909779462784862	0.868867017164365	0.888472530000091	0.869273574398954	0.882955538839100	0.877789642416775	0.910929070894660	0.891599053152633	0.884869932049622	0.913445496541389	0.894923205343310	0.871277346180834	0.899057257005634	0.871693772583373	0.965594969823349	0.933521061415864	0.856978757804123	0.870446341850719	0.888956869404775	0.917110595750820	0.870897413329535	0.860741761709959	0.883173029776247	0.862588630544693	0.914447931966108	0.890848470467761	0.907824955613308	0.913318180090462	0.855646184362888	0.825859072320191
0.936512957961344	0.924504395028266	0.909718175171074	0.868870215465824	0.888489182315949	0.869313708856539	0.882863275667710	0.877865934007449	0.910915781842378	0.891590329697879	0.884799366917840	0.913341779167115	0.894830057205654	0.871268437066647	0.899046192743791	0.871625771301523	0.965681434910305	0.933520612118344	0.856899835294793	0.870495883609383	0.889042982697110	0.917010702729345	0.870809870006407	0.860893857615048	0.883012985474453	0.862556161820819	0.914389557067360	0.890912622024242	0.907728163386378	0.913262361755612	0.855659253734138	0.825925562494641
0.936478409540982	0.924455111860334	0.909727064583512	0.868770521634651	0.888482619955132	0.869270044325302	0.882856542008492	0.877924847579392	0.911030480702498	0.891565343102073	0.884758890591168	0.913297944311307	0.894817405455257	0.871154856950119	0.899002444621101	0.871593880489319	0.965620757977612	0.933491051952981	0.856842789507994	0.870545953807690	0.889068212377005	0.917009105584868	0.870787926543128	0.861046249148847	0.882958413949411	0.862530765761597	0.914312236343903	0.890931829433805	0.907690077679580	0.913154715140423	0.855649492042905	0.825933117880022
0.936486758571538	0.924343231313373	0.909756052589837	0.868789618370923	0.888473528228602	0.869288310806599	0.882856478168347	0.878001542302767	0.911000067292575	0.891571668125835	0.884783449321013	0.913261016423758	0.894769388696213	0.871047277443074	0.898979990634310	0.871642029955436	0.965599771691116	0.933452932497632	0.856807950929105	0.870630719074144	0.889061023525293	0.916950811804841	0.870784220198283	0.861210907115882	0.882905768122424	0.862400033447762	0.914294083982661	0.890890368670307	0.907678691101074	0.913075641899066	0.855565988304644	0.825851055111834
0.936516999123565	0.924308767202255	0.909736216001993	0.868792562511886	0.888486274062818	0.869204256066681	0.882940234661458	0.877914030783896	0.910992344268512	0.891631970304094	0.884770471922696	0.913174023031357	0.894725224512350	0.871030911015300	0.898970810500804	0.871625876904007	0.965648182532423	0.933527789602240	0.856806942122765	0.870628262127738	0.888995108564661	0.916844898720624	0.870812255339713	0.861219003837520	0.882868369286058	0.862304108981056	0.914309235912644	0.890773279501475	0.907776712471792	0.913040188677522	0.855458199754148	0.825695990196444
0.936598425602538	0.924295813559068	0.909691458315037	0.868806546471986	0.888527848060156	0.869100132923377	0.883036701179827	0.877797085795821	0.910933053614288	0.891582754966174	0.884755646045007	0.913197978724179	0.894785725023247	0.871027972730926	0.899050269397180	0.871649085217873	0.965684653574759	0.933522896989487	0.856836974385778	0.870603493844880	0.889082075546299	0.916823623335644	0.870833755190581	0.861184983600066	0.882789725724283	0.862266979872896	0.914422557519850	0.890728339734468	0.907837673068682	0.912915217175323	0.855374491169037	0.825596846423914
0.936626334711979	0.924347914806347	0.909775159484246	0.868803090595891	0.888571090134827	0.869086102899704	0.883196133969513	0.877747047242477	0.910946132126663	0.891545138976616	0.884806001332043	0.913292900776979	0.894748920564535	0.870921601646984	0.899183370875104	0.871645353072465	0.965740344389195	0.933533077758822	0.856930701876475	0.870596332539495	0.889058390020435	0.916817532637911	0.871021477643894	0.861206609619708	0.882743494392388	0.862335764653793	0.914604999146763	0.890769975778398	0.907905539252878	0.912834412386084	0.855300897715022	0.825536239130822
0.936643645004330	0.924354238288046	0.909844974362715	0.868864898666805	0.888595170317340	0.869057329532540	0.883232611506211	0.877764815738808	0.910910139688610	0.891585657326856	0.884843483295226	0.913391353853369	0.894820324067156	0.870923308822856	0.899284173567331	0.871683134512814	0.965786881873519	0.933510186830539	0.857046480259244	0.870619897224516	0.888984685893366	0.916788037052634	0.871060402692970	0.861195119525103	0.882747142923717	0.862405853643680	0.914728281353803	0.890660960315466	0.907940759242333	0.912898853171533	0.855286742124489	0.825444153202133
0.936778503697926	0.924358554126816	0.909918618198833	0.868902664472971	0.888729705899744	0.869092290555905	0.883295035978994	0.877717594937017	0.910975230720211	0.891635152195537	0.884779212070945	0.913427961902016	0.894809488966031	0.870997788938462	0.899378601589601	0.871653756191697	0.965860860028493	0.933596306663682	0.857099647335260	0.870624451577527	0.888923882929168	0.916767292562315	0.871126356618486	0.861121476856834	0.882724065419087	0.862486976234638	0.914909924829092	0.890671416153881	0.908005701191796	0.912958213026216	0.855335534921641	0.825378012731233
0.936818801055391	0.924496851977697	0.909814991917789	0.868933509925790	0.888798248844492	0.869139672612802	0.883262601735468	0.877841697263179	0.910975606735229	0.891712567424830	0.884586653045914	0.913321640656532	0.894755771176056	0.871023965439103	0.899424852182893	0.871710235281111	0.966091700294021	0.933581392076728	0.857200221871753	0.870720395619680	0.888900685958535	0.916756322420558	0.871060943225918	0.861160175801110	0.882605262364926	0.862501339603385	0.915039662009584	0.890745505626008	0.908017890410378	0.913057342615982	0.855338393763868	0.825322956379813
0.936844616916894	0.924592136971607	0.909727308934304	0.868846756689324	0.888842212436073	0.869089086390507	0.883352305447258	0.877933057273726	0.911072589955057	0.891797272609592	0.884484720227532	0.913266348456164	0.894819354756826	0.870937763200813	0.899378269501305	0.871790778357801	0.966142878272854	0.933588255138466	0.857319721196125	0.870800638665702	0.888937297240689	0.916840605969658	0.871059744020017	0.861220271308825	0.882612117380004	0.862471540140777	0.915055235664902	0.890814018119992	0.908082117376060	0.913142958393747	0.855374177474588	0.825239440151757
0.936847991247533	0.924611922447118	0.909685236071744	0.868816056288013	0.888847509671989	0.869067206870487	0.883368578462358	0.878001468991620	0.911037537618703	0.891833226364313	0.884504010507815	0.913233573918512	0.894916366954641	0.870824817991099	0.899377205493783	0.871853955583594	0.966113796368927	0.933474372254135	0.857364988362883	0.870821505382975	0.888950200171045	0.916909239455440	0.871106198496989	0.861286052462808	0.882693552977419	0.862395246955438	0.915148325759850	0.890838392606881	0.908125700688489	0.913188842538088	0.855379329153020	0.825102533972020
0.936737109299627	0.924675825113627	0.909686161947225	0.868764558177626	0.888813728941966	0.869051337970302	0.883442803587056	0.878019603749305	0.911090143244305	0.891884574870706	0.884460544400190	0.913121594168065	0.894984501969856	0.870794751637757	0.899273870910327	0.871876994641114	0.966003176057512	0.933438122448863	0.857358891881936	0.870823053111941	0.888877961013889	0.916856845143830	0.871123235640945	0.861286970314849	0.882752093205996	0.862296826440183	0.915274595246353	0.890775691107855	0.908203669401870	0.913240585688350	0.855383616349792	0.824977059311761
0.936678493196446	0.924759297595740	0.909632609492328	0.868750684090170	0.888844701642960	0.869002186882667	0.883493113383821	0.878017027405316	0.911107998307332	0.891872582861492	0.884424233121184	0.913056549197303	0.895105394370819	0.870741690565718	0.899223592076984	0.872026760327535	0.965860116420953	0.933423108840489	0.857415257764486	0.870802744902799	0.888890016227405	0.916890215723837	0.871115208047119	0.861301446353604	0.882724581801643	0.862230947434547	0.915270183059891	0.890816658441389	0.908176246530525	0.913185364866304	0.855352216238338	0.824900170650391
0.936656283739832	0.924780012743686	0.909612421515402	0.868735821170619	0.888895611763073	0.868954330709738	0.883511466159695	0.878057340955268	0.911064731120538	0.891906687436579	0.884470428454202	0.912982867071824	0.895067633372198	0.870619790150070	0.899268827326149	0.872149220358285	0.965792982650764	0.933455776736236	0.857496736949838	0.870848621254765	0.888853308287991	0.916915525169052	0.871200151613790	0.861383240327290	0.882717870825724	0.862193912161857	0.915214693182194	0.890905035914260	0.908191007076657	0.913156522851798	0.855349769098747	0.824894396593430
0.936576428406953	0.924672439359234	0.909570138551317	0.868769559491197	0.888930319635078	0.868984851025915	0.883482492055783	0.878050314054647	0.911036796985240	0.891889450813444	0.884575448954138	0.912917155317723	0.895071737867108	0.870467406219462	0.899282233908065	0.872205534920346	0.965738298897282	0.933446679279980	0.857544605389731	0.870842187829842	0.888879093780253	0.916892693087195	0.871198631609004	0.861426623202865	0.882769595587683	0.862045777489419	0.915211350523687	0.890896127137355	0.908243898605496	0.913236223208407	0.855404404089527	0.824844173611126
0.936611319357862	0.924546758845543	0.909612182727085	0.868753226758640	0.889047115146563	0.868994947457454	0.883564140646820	0.877977763426395	0.911061762118924	0.891945378634036	0.884653479355561	0.912926976757128	0.895016265078310	0.870495305552693	0.899344968468765	0.872070819202894	0.965603279445697	0.933554398744712	0.857557501059052	0.870831113106135	0.889002323837076	0.916920521247655	0.871279358901925	0.861390654403032	0.882850541685362	0.861958903488862	0.915259822842112	0.890856802176475	0.908237525027673	0.913253321304454	0.855482914576131	0.824942549954776
0.936688667753846	0.924565370773633	0.909682119725706	0.868794413693450	0.889085294744588	0.868991683754616	0.883565819974112	0.877959046957979	0.910962178799867	0.891916367497965	0.884695304878939	0.913016413801117	0.895000198633373	0.870604288411754	0.899473569161157	0.871979876604829	0.965648039593742	0.933612258679660	0.857543754115801	0.870853640026145	0.889047347700754	0.916889917721099	0.871255903384507	0.861403710135234	0.882800732217317	0.862005265996386	0.915355502410246	0.890774736666706	0.908207575460087	0.913306068099234	0.855494301513213	0.825066881359007
0.936687144955439	0.924587716553200	0.909766591069595	0.868718701952602	0.889048410471298	0.868989674659682	0.883665056764489	0.877935218200393	0.911023074409860	0.891864372464306	0.884726818433326	0.913100406711542	0.895073657692828	0.870750430362511	0.899583721763903	0.871982866008256	0.965543746372557	0.933639680611075	0.857546268751128	0.870877240551216	0.889058686815867	0.916939907277370	0.871314102417024	0.861441510044420	0.882807244821438	0.862128332027575	0.915431546239826	0.890771147202901	0.908218835777248	0.913393600795678	0.855503240560804	0.825145367860091
0.936732679525641	0.924620781753136	0.909850180748499	0.868723724725551	0.889004221571280	0.869092948746411	0.883689858461075	0.877963772960124	0.910965629055178	0.891827611021811	0.884802131836582	0.913185505033701	0.895101319294102	0.870917238291532	0.899738060724398	0.872112181800465	0.965486507231628	0.933619253532425	0.857510753974449	0.870920270496326	0.889107452137594	0.916970263975648	0.871331027124747	0.861549120898782	0.882841665598011	0.862190976030718	0.915511579460541	0.890772449947821	0.908289301378428	0.913517663511676	0.855493086059938	0.825083395591251
0.936818917696420	0.924686916200509	0.909914349272187	0.868730785537475	0.889035335249365	0.869095060321757	0.883744064025930	0.877885154637724	0.910981783154477	0.891868000332084	0.884834079928637	0.913179338930198	0.895126097681356	0.871114697006338	0.899820062235258	0.872160288768727	0.965484041761381	0.933679809055156	0.857514761307991	0.870881153316896	0.889080570265271	0.916879703128804	0.871309501029624	0.861570351703626	0.882947489327073	0.862248062870350	0.915498477151806	0.890752577816884	0.908494411058117	0.913641634950544	0.855533267900758	0.824947978917378
0.936893007678264	0.924722540866490	0.909884607295516	0.868772705572595	0.889126239815646	0.869119565698275	0.883816511325797	0.877858291075075	0.910994379613829	0.891861473913744	0.884875667210963	0.913175436622901	0.895250690314761	0.871158639727231	0.899943755784297	0.872262045188525	0.965454421870743	0.933660563490569	0.857571272974757	0.870849475564698	0.889097272261724	0.916857329385516	0.871299099339125	0.861562815505706	0.883074947627449	0.862299772912180	0.915573817958917	0.890821330018333	0.908603221714876	0.913611409448474	0.855578307840883	0.824836340235482
0.936923502682520	0.924879844056140	0.909912610036063	0.868846968587943	0.889173128654667	0.869197200213431	0.883907436211663	0.877906770459027	0.911034077093689	0.891898366147065	0.884917110442097	0.913168781887326	0.895258113488337	0.871079064344466	0.900066638906596	0.872333656064866	0.965460443619514	0.933713688297871	0.857594526478292	0.870868791463978	0.889057119750856	0.916895700175931	0.871427050220637	0.861647863261640	0.883137706352206	0.862402686189502	0.915614253020079	0.890953783878629	0.908686175301904	0.913619273709832	0.855602641043898	0.824769191918887
0.936944426986697	0.924961529297953	0.909860037409724	0.868950145955778	0.889243309544996	0.869221966379100	0.883884350912551	0.877970412314056	0.910973393539044	0.891959587112862	0.884905259241075	0.913146593146739	0.895367991310928	0.871122342209087	0.900120475417754	0.872388154358001	0.965436349966965	0.933715773332460	0.857631617560001	0.870917977543054	0.889001963661295	0.916965951355556	0.871467589538885	0.861700174436025	0.883171114677912	0.862392049417190	0.915600623347818	0.890931493411006	0.908707528431846	0.913693134208813	0.855595790588969	0.824666382106261
0.937053117466576	0.924996226492614	0.909877734089274	0.868958031994670	0.889410436858885	0.869301797713480	0.883930449784550	0.877936208373190	0.910989083838213	0.892029338131642	0.884883356026186	0.913094688993845	0.895350253415535	0.871278236941504	0.900158259632744	0.872366443251479	0.965434382166387	0.933810097164635	0.857607958397346	0.870974499032865	0.888994647319880	0.917038381033856	0.871560846368182	0.861674197034931	0.883148827378349	0.862376826344155	0.915747057995418	0.890952203637477	0.908754844305165	0.913647518807274	0.855635119188771	0.824605607538585
0.937070029146709	0.925130904274837	0.909839626720951	0.868945748125945	0.889470586958838	0.869334935169470	0.883826681536067	0.878017085112567	0.910963800548419	0.892130492518170	0.884805699438016	0.912966461820111	0.895306183836505	0.871293576965277	0.900165507734886	0.872389757001144	0.965629235436526	0.933904661423968	0.857545787017898	0.871117468650335	0.888991390448924	0.917050001513879	0.871467916475157	0.861726932607580	0.883060990412687	0.862354223018750	0.915819144884180	0.890988032008202	0.908799328505248	0.913600642981032	0.855599066210307	0.824578865652292
[truncated: 16,313 more rows]
