# Supplementary material for: Dynamical Hurst analysis identifies EEG channel differences between PTSD and healthy controls
Source: PLoS One. 2018 Jul 3;13(7):e0199144. doi: 10.1371/journal.pone.0199144 (PMC6029761; doi:10.1371/journal.pone.0199144)
Supplement: S1 Appendix — Zip file containing files: Standard Deviations of Healthy 1 - H3_w3.txtStandard Deviations of Healthy 2 - H4_w3.txtStandard Deviations of Healthy 3 - H5_w3.txtStandard Deviations of Healthy 4 - H6_w3.txtStandard Deviations of Healthy 5 - H7_w3.txtStandard Deviations of Healthy 6 - H12_w3.txtStandard Deviations of PTSD 1 - P1_w3.txtStandard Deviations of PTSD 2 - P2_w3.txtStandard Deviations of PTSD 3 - P8_w3.txtStandard Deviations of PTSD 4 - P9_w3.txtStandard Deviations of PTSD 5 - P10_w3.txtStandard Deviations of PTSD 6 - P11_w3.txtHurst Values of Healthy 1 - Hurst_H3.txtHurst Values of Healthy 2 - Hurst_H4.txtHurst Values of Healthy 3 - Hurst_H5.txtHurst Values of Healthy 4 - Hurst_H6.txtHurst Values of Healthy 5 - Hurst_H7.txtHurst Values of Healthy 6 - Hurst_H12.txtHurst Values of PTSD 1 - Hurst_P1.txtHurst Values of PTSD 2 - Hurst_P2.txtHurst Values of PTSD 3 - Hurst_P8.txtHurst Values of PTSD 4 - Hurst_P9.txtHurst Values of PTSD 5 - Hurst_P10.txtHurst Values of PTSD 6 - Hurst_P11.txtOriginal Data Healthy 1 - H3.txtOriginal Data Healthy 2 - H4.txtOriginal Data Healthy 3 - H5.txtOriginal Data Healthy 4 - H6.txtOriginal Data Healthy 5 - H7.txtOriginal Data Healthy 6 - H12.txtOriginal Data PTSD 1 - P1.txtOriginal Data PTSD 2 - P2.txtOriginal Data PTSD 3 - P8.txtOriginal Data PTSD 4 - P9.txtOriginal Data PTSD 5 - P10.txtOriginal Data PTSD 6 - P11.txt. (ZIP) [file pone.0199144.s001.zip › Hurst_P8.txt]

0.919054813822238	0.921763944716613	0.912493205477774	0.907462052505859	0.940443639259415	0.955018827524976	0.923102551649016	0.916698990458121	0.927360205550938	0.919752459630022	0.946381877029144	0.913942154019781	0.930229704233938	0.928875070215095	0.920293151925977	0.945454719084703	0.932511623986829	0.932351098939119	0.914971005336817	0.916620188958138	0.951588918086676	0.953604858851370	0.929051147215115	0.951008642910554	0.933012824102705	0.953711135972728	0.942376384140515	0.921211023183642	0.904801603442714	0.927329902859663	0.894733775718415	0.571759880294210
0.918982819938057	0.921741913715907	0.912472113723173	0.907355772842779	0.940512257544913	0.954926284474456	0.923033345874489	0.916597778490371	0.927261686794163	0.919645314798802	0.946370976591735	0.913871253768519	0.930309884801938	0.928830317878281	0.920257635846508	0.945406665902257	0.932421742122614	0.932391666435279	0.914859689289521	0.916461557314836	0.951532761014131	0.953524452989507	0.928959839248691	0.950937357628382	0.933025449437411	0.953722688380066	0.942347257724984	0.921287613869445	0.904778910681464	0.927359882621079	0.894694956087151	0.571595088148703
0.918958676798523	0.921647001241960	0.912546716259394	0.907392562412272	0.940539800204040	0.954870347706731	0.922958011038296	0.916511484513647	0.927139519240141	0.919530968966639	0.946242521754640	0.913780109722776	0.930266117590706	0.928739028888680	0.920221169100890	0.945426134404736	0.932411927188761	0.932374584165786	0.914840815741158	0.916361170373082	0.951501166139551	0.953430754592264	0.928899034940064	0.950965327575857	0.932954028942596	0.953548789558369	0.942312838574703	0.921131600877618	0.904741977990900	0.927333711447872	0.894673908095809	0.571464448820706
0.918880999010474	0.921549320232494	0.912495569157572	0.907561390101762	0.940552834840084	0.954749765433922	0.922867994448158	0.916454805741907	0.926998052700400	0.919403783944766	0.946225961304531	0.913737567303322	0.930287414510192	0.928640461471706	0.920173434187054	0.945355283030852	0.932346173322582	0.932318638438363	0.914768345176096	0.916200727439800	0.951491390743133	0.953373785960707	0.928787150690680	0.950923644616551	0.932863423307503	0.953469402095709	0.942152005408107	0.921065297111775	0.904725312879786	0.927261212279501	0.894607112869805	0.571316202558739
0.918910442760685	0.921522511226242	0.912527120396167	0.907656981076665	0.940416716814001	0.954779329240269	0.922871962381505	0.916407331843045	0.926840361764228	0.919295139012671	0.946206105044461	0.913635890590889	0.930234142687041	0.928461163826438	0.920146142235341	0.945361856304055	0.932395536315176	0.932466936136696	0.914710020505713	0.916092797368470	0.951409969660502	0.953341481546593	0.928706361628470	0.950866753091101	0.932853282914511	0.953386296913841	0.942039859451022	0.921006382315813	0.904734636053554	0.927152375179852	0.894580738403748	0.571157378100652
0.918936157443854	0.921631020039137	0.912456285058662	0.907660899303551	0.940446317510093	0.954795244478887	0.922855175998917	0.916381594134916	0.926793555433182	0.919220711227653	0.946203298169504	0.913536059026430	0.930243417975564	0.928311652061712	0.920109817335030	0.945307374555107	0.932384742469303	0.932578927138446	0.914719925666520	0.916052868768585	0.951426155843173	0.953348635581989	0.928636875996264	0.950844200651356	0.932866637884952	0.953343980184391	0.942048490904509	0.920850284552623	0.904802842843191	0.927094458642795	0.894566681294996	0.570886521845710
0.919019612225261	0.921670775304898	0.912483697754341	0.907605526393729	0.940439389959383	0.954697959244881	0.922829606774038	0.916358764977849	0.926801972683193	0.919246518953041	0.946228730762029	0.913472152954961	0.930165450164236	0.928183086524112	0.920107408840151	0.945275132702020	0.932432868319213	0.932465204298572	0.914651476368404	0.916012821993804	0.951455603902005	0.953298355825918	0.928639142799254	0.950864281142197	0.933006205326458	0.953444011877287	0.942032059135056	0.920772164204377	0.904822273469371	0.927057147011352	0.894551615492683	0.570673855024417
0.919067641229552	0.921767278922553	0.912512768350217	0.907576709478411	0.940525974842799	0.954743848974451	0.922763987225491	0.916483729256248	0.926863264312258	0.919198410513554	0.946220789889847	0.913596973627424	0.930161377388561	0.928210861722848	0.920154226921031	0.945294763732469	0.932506230302768	0.932395689390367	0.914590284466520	0.915979407822710	0.951372279874655	0.953304640325991	0.928581399387273	0.950821072393388	0.932990735648768	0.953477099683527	0.942037979857620	0.920779078827179	0.904813109521442	0.927097555552920	0.894480844470932	0.570596338527905
0.919114053170212	0.921837158984656	0.912600749619445	0.907623006547190	0.940619603119091	0.954780491536064	0.922745839150024	0.916619204270973	0.926886438251101	0.919195296132170	0.946264870586396	0.913678659757856	0.930136020475418	0.928277016973391	0.920172578609046	0.945274733581451	0.932531241945816	0.932370523307980	0.914594177909813	0.916050637539223	0.951350360659481	0.953413357470988	0.928550318102736	0.950884273899080	0.933084829874986	0.953534645380459	0.942101325414870	0.920859065343753	0.904770846495326	0.927109874186945	0.894519283215077	0.570559037747953
0.919144425004216	0.921927982304780	0.912627058374278	0.907546746563035	0.940707844387604	0.954844332856422	0.922765809067745	0.916666399301459	0.926920315416173	0.919145333751450	0.946310316114171	0.913733401301636	0.930255619497168	0.928364039215757	0.920180402201509	0.945252766499418	0.932526019525111	0.932378410252431	0.914637895655377	0.916008521507944	0.951311798938437	0.953470921853519	0.928510497369501	0.950828228182536	0.933203468783114	0.953592342917678	0.942078235147988	0.920985472988791	0.904681549949067	0.927212748628772	0.894615093671668	0.570429389968249
0.919312174270669	0.922011570099051	0.912799184556464	0.907487958865606	0.940776029990777	0.955045684583727	0.922811602359100	0.916808303884497	0.926942073302259	0.919130479942643	0.946332367689566	0.913677958498434	0.930173807116123	0.928371297118318	0.920151095428567	0.945295816362212	0.932584264261542	0.932312512950823	0.914730214596887	0.915988118242577	0.951256783019509	0.953501270458116	0.928534143896106	0.950873237213709	0.933271998746297	0.953553405659436	0.942124669490962	0.920959275738686	0.904608221461919	0.927172340793480	0.894709286837887	0.570476194731924
0.919482749687317	0.922024571548419	0.912819108030072	0.907440181840468	0.940805262977450	0.955170242210072	0.922863299728141	0.916938635299453	0.927025454870877	0.919170426313276	0.946449680964982	0.913757465833607	0.930134718879099	0.928404030106250	0.920180711586248	0.945300529891732	0.932654338050484	0.932235449981379	0.914813671453799	0.916052629424893	0.951257451078032	0.953501667704639	0.928567738086056	0.950882177268958	0.933274625407434	0.953495364928848	0.942097393659593	0.921058459849900	0.904589667328691	0.927186190490853	0.894793965561281	0.570561674850612
0.919674873746472	0.922052737564771	0.912813049372179	0.907443580119602	0.940672988769451	0.955226965040864	0.922896163239576	0.916880285072976	0.927069747270795	0.919250528623021	0.946532366582300	0.913797803830743	0.930064173537094	0.928325522174151	0.920258418696352	0.945362285985147	0.932814992911003	0.932280273212479	0.914844459418733	0.916122534922276	0.951277997456993	0.953488106680241	0.928644492903278	0.950884214697617	0.933215453701779	0.953470319288258	0.942137344925332	0.921243704634818	0.904550934957197	0.927287287980834	0.894791861871009	0.570627852604177
0.919710390679285	0.922053575030401	0.912779637052416	0.907490987222156	0.940779123798249	0.955259859042398	0.922977719558869	0.916828216762975	0.927087959782467	0.919222565036726	0.946611863714940	0.913875029090044	0.930090782549195	0.928291533083468	0.920342737849766	0.945358943074273	0.932819766055136	0.932324252152372	0.914965556865889	0.916175423150326	0.951352635629984	0.953602826955876	0.928714298037248	0.950911030323827	0.933148149427818	0.953543414286404	0.942180306765317	0.921247146313333	0.904579515871700	0.927364523203871	0.894778997921963	0.570636082730104
0.919773800574664	0.922062060761144	0.912806368005132	0.907499406834585	0.940801121668555	0.955278208766205	0.922999959681170	0.916769399102700	0.927076729367325	0.919262371366848	0.946620772549254	0.913875350175673	0.930098144545231	0.928340413730865	0.920393821229192	0.945374250278343	0.932860991510967	0.932335086168287	0.914943662124546	0.916177465060692	0.951377285075998	0.953607418977275	0.928742671222504	0.951003760992798	0.933260068876741	0.953665620064419	0.942104577666795	0.921187937731088	0.904650208167816	0.927326607121796	0.894798962087205	0.570687009179276
0.919815280599861	0.922133932769460	0.912857764308857	0.907533277086952	0.940847966400159	0.955330751336214	0.922942919090324	0.916831518362372	0.927126395286439	0.919320633311757	0.946507250698222	0.913934400954721	0.930128973891110	0.928467081846643	0.920383301280486	0.945440184451438	0.932897847749242	0.932450090698050	0.914941987708286	0.916215378500992	0.951184185945921	0.953611722199016	0.928752890012992	0.950995439545306	0.933262324143115	0.953733640397011	0.942047541455163	0.921157356045347	0.904744873663739	0.927388917711481	0.894783965040803	0.570781103793145
0.919830901022350	0.922197126538583	0.912938409451047	0.907587869594746	0.940879430765252	0.955344139016089	0.922934811451724	0.916938576214823	0.927132603201956	0.919433935998340	0.946433233654479	0.913893067491546	0.930047615649748	0.928606647046881	0.920346545281352	0.945413698988639	0.932900789197774	0.932536382666538	0.914913591076060	0.916305936874056	0.951134188283279	0.953560057751866	0.928758591026011	0.951043262280274	0.933295522475379	0.953823284778471	0.942064892048688	0.921195077233496	0.904814704385380	0.927360819608958	0.894771563493255	0.570910809658582
0.919760652649021	0.922281336442736	0.912972514554235	0.907582525213213	0.940900453261135	0.955385077500974	0.922896398692167	0.916969913582490	0.927199708897905	0.919479126843843	0.946408047404251	0.913923708480873	0.930047058611593	0.928664615915519	0.920327138022754	0.945410872861983	0.932942855190051	0.932605333875600	0.914824761303940	0.916314478098789	0.951077642661799	0.953600158786669	0.928801172306623	0.951066158117186	0.933318508839990	0.953852622053572	0.942084468990342	0.921312433276304	0.904828690598443	0.927455473596542	0.894761888351797	0.570893304670581
0.919656081402107	0.922289053747836	0.913064301027462	0.907670850609975	0.940887394889350	0.955438545429921	0.922852605629999	0.916965698228326	0.927235586819508	0.919548618551169	0.946307011060902	0.913967136481415	0.929945921157617	0.928672468386209	0.920313762646516	0.945499467662527	0.932991642442051	0.932571446195479	0.914870218022062	0.916408417469626	0.950997729062455	0.953627156893767	0.928888752942890	0.951130298114630	0.933315889133397	0.953748349020726	0.942138047465208	0.921278300779512	0.904750341134259	0.927488593384464	0.894793797166789	0.570858994879542
0.919457511274957	0.922202528351967	0.912943990066096	0.907824064323268	0.940845389742827	0.955389796410003	0.922872004902597	0.916935201941489	0.927301532389665	0.919637410160538	0.946296097384057	0.914061940436061	0.929940128057804	0.928701490018633	0.920377899645491	0.945468472986378	0.932900604934765	0.932465132884447	0.914910107062522	0.916504237325995	0.950972117308020	0.953623799078753	0.928939984273105	0.951097337468777	0.933333981490417	0.953691780982708	0.942180494546040	0.921373790018015	0.904652539833058	0.927543223967065	0.894857762145240	0.570848037045667
0.919314932420119	0.922119533778922	0.912877341143418	0.907949571977050	0.940691043896899	0.955394912946311	0.922986050467719	0.916878844666120	0.927317334447406	0.919736055026235	0.946269489248725	0.914085040946041	0.929944758126518	0.928668863289905	0.920460704953484	0.945421788279428	0.932917529156391	0.932549378894056	0.914969726054740	0.916617218268957	0.950858079474611	0.953610948931872	0.928962712479837	0.950994768570730	0.933367678293003	0.953609082237409	0.942208949341089	0.921506804923223	0.904613640117701	0.927579038866004	0.894969610975069	0.570820252583329
0.919186908342856	0.922108577954823	0.912780798596048	0.908000859450348	0.940705561752776	0.955387269843759	0.923041400419686	0.916894162599512	0.927369306030390	0.919782426844019	0.946287275812120	0.914099228106346	0.929986569762615	0.928650796587194	0.920456329924614	0.945334737382587	0.932874173316877	0.932659005399199	0.915066869399609	0.916706344119099	0.950829990859643	0.953562909195846	0.928987893665470	0.950930865164139	0.933361243734876	0.953535604757494	0.942258010881935	0.921527452853443	0.904642654226013	0.927591698642593	0.895058009388517	0.570677945473499
0.919185785385001	0.922005704570533	0.912757536146127	0.907974791431938	0.940705568507056	0.955273247547011	0.923045347266848	0.916811716321141	0.927368869001854	0.919844600888659	0.946436303343445	0.914064772396415	0.929980249073643	0.928620483570326	0.920447947445364	0.945331927516419	0.932824946805457	0.932645918752492	0.915037610877100	0.916691891195036	0.950868730186226	0.953482543156148	0.929038209530319	0.950939703605555	0.933402840435326	0.953594222851426	0.942226978222795	0.921562620445320	0.904674637634408	0.927519442932686	0.895068353619756	0.570544929982864
0.919153547662981	0.922025262376267	0.912762024255920	0.907983120818594	0.940771713668126	0.955306088205006	0.923008213525704	0.916847440213178	0.927358261743978	0.919813932822547	0.946580659878132	0.914127231709790	0.930045918497671	0.928683976592893	0.920492251399075	0.945371129738093	0.932809962844725	0.932664852243788	0.914997187295394	0.916646640575359	0.950833043921544	0.953465782964762	0.928927705718645	0.950859072046616	0.933333721577412	0.953594080584602	0.942191506611716	0.921597245251237	0.904741945289588	0.927507840058910	0.895003104403649	0.570446347705968
0.919133654952921	0.922054659271473	0.912800355921185	0.908019877729286	0.940841871353644	0.955393836449266	0.922960899196828	0.916883335368580	0.927327346998885	0.919812162666990	0.946679419307779	0.914117015470834	0.930034044733402	0.928781531892800	0.920518996972258	0.945350695534835	0.932823402333013	0.932657436600203	0.915018083603622	0.916734491156344	0.950867584866113	0.953506392538697	0.928834624168469	0.950846251515912	0.933358398031653	0.953589806573058	0.942181571562214	0.921626325514490	0.904773881478312	0.927430738116889	0.894970722815212	0.570365980734589
0.919114753267171	0.922059733359287	0.912791792376413	0.907977423594786	0.940895874055475	0.955437993707915	0.922915388314560	0.916842935855742	0.927345258643054	0.919790218797264	0.946675652780064	0.914131450316678	0.930140736946423	0.928850631356850	0.920510929402568	0.945348689834086	0.932835340153965	0.932714463015797	0.915053374483224	0.916737114772201	0.950892688298024	0.953528771505351	0.928771219513709	0.950724524882937	0.933379451455055	0.953594677818245	0.942137342469773	0.921712865011003	0.904739295759561	0.927514926187151	0.894954045904399	0.570146947428912
0.919227939438814	0.922088214733443	0.912911124262429	0.907957631249274	0.940943337664538	0.955533286510243	0.922940456266743	0.916931972167789	0.927368052606072	0.919781930550125	0.946554126480058	0.914038871769495	0.930076329896931	0.928864804772670	0.920407441362712	0.945379241948079	0.932897596382598	0.932690565259071	0.915112479876987	0.916728661706123	0.950898351115108	0.953601126619861	0.928773864569413	0.950796627188631	0.933417226794056	0.953499328038627	0.942186250239058	0.921616993268339	0.904718523189793	0.927459892765368	0.894963479562235	0.569993072344537
0.919313262752752	0.922086511751379	0.912896215827313	0.907847758386811	0.940954239463178	0.955535873236227	0.923044324633062	0.917036649430577	0.927482388426461	0.919844504908358	0.946540463199895	0.914064464965302	0.930094491167100	0.928865847683078	0.920384327490330	0.945362274361491	0.932976773325251	0.932648246816496	0.915208382968070	0.916815948448630	0.950938652449668	0.953676956844082	0.928836328696202	0.950845929748529	0.933404871490945	0.953410744456946	0.942192092197432	0.921661900319439	0.904736030772004	0.927483046984959	0.895026457662061	0.569833285840447
0.919386102287137	0.922125582889200	0.912915152968588	0.907759032010269	0.940821282524588	0.955492704318128	0.923152901685623	0.916996434850489	0.927573464703068	0.919943229565919	0.946553258940430	0.913990873932184	0.930089674859489	0.928722536243533	0.920435950939810	0.945399473780218	0.933087913169058	0.932641194720024	0.915290176395167	0.916911137599229	0.950942855506681	0.953642544738363	0.928971370123082	0.950800895519378	0.933310173356474	0.953347099450493	0.942328010433122	0.921767597289422	0.904645501519810	0.927604786320149	0.895027039817466	0.569664667912738
0.919349313393023	0.922117312786706	0.912964543908414	0.907678376042543	0.940828909494778	0.955387912405699	0.923315505050565	0.916981066255156	0.927631962228891	0.919938254911920	0.946603098940574	0.913921820051347	0.930121728791034	0.928588401227109	0.920464718718925	0.945388942876500	0.933037650419451	0.932638102575860	0.915451314307647	0.916977873782521	0.950967929832433	0.953706033466115	0.929155702813362	0.950729723426155	0.933205015174876	0.953362724198592	0.942513292386271	0.921739917924563	0.904597072538739	0.927702944711239	0.895059890612723	0.569559177378135
0.919325622180710	0.922123948373829	0.913021549513063	0.907563911831745	0.940778772992399	0.955312553559071	0.923344325100761	0.916960885689963	0.927704540822338	0.920041614074671	0.946625620131915	0.913842957335492	0.930150560683101	0.928560688057061	0.920517905674216	0.945422481368252	0.933041583085055	0.932606459681592	0.915470862292656	0.917004996969017	0.950944484810615	0.953642126857719	0.929309363504252	0.950748974958561	0.933232995685191	0.953429709323925	0.942550807566112	0.921682295361480	0.904571583401365	0.927741614415085	0.895135715229656	0.569491513855885
0.919227202735460	0.922089550060461	0.913065975641680	0.907469274541300	0.940803814614046	0.955278747422169	0.923268044094595	0.916978810173586	0.927826009990425	0.920130553807003	0.946532922931590	0.913864147317472	0.930181596898227	0.928609309147972	0.920564205300929	0.945494323898497	0.933019821458411	0.932680161132249	0.915493704600923	0.917097126178271	0.950751496138203	0.953591242956664	0.929364334630413	0.950758576847888	0.933187875359699	0.953460177292868	0.942622160915576	0.921674255199192	0.904606005956317	0.927868112603088	0.895151991550997	0.569473815923424
0.919144933634578	0.922013208758467	0.913095805241624	0.907405876083344	0.940822350521437	0.955208371434779	0.923274518750381	0.916975038202277	0.927840203078909	0.920221172347053	0.946487607339169	0.913759490107985	0.930117315512462	0.928690916071633	0.920590171568832	0.945499038430343	0.932923778529667	0.932711904607120	0.915507988038718	0.917191038799281	0.950708216411300	0.953444502171353	0.929356831960525	0.950810142816266	0.933182532108197	0.953519471171097	0.942706985554566	0.921719519040546	0.904645187213643	0.927909789167084	0.895195885510011	0.569510144710007
0.919093386530479	0.921978100899919	0.913075590589368	0.907254504028836	0.940836697670004	0.955155060139215	0.923262786106674	0.916941634054490	0.927867493724139	0.920207098877731	0.946458195747725	0.913722066815907	0.930164923652866	0.928692830912955	0.920615080312842	0.945492571091686	0.932814390123505	0.932769980645648	0.915489444668668	0.917149078559124	0.950700569285877	0.953301680077178	0.929323397054256	0.950903209649371	0.933190487392185	0.953566410919634	0.942751066357719	0.921792557603756	0.904678832174155	0.928005483825254	0.895247433558093	0.569413602438919
0.919088971603051	0.921852464585069	0.913092509080469	0.907253406405105	0.940781264918770	0.955126421033720	0.923257823184985	0.916917213783117	0.927867946308785	0.920215271482188	0.946367055672533	0.913694469655218	0.930112287642632	0.928647204982910	0.920622271246396	0.945547910394738	0.932798010942939	0.932795299318724	0.915572348189501	0.917157401393034	0.950763137646281	0.953151129891665	0.929326944954325	0.951083142023128	0.933137946949935	0.953430232537222	0.942778343356168	0.921670298430652	0.904696869794927	0.928066139034106	0.895287093446362	0.569383142044263
0.919027969060583	0.921726854518043	0.912966022109732	0.907376288896420	0.940711096840369	0.955021072487143	0.923232116331130	0.916940238588186	0.927813398907970	0.920187150159622	0.946421650961178	0.913710252955936	0.930153349382126	0.928590318571241	0.920625394682837	0.945469644815446	0.932709982325700	0.932782333716059	0.915586289672408	0.917095785462759	0.950847935829157	0.953076433099699	0.929258919654260	0.951160553787366	0.933083777101491	0.953359991996818	0.942673048209139	0.921637527229073	0.904718296055964	0.928072968416484	0.895274392467767	0.569399543947984
0.919059641922741	0.921656266850500	0.912931525965301	0.907441687946093	0.940501406919679	0.955029970828370	0.923291837385916	0.916927531602553	0.927710025038602	0.920157129846209	0.946443966859821	0.913646321690411	0.930120206751452	0.928462654547936	0.920608506668707	0.945468408266914	0.932716209800478	0.932935544427606	0.915572479867355	0.917066704960398	0.950838467820022	0.953028528193324	0.929221049028896	0.951156613835973	0.933103669086586	0.953230989757456	0.942587866341359	0.921595361569090	0.904761338247064	0.928017248594543	0.895282515526643	0.569441052126217
0.919065716806295	0.921664164223571	0.912810050413341	0.907403673469459	0.940476758447280	0.955000113079791	0.923313310534131	0.916880449467923	0.927687439802375	0.920106600075274	0.946488028089566	0.913583491471444	0.930120162031595	0.928350383241899	0.920569163004654	0.945409386311821	0.932662051136109	0.933028477344889	0.915635945931055	0.917046235203040	0.950913465519657	0.953041783861846	0.929178252843984	0.951150550562131	0.933126383370824	0.953114322859180	0.942600494086140	0.921435681068012	0.904853024643066	0.927968349005418	0.895293570959249	0.569431959941006
0.919119682618462	0.921581842542422	0.912779133240372	0.907307194649374	0.940404870122526	0.954878192741949	0.923321107750639	0.916780574752940	0.927673385160921	0.920140070723405	0.946526702799273	0.913534870986872	0.930036427223634	0.928204103696918	0.920538929201329	0.945348176858041	0.932654888462704	0.932868012692649	0.915588649361989	0.916993315304411	0.950994484842551	0.952996137094071	0.929191425885507	0.951188716047961	0.933247949447642	0.953117104266720	0.942574716739474	0.921326948253629	0.904882200171651	0.927917636696987	0.895256294976306	0.569510473820794
0.919132803375883	0.921573044815690	0.912742639817089	0.907257477112403	0.940390835048436	0.954895379006053	0.923255999386201	0.916840974280359	0.927673928674459	0.920090067197986	0.946516178031235	0.913652053773044	0.930027584967802	0.928201233710733	0.920539637043320	0.945299371338977	0.932685749460718	0.932753570948425	0.915466852955677	0.916929165012320	0.950954996311569	0.953009188311266	0.929139055306114	0.951175239307422	0.933226250676969	0.953100761381559	0.942550013994540	0.921258408970385	0.904849436487554	0.927911382982941	0.895126145346545	0.569677164484800
0.919115294802465	0.921528445241578	0.912763385354980	0.907277056605315	0.940382628525249	0.954904826212214	0.923185657726781	0.916893352786362	0.927630424835898	0.920034102166131	0.946520485375187	0.913668521130707	0.929989850069139	0.928200458241246	0.920495681763499	0.945207003751868	0.932698604239243	0.932709655809176	0.915419295828588	0.916958433497384	0.950947207759929	0.953112941834990	0.929075249749812	0.951268471199960	0.933273401394819	0.953154815562386	0.942557408739757	0.921252224780431	0.904774341120253	0.927839994679989	0.895090419630108	0.569860764714803
0.919090038325368	0.921531446169055	0.912725520565394	0.907187178803855	0.940371860437424	0.954934045722088	0.923118442075178	0.916827498855762	0.927569224527000	0.919900423678420	0.946515435759192	0.913668470356560	0.930089724128957	0.928218826951372	0.920409972615849	0.945098194003724	0.932684981398560	0.932743389407649	0.915383334714094	0.916867793563020	0.950899504944562	0.953136667013329	0.928992194908539	0.951242730616370	0.933324999813980	0.953244540501030	0.942455447324513	0.921323711885729	0.904652105673002	0.927859891634789	0.895122022366860	0.569923556953671
0.919211354324563	0.921580713253851	0.912848026279206	0.907141961188879	0.940358951082675	0.955101939059949	0.923096055086550	0.916880588629619	0.927488769626872	0.919842401665539	0.946443566871969	0.913573747905218	0.929978659593840	0.928203899451535	0.920275922030289	0.945049703292753	0.932776581474154	0.932694782741538	0.915398644604539	0.916794992990237	0.950836339716177	0.953134905007232	0.928920385482503	0.951314820820414	0.933321424649451	0.953219589992640	0.942432054690572	0.921251139647715	0.904523699733633	0.927740010521115	0.895164111829988	0.570077895451268
0.919328103193874	0.921618790819967	0.912860797445909	0.907143074147577	0.940317093623894	0.955207164702248	0.923063524726474	0.916954271732122	0.927513215041601	0.919850985946700	0.946471014827768	0.913651229100437	0.929894387292929	0.928257386286439	0.920204810571784	0.944997126493609	0.932891440786109	0.932648223370782	0.915417385853423	0.916815627951313	0.950843506003975	0.953119136892753	0.928876161906093	0.951338930222428	0.933242805307887	0.953172353447605	0.942354063338816	0.921327006617897	0.904432103140689	0.927672404432910	0.895187772349272	0.570226299515571
0.919474675644067	0.921688103929514	0.912854743801611	0.907200909135278	0.940119900131587	0.955287753937869	0.923032235149874	0.916847200010511	0.927536541791330	0.919930767539468	0.946478392317677	0.913655124356889	0.929777610543397	0.928200083122372	0.920229614953473	0.945063933104129	0.933087118018577	0.932711511064420	0.915392830427810	0.916857636723384	0.950904769304180	0.953076269679894	0.928892896827398	0.951327952228159	0.933089178125218	0.953151387103589	0.942359148149184	0.921483992827163	0.904324061886051	0.927666157448399	0.895135062801729	0.570298530571864
0.919516304839378	0.921731250974161	0.912851091725708	0.907266837785733	0.940118016116071	0.955335293295561	0.923073673291357	0.916771948939002	0.927574310540898	0.919917602893133	0.946508538697049	0.913690180786138	0.929800226834283	0.928183365945592	0.920279638661555	0.945110641437590	0.933109363824717	0.932736063743478	0.915488086687857	0.916911379635621	0.951038525979874	0.953144527786749	0.928940173720543	0.951331983351033	0.932897537070316	0.953239054078056	0.942393117043033	0.921504255409391	0.904286269583858	0.927635254155361	0.895131171607101	0.570293896478906
0.919567324081776	0.921776696527334	0.912936498224473	0.907311484204432	0.940067734372252	0.955336371130682	0.923095559771014	0.916680254117105	0.927572282271059	0.919968308036078	0.946506472930153	0.913657620721557	0.929841607613189	0.928239054977998	0.920305618339104	0.945205359140115	0.933163877897126	0.932715169073285	0.915491812629900	0.916891716848091	0.951113590472699	0.953092374701917	0.928984222483713	0.951411439618857	0.932883165767227	0.953338938990522	0.942330931335446	0.921410884115871	0.904302418856279	0.927527299620648	0.895199952653414	0.570317394399044
0.919582904286184	0.921815445552852	0.912999746627849	0.907339236940728	0.940080632734339	0.955339897228555	0.923068423301677	0.916692019712019	0.927610722566955	0.920025047518856	0.946428040601046	0.913664440554445	0.929930982849001	0.928373071883108	0.920277596804689	0.945344174189289	0.933181975552003	0.932778339493208	0.915550979267772	0.916880185719360	0.950980756180609	0.953046652273592	0.929005084792492	0.951407451463370	0.932784486431553	0.953365856944636	0.942312883098083	0.921318792871225	0.904332378167816	0.927580481124628	0.895220713704105	0.570400616889895
0.919605837942607	0.921795979115460	0.913039523043795	0.907339402955325	0.940087024907685	0.955292212307031	0.923068019663796	0.916733361758265	0.927600282657524	0.920103628549149	0.946432725635440	0.913556308180177	0.929900224428911	0.928533965137517	0.920246491788697	0.945347022000984	0.933139191637006	0.932777571894089	0.915586552546389	0.916925756619917	0.950986493465415	0.952965886407841	0.929039109733495	0.951482180568780	0.932773625031893	0.953411798470604	0.942362832996933	0.921281884931726	0.904336321758095	0.927535348718367	0.895244802560232	0.570560234793565
0.919590239528794	0.921792504197519	0.913039230646196	0.907219277666959	0.940112394792096	0.955285726092878	0.923034001949756	0.916717219757207	0.927655359355597	0.920133783125348	0.946460054648881	0.913505700215603	0.929946409298905	0.928585446770410	0.920208212951436	0.945355929833479	0.933123203427869	0.932714243436524	0.915525554128575	0.916899156099701	0.950970310291204	0.952999822950524	0.929098304570768	0.951538982003467	0.932796582692852	0.953434713519675	0.942399762734296	0.921319445848654	0.904310656569749	0.927610449138297	0.895272573821930	0.570608027362050
0.919546150093795	0.921698797460121	0.913107934303025	0.907214567497476	0.940110910978838	0.955334290834429	0.923005605914686	0.916696319087645	0.927645676530105	0.920175035009817	0.946406077919196	0.913463396190274	0.929875252779364	0.928606005824139	0.920170199663212	0.945453416933655	0.933113169428423	0.932560463098572	0.915552808875878	0.916940831978375	0.950944755601100	0.953044711952788	0.929164339706519	0.951618438983063	0.932813031548339	0.953308594527142	0.942437923468242	0.921192486469050	0.904248050763327	0.927632675875215	0.895302108461273	0.570693424440306
0.919387547693907	0.921531214585280	0.912989425186562	0.907276104750580	0.940055431628656	0.955294786034202	0.922998359284474	0.916679678209266	0.927659910796099	0.920201330007596	0.946436377023489	0.913467667864595	0.929879114476597	0.928615745566414	0.920188254924182	0.945408692363510	0.932997383539829	0.932385761558335	0.915564587678531	0.916964020261128	0.950988351065011	0.953078182013150	0.929197714625043	0.951582215216544	0.932828957998521	0.953224260611706	0.942455546450285	0.921199364188754	0.904186020589284	0.927667805848543	0.895324692624673	0.570811162181404
0.919293258529528	0.921403888733568	0.912952384353408	0.907345315378672	0.939863958822482	0.955317821052088	0.923106054947834	0.916650555762894	0.927668945249777	0.920231922754128	0.946433722733608	0.913433367175610	0.929893545549100	0.928566539282342	0.920214302332118	0.945361654103825	0.933008008359236	0.932408269123670	0.915591725878009	0.917012389593508	0.950920854488441	0.953092420493316	0.929238091005817	0.951476678118997	0.932853322951638	0.953113351697335	0.942436599323817	0.921240504352040	0.904187175052531	0.927698974459825	0.895398073819199	0.570898662720589
0.919262001469007	0.921373935176406	0.912891362595449	0.907350059036555	0.939849448694233	0.955344311368734	0.923169326534843	0.916675925371528	0.927708292372024	0.920207228352425	0.946437312225064	0.913402386596908	0.929941874944339	0.928520917600823	0.920159272185464	0.945268481060202	0.932979774393810	0.932478214397483	0.915661223213398	0.917052154232429	0.950905934050246	0.953063564308524	0.929280610757457	0.951435372265060	0.932829477169205	0.953024071294825	0.942471339706797	0.921173785750277	0.904255464308061	0.927710405035288	0.895469867862336	0.570886647374466
0.919350585000356	0.921266460828186	0.912889412216136	0.907309426280726	0.939849723207772	0.955266690561916	0.923180675845392	0.916606366116479	0.927691694815220	0.920224317416093	0.946542227113806	0.913329491740928	0.929953046806037	0.928484690237125	0.920121381154045	0.945275864254091	0.932972511308357	0.932447856172693	0.915615335367793	0.916970598582964	0.950965526526993	0.953008552814942	0.929329420397863	0.951486616241657	0.932845017093514	0.953079558986710	0.942444257696823	0.921154646996964	0.904303812190587	0.927645575712613	0.895495486058214	0.570872091387489
0.919381931244166	0.921270694726086	0.912879027888470	0.907311568525751	0.939918143450696	0.955346738719695	0.923192500524273	0.916682875933878	0.927687284155405	0.920190450118020	0.946626518781503	0.913363499170604	0.930053257984832	0.928550112382032	0.920182977904046	0.945348983717350	0.933016659574911	0.932470461153119	0.915616229438253	0.916912162100300	0.950962181838123	0.953032939976575	0.929256871386606	0.951502208174708	0.932800243554997	0.953116129734032	0.942431133977191	0.921153212929747	0.904395104312664	0.927650965825182	0.895445002596459	0.570914718699602
0.919393810321632	0.921302459841681	0.912921253182872	0.907368224766808	0.940033751613743	0.955487471547803	0.923194655544779	0.916751471819129	0.927659371021397	0.920203254317105	0.946683970442503	0.913349915120883	0.930090363660072	0.928634926385605	0.920231744690839	0.945382514204099	0.933081967192189	0.932516708717726	0.915682024004595	0.916987280697802	0.951056787843587	0.953119759982877	0.929193624484771	0.951578289854470	0.932853998105740	0.953177682730620	0.942451460634595	0.921168370821045	0.904477283519266	0.927625201573042	0.895469686111537	0.571039207665719
0.919379251151179	0.921353611196245	0.912931491707964	0.907347194121570	0.940157352330780	0.955587905668026	0.923201417772114	0.916679964156274	0.927675796342198	0.920196713851711	0.946668069986207	0.913356989803983	0.930244544626064	0.928706653739464	0.920273471736200	0.945412885334591	0.933127205039542	0.932644150726434	0.915738891412064	0.916993698254660	0.951154354967369	0.953179583904762	0.929144983714585	0.951539783244016	0.932895685648855	0.953225104465382	0.942424706516226	0.921247918231405	0.904509902652958	0.927747453515236	0.895508148611303	0.571085133794756
0.919488886961632	0.921423906144247	0.913074939244507	0.907391152107229	0.940290573595646	0.955746405414341	0.923263764682532	0.916717845706124	0.927690550558512	0.920201044338089	0.946524642011881	0.913274273350163	0.930212488777007	0.928746427119515	0.920215159490403	0.945473838507821	0.933219838044205	0.932691590100433	0.915824412782316	0.917008690289319	0.951218522873493	0.953277398256450	0.929133290501195	0.951658315796858	0.932969392460487	0.953192251240135	0.942489513272769	0.921164037119007	0.904583772041994	0.927739648825537	0.895564454727509	0.571226023725615
0.919577767938209	0.921468849684632	0.913067319792892	0.907377363098322	0.940373536042760	0.955804316062837	0.923389825423750	0.916791232798681	0.927788348067147	0.920278687149577	0.946491564715747	0.913351755646982	0.930255234022511	0.928804218159117	0.920238862988506	0.945487412767729	0.933310476678913	0.932707733259714	0.915953543737626	0.917088686665341	0.951336732848318	0.953402001256627	0.929161938498531	0.951732471442662	0.933014369888538	0.953193665325516	0.942472826721472	0.921252101232483	0.904701325720381	0.927776209444016	0.895670571415367	0.571342977259024
0.919625991805775	0.921544341372505	0.913082994760777	0.907381107608105	0.940301555664040	0.955781173248023	0.923522077979830	0.916723997812888	0.927855163003944	0.920397538284695	0.946491478087050	0.913337213139058	0.930296921445396	0.928736171361008	0.920333936852860	0.945538177151514	0.933396092381317	0.932712031884290	0.916053045544885	0.917158185530580	0.951408683896881	0.953434872538956	0.929240903309536	0.951735713534600	0.932987738352527	0.953229302801928	0.942548907040903	0.921436118749262	0.904719638617022	0.927906965056424	0.895681757680131	0.571398003722815
0.919549460940234	0.921550390194748	0.913135016281834	0.907363453206488	0.940362771072643	0.955676938134211	0.923693143404482	0.916690537315318	0.927874250012736	0.920391501260589	0.946532630606370	0.913360207751391	0.930347234055344	0.928679842403210	0.920393692639058	0.945507757292419	0.933296885167073	0.932698054384891	0.916208539355906	0.917210220892937	0.951487850912977	0.953567817145594	0.929369970910579	0.951694091770446	0.932954316795510	0.953318043563729	0.942667303435517	0.921485032612504	0.904750948539954	0.928012721602843	0.895728581082488	0.571419689524884
0.919485544760910	0.921510820536407	0.913193638450681	0.907301143833110	0.940371354636495	0.955589965759715	0.923760822957389	0.916612024249616	0.927892697941906	0.920471964499305	0.946569105455977	0.913342944349825	0.930368257718552	0.928714304997636	0.920445557809475	0.945510063546246	0.933254362930869	0.932626325111241	0.916223421748140	0.917186526375095	0.951531041360237	0.953553914450884	0.929498287431668	0.951724601121598	0.933040730696479	0.953434387379785	0.942664682495602	0.921436600267380	0.904745767666541	0.928005926248312	0.895801869619238	0.571458947655094
0.919335976345569	0.921425274401422	0.913193890517910	0.907228848246964	0.940449175138459	0.955506287774618	0.923724245074159	0.916532168267841	0.927913589085953	0.920495283160705	0.946483800191704	0.913384153262752	0.930385905069494	0.928789206113231	0.920445741506915	0.945528760124581	0.933197403106878	0.932673585182918	0.916210103892581	0.917182464025980	0.951372553982992	0.953556808278230	0.929535516066536	0.951691363570001	0.933016330659582	0.953489884481084	0.942690157002905	0.921421518430934	0.904759170744662	0.928075336541787	0.895790914308307	0.571552414738862
0.919224102435072	0.921352006364142	0.913161998257664	0.907190914495848	0.940514071249944	0.955391568469409	0.923725596532168	0.916443537706493	0.927815282326222	0.920512977286465	0.946469784165488	0.913300238355225	0.930318845801691	0.928864578195535	0.920397789883690	0.945442896216393	0.933064680425400	0.932700602888239	0.916186534837611	0.917169616628787	0.951315259991597	0.953477011359918	0.929494804877694	0.951649298242333	0.932992170347046	0.953546423826037	0.942716012108453	0.921446712638720	0.904769490059841	0.928026098216646	0.895787970098391	0.571694409649868
0.919141379760080	0.921328450271220	0.913093216705182	0.907056915174138	0.940582634454894	0.955310274287243	0.923663047996885	0.916311628724507	0.927691440883797	0.920405117125225	0.946452884919962	0.913250881156960	0.930365329892635	0.928837684803143	0.920356500052342	0.945338034908294	0.932941090470417	0.932729060749242	0.916088710135672	0.916987283908192	0.951275695787313	0.953408571395490	0.929396449825691	0.951616277837686	0.932968805319232	0.953592351100722	0.942690347378726	0.921512378433636	0.904766518713448	0.928046692165486	0.895776808668713	0.571707497405941
0.919102012345276	0.921222737649342	0.913123723784805	0.907079950970949	0.940611730656523	0.955273032688692	0.923595233835275	0.916173502872526	0.927532402008725	0.920293656187395	0.946332205380734	0.913177194845886	0.930285724255389	0.928777313393249	0.920299992546950	0.945314196828482	0.932918794244896	0.932714658581301	0.916080294089807	0.916857969308980	0.951251489301287	0.953317675446377	0.929312349140656	0.951680982172874	0.932866467593224	0.953473319865348	0.942647831462889	0.921360774266309	0.904722269377242	0.928002683409639	0.895756918526810	0.571737413903027
0.919011272268067	0.921114076164306	0.913042323613615	0.907243225361779	0.940601401180054	0.955197097163078	0.923482580313977	0.916069201418090	0.927339541186448	0.920158374166988	0.946309448613267	0.913147401368344	0.930283591871804	0.928708065038321	0.920235898263093	0.945217589130917	0.932863292387438	0.932665102692920	0.916013744646407	0.916662581096404	0.951273854038765	0.953278109605147	0.929164616367670	0.951679577766061	0.932729304302011	0.953440420793700	0.942470553715044	0.921306087598317	0.904680281181768	0.927909544922413	0.895661312274172	0.571749345899291
0.919035503709115	0.921059777935932	0.913054988089140	0.907345222068732	0.940431411135388	0.955274973147932	0.923448919104958	0.915975993374033	0.927130845943061	0.920046711433410	0.946276527982862	0.913063139282819	0.930187991635994	0.928574429254480	0.920196330503257	0.945209874338423	0.932931410517619	0.932819864277013	0.915941945783057	0.916508324159019	0.951229703930653	0.953256581555297	0.929040801448605	0.951664085641525	0.932659555431591	0.953417154617555	0.942315738948791	0.921233753655198	0.904658147674010	0.927779260740507	0.895582644435597	0.571759031935958
0.919063551518046	0.921145649670593	0.912968931433965	0.907350582707579	0.940435823674004	0.955346422350026	0.923386893540504	0.915880399674545	0.927019515278622	0.919952160547742	0.946273258481538	0.912996450947946	0.930154247612151	0.928462891968566	0.920138618375860	0.945138951938481	0.932949317057648	0.932930550496387	0.915919260994066	0.916421625774348	0.951273519696512	0.953271377473860	0.928913811717245	0.951691072480247	0.932602795199424	0.953431846543638	0.942268675617292	0.921059265528364	0.904681920232396	0.927686702824002	0.895511471909223	0.571649956350611
0.919145700816609	0.921166180837642	0.912987900325934	0.907280401564032	0.940422248957867	0.955305108914999	0.923296162964353	0.915804281336765	0.926956914176158	0.919958788139797	0.946287848056488	0.912962519853323	0.930041717186685	0.928359202938517	0.920098969291081	0.945095987212042	0.933025977981380	0.932819533338763	0.915799521030406	0.916330844840432	0.951346131162069	0.953229370368573	0.928871749687880	0.951754696470582	0.932679395199672	0.953571190862465	0.942191360223317	0.920956382782342	0.904642238821934	0.927613869510045	0.895427497306946	0.571568473547746
0.919176198057568	0.921255428141564	0.913001160752149	0.907246691052213	0.940471457514316	0.955405255957628	0.923162696642086	0.915872391548581	0.926936184974300	0.919881686332692	0.946266698685536	0.913116417056968	0.929995565337952	0.928407965671752	0.920108725623048	0.945088192718818	0.933124383393511	0.932745367012360	0.915663635920523	0.916238475191118	0.951304134426900	0.953241555453070	0.928779994241384	0.951734915049118	0.932616934866933	0.953632021826623	0.942123815154932	0.920933911392122	0.904583104778146	0.927625639130348	0.895288922373029	0.571598960208594
0.919207898445653	0.921317863404225	0.913067915442291	0.907289833574533	0.940508610524659	0.955485420566541	0.923077867841295	0.915956585223928	0.926859676576417	0.919832348171992	0.946309164821198	0.913223842712873	0.929930740900907	0.928465278977808	0.920075833311161	0.945052631287539	0.933160786928657	0.932718833909270	0.915587056778079	0.916225117200031	0.951317962136041	0.953351040039277	0.928689209998484	0.951821954642936	0.932682233305556	0.953707766661293	0.942104507729903	0.920985759714458	0.904498356975144	0.927592800736920	0.895272087645999	0.571631471183112
0.919208084572976	0.921410793172407	0.913058138192846	0.907197105614588	0.940541544867304	0.955579952023679	0.923018528802998	0.915939771601975	0.926803078150838	0.919752012806323	0.946356799805750	0.913286308224845	0.930004926155335	0.928558489390683	0.920047071694105	0.945018980550631	0.933154894105000	0.932726631759001	0.915560974654982	0.916114358510240	0.951318205127946	0.953418691558663	0.928591147538236	0.951785164678688	0.932786986166630	0.953773438935622	0.941993817689879	0.921087861728684	0.904394871940188	0.927659543514006	0.895323520368241	0.571515454798365
0.919342680602366	0.921500827363265	0.913195614801131	0.907131582287819	0.940552182720028	0.955800084251177	0.922997973133636	0.916017459920164	0.926738674256068	0.919719421008166	0.946381018315518	0.913232442748909	0.929872784314581	0.928585948617750	0.919973305535734	0.945047729179560	0.933195829758229	0.932660067655842	0.915599456314570	0.916033933229283	0.951280032166737	0.953483787292823	0.928562258523326	0.951838616832766	0.932844098798226	0.953715414005946	0.941971321576890	0.921038382688344	0.904322735079945	0.927581850902960	0.895369777647940	0.571495929807721
0.919474011416062	0.921544181056293	0.913179704920788	0.907073748912519	0.940531249970714	0.955944908128658	0.922971305836212	0.916080021892238	0.926740381145858	0.919742567532483	0.946485681993986	0.913318787091846	0.929797788883500	0.928635613395324	0.919979054352690	0.945020239765091	0.933234252257029	0.932575470302647	0.915644200893210	0.916048491239760	0.951309336958129	0.953526694813092	0.928553750050819	0.951828536690338	0.932847107501856	0.953631943146837	0.941863418816444	0.921100984718404	0.904325314705967	0.927555784250400	0.895403223642828	0.571491396890026
0.919625345585853	0.921606552305788	0.913138637865592	0.907075075979236	0.940356544955955	0.956026651834362	0.922950444829991	0.915947752045554	0.926733352338393	0.919819942352795	0.946559162410727	0.913361531303946	0.929697426612476	0.928562253068309	0.920046065048812	0.945042950474021	0.933359298501163	0.932608735030895	0.915642416888213	0.916067852928552	0.951341938518657	0.953563142774833	0.928586735083788	0.951799059417050	0.932807261521281	0.953588956394504	0.941825322021714	0.921237065007046	0.904322245673299	0.927627950790692	0.895356241019144	0.571453767105426
0.919636858489787	0.921655822755986	0.913072592899841	0.907128769890618	0.940417384980995	0.956092240342871	0.923001609782332	0.915844556284472	0.926715447395087	0.919779503465726	0.946653046529819	0.913427876012107	0.929710603501887	0.928518394142453	0.920119651515157	0.944981698531951	0.933334006152147	0.932636968544991	0.915750704184081	0.916095155588170	0.951407846049122	0.953744076958657	0.928618589336968	0.951795393332138	0.932769925168822	0.953643538345652	0.941821991265425	0.921218758050910	0.904383121987311	0.927692682417236	0.895348485951520	0.571379355928174
0.919677156741812	0.921708425215593	0.913077100866995	0.907151808962139	0.940435362387097	0.956135382827845	0.923031591209546	0.915757299138226	0.926683386848409	0.919809008503873	0.946670248694272	0.913415201910138	0.929738158574577	0.928560973887813	0.920158267814718	0.944952323939834	0.933339618716296	0.932639315114209	0.915749622697997	0.916069182595855	0.951418525017456	0.953804090520804	0.928627704057512	0.951865020872180	0.932939352330637	0.953759344476658	0.941724511270415	0.921130455923945	0.904471993952830	0.927655700002763	0.895391489451884	0.571335673441150
0.919696681572605	0.921807990791548	0.913117991748622	0.907192449895859	0.940483173030448	0.956203511119104	0.923001671428352	0.915794658522310	0.926712954048567	0.919855638894295	0.946559721508994	0.913458071540663	0.929799223385896	0.928668139513532	0.920126013998730	0.944992135030048	0.933348162052890	0.932760599464376	0.915756219391027	0.916081160613699	0.951207184011186	0.953839729886005	0.928614862979878	0.951835952588730	0.933016528508962	0.953815926787198	0.941657870202630	0.921068882781641	0.904585886911407	0.927713113145755	0.895386587665350	0.571346904086814
0.919694579043354	0.921874357217214	0.913197418974245	0.907251857045189	0.940531351493274	0.956226350659004	0.923021450341741	0.915901047037478	0.926696257205152	0.919936482591199	0.946475729807275	0.913404466101171	0.929752977987785	0.928782536857908	0.920061824978434	0.944963063549127	0.933317484205354	0.932863307318758	0.915731122350009	0.916134974317188	0.951160797703424	0.953806858108239	0.928612074755036	0.951886407075895	0.933132903217729	0.953900202234282	0.941693732084148	0.921071507155454	0.904645556204607	0.927656052503413	0.895391908440619	0.571408115762966
0.919618644934039	0.921963882151919	0.913238868052369	0.907216511995902	0.940572887576171	0.956255953246625	0.922999410221045	0.915943571414379	0.926748618909739	0.919933991107449	0.946429038558992	0.913419909121375	0.929772022816978	0.928798641980984	0.920005711445850	0.944956607503351	0.933320332301258	0.932940889906197	0.915631592547849	0.916102623251326	0.951119575238996	0.953849071553139	0.928645216611069	0.951924300794243	0.933236058333614	0.953948087017340	0.941707249370770	0.921139779983615	0.904643206814522	0.927715146299830	0.895403798293761	0.571339138860614
0.919521388907956	0.921959209376277	0.913332175939147	0.907278733975401	0.940568072328635	0.956290155752058	0.922966193227704	0.915952752147810	0.926752925125914	0.919937964658003	0.946307325054568	0.913441487291415	0.929675801892945	0.928755982425200	0.919945783414623	0.945038462521063	0.933336612502035	0.932898052935733	0.915667369327105	0.916134892202138	0.951054773229716	0.953868698409677	0.928706608591801	0.951994858065985	0.933293649670906	0.953862456641082	0.941761684283299	0.921048940156436	0.904546739690912	0.927721226715299	0.895430214165767	0.571262392383668
0.919329574071397	0.921872287919965	0.913218358676033	0.907385661906392	0.940537793492833	0.956228749237414	0.922972155259706	0.915927224767005	0.926783391593359	0.919945990632456	0.946285808037250	0.913492493248445	0.929661578656550	0.928728819927120	0.919959034066199	0.944996589851986	0.933235506076284	0.932782294720477	0.915681197751714	0.916158465774560	0.951058439574994	0.953863861515855	0.928737979080888	0.951954055170005	0.933348428962956	0.953821243471953	0.941792589920319	0.921080751993078	0.904423984549487	0.927728383211361	0.895476559421566	0.571200314345450
0.919187507644229	0.921791047539899	0.913145946328087	0.907465339949999	0.940365923391059	0.956227103624755	0.923078358275591	0.915875971359951	0.926781927267395	0.919992223104773	0.946212721695669	0.913478568400113	0.929653410193611	0.928658980869095	0.920010571391576	0.944938088342388	0.933224507275617	0.932847505453360	0.915710329291430	0.916195330471801	0.950971430767519	0.953841092008699	0.928754331348793	0.951832762875753	0.933405145698676	0.953754589438719	0.941804951950053	0.921135450608185	0.904365154995509	0.927720747078205	0.895551493172922	0.571121681072783
0.919071553864048	0.921795089497850	0.913024266326103	0.907455615200628	0.940363168381655	0.956218872228453	0.923118439893255	0.915879553523063	0.926821607406793	0.919992438538101	0.946167820695847	0.913468969447379	0.929675576634211	0.928616137061091	0.919986605016161	0.944821152235282	0.933141304961584	0.932928020373736	0.915767958332011	0.916228245288816	0.950944205313508	0.953800324838444	0.928758224237945	0.951751371443542	0.933400201341390	0.953688104184271	0.941850356940211	0.921092785250730	0.904376101221328	0.927702609829767	0.895618948825510	0.570917687395426
0.919079156979156	0.921696334019493	0.912974602029042	0.907375528491822	0.940361192980957	0.956109576839724	0.923104789062167	0.915795064828386	0.926806637598946	0.920026151593950	0.946250223766106	0.913438064423475	0.929661817765877	0.928571150787046	0.919977342105141	0.944815164020893	0.933065082787413	0.932880650034502	0.915732540210623	0.916163566243077	0.951002307472575	0.953723921632780	0.928786877585872	0.951744445191565	0.933431931826345	0.953748049804381	0.941826634482848	0.921068560039004	0.904402980964876	0.927627733235567	0.895602171820188	0.570680337868617
0.919049955927982	0.921713294604075	0.912940796772145	0.907336175909596	0.940420793287473	0.956159351529513	0.923066829513660	0.915833707668548	0.926794286560744	0.919985969301551	0.946334952784202	0.913533762048617	0.929718687589817	0.928616642431044	0.920030566451059	0.944865020469526	0.933043366970784	0.932859895504374	0.915693057855932	0.916098408793108	0.950979947253553	0.953710331392391	0.928681897646592	0.951644196704393	0.933334434995129	0.953757131335600	0.941790555675485	0.921059436163673	0.904480346897936	0.927635685158154	0.895503074391618	0.570462645401919
0.919020345845891	0.921744446683823	0.912963997633454	0.907360894407075	0.940488725633854	0.956286685422854	0.922986257144133	0.915875223604914	0.926757282813427	0.919979958213362	0.946386096802246	0.913598531886752	0.929690437511287	0.928693467453555	0.920063732526910	0.944869010450286	0.933065978967764	0.932819175392850	0.915684021250372	0.916166720108697	0.951035228425069	0.953752755119825	0.928594198912633	0.951606164870357	0.933320605440932	0.953770212585756	0.941772812583809	0.921066845447234	0.904513062291499	0.927574101088714	0.895457322875044	0.570260553774957
0.918987558104095	0.921777880759681	0.912951714541508	0.907312682942332	0.940528168147211	0.956381880391190	0.922895058539623	0.915826134966138	0.926757803377848	0.919960253893682	0.946358932914695	0.913699123654724	0.929793333284724	0.928745501481480	0.920073276652732	0.944898701934319	0.933102198181412	0.932833619118628	0.915671068843976	0.916156703070397	0.951104083291890	0.953771630749494	0.928535614586966	0.951442972835389	0.933291419938446	0.953799806601397	0.941697395568005	0.921156335131534	0.904483901232728	0.927662684851580	0.895429820959108	0.569939593907127
0.919089589303643	0.921835524369153	0.913065390702628	0.907310110504513	0.940564436424634	0.956549708221522	0.922879817327121	0.915897309865391	0.926772986492259	0.919952639259410	0.946252969154620	0.913673811607264	0.929729970625781	0.928762750922059	0.919968756033971	0.944943306365883	0.933191019680885	0.932767784898211	0.915705712026983	0.916149733476328	0.951146327680112	0.953840188871590	0.928540751389613	0.951470751603462	0.933295441001654	0.953718326378999	0.941720550169791	0.921082032994887	0.904473975083747	0.927629575718169	0.895423980234946	0.569716506728391
0.919172250938746	0.921874787798557	0.913039291546287	0.907224373149656	0.940591023286349	0.956614042475531	0.922943703844630	0.916003191305683	0.926873512318461	0.920018093222251	0.946258287311685	0.913773867322615	0.929759141089377	0.928753866646504	0.919936920294268	0.944928291228945	0.933293305951005	0.932694022074733	0.915778425726801	0.916243591710459	0.951241105259046	0.953920493359429	0.928598977009288	0.951488469893942	0.933252411439009	0.953633799103915	0.941685918637697	0.921171866985531	0.904500550566786	0.927650996464814	0.895476196443195	0.569509746739598
0.919232408203864	0.921940520652367	0.913033680589951	0.907157681445799	0.940481934580930	0.956619172674466	0.923024056157162	0.915972122572545	0.926958556977067	0.920120914470265	0.946308339054564	0.913757806534192	0.929781997233976	0.928588548088003	0.919974923381750	0.944961589299708	0.933404171111938	0.932685059313545	0.915849769767266	0.916339027072389	0.951292515669704	0.953889061559550	0.928723326778962	0.951433338297671	0.933152102561806	0.953563537564290	0.941780966357433	0.921332997575827	0.904417648808827	0.927761253490991	0.895469887108696	0.569290001374510
0.919200187883362	0.921969195318307	0.913046351119958	0.907090685398328	0.940518496177033	0.956543831999808	0.923180350052005	0.915965259795640	0.927020174168360	0.920117700468245	0.946394912110399	0.913734916797029	0.929828198147234	0.928434553312749	0.919981903263172	0.944952123269631	0.933336937622180	0.932698475132678	0.916024975596650	0.916416641580023	0.951361261347000	0.953932414070059	0.928911536422578	0.951358502795484	0.933055338531555	0.953562223511665	0.941931078501461	0.921378913938309	0.904369458525092	0.927852410688213	0.895520510095425	0.569101767967591
0.919167952669727	0.922007103988666	0.913058631836200	0.906980641021884	0.940509228257912	0.956447918312690	0.923227166381855	0.915957597983452	0.927101564712607	0.920226460982047	0.946458844721433	0.913688408321508	0.929877039346545	0.928403284691030	0.920034062465828	0.944987068787738	0.933305624640134	0.932681868504505	0.916072990064290	0.916457179128867	0.951374550274513	0.953841980360712	0.929087833734363	0.951369945481908	0.933095661264341	0.953609855373656	0.941958278787444	0.921383688081262	0.904347382442690	0.927892116958681	0.895628290948689	0.568973992706165
0.919076042501495	0.921990329019340	0.913049525764619	0.906871831846753	0.940573050598148	0.956382799885348	0.923191551631479	0.915970030357281	0.927234764221133	0.920327520337900	0.946404143831505	0.913737597093045	0.929942656102245	0.928468125683812	0.920082582631233	0.945056555949047	0.933232724089701	0.932771109273850	0.916143221101119	0.916573428655582	0.951203850430971	0.953756245946681	0.929172144607589	0.951372928390046	0.933065814534714	0.953619377521482	0.942029029209232	0.921431735795547	0.904387612634249	0.928029890545313	0.895700916679376	0.568952757127423
0.918993523991107	0.921925003379012	0.913013908663338	0.906791245377955	0.940635034921981	0.956269510353864	0.923226084757871	0.915952833429889	0.927278747185746	0.920453485521106	0.946375798941881	0.913667616249944	0.929927663413616	0.928571200596814	0.920115598586630	0.945051536267008	0.933089109879924	0.932827992746683	0.916210991729626	0.916704046409731	0.951151004417527	0.953589755906988	0.929199527903984	0.951420439520480	0.933088902826780	0.953666653844190	0.942133477772652	0.921524450354890	0.904435396906265	0.928071380793618	0.895839009974796	0.569012563895941
0.918938157100332	0.921919122429955	0.912932059721339	0.906611029942790	0.940685304630191	0.956169106170395	0.923256953526237	0.915905989367872	0.927350643277777	0.920479217917633	0.946342641777594	0.913658070782678	0.930018826501091	0.928614115290501	0.920153242703744	0.945033537545890	0.932936563795635	0.932906487784403	0.916227885895485	0.916713022527212	0.951120434271584	0.953441926637378	0.929207005733768	0.951517951450600	0.933123667592206	0.953703620960093	0.942194009864664	0.921658377600280	0.904480687521130	0.928175038398171	0.895982653039189	0.568956640844167
0.918914868596752	0.921831810478166	0.912912241705894	0.906592457990280	0.940668869681757	0.956105734440174	0.923301343027874	0.915876153261714	0.927397237985385	0.920529220833526	0.946234778071534	0.913665346281398	0.930002978368027	0.928630382712409	0.920183471114778	0.945083832813789	0.932891241941528	0.932958051764955	0.916376759546561	0.916775233606863	0.951146055268495	0.953286725387969	0.929259154223685	0.951719329621266	0.933083184671219	0.953576838228938	0.942257053288517	0.921603873222760	0.904498901898163	0.928260332154394	0.896112917443435	0.568954890874737
0.918842655106190	0.921763966967956	0.912773842659481	0.906711439060910	0.940626113138696	0.955987252425374	0.923300426954241	0.915900767039387	0.927382632145506	0.920553644575109	0.946266605038368	0.913739912148164	0.930083560584637	0.928654344993523	0.920213967142019	0.945027532322360	0.932797277163150	0.932969005834842	0.916453160965270	0.916778120609217	0.951209205710636	0.953209848461794	0.929231324756390	0.951819492366955	0.933035097344986	0.953531103344917	0.942175311163577	0.921647377885837	0.904534742050482	0.928277748034327	0.896208048080399	0.568944143922948
0.918861368075132	0.921754833526465	0.912752514077792	0.906787805969587	0.940424110652270	0.956012364863943	0.923416397972518	0.915901843170734	0.927352305411068	0.920595197176848	0.946278435531430	0.913752446347285	0.930076350819122	0.928633298618385	0.920236815367746	0.945067184150104	0.932802746355643	0.933143698989015	0.916517033238623	0.916815247462298	0.951194220991255	0.953163470893062	0.929239211183220	0.951854849476375	0.933067218309511	0.953440202745518	0.942116955269215	0.921679078863017	0.904598187778833	0.928255108598352	0.896340872715409	0.568940922157924
0.918878145281904	0.921846035203178	0.912656478523825	0.906759484417863	0.940418643139603	0.956018633667259	0.923500371831320	0.915883709985242	0.927398741015170	0.920637271539874	0.946327776052488	0.913780826229879	0.930090345216198	0.928631618191860	0.920230302830728	0.945071611781883	0.932760021121973	0.933262219165374	0.916670654690583	0.916882320804064	0.951272906326012	0.953179019435042	0.929237004868800	0.951897844221963	0.933097787248922	0.953361696517838	0.942171632705406	0.921619822150305	0.904719028742636	0.928265199704883	0.896495913362804	0.568833559243682
0.918956865984738	0.921863517766091	0.912673383489151	0.906687785669288	0.940364056576888	0.955940315038566	0.923568045245407	0.915837090219173	0.927456260003215	0.920781880615790	0.946375183605313	0.913846165750718	0.930043172675932	0.928604299846214	0.920249754761678	0.945094657376551	0.932788094542219	0.933133510183143	0.916730645171063	0.916925279473846	0.951382530671377	0.953139563049001	0.929298908235048	0.952000898270534	0.933208054656908	0.953407943673458	0.942192285175746	0.921627007854563	0.904788291040239	0.928282886082850	0.896599718021851	0.568760011897766
0.918996463871866	0.921936471048347	0.912692741017736	0.906667381333795	0.940367091534724	0.956011919215312	0.923574907046454	0.915973129779747	0.927549473314815	0.920834337426865	0.946357944742974	0.914113638301110	0.930070640162981	0.928720414636459	0.920328289248667	0.945141143932775	0.932863644319039	0.933050006860048	0.916752160982907	0.916969469578666	0.951377984675582	0.953169430897205	0.929314341178195	0.952048436392161	0.933172813565132	0.953431829902374	0.942211413298072	0.921663336496196	0.904802188966953	0.928360617258286	0.896623595608349	0.568794611206622
0.919020361160305	0.921953960916730	0.912774740534984	0.906724106332575	0.940379926586125	0.956081302619078	0.923586163593521	0.916148405283707	0.927590615343103	0.920895465628956	0.946350215287902	0.914271489030726	0.930073198717868	0.928849269279548	0.920376475596607	0.945162812932380	0.932920391755689	0.933030097113877	0.916846488110246	0.917109093633902	0.951397526831931	0.953308052219613	0.929350578502708	0.952220928525415	0.933217419962664	0.953535589273723	0.942272207945134	0.921756901656944	0.904781350853303	0.928377936545628	0.896739692691897	0.568868737428275
0.919032457582832	0.922020176274836	0.912788054315511	0.906670802891357	0.940386104139695	0.956148877083006	0.923616003149276	0.916202525209483	0.927612393383493	0.920891203007232	0.946328325019958	0.914401288834918	0.930199512082935	0.928993988227077	0.920409708025126	0.945198217570223	0.932937206160055	0.933091180225805	0.916936025595704	0.917125860237162	0.951373638657924	0.953376441931073	0.929370488539829	0.952245170153795	0.933278514687562	0.953673577685680	0.942227699311607	0.921909811040744	0.904727149563548	0.928496654187459	0.896915352883780	0.568818332499980
0.919158468717097	0.922107959123962	0.912948324937583	0.906651400891439	0.940389257484093	0.956333259694984	0.923704912448356	0.916391784415924	0.927640443848938	0.920953184776444	0.946254280131813	0.914436669461666	0.930122397085710	0.929100668752804	0.920378062725958	0.945277677950674	0.933043687747419	0.933058714419276	0.917084662056852	0.917168008299118	0.951324287621013	0.953414154022187	0.929401096641838	0.952370040603054	0.933307662095034	0.953684724404472	0.942282741464730	0.921919212499575	0.904679170748067	0.928470996171498	0.897095631180623	0.568855222608628
0.919266182764446	0.922160738017188	0.912977771864917	0.906665433476954	0.940376893843247	0.956440050884692	0.923780730924488	0.916587981271360	0.927768832441989	0.921082105742302	0.946266811340821	0.914629501436480	0.930093894160034	0.929262573640314	0.920396596407107	0.945327969238560	0.933170445303277	0.933026313537585	0.917213359070256	0.917301201387199	0.951347887777159	0.953423538591747	0.929456568700963	0.952411510053091	0.933270700201410	0.953656198221686	0.942287507370864	0.922058024896301	0.904665247474247	0.928487792813467	0.897247418921968	0.568872722964963
0.919380960106196	0.922207288216346	0.912987137614727	0.906724527830403	0.940218892277071	0.956523905218126	0.923852029233399	0.916587490944359	0.927901498895192	0.921283590508112	0.946263555304837	0.914744029794253	0.930026320767267	0.929318181485987	0.920496892615878	0.945488827504614	0.933352023207271	0.933101205435389	0.917272311101565	0.917446971601425	0.951411696409719	0.953391440449061	0.929570709775773	0.952408423334431	0.933160752817731	0.953653887741858	0.942372926355658	0.922272353379160	0.904624679660403	0.928570824305477	0.897304463309173	0.568886711796142
0.919387592098832	0.922239689398932	0.912976313804817	0.906797357637131	0.940259208002864	0.956568269154872	0.923985648281524	0.916585881074657	0.928013366290823	0.921366095434530	0.946274630227167	0.914856750237341	0.930078090711942	0.929389612784554	0.920609466384906	0.945603590894635	0.933350595899314	0.933131409345123	0.917463437725775	0.917579691673038	0.951535207564031	0.953472432358921	0.929685048969522	0.952420976810804	0.933019920947122	0.953749345973769	0.942471935335838	0.922351961339025	0.904635064671717	0.928631448155478	0.897404445957398	0.568856841319272
0.919417467600989	0.922269890469451	0.913033742827726	0.906829029412465	0.940235777537821	0.956565304979381	0.924103316388700	0.916565629956438	0.928057033035033	0.921469926644061	0.946254686532330	0.914869834788129	0.930162171286032	0.929514433331030	0.920695817397413	0.945753270015311	0.933362503543330	0.933105419922965	0.917566484162755	0.917613101190238	0.951590462086220	0.953438505309298	0.929797621723138	0.952506602081836	0.933066593875130	0.953850245553918	0.942462872346979	0.922299961059726	0.904704441982397	0.928608378703752	0.897556263183083	0.568845369502296
0.919407489808464	0.922296588607376	0.913085981590064	0.906837738560348	0.940271573726938	0.956562649428404	0.924170147238582	0.916625736698691	0.928131330193026	0.921551392842705	0.946176931448279	0.914921417969907	0.930258487414146	0.929702821139016	0.920720122444840	0.945924864294574	0.933360068921295	0.933165130532720	0.917725488506222	0.917647810831991	0.951425493149202	0.953408284573206	0.929867620868067	0.952492164661281	0.933020967546112	0.953873340595835	0.942474645664482	0.922230542123282	0.904782715488372	0.928720100729490	0.897636935795723	0.568904504113628
0.919402197079551	0.922274841562628	0.913136733504336	0.906842019752663	0.940295198411518	0.956513380581464	0.924246519804022	0.916697876646036	0.928148518540753	0.921669501142499	0.946185093707386	0.914850998225613	0.930231661284496	0.929901935110286	0.920710838319479	0.945956307273394	0.933309093225525	0.933165480863393	0.917848190502969	0.917731479694679	0.951406941979070	0.953354792835723	0.929953412150354	0.952562151732813	0.933041838831699	0.953928867522177	0.942555131488433	0.922213405289984	0.904816823545751	0.928717457879020	0.897712551279188	0.569031838411453
0.919360575903265	0.922281110653026	0.913141401684997	0.906714920948310	0.940333711869112	0.956486869142396	0.924289732554106	0.916715595989214	0.928238050248711	0.921735408783860	0.946232263908158	0.914826189885747	0.930275243817393	0.929996274102235	0.920692309676222	0.945995280107335	0.933306633707852	0.933110304309727	0.917858946518088	0.917739937426044	0.951378117678409	0.953416675528515	0.930069472255456	0.952616432748647	0.933076406370526	0.953953604960116	0.942622096693017	0.922283713591801	0.904805916919002	0.928844338342080	0.897776290768944	0.569034909564905
0.919293243755950	0.922201274766727	0.913211093517615	0.906706115857483	0.940348619725713	0.956512491633036	0.924339837615465	0.916719022711852	0.928259072806812	0.921812578823652	0.946221584487642	0.914811374450379	0.930204050550556	0.930043604484181	0.920670695051533	0.946097541772012	0.933309740111165	0.932967183572757	0.917972915477961	0.917804160608204	0.951323609811842	0.953484786309789	0.930201753763998	0.952696133186421	0.933089844027545	0.953849449448531	0.942698680380626	0.922180118660791	0.904755625780985	0.928922619386373	0.897836448981710	0.569048227079484
0.919126576160776	0.922070995475486	0.913092986477768	0.906749163038439	0.940312544958720	0.956464744594286	0.924407416017305	0.916722304782111	0.928297443090991	0.921858746193392	0.946291775273164	0.914855685288145	0.930197105783697	0.930080216414768	0.920717721631124	0.946050268957189	0.933211287035896	0.932800175033498	0.918057824931984	0.917855744519964	0.951339243247229	0.953538413462666	0.930284606340183	0.952642346297154	0.933089266154609	0.953791908697906	0.942746247952669	0.922190624985829	0.904709777257591	0.929001244802356	0.897893372377512	0.569089624782046
0.919032622319846	0.921963422593620	0.913038658152778	0.906800173858090	0.940127662131313	0.956471430606747	0.924578365645263	0.916704027583631	0.928321294904723	0.921907170350687	0.946324037588549	0.914862282893364	0.930205874325720	0.930046346466281	0.920784493647192	0.945988053857703	0.933232639692640	0.932845933888061	0.918131156634210	0.917926825493905	0.951251657569058	0.953557471898321	0.930359184869310	0.952509234309660	0.933076212167341	0.953707680465649	0.942752737686004	0.922244764077484	0.904733400710158	0.929071182382270	0.897985826763682	0.569122120496036
0.918998895614884	0.921961557403549	0.912931243920666	0.906794871012484	0.940126984473038	0.956474484429456	0.924676839136254	0.916725389826045	0.928377659817748	0.921903537717899	0.946340640882861	0.914862168081779	0.930243043682408	0.930000804238349	0.920774670324922	0.945858400465072	0.933177545962309	0.932935015256150	0.918232442697192	0.917978535054867	0.951211363748764	0.953534701095799	0.930418245604337	0.952452672817816	0.933011956067727	0.953629894472661	0.942808015509334	0.922193162281778	0.904823485365747	0.929107221571612	0.898061034453499	0.569065685285706
0.919090581818063	0.921869139649006	0.912899893433737	0.906741027253943	0.940131239554642	0.956369877118127	0.924673379830268	0.916665672538470	0.928370684735302	0.921934781860074	0.946466728734766	0.914809176415816	0.930237829766142	0.929957107731121	0.920773762664239	0.945832421365634	0.933144519042203	0.932908446897952	0.918197750593538	0.917905848590702	0.951256956439829	0.953486742313617	0.930474309635175	0.952472159135988	0.932984131685767	0.953687032639190	0.942779315333357	0.922177522997405	0.904898158594420	0.929058651719124	0.898052143261345	0.568994089087592
0.919121265548776	0.921872915487440	0.912870624963064	0.906732014278777	0.940195934179891	0.956417632722204	0.924645084068794	0.916715768913642	0.928365641408395	0.921889210195919	0.946562034524242	0.914850915983692	0.930299106157555	0.930025252166478	0.920844143291051	0.945872838449481	0.933173195514745	0.932937122390496	0.918173685230184	0.917832417304302	0.951216074356733	0.953511920115583	0.930396295348719	0.952423458696565	0.932906414468974	0.953719892500419	0.942734717837763	0.922184385073691	0.904993017248521	0.929052158604023	0.897945909026869	0.568991256090658
0.919125957088831	0.921878909240231	0.912910991057637	0.906804104678440	0.940292418284487	0.956544675205845	0.924583670734803	0.916736230158498	0.928323108450894	0.921868976790531	0.946609923814887	0.914840974614353	0.930300775516684	0.930130223938692	0.920887032516336	0.945866807748488	0.933221008399773	0.932980765575605	0.918195751324543	0.917873997821971	0.951264244334854	0.953593051206070	0.930291033986531	0.952445711044356	0.932939615366908	0.953784324234793	0.942713916474523	0.922192707329482	0.905071338081464	0.928983334856474	0.897913440882439	0.569063840745740
0.919106997531921	0.921909663569906	0.912917290301082	0.906812100586883	0.940386036969105	0.956627667410610	0.924504012595774	0.916624235372733	0.928299205078861	0.921810944916996	0.946574091609698	0.914857884773461	0.930411349803940	0.930213916958489	0.920917291660676	0.945879792758977	0.933249805370445	0.933121415417916	0.918201573113515	0.917833779418532	0.951322011702930	0.953637601353810	0.930188200502642	0.952368039645043	0.932954341683594	0.953846614250171	0.942647509627709	0.922272319554863	0.905095959629951	0.929045414596342	0.897881281037920	0.569053864922892
0.919210263430770	0.921976316605791	0.913068392827541	0.906900893117988	0.940496725146788	0.956789006816774	0.924494163344736	0.916643824436202	0.928295802228286	0.921773975848269	0.946445695128135	0.914788529164134	0.930343382118901	0.930262934888055	0.920833441484857	0.945930314124509	0.933333980884259	0.933189811402339	0.918248955591812	0.917806315631241	0.951349670366625	0.953718606635829	0.930125264192486	0.952454237144343	0.933008864730130	0.953829743503579	0.942687961430690	0.922194965245348	0.905148711314823	0.928986529123392	0.897882225191189	0.569142380395744
0.919296563048220	0.922031045095762	0.913069220625612	0.906939269024929	0.940567389434030	0.956871486600023	0.924547210090413	0.916719425264170	0.928367704928162	0.921818154746256	0.946421689909259	0.914908337471673	0.930356062612690	0.930338725084260	0.920835638110648	0.945958623088462	0.933433835625215	0.933226556650841	0.918328841866014	0.917858385059635	0.951447439354004	0.953825842372785	0.930098491489207	0.952490640230059	0.933048044521310	0.953844402067528	0.942646540392048	0.922280743861468	0.905240229940283	0.928973003252769	0.897945046897144	0.569207507835311
0.919358487635623	0.922115172164234	0.913081736749634	0.906990879134952	0.940483165764709	0.956859146745203	0.924613864514473	0.916670606112712	0.928421169685486	0.921914847652238	0.946458835556270	0.914944754926587	0.930369382017220	0.930298527404373	0.920908345921663	0.946031876131101	0.933534018952743	0.933251892110086	0.918382832628823	0.917928648316295	0.951492415449039	0.953828940592185	0.930127071715496	0.952452705417130	0.933023415279539	0.953889265569607	0.942709591231210	0.922466321594684	0.905233309643661	0.929050001522105	0.897920810031036	0.569234294382669
0.919317343922522	0.922127814195583	0.913120406852101	0.907016915541888	0.940538344744082	0.956777322425320	0.924739558556778	0.916660460302475	0.928442896986206	0.921903439771459	0.946543427142400	0.915008330200568	0.930405174629141	0.930260626766703	0.920949621244662	0.946040609545235	0.933461523693849	0.933254921796597	0.918509198940390	0.917980805192838	0.951540525121213	0.953929536464253	0.930230222514036	0.952377687934623	0.933001385194175	0.953969343309072	0.942820295542239	0.922539532098880	0.905236735813817	0.929114909394385	0.897943349818764	0.569235808202453
0.919274143521567	0.922085757673904	0.913182758045525	0.906986908770067	0.940531930518825	0.956689359040653	0.924762674038847	0.916620656247858	0.928470797200973	0.921984543770518	0.946631762449802	0.915005969796554	0.930437405027525	0.930298332880942	0.920977982934048	0.946075335184702	0.933442551413898	0.933207908096289	0.918508261344196	0.917970246111800	0.951564098484334	0.953887013964584	0.930356853665046	0.952381113901107	0.933109728457912	0.954067367208132	0.942801563339877	0.922517913907111	0.905217159553600	0.929113320860211	0.898007238533520	0.569254400635779
0.919150311889583	0.921982946851158	0.913189137412993	0.906932621140933	0.940601053331546	0.956596080927014	0.924718492259708	0.916585368034647	0.928519198381597	0.922013282319738	0.946574069772395	0.915046721384285	0.930470394030127	0.930402284153088	0.920961151956571	0.946113338779596	0.933410127095153	0.933285219248857	0.918497160204402	0.917980728276096	0.951382831809935	0.953847491362948	0.930386629565771	0.952319146966347	0.933128230389047	0.954097139224166	0.942819421044660	0.922518482616975	0.905215389534933	0.929182018693151	0.897996108097574	0.569343312660823
0.919063479891614	0.921871442836437	0.913186253371029	0.906910646622095	0.940664051329305	0.956474349389649	0.924709969452674	0.916535718554134	0.928447275680485	0.922052589803529	0.946558670315084	0.914933819662552	0.930426181232491	0.930503072850212	0.920928438242124	0.946068431521850	0.933310944389347	0.933335443466218	0.918481886739652	0.917997125514267	0.951316753875555	0.953726481609582	0.930355638631017	0.952249944986833	0.933143483891961	0.954138414690336	0.942838034701562	0.922545528934282	0.905230726967361	0.929145709873279	0.897993345696557	0.569495839899522
0.919026116314348	0.921817909702303	0.913148580088993	0.906790709927908	0.940711345591966	0.956378518157938	0.924656235426159	0.916450543815958	0.928351152647426	0.921971784107248	0.946538070249393	0.914860537033155	0.930492457689853	0.930489493687822	0.920905130091782	0.946008460322512	0.933208750019641	0.933379805305307	0.918389885904533	0.917832209516459	0.951264253640201	0.953619895822371	0.930271676191214	0.952174638109340	0.933146382035786	0.954157020378406	0.942786946902083	0.922596320021998	0.905236077238604	0.929195008581427	0.897972075068926	0.569551003725435
0.919023493385611	0.921673102492765	0.913213585743801	0.906821009852368	0.940714017995673	0.956313184270020	0.924602537803642	0.916381467110337	0.928221607797136	0.921881855252662	0.946415488226039	0.914775988788068	0.930430967296634	0.930433532146905	0.920873703102871	0.946014965687438	0.933191525058674	0.933368093706339	0.918395464456707	0.917718063482378	0.951215594679992	0.953508896885130	0.930209535869589	0.952203917663047	0.933055161557973	0.953990780668688	0.942731437759786	0.922416801029261	0.905213973231441	0.929191252028238	0.897958931700582	0.569647299269043
0.918958835692606	0.921547482743383	0.913163412023220	0.906976866575052	0.940684376350445	0.956182249776886	0.924518596634095	0.916331279777774	0.928064782131993	0.921769688390873	0.946397894942202	0.914740144206214	0.930441018209672	0.930346570043538	0.920846231138127	0.945932159839168	0.933139625479650	0.933306350323943	0.918345559304835	0.917543628495544	0.951201454376714	0.953441443416266	0.930094986401176	0.952152075607300	0.932935011314151	0.953899706330169	0.942560909925072	0.922328106799066	0.905208593739305	0.929129024274867	0.897895583889522	0.569728394723782
0.918981840358207	0.921480895280158	0.913205868785062	0.907066818269754	0.940495695800436	0.956204807255828	0.924529052886874	0.916280208466923	0.927904622369750	0.921694747806646	0.946371223025709	0.914641815832844	0.930369166094045	0.930190326694805	0.920853254802639	0.945927911784655	0.933200700217886	0.933444704022564	0.918304040264128	0.917422098050688	0.951111932548769	0.953390429876484	0.930004765109170	0.952085789510863	0.932894816262382	0.953807063106611	0.942434716806525	0.922241399097466	0.905240525880239	0.929044737133154	0.897868970723918	0.569951224970808
0.919006131255192	0.921563214530728	0.913130056946052	0.907054327837179	0.940484078255960	0.956211928835503	0.924521323787854	0.916232965322787	0.927850445842177	0.921650105192033	0.946366724419498	0.914536835632004	0.930359943870883	0.930072016832927	0.920850627409242	0.945860487928259	0.933191851046504	0.933539968557986	0.918333011654771	0.917378521955955	0.951114054363828	0.953398853851854	0.929923013163462	0.952047009140740	0.932882914656544	0.953754757383363	0.942435711976963	0.922076384054845	0.905343183415807	0.929012747828512	0.897863522988503	0.570138685571370
0.919063713578962	0.921579591756318	0.913172372633880	0.906982678539359	0.940440711679909	0.956098654939386	0.924490588390335	0.916199506596499	0.927842289373453	0.921712335606197	0.946410093265044	0.914453279951054	0.930291411357079	0.929970877991984	0.920888325562310	0.945815578252511	0.933247101481128	0.933402832442966	0.918282223859022	0.917333740812774	0.951166780344227	0.953346900468065	0.929922681404673	0.952053851479267	0.932995622910956	0.953830644979830	0.942407248342247	0.921974283060757	0.905403863224303	0.929011786353866	0.897844804510058	0.570376144763529
0.919081891968022	0.921643428735407	0.913214433120773	0.906944590021188	0.940472357485255	0.956140994110529	0.924437874600060	0.916308042844276	0.927900007594756	0.921700738326399	0.946412933200044	0.914560730326466	0.930291586275188	0.930031963398723	0.920961492886462	0.945827563444460	0.933332910429052	0.933316469145572	0.918234828408876	0.917298617293075	0.951096496867255	0.953348474658075	0.929878974314300	0.951984712807511	0.932965016992187	0.953850701018847	0.942401670337363	0.921971767485804	0.905426518169393	0.929076791873576	0.897778267452109	0.570767601468108
0.919097806263811	0.921672315111776	0.913314093559646	0.906999542452991	0.940508153069283	0.956182922941955	0.924423207454541	0.916430878986782	0.927902588708115	0.921724276439528	0.946465865189692	0.914622219845885	0.930273143702719	0.930116071866652	0.920991572535328	0.945803748313094	0.933361832606223	0.933283008735196	0.918252976557985	0.917355624275102	0.951087042734641	0.953454357417315	0.929840052543834	0.952035787824913	0.933045204676923	0.953887686633615	0.942449087125345	0.922038774935824	0.905409578203466	0.929094119644494	0.897826692542419	0.571192741914886
0.919099221793526	0.921730502660995	0.913346793683677	0.906921592285409	0.940544517548067	0.956235857773258	0.924442405578334	0.916449680771016	0.927909001485350	0.921686235051729	0.946519056724434	0.914662661660043	0.930383627000460	0.930229647461307	0.921028006538742	0.945790802573980	0.933351409242528	0.933292574868419	0.918297554578957	0.917292487623281	0.951071465364442	0.953512169712781	0.929805615915827	0.951967822186486	0.933155292504470	0.953938515041298	0.942403090592008	0.922152305476830	0.905351040857924	0.929209638215459	0.897926125424040	0.571465030118614
0.919237126321720	0.921765543256910	0.913520761554239	0.906867711268285	0.940573552188268	0.956413634768625	0.924488913321348	0.916579971379514	0.927916893647645	0.921680835333192	0.946555564846426	0.914596433107650	0.930284439162359	0.930268039908928	0.921003548893805	0.945829342795869	0.933383706321039	0.933226687238069	0.918412382677743	0.917259414158153	0.951032783336346	0.953542386452327	0.929816602556724	0.952006601976750	0.933225288747476	0.953888597657477	0.942437969215564	0.922112731519079	0.905307047718418	0.929176239187686	0.898026699199722	0.571827776424425
0.919383865785592	0.921742722534409	0.913542039431264	0.906817506439379	0.940572144948260	0.956513026909552	0.924541316459139	0.916705932691845	0.927982326965233	0.921719895593518	0.946661172240019	0.914671561816668	0.930237244676590	0.930318300020999	0.921039677716956	0.945812930284735	0.933440590731331	0.933141249082842	0.918518014996073	0.917319989474891	0.951061642533768	0.953544719437016	0.929841853105308	0.951994651420260	0.933220950673964	0.953816939366303	0.942390616203866	0.922192297292042	0.905314785852552	0.929180210709990	0.898125834166822	0.572189876593226
0.919550382056714	0.921733180977212	0.913542289583615	0.906824788028183	0.940417060328463	0.956556856442892	0.924573474319702	0.916645454136287	0.928023296320434	0.921806664068526	0.946745686957549	0.914712922780944	0.930159352071098	0.930266052408076	0.921129906691331	0.945855807576650	0.933589699592448	0.933176664116267	0.918560006038323	0.917382517715011	0.951103958254341	0.953522791121770	0.929915906825011	0.951984722993786	0.933148662375204	0.953782688877064	0.942404742345411	0.922349742453632	0.905299440315719	0.929278181712009	0.898118853799458	0.572506267651835
0.919577680038566	0.921717024672085	0.913504075348999	0.906875356895852	0.940503050002163	0.956573465730606	0.924648411469803	0.916587734453800	0.928036765136726	0.921775862836995	0.946830865564238	0.914793165427923	0.930171559488087	0.930246212710784	0.921221842391157	0.945835786499921	0.933576025023422	0.933217309129013	0.918695861886858	0.917426322911930	0.951184306924230	0.953634071605290	0.929983743795198	0.951997943110614	0.933069390185936	0.953857054079027	0.942432492291161	0.922340434978351	0.905344225056116	0.929351318494619	0.898102146750885	0.572775848305649
0.919626221963879	0.921703638835033	0.913524736792958	0.906884922243478	0.940525216220301	0.956566578525268	0.924672654676859	0.916547918138314	0.928018759198083	0.921811380713742	0.946839866790986	0.914781458676425	0.930182530565783	0.930301055233282	0.921294156893648	0.945845863507307	0.933600028424001	0.933218145832080	0.918695426761118	0.917410360470257	0.951218129668426	0.953652012612566	0.930026497614916	0.952081981556128	0.933179344556817	0.953977763285856	0.942350672087626	0.922241657923963	0.905429878793228	0.929315489006025	0.898111051204454	0.573106029005130
0.919647911019896	0.921742580863367	0.913565542409222	0.906923223831481	0.940587254831542	0.956605847306885	0.924627311663578	0.916613740800132	0.928065963458423	0.921846568389068	0.946730973596569	0.914842390957752	0.930193022861609	0.930449504269577	0.921303189350193	0.945910693292677	0.933623324665847	0.933327516839013	0.918697588827192	0.917429244401156	0.951024557478763	0.953656312011733	0.930032519500527	0.952056413424404	0.933195997091818	0.954049858180195	0.942280579610545	0.922155866786043	0.905530076684222	0.929375140191510	0.898072895244789	0.573502760921680
0.919648141845686	0.921762097682246	0.913648870409269	0.907002071654506	0.940641314671911	0.956611012267647	0.924608641021469	0.916716708226381	0.928055893431982	0.921932762736201	0.946666465513483	0.914786416718161	0.930089172884756	0.930586856194042	0.921287020875657	0.945887658072329	0.933621064219299	0.933411093478860	0.918652507475310	0.917487193680978	0.950983387783491	0.953612505489752	0.930031895070828	0.952096209205501	0.933246967905631	0.954136264087825	0.942284101760564	0.922133785622886	0.905604738204230	0.929334659718721	0.898032208503805	0.573954837848611
0.919581988530397	0.921811303212063	0.913680895052066	0.907007100833500	0.940684072753523	0.956627859083161	0.924555476682919	0.916742177910549	0.928104508847951	0.921938031762402	0.946661261212015	0.914781623571498	0.930065159411770	0.930639424575042	0.921299434492394	0.945881598318864	0.933655545995115	0.933467231151829	0.918510624122952	0.917441264030060	0.950935042835889	0.953656369346211	0.930068880493252	0.952110860728743	0.933299654575546	0.954163653848341	0.942277454508397	0.922189616101700	0.905631436138090	0.929422136304888	0.897964619455312	0.574303255108322
0.919482632121192	0.921767883190322	0.913774853396689	0.907104398073023	0.940694368076501	0.956653630823873	0.924490603515998	0.916722846484271	0.928108717525434	0.921957635231612	0.946585875924388	0.914787039997193	0.929943373941463	0.930629567810375	0.921313414619607	0.945981906157832	0.933694630808202	0.933412101308417	0.918505645819202	0.917459152392065	0.950845146777976	0.953685719836980	0.930136582399955	0.952162973510124	0.933322409669825	0.954063675154230	0.942312115861291	0.922080953712512	0.905565917569517	0.929459949654512	0.897919845650595	0.574655547510854
0.919286900545358	0.921645330081834	0.913672464956030	0.907253923395406	0.940684488854165	0.956586904063183	0.924475911390477	0.916665089350755	0.928134236699777	0.921989619428765	0.946597922943910	0.914833666066879	0.929931800130137	0.930635505574521	0.921408079548045	0.945963014975793	0.933619034229444	0.933282046826980	0.918476298046098	0.917475823830492	0.950830028441532	0.953688080017784	0.930162127565937	0.952106921318866	0.933353035019838	0.953993542076203	0.942338830818056	0.922102455575032	0.905476105880861	0.929499415048124	0.897896577640364	0.575045373543617
0.919156963620051	0.921516945053564	0.913623570573735	0.907374479168471	0.940555801717422	0.956591864720861	0.924548564932147	0.916586843533562	0.928116646527263	0.922043463447676	0.946593506905641	0.914809461227198	0.929922905308097	0.930602785553295	0.921541203230320	0.945935181627748	0.933652313381524	0.933338469731632	0.918448073821964	0.917499344758830	0.950728323261985	0.953668811612528	0.930162457299258	0.951989690496197	0.933388961493580	0.953899676463757	0.942347805451497	0.922158057447683	0.905448510499605	0.929533870080453	0.897913784047085	0.575447237829542
0.919057296781152	0.921487495281970	0.913516531063311	0.907417779907169	0.940615926742688	0.956582680982604	0.924564856176265	0.916576020982174	0.928136969594346	0.922050527242245	0.946631730568848	0.914782520212624	0.929948590826459	0.930588302743971	0.921596894256660	0.945870476930057	0.933608523947157	0.933419663214884	0.918459855468656	0.917509715743677	0.950703707314507	0.953631329436683	0.930160531612143	0.951921234057121	0.933383284365429	0.953819647031526	0.942392081034475	0.922125892484725	0.905495936951023	0.929555662666274	0.897928879621442	0.575744429304096
0.919071934871551	0.921369258737380	0.913491055857442	0.907374311544827	0.940663294881827	0.956467640261661	0.924521820331845	0.916491600015297	0.928107232905790	0.922087877975722	0.946820188615878	0.914716959732507	0.929955249935928	0.930567746114467	0.921660623107428	0.945890554425842	0.933563328843203	0.933371829668591	0.918375257387981	0.917431866478823	0.950776153346287	0.953559547856970	0.930186528479618	0.951929149906455	0.933424504074923	0.953870961558225	0.942360070387434	0.922104463986017	0.905565013612982	0.929499592021859	0.897869816782642	0.576014523190843
0.919063816049531	0.921385590835900	0.913485770857818	0.907367929701528	0.940773672364984	0.956495264093290	0.924471067291926	0.916525921152725	0.928083962074579	0.922028471888491	0.946996956272571	0.914768941788421	0.930023428645497	0.930656383609435	0.921766846791892	0.945964018341690	0.933568120770736	0.933364026848100	0.918305894794633	0.917330027393685	0.950743888361088	0.953549532653307	0.930070553169130	0.951834245256877	0.933360482182872	0.953874132271767	0.942329889600515	0.922102805288707	0.905652803417040	0.929513493445188	0.897736865305558	0.576307842327303
0.919072753398159	0.921416757509963	0.913521735815285	0.907407826517581	0.940883424462168	0.956584043753168	0.924405511493703	0.916559637475159	0.928028048365800	0.922004744696764	0.947121465361975	0.914753876542944	0.930014132071598	0.930772961400879	0.921855214978005	0.945975768842603	0.933598026041083	0.933344327727597	0.918310489381714	0.917363077303602	0.950777613189488	0.953594846637518	0.929976653445374	0.951812554007074	0.933389310147657	0.953865427903177	0.942317251013855	0.922107970303314	0.905710449757131	0.929454087288793	0.897658473142863	0.576604181187474
0.919097232006048	0.921436793104582	0.913509902369591	0.907365520429009	0.940960560118061	0.956620015152390	0.924338212427124	0.916503106408983	0.928002086200160	0.921956879298887	0.947151720242954	0.914771773939980	0.930118813225905	0.930868994123993	0.921914293357663	0.945986175158381	0.933625192333210	0.933388196832010	0.918313374123201	0.917312761378883	0.950814365843991	0.953617488842221	0.929913004379817	0.951685312848069	0.933430301791726	0.953867808331842	0.942260145631615	0.922186029262181	0.905698857060569	0.929549984565563	0.897598345096361	0.576749159092186
0.919246206034204	0.921476192769722	0.913627694349784	0.907352272008352	0.941026376407645	0.956708802356443	0.924348361933391	0.916586726578658	0.928001344321795	0.921929278017484	0.947080618351603	0.914678184815094	0.930059551795756	0.930906005359811	0.921854155906190	0.946017835691548	0.933694056480923	0.933352330071520	0.918364643156510	0.917267168536751	0.950821473432376	0.953684292041551	0.929900569618806	0.951755999255911	0.933478016614127	0.953760297014737	0.942299231285254	0.922089721264508	0.905691363662462	0.929510936589894	0.897576936199737	0.576959230261548
0.919364979834604	0.921486842538130	0.913609024886622	0.907247967945514	0.941060826365692	0.956699219663760	0.924437862912575	0.916695100399081	0.928084613129339	0.921969820778227	0.947085997370191	0.914708483411958	0.930090423550628	0.930908264869411	0.921856989073377	0.946006554648280	0.933784526332273	0.933305819433376	0.918449896142318	0.917327551948868	0.950877128024714	0.953755574976783	0.929942840025364	0.951790501851999	0.933463649523411	0.953648213838423	0.942294589568721	0.922133840573703	0.905721836283282	0.929530580710111	0.897623047398442	0.577129859887858
0.919456847043279	0.921526141987109	0.913628237077124	0.907168168324707	0.940954164431677	0.956647737361642	0.924541189805005	0.916659674139079	0.928164723480109	0.922063870580283	0.947129733716037	0.914649536637806	0.930098220806324	0.930772535866796	0.921940732543940	0.946058826133257	0.933900704001265	0.933303120399717	0.918515317400484	0.917410112398586	0.950887951982469	0.953705912234593	0.930060370102848	0.951743215987934	0.933368205960335	0.953560226323700	0.942415993591421	0.922252261241570	0.905641756389087	0.929652904658837	0.897611255297241	0.577233944511342
0.919442661005709	0.921536791489378	0.913654028616677	0.907096711696282	0.940974389876167	0.956540880234531	0.924698750697258	0.916648671439969	0.928217459529748	0.922057001210594	0.947199234797270	0.914600280550825	0.930130527367117	0.930636022837012	0.921990297157465	0.946068704194225	0.933845427254376	0.933313627509611	0.918675331118674	0.917473132085788	0.950914552764588	0.953753496595544	0.930231948198571	0.951672352783051	0.933271701332792	0.953565330532797	0.942586761885145	0.922259135355988	0.905595778592655	0.929752488415652	0.897653901045872	0.577297877349645
0.919429130865540	0.921556804456205	0.913691396823301	0.906989641476930	0.940939859895654	0.956452793537162	0.924736126904105	0.916659926794635	0.928283622932425	0.922164483225561	0.947235166037705	0.914542308446555	0.930170417485520	0.930597955474086	0.922064554837324	0.946118810409945	0.933841888398129	0.933282549061277	0.918704749025544	0.917503159903632	0.950909062321904	0.953689997584182	0.930413122681130	0.951700740920969	0.933309001311722	0.953637949500521	0.942617749426455	0.922220545744262	0.905576499045654	0.929792470751229	0.897749925625398	0.577371232494419
0.919346103488339	0.921527992107910	0.913709013450044	0.906897452192717	0.940972814880098	0.956421439733776	0.924685818772728	0.916694938433068	0.928405141337455	0.922244215188850	0.947148365272556	0.914620667113324	0.930197292471415	0.930664773311052	0.922109085001870	0.946197676571914	0.933814167210962	0.933358820732958	0.918737330087154	0.917602351370932	0.950736285999676	0.953633338680106	0.930485925036155	0.951722250656724	0.933276217953393	0.953676439471625	0.942687760391087	0.922225340994312	0.905605060183527	0.929914935583991	0.897795326889039	0.577527789454114
0.919281502042981	0.921464565855437	0.913722871762131	0.906849418538819	0.940990302135175	0.956368027361988	0.924700949970310	0.916697744220276	0.928432007270025	0.922340417529802	0.947098567347621	0.914592362474478	0.930130169786354	0.930760253771497	0.922131741006771	0.946217017510445	0.933721736287084	0.933408667070547	0.918756069064505	0.917720092243474	0.950730891893399	0.953488234516080	0.930498227183720	0.951787532490419	0.933279088469123	0.953756052285438	0.942768070767731	0.922291114827347	0.905648575478402	0.929939658829616	0.897879577412350	0.577733421672579
0.919268394029802	0.921465759696635	0.913692217578044	0.906708056597946	0.940997937592454	0.956325272080535	0.924716230880042	0.916673003691252	0.928480320328618	0.922334137439996	0.947075008318291	0.914629369953358	0.930168503414627	0.930787847043967	0.922153533373262	0.946216641332267	0.933618974852759	0.933485134762095	0.918726920256561	0.917701034374417	0.950766120323208	0.953358263937842	0.930489360643969	0.951897564872593	0.933309927696473	0.953829586536578	0.942801579763865	0.922392089780585	0.905684507526890	0.930026378659208	0.897965527147599	0.577809938940303
0.919285338444259	0.921370709569915	0.913697411222232	0.906726116743263	0.940930458510942	0.956313966473886	0.924743975946821	0.916664745111430	0.928507735842986	0.922348672578058	0.947014687393093	0.914680676221100	0.930104415562719	0.930763687860458	0.922157378025708	0.946280414984606	0.933607733481045	0.933524938054362	0.918814049201255	0.917731303008892	0.950851716350816	0.953220476169237	0.930518498000716	0.952091500187686	0.933275699858579	0.953738970887177	0.942829389046365	0.922299189753836	0.905701656199093	0.930096539051852	0.898048573715901	0.577928151693020
0.919247548663032	0.921310642479535	0.913565108235565	0.906874270327197	0.940853835640731	0.956225627524910	0.924736662842377	0.916704875230584	0.928469767567800	0.922315079108202	0.947093069573581	0.914778150514239	0.930145722437721	0.930720034701233	0.922170249088840	0.946205748572712	0.933529526409886	0.933528878161145	0.918836178547916	0.917684818680687	0.950965436396509	0.953167861318961	0.930465962933424	0.952175570846899	0.933240598867866	0.953705462339918	0.942730468393744	0.922304762267601	0.905727970686646	0.930091643080205	0.898090364810237	0.578030114409742
0.919298331407932	0.921307767909277	0.913538761624859	0.906974446020502	0.940639712104125	0.956261776208995	0.924815153681643	0.916708034732322	0.928403095022233	0.922290914392765	0.947141160978085	0.914789162367592	0.930117080574719	0.930607073065201	0.922161999937915	0.946208104383815	0.933549708805740	0.933693471748412	0.918824355487733	0.917672068576416	0.950971850440542	0.953128852715333	0.930435000974588	0.952190217574969	0.933274709062950	0.953604810528112	0.942642296952603	0.922302502743349	0.905778229440615	0.930027884856242	0.898151453441994	0.578127911696463
0.919348010282913	0.921400088771143	0.913402266190631	0.906973994467983	0.940613341632744	0.956265425728569	0.924842462010598	0.916679918840009	0.928401695318843	0.922248721865936	0.947202269456490	0.914788503796358	0.930121798492221	0.930505397471118	0.922130094622927	0.946152498034371	0.933501119718569	0.933814775759050	0.918873503148585	0.917658299414481	0.951051048886050	0.953156842787036	0.930392709018333	0.952190814958691	0.933307832425224	0.953517155428073	0.942656197910292	0.922183609641045	0.905887668087896	0.929975412366036	0.898210894221304	0.578113363915450
0.919425224468576	0.921395290905238	0.913366962518646	0.906905801602759	0.940551364688392	0.956155883330169	0.924842847686256	0.916596448406292	0.928389956408772	0.922287508520190	0.947276574943535	0.914786822304617	0.930055726824129	0.930360626261209	0.922107001715137	0.946087516939476	0.933494705659972	0.933674004624323	0.918809649807254	0.917606335835864	0.951164870789193	0.953121114456392	0.930405905500308	0.952228133887500	0.933426355096967	0.953538643178281	0.942622311538016	0.922099141959288	0.905944572133112	0.929918500831737	0.898189005403953	0.578120693272527
0.919466368502124	0.921443890904567	0.913325593874444	0.906876461708517	0.940543256883475	0.956175578846600	0.924777160814826	0.916667206948947	0.928393471898859	0.922217965988938	0.947283988397164	0.914941752073701	0.930055693777439	0.930368260711452	0.922101803208701	0.946032645952837	0.933516369940264	0.933569109603166	0.918666332293857	0.917526063932524	0.951142601802374	0.953143442533709	0.930354631436944	0.952196534551957	0.933397629085276	0.953531949502022	0.942590106243617	0.922056602832735	0.905915138207188	0.929896169183871	0.898065560737469	0.578215670066891
0.919482604571406	0.921435058853226	0.913346270059693	0.906914122259896	0.940538067338936	0.956186050528328	0.924692354570216	0.916711021421306	0.928334760093826	0.922137378691421	0.947301646160086	0.914976121050784	0.930033282309262	0.930368981838304	0.922054570308996	0.945936972144115	0.933517404848640	0.933529584883557	0.918588557013218	0.917525828327643	0.951145432058494	0.953243707403672	0.930292574305492	0.952280305057657	0.933431309429516	0.953584337622192	0.942586795964982	0.922059496029414	0.905850957878297	0.929799400258854	0.898025877943490	0.578330644485207
0.919499556519506	0.921459543427812	0.913297189269429	0.906820068639778	0.940528715098425	0.956193451717049	0.924602710842687	0.916628639045170	0.928241852443378	0.921980191050740	0.947307663329860	0.914975318498322	0.930142498793069	0.930403877128976	0.921980389263683	0.945834972488677	0.933481831881360	0.933569603383187	0.918516841076095	0.917395497188691	0.951104063754453	0.953268629584341	0.930223550844244	0.952247138941817	0.933481055099257	0.953674904168671	0.942472691015605	0.922133584283803	0.905742324879374	0.929801010855956	0.898036767615823	0.578315691027104
0.919640430804102	0.921503479280590	0.913401477968013	0.906765309369110	0.940502731014882	0.956346099981464	0.924562865391905	0.916690546430978	0.928139869740344	0.921890838750357	0.947252782161646	0.914878525934457	0.930039189932612	0.930405631728608	0.921849036993372	0.945789655061486	0.933550678705321	0.933509911798012	0.918508633076156	0.917287507996998	0.951042188529658	0.953271144368949	0.930152580850810	0.952313093342892	0.933474703334155	0.953648805398528	0.942444195947680	0.922051558538565	0.905631833670277	0.929678158701651	0.898049103120069	0.578399836091673
0.919770445680693	0.921529362441831	0.913398612588989	0.906743140505852	0.940465373756560	0.956439010637750	0.924513878843530	0.916763627103004	0.928139380287211	0.921868178769126	0.947273626103303	0.914943374630489	0.929970486083454	0.930475691833004	0.921797089297142	0.945740619993390	0.933653355288142	0.933451285741654	0.918483929560425	0.917284351021887	0.951065209329180	0.953271795201432	0.930111016354630	0.952317267794297	0.933386468268686	0.953600091891966	0.942358773976835	0.922109395177453	0.905552831430179	0.929593172504264	0.898033696027000	0.578498154103428
0.919921936837266	0.921569865169300	0.913388232381769	0.906779775636181	0.940290510095116	0.956522306763674	0.924470718698299	0.916660543078768	0.928149631567610	0.921928805178895	0.947288674433223	0.914949549222282	0.929864131075773	0.930440958735028	0.921844749023933	0.945820905195346	0.933843121246171	0.933516913962685	0.918407362100010	0.917304182237329	0.951139733329915	0.953227527193711	0.930138637716279	0.952297212697062	0.933231062251136	0.953582556696898	0.942360387290267	0.922244869384965	0.905459312465413	0.929574266581106	0.897932110778256	0.578524123672048
0.919986632972116	0.921614117237028	0.913362053192054	0.906833303486147	0.940314319556968	0.956573045365210	0.924501089188178	0.916577958581944	0.928174994072048	0.921897268540036	0.947326497100066	0.914978681443929	0.929880835190370	0.930443195898577	0.921916063619310	0.945883561395258	0.933861260189444	0.933546757923598	0.918465004918555	0.917336575693679	0.951267100442260	0.953304753145990	0.930194436089745	0.952293895693738	0.933037578357096	0.953677453957514	0.942397735586828	0.922243530919172	0.905429511526929	0.929546824015242	0.897876840497255	0.578470420963364
0.920046860462599	0.921650030536224	0.913428519783546	0.906854208481244	0.940295088885631	0.956568604927546	0.924511809522958	0.916495890728792	0.928154144588826	0.921939059884157	0.947328498784001	0.914924727055230	0.929937994077000	0.930504000635229	0.921974834198823	0.945995000541722	0.933906178892781	0.933523831005666	0.918439355652523	0.917299076946015	0.951349149744858	0.953285779353861	0.930257721285001	0.952377350921500	0.933022812775285	0.953786599661052	0.942341044400372	0.922110542083208	0.905459729742185	0.929444464184344	0.897887622755647	0.578414606516173
0.920066350158187	0.921670994478733	0.913466632601419	0.906858854996265	0.940345757843463	0.956579941181389	0.924479433771968	0.916511228447082	0.928182231130080	0.921970744731719	0.947259561292225	0.914928637576379	0.930021020759399	0.930666026814101	0.921968673641383	0.946138292419094	0.933922207858265	0.933586815666246	0.918466659699518	0.917265454312503	0.951213413521390	0.953258229390383	0.930276674682663	0.952362042592543	0.932931689331651	0.953812029590719	0.942323399560178	0.921965292016992	0.905490638508575	0.929486792622389	0.897849404669188	0.578407188506807
0.920100102282067	0.921635824123647	0.913489836239391	0.906852407621412	0.940375945609456	0.956539338305708	0.924462507340690	0.916541243520315	0.928158581833048	0.922035336251180	0.947265535241800	0.914810683095954	0.929977726873227	0.930827592369204	0.921960392908775	0.946147588743332	0.933884721659289	0.933587616406677	0.918469138846720	0.917302741253374	0.951228292285903	0.953195665723460	0.930313176334397	0.952423144903507	0.932933373507710	0.953844773380311	0.942381545418396	0.921888425596799	0.905499345317014	0.929431357883318	0.897822514783509	0.578428671883594
0.920106076663341	0.921624107815310	0.913476591033229	0.906714672610186	0.940422348678290	0.956522333965620	0.924421791736887	0.916516630771249	0.928203440262512	0.922056117327688	0.947300362295017	0.914734546843768	0.930011873710588	0.930898644251383	0.921942267291596	0.946164579137287	0.933869221076956	0.933527876991454	0.918372160521363	0.917261821871438	0.951223485388353	0.953247678850609	0.930375681292037	0.952481277457891	0.932960683325564	0.953850680478133	0.942420653906305	0.921902422393680	0.905476986041406	0.929496794326730	0.897792834436756	0.578326478680389
0.920068439900023	0.921517012908272	0.913533611663213	0.906687321971381	0.940434221295925	0.956567493328180	0.924397342080110	0.916489127336262	0.928182791618222	0.922083044842842	0.947268893405972	0.914674537937413	0.929919741556214	0.930923511869251	0.921914802710509	0.946261446295105	0.933850577891581	0.933372507402126	0.918385780053622	0.917289971938485	0.951201172331846	0.953306639134492	0.930447029784569	0.952561400215570	0.932975271460683	0.953720457995620	0.942462656519553	0.921751427160687	0.905413046617641	0.929525409092834	0.897778103909083	0.578224261225217
0.919914188542700	0.921363313223935	0.913407823764069	0.906721641874675	0.940393301124223	0.956525858187955	0.924387411453335	0.916449757266861	0.928191430886354	0.922097773174605	0.947308772567383	0.914667358636169	0.929906471087220	0.930941431651011	0.921952056202980	0.946224547488292	0.933739928159498	0.933191567594119	0.918384412440227	0.917306245788966	0.951258614211634	0.953368594605132	0.930479547304426	0.952524403842144	0.932982904899628	0.953615703020395	0.942488683308389	0.921729937051353	0.905346065765528	0.929543367973730	0.897760812504528	0.578139548046312
0.919820485216549	0.921247028095396	0.913374795324991	0.906767366667455	0.940213609349112	0.956561114993855	0.924497024299389	0.916401251424312	0.928201584128363	0.922118979894864	0.947326251099706	0.914628849443516	0.929903189425425	0.930895602907713	0.921986895937469	0.946193980601918	0.933760194424303	0.933220624599894	0.918387576017750	0.917355180193303	0.951208134534570	0.953387840187057	0.930524880154957	0.952425954609352	0.932987204630030	0.953493598005943	0.942471251760185	0.921750526246285	0.905334744459169	0.929560961652627	0.897801219114220	0.578036686563738
0.919821711719360	0.921243695284059	0.913299671358515	0.906759082908869	0.940210430946174	0.956601484092832	0.924558820947289	0.916411590154414	0.928243931074054	0.922092011434905	0.947333662367430	0.914592511391398	0.929931156664066	0.930851345758247	0.921934814754139	0.946121241773183	0.933736756099779	0.933291319092866	0.918432984896826	0.917393445886464	0.951209508712666	0.953369273201677	0.930574171636329	0.952388945341816	0.932953574981859	0.953392356514063	0.942507068441343	0.921666667677738	0.905384960815457	0.929557557624575	0.897851576465924	0.577852214153601
0.919910500051830	0.921152166263500	0.913299245951507	0.906699402259715	0.940211109284170	0.956529135860167	0.924555884874439	0.916358578214670	0.928239618557691	0.922107738888744	0.947457092952170	0.914512190012651	0.929934163268131	0.930799507646657	0.921909588187240	0.946145345022421	0.933731423700032	0.933254905629150	0.918371693431598	0.917318168479391	0.951316413939016	0.953330272141882	0.930630856394006	0.952452120250670	0.932958110947666	0.953448189674090	0.942481628790903	0.921620061971900	0.905424644139677	0.929477249413594	0.897848877003290	0.577666458792440
0.919947331933983	0.921176110756062	0.913282010476404	0.906690136471831	0.940275674924827	0.956612544704380	0.924566677667826	0.916431958777824	0.928249729803789	0.922057166597632	0.947549404300790	0.914560220286958	0.930012437078990	0.930861190253692	0.921961672719966	0.946246110190587	0.933793418862594	0.933272602070947	0.918346809956754	0.917253630968317	0.951345254015504	0.953382172866872	0.930567518591197	0.952465667471986	0.932911417247157	0.953501697783788	0.942472080589015	0.921595036822711	0.905480561273355	0.929454742636532	0.897764104345455	0.577568857870447
0.919961341676222	0.921231148523713	0.913337259961258	0.906751257095722	0.940381049819228	0.956767754447308	0.924566165466253	0.916487920852617	0.928227242765751	0.922054296425176	0.947617258057675	0.914550213135334	0.930031970917879	0.930929369404022	0.922001039561197	0.946308397990289	0.933881321916210	0.933316592837243	0.918385268124322	0.917315386558696	0.951474695993323	0.953493376418465	0.930505327727094	0.952536357510111	0.932962043768334	0.953574692225481	0.942483995311806	0.921591578483034	0.905524716367821	0.929389218800329	0.897760626597097	0.577568956713436
0.919958520502918	0.921303598730062	0.913350511680039	0.906730893300655	0.940499197938874	0.956877368303369	0.924547858162773	0.916401759839182	0.928222786320004	0.922020440292781	0.947617892078357	0.914563541703927	0.930167115581218	0.930999789886817	0.922040364875823	0.946365895270259	0.933948116561323	0.933439518775394	0.918395196222335	0.917294175275771	0.951604630706864	0.953571953289928	0.930459551839665	0.952488157476921	0.933007937940116	0.953630725575932	0.942441724241611	0.921652674708392	0.905533525183367	0.929465455460013	0.897761707151120	0.577509439989888
0.920069525753985	0.921386073611343	0.913508578032228	0.906782270658929	0.940629553672531	0.957058372677320	0.924594658974888	0.916451320447698	0.928227853540909	0.922003034640088	0.947513346461255	0.914501304874535	0.930122379558985	0.931032191735401	0.921978439477571	0.946437786694051	0.934061649007701	0.933485253759471	0.918453383125663	0.917290418365984	0.951696490080442	0.953691850773388	0.930433957405835	0.952606643925769	0.933072922145318	0.953594532199384	0.942497031383827	0.921557498617876	0.905576072295757	0.929431542698481	0.897797846437386	0.577585449188932
0.920159578285009	0.921444009752878	0.913515253392502	0.906776353053291	0.940725108672939	0.957129361603524	0.924709613865172	0.916541745226070	0.928314792601161	0.922060360088126	0.947482209815150	0.914592873794359	0.930160009917404	0.931087734742764	0.922000612422415	0.946458916815664	0.934175995648005	0.933487669677949	0.918550830949923	0.917358178019658	0.951852752352250	0.953846439545164	0.930437308191670	0.952670094044781	0.933101737882379	0.953594215263026	0.942477446863182	0.921635936746204	0.905673411761927	0.929432001549555	0.897891293817745	0.577680003554753
0.920203694078167	0.921528330151230	0.913553469138884	0.906790243058543	0.940671312232385	0.957117349802032	0.924840037776962	0.916499081910346	0.928397087186048	0.922172442557457	0.947498570345059	0.914599855531239	0.930196628361183	0.931034049417677	0.922097386521372	0.946529495080881	0.934275200231022	0.933489679807110	0.918622176371557	0.917443279777251	0.951955611866684	0.953901421565951	0.930488946853123	0.952675398869840	0.933060742730469	0.953636494077011	0.942557882903151	0.921828646056304	0.905675081842656	0.929534635670162	0.897897886002023	0.577744040214109
0.920146763662281	0.921554410027095	0.913611994054162	0.906784594628356	0.940743775796702	0.957026498698684	0.925017423497090	0.916495851762065	0.928428856876459	0.922163006316810	0.947559379954994	0.914636705462500	0.930236407092650	0.930972415966697	0.922153562544732	0.946521991014115	0.934191620602239	0.933480361445038	0.918770643496771	0.917510771631392	0.952052545391232	0.954049064019732	0.930607215351947	0.952642382810368	0.933027705576039	0.953741236093651	0.942677236315674	0.921902384953308	0.905688689519724	0.929622498918356	0.897959434726654	0.577777225455533
0.920084050006569	0.921527863912067	0.913687108616923	0.906724168260883	0.940761495914582	0.956940602304893	0.925090813710399	0.916471380173491	0.928460050285610	0.922250521242967	0.947610032533633	0.914615350557113	0.930272844663437	0.930996670051371	0.922217108962703	0.946547582742638	0.934166449788440	0.933418585760379	0.918793488140631	0.917509718571909	0.952125450524648	0.954061577976508	0.930753695960112	0.952692452176545	0.933108620659397	0.953877436816601	0.942674788874319	0.921870642183817	0.905679691478083	0.929602917603825	0.898055984996352	0.577819244301673
0.919944213339839	0.921445060536281	0.913681872370489	0.906655114830124	0.940849698386874	0.956858786017312	0.925073186161020	0.916442001675366	0.928502132445487	0.922262138945284	0.947528293556300	0.914672135030746	0.930296343259851	0.931091172291007	0.922206490607163	0.946578675528154	0.934132732804882	0.933472395865825	0.918797617478863	0.917518110644664	0.951984577724338	0.954075822347408	0.930797543923095	0.952680514804264	0.933076619203192	0.953951386865445	0.942697010442968	0.921852203858932	0.905672681638166	0.929648291403525	0.898074273636390	0.577917462675678
0.919831611278594	0.921373007266344	0.913666269544117	0.906622098090091	0.940913980482047	0.956749172590507	0.925080039213568	0.916388739327810	0.928425042886645	0.922280048479056	0.947504222563278	0.914590949719438	0.930234198504237	0.931175691892026	0.922155042851839	0.946503709716603	0.934025671544969	0.933510162496054	0.918789455546638	0.917536458978726	0.951960899995738	0.954001280020448	0.930772921694419	0.952655253665882	0.933047642645973	0.954016019100589	0.942715720589440	0.921880639002822	0.905677700105417	0.929585768551900	0.898101006454103	0.578040450743218
0.919761140359289	0.921344129620069	0.913603461713093	0.906487329051215	0.940983367262212	0.956660717041290	0.925030732962783	0.916290701937404	0.928313549214238	0.922172520863102	0.947485442714593	0.914531330362342	0.930288183802898	0.931173967397955	0.922107916462131	0.946405753500110	0.933918677245084	0.933542433197135	0.918702474535347	0.917362670924472	0.951939434021389	0.953941671044891	0.930691744900537	0.952639274527461	0.933010566666120	0.954059104100864	0.942675145791357	0.921949115274750	0.905678839286094	0.929584237554181	0.898103280135702	0.578033681131273
0.919718591284504	0.921216532784575	0.913634684571343	0.906506533477341	0.940991414038373	0.956625778258873	0.924975825227972	0.916184034390158	0.928162795547299	0.922060424307588	0.947391204073892	0.914449231198953	0.930209303529965	0.931127140145835	0.922037721510840	0.946385302306687	0.933897616035098	0.933525721104966	0.918709651215290	0.917242297757154	0.951920169354457	0.953857744807238	0.930626025956176	0.952713151517708	0.932878686504040	0.953948474834561	0.942625879549131	0.921792851050950	0.905622464516069	0.929541175208824	0.898099929592521	0.578039029377248
0.919623991244229	0.921105099098268	0.913552064563143	0.906670028024550	0.940966547271358	0.956535689603729	0.924873444650007	0.916092627181957	0.927978378376269	0.921913722084445	0.947376631275402	0.914408181776233	0.930205599586915	0.931068880110577	0.921971036881798	0.946276961670652	0.933846659150704	0.933470135816231	0.918654967849660	0.917045518665978	0.951939823143683	0.953834598309816	0.930492806067909	0.952710598565580	0.932717480697852	0.953911202816241	0.942452743785782	0.921722535206790	0.905571227930794	0.929430611266689	0.898014311504290	0.578023201247374
0.919633856038741	0.921045619227134	0.913576707154963	0.906785427007396	0.940787121063457	0.956616206643697	0.924857700910284	0.916006885273272	0.927785529897040	0.921798536543845	0.947344746387882	0.914310592115962	0.930116178966278	0.930953194129982	0.921930486980737	0.946258870324527	0.933919780911120	0.933622942058409	0.918592883420029	0.916902490142028	0.951884370545345	0.953819900753826	0.930384522835851	0.952700810857720	0.932611494809431	0.953887392416737	0.942312421778911	0.921647499100883	0.905534525305824	0.929286922473847	0.897947274809366	0.578004275159839
0.919667725686835	0.921140867015367	0.913499831020615	0.906805092089138	0.940783499466526	0.956692429142515	0.924818641586349	0.915921252424015	0.927685583675590	0.921699103974860	0.947328604810208	0.914229475883946	0.930098043433769	0.930847248255276	0.921866446988926	0.946181846559172	0.933951092969406	0.933737427698231	0.918582252471970	0.916811781953612	0.951917548964384	0.953835765381987	0.930267808854112	0.952734385552460	0.932543387493621	0.953892729920410	0.942288518977785	0.921473954208034	0.905545436859179	0.929185505356526	0.897898279170131	0.577859286454341
0.919727913343840	0.921173873256417	0.913541977675869	0.906749846951316	0.940758054113407	0.956638484907665	0.924735930776856	0.915866549970489	0.927628144131604	0.921704673360450	0.947348135075778	0.914170652998875	0.930015545258101	0.930743207366963	0.921830019142370	0.946124434214143	0.934037815603884	0.933635022698177	0.918482287530577	0.916732369255224	0.952007141068154	0.953791653065726	0.930239994888404	0.952805202015318	0.932617987700978	0.954020512091183	0.942232279246020	0.921367494281115	0.905511261733096	0.929110476415347	0.897821596486344	0.577747604514104
0.919743385920045	0.921265493180756	0.913554754663222	0.906718819566618	0.940804138784834	0.956731922264513	0.924621086858808	0.915953166473751	0.927625346885446	0.921614770356264	0.947327409628855	0.914310217833647	0.929992250273640	0.930799386802268	0.921829011389833	0.946107979474830	0.934137865409910	0.933578494588879	0.918360596978397	0.916654548343686	0.951968735418249	0.953803138965410	0.930146467633450	0.952788957135197	0.932563320278158	0.954081210025815	0.942189834938569	0.921346897954768	0.905445622324816	0.929109614631122	0.897688156052136	0.577759164566971
0.919746150205421	0.921329668393017	0.913622138102761	0.906764982613361	0.940848868344329	0.956791609024427	0.924545192445102	0.916040838976011	0.927576247471553	0.921570417196787	0.947373839207249	0.914397527178949	0.929944086661154	0.930852164745013	0.921791243951848	0.946073970008954	0.934172106060361	0.933572290344098	0.918300762609453	0.916669121125581	0.951985512946607	0.953908106023267	0.930065684790287	0.952880605289577	0.932633773083654	0.954150614417255	0.942180333649691	0.921391461207309	0.905356944604711	0.929065478926507	0.897678296768953	0.577782950219606
0.919724501661483	0.921408010314197	0.913595650152048	0.906675506910889	0.940897910989422	0.956856324725507	0.924496965527249	0.916024749226536	0.927534131864144	0.921483026314562	0.947427154134766	0.914435141842570	0.930035808143958	0.930943329152321	0.921762567329076	0.946051973329616	0.934150343709019	0.933600960970220	0.918277460324045	0.916563400527425	0.951984105788425	0.953964168573221	0.929995186248701	0.952856603548319	0.932758470136557	0.954217227242172	0.942090434785109	0.921490231693050	0.905262624562477	0.929128459793834	0.897719507865475	0.577650868654978
0.919818953103082	0.921474032860104	0.913708559152394	0.906606979343861	0.940922135846110	0.957042403816689	0.924486660741333	0.916124314600564	0.927505361762169	0.921452111231583	0.947459461104513	0.914366951049961	0.929924192058724	0.930959953865252	0.921680691948429	0.946088522545773	0.934158452877557	0.933549848665470	0.918331239944446	0.916508030567861	0.951951358216471	0.954007758437905	0.929983362420447	0.952915672506087	0.932825265478908	0.954164894105335	0.942087017230225	0.921436554219765	0.905195793351798	0.929058934589189	0.897761904210387	0.577617502453598
0.919904335523636	0.921480163758620	0.913663170302626	0.906544018897967	0.940918631985192	0.957140714363869	0.924469291475689	0.916208247981740	0.927546650649065	0.921478581713640	0.947546724403975	0.914430687479787	0.929875196748035	0.931005482556215	0.921691655076437	0.946060194173730	0.934174612910273	0.933471251308180	0.918382558054795	0.916552993974460	0.951994133907843	0.954044935874280	0.929986906446730	0.952903026528061	0.932840613521145	0.954086549563030	0.942011977715933	0.921498123408035	0.905201495276531	0.929036944984524	0.897795059508022	0.577584775429336
0.920003180711695	0.921499641578862	0.913595620255813	0.906542957383480	0.940754686825707	0.957194757180059	0.924465265313311	0.916093833054100	0.927583302822671	0.921570910110493	0.947614067843174	0.914451325112205	0.929792447489861	0.930944037438038	0.921771391867867	0.946095875387647	0.934278263536987	0.933504101104894	0.918379249050044	0.916619670896056	0.952047130508955	0.954066199201906	0.930041753719912	0.952874628077604	0.932816056099230	0.954052608615491	0.942008467851899	0.921638963968026	0.905211650034595	0.929116139834839	0.897743442932648	0.577513581042729
0.919987177135238	0.921520782938238	0.913483964807475	0.906588113654145	0.940814079504462	0.957218873066819	0.924530858905011	0.916004255914570	0.927597242784236	0.921544388218099	0.947703275730460	0.914507017713181	0.929812981764428	0.930904409250970	0.921859011797197	0.946047749785874	0.934228619166189	0.933537155272970	0.918483519014142	0.916675272794144	0.952125766846471	0.954232243133661	0.930092334908600	0.952862479407695	0.932789646350863	0.954123941668145	0.942035684260667	0.921627717102385	0.905267984101799	0.929189998623684	0.897732190431499	0.577374329819103
0.919983159023921	0.921542803846890	0.913449466016155	0.906600769288871	0.940812902982453	0.957210301675919	0.924576691393182	0.915949928804097	0.927595466989897	0.921597207921763	0.947723967415743	0.914471249871285	0.929872538397592	0.930941615116566	0.921929190426108	0.946038158821156	0.934202711834550	0.933526559191198	0.918491511548973	0.916689359433918	0.952156259943372	0.954292217372298	0.930133635797781	0.952937544803475	0.932968721633154	0.954242652583752	0.941976999738883	0.921540490718257	0.905363225895692	0.929161318365320	0.897771402524920	0.577263798684329
0.919972567894549	0.921607494864216	0.913428508865140	0.906625129754684	0.940836151436011	0.957244360634234	0.924561996704826	0.915998712984613	0.927662461082452	0.921657884209788	0.947624601649664	0.914505871359407	0.929951457402101	0.931075838074067	0.921915014558705	0.946087147032204	0.934179729064489	0.933633948142235	0.918511077662891	0.916734527883647	0.951947008588198	0.954307520055724	0.930133074095537	0.952892719325960	0.933045268415575	0.954304779236498	0.941944262228711	0.921459356579308	0.905461147003548	0.929227226912463	0.897763686323949	0.577238912504966
0.919942518165816	0.921634973885629	0.913467890921765	0.906666720066520	0.940846075248612	0.957226955877207	0.924576373364574	0.916096820903613	0.927674709758649	0.921760179721707	0.947544006653994	0.914432640504005	0.929918215662426	0.931186014437554	0.921879425963521	0.946063297290933	0.934122557320100	0.933727674390952	0.918491775143029	0.916825812953336	0.951916335611893	0.954257751951778	0.930133785367859	0.952924153899052	0.933160624623991	0.954376748944746	0.941999975075911	0.921449648598009	0.905512827261291	0.929179616923798	0.897767613262718	0.577276477698945
0.919854885736033	0.921680112605528	0.913473675641491	0.906618806940893	0.940855215494697	0.957213167339371	0.924560882245756	0.916140124888650	0.927739586078921	0.921768412772531	0.947512059556756	0.914417452089820	0.929961264897311	0.931218594241001	0.921858000268756	0.946065296424895	0.934089135067092	0.933795666710562	0.918391443220975	0.916806093154113	0.951866766666312	0.954292642353713	0.930164317679014	0.952941541644277	0.933269705559575	0.954407546326440	0.942034922774882	0.921513116345876	0.905508538322964	0.929235836995616	0.897756512359145	0.577211360643210
0.919731403514463	0.921624291920143	0.913533954157284	0.906667703370958	0.940813061301524	0.957208634780398	0.924526612022324	0.916155917987984	0.927750403501509	0.921782397721912	0.947425187903667	0.914413739943176	0.929883995984894	0.931171558639719	0.921817253878469	0.946160837599311	0.934054128568826	0.933742827575928	0.918432207918245	0.916846750559827	0.951793914114152	0.954307636713500	0.930235345777569	0.952989780660040	0.933319058206279	0.954316800759623	0.942101754633181	0.921415409936757	0.905402053606548	0.929248671069724	0.897764042360374	0.577144175347539
0.919507550112932	0.921505522650799	0.913385296522058	0.906761462738401	0.940756159219778	0.957112730683003	0.924531738786402	0.916127045906151	0.927781579429370	0.921794823465371	0.947418626563762	0.914438671706892	0.929884575360569	0.931148518236499	0.921858911617556	0.946131801288502	0.933919145010699	0.933613025269482	0.918450635599233	0.916868337553324	0.951787599760651	0.954316385634445	0.930259197401614	0.952924493401196	0.933376954841860	0.954258216507110	0.942149838917447	0.921430913281458	0.905268408874244	0.929250951067859	0.897787724176198	0.577104618229687
0.919327749650521	0.921394961515641	0.913286852588398	0.906834405199018	0.940564622896880	0.957098467665850	0.924635154303967	0.916070599035311	0.927786593145106	0.921856052570018	0.947377356665763	0.914392825350212	0.929888583724384	0.931096188450979	0.921935232744608	0.946087810318791	0.933891631150847	0.933670541873266	0.918478819823658	0.916919085681085	0.951697764469979	0.954294394026197	0.930271900851612	0.952799741298880	0.933429283774857	0.954185048587843	0.942181207391575	0.921479052189359	0.905206206032046	0.929243943077585	0.897848155057867	0.577058420504903
0.919211711719120	0.921381688588020	0.913132292991968	0.906824666323627	0.940540553802023	0.957083419262334	0.924668635756615	0.916071020983853	0.927839166836616	0.921873654164196	0.947357284436333	0.914355877249755	0.929922394068501	0.931062437327943	0.921939184892563	0.945995445432918	0.933795839388115	0.933745865671525	0.918539346368173	0.916959205044631	0.951670581210973	0.954260882983090	0.930272325083621	0.952718016466185	0.933439523333096	0.954114139624338	0.942246421416301	0.921426016232599	0.905214877588746	0.929232658807432	0.897912826392099	0.576891371210287
0.919196987123961	0.921275125073168	0.913072238964211	0.906737530950887	0.940506595573104	0.956962359815920	0.924651321718496	0.916009560147796	0.927837666184784	0.921931250295271	0.947464676110989	0.914302766178359	0.929918576075420	0.931020686072352	0.921952400866028	0.946012648773722	0.933705111933335	0.933682154528610	0.918512837476260	0.916924722222417	0.951743355862052	0.954195327171063	0.930317384440229	0.952713589137202	0.933500146321044	0.954167225446029	0.942241306873942	0.921394070957775	0.905248788531099	0.929152238440986	0.897894362569744	0.576688592043411
0.919148015099021	0.921290340684117	0.913016215234968	0.906693811872491	0.940541190231051	0.957006412689963	0.924619653429908	0.916061552354456	0.927844031947968	0.921904269544432	0.947562729345914	0.914401941037308	0.929977655424408	0.931082323975784	0.922011275204104	0.946098938242756	0.933671548619173	0.933642409061640	0.918479179419982	0.916874026850134	0.951711611849527	0.954202294148768	0.930222362420672	0.952602823271095	0.933439467919537	0.954177489183152	0.942239578255886	0.921381480607649	0.905324197539711	0.929158457670676	0.897790901870946	0.576519502957319
0.919105033975537	0.921329219961128	0.913028554445703	0.906719944921901	0.940586714079019	0.957119178980190	0.924557902507298	0.916103746870588	0.927820129558350	0.921915450835586	0.947621911824365	0.914453900019021	0.929952492447338	0.931160981541873	0.922060155256777	0.946136365720570	0.933682991765682	0.933599358764826	0.918483883437109	0.916951491943970	0.951776830090082	0.954262253528345	0.930153269642991	0.952555396046222	0.933457116441252	0.954185697711261	0.942243829000350	0.921386239416379	0.905364902929921	0.929105429008626	0.897746571494194	0.576338425819634
0.919073870799233	0.921368750224439	0.913005819143067	0.906676343147811	0.940618970668900	0.957188183516280	0.924473827137498	0.916054353354029	0.927824671326572	0.921897213994356	0.947602358448733	0.914536242348652	0.930066082124353	0.931222945431564	0.922092431843831	0.946187927675368	0.933706529352380	0.933602744020831	0.918464632547348	0.916938389898546	0.951838939668249	0.954288204827821	0.930118007788289	0.952390207182924	0.933474780780781	0.954205494248314	0.942203143869362	0.921469501394066	0.905358603843863	0.929205423839687	0.897704359907387	0.575990015627350
0.919171929138846	0.921426617499739	0.913119298068991	0.906683900464890	0.940651974221600	0.957335833177379	0.924473052318156	0.916143381950986	0.927852210545484	0.921897415313415	0.947507310671098	0.914501602102553	0.930014768673513	0.931235127754701	0.922009262883999	0.946244635867319	0.933780012148070	0.933518792400887	0.918505775360201	0.916937737971260	0.951876322882366	0.954351654454831	0.930131398703407	0.952419939910113	0.933504185279406	0.954108676544859	0.942253858981709	0.921382214713872	0.905364482113838	0.929183289581382	0.897689875924320	0.575701669174107
0.919254767907250	0.921462693894589	0.913097666870666	0.906604406188493	0.940683206750124	0.957372791907014	0.924551485540534	0.916266275341426	0.927953807408160	0.921956750791627	0.947496494494307	0.914587949770136	0.930048994518746	0.931226491612576	0.921999464113414	0.946237301188130	0.933866101487739	0.933423760029704	0.918584371448834	0.917027495528113	0.951969328980043	0.954431200068195	0.930196745204648	0.952423251988539	0.933480545507604	0.954004220023521	0.942250713046591	0.921453507296754	0.905402668872189	0.929201762737018	0.897739908941188	0.575363482713895
0.919306771360145	0.921512803862495	0.913103743672317	0.906537627539013	0.940585814012911	0.957363906733002	0.924649310312483	0.916250304997483	0.928039677074249	0.922057709834808	0.947551665485576	0.914563268639439	0.930068884218716	0.931062554066637	0.922051969233437	0.946285992758847	0.933962066493939	0.933400881509213	0.918663742070612	0.917128515720723	0.952017193220033	0.954386100298742	0.930332262796647	0.952355849643621	0.933395298570568	0.953911089859456	0.942374019062540	0.921606814645754	0.905334381152030	0.929309366584060	0.897728009561335	0.574957399584810
0.919282272049922	0.921530519261776	0.913110705139172	0.906472640734238	0.940631782624374	0.957268334985670	0.924813996955283	0.916250575697705	0.928107104128566	0.922042693850699	0.947642294025451	0.914537460283523	0.930114215253578	0.930892286313908	0.922068168331514	0.946289921569166	0.933881260966248	0.933412720379194	0.918843678834357	0.917198944388434	0.952073679398215	0.954416944770838	0.930525607667007	0.952260407772193	0.933315266197301	0.953898842249771	0.942540714852903	0.921639053395589	0.905294643083071	0.929398825924540	0.897776736308701	0.574555155697076
0.919246740808979	0.921553185701011	0.913122795362719	0.906348780786033	0.940626342954729	0.957151566444474	0.924872145393125	0.916266030902524	0.928179195379635	0.922132299140608	0.947701356140947	0.914490869393233	0.930177129482733	0.930830596286792	0.922124003125126	0.946330737872680	0.933833987681435	0.933383313878722	0.918896567191779	0.917239567378380	0.952079692598756	0.954321843946426	0.930725775238156	0.952258543387124	0.933377950055364	0.953939923023285	0.942586475154767	0.921615757839485	0.905280589858160	0.929426653613168	0.897875844600196	0.574187812040770
0.919159825159305	0.921526035482397	0.913093572018301	0.906214792778205	0.940686488111726	0.957073276091897	0.924851731985715	0.916287476885168	0.928302088274365	0.922211658367526	0.947641233189031	0.914534469427743	0.930242406390218	0.930887276270028	0.922153221008714	0.946397489182765	0.933754367543319	0.933457089324107	0.918960365029653	0.917342703225971	0.951892622327248	0.954232661057876	0.930829763856428	0.952245010584947	0.933362127858528	0.953946788407479	0.942678910210591	0.921624499311801	0.905313689754272	0.929556870747698	0.897922210873770	0.573938993527645
0.919079697869884	0.921451302792081	0.913060906966124	0.906104366722725	0.940741242366803	0.956941533713395	0.924901547130372	0.916271800967602	0.928337562842946	0.922309327251272	0.947591976700795	0.914445091104930	0.930215865918104	0.930968838999210	0.922172158757603	0.946382877083999	0.933604515716253	0.933500801249266	0.919030359400941	0.917466785173503	0.951849460764720	0.954063470268708	0.930865086938366	0.952273842432545	0.933407958160028	0.953981381787235	0.942788181279460	0.921679995887594	0.905353262219853	0.929599772309777	0.898030780266347	0.573787223456475
0.919037757436217	0.921422715871634	0.912981667085171	0.905892824579655	0.940801058497851	0.956814252549816	0.924947985511270	0.916223806859200	0.928395776301401	0.922308767354536	0.947557259578032	0.914412300168825	0.930316059388480	0.930999458245064	0.922192210059437	0.946346983673133	0.933441616651586	0.933559096608169	0.919039875909094	0.917459158621469	0.951812557477637	0.953913426362974	0.930881480146882	0.952356815703643	0.933458447623218	0.954002531272870	0.942863199271691	0.921775806778965	0.905390038990940	0.929695237388076	0.898134742126116	0.573572889003808
0.919020320642821	0.921290091378829	0.912952710083274	0.905840728868670	0.940775254114947	0.956725390794383	0.925000137523520	0.916187147842295	0.928427349902641	0.922331026861068	0.947474918492842	0.914402158485619	0.930297149120281	0.930984577425529	0.922195265765119	0.946381923820134	0.933374532953850	0.933591507577793	0.919158103393964	0.917507346985961	0.951822520398534	0.953756442276255	0.930947506242680	0.952529357707717	0.933416668967159	0.953868662359808	0.942927585430576	0.921681841680455	0.905396518819691	0.929779501700444	0.898214890940934	0.573458433332548
0.918954264691497	0.921184903419845	0.912801077244259	0.905924250083195	0.940730815669889	0.956559870267989	0.925008102435823	0.916200904759881	0.928392964705389	0.922320957634984	0.947506008079489	0.914456941167521	0.930374626295617	0.930983669923343	0.922214570180237	0.946304101379800	0.933251417655411	0.933589313030921	0.919195956139292	0.917484363964094	0.951864809786553	0.953688945932795	0.930923473129588	0.952599207697188	0.933361468571770	0.953796638113090	0.942853185411354	0.921676756773198	0.905412538243378	0.929785530713401	0.898256351459708	0.573384847747574
0.918970753562816	0.921129919145199	0.912776779295254	0.905979369079720	0.940534667793924	0.956545150872100	0.925123845702624	0.916186381580816	0.928336978209903	0.922323619845914	0.947514026007690	0.914431625934658	0.930370477616951	0.930928658139095	0.922222760333851	0.946313007026856	0.933232752240172	0.933742687577722	0.919196819998191	0.917498694035113	0.951820749668644	0.953638146282479	0.930932805550639	0.952601334129362	0.933373991453058	0.953690092498544	0.942802521478643	0.921660485186594	0.905462004989464	0.929747159065231	0.898323836640919	0.573369524803196
0.919005725105979	0.921182326950035	0.912675199413626	0.905942682998654	0.940522911303021	0.956522998624730	0.925195807051302	0.916137050650218	0.928355419245985	0.922311716063352	0.947550227565038	0.914409158940522	0.930395239016590	0.930877123206596	0.922195734542872	0.946290689443640	0.933172945194922	0.933849255016683	0.919276059162232	0.917523306084106	0.951864018037253	0.953647272829302	0.930925715272566	0.952602639613585	0.933384430775095	0.953586305390666	0.942857934561214	0.921546592029872	0.905565964073073	0.929739081412826	0.898399935373051	0.573290604931545
0.919082114898072	0.921149069559936	0.912699514974789	0.905859740954223	0.940459341888126	0.956406823443554	0.925228326046952	0.916056198739328	0.928360981984071	0.922384318726140	0.947598219295761	0.914396778182333	0.930353517089536	0.930774062982707	0.922181378470110	0.946266418047915	0.933178485289929	0.933707478561473	0.919248446983832	0.917519919853438	0.951956986882082	0.953609671695443	0.930973088671626	0.952651150966684	0.933483753167903	0.953611428392314	0.942862135484134	0.921491123962216	0.905608584333210	0.929721343229173	0.898400629708394	0.573270354244988
0.919121073303674	0.921164767635987	0.912707995369600	0.905828458190577	0.940442748748693	0.956451268281436	0.925192577797392	0.916132570003271	0.928394663963276	0.922351304469115	0.947580976217371	0.914558726318383	0.930376618481949	0.930829580896794	0.922199375023471	0.946266031270566	0.933228719342164	0.933616664277651	0.919154056031862	0.917496076809157	0.951916563074179	0.953645767756634	0.930947657149815	0.952636678490934	0.933439854114073	0.953616613871541	0.942860462732856	0.921468012794936	0.905573902107458	0.929756093529560	0.898292790465787	0.573349411653141
0.919134716187936	0.921135528476030	0.912784719281704	0.905872984952536	0.940425856465477	0.956480253074782	0.925136513490444	0.916197565548992	0.928370435815504	0.922313845221786	0.947572096613343	0.914593114055638	0.930359343593201	0.930874875187777	0.922191526208317	0.946229533940479	0.933263109722840	0.933591493396972	0.919126830906474	0.917555191554803	0.951905476853166	0.953785744105925	0.930915932474639	0.952751704149371	0.933463676889740	0.953675192327789	0.942876119644201	0.921498826119671	0.905505775798076	0.929720219628936	0.898280832074298	0.573449940437952
0.919146251522921	0.921159361982308	0.912770929712832	0.905788524556339	0.940412115221169	0.956512056102169	0.925080488187668	0.916141404488718	0.928316855547751	0.922204475418660	0.947556630182942	0.914609980061619	0.930482191240931	0.930945893884208	0.922166184283413	0.946187868849730	0.933247384047248	0.933642568368949	0.919083142545945	0.917484476233994	0.951855975184285	0.953848080018171	0.930874836510052	0.952725992228001	0.933519342853107	0.953765415398924	0.942799709997641	0.921600502012904	0.905402507414429	0.929773167882775	0.898322534767975	0.573393948906802
0.919254848809897	0.921214218151047	0.912900435014094	0.905743266779440	0.940374729932128	0.956673690989518	0.925084153080680	0.916237397665189	0.928273968954289	0.922176423158948	0.947484313946657	0.914554789848444	0.930399752651145	0.930977408212951	0.922061684599816	0.946195671963281	0.933328625198752	0.933603721717184	0.919100096998933	0.917449744286053	0.951781063955111	0.953873500480210	0.930839490016772	0.952805777850734	0.933529248656666	0.953742269047969	0.942803401672638	0.921567473974128	0.905300720999714	0.929688298143620	0.898367243739495	0.573410834679003
0.919348838707410	0.921244707890267	0.912909027136353	0.905721214479985	0.940331691400142	0.956756542555868	0.925074173745076	0.916349050666185	0.928334717974478	0.922215627384420	0.947490732678823	0.914664325521112	0.930365268178982	0.931074748166564	0.922024855041831	0.946179636906865	0.933439738779844	0.933565772869835	0.919115532786409	0.917501459969222	0.951783071328874	0.953875036782261	0.930837051457516	0.952816300300023	0.933463212962397	0.953690339791142	0.942757906080709	0.921670675255541	0.905232329598043	0.929628046702858	0.898408949474012	0.573376490462762
0.919438927778961	0.921276814632095	0.912904243570601	0.905750239577816	0.940144272544052	0.956836925968178	0.925065197318373	0.916293677287228	0.928406312333125	0.922342196744274	0.947486432742932	0.914712018183171	0.930287086794470	0.931073463939905	0.922071705409595	0.946280487216679	0.933609820322275	0.933639620463282	0.919068830625670	0.917588561042641	0.951835245789903	0.953833955947423	0.930915892195318	0.952797993882288	0.933334125500170	0.953676811126851	0.942795395982039	0.921866520458922	0.905145783490415	0.929637919378377	0.898373819695629	0.573255103263485
0.919439745438774	0.921310151563570	0.912858930385472	0.905786290501444	0.940140061936841	0.956887409512720	0.925124572198706	0.916243514053749	0.928475704730767	0.922349968547584	0.947500977282219	0.914786844445698	0.930327966379946	0.931085901884262	0.922142893074355	0.946349452686829	0.933604641535444	0.933669015539835	0.919156847981549	0.917672560110769	0.951942774770721	0.953908105722922	0.930988023603577	0.952798993529788	0.933186269097067	0.953765022945504	0.942854778444192	0.921936141707233	0.905112867400644	0.929638370010027	0.898405232626917	0.573066310500286
0.919446409893067	0.921344077436495	0.912884944495073	0.905782005928465	0.940066338784159	0.956880866240887	0.925172880405970	0.916207671422219	0.928482079266042	0.922403921917998	0.947486684899148	0.914782219311010	0.930402744930072	0.931147553269399	0.922193133993830	0.946453852046659	0.933623790107677	0.933630485740906	0.919175217181490	0.917676303561857	0.951996628489638	0.953866372462007	0.931057948287264	0.952878559308977	0.933230632898765	0.953874430976540	0.942819438736625	0.921880369372156	0.905136645815195	0.929550965067877	0.898499295155236	0.572907483825229
0.919425806516441	0.921373430528907	0.912904438614397	0.905758575697386	0.940042753551744	0.956892257566478	0.925183309395142	0.916240264035569	0.928536315256267	0.922444541726878	0.947423229338112	0.914825805709013	0.930488317449902	0.931297290082421	0.922183635414294	0.946592763119138	0.933627595234070	0.933681219807722	0.919251047047236	0.917682750920632	0.951824648276800	0.953826204415112	0.931089783575671	0.952849168685047	0.933177808561422	0.953910746170249	0.942819370746665	0.921806562335240	0.905173803782840	0.929618073731404	0.898516303389494	0.572836340275484
0.919418636054134	0.921352322937776	0.912945306455338	0.905727071345627	0.940009083098072	0.956852310723695	0.925203237141587	0.916282749009682	0.928529066496784	0.922513777146458	0.947426522562584	0.914753559368579	0.930435634661851	0.931449876236814	0.922162504493398	0.946581153452433	0.933589853888637	0.933681092595686	0.919288122381933	0.917744495331604	0.951815165202753	0.953762506873989	0.931128410902244	0.952901707698133	0.933195920550792	0.953967687486251	0.942874717275429	0.921783921413560	0.905188007291093	0.929585896844495	0.898544505437080	0.572833108892895
0.919386798511371	0.921353682093172	0.912939726848319	0.905573946657485	0.940005841474097	0.956840207302422	0.925198070785654	0.916268414959866	0.928589761297120	0.922522946591607	0.947480398370204	0.914716736480588	0.930475931153524	0.931505022782549	0.922135567107827	0.946560316175497	0.933583059283548	0.933617006085592	0.919211360350446	0.917723475769310	0.951782269854661	0.953820069897850	0.931197171215850	0.952948881520485	0.933229083370673	0.954000348911193	0.942921892108823	0.921856536112079	0.905153923163146	0.929666056711914	0.898543116874222	0.572722697919467
0.919318552463174	0.921266241554118	0.913008755206787	0.905540378398234	0.939953300238867	0.956876274248767	0.925196772490775	0.916245125133831	0.928590779872250	0.922555217620055	0.947469915487075	0.914688301844303	0.930384074377926	0.931507236808225	0.922085498062582	0.946626588961741	0.933584796211478	0.933467211912101	0.919240184573513	0.917759582218723	0.951732831902073	0.953879468273363	0.931291747540000	0.953008587104852	0.933226406162215	0.953898359546201	0.942972333398655	0.921759683523357	0.905089853847682	0.929706400548129	0.898541820698967	0.572634682507441
0.919155082947445	0.921142173410331	0.912881552956614	0.905567226054611	0.939867396914299	0.956827218776767	0.925215994589122	0.916210927927728	0.928606872879586	0.922557766935611	0.947538370779913	0.914719211372534	0.930348595569157	0.931506934163438	0.922120826021908	0.946538011103517	0.933482450751004	0.933293766657757	0.919260909802364	0.917783303355665	0.951747352874955	0.953933547431520	0.931334735614417	0.952942494331062	0.933210149912380	0.953845812140774	0.942990781727433	0.921765099272120	0.905037213512429	0.929741016897565	0.898545119947654	0.572568458441529
0.919048775149033	0.921046704143723	0.912825406570991	0.905614155249548	0.939652604706677	0.956833932208872	0.925339490238484	0.916164142732748	0.928621125604436	0.922584088624350	0.947576847932973	0.914719561610828	0.930332242562739	0.931455005264258	0.922173705119697	0.946440962447203	0.933495795739814	0.933334217776419	0.919265275073470	0.917847082213866	0.951667071208593	0.953943624802025	0.931368491049302	0.952810671118894	0.933175766945764	0.953770675149437	0.942977035877313	0.921833287075148	0.905050734673314	0.929771944862680	0.898590939388481	0.572470866909686
0.919035859177471	0.921074794590321	0.912708822358668	0.905613383521635	0.939612013858183	0.956846084606056	0.925396298985824	0.916156009528237	0.928657796715674	0.922555655100246	0.947587444930009	0.914714203335101	0.930359497784260	0.931380839616080	0.922155095178283	0.946289670185885	0.933444389735535	0.933412861902398	0.919302766723182	0.917879321118108	0.951642539457997	0.953914793321293	0.931376727879608	0.952738363450481	0.933103799459888	0.953688678228851	0.943008339369207	0.921792217673151	0.905127321721630	0.929774470872577	0.898624880712157	0.572247409769410
0.919128055087400	0.921011336683942	0.912677484719559	0.905559116483260	0.939573076782509	0.956735063184359	0.925365236690261	0.916084359135714	0.928631792573795	0.922574588164003	0.947695943105602	0.914664656615394	0.930336153929212	0.931296786173730	0.922147689710882	0.946231554011658	0.933407229761779	0.933371868789240	0.919207796169164	0.917800605667176	0.951710823518467	0.953857016860036	0.931401725839834	0.952750762712445	0.933081611308762	0.953748118001441	0.942958454914346	0.921789486171089	0.905189707146778	0.929687270334206	0.898592311185659	0.572019122926536
0.919152547665930	0.921039986042614	0.912633111158488	0.905552157604983	0.939594035607542	0.956794198948499	0.925326444940602	0.916122217858633	0.928619992382956	0.922521977821827	0.947784628486051	0.914726921176220	0.930382246925641	0.931343288706348	0.922214451812366	0.946253994097231	0.933431592880165	0.933392220873814	0.919134302487808	0.917724729711393	0.951688018498626	0.953877762555704	0.931285123972748	0.952696801157612	0.933004606352274	0.953804703609577	0.942904532083413	0.921811758512297	0.905281731954679	0.929646751122497	0.898466671815844	0.571915385154721
0.919157917270798	0.921076751553362	0.912667708910180	0.905619068818319	0.939660591619211	0.956912654187727	0.925267786825641	0.916127079726932	0.928582863946644	0.922502946762306	0.947821202841780	0.914732055799389	0.930372590536490	0.931428812657480	0.922260771885186	0.946234876435093	0.933471691744825	0.933438927000148	0.919115772430781	0.917778119402819	0.951755375818943	0.953958111986096	0.931157662130510	0.952722994484106	0.933034795353495	0.953877799205094	0.942865621390863	0.921848192631085	0.905363306527350	0.929559462950131	0.898430970161364	0.571866076227555
0.919144999732358	0.921129337316976	0.912658150844609	0.905620846629275	0.939749454873059	0.956989763420421	0.925187767052522	0.915993259888031	0.928572525704531	0.922442952415548	0.947776159184033	0.914766578701619	0.930499134420482	0.931498901046988	0.922300761513173	0.946227752125801	0.933489937443301	0.933570845111073	0.919079776277892	0.917747134023470	0.951817745130948	0.953997729771350	0.931056870204299	0.952648135354848	0.933060240136013	0.953937397339799	0.942801110187364	0.921962835484062	0.905402560798372	0.929609759124125	0.898391006422393	0.571690718114696
0.919239380093013	0.921203349917372	0.912798283443552	0.905718013121776	0.939838338430231	0.957160055958366	0.925181769501698	0.916009514628982	0.928593948073622	0.922411470526833	0.947630986048858	0.914725209251016	0.930447470858438	0.931532091143311	0.922234917746473	0.946272887102233	0.933561519490513	0.933629545274391	0.919093167296027	0.917740267719559	0.951848998672739	0.954081129208019	0.931001743541215	0.952742717773315	0.933105209715193	0.953914488023392	0.942837475060791	0.921923210407848	0.905467675306616	0.929556762324455	0.898389308124355	0.571617922653707
0.919318623839985	0.921258890753801	0.912798815102753	0.905760931639715	0.939902638664811	0.957239203606603	0.925253562329186	0.916087189568197	0.928683262889190	0.922461113608906	0.947574881983990	0.914852580310107	0.930455980777227	0.931601893992379	0.922264596752876	0.946291445205047	0.933650029572725	0.933659666701382	0.919150021648865	0.917802733043434	0.951950008071030	0.954197298909493	0.930982938092750	0.952792782197781	0.933132388238840	0.953931984435468	0.942801805232448	0.922023115298783	0.905570489106638	0.929549508216119	0.898456198693906	0.571510748284574
0.919364780075647	0.921343635658206	0.912824707600657	0.905802048066681	0.939823482090775	0.957224272152269	0.925346355284019	0.916037475648298	0.928755634194478	0.922567154334132	0.947581481864873	0.914896419372400	0.930468244285369	0.931550352530675	0.922346421260726	0.946364949558641	0.933728491074303	0.933681512193605	0.919194490349885	0.917897202944143	0.951996163269035	0.954199516438647	0.931033699978400	0.952772850248823	0.933104471422362	0.953980655172253	0.942879967644224	0.922230118314603	0.905585151729482	0.929638194484092	0.898447327769021	0.571448287224896
0.919318031298310	0.921354053918700	0.912858068265132	0.905819742119594	0.939867765331787	0.957143542145843	0.925492668286494	0.916011588592648	0.928793208564183	0.922550201489858	0.947636519276553	0.914963191586637	0.930500676001389	0.931492858305186	0.922391637825729	0.946373903488042	0.933640911730219	0.933679225829204	0.919297088966238	0.917964423463233	0.952040858513150	0.954311086959311	0.931145844744698	0.952709292479221	0.933082241738365	0.954047450642880	0.942996956065731	0.922314758083774	0.905600259097989	0.929712234039432	0.898478840668805	0.571367907690880
0.919251200002004	0.921304056717308	0.912910476307685	0.905773845508174	0.939858201233423	0.957043535791207	0.925529877840620	0.915957363742251	0.928829647181150	0.922626193821529	0.947684409392511	0.914969298855472	0.930527286798105	0.931499397749449	0.922415544846370	0.946402672225875	0.933610567995255	0.933611079288518	0.919268932238336	0.917968100259307	0.952067635990939	0.954280214429642	0.931293173304583	0.952730880746895	0.933192575614445	0.954137836982885	0.942988482535808	0.922296960820915	0.905571211130574	0.929706863270996	0.898541598472750	0.571313066572885
0.919101310312847	0.921191773227723	0.912899032995589	0.905701578057108	0.939915821275790	0.956951673828399	0.925489279923728	0.915887951863390	0.928881954890376	0.922646600411436	0.947604159568686	0.915010261973791	0.930548962510167	0.931577203409813	0.922390681375810	0.946431826639606	0.933562577309291	0.933663996685800	0.919235157653891	0.917982656396926	0.951882825982459	0.954250040170966	0.931331894767701	0.952672507376633	0.933203255409186	0.954160161428254	0.943016971399893	0.922289888271055	0.905552092728472	0.929769516807080	0.898511918304225	0.571330790598653
0.918987918690170	0.921078838461343	0.912886322254084	0.905650749995567	0.939961583261074	0.956812594866385	0.925483529470198	0.915801710293662	0.928798129911038	0.922674192151132	0.947558959697357	0.914886323821618	0.930485964068882	0.931644018953148	0.922343991479122	0.946367582017773	0.933445198409051	0.933701832544049	0.919197187289192	0.917998558983836	0.951830716301349	0.954140871357259	0.931295505343434	0.952597811643451	0.933234381605424	0.954186151395154	0.943036835785200	0.922316414595327	0.905552855923706	0.929734327698617	0.898496281263260	0.571386263869551
0.918929194891343	0.921018945714754	0.912840284078882	0.905501321649576	0.940011308271962	0.956701389045198	0.925431802239274	0.915685637373304	0.928685654170066	0.922567152180567	0.947531003887468	0.914799238372943	0.930550668431239	0.931602730352131	0.922300067678579	0.946270381055998	0.933318318006330	0.933723815405955	0.919086310288464	0.917824249404471	0.951790308913852	0.954043693835634	0.931195699363014	0.952534921188010	0.933255610206073	0.954194717379253	0.942997179948984	0.922370092031374	0.905549513041663	0.929762905432397	0.898461434748271	0.571334056076141
0.918900758155673	0.920867676528433	0.912885574709339	0.905500801688106	0.939990648577225	0.956633290983786	0.925365591530158	0.915585327146266	0.928537731929056	0.922458600698614	0.947409832111915	0.914704417710812	0.930471283499428	0.931514666496188	0.922227100187436	0.946264264689728	0.933267528090553	0.933693424641346	0.919058676954248	0.917702391343432	0.951760291134114	0.953934891450222	0.931128471550079	0.952561788683935	0.933168195121625	0.954024182856381	0.942930854095382	0.922193185392155	0.905525625235519	0.929735944994728	0.898437693978595	0.571371539397969
0.918822524051439	0.920743648877618	0.912813231198068	0.905636157620678	0.939956381909738	0.956497519922058	0.925269540825863	0.915520083556189	0.928363274952406	0.922326049010446	0.947379177343058	0.914656874837056	0.930447526233559	0.931420684064542	0.922167919872208	0.946167064434601	0.933179744698136	0.933613145421775	0.918983457687977	0.917519170886238	0.951759621729146	0.953874954410609	0.931010144267124	0.952517007218647	0.933063222982078	0.953933224662461	0.942752793021527	0.922107383435682	0.905513783186064	0.929651065933373	0.898372652563091	0.571386067489762
0.918830775836303	0.920683489923031	0.912833533149494	0.905713266827569	0.939773985981755	0.956523920550117	0.925273436342399	0.915469599506152	0.928195065025566	0.922243083016426	0.947340026304984	0.914557927971158	0.930365049069305	0.931265269960483	0.922139934386100	0.946151860014612	0.933206631744267	0.933735511568740	0.918928310682879	0.917408632631712	0.951675090163395	0.953809413554725	0.930930029708260	0.952454347641106	0.933028232622747	0.953842006596324	0.942624767139833	0.922042499570355	0.905547698866403	0.929545432391453	0.898348690033421	0.571387221073174
0.918868479100255	0.920782322328443	0.912728037623396	0.905708657235006	0.939756139167262	0.956555676527153	0.925264653362421	0.915411851942121	0.928136201497803	0.922191727435726	0.947320698450939	0.914451389334735	0.930352298204641	0.931126177558497	0.922109870394882	0.946076374728511	0.933177904449154	0.933827249634719	0.918949552384947	0.917359801587116	0.951679012674129	0.953802472444509	0.930851155157216	0.952423194618633	0.933026040817189	0.953778996408645	0.942621859275486	0.921894310540308	0.905656180670107	0.929486801876671	0.898352111864677	0.571249374661831
0.918929853784941	0.920818462409069	0.912745004958644	0.905645654992893	0.939704215028588	0.956458825593633	0.925240084241935	0.915384709039141	0.928121960270068	0.922243359148835	0.947338095586940	0.914380132391911	0.930274859406296	0.931002266901279	0.922113016074775	0.946021875894763	0.933222744075125	0.933696316385179	0.918901812235747	0.917322832230744	0.951732195877277	0.953732792121999	0.930861972710416	0.952436834055361	0.933157782791650	0.953846350873538	0.942599054969217	0.921819979351033	0.905709253277125	0.929458887956318	0.898348442162743	0.571131545365562
0.918940269010528	0.920904975489552	0.912759708616712	0.905614320058537	0.939728418015723	0.956520030230924	0.925197413646589	0.915503408251566	0.928181988098587	0.922217843882176	0.947321939344763	0.914503553110132	0.930265227536064	0.931043693503497	0.922149825947188	0.946027697644300	0.933301903334622	0.933627079528896	0.918862006040126	0.917291958737233	0.951653828877001	0.953724787466026	0.930808008213044	0.952372637116775	0.933140741638345	0.953875943726045	0.942610918322673	0.921835179724619	0.905721660226561	0.929509973963128	0.898292471594195	0.571116130413970
0.918942972353174	0.920967281076986	0.912832463902943	0.905672083553020	0.939762271322485	0.956560667107486	0.925193500388896	0.915633415704111	0.928189725787617	0.922227353788819	0.947353839396961	0.914575667291064	0.930223213303586	0.931099099876254	0.922147562620260	0.945998869506915	0.933332342123391	0.933617735149657	0.918886800236271	0.917355628321932	0.951639258691403	0.953818973645745	0.930762022495660	0.952434185344497	0.933235156423515	0.953908544438559	0.942651137625606	0.921918742965793	0.905696636784805	0.929507907259956	0.898358954992903	0.571130938685689
0.918941539102361	0.921045162980810	0.912823363069652	0.905597722262354	0.939822974414328	0.956612717825051	0.925220392897514	0.915652254667868	0.928195763861757	0.922176957886842	0.947398681402077	0.914633879190152	0.930344640480997	0.931182598272618	0.922155364900733	0.945968662486186	0.933312071421015	0.933627555055716	0.918935277413054	0.917293864332686	0.951609627584704	0.953855586619547	0.930728716153516	0.952373423295704	0.933380303923948	0.953964868002098	0.942613491472844	0.922048728019517	0.905642013150431	0.929600307585689	0.898468169838008	0.571018941121838
0.919066942950848	0.921102745824560	0.912955566391717	0.905556372317876	0.939853840307283	0.956800696834449	0.925280821734770	0.915789161091386	0.928199957946465	0.922168917126485	0.947418724735354	0.914584996994959	0.930255403342098	0.931179058002453	0.922097189397492	0.945999239969411	0.933332496331871	0.933568785096874	0.919043632155822	0.917273692033224	0.951557141739823	0.953866152492949	0.930740263805314	0.952412465109365	0.933452658662697	0.953910769277510	0.942645576469623	0.922031520304080	0.905605968764259	0.929562232124670	0.898581099657085	0.571003367135436
0.919200844847928	0.921102969135283	0.912952748215308	0.905522179502052	0.939852449013472	0.956907637228403	0.925336273856952	0.915915887924737	0.928262459849093	0.922202554075730	0.947518629443254	0.914667150735428	0.930202578329015	0.931191980831379	0.922120047573711	0.945972993274182	0.933377887057616	0.933494961885171	0.919134390904452	0.917334767236930	0.951571676044130	0.953863344809468	0.930762054402967	0.952403379469758	0.933453574813986	0.953846801745807	0.942594871329656	0.922108921811174	0.905624743075660	0.929556660466284	0.898694353275298	0.570946730074534
0.919342457347541	0.921114772780237	0.912937751158147	0.905537649847127	0.939698745682952	0.956950628216579	0.925377558019048	0.915857428676133	0.928302378605473	0.922291966972167	0.947590109552690	0.914716384839179	0.930128291302143	0.931104309845572	0.922188015053063	0.946025125778321	0.933509270708726	0.933551646572460	0.919163002874048	0.917413494776437	0.951609872181349	0.953819135653757	0.930847919003297	0.952394080248772	0.933404456661465	0.953823799888921	0.942621860287457	0.922274874266009	0.905639771358284	0.929639042539966	0.898706099728048	0.570821546356944
0.919367681075303	0.921118477750450	0.912873116765475	0.905596621548295	0.939771757113692	0.956969938773699	0.925467182851009	0.915784616560348	0.928314308586855	0.922258365406179	0.947658569528497	0.914788838163776	0.930138299654683	0.931048553180502	0.922268943872507	0.946014696638564	0.933480412527415	0.933607898271472	0.919280734038757	0.917455558034564	0.951677978394176	0.953925290316347	0.930910936516562	0.952407696324653	0.933349944848688	0.953886913734699	0.942649436916466	0.922272419342973	0.905710181871258	0.929706000069757	0.898713305622426	0.570610566286370
0.919402518379630	0.921120498740357	0.912867941493033	0.905617168823720	0.939768849537702	0.956958946970928	0.925503958957098	0.915748808495533	0.928296295323259	0.922292158087236	0.947647734156942	0.914789974614690	0.930156569433451	0.931063463506746	0.922325968738430	0.946028374855598	0.933484748532572	0.933611463640696	0.919266778472318	0.917461348064584	0.951707669561296	0.953937873544858	0.930952990083902	0.952503154855578	0.933473187432317	0.954002956513752	0.942570038480758	0.922199070840550	0.905810408442284	0.929663898137788	0.898751949471078	0.570417038826767
0.919418272344133	0.921167378059687	0.912876864855267	0.905664922042117	0.939798152141638	0.957006492436530	0.925476898868219	0.915805875411111	0.928361912983430	0.922336973559395	0.947532797159018	0.914866965129814	0.930183239374281	0.931179053607680	0.922313480033796	0.946097910820330	0.933483565786891	0.933730104131561	0.919258752523959	0.917500110671280	0.951495029215705	0.953930902218480	0.930952457813947	0.952470001675718	0.933484327622706	0.954064393222055	0.942512003785804	0.922121184204807	0.905917114030063	0.929723155670298	0.898728111946061	0.570290875627849
0.919417064369176	0.921205932859889	0.912950821743580	0.905742953048759	0.939815174314554	0.957015549205794	0.925470483178686	0.915903106857515	0.928359464396338	0.922446014424678	0.947433406468979	0.914827418673898	0.930080201159998	0.931281960418825	0.922277926254027	0.946074701855044	0.933463292019987	0.933837663201166	0.919199197530348	0.917578554452974	0.951442309096126	0.953876941790265	0.930950436556286	0.952497640541142	0.933541859500671	0.954131468334808	0.942519163764480	0.922121331472948	0.906006541357530	0.929698151693252	0.898711972001765	0.570234490815867
0.919352144799038	0.921273630541273	0.912969076411711	0.905746001818526	0.939840819871125	0.957033344246030	0.925419049769588	0.915919826893095	0.928411429756931	0.922450316460931	0.947400782522353	0.914835344470450	0.930073388441371	0.931296467471751	0.922265674179930	0.946045434169661	0.933467474027878	0.933913124210693	0.919050534655691	0.917545295649227	0.951365947504626	0.953915529340410	0.930982899399846	0.952496831752623	0.933594810427067	0.954151119609665	0.942523448880639	0.922221404925958	0.906038732764302	0.929774402438051	0.898667503733758	0.570088076375196
0.919245018582387	0.921233753372802	0.913056240244857	0.905849386827823	0.939813693554586	0.957061990364941	0.925341177075327	0.915890575361209	0.928413482597449	0.922469167814836	0.947297454713578	0.914837981739616	0.929948433354313	0.931241743230510	0.922226775100753	0.946127396634755	0.933481080705580	0.933886139121534	0.919031340323568	0.917578264796800	0.951261079067128	0.953937808382119	0.931054714079199	0.952527270012959	0.933599605776426	0.954038270124728	0.942545340445896	0.922163033573586	0.905969936681579	0.929790391850036	0.898638037459303	0.569992047803857
0.919039181464518	0.921120622597106	0.912935965251900	0.906022080001577	0.939767486356849	0.956980318716357	0.925304100841061	0.915819494894057	0.928436877063802	0.922485073075177	0.947270174348069	0.914886821047678	0.929913466440478	0.931204828132563	0.922268001275932	0.946081159215502	0.933381040921471	0.933783757503662	0.918991939811755	0.917594782351759	0.951216726939978	0.953942507529476	0.931063425954426	0.952452172178297	0.933624306217613	0.953962542871396	0.942546403535740	0.922206973151257	0.905875301646323	0.929798151133966	0.898635621863317	0.569953845957097
0.918873732335815	0.921001959440961	0.912870408253758	0.906167079958321	0.939623899066895	0.956966490267848	0.925354724431209	0.915742390753994	0.928421660850233	0.922530470065717	0.947229493231059	0.914876069216779	0.929890411751325	0.931124118443023	0.922331244663616	0.946019955393567	0.933389087180110	0.933869074355727	0.918963453980025	0.917640695312983	0.951093059695397	0.953907032515617	0.931054074786188	0.952326326236696	0.933660137279020	0.953874090289443	0.942531971154120	0.922298276719514	0.905841956948175	0.929792233663531	0.898667115173304	0.569986528809624
0.918761974609530	0.920974858898273	0.912746054717796	0.906231710611904	0.939655955087687	0.956943402117180	0.925352388231100	0.915718829861475	0.928447309676914	0.922526185896265	0.947225371080739	0.914851568844352	0.929904906732742	0.931059046954757	0.922316278155624	0.945918355364555	0.933327107705180	0.933977856618848	0.918969610040847	0.917658853726267	0.951045624610630	0.953862475869313	0.931035482355986	0.952238133611534	0.933672460257706	0.953786862702148	0.942542549387034	0.922293669171490	0.905884569792536	0.929767198539956	0.898693391009365	0.569965232827393
0.918753134212126	0.920853915427153	0.912716891963041	0.906205779158697	0.939670724660896	0.956804703515569	0.925301889740997	0.915633964507060	0.928423336799164	0.922553777691937	0.947355580527282	0.914794103416140	0.929890327366959	0.930988464074250	0.922305918899356	0.945901044150859	0.933258395916889	0.933948437480838	0.918871605662088	0.917600346199623	0.951103773009569	0.953777976467045	0.931058366706581	0.952245980899118	0.933739685359721	0.953830412688944	0.942486605903354	0.922306819433760	0.905937099508069	0.929664469997264	0.898645249059289	0.569957725928145
0.918712716778521	0.920853514337544	0.912694017700309	0.906208974188596	0.939777346897588	0.956823278310408	0.925250152719518	0.915660005544387	0.928411958866714	0.922488284400735	0.947486944228242	0.914849852682323	0.929940833284018	0.931030562502810	0.922341232163437	0.945941063974387	0.933242594038341	0.933964720548512	0.918792827375109	0.917512733927925	0.951056725493997	0.953759366182054	0.930931314811646	0.952146047435705	0.933691513053478	0.953838628312423	0.942447857220597	0.922323431290084	0.906016177464899	0.929641438466068	0.898528163154980	0.570002228427624
0.918696390207162	0.920864083525349	0.912733650003980	0.906258311151110	0.939878626140128	0.956891824578577	0.925197260565165	0.915692404397807	0.928363399704312	0.922465374098079	0.947567580229109	0.914831973719466	0.929911549094500	0.931098615436562	0.922372250496889	0.945928408426855	0.933255177916911	0.933969780454299	0.918783040927465	0.917565138608242	0.951096634274540	0.953796597687967	0.930834760510437	0.952133068644509	0.933731414084839	0.953827828077699	0.942412906240151	0.922341117105485	0.906059068835535	0.929552120398422	0.898475273570819	0.570102818588341
0.918691566617021	0.920865327670198	0.912707462986830	0.906213474759176	0.939974364122781	0.956908956365533	0.925139121881011	0.915636808447597	0.928344424111257	0.922413753944420	0.947559896188697	0.914843411928320	0.930026714189489	0.931144974053118	0.922384749176593	0.945923428279891	0.933264180591218	0.934023775644420	0.918785336688315	0.917528463391799	0.951123358036427	0.953807598824907	0.930781592874673	0.952008361306943	0.933780671125609	0.953823154342953	0.942359537426756	0.922424090291886	0.906049488818304	0.929619716028558	0.898433821767177	0.570075348348198
0.918806212416018	0.920870770022302	0.912812705502646	0.906205754349083	0.940050632390375	0.956982764209999	0.925158960126783	0.915719646122332	0.928349748216966	0.922387404401010	0.947449754800934	0.914741347600638	0.929968700725852	0.931142346532501	0.922292027388949	0.945943504784934	0.933314688662567	0.933997060359932	0.918837787540590	0.917502708964393	0.951113147661578	0.953869107302955	0.930776301559712	0.952080915953778	0.933821393617199	0.953695535316258	0.942402419031356	0.922335115360005	0.906043729117750	0.929566908518217	0.898422753246590	0.570160459432990
0.918891261720069	0.920855340106371	0.912805039319967	0.906110812737444	0.940097678755598	0.956954100999058	0.925261212347043	0.915826492391494	0.928434170841759	0.922426326886733	0.947422848483453	0.914755047344049	0.929981295753791	0.931129114615917	0.922289312884436	0.945901374914191	0.933389455912589	0.933954786508508	0.918926268171164	0.917564907454493	0.951140709096044	0.953938539611837	0.930822494652109	0.952115368073254	0.933802235248991	0.953578491673638	0.942400942483673	0.922362370969707	0.906082306803088	0.929578624056950	0.898479724707910	0.570233258390543
0.918942447015439	0.920869300898945	0.912831985069955	0.906028003259992	0.940002637886706	0.956883812716348	0.925369818046561	0.915777631987206	0.928521096930096	0.922530695216528	0.947445135433296	0.914676780037772	0.929972810103802	0.930978732737603	0.922360164530535	0.945939710682642	0.933492121743594	0.933964092386650	0.919005554828703	0.917668582218356	0.951126346984683	0.953872917596673	0.930960543201331	0.952073411423605	0.933702904189089	0.953500732803021	0.942535961821091	0.922470334405819	0.906029411929981	0.929695142904919	0.898473813599205	0.570260046555024
0.918904898097231	0.920858182962514	0.912861752517986	0.905962056542951	0.940040779994471	0.956759036620650	0.925527158137288	0.915738497056729	0.928587356150298	0.922538198643915	0.947496446665270	0.914597421973760	0.929992430260090	0.930840130333839	0.922410820682767	0.945933094061409	0.933437853525143	0.933971784768761	0.919171684093239	0.917742844148846	0.951117367107275	0.953917008160482	0.931133701229968	0.952001086031003	0.933589727901528	0.953504136975168	0.942705718135569	0.922454557900852	0.906014494970523	0.929786635108733	0.898517589663233	0.570344184390638
0.918865715130892	0.920865173021771	0.912902350495494	0.905851867965764	0.940021530909391	0.956653206001365	0.925560345032820	0.915739179291758	0.928658516940594	0.922665452277512	0.947497965589249	0.914524788665590	0.930035418375301	0.930802055982327	0.922490465804430	0.945971600850836	0.933426314234896	0.933932356358526	0.919206930835626	0.917788364024805	0.951082476942521	0.953847033929747	0.931312248558369	0.952029634909100	0.933606508470269	0.953576298182887	0.942741210522035	0.922408360711995	0.906006890147809	0.929827563309956	0.898607584812207	0.570431732764781
0.918758721277518	0.920828127667604	0.912914592917453	0.905759375954451	0.940060007985049	0.956622724692493	0.925493615746172	0.915752059763489	0.928791297110305	0.922770745974681	0.947384597953201	0.914554453131349	0.930057279583666	0.930872591463268	0.922544037554044	0.946039671396406	0.933401655386123	0.934007536492676	0.919254996921573	0.917890757890768	0.950872593331179	0.953778994461415	0.931367198958448	0.952030268331528	0.933543031684651	0.953618203352507	0.942816299682303	0.922379878866776	0.906039276577747	0.929957602942202	0.898621492959418	0.570589687029355
0.918666635356491	0.920760169824152	0.912945977326899	0.905712926965270	0.940081779525155	0.956564289135342	0.925494590609662	0.915745168455068	0.928802775539545	0.922887506816158	0.947297460778740	0.914453074920215	0.929974309773661	0.930971544030925	0.922576181943041	0.946040883203384	0.933309285548205	0.934047509527341	0.919283485289971	0.917995287799752	0.950847124894455	0.953628454563532	0.931363690017080	0.952077990689204	0.933538380262872	0.953680333462862	0.942898449452790	0.922424057571703	0.906073814336745	0.930005143900123	0.898682514739264	0.570788251332676
0.918620481289183	0.920745053022623	0.912921709556491	0.905555597471424	0.940118172960744	0.956516346184877	0.925494591499841	0.915701257322815	0.928826032359503	0.922890329876030	0.947250774501530	0.914413536288879	0.930025081739720	0.931001834030648	0.922609144072280	0.946010426638578	0.933191789300007	0.934095817746617	0.919273647229424	0.917953545548285	0.950852013685529	0.953482787029927	0.931334653586243	0.952174915903446	0.933559530510492	0.953745781116608	0.942939062184076	0.922506760187083	0.906111179913916	0.930097485421261	0.898745926123511	0.570859925953578
0.918609027494336	0.920621492154672	0.912933617825542	0.905548297116377	0.940062886802500	0.956500335251761	0.925490136616686	0.915676012648248	0.928831040183828	0.922914906996081	0.947176319416107	0.914390042363386	0.929961083830748	0.930982850585187	0.922612966460759	0.946064529865159	0.933159920232863	0.934112058273359	0.919364469948933	0.917965501762026	0.950917924905052	0.953330568676291	0.931352831729356	0.952362097189344	0.933500192441389	0.953639611933800	0.942955129501866	0.922393837880384	0.906135801679459	0.930168629683435	0.898794336849701	0.570984805464295
0.918550775087351	0.920531002703891	0.912804241336696	0.905677877929332	0.939994437754823	0.956402731921588	0.925455227096203	0.915709603532947	0.928767306804942	0.922901873548072	0.947225245630215	0.914423680944198	0.929968612775692	0.930958748425583	0.922630906743324	0.945983380155985	0.933071576835718	0.934093466124898	0.919383834140696	0.917903055040789	0.951012380666165	0.953271412178216	0.931292996247134	0.952441563979030	0.933459096295361	0.953597062079376	0.942852596141885	0.922370470333372	0.906164585380292	0.930169301752613	0.898803002387953	0.571095819208262
0.918565627358624	0.920486698562359	0.912785090533201	0.905758914406760	0.939793941714878	0.956432705652456	0.925519875212531	0.915730286543556	0.928682397788602	0.922896937061540	0.947249380076921	0.914394023036452	0.929922804328374	0.930868165754068	0.922632112581837	0.945978971337393	0.933079862368661	0.934230193926238	0.919388810909435	0.917898248305573	0.951006578294293	0.953223103741068	0.931265044071131	0.952460235556847	0.933487414388284	0.953499932276167	0.942772354444883	0.922354101379649	0.906226196705502	0.930112197521865	0.898832417060853	0.571205830927419
0.918589395967901	0.920541760919886	0.912651353714457	0.905747345762995	0.939783458217841	0.956444977487302	0.925561504629667	0.915704920755178	0.928674282593331	0.922877776950399	0.947282072324481	0.914358968204842	0.929918215655178	0.930787511629898	0.922617871937290	0.945925548842857	0.933030528840649	0.934327775528354	0.919477721657246	0.917889328435713	0.951077477241687	0.953248938007997	0.931225861830318	0.952472737477354	0.933540994335501	0.953405243919260	0.942794810908104	0.922224343004792	0.906350847894294	0.930061533534048	0.898872223752400	0.571228244190263
0.918638026897294	0.920502160856373	0.912629912729280	0.905668718619480	0.939737563175126	0.956347956084681	0.925584020203227	0.915646503041632	0.928660057732677	0.922935096307568	0.947324158166873	0.914343239747634	0.929851020317760	0.930664563836708	0.922606059771417	0.945861056028170	0.933034452018843	0.934163985639600	0.919461572788014	0.917858088943435	0.951183598923126	0.953211594098299	0.931258451857922	0.952535496662481	0.933696191869552	0.953425494018794	0.942784325813897	0.922146253951168	0.906406560515804	0.930013571410405	0.898845041094057	0.571296807934315
0.918632683329146	0.920522668013752	0.912585480633272	0.905633847983671	0.939741455015149	0.956390511574309	0.925552435426858	0.915734496874381	0.928677459559445	0.922889291166553	0.947321285266857	0.914487726657316	0.929842052703905	0.930686576309576	0.922606627049639	0.945821137132324	0.933072956698246	0.934062113221614	0.919365077769216	0.917804136200328	0.951153570913649	0.953230811839114	0.931211026726772	0.952520177946708	0.933701679188865	0.953435048371202	0.942786966105966	0.922100052737933	0.906368531933471	0.930014204135594	0.898722096244246	0.571468044107308
0.918600212590479	0.920499849016802	0.912618527425630	0.905670820226368	0.939750087483313	0.956404650103496	0.925509087021583	0.915807083773999	0.928635701426815	0.922842396217435	0.947324019395658	0.914514821996184	0.929795993955079	0.930687627606665	0.922559976998543	0.945735676102245	0.933088989595186	0.934035835757105	0.919332313180742	0.917834348683801	0.951152609686440	0.953343404883535	0.931157610079797	0.952631533706745	0.933768688061619	0.953489912183141	0.942799552874580	0.922106018716585	0.906280968601950	0.929926225544851	0.898699264157489	0.571671722582590
0.918566827532049	0.920511206370219	0.912567183453779	0.905574989033929	0.939777623424110	0.956420686083123	0.925455077044992	0.915747572951527	0.928556097438259	0.922696939213572	0.947320233481465	0.914517573317068	0.929907182125440	0.930703820142791	0.922481360203786	0.945640116180356	0.933052258894080	0.934080707472880	0.919291721115514	0.917720486126268	0.951105169149388	0.953371494849465	0.931098508429088	0.952610657747634	0.933860590473114	0.953588932807687	0.942717303061536	0.922182583303751	0.906147698361914	0.929924309709784	0.898734361125169	0.571713412231359
0.918660949974196	0.920543902234893	0.912667549326981	0.905526601759568	0.939773604616122	0.956576384786692	0.925441204186757	0.915828055588289	0.928467889889081	0.922620645836662	0.947248460257560	0.914429000046325	0.929813377361940	0.930679589718959	0.922331104595551	0.945589875670586	0.933108755616291	0.934031052467517	0.919300283748277	0.917635373819119	0.951036095310228	0.953372566171380	0.931036135158020	0.952691595345802	0.933871693732256	0.953556788069424	0.942703408185077	0.922122848843448	0.906012778196280	0.929796192831291	0.898768551258481	0.571831335165659
0.918755471720336	0.920562863774668	0.912672522709698	0.905515603300270	0.939750120770859	0.956669098596930	0.925408969084290	0.915931316235635	0.928475410780994	0.922598829589347	0.947251471720997	0.914511164976208	0.929731716335266	0.930727354384234	0.922261672647707	0.945520445739500	0.933194113539991	0.933981678562779	0.919300632033557	0.917635520171137	0.951045628180526	0.953364593838861	0.930990176123737	0.952711371304307	0.933791343605212	0.953514983910722	0.942632650995492	0.922175127193495	0.905909132588759	0.929701896445412	0.898785598088220	0.571902887707551
0.918858896707154	0.920599524066250	0.912664117553905	0.905557500026813	0.939579478167603	0.956746870514155	0.925374220555414	0.915842453375872	0.928495774414295	0.922653602226683	0.947254164192323	0.914523374706178	0.929612131759482	0.930675955845469	0.922277228872913	0.945589539585107	0.933361228335607	0.934061150993376	0.919248284528285	0.917660385093343	0.951118502153405	0.953303026174563	0.931028373129925	0.952715347485067	0.933656270659642	0.953508880034985	0.942652936945820	0.922308962447595	0.905800327980153	0.929663239395318	0.898702461839632	0.571897469448145
0.918879836366236	0.920639120778785	0.912634730959340	0.905618548685982	0.939601536153657	0.956795288263327	0.925407998776624	0.915761293493667	0.928511226344936	0.922608145202404	0.947269532078314	0.914556262200218	0.929619227523362	0.930655820371385	0.922312494325913	0.945646540796140	0.933368852023973	0.934101936473637	0.919311226295404	0.917680805261226	0.951248344552729	0.953375399124028	0.931071148036621	0.952727983174114	0.933476692371237	0.953600701614614	0.942684446386954	0.922320044290514	0.905756618482627	0.929601309869987	0.898674350528707	0.571826014076502
0.918902123675123	0.920669364165775	0.912692190180391	0.905650436995377	0.939572092846516	0.956783554698261	0.925419989777024	0.915703726945848	0.928482834917109	0.922635088484919	0.947252733631750	0.914535322291045	0.929671440265714	0.930698168802708	0.922330549012633	0.945748121510930	0.933395775843825	0.934069326319784	0.919281937209827	0.917645239648140	0.951333401906558	0.953343875459589	0.931121657077387	0.952831793575659	0.933473143697372	0.953710431362449	0.942619933755767	0.922230618653533	0.905761993496628	0.929470128026976	0.898710604279636	0.571759033369795
0.918886336223358	0.920681792800940	0.912709084387764	0.905671566075907	0.939610047603138	0.956798898462360	0.925387604928830	0.915716602186852	0.928510730529425	0.922653555676301	0.947175888511306	0.914554532839350	0.929741866692919	0.930845095888321	0.922283480851950	0.945884114069109	0.933399356968756	0.934138128663892	0.919306940525059	0.917610152566334	0.951200557697179	0.953299334734137	0.931107937152806	0.952821983903912	0.933376782346928	0.953748311545659	0.942599542658134	0.922098345858468	0.905775504979133	0.929494473913284	0.898672275173078	0.571766939541556
0.918878689612332	0.920639014394875	0.912733956856929	0.905682954879754	0.939632431245591	0.956760836462289	0.925364238516343	0.915739253365298	0.928466468441192	0.922711380084576	0.947170726525611	0.914450401183268	0.929675028390599	0.930991814467926	0.922242273444058	0.945874883639206	0.933353047542058	0.934150520184618	0.919295760790723	0.917634191454959	0.951223046992375	0.953221868799537	0.931118725193347	0.952898730259016	0.933384540220393	0.953778308492505	0.942642402057090	0.922039878740156	0.905770794633070	0.929423359427236	0.898651813152899	0.571843346224544
0.918851880214503	0.920617461461571	0.912719738686215	0.905559328669811	0.939678264248281	0.956742821208402	0.925308682190699	0.915706869131685	0.928485637860687	0.922700269424072	0.947204158304735	0.914382393467865	0.929703008254762	0.931034218134728	0.922207188475915	0.945856214493700	0.933320768353154	0.934099311823079	0.919174529919878	0.917566765214634	0.951205751025757	0.953265735149036	0.931150746080290	0.952963886355653	0.933428700099867	0.953792890600879	0.942672761376680	0.922078047178343	0.905733190507543	0.929463430209930	0.898627666795974	0.571822683668516
0.918780831218314	0.920491425478420	0.912783066745465	0.905548492619072	0.939681581571245	0.956780332141231	0.925252412227578	0.915667512137914	0.928446828883680	0.922701225570260	0.947158997241670	0.914314179089903	0.929614631361417	0.931025345392851	0.922148385690355	0.945930021880223	0.933293773856267	0.933943753342921	0.919163060181018	0.917575483716992	0.951176686212818	0.953315709171693	0.931201161778535	0.953047298082002	0.933449781554864	0.953662283429564	0.942696085953487	0.921954138181226	0.905658397470990	0.929465370558299	0.898608616390967	0.571842159333112
0.918598575887120	0.920320203883722	0.912655927794713	0.905612244706556	0.939633731939939	0.956719052003989	0.925217334540312	0.915624027848557	0.928431129746460	0.922684502439287	0.947175866864686	0.914300194120352	0.929590445316239	0.931013181704398	0.922151297796056	0.945862273923387	0.933174827241804	0.933761630205712	0.919146825802079	0.917568786452506	0.951220082356606	0.953363325821346	0.931205243650528	0.953006883244346	0.933474923009127	0.953564770848634	0.942701321427055	0.921940061405099	0.905577235123341	0.929461537478090	0.898597635266672	0.571891029873028
0.918465656784797	0.920180736865557	0.912620318689221	0.905678324297199	0.939449760657345	0.956726207347539	0.925300484485773	0.915576491137152	0.928422289493097	0.922688339170748	0.947173745493812	0.914258835887377	0.929579943970414	0.930951331994943	0.922168077929004	0.945789071979929	0.933185084848038	0.933776963776834	0.919141164338941	0.917605532835698	0.951150555620674	0.953373899513296	0.931226762701291	0.952921207288573	0.933498426478769	0.953442668479103	0.942670166078110	0.921975736278954	0.905554769575647	0.929464238107437	0.898630391074974	0.571911070094054
0.918437812071109	0.920164965786682	0.912537625020454	0.905689558752053	0.939441766049721	0.956744833461443	0.925350398375407	0.915568733714751	0.928441378208215	0.922636799154247	0.947157283383061	0.914211777329033	0.929609305666676	0.930885305609402	0.922109523907813	0.945676844366967	0.933158986868258	0.933841040635785	0.919177526194183	0.917623260713963	0.951126539276153	0.953354273670450	0.931245218599022	0.952879664461887	0.933486281611180	0.953338485051638	0.942684775662504	0.921901939808717	0.905605156277431	0.929448803721551	0.898674951665797	0.571817373915121
0.918521574616311	0.920076012227996	0.912540932162918	0.905641407234670	0.939416532052349	0.956648077550454	0.925341809612007	0.915497239669978	0.928411535156056	0.922631057472459	0.947249976826185	0.914129428601129	0.929616889267035	0.930811221148468	0.922071009047653	0.945662580881224	0.933143641098755	0.933794669503191	0.919108483456465	0.917537359125303	0.951200301067196	0.953302837511783	0.931289826677343	0.952940186560252	0.933516651666004	0.953372088569436	0.942650462886412	0.921869467385719	0.905646827099771	0.929357027807135	0.898673838163474	0.571703430816955
0.918536093329674	0.920093123691477	0.912522459428562	0.905642096259788	0.939457982670271	0.956720703510476	0.925345338976066	0.915561177404327	0.928406715041167	0.922553560500785	0.947327098052988	0.914172488545378	0.929698564588817	0.930855511818005	0.922124486704557	0.945735614331325	0.933202702568047	0.933817451612714	0.919086068019595	0.917461623890648	0.951192225969427	0.953336309444823	0.931208168470745	0.952943000163431	0.933487900696397	0.953419011341855	0.942644655565582	0.921850341210331	0.905713357879291	0.929342865865788	0.898595782142606	0.571625924502338
0.918541231152694	0.920135510121254	0.912577962950626	0.905705344242737	0.939546184882454	0.956850360588039	0.925354189915681	0.915611166349729	0.928364600681646	0.922542123407948	0.947380666431441	0.914168875112617	0.929719605842160	0.930906382510101	0.922164145092241	0.945779101931614	0.933285501160381	0.933874557172923	0.919117991907959	0.917517952754501	0.951297126845564	0.953426985249856	0.931139507300973	0.953011326042073	0.933562919897357	0.953475736259418	0.942651114467606	0.921858024702609	0.905769128403559	0.929279901823154	0.898600693310514	0.571608992440499
0.918518273013546	0.920198419820465	0.912577732134332	0.905687523910648	0.939657976681739	0.956935136661578	0.925339596517843	0.915517534282923	0.928348563128972	0.922493512231053	0.947361618026719	0.914186603004742	0.929870643761725	0.930938370422897	0.922208879318116	0.945818920145594	0.933341030127444	0.934006720172016	0.919119722113652	0.917482041765804	0.951397215427231	0.953491171942654	0.931094723268778	0.952959187952290	0.933647461871516	0.953530796814367	0.942624948032039	0.921936138141817	0.905789394233987	0.929361355698142	0.898607740278078	0.571484875230832
0.918620910756011	0.920259258240619	0.912726023367715	0.905751486408728	0.939772492896327	0.957096405218870	0.925377692971322	0.915554579103600	0.928346604824695	0.922469852501110	0.947235431569127	0.914118118292825	0.929842220727181	0.930933686080519	0.922145930147342	0.945874405594280	0.933440727363298	0.934058037490477	0.919162585051081	0.917471840521089	0.951461439966584	0.953595338592458	0.931069847603959	0.953066906095392	0.933741251100754	0.953486163862308	0.942682414264351	0.921858671325993	0.905845491632277	0.929339811860166	0.898631930263219	0.571468094961581
0.918697577924925	0.920308370023691	0.912737620987691	0.905756962318931	0.939860589383217	0.957149758900299	0.925492207924232	0.915642094423820	0.928421065373544	0.922514026157971	0.947176924560186	0.914213427097893	0.929870700521190	0.930964345547298	0.922177569048796	0.945872612636298	0.933537042415623	0.934086847518208	0.919252650534955	0.917529111077184	0.951582123603055	0.953740434547484	0.931071571570864	0.953116804897943	0.933812792480067	0.953484480160726	0.942662136733407	0.921932782124812	0.905957231778913	0.929355795835762	0.898720490949212	0.571415560446029
0.918717088059846	0.920380449710312	0.912781116665971	0.905765115051878	0.939799432254501	0.957122155753094	0.925616393370279	0.915585484587963	0.928491641626047	0.922617730900463	0.947183975544029	0.914222428976798	0.929894974056033	0.930882976647944	0.922275831310983	0.945924638773267	0.933630418830527	0.934129134724772	0.919323185407511	0.917605219188731	0.951662973066641	0.953769196114051	0.931137078317559	0.953113640983275	0.933824853251020	0.953523194043596	0.942746497841085	0.922120056913365	0.905988899217522	0.929472150593532	0.898714635474224	0.571323408243799
0.918640479777861	0.920398168953287	0.912832283168255	0.905763826796040	0.939868499661185	0.957017134246566	0.925783229761130	0.915549706677210	0.928512045121408	0.922601367486904	0.947227997365420	0.914259570121825	0.929928601610823	0.930806040126023	0.922336878206145	0.945899066808676	0.933543462366719	0.934147501706234	0.919451089356453	0.917652272546695	0.951731299614198	0.953907896778329	0.931255929299766	0.953063104543098	0.933832205447966	0.953620139571610	0.942856293677157	0.922183873627547	0.906040406405564	0.929558807668289	0.898757263266571	0.571217030119304
0.918565628560353	0.920361633862607	0.912889446372717	0.905702196389873	0.939879640246404	0.956912853521818	0.925836011108900	0.915493337476124	0.928526060133035	0.922678924942821	0.947261280393127	0.914265436954263	0.929963419718301	0.930806120422217	0.922393150420464	0.945905555692279	0.933495139028382	0.934094758251066	0.919448875381568	0.917636658522952	0.951777034449927	0.953907533955976	0.931404350479041	0.953103658656725	0.933948561839276	0.953744592110883	0.942855210142183	0.922151610953126	0.906047696622790	0.929541316705704	0.898827499162975	0.571125688876537
0.918404353650862	0.920265422704041	0.912872625621158	0.905630487401835	0.939948943463063	0.956834336731868	0.925797491787737	0.915419947540822	0.928554307850822	0.922681397105163	0.947167371421493	0.914314605115661	0.929973340524917	0.930875588302133	0.922382876442645	0.945921554855309	0.933434245635606	0.934162176391288	0.919430586122416	0.917624955228696	0.951612872491442	0.953904605378647	0.931438482528872	0.953062323552071	0.933929779278467	0.953806238851384	0.942888724834191	0.922109474365866	0.906051578689953	0.929600601754496	0.898810692113908	0.571084119101053
0.918272413539672	0.920180927955633	0.912850094791533	0.905601677741513	0.940005013899273	0.956727625493535	0.925796542545851	0.915328683258870	0.928450438775937	0.922697360697235	0.947129631220194	0.914223923538575	0.929892013281035	0.930938306031805	0.922327600746216	0.945829915018284	0.933305138332249	0.934205985897410	0.919397664659411	0.917620986492463	0.951580798993017	0.953810702346529	0.931397822124581	0.953011895846212	0.933924167885035	0.953847237795020	0.942920659647180	0.922126547049286	0.906043593456294	0.929551696819180	0.898812787450609	0.571065105773718
0.918183976117308	0.920145381628175	0.912780494334728	0.905467609071560	0.940073912639185	0.956644860744400	0.925744338616955	0.915193320741478	0.928318886793618	0.922570441524695	0.947108735679624	0.914155692174552	0.929937081031762	0.930906832404212	0.922280382992574	0.945699433163135	0.933174329916265	0.934234184490497	0.919279884165460	0.917424705949323	0.951548062173418	0.953741548291838	0.931304989404120	0.952981595437909	0.933917887360282	0.953887906627858	0.942899025731484	0.922188684740794	0.906024545091169	0.929558577708651	0.898795818836068	0.570914441248153
0.918131141369166	0.920009134230688	0.912809772298071	0.905477860673307	0.940084060613505	0.956603725478169	0.925678681478085	0.915056429133455	0.928155203798007	0.922446879765637	0.947007292255736	0.914068347111561	0.929848270140069	0.930835751477055	0.922206918042974	0.945658328567530	0.933140467666749	0.934206489125329	0.919254174509871	0.917292328929290	0.951527105622526	0.953641527220094	0.931230596030831	0.953065041831827	0.933815719795049	0.953765792353818	0.942847244679777	0.922031161251347	0.905970620542547	0.929513588018531	0.898774624727742	0.570826842939318
0.918029201709692	0.919894625901657	0.912730300185866	0.905626271306307	0.940064414885260	0.956517210994305	0.925570862635170	0.914965467063395	0.927963860682918	0.922297393646940	0.946984619960168	0.914031792320764	0.929817860310429	0.930774162264589	0.922141317196923	0.945545547456940	0.933076609722279	0.934149193728409	0.919181493420889	0.917090916792597	0.951540839090088	0.953606700175854	0.931094299126668	0.953061026184278	0.933683166925243	0.953718903993376	0.942671770061116	0.921970738809690	0.905917887759465	0.929411400216530	0.898688386831476	0.570732343751120
0.918025856357800	0.919826412115837	0.912755068324702	0.905720072196984	0.939894302920082	0.956593428617104	0.925546389629498	0.914904234184611	0.927769407834521	0.922189294479645	0.946960696397893	0.913949592383635	0.929710901343315	0.930653450953859	0.922104476666231	0.945524721275743	0.933143482547874	0.934292816346697	0.919115421420612	0.916956782965710	0.951488249084082	0.953568247758719	0.930987653608216	0.953055154567216	0.933612762304065	0.953691055605766	0.942533299100535	0.921910297955242	0.905887625507019	0.929279117797818	0.898619446437473	0.570637720172056
0.918060716745273	0.919921413161559	0.912672168705657	0.905723630825147	0.939909124469604	0.956676445932815	0.925519359773692	0.914827213012761	0.927673336499774	0.922106852363802	0.946944114351141	0.913887408686871	0.929677029607567	0.930554678066323	0.922055785140434	0.945448504749319	0.933169612628835	0.934404307922331	0.919110252790513	0.916879455324987	0.951519254340683	0.953582479423830	0.930869092476950	0.953092891516909	0.933558535079533	0.953695875162451	0.942509876512416	0.921752517001378	0.905920006843836	0.929185779489842	0.898573709915779	0.570425766160028
0.918130556570756	0.919957639385418	0.912717312955935	0.905644191900674	0.939897567964473	0.956632852117110	0.925453771904453	0.914786255434076	0.927624736224887	0.922128980620220	0.946954010666913	0.913856836539312	0.929575516225715	0.930451053339142	0.922024911230443	0.945390537597600	0.933258166337178	0.934293155034631	0.919019950114211	0.916821157862087	0.951607037732912	0.953533565317261	0.930849966433164	0.953174804876783	0.933644936314388	0.953822835570798	0.942461623877810	0.921668066607438	0.905902289911105	0.929114986667816	0.898513039996243	0.570276805029635
0.918141354799551	0.920062498914115	0.912747907262315	0.905604818794586	0.939946640637182	0.956746456327544	0.925357068657909	0.914894172101138	0.927634543152261	0.922053998050428	0.946930522408687	0.914016650447147	0.929529970392286	0.930514375420510	0.922032724061010	0.945378397235836	0.933378968882397	0.934242900585760	0.918912889485600	0.916749731410051	0.951569887793448	0.953541359314288	0.930759476629074	0.953149081531188	0.933598207456216	0.953899664085099	0.942433352085603	0.921665382890218	0.905848814581026	0.929136304871603	0.898403036010107	0.570246810819935
0.918143976940799	0.920132361003790	0.912833115720408	0.905643841314579	0.939990642740445	0.956815356655467	0.925302959625070	0.915008166739332	0.927587201670738	0.922029434811063	0.946969492547496	0.914128288359544	0.929465843242807	0.930578328118009	0.921998307865095	0.945348215318776	0.933441319897667	0.934235686560765	0.918866243880520	0.916774692219854	0.951592207975815	0.953640957939791	0.930673440560203	0.953241935446289	0.933678238369182	0.953966897516474	0.942423850375327	0.921728486240787	0.905769237616589	0.929095323626114	0.898425326957246	0.570247257567297
0.918123167938137	0.920223349396138	0.912814083941596	0.905539501068340	0.940032032158726	0.956885989751905	0.925271149339687	0.915006764855416	0.927538351370405	0.921938792024618	0.947013318429331	0.914194801799767	0.929549035737510	0.930665958505198	0.921971291216721	0.945327195730899	0.933442959662978	0.934257423522415	0.918841204909984	0.916662122956393	0.951594163393049	0.953705734201062	0.930604316022752	0.953212294522019	0.933809249991928	0.954035511354862	0.942337179615698	0.921840049436505	0.905670015740828	0.929143948828131	0.898479415587132	0.570147285279528
0.918228316582548	0.920286089884316	0.912937908195538	0.905472907922258	0.940048038715249	0.957077989540491	0.925261847096344	0.915107647245285	0.927492557400746	0.921899815015528	0.947022224689978	0.914147660801003	0.929429735542650	0.930667582405524	0.921885089794589	0.945349466437246	0.933480479247023	0.934186110898455	0.918870170283325	0.916605920252397	0.951555718285037	0.953750745228474	0.930575521591770	0.953268328827338	0.933857810226493	0.953964216885702	0.942324393982482	0.921805718729239	0.905602586977787	0.929060851076050	0.898523171944923	0.570216724636953
0.918314820055237	0.920296130406060	0.912915362947356	0.905405097747088	0.940024578483111	0.957195012467784	0.925242702705993	0.915197547620482	0.927518886440264	0.921912850141348	0.947094744269985	0.914233804283744	0.929351678782572	0.930700296024371	0.921892716419616	0.945302772937871	0.933504307266389	0.934101460369633	0.918908677490019	0.916634569554846	0.951580474548106	0.953785332965294	0.930559917846522	0.953248689964024	0.933845942799196	0.953876845727132	0.942218398519901	0.921868957386832	0.905606125795449	0.929024038286242	0.898556026632080	0.570279550291207
0.918408935140414	0.920308159268542	0.912871449727191	0.905390848009693	0.939846478636841	0.957255858653916	0.925223080914272	0.915082359116886	0.927541416654680	0.921986652602322	0.947159401731359	0.914271622989315	0.929240490699030	0.930620463299253	0.921957033427707	0.945330753059542	0.933622018814522	0.934143896044672	0.918897543644425	0.916682855593954	0.951622756280382	0.953793160691479	0.930607876621390	0.953225502138041	0.933803363417742	0.953835762333515	0.942200989160258	0.922000504449916	0.905612609204598	0.929080387693850	0.898493149672132	0.570307911218685
0.918389844660115	0.920325804394107	0.912778239886485	0.905434156494181	0.939891610019644	0.957299700885873	0.925277460627829	0.914976046442624	0.927536083329144	0.921944140811931	0.947228895789116	0.914328220265878	0.929234869092212	0.930567283101913	0.922025834968169	0.945281407693645	0.933599301825703	0.934178193559104	0.918993061611550	0.916713527613045	0.951683698199057	0.953970045249456	0.930652770663611	0.953211402967628	0.933760936287111	0.953886237089355	0.942200255525171	0.921981885350119	0.905686329062676	0.929127932262354	0.898476202721977	0.570275128334385
0.918390544877740	0.920341742457525	0.912752316768634	0.905443695763039	0.939872184038112	0.957307935778265	0.925302009207308	0.914914779980415	0.927518087454984	0.921974402941357	0.947230826595871	0.914326127609525	0.929277904717626	0.930581711946647	0.922064026960145	0.945264090576760	0.933587951886900	0.934161585807498	0.918978345655999	0.916710880347876	0.951706312223993	0.954034388005205	0.930675536525964	0.953291125489149	0.933929949713599	0.953988867917524	0.942107501940821	0.921913665678694	0.905780370943714	0.929071534183767	0.898515720884006	0.570256456127699
0.918378749077809	0.920410336228468	0.912748656845396	0.905475134437224	0.939887754987400	0.957366598179901	0.925273856717793	0.914954255738561	0.927578742681084	0.922013003655610	0.947116293206547	0.914377047920730	0.929335985935083	0.930691946049955	0.922021939936449	0.945300021088014	0.933581507623894	0.934281775292875	0.918980032424930	0.916734638428743	0.951497260050300	0.954052243267568	0.930655851275981	0.953245899845890	0.933989735843810	0.954041390779028	0.942053380212113	0.921835788211264	0.905882945061484	0.929115764145361	0.898496049093996	0.570288566668877
0.918344213062886	0.920447855357429	0.912816448531742	0.905527143395538	0.939909198444566	0.957374016793566	0.925280751042469	0.915053164264261	0.927569551736836	0.922116557791642	0.947022364387840	0.914318915805513	0.929277733124268	0.930786013807571	0.921965695669654	0.945273089979931	0.933545500617087	0.934383400492639	0.918943035612970	0.916808148993114	0.951471373835622	0.953999351114526	0.930648586255715	0.953291468413577	0.934098357865984	0.954096367486410	0.942087661319366	0.921839341066398	0.905940559530606	0.929063680008070	0.898488208105348	0.570372418740331
0.918258582154923	0.920516101090076	0.912842367141339	0.905488422413602	0.939920784236876	0.957378782725505	0.925250339606366	0.915093235988673	0.927619631371268	0.922104675385823	0.946975790490234	0.914323012186309	0.929304505248948	0.930789558213533	0.921927739610991	0.945244817005639	0.933531265414233	0.934467065247580	0.918825289759489	0.916768507065674	0.951426386878491	0.954038858411473	0.930679340495856	0.953322108546604	0.934200111220130	0.954129582221189	0.942109936300205	0.921930990330881	0.905927502181409	0.929109989693277	0.898471705735794	0.570365295826179
0.918143330611074	0.920476675065995	0.912930107116269	0.905550030399437	0.939886740510802	0.957389630804682	0.925188110732073	0.915106886872286	0.927627401460537	0.922096836061330	0.946855453172056	0.914337478635604	0.929209105883490	0.930718829173917	0.921860809983404	0.945318529533776	0.933529204678738	0.934422791130426	0.918836475113505	0.916792481002164	0.951359968167527	0.954047275949154	0.930737995773091	0.953374044165816	0.934239747485690	0.954032304709718	0.942154244990862	0.921862347573126	0.905829416551505	0.929109228721602	0.898469924734029	0.570386683288802
0.917926048661580	0.920375913528092	0.912806172247505	0.905679195027406	0.939837208668968	0.957300201158486	0.925174898110070	0.915086084180107	0.927661283697663	0.922094004306490	0.946820836906443	0.914383547636476	0.929184619130514	0.930673818671948	0.921872144245224	0.945271629946635	0.933409971787384	0.934302850051018	0.918834718349949	0.916809791466321	0.951350087464425	0.954049081048545	0.930744573691222	0.953307484720300	0.934287157142227	0.953971630154692	0.942183558079901	0.921899935334092	0.905708011633677	0.929096441567185	0.898497714468114	0.570455173424388
0.917748798966382	0.920273024793757	0.912730650363152	0.905782835990358	0.939658034657984	0.957276654868446	0.925262018297616	0.915052112205666	0.927663394399299	0.922143384034922	0.946762786223440	0.914368920619357	0.929170136058242	0.930605887364416	0.921920231634325	0.945203933842001	0.933390838248459	0.934364165448665	0.918850265432095	0.916854725009212	0.951259418117155	0.954015709308522	0.930747800166642	0.953189991347287	0.934330158490627	0.953895536467431	0.942189220677567	0.921966972243459	0.905644897126230	0.929066493159318	0.898548171755395	0.570541279318340
0.917632640033882	0.920278365543072	0.912591226999565	0.905807435307748	0.939653058118629	0.957253612480725	0.925302620023225	0.915061756532824	0.927704314601973	0.922143690719474	0.946708163739578	0.914350353441378	0.929193073813832	0.930560964646913	0.921893343416038	0.945084929363006	0.933301196570181	0.934450767006997	0.918892141745763	0.916878323417439	0.951221779108102	0.953987620511317	0.930732418321414	0.953093476065130	0.934329580246531	0.953820964008480	0.942223044125237	0.921931060485179	0.905664282438468	0.929028923805618	0.898601415221506	0.570563426835129
0.917635182152455	0.920180125102442	0.912544530808277	0.905749527675567	0.939627444366741	0.957120924921153	0.925290201716352	0.915004950039363	0.927692828183806	0.922180729016008	0.946789145395223	0.914310263531265	0.929182502999237	0.930500138974278	0.921880698768854	0.945074270521412	0.933206761088768	0.934391885846085	0.918836793119164	0.916825863147770	0.951290533451488	0.953908941924185	0.930758556132242	0.953079064701304	0.934389151267359	0.953859876711043	0.942196390755853	0.921914040891134	0.905705557944246	0.928929800548991	0.898573802698163	0.570628719238113
0.917592240560008	0.920203321785500	0.912502267801240	0.905735867076537	0.939669169223603	0.957161181373529	0.925264584387650	0.915057982326980	0.927688388378698	0.922124519419590	0.946875861132113	0.914407861591822	0.929232166140682	0.930546727719692	0.921916932556059	0.945123458132118	0.933179271938105	0.934378219720029	0.918798994490524	0.916750466997015	0.951264175183418	0.953898070271917	0.930644191160207	0.952950907897307	0.934316349849169	0.953870911343297	0.942175586650310	0.921906432058650	0.905780515365646	0.928933019406967	0.898468123193903	0.570738612321393
0.917550666591409	0.920237680785883	0.912539215140737	0.905782916329724	0.939720680936403	0.957267063623286	0.925198501352316	0.915105096881734	0.927646514391151	0.922126010870481	0.946928120406930	0.914465748706001	0.929204286471009	0.930616158920527	0.921947294228755	0.945133392259036	0.933186166395653	0.934349579398216	0.918789975566444	0.916813633120041	0.951328814616489	0.953938539148754	0.930557978633639	0.952910536868517	0.934327820551459	0.953855712560512	0.942155836196410	0.921918997390084	0.905818265450456	0.928868056546182	0.898420499619297	0.570877317149052
0.917511581723891	0.920285593759392	0.912523493514998	0.905752419530287	0.939747880825223	0.957331744106911	0.925107755550806	0.915049386337969	0.927625518508036	0.922084945023872	0.946899808131888	0.914560901785412	0.929327294487412	0.930656115038796	0.921964752442971	0.945159144381009	0.933206805930026	0.934366795555600	0.918759002249010	0.916770921154022	0.951401064713060	0.953958669175038	0.930509868176585	0.952734476751945	0.934338037233057	0.953862518273726	0.942096281094829	0.922015056703528	0.905789497762025	0.928943706579277	0.898383810852829	0.570879526740059
0.917594695893700	0.920336255331559	0.912652830970547	0.905776737171233	0.939776817018530	0.957481421474551	0.925078937145452	0.915124124824283	0.927624602725675	0.922064689727909	0.946792582510311	0.914531665178103	0.929283706682241	0.930649393453133	0.921862001191350	0.945192737540933	0.933280989816438	0.934290734214618	0.918768690514697	0.916746896896942	0.951433183828478	0.954013752431775	0.930500371365753	0.952749275398965	0.934349434767069	0.953746375788593	0.942120315177547	0.921941632897364	0.905778580238608	0.928906376698337	0.898356471486294	0.570952404747822
0.917650101367801	0.920375884567258	0.912651377635726	0.905720941638882	0.939801779737926	0.957527873352191	0.925138649395662	0.915239353924403	0.927697981659068	0.922111121881082	0.946776856895904	0.914619331916162	0.929310893721069	0.930630040532473	0.921845011628722	0.945156927609966	0.933357247123149	0.934216015114132	0.918831013710923	0.916817415690593	0.951511060080261	0.954093231319650	0.930539007253545	0.952740447459972	0.934310378723856	0.953632833815088	0.942095445555834	0.922019996401176	0.905805489761468	0.928916556435210	0.898391944835776	0.570967212189537
0.917676327721813	0.920429949209759	0.912679169360697	0.905663658573106	0.939694193340263	0.957515939966371	0.925211050906575	0.915213245033807	0.927761413527388	0.922205060317030	0.946837430166605	0.914592342078240	0.929325745321753	0.930458958208345	0.921892375365537	0.945192268296997	0.933464480163136	0.934219841096638	0.918889032884758	0.916905424036055	0.951559555733753	0.954035170069976	0.930661534891878	0.952678538554066	0.934226299459321	0.953533388834625	0.942206690179390	0.922173457480322	0.905726381587373	0.929004232279670	0.898367527185316	0.570936814371960
0.917634704611403	0.920468353200821	0.912705257599215	0.905621584836329	0.939731785432943	0.957429578113969	0.925363601528825	0.915200906853369	0.927807752744996	0.922187286334923	0.946922000541357	0.914568374023752	0.929368917267357	0.930296989235780	0.921909673173552	0.945188235211773	0.933410461874117	0.934250826701044	0.919040968788200	0.916965423484221	0.951605464555208	0.954070701195672	0.930836266262163	0.952587720404598	0.934140327536830	0.953514169835450	0.942354976119607	0.922213402076427	0.905694659839196	0.929070212149264	0.898409591165562	0.570897272443058
0.917587869132586	0.920502869859617	0.912735188465473	0.905523248200455	0.939721251464942	0.957323917050411	0.925389939443266	0.915216901166932	0.927871201865254	0.922287703255978	0.946968188472033	0.914543940293192	0.929436968139317	0.930246107451922	0.921974903321829	0.945230389411378	0.933376956370582	0.934242503642181	0.919057794100524	0.917005018756998	0.951605391482767	0.953971254021151	0.931015691513308	0.952604336699969	0.934201040300833	0.953547929366199	0.942384738608821	0.922217930344156	0.905681851711017	0.929074247601191	0.898495011049476	0.570868094967893
0.917485603036130	0.920490203398400	0.912739432315066	0.905425901413812	0.939783633862033	0.957264375369351	0.925340019236411	0.915231692923032	0.927999285571907	0.922364397032239	0.946898301465390	0.914598364617944	0.929492345567664	0.930308373888198	0.922016194014850	0.945297423600376	0.933316970537433	0.934352846054473	0.919106779214828	0.917104882189343	0.951423614298292	0.953875230745064	0.931095377538804	0.952592236348759	0.934167531888370	0.953565914176553	0.942463350935804	0.922241156300023	0.905713271361201	0.929193902171327	0.898526551411594	0.570915660520254
0.917395481132444	0.920425900028232	0.912744782879651	0.905356626076800	0.939846444156182	0.957152064983479	0.925356728755261	0.915212473375370	0.928021253303605	0.922486087200384	0.946840077170046	0.914520325733423	0.929460923962682	0.930399734609463	0.922042341902327	0.945293402258996	0.933191209551990	0.934426493270445	0.919149433095100	0.917224019516260	0.951383087341567	0.953693823278241	0.931107847559190	0.952632055090726	0.934203182800250	0.953602230388188	0.942570060396879	0.922317617123556	0.905754750818599	0.929225579295651	0.898607628683000	0.571007134581905
0.917341862101134	0.920413296916571	0.912676621921267	0.905175276241037	0.939900751597772	0.957037793708922	0.925381058501542	0.915143914715694	0.928066315260560	0.922474536668939	0.946803999971769	0.914504400209418	0.929555373685509	0.930433693053483	0.922074159141132	0.945252512961101	0.933042159639999	0.934515173809588	0.919135705990220	0.917203578566013	0.951351223056172	0.953540247574144	0.931100897569664	0.952728723010998	0.934259732097061	0.953631417162681	0.942637689540137	0.922431062664581	0.905780590020906	0.929294700741417	0.898691368642567	0.570974261979989
0.917317821875897	0.920296888474828	0.912663435955565	0.905142951102514	0.939881703977693	0.956960500968694	0.925387212680909	0.915084392900334	0.928085092926039	0.922485005865113	0.946705565278079	0.914505689491599	0.929523581434164	0.930423267635164	0.922078436988393	0.945291197208911	0.932992103065527	0.934568568800123	0.919208699744698	0.917229533731365	0.951368351197824	0.953364159652392	0.931139855102063	0.952924261382793	0.934226335078173	0.953490012488917	0.942671927313302	0.922340361422900	0.905798805443016	0.929346464014785	0.898747761433994	0.570973511229861
0.917239510515169	0.920214709036538	0.912511051502755	0.905261525679579	0.939840810971164	0.956811390115307	0.925357631582281	0.915086209170458	0.928043769083205	0.922467172581019	0.946722318573877	0.914566784183223	0.929566356782377	0.930422223000504	0.922099086067845	0.945216792979808	0.932879795523901	0.934592589802140	0.919216199956454	0.917192833697827	0.951415731865100	0.953287325076718	0.931089376590192	0.953003445105531	0.934184623935590	0.953427189889579	0.942575442501694	0.922348029278443	0.905824460304861	0.929329463057123	0.898764624367785	0.571107682214708
0.917245393767849	0.920180276171155	0.912481829492085	0.905343662161386	0.939647723689476	0.956796973773539	0.925428941292718	0.915074702551398	0.927974190720514	0.922465637404338	0.946731032327323	0.914560545509439	0.929534855163887	0.930367908518236	0.922114075182660	0.945230328528772	0.932855693451093	0.934761416099868	0.919199556578746	0.917190528429504	0.951387578425404	0.953217270963682	0.931074308847231	0.953020677661684	0.934215104906682	0.953321902931728	0.942503635660802	0.922345883095830	0.905878707921843	0.929271162411273	0.898801971241483	0.571263116752692
0.917278258137285	0.920264439090181	0.912374028558751	0.905342657178491	0.939636149193918	0.956778433979057	0.925479350067065	0.915020309008388	0.927973670095295	0.922454352550344	0.946756083201256	0.914560070304610	0.929529506693058	0.930324263174916	0.922102224666836	0.945208960133026	0.932811173205115	0.934879964182301	0.919258467394224	0.917192029183927	0.951436286783399	0.953219695892623	0.931034736650654	0.953034725145254	0.934241207783876	0.953223283931117	0.942535865652630	0.922241640531857	0.905995769655467	0.929242408260982	0.898849020057546	0.571313647017829
0.917349604118213	0.920256409140201	0.912393482843839	0.905287667101601	0.939573450029037	0.956664285279738	0.925494240947506	0.914938902123722	0.927970611836320	0.922536869367246	0.946787978520405	0.914572417674021	0.929470818018406	0.930229418816327	0.922103942121486	0.945188754913799	0.932821412971265	0.934746749377463	0.919211964679852	0.917177702118824	0.951535586425976	0.953162430816279	0.931061641563877	0.953096947066317	0.934359238317172	0.953248953790077	0.942536886292535	0.922204929160900	0.906059074139390	0.929206060752934	0.898827368885388	0.571422212603191
0.917378182469669	0.920306652155993	0.912407718596840	0.905300340467796	0.939565194780599	0.956717677742593	0.925441392456789	0.915024527541051	0.928003181727202	0.922504950724649	0.946772301309920	0.914756421095010	0.929470365860397	0.930289518122642	0.922145262893759	0.945194769151971	0.932900256258101	0.934670298171715	0.919111633419506	0.917139284637248	0.951500421007269	0.953176917489769	0.931019240774536	0.953082767413689	0.934323680138225	0.953266253685427	0.942541199438568	0.922196170435853	0.906032997716548	0.929233198084173	0.898707997998251	0.571640285518906
0.917378226522420	0.920305715031844	0.912498045666297	0.905390312282062	0.939566294101461	0.956755924441010	0.925377145318654	0.915098776318669	0.927969439906643	0.922498848030722	0.946760773971310	0.914816084535949	0.929446183377600	0.930338274537022	0.922156048729685	0.945176316419891	0.932966217041020	0.934657849788014	0.919080301400504	0.917196304706041	0.951498535097715	0.953298513049866	0.930967519496513	0.953217923768257	0.934349562938009	0.953323192817830	0.942555753337332	0.922237193780403	0.905979733298874	0.929179846718008	0.898677882697086	0.571901578411077
0.917377267855439	0.920357316704398	0.912494608431411	0.905355608155720	0.939549407799012	0.956798898339584	0.925313938553669	0.915035974100988	0.927899423581683	0.922396076586835	0.946735181757841	0.914858713307724	0.929573101759549	0.930400206054691	0.922145235452108	0.945152002571997	0.932977983489190	0.934715994521794	0.919048604635935	0.917106606549883	0.951458648885038	0.953360357449526	0.930905761306347	0.953210757523246	0.934412987748916	0.953422515266168	0.942475254488150	0.922340208348946	0.905872461317511	0.929211988092538	0.898713707146995	0.572055490177170
0.917481799567315	0.920425800468311	0.912645517835381	0.905371060820021	0.939519043340023	0.956967147524775	0.925282638016478	0.915135718239454	0.927827896547137	0.922363612867871	0.946642404586394	0.914825169920765	0.929497862253800	0.930414034472349	0.922041733561943	0.945165912287933	0.933081767863774	0.934664405356990	0.919057898339879	0.917045691840582	0.951392544638422	0.953376501258786	0.930847814282652	0.953295575234564	0.934409257964954	0.953377962778801	0.942461954176842	0.922319260524789	0.905781082452111	0.929117842979849	0.898746413713879	0.572307098571468
0.917557090159275	0.920473776013372	0.912677116258603	0.905407070587747	0.939471493301926	0.957056894846114	0.925244571136864	0.915250675333355	0.927865788151471	0.922403255898163	0.946623411246389	0.914951190666270	0.929457576254708	0.930504443478131	0.922002723781023	0.945142255233088	0.933192040885365	0.934620410963819	0.919067271643730	0.917083696212599	0.951404895538914	0.953378476506086	0.930812463193548	0.953308380654061	0.934319243428496	0.953321125734967	0.942399667363130	0.922419779716839	0.905718088783657	0.929050708551768	0.898773875164441	0.572534094053234
0.917641972661233	0.920513693433501	0.912687836056547	0.905478411580809	0.939294513779380	0.957130561183283	0.925201966948415	0.915189653569087	0.927909307954742	0.922531078934136	0.946614954783889	0.915014300200914	0.929370822054795	0.930499569303959	0.922042640030324	0.945240061091770	0.933364330562672	0.934699525741037	0.919016291654196	0.917144372873353	0.951479266228703	0.953325835812414	0.930867543147221	0.953301487351825	0.934188630131993	0.953298803485488	0.942417480593670	0.922598094044668	0.905633648364374	0.929042912790737	0.898723379502069	0.572698458427512
0.917634726449755	0.920560510908534	0.912650165763788	0.905557622892962	0.939301453596746	0.957183888351121	0.925245731408613	0.915125049944160	0.927936902398211	0.922527559583379	0.946602899244184	0.915086657282227	0.929405546609009	0.930520720403387	0.922089994634553	0.945306433188315	0.933374712601535	0.934726955642920	0.919097399416748	0.917194046412771	0.951593537180310	0.953406725896939	0.930920815987835	0.953300627162356	0.934019251152756	0.953375133871129	0.942441980396058	0.922642852917194	0.905609765917035	0.929014745498393	0.898735934434642	0.572825326962845
0.917637212066075	0.920597640872226	0.912675016436480	0.905589050454530	0.939245743502486	0.957173864507289	0.925261598300345	0.915082575956117	0.927924581963604	0.922572850947146	0.946566406055507	0.915094471932049	0.929487217147816	0.930586484995224	0.922115537426637	0.945409657002197	0.933377062019807	0.934681343351337	0.919095205860900	0.917177030468309	0.951656171691915	0.953370202957575	0.930977102779171	0.953387780219419	0.934049936600086	0.953465436581824	0.942369040795788	0.922585704773187	0.905645674355402	0.928908618752685	0.898811644623231	0.572980836257126
0.917612687369241	0.920628864626736	0.912688869957503	0.905610156484469	0.939241609128506	0.957188847687924	0.925243816861056	0.915099019304626	0.927961122171349	0.922600985034081	0.946482715404060	0.915129832812541	0.929562311198761	0.930737208397050	0.922079446135515	0.945540013407312	0.933376339650376	0.934743380938672	0.919160030844509	0.917162532549072	0.951494173258447	0.953327094255040	0.930986926033072	0.953354894576039	0.933978940609214	0.953496099460685	0.942331819409812	0.922486727392155	0.905690992437083	0.928965612071848	0.898809342850401	0.573218875585923
0.917598412251818	0.920620750979780	0.912736825772410	0.905621782134458	0.939234612836132	0.957152085706280	0.925228638193295	0.915129876203364	0.927931022668611	0.922686871103933	0.946474598012971	0.915050613398694	0.929507015673418	0.930899678590712	0.922033353345797	0.945536593277483	0.933337492439084	0.934747414556026	0.919185835486245	0.917213605243896	0.951499577450598	0.953254371219483	0.931017402218531	0.953423453914674	0.933982100352650	0.953534452783620	0.942362624367631	0.922447830273962	0.905718482289553	0.928922295170412	0.898804029015173	0.573514208496038
0.917568795964984	0.920639783592849	0.912731387438615	0.905503968292894	0.939243942904579	0.957138666728935	0.925202024492812	0.915104717728332	0.927970534764009	0.922694448849789	0.946518211889583	0.915022182290727	0.929549927084168	0.930964755345317	0.921995018600949	0.945527104972744	0.933336602133419	0.934702867715707	0.919102892255431	0.917178696821843	0.951480095745341	0.953318755014170	0.931086283600002	0.953485034001154	0.934008383059076	0.953558235284885	0.942399290082516	0.922511481927024	0.905676826356228	0.928992533550845	0.898790387387521	0.573702923176982
0.917501974975561	0.920569856743804	0.912812115311090	0.905497903859075	0.939224779834629	0.957180810523442	0.925170009701929	0.915067197204689	0.927951223890726	0.922721225019163	0.946497366471053	0.915011095650772	0.929467196292691	0.930980406622926	0.921930731810185	0.945603755572473	0.933359726133774	0.934564889972341	0.919123102733935	0.917199800849067	0.951445481401120	0.953378089465450	0.931175450475889	0.953558697916188	0.933997431828812	0.953444479603530	0.942428691548565	0.922402888270260	0.905618439562659	0.929024699800670	0.898768795957640	0.573920377855843
0.917329365074251	0.920465752101524	0.912698256256416	0.905568734465226	0.939157524746703	0.957149541169828	0.925176161976105	0.915032563418283	0.927968215773013	0.922731517007235	0.946550479924294	0.915050564518125	0.929438901632882	0.930999141487849	0.921950619878574	0.945533991963799	0.933271767109155	0.934408516618809	0.919141882357864	0.917232775211222	0.951474969944421	0.953447699760680	0.931211536265898	0.953501114441180	0.933976935198803	0.953391772789453	0.942452556833955	0.922401322690709	0.905561005660464	0.929056942361865	0.898763566069283	0.574156547998965
0.917228265717640	0.920380401422030	0.912664273814252	0.905651092119532	0.938969067807465	0.957164487806129	0.925288283828604	0.914990340476268	0.927980300299181	0.922766970862791	0.946585566180030	0.915063559067443	0.929428045308567	0.930963569690138	0.922007886009379	0.945456779713527	0.933309902124276	0.934456409748248	0.919148668096225	0.917297683281021	0.951413086258536	0.953471906308744	0.931245832833346	0.953384169876869	0.933942862428054	0.953321964880441	0.942437437775867	0.922448905488274	0.905569354082021	0.929084062481273	0.898798438835653	0.574372217521474
0.917220597456820	0.920422292835872	0.912570939750072	0.905677398902676	0.938953414158509	0.957189219348125	0.925345686775464	0.914982868956083	0.928011823068525	0.922740905363370	0.946576693247000	0.915063545707446	0.929457474489389	0.930912638870681	0.921982222967667	0.945316848042192	0.933294132844153	0.934552534591450	0.919187944242232	0.917320203052176	0.951383768322061	0.953468165093344	0.931250362414173	0.953320151150277	0.933861096937974	0.953245703516204	0.942465556543252	0.922385990360324	0.905647949860352	0.929090708955583	0.898825728941405	0.574493328107621
0.917319838754312	0.920365503643490	0.912561003836617	0.905636683095588	0.938932192339197	0.957092553285642	0.925308975740457	0.914911528254542	0.927983302447225	0.922759088896432	0.946676366487039	0.915014662443990	0.929447649049762	0.930835043352284	0.921970601042912	0.945266671192540	0.933272642432018	0.934515040663798	0.919104140646796	0.917239480434648	0.951454787655596	0.953419458494516	0.931272395653562	0.953345498982305	0.933830853391735	0.953297641365118	0.942424743633000	0.922366104363325	0.905720173430716	0.929018248167444	0.898777051279087	0.574598933280477
0.917349545817989	0.920392766433797	0.912543330328647	0.905644885060671	0.938970781307508	0.957162319506471	0.925268413614329	0.914956634498570	0.927967677308605	0.922691893321489	0.946762340993250	0.915059815676793	0.929489943280520	0.930882512948987	0.922024814290267	0.945292011382377	0.933325877952710	0.934554384600956	0.919052869341001	0.917156739723152	0.951439057384989	0.953450431320466	0.931160317228065	0.953291663765253	0.933753418189856	0.953349721585723	0.942388594442655	0.922368793509114	0.905799818633858	0.929007005166713	0.898656139766227	0.574750044686610
0.917350642625325	0.920422659124838	0.912610292782126	0.905725459556959	0.939051869122935	0.957291480327755	0.925208147225146	0.914972461790042	0.927917422889065	0.922677270634434	0.946800361950933	0.915048418943649	0.929480353199223	0.930967132537035	0.922063879622222	0.945277999185263	0.933389117038977	0.934610528585599	0.919057801655622	0.917206859595883	0.951517235016207	0.953529694749331	0.931032578936221	0.953328274646755	0.933784803656175	0.953407162318255	0.942355586239461	0.922381985156697	0.905879409708912	0.928922438488166	0.898608166646369	0.574968272474780
0.917323226326808	0.920475206828490	0.912621122038171	0.905734741123690	0.939137636042914	0.957375433925645	0.925135154298091	0.914850463091353	0.927892606634188	0.922610231553538	0.946744023020779	0.915071825354427	0.929606307902493	0.931028281524823	0.922104088581770	0.945283493719993	0.933428484643604	0.934754826254682	0.919061861473109	0.917160577592313	0.951589790586217	0.953573023813531	0.930928660295341	0.953258394680920	0.933821536069248	0.953465678185911	0.942313051874912	0.922461839751513	0.905891591140927	0.928962084437754	0.898580440421369	0.575084033165720
0.917407881659825	0.920543088044552	0.912791707759320	0.905840211029914	0.939244114247333	0.957544306559487	0.925124426877021	0.914876781055972	0.927890186830617	0.922580894716236	0.946590637829079	0.915024666432877	0.929549419856475	0.931056293019180	0.922032938547118	0.945325756798339	0.933526838917810	0.934816066301441	0.919095169872408	0.917137754686435	0.951624183637331	0.953640596679480	0.930861436961796	0.953344578034999	0.933866843684395	0.953425514414164	0.942351815496336	0.922395836189298	0.905945823218167	0.928906489117301	0.898574835135888	0.575299471806598
0.917467724193399	0.920607395795624	0.912811705418817	0.905902692669387	0.939316560063267	0.957629485618615	0.925211017383864	0.914966605323792	0.927968802159411	0.922635310567544	0.946534829812338	0.915151919127736	0.929559382083127	0.931125403397079	0.922055380686183	0.945338165066584	0.933621002084268	0.934860115841898	0.919184215981772	0.917202776595910	0.951728355271197	0.953752537542563	0.930833695992371	0.953381033071437	0.933888511525332	0.953439608787566	0.942329011803942	0.922485104832513	0.906044811006637	0.928899270608779	0.898638122368760	0.575450722086598
0.917505462043420	0.920694350574522	0.912855698966245	0.905962005405340	0.939248369345416	0.957617713024239	0.925304243468751	0.914929790029434	0.928034381566953	0.922746657227470	0.946566681170595	0.915207252109655	0.929560158616737	0.931075466117365	0.922158048573334	0.945416203855226	0.933715220432162	0.934899860561598	0.919257424423835	0.917299321257021	0.951783975254418	0.953742795811812	0.930871776236921	0.953365600241053	0.933875206330564	0.953481652786564	0.942413049320595	0.922676941312650	0.906057536037819	0.928974131997924	0.898633416407987	0.575554093357659
0.917458346792844	0.920726561275771	0.912901809377510	0.906005094357417	0.939305929709153	0.957546341737189	0.925460279282142	0.914923994951443	0.928054589715869	0.922735085105042	0.946633781314879	0.915297517306447	0.929590485357494	0.931034487020404	0.922213059668634	0.945435053786832	0.933654903234127	0.934917904703862	0.919388028579248	0.917367458588397	0.951829364092759	0.953849971495561	0.930972065089604	0.953301488707337	0.933853575375415	0.953554233075237	0.942531946644493	0.922755813146129	0.906089079569936	0.929031112516767	0.898664787208068	0.575631511834937
0.917396050505694	0.920696289733481	0.912959560489742	0.905976589028311	0.939301842915459	0.957464821236655	0.925489392943167	0.914896526427797	0.928081914733778	0.922822937843975	0.946694616936499	0.915341853593495	0.929628116670802	0.931060764611402	0.922248658157940	0.945475302968006	0.933628757751664	0.934866186696753	0.919375084219236	0.917375974482750	0.951854661250527	0.953809306035802	0.931109375555587	0.953323951267546	0.933976339060349	0.953654326293453	0.942535313632493	0.922748772995459	0.906083282245215	0.929011110738414	0.898724408100220	0.575708550822759
0.917258753606428	0.920603007251654	0.912950438254251	0.905934556603012	0.939365924344311	0.957400572455333	0.925456448822252	0.914849195194566	0.928136398408111	0.922844864160451	0.946610546979450	0.915396547827176	0.929648448592321	0.931156660069243	0.922230014991010	0.945509452606072	0.933599748268974	0.934941122348020	0.919364358307798	0.917395543929374	0.951677353637427	0.953761211856635	0.931146413408300	0.953261036200144	0.933994885495465	0.953697536821945	0.942565684684447	0.922738485551264	0.906072777973914	0.929072405503456	0.898713246155316	0.575840745583390
0.917161799608535	0.920505579406843	0.912958563025203	0.905920311774758	0.939414816983623	0.957295907239472	0.925449393995092	0.914793011618580	0.928054780664735	0.922893789139995	0.946565256071202	0.915297768309523	0.929587237326935	0.931234941363742	0.922191521497176	0.945460401713646	0.933505589606721	0.934985049278003	0.919343844844008	0.917425524727049	0.951634418159558	0.953624900369091	0.931111772092745	0.953199682634517	0.934028299872663	0.953736991916055	0.942592962445159	0.922764977789917	0.906087981098799	0.929038375436312	0.898710905441676	0.575998308957269
0.917118684445221	0.920462004178757	0.912913931956845	0.905794129610823	0.939451299049972	0.957209136796581	0.925405880446990	0.914693874749090	0.927944591651389	0.922789546845432	0.946526037270061	0.915239613285916	0.929664499805337	0.931201186866822	0.922158051666289	0.945374389095175	0.933404833942289	0.935013740698649	0.919250686244732	0.917259216917728	0.951598498381093	0.953525211944907	0.931019880963326	0.953151762573809	0.934057201069310	0.953755202452764	0.942553153877063	0.922811180742521	0.906070199448753	0.929064361542540	0.898692742039012	0.576034425258364
0.917090737297411	0.920316223870193	0.912971317310374	0.905803900946054	0.939437563016427	0.957155222712991	0.925329302110278	0.914604939205187	0.927794130062194	0.922686276832548	0.946396682127630	0.915182188796758	0.929584228798810	0.931120977471024	0.922093747608758	0.945375264599378	0.933388807060966	0.934969808014791	0.919225704919636	0.917139136386715	0.951566290492371	0.953397379553166	0.930950984266749	0.953187465302989	0.933976904928425	0.953572719601387	0.942479058273792	0.922632981450583	0.906039237662994	0.929041785419399	0.898669993108790	0.576094391965077
0.917002078439994	0.920193959390086	0.912902285003541	0.905949734879342	0.939399995831302	0.957029573648942	0.925231649313569	0.914552553581293	0.927625614505022	0.922554380809023	0.946351768679943	0.915155516214511	0.929564618785045	0.931026466263029	0.922043945532793	0.945281262525783	0.933329623843425	0.934888235678496	0.919158542623843	0.916964331991402	0.951567314966178	0.953333192623059	0.930830698347019	0.953134088935884	0.933870429996525	0.953479888088382	0.942304689058464	0.922551761210030	0.906029156015194	0.928952931953071	0.898593880733133	0.576117209825609
0.917010481959849	0.920130449471433	0.912932388475339	0.906027250219630	0.939212753276971	0.957043239785691	0.925220301696652	0.914516145427359	0.927464165121312	0.922480994674498	0.946323731391473	0.915082673621775	0.929487005593856	0.930863271148266	0.922046829505066	0.945276140520381	0.933366061144923	0.935000133256018	0.919099438648140	0.916866515687652	0.951505803231696	0.953269487752643	0.930740419817221	0.953067971761680	0.933826528736693	0.953393276816173	0.942180331074431	0.922482307482977	0.906064298265955	0.928853793117367	0.898559565822415	0.576129743466519
0.917057247465061	0.920233430293386	0.912836589040729	0.906016184490293	0.939185968068228	0.957064974126220	0.925203619081108	0.914466817021048	0.927405952337624	0.922438230219203	0.946300976103924	0.915011801434018	0.929482141884971	0.930737495144876	0.922038552906882	0.945205351930279	0.933357212307141	0.935085961942860	0.919111386781892	0.916823527248075	0.951529919808801	0.953274262478870	0.930652191374217	0.953027290482083	0.933790991215971	0.953339408595723	0.942176940835534	0.922333706355008	0.906173791759140	0.928811243006938	0.898548082618725	0.576017941779943
0.917124762810417	0.920267653665177	0.912859242943199	0.905940563013510	0.939127923561845	0.956956575128614	0.925162316261112	0.914443375873994	0.927396459751374	0.922512393437785	0.946323241750410	0.914964521230040	0.929409931395832	0.930618925523266	0.922067387109313	0.945158444272745	0.933398903476856	0.934940838560098	0.919052954657916	0.916804386394488	0.951608545716026	0.953213333365185	0.930656126436197	0.953037953802194	0.933891027023009	0.953413813021356	0.942157342486199	0.922258122852174	0.906247293488823	0.928795829990043	0.898517446733698	0.575943804331406
0.917140800397720	0.920346583735278	0.912875997561301	0.905911473796234	0.939145679686986	0.957014551405105	0.925109052277065	0.914557130059663	0.927457864921893	0.922488312709414	0.946309214580228	0.915096381758747	0.929395836503627	0.930671432177525	0.922125081525467	0.945167140243013	0.933495078353966	0.934870268402149	0.918994400243686	0.916778016818346	0.951555356694228	0.953210726746009	0.930600333136839	0.952962711659859	0.933854213575080	0.953451498142437	0.942169709108880	0.922268766087114	0.906267990004835	0.928858219236577	0.898445160635070	0.575982657822966
0.917151831670806	0.920398824346602	0.912956704346920	0.905971008388711	0.939170209692294	0.957055223114403	0.925081493577872	0.914685087030083	0.927447531759865	0.922522971317204	0.946351436110186	0.915170439810080	0.929358577200718	0.930737220192460	0.922137463338135	0.945148593921151	0.933536298524728	0.934842025252350	0.919001641343410	0.916845007606800	0.951561535900933	0.953303282544778	0.930540485979775	0.953017703751378	0.933922688019210	0.953480369923735	0.942208835090582	0.922348176738127	0.906262956049418	0.928851493961348	0.898482802609233	0.576057386330610
0.917148186678544	0.920462881325826	0.912944559671938	0.905891788993898	0.939198794766542	0.957106919768411	0.925092394352461	0.914685992431649	0.927444578249579	0.922472434003474	0.946390010198919	0.915221859980223	0.929479473856799	0.930819667688813	0.922149024797296	0.945140775090427	0.933528529448420	0.934845233171356	0.919042827284727	0.916772433323054	0.951552916170316	0.953357070112072	0.930495729609499	0.952957269586195	0.934042033315688	0.953533884549008	0.942166578423403	0.922463724065065	0.906192337229883	0.928929042728790	0.898574851861900	0.575970532120833
0.917278450457792	0.920491771231398	0.913085275607041	0.905856246222622	0.939220581847776	0.957287194839049	0.925109816658589	0.914804213178010	0.927424477786723	0.922459525425839	0.946391412309999	0.915180450414682	0.929393402173203	0.930831418296773	0.922092050633930	0.945179362491151	0.933566370890164	0.934761604098318	0.919124097162526	0.916733943036824	0.951511323932682	0.953368536109543	0.930483309756367	0.952990460467955	0.934084420753125	0.953461893664483	0.942186837805893	0.922442942091534	0.906150005326615	0.928881861885226	0.898657957703750	0.575980197213564
0.917400735911074	0.920470295859271	0.913088080227194	0.905828983337707	0.939204368524657	0.957391773813063	0.925135814080408	0.914922029440579	0.927463000198253	0.922480541068509	0.946464320412600	0.915259922238966	0.929343106362704	0.930857635600513	0.922102298742666	0.945145209218595	0.933616963087137	0.934677881356891	0.919204382841029	0.916779984749463	0.951532236541934	0.953369006164973	0.930484062857401	0.952977901767081	0.934060088647213	0.953395561901589	0.942119913651283	0.922529990842138	0.906159627527769	0.928856299870580	0.898734448049810	0.575989941877819
0.917545733423555	0.920457186491092	0.913089354314724	0.905843391840721	0.939047731231500	0.957442063587025	0.925141014202450	0.914860446534342	0.927484400259586	0.922569605693837	0.946541982829710	0.915318934234639	0.929258518744957	0.930787173680059	0.922177070519216	0.945193369137573	0.933757085136414	0.934727606166715	0.919224901688654	0.916837981067315	0.951585296102749	0.953332500005244	0.930542840216592	0.952972587239384	0.934004320870235	0.953368697654803	0.942124902028177	0.922686614652051	0.906167555337975	0.928923829643129	0.898716815165775	0.575974771188425
0.917567410612179	0.920452664779200	0.913045917412229	0.905906016879411	0.939118367798000	0.957476953315427	0.925206814432522	0.914790700948239	0.927457682832132	0.922520854946206	0.946599859162418	0.915400940411546	0.929261246545935	0.930750681209788	0.922238142686857	0.945175615298234	0.933765082392689	0.934773101990562	0.919336691154872	0.916850112859819	0.951663740167739	0.953457694791672	0.930598609907124	0.952987929655202	0.933935089915840	0.953426425607812	0.942127991116084	0.922679686456849	0.906222776913943	0.928959080587187	0.898698634365891	0.575899788376069
0.917604962953570	0.920450499197044	0.913052987003469	0.905921866988588	0.939113261647810	0.957475992730684	0.925207854571970	0.914766862472977	0.927425339185670	0.922555099208651	0.946592754079510	0.915413889932081	0.929280390142447	0.930785832925189	0.922276331401356	0.945187332110678	0.933786456283819	0.934758750030744	0.919315276336084	0.916835099454408	0.951702796669659	0.953483504267076	0.930624804610516	0.953082924921661	0.934055102867918	0.953542655662094	0.942037695484879	0.922597088552373	0.906314995174403	0.928885612712160	0.898701520270682	0.575830251857985
0.917622854600073	0.920501627000367	0.913075506698521	0.905972246157061	0.939145877852740	0.957535157476707	0.925159421605984	0.914835697604027	0.927477391611921	0.922590512089718	0.946468797662040	0.915486864145963	0.929292010160589	0.930923575383865	0.922249739697259	0.945243068863389	0.933815565756313	0.934877404597754	0.919306968318077	0.916858665061789	0.951506301500871	0.953475880568013	0.930610159342285	0.953047713687359	0.934064118942312	0.953609969780763	0.941960241301870	0.922505508566146	0.906409413087158	0.928928222805569	0.898666673152001	0.575800382002559
0.917639296009583	0.920545711580612	0.913176318779262	0.906059338299098	0.939182925205448	0.957547047479148	0.925119651528574	0.914942448319301	0.927448849167762	0.922704410466610	0.946383305789092	0.915437941716617	0.929176512262769	0.931043085722583	0.922207831472216	0.945219448059554	0.933830726531748	0.934970695051163	0.919245792695842	0.916923556290541	0.951468610515103	0.953412129694931	0.930592841142771	0.953100316394204	0.934111197233470	0.953675400906512	0.941952538881725	0.922495786617016	0.906494943546929	0.928888317637853	0.898626271529043	0.575797206282679
0.917586936682108	0.920628656223021	0.913224481374226	0.906072219597973	0.939197403140096	0.957568217833455	0.925049207342574	0.914967530589306	0.927493889114536	0.922698572302897	0.946360999587653	0.915445278226777	0.929166362636169	0.931074256600701	0.922193031698150	0.945200018407116	0.933869566180130	0.935039963007328	0.919100354154207	0.916879843371943	0.951408570228458	0.953461916114183	0.930618552802464	0.953140538297759	0.934158658719281	0.953705197762657	0.941943768946131	0.922590126422973	0.906488049698227	0.928942990788499	0.898561572436969	0.575660211100270
0.917492103166552	0.920611133952525	0.913344477233130	0.906182070709010	0.939181970604365	0.957603767860015	0.924945717700564	0.914951049232130	0.927487796589171	0.922709185403013	0.946263104467345	0.915467481847775	0.929025940139063	0.931033534556581	0.922148969962717	0.945303811808381	0.933925727313401	0.935001667002627	0.919066441949886	0.916893505791428	0.951307031081181	0.953474532899600	0.930683527116489	0.953190789528440	0.934160396696627	0.953592782028409	0.941954283896200	0.922518983266384	0.906401179276840	0.928956343201743	0.898509817745077	0.575535229919551
0.917296046227216	0.920521085093751	0.913259698136228	0.906362891045953	0.939142098548723	0.957546031023426	0.924899053110540	0.914904683165079	0.927503165846093	0.922718027894488	0.946237735969535	0.915519442912879	0.928983214246647	0.931012127622247	0.922172777799823	0.945282078296032	0.933866091986775	0.934895512283893	0.919022374422675	0.916908037035753	0.951266224251079	0.953481979838006	0.930688055915494	0.953127850362003	0.934182794424473	0.953528594858462	0.941969864487980	0.922568625779201	0.906283598212773	0.928950727912798	0.898483718507652	0.575435502594364
0.917152529552276	0.920409746669117	0.913241909262785	0.906508746896742	0.938995185202334	0.957556670153638	0.924933366465545	0.914840008153129	0.927480828827561	0.922769206885307	0.946221170119710	0.915522239155932	0.928953106153771	0.930951498358542	0.922243125975334	0.945252829782665	0.933900679645530	0.934969219887477	0.918972192492362	0.916945885806527	0.951149282222187	0.953466430623710	0.930676782394116	0.953015852994994	0.934209543791475	0.953452325009612	0.941963997269259	0.922649564492776	0.906225921144229	0.928940871516930	0.898499370064365	0.575373351896086
0.917066082288958	0.920397949921084	0.913158594760607	0.906568024277248	0.939021888000078	0.957553472355461	0.924920115644029	0.914826368015543	0.927479501915655	0.922753879119267	0.946220956312666	0.915506371657157	0.928969753068020	0.930896566657423	0.922226564764247	0.945176440818187	0.933880485309173	0.935065234706191	0.918948333313060	0.916942912918131	0.951096587606350	0.953441766897583	0.930652253292252	0.952941560981909	0.934192341973834	0.953374727667206	0.941974453858041	0.922642446866679	0.906235757742148	0.928915548969092	0.898510727272774	0.575246023736354
0.917091098255119	0.920285333228920	0.913150842357817	0.906517408920501	0.939023279633525	0.957426360106901	0.924841122310400	0.914743040347297	0.927424650081530	0.922771996079564	0.946368524456322	0.915444840387265	0.928958644397991	0.930813824906234	0.922206566697150	0.945165209206955	0.933828907423955	0.935019807207108	0.918837351957918	0.916861075758719	0.951151629373337	0.953359830743852	0.930664486925831	0.952949721392450	0.934242850934962	0.953420646994649	0.941922619051799	0.922634035722461	0.906274499836795	0.928807666675423	0.898440211984276	0.575137048519836
0.917081540206207	0.920301424290744	0.913143798006100	0.906504654201855	0.939092455294010	0.957460142971748	0.924777886279100	0.914766764373581	0.927379980462953	0.922678953040747	0.946506423220183	0.915488057811030	0.928993252741510	0.930840490098111	0.922226182051377	0.945206046987044	0.933832096172200	0.935028883716524	0.918751663425163	0.916744522484727	0.951107752456808	0.953342201220693	0.930520810241094	0.952849483871946	0.934181173602273	0.953436283328916	0.941875723328403	0.922644228825416	0.906326903042892	0.928781889331684	0.898311559040491	0.575087438763556
0.917099850008388	0.920338041449174	0.913193079281013	0.906527590545743	0.939169130824665	0.957538464323043	0.924702021318208	0.914790352986974	0.927287855993574	0.922652336929265	0.946603249033758	0.915463954819091	0.928950573471027	0.930894712991717	0.922246254830120	0.945194866608968	0.933852703622116	0.935013269988643	0.918735198538731	0.916767957320909	0.951147052304516	0.953377238708365	0.930401611550734	0.952844906833830	0.934211861529798	0.953423687355749	0.941828646005064	0.922663008953456	0.906361433752808	0.928682576832091	0.898236582223799	0.575099691785786
0.917116240508609	0.920371793284630	0.913176167787874	0.906454642326043	0.939214900991827	0.957562588139217	0.924631753869864	0.914715699008673	0.927247343818634	0.922583136350314	0.946600616166664	0.915476993025046	0.929052304894122	0.930928850875627	0.922251316969304	0.945192108249545	0.933878140254406	0.935048263315090	0.918742345929593	0.916703789059206	0.951179140466500	0.953397349826464	0.930334791914680	0.952734440943050	0.934252744479539	0.953433325705164	0.941763861209358	0.922748848138893	0.906315543872884	0.928733159096679	0.898188439966276	0.574987663657749
0.917249379878159	0.920395635258381	0.913295674696993	0.906425037014484	0.939268246836650	0.957636448276250	0.924626894108541	0.914789600984739	0.927227668429005	0.922547495840889	0.946485506852119	0.915388198241327	0.928986681757119	0.930924444002432	0.922154365917593	0.945213997880149	0.933942706013436	0.934994917998504	0.918779891269625	0.916655836335128	0.951169173725727	0.953452174572459	0.930310076949098	0.952807643170432	0.934276307194631	0.953313411283511	0.941777149119263	0.922661407314188	0.906291749428818	0.928680658403519	0.898166982690267	0.574956227404349
0.917351734578076	0.920399483988198	0.913287372680241	0.906319853918739	0.939289197340995	0.957612797103106	0.924722303733108	0.914898712841238	0.927301063245530	0.922578009593148	0.946452789919622	0.915400305367720	0.929002883714837	0.930906887603868	0.922137713725006	0.945177138661816	0.934020936375522	0.934936203163240	0.918868987858972	0.916724951595780	0.951210109403955	0.953523521369200	0.930338757437050	0.952851920420660	0.934236134690152	0.953210836416399	0.941764065243937	0.922710006482557	0.906311270869896	0.928685924168994	0.898205897417201	0.574879340457391
0.917412314379064	0.920418185557563	0.913329126030138	0.906218526484237	0.939187666188391	0.957541897354974	0.924827043359670	0.914858254626478	0.927386489840802	0.922692461292855	0.946482120553280	0.915334723673092	0.929003207294472	0.930760679424980	0.922226083402101	0.945224363376628	0.934121058991913	0.934931399091466	0.918938884191630	0.916823997128568	0.951207782187748	0.953464509052868	0.930454185831969	0.952824958675172	0.934127381099760	0.953134975256559	0.941893205261594	0.922823154346850	0.906241649712293	0.928803843954600	0.898197321741973	0.574776706898000
0.917384427210719	0.920419868282205	0.913374839340329	0.906147378571815	0.939209917064041	0.957432372596686	0.924996613179004	0.914833733400182	0.927435706774846	0.922695738270763	0.946524356817944	0.915260250508709	0.929033263185138	0.930625928806021	0.922279240007749	0.945232548422868	0.934079609432757	0.934932576300316	0.919100812295977	0.916888837774677	0.951201983254446	0.953516706349440	0.930613226282634	0.952759864136223	0.933995120911730	0.953131637490232	0.942059295004644	0.922827443539358	0.906210138814119	0.928891026027880	0.898245497332647	0.574655467910445
0.917353276437350	0.920430613205247	0.913411031547167	0.906036334588280	0.939164014676659	0.957330203381820	0.925014704099822	0.914833919096569	0.927495006462988	0.922813251268325	0.946522988137905	0.915179408255101	0.929088343315356	0.930580432117201	0.922365192818874	0.945277051567447	0.934064550534063	0.934882587048954	0.919116759797694	0.916920312730537	0.951160274527319	0.953451139184484	0.930774560749103	0.952782560464658	0.934011801660222	0.953194983067991	0.942092610880932	0.922792697297369	0.906199640645088	0.928920136132951	0.898316770416886	0.574546713112338
0.917259003353519	0.920391673469623	0.913436998694106	0.905954342133204	0.939183815903090	0.957302587712956	0.924946107310101	0.914841630458560	0.927616149802790	0.922891212594754	0.946405164407034	0.915196850853935	0.929114182520337	0.930645717233701	0.922409230895432	0.945346379807823	0.934046321276641	0.934955371134265	0.919140956068887	0.917010357274166	0.950952954288113	0.953382401576255	0.930825865816810	0.952771950937901	0.933948261066201	0.953241898822821	0.942151994392541	0.922775377093579	0.906232631846363	0.929045973747193	0.898315674889895	0.574520105045431
0.917212617065251	0.920316517573166	0.913487976373400	0.905912235014598	0.939190581406982	0.957241378552359	0.924919461321908	0.914821566577904	0.927611020241152	0.923003383238894	0.946321805913490	0.915081458035749	0.929025641851165	0.930730653327938	0.922433833324743	0.945353217001000	0.933961467989534	0.934990523462313	0.919154126534227	0.917105332847996	0.950931150112753	0.953227822439482	0.930807707822038	0.952807369145531	0.933927140704767	0.953316416326030	0.942220951199934	0.922818741786015	0.906281233392526	0.929087627520192	0.898349641665799	0.574564732506046
0.917201070491944	0.920295032880704	0.913480573038832	0.905760301098950	0.939180478612614	0.957191783578657	0.924895755878768	0.914737664739961	0.927631941712007	0.922973372628348	0.946262123064222	0.915037719369856	0.929074816792010	0.930746090798066	0.922445026392140	0.945326701422472	0.933860833300251	0.935039586658523	0.919114044106604	0.917053848406705	0.950946416285018	0.953107430991206	0.930755983525127	0.952906918085858	0.933931246426470	0.953385237525358	0.942240596206302	0.922902299531176	0.906314303696083	0.929159648693843	0.898382705003423	0.574484233499045
0.917215867518852	0.920156150231898	0.913505224975837	0.905750801841245	0.939104078165056	0.957168349526137	0.924848801913446	0.914666409260538	0.927614858849177	0.922966307572677	0.946159885446083	0.915010564293465	0.928993376166036	0.930709260807705	0.922411152419660	0.945373863596767	0.933850038605078	0.935044891311136	0.919153866276262	0.917040293137660	0.951006382210686	0.952961521248819	0.930745155704457	0.953075645379181	0.933859036848543	0.953264552761066	0.942222408398206	0.922781483842444	0.906336998949351	0.929229422351462	0.898401383988573	0.574475394136807
0.917178353605397	0.920054954303693	0.913376236292172	0.905881346060627	0.939021015945980	0.957064501959212	0.924784693720754	0.914661406063943	0.927542388602811	0.922907860486755	0.946194572215043	0.915016822959241	0.928993540628177	0.930656082729619	0.922393908425190	0.945275098495362	0.933769473557279	0.935022702760770	0.919131753367307	0.916962091026030	0.951102245596891	0.952904103584820	0.930654227192369	0.953132432110072	0.933795950145580	0.953214874113109	0.942091629284072	0.922768325329094	0.906363703303048	0.929211091519688	0.898371052549075	0.574464293023540
0.917214814556821	0.920005459145828	0.913361626165192	0.905956419994422	0.938804536336664	0.957075316749958	0.924821333506203	0.914640483866713	0.927447411144177	0.922884162281392	0.946227908327510	0.914973226694626	0.928952441478536	0.930536457461462	0.922387190438040	0.945262100644285	0.933771290526604	0.935157805527036	0.919090884008177	0.916937936417089	0.951099616984589	0.952859591154586	0.930601322785076	0.953117833556050	0.933810888729599	0.953112332648469	0.941987340084083	0.922751217024438	0.906426759692099	0.929149092135338	0.898373994129727	0.574468933258576
0.917267639970428	0.920067243977865	0.913239910651616	0.905937152964113	0.938766863386693	0.957070803167391	0.924826901823171	0.914580708793573	0.927424347329685	0.922841436521254	0.946256466738062	0.914926189768625	0.928954148186723	0.930433830796311	0.922366749916344	0.945195690698515	0.933733485007797	0.935263857167703	0.919132072420187	0.916905736869633	0.951167738849835	0.952886792264100	0.930539094781636	0.953098451017633	0.933822403136299	0.953016061924627	0.941985451457774	0.922630250440140	0.906553773803427	0.929098985070534	0.898395647405113	0.574363302727229
0.917344289576567	0.920035420752139	0.913225743896654	0.905847484714564	0.938695458871316	0.956953693006756	0.924806963071162	0.914491727674047	0.927402965679037	0.922891496189526	0.946296127511119	0.914901268879711	0.928888728357560	0.930284485541687	0.922355162215802	0.945123354937816	0.933731906285600	0.935108673649304	0.919078709871313	0.916863494293845	0.951280727727791	0.952847116580960	0.930549048939395	0.953132978301721	0.933944170750696	0.953036700267435	0.941957990030825	0.922554532696846	0.906630900768769	0.929047260843730	0.898343919143651	0.574289427740785
0.917371170144021	0.920059306740260	0.913208995623071	0.905817024923108	0.938675032521349	0.956984017804502	0.924744523653875	0.914557865790363	0.927407625556324	0.922825340759348	0.946283654208001	0.915033166539864	0.928877972969593	0.930294016201904	0.922355271865129	0.945068860479926	0.933779955102257	0.935016235602718	0.918942323878680	0.916792933690459	0.951258797219183	0.952860541612408	0.930487448282609	0.953099327093303	0.933918747405969	0.953060819060347	0.941943757782646	0.922515981855774	0.906601950317755	0.929039601992245	0.898203642006843	0.574296905867299
0.917377207091086	0.920041988021100	0.913258883299771	0.905849296154468	0.938667612741478	0.956990153720662	0.924666235888694	0.914616548228652	0.927344499789525	0.922770886899878	0.946285140702773	0.915043253352003	0.928839944349766	0.930280558627215	0.922305144998231	0.944974526274727	0.933805459146187	0.934982953700211	0.918877537882646	0.916817327626811	0.951265012764638	0.952956701467965	0.930420127391544	0.953200269792322	0.933955256694786	0.953120096253220	0.941940344039753	0.922522036950464	0.906545912442332	0.928944401559090	0.898161946425804	0.574338516018900
0.917373938213285	0.920047079286345	0.913212173786299	0.905737493185197	0.938645418177812	0.956996484240812	0.924585008750660	0.914531506695673	0.927260832767239	0.922611653393026	0.946267829474996	0.915031149198495	0.928969345110380	0.930275626164302	0.922218974872827	0.944881106461658	0.933788283802860	0.935019390282683	0.918825445359470	0.916695644977942	0.951229615475997	0.952987125051830	0.930347027648885	0.953173358413420	0.934015479830289	0.953226286482747	0.941839008833811	0.922602266606711	0.906429231304580	0.928919965025956	0.898176701197291	0.574236558129692
0.917490660639790	0.920062102810051	0.913320353063362	0.905676682035242	0.938610660213088	0.957143069060786	0.924528787301402	0.914590810681074	0.927152769525676	0.922520785863007	0.946168775886175	0.914938786099848	0.928890009721852	0.930237455320024	0.922059206922755	0.944833554203852	0.933867969598997	0.934957680517773	0.918807589189464	0.916593857377094	0.951157062552358	0.952981308436486	0.930267586215895	0.953232508634829	0.933995748333714	0.953186444021303	0.941803412188530	0.922543176490294	0.906321598639675	0.928792266802172	0.898184821334927	0.574214569456431
0.917606201584394	0.920064205636492	0.913331463346876	0.905659941931918	0.938541913641101	0.957228816791144	0.924473254423420	0.914668749722737	0.927154965624937	0.922489108798911	0.946150865367462	0.914998807754997	0.928817161905515	0.930259463762900	0.921973289579493	0.944766746048495	0.933967131795164	0.934899855377333	0.918798427055029	0.916600442465507	0.951167086504233	0.952972359686067	0.930219414005036	0.953242026578405	0.933903554295774	0.953141775036151	0.941704180464353	0.922608748763004	0.906239864265735	0.928695443916940	0.898180611431415	0.574166614248800
0.917733256842679	0.920073612214060	0.913340416130122	0.905681324332919	0.938345626280311	0.957308003013303	0.924427887118297	0.914568247758047	0.927182182537636	0.922561010041574	0.946147433040045	0.915015985352313	0.928714107562995	0.930184868769403	0.922001744140812	0.944838104073786	0.934142048210408	0.934967803127575	0.918730005969516	0.916635227961924	0.951237325553158	0.952915211023425	0.930251719010166	0.953236512236652	0.933775136933332	0.953130359007479	0.941711094402600	0.922753682393045	0.906152151327073	0.928664961934098	0.898095557693894	0.574093159908721
0.917775784154056	0.920104057148055	0.913322071331905	0.905731031762279	0.938338136943394	0.957378932025445	0.924482329520450	0.914484254368663	0.927198044224860	0.922514984149763	0.946147438736254	0.915042123718623	0.928729900301734	0.930151369479877	0.922037197503005	0.944891826845159	0.934179447415543	0.934997710319838	0.918792392816198	0.916661160766569	0.951355280444833	0.952995733497605	0.930300625442902	0.953241015085217	0.933588073752914	0.953218370144096	0.941732863455600	0.922769198948123	0.906130653274211	0.928607300950015	0.898062735278995	0.573988805968980
0.917813435974594	0.920123246357888	0.913374198340920	0.905755714644519	0.938277957289190	0.957382831163045	0.924503993562240	0.914428936785323	0.927187360792922	0.922552339771226	0.946121400740264	0.915014077323151	0.928788072424333	0.930172581747132	0.922056204130816	0.944990739085093	0.934215656085925	0.934950547792798	0.918776477243382	0.916643699087860	0.951436855439321	0.952973070922913	0.930357769426317	0.953333103958234	0.933589224959929	0.953324409107137	0.941675542654158	0.922673417209952	0.906161517305061	0.928477899714291	0.898091547536274	0.573902545851629
0.917818208636988	0.920123242960006	0.913394161707519	0.905767439380848	0.938293255827021	0.957416821965831	0.924486192660140	0.914453211262132	0.927243772238918	0.922585738282119	0.946021931481666	0.915026930477483	0.928866273156196	0.930295231668158	0.922017298907566	0.945115417642752	0.934223939920336	0.935018619306912	0.918804599355452	0.916638958651939	0.951297219899475	0.952932223845055	0.930363550518908	0.953302288287845	0.933504095900186	0.953360984506467	0.941663137928842	0.922543105639776	0.906191434125971	0.928518283624416	0.898050614184663	0.573893897219451
0.917860136055857	0.920069031501815	0.913431249708911	0.905767987297716	0.938312662159274	0.957387092861437	0.924465608550967	0.914489505250965	0.927215943190764	0.922670873914316	0.946010370809303	0.914912949511597	0.928803714761363	0.930420725957021	0.922002815694237	0.945118765053539	0.934181479689194	0.935012452769719	0.918812324744127	0.916686491832181	0.951319898652651	0.952857156772517	0.930393084640170	0.953368225508510	0.933519184698027	0.953385328673739	0.941716039761162	0.922490284008916	0.906218206103027	0.928478071365183	0.898022637067120	0.573954012853575
0.917873528741555	0.920049527341676	0.913429621904812	0.905642533541293	0.938334180240340	0.957380754959049	0.924435397358490	0.914470624901161	0.927276564799803	0.922683386980833	0.946027936844339	0.914846422917381	0.928846991896356	0.930450973721580	0.921985146000915	0.945119449042558	0.934155098899961	0.934949036764053	0.918715367292779	0.916658671026308	0.951319107693051	0.952921308146613	0.930449360831193	0.953433519539878	0.933564526473035	0.953394844081582	0.941759296765866	0.922538017110549	0.906188577164267	0.928533246962650	0.897999958839784	0.573893555351156
0.917838536302849	0.919934227861122	0.913503345008978	0.905620134987689	0.938334846592797	0.957437674889317	0.924386512358182	0.914441802105284	0.927264621851096	0.922702974003457	0.945961596908434	0.914793194514155	0.928756991426461	0.930446022566984	0.921945121214360	0.945215731192480	0.934144129342975	0.934787233155114	0.918721425403772	0.916685286849203	0.951300303175548	0.952984927779599	0.930521313174847	0.953499573157090	0.933581474116812	0.953262618106853	0.941795279119373	0.922412305969511	0.906129111262045	0.928565408456478	0.897986241235583	0.573861457547833
0.917688308820020	0.919767726377914	0.913396541046574	0.905686447019856	0.938282154175265	0.957403232876918	0.924376107617871	0.914413602774240	0.927276782190245	0.922696114482386	0.945978268277767	0.914767900341130	0.928732911665917	0.930425322207801	0.921957034638358	0.945168039092635	0.934037523506996	0.934607734797234	0.918721938028205	0.916713027450076	0.951359510024687	0.953048223330841	0.930539205128965	0.953443571666093	0.933597064710184	0.953165235045621	0.941821708874117	0.922405865753687	0.906059012370661	0.928572050252229	0.897969922091959	0.573834809765099
0.917594982406084	0.919630032338967	0.913385202734236	0.905758906969058	0.938106610064044	0.957441978339023	0.924475239437275	0.914382084179125	0.927297240010316	0.922725912066890	0.945991122890788	0.914734906584671	0.928726980161991	0.930369184734518	0.921993106548353	0.945131114547109	0.934055215213280	0.934627068574207	0.918717651944749	0.916777105727713	0.951315628151528	0.953081003903681	0.930580738950050	0.953336349030763	0.933608714261149	0.953048510084412	0.941806364099880	0.922435771655778	0.906048944496172	0.928589994299719	0.897997921320383	0.573798757755891
0.917611414318141	0.919619792219446	0.913331420194121	0.905773638078747	0.938097454173981	0.957494425158761	0.924527715135914	0.914386068291032	0.927331885020120	0.922685882168684	0.945975024886358	0.914679419261447	0.928769167534314	0.930302043311014	0.921939844103195	0.945047823082213	0.934050248572564	0.934695854932345	0.918747560641860	0.916805067593955	0.951309954098006	0.953083370606600	0.930604755860401	0.953274774510952	0.933580744868903	0.952944810729309	0.941837386487074	0.922364950446690	0.906102286207381	0.928588222313769	0.898031042368909	0.573651628236328
0.917725434491549	0.919526698524653	0.913348951255410	0.905723178477811	0.938089743984344	0.957417857729979	0.924506723993638	0.914317479511438	0.927310583994167	0.922692016403272	0.946072614562630	0.914592689352448	0.928792456683578	0.930218653065618	0.921906453141290	0.945043373374785	0.934041912726698	0.934641744734590	0.918680570809170	0.916729414213243	0.951410914507681	0.953044588427887	0.930638480348978	0.953326531164227	0.933606253807883	0.952986981199300	0.941810964505199	0.922336497808203	0.906149080016889	0.928503734062273	0.898003974128061	0.573488375108738
0.917765023940358	0.919546042856303	0.913344173953872	0.905733166613812	0.938141215500356	0.957513010195524	0.924521144939195	0.914384154062496	0.927302826413970	0.922612900418188	0.946147855169543	0.914618778549989	0.928872747025589	0.930243328557016	0.921958184096315	0.945109082072712	0.934105077371139	0.934666966763092	0.918657308043180	0.916647037687498	0.951431077715016	0.953094661607111	0.930553302383793	0.953318138675364	0.933568043630933	0.953046335012611	0.941805698544839	0.922328346231803	0.906204874554808	0.928488608298050	0.897910881746605	0.573367132251296
0.917809533804592	0.919595133387258	0.913423666254866	0.905796212567633	0.938242980639875	0.957658898970386	0.924516668898702	0.914433756820316	0.927239030481527	0.922599465413345	0.946216173406162	0.914588010437870	0.928899675595724	0.930277054718067	0.921991925187917	0.945149661987449	0.934196107055965	0.934705471105155	0.918698038619543	0.916694577761111	0.951561781131025	0.953188440865487	0.930469436805502	0.953398913631133	0.933625132655281	0.953111234621899	0.941798905205929	0.922340126847405	0.906258967458325	0.928425495620136	0.897902186126293	0.573325607885742
0.917810568106367	0.919661335589628	0.913438664249729	0.905770080383673	0.938355331463961	0.957753279320759	0.924498911055088	0.914332278075875	0.927220511245072	0.922544638847992	0.946197754467424	0.914594263307391	0.929057869784655	0.930296178653677	0.922030498482565	0.945182546473765	0.934258201900996	0.934819609403428	0.918708138156771	0.916659002106809	0.951683472491434	0.953260396983841	0.930411885579254	0.953353842157140	0.933679535224524	0.953169832997132	0.941757774958354	0.922410690450850	0.906253089594041	0.928477559232013	0.897900084024024	0.573186327742853
0.917927415565124	0.919723752922309	0.913603520102372	0.905819669766592	0.938495864792599	0.957919647882271	0.924527604777181	0.914363666806993	0.927202403473294	0.922511713608010	0.946062966657474	0.914530726734293	0.929028391973283	0.930299467259956	0.921970451742284	0.945224040035718	0.934370997960171	0.934851208647780	0.918746459732084	0.916640852185616	0.951763277537723	0.953362564994737	0.930366056015509	0.953460540882051	0.933728292930313	0.953114616154684	0.941794755834400	0.922323485269772	0.906299232597790	0.928453431028369	0.897915945704741	0.573148388747809
0.918025934332902	0.919764641683050	0.913625288379694	0.905829480582934	0.938585484806279	0.957979417611558	0.924636717706104	0.914435439720734	0.927276655203660	0.922549239803185	0.946015760600378	0.914597069280089	0.929055354809341	0.930319937040449	0.921990547229980	0.945213973152188	0.934467149389013	0.934861935643524	0.918840729227488	0.916716560179534	0.951911856052015	0.953503487480771	0.930356207793026	0.953520915121198	0.933747579658347	0.953106709320938	0.941760741977349	0.922394205296433	0.906396487274533	0.928460969183008	0.897991655702765	0.573067466445573
0.918057887406795	0.919815471757789	0.913684778773371	0.905827938497843	0.938543603884242	0.957953918257189	0.924751820909684	0.914368717517668	0.927364833538056	0.922670738148942	0.946046610749507	0.914603072478792	0.929075503265341	0.930235993248345	0.922098838192358	0.945266878465548	0.934552774558043	0.934875800538588	0.918901630487556	0.916824653973571	0.952016661037863	0.953535773189685	0.930414341676038	0.953542413466575	0.933711571141320	0.953136423499216	0.941842736394993	0.922572811317451	0.906413786209539	0.928576222260441	0.897984363711889	0.572943746433746
0.917993826168079	0.919828132267440	0.913753077597637	0.905823415841916	0.938626196633348	0.957870469961169	0.924918403797324	0.914333913773282	0.927391819848352	0.922659060159756	0.946105604079547	0.914631472924003	0.929107268768864	0.930159393934927	0.922158653049870	0.945248138010893	0.934478120120413	0.934875145878827	0.919034126823475	0.916890585803461	0.952110301067058	0.953686560143006	0.930526696353358	0.953513401620436	0.933671421440373	0.953226666299357	0.941951798389210	0.922636919454509	0.906454138809952	0.928665598950632	0.898011428363853	0.572780115883214
0.917926717755220	0.919783982789126	0.913820744091798	0.905763253976058	0.938648083327730	0.957786801544428	0.924956168966304	0.914288591785557	0.927412792360375	0.922742666077567	0.946150781133244	0.914617953939924	0.929145196014841	0.930156873561538	0.922219877790728	0.945263734676781	0.934441598522628	0.934809350113198	0.919017321248346	0.916883607940003	0.952184086151469	0.953695745859112	0.930663215464655	0.953575240967468	0.933772378164644	0.953345150577192	0.941947334543360	0.922599263132957	0.906455287511480	0.928642397528965	0.898068218760694	0.572612798317780
0.917769960474459	0.919681321026277	0.913812024868583	0.905703317845412	0.938737928912113	0.957726143724020	0.924919557089507	0.914219983934676	0.927463781914806	0.922745012346550	0.946066862016873	0.914652743650387	0.929161384250822	0.930223905459333	0.922212354428629	0.945290650876438	0.934393140527887	0.934883839888929	0.918994294860686	0.916887632223197	0.952042458218071	0.953702598805663	0.930703876105341	0.953543312717564	0.933756689195712	0.953413231729004	0.941971911544248	0.922553432562054	0.906453694791193	0.928691262882145	0.898044868127014	0.572480905432819
0.917672478769831	0.919593142890998	0.913813516991103	0.905687910302010	0.938808419025313	0.957626141219363	0.924896170301378	0.914141900665670	0.927367089174326	0.922769986946537	0.946038335230541	0.914543560668350	0.929084521566539	0.930280722370657	0.922174269391369	0.945211430100084	0.934278033765797	0.934924397935368	0.918972262185000	0.916891519618836	0.952040014341440	0.953617416950500	0.930665797399671	0.953513242900983	0.933745176354321	0.953473881298598	0.941990995909545	0.922582201399473	0.906467344054326	0.928650572927637	0.898042755809225	0.572373112080129
0.917599323738854	0.919554955813012	0.913762544075042	0.905561335120579	0.938877924722111	0.957540283792304	0.924838894630108	0.914011608928329	0.927255870179024	0.922643285590231	0.946005432925360	0.914475271652916	0.929144688230261	0.930245000390854	0.922119029195914	0.945096893447205	0.934164708170902	0.934955836260887	0.918861404046449	0.916707601553648	0.952036328963752	0.953570870506052	0.930567206969422	0.953509834218776	0.933733900239764	0.953518569645294	0.941953448083003	0.922642621828197	0.906454001257956	0.928647764842411	0.898036167084109	0.572117813702213
0.917547778493237	0.919418704545101	0.913804638662330	0.905567131902369	0.938907560590658	0.957498765399440	0.924749279023976	0.913874258149915	0.927088384416993	0.922513674315115	0.945884741303762	0.914398607622584	0.929050063901140	0.930181078208562	0.922031289649272	0.945062349191923	0.934136928887205	0.934928063107728	0.918827430778997	0.916567014248187	0.952026636863925	0.953487904058261	0.930476662022476	0.953587994938356	0.933614277069721	0.953400261570245	0.941879627398464	0.922467981318952	0.906401521754850	0.928608344031290	0.898024536995515	0.571880708402035
0.917454400056594	0.919297982878918	0.913728059400187	0.905725616385907	0.938897136338371	0.957402007880186	0.924638927405848	0.913778040034708	0.926887855836676	0.922342704927631	0.945848016629332	0.914342571914521	0.929011293392091	0.930107722928519	0.921945707485568	0.944937261823978	0.934074300260965	0.934865192178320	0.918740777733937	0.916364210675694	0.952058320529135	0.953469452400123	0.930312124193885	0.953586507163438	0.933463184811807	0.953364700065281	0.941679343481531	0.922399993585677	0.906349053149556	0.928484418220016	0.897921939207649	0.571623171767653
0.917455878890173	0.919223961101101	0.913759024132655	0.905820642503578	0.938733506604172	0.957461472039031	0.924608054775382	0.913709238037622	0.926684474161174	0.922228581677740	0.945825460353222	0.914259569786719	0.928904750131097	0.929985620818673	0.921911354864386	0.944911173690843	0.934123670659646	0.935006235580615	0.918645042858022	0.916220941425089	0.952025465215175	0.953451714988729	0.930180428088953	0.953574632874174	0.933364110660334	0.953339413901903	0.941519201284618	0.922335212175871	0.906324712774802	0.928344634509241	0.897843027451591	0.571387964859586
0.917509036287812	0.919312056446088	0.913684609656410	0.905830028593546	0.938734500035839	0.957541575852835	0.924570620144204	0.913631858644102	0.926582156674109	0.922132511210479	0.945793145667898	0.914186910964589	0.928875372667423	0.929882931164162	0.921862320000066	0.944833016658356	0.934154638301424	0.935124548825674	0.918619033972801	0.916132076915834	0.952072994594025	0.953476308447568	0.930044983807658	0.953602688838244	0.933272200635407	0.953343664103918	0.941484405475651	0.922178125351661	0.906354020773978	0.928244754399972	0.897784323076870	0.571049921425580
0.917586197625805	0.919345960233773	0.913733715371220	0.905760862120188	0.938714707739127	0.957496240682830	0.924486995762719	0.913581664670376	0.926521829749681	0.922154512018087	0.945788735715832	0.914163285007119	0.928783404310944	0.929779294077942	0.921841350347337	0.944769244624012	0.934229258688030	0.935013751603354	0.918511234247263	0.916070977761631	0.952190386070944	0.953429744509560	0.929997603524176	0.953692389683193	0.933341970976221	0.953458108065327	0.941431735874731	0.922101397756381	0.906345687564222	0.928168733848804	0.897695388695350	0.570758250613648
0.917602165818676	0.919448082864187	0.913778631519079	0.905737143834324	0.938752726259386	0.957602842583798	0.924388510829714	0.913691669267952	0.926523948882311	0.922065749414066	0.945746063636031	0.914314993661419	0.928745696580121	0.929835886210945	0.921859570084379	0.944740990096447	0.934340864811030	0.934978684197952	0.918403239930855	0.915998793564580	0.952154709694590	0.953438289499993	0.929891352653902	0.953670405723446	0.933281131337295	0.953532312531606	0.941404514212029	0.922102577527661	0.906291000050217	0.928179428608517	0.897564046211381	0.570587995461101
0.917625793763536	0.919528575542519	0.913877199752136	0.905787175683279	0.938789994361859	0.957670235241582	0.924324922967953	0.913808898834469	0.926444411406723	0.922027899186303	0.945783807408943	0.914399281664747	0.928692928496427	0.929889232151393	0.921824785899435	0.944712786379331	0.934392494378625	0.934975428851533	0.918359362894842	0.916010154851997	0.952183456691322	0.953525106192901	0.929784339976945	0.953769210383161	0.933347513855875	0.953588951375347	0.941388138949217	0.922167947868451	0.906220770655711	0.928140887447081	0.897567732407449	0.570468662946340
0.917602362124603	0.919607728495342	0.913856115238991	0.905692447415739	0.938829565004027	0.957732801349177	0.924288156155574	0.913790906502782	0.926387389985349	0.921926935619802	0.945814715822743	0.914439636824866	0.928792655631495	0.929964419644943	0.921790566690759	0.944690546407286	0.934380911974098	0.934997095656233	0.918348001738870	0.915886426654531	0.952193248173220	0.953581354746069	0.929696483578979	0.953740932296189	0.933470240115802	0.953653785421654	0.941301257727377	0.922277435181964	0.906118354524753	0.928176624691443	0.897614220698484	0.570199902790726
0.917705581651990	0.919661363893099	0.913977085021140	0.905636382017576	0.938861618067014	0.957908248153681	0.924255655936283	0.913888692956743	0.926317985346834	0.921870243590647	0.945793093353241	0.914382215383017	0.928687535111938	0.929966046422850	0.921692464664754	0.944709565032364	0.934403288429201	0.934935032876581	0.918378788983057	0.915802462123487	0.952151318923271	0.953618563587099	0.929649576284983	0.953783385514510	0.933510559043055	0.953579552287859	0.941276730540315	0.922236826544120	0.906054394671847	0.928104361883290	0.897652822559830	0.570063869162003
0.917798848962481	0.919657317110415	0.913950406975156	0.905594448759425	0.938844755686847	0.957997342625166	0.924223037600729	0.913972404638746	0.926325012219974	0.921863342468182	0.945851264104997	0.914434362704949	0.928615702939947	0.929987245114181	0.921681448546905	0.944655453780871	0.934416235464960	0.934858096624566	0.918417225761971	0.915825703162145	0.952171528214860	0.953650319697891	0.929617400786408	0.953755916643995	0.933511001521882	0.953501104515834	0.941162050784223	0.922298411530289	0.906056546409375	0.928070384589677	0.897671606503594	0.569950186071259
0.917892859270919	0.919655956182469	0.913913508454992	0.905587956011237	0.938684349729445	0.958047127358839	0.924200290682543	0.913858716110388	0.926338591050859	0.921940888090950	0.945916147736220	0.914464995640130	0.928513626324995	0.929906973735762	0.921752234128064	0.944671708701648	0.934517749340907	0.934898341166353	0.918393609617086	0.915873794328759	0.952208056057887	0.953665646774960	0.929641327196127	0.953717215702261	0.933488009584161	0.953464249850377	0.941139656340078	0.922432508735298	0.906070956623008	0.928136150287095	0.897608232940080	0.569826108936669
0.917877044073427	0.919677083292310	0.913827530439757	0.905639553877488	0.938744357689391	0.958093486740882	0.924269963122134	0.913761401752654	0.926316370160921	0.921894090619316	0.945984295679520	0.914510766776967	0.928515422333745	0.929856563742521	0.921813684088850	0.944607695273635	0.934496198581824	0.934932732548728	0.918482473000570	0.915899866213281	0.952270764852407	0.953847778189728	0.929679638283945	0.953690747489170	0.933450674434019	0.953520839045369	0.941138116161424	0.922413160823474	0.906135739699516	0.928180229054678	0.897580447605425	0.569653722537731
0.917873219651413	0.919687879688294	0.913794639374258	0.905657611804112	0.938734501210944	0.958096615462419	0.924298243534539	0.913707145094485	0.926285491362539	0.921923002014161	0.945993952489727	0.914503377107184	0.928559459724246	0.929877611895926	0.921846599227997	0.944584055917129	0.934471364169297	0.934903129031268	0.918460533032995	0.915892048539712	0.952306917232977	0.953917725778719	0.929694959328773	0.953771626210703	0.933625782779758	0.953629335865121	0.941052535032553	0.922337382474679	0.906232002084180	0.928120466656913	0.897603535080474	0.569510838469484
0.917864688436727	0.919739713926527	0.913773006456549	0.905682740054392	0.938744085552271	0.958150455229713	0.924269881729896	0.913749553312167	0.926354928907928	0.921969198419769	0.945867157537890	0.914545316148829	0.928629439853024	0.929987571885685	0.921811384963000	0.944607329814882	0.934443423320133	0.935022432471000	0.918459275780078	0.915934297983153	0.952093432404483	0.953931460866977	0.929669326855041	0.953713678837024	0.933684123270145	0.953688974093156	0.940999027531145	0.922238502355366	0.906328195291670	0.928167128365405	0.897575589518216	0.569429122936744
0.917866885655608	0.919755790825233	0.913824158404225	0.905725997625402	0.938751637427020	0.958142131060599	0.924260922143222	0.913846588750123	0.926326774065035	0.922077911482339	0.945765639037758	0.914470670115928	0.928576286371512	0.930078194347199	0.921774651050384	0.944576102997517	0.934391128893011	0.935107104239233	0.918429382021771	0.916007027791163	0.952069230077977	0.953867432604977	0.929652680191085	0.953748481626396	0.933786193226826	0.953742320778630	0.941023756875066	0.922236189519903	0.906393606147951	0.928130139330586	0.897544841565738	0.569393436692544
0.917785875423979	0.919798127065598	0.913840798314329	0.905679335609436	0.938743401036985	0.958127884299872	0.924232599104141	0.913872534673828	0.926385294566883	0.922066950477238	0.945704483782955	0.914465117348188	0.928617112845457	0.930093309630953	0.921748138450155	0.944561830166974	0.934365299679362	0.935175199507255	0.918310289015473	0.915975325558555	0.952026585807334	0.953911126531737	0.929669499223462	0.953776260404134	0.933881741672726	0.953771826293767	0.941039015523257	0.922319400590166	0.906368611799847	0.928175221550567	0.897507262315586	0.569219601800240
0.917651034156010	0.919737825728415	0.913912442579352	0.905721802820470	0.938712956885040	0.958135681354030	0.924165829802568	0.913876153290308	0.926384246469448	0.922058272107056	0.945560355979182	0.914480996495356	0.928524154867301	0.930037047258096	0.921691877434387	0.944651859418871	0.934346723060480	0.935122173541723	0.918320344948783	0.915992173968949	0.951960289041516	0.953917777800155	0.929724413625638	0.953815783610250	0.933908775795086	0.953675107429593	0.941075537014482	0.922232024073980	0.906261903326341	0.928177667572482	0.897488991571792	0.569084805799819
0.917431135486348	0.919614024053183	0.913785627806104	0.905833715660988	0.938649181342641	0.958039206320879	0.924155862153899	0.913842091962706	0.926405800202362	0.922051269182959	0.945513421889168	0.914499098136898	0.928511470529671	0.930009366637283	0.921709903636196	0.944612882910697	0.934218816593046	0.935002834704786	0.918311002906351	0.916009232836912	0.951953775173047	0.953922435257580	0.929720150404416	0.953742518296135	0.933947477904635	0.953619798571972	0.941101307361423	0.922254503600316	0.906125763975426	0.928158853400679	0.897479887941131	0.569070869322260
0.917250080612350	0.919484896155445	0.913713096971240	0.905922539294594	0.938461273631197	0.958017605182592	0.924230949864101	0.913796553121534	0.926401232307990	0.922113397967973	0.945456766125676	0.914471038048437	0.928514085315959	0.929950393222477	0.921782079791859	0.944561724371196	0.934197087490550	0.935064635491614	0.918299055591916	0.916053614889712	0.951870590853081	0.953913025551671	0.929710587844576	0.953612727757284	0.933982506131422	0.953549259570365	0.941116454022976	0.922300943201531	0.906061280854950	0.928141512069453	0.897502812083281	0.569085575685178
0.917146307953128	0.919468339937672	0.913577015953543	0.905939983462323	0.938439728320527	0.958008443727057	0.924232429910913	0.913792405479459	0.926444728192126	0.922123021098678	0.945395816097002	0.914427664382203	0.928554491918714	0.929912058183843	0.921782695243221	0.944472130555025	0.934123705930176	0.935152050901363	0.918313531059388	0.916082668889905	0.951851951361348	0.953898854085804	0.929689769436253	0.953504790126100	0.933970602206684	0.953478134880692	0.941159976311280	0.922246417631387	0.906073739559202	0.928121523758183	0.897521689979343	0.569013275187985
0.917155299134349	0.919352114943996	0.913516771512412	0.905866961814244	0.938412621411139	0.957881193917634	0.924179725052437	0.913722094021944	0.926414630696078	0.922166062310169	0.945468452138212	0.914382684226788	0.928549593641466	0.929843576384356	0.921781968865289	0.944478503069116	0.934017984071844	0.935076752186759	0.918234847818238	0.916025527530514	0.951946869249945	0.953826752553286	0.929695821472254	0.953493836145988	0.934037695013554	0.953510383054260	0.941140367723870	0.922214109123288	0.906119841918072	0.928022314119573	0.897456965665018	0.568956969891264
0.917116152633075	0.919359411509175	0.913461394805272	0.905839460385006	0.938460954543830	0.957920836994798	0.924119102345321	0.913751221397739	0.926393561576565	0.922113863586708	0.945540445931781	0.914454530915569	0.928594296374869	0.929871929205598	0.921829438899594	0.944538249928482	0.933977154936399	0.935055255952435	0.918168525606115	0.915944819112305	0.951922762744005	0.953830964021666	0.929568757534612	0.953346273244166	0.933974802087089	0.953528789187383	0.941104699980718	0.922200349034764	0.906193662550781	0.928008460122125	0.897330695005379	0.568959106643934
0.917105163620251	0.919401278516801	0.913477483698303	0.905867699928779	0.938520231154505	0.958021143723941	0.924019636613906	0.913767691564100	0.926314934084462	0.922108386497035	0.945591101863709	0.914491637445491	0.928549965688409	0.929916870965076	0.921862265538527	0.944564731555496	0.933980055812132	0.935012348403646	0.918137886723749	0.915987658543945	0.951996338618825	0.953873130619622	0.929465000458901	0.953293968680276	0.933992551960287	0.953522325402593	0.941052331496428	0.922200145678843	0.906231423551108	0.927934668600126	0.897262187230765	0.569020119669229
0.917082461407999	0.919444372970239	0.913443517420603	0.905818819769358	0.938559196394898	0.958067834331745	0.923900841850238	0.913684408772475	0.926293031908484	0.922065753277906	0.945545792313016	0.914572065013989	0.928654450030305	0.929939811492629	0.921878497122178	0.944604692531909	0.933991904390923	0.935004472649330	0.918095779658930	0.915940891885164	0.952073067369790	0.953898737232360	0.929395916311114	0.953118074055972	0.934010280637028	0.953534929167238	0.940973210759608	0.922278431989637	0.906199763618892	0.927994344044306	0.897208600145444	0.569001926353185
0.917183987180931	0.919481031772378	0.913551781604215	0.905820762578294	0.938623898021427	0.958194996266627	0.923852298497193	0.913751466029260	0.926278723877369	0.922032359887185	0.945421120179955	0.914550183334652	0.928596573160429	0.929915588186231	0.921774927226228	0.944643467200326	0.934057582411714	0.934904076180424	0.918095726619568	0.915902595929277	0.952108010793631	0.953956946445301	0.929370740454537	0.953121691785067	0.934020297659248	0.953414201996596	0.940971558172353	0.922192897194236	0.906198714268411	0.927952942067851	0.897177340522662	0.569138687773641
0.917266527406391	0.919500323466031	0.913531214968654	0.905759055022695	0.938675090470411	0.958215534475129	0.923908673802051	0.913863642291390	0.926352569880402	0.922067704955675	0.945405062851295	0.914627689677169	0.928612739504703	0.929874874782929	0.921735288760985	0.944615218355414	0.934129732582438	0.934804251975012	0.918150213588251	0.915975596174183	0.952181934623861	0.954029923247806	0.929403132195390	0.953109669684645	0.933993610884552	0.953303179512365	0.940924096184482	0.922271102095912	0.906232409049849	0.927958268604689	0.897211355585900	0.569229602616006
0.917299371827362	0.919524778930011	0.913543816829240	0.905673204081168	0.938616045131937	0.958181805295674	0.923972091299875	0.913835159444567	0.926428816108171	0.922170160514355	0.945472482099615	0.914616495789177	0.928619872621253	0.929690058569396	0.921777846358351	0.944654085336883	0.934218718482953	0.934786626603250	0.918208812994944	0.916070121256712	0.952217691507725	0.953965030582136	0.929517890850551	0.953052306830326	0.933928829132312	0.953210080052878	0.941031631481553	0.922423022013512	0.906158445791711	0.928054283483858	0.897211285663833	0.569275632925918
0.917274136274600	0.919541400206194	0.913560004845968	0.905607989435572	0.938693214691877	0.958086220392608	0.924138061324243	0.913832170834571	0.926489317722018	0.922152642790666	0.945562771603291	0.914606187795153	0.928656044829928	0.929531552986440	0.921786109783233	0.944659133082832	0.934149733077192	0.934803674010285	0.918376292701947	0.916144337692883	0.952254960452050	0.953997519470515	0.929699308579882	0.952955324130842	0.933855127356989	0.953197294692939	0.941183131153541	0.922458710478954	0.906122439418539	0.928128152650653	0.897266177454022	0.569290796186497
0.917234877554043	0.919559752335246	0.913559248585015	0.905493613346924	0.938706689356227	0.957963640974571	0.924179770892061	0.913857120276922	0.926553702143084	0.922244687389586	0.945612263783475	0.914595476844853	0.928721943557055	0.929485609709085	0.921831323167996	0.944710505790347	0.934088489242130	0.934770094591787	0.918401831260226	0.916178370108680	0.952253985740839	0.953898541085288	0.929882255646835	0.952972162605624	0.933943530449984	0.953226077431924	0.941224078009814	0.922455752934489	0.906111225252552	0.928144400630964	0.897362816831822	0.569310087884257
0.917131954507068	0.919523155047263	0.913535554813390	0.905382355108655	0.938787243226264	0.957889895900362	0.924148506163846	0.913884138197823	0.926705507175552	0.922323549710382	0.945559063507073	0.914641750417993	0.928787967044842	0.929549263065052	0.921863299731173	0.944786042351948	0.933999293780997	0.934866318084348	0.918460505820357	0.916296503783004	0.952050647104872	0.953804500652428	0.929985053170907	0.952944485829866	0.933943951498177	0.953236903178291	0.941315212186049	0.922470287629806	0.906142663347584	0.928266468879177	0.897412514596385	0.569408674024184
0.917083553234004	0.919449053734628	0.913529513139283	0.905299864188625	0.938853493930294	0.957759794136209	0.924188466673625	0.913883679766639	0.926728974656643	0.922447335121103	0.945505789416700	0.914546094739927	0.928752619679231	0.929635301066146	0.921894984704800	0.944780336713522	0.933854844156019	0.934921025302209	0.918546940067884	0.916424612121283	0.952003312188332	0.953623674676974	0.930021777650025	0.952969034511000	0.934000642374407	0.953269828540754	0.941425747033192	0.922548822313962	0.906188667239907	0.928325185956729	0.897522300606724	0.569566446652063
0.917057296663707	0.919417353879967	0.913463988886797	0.905108537341506	0.938913047194286	0.957629764872964	0.924236221887157	0.913824569364565	0.926796107693319	0.922434900113546	0.945456232059402	0.914515466953688	0.928856017759707	0.929669914538425	0.921903835608764	0.944742868584026	0.933695457485023	0.934985393007507	0.918561610599584	0.916413604219547	0.951955952938251	0.953492555094588	0.930037132429182	0.953070275300072	0.934061490251979	0.953290690674560	0.941499010813693	0.922660705060574	0.906212725056850	0.928418194028266	0.897639510716983	0.569601189716273
0.917048026218472	0.919279935195462	0.913441155783892	0.905058729872553	0.938914751343566	0.957545771052578	0.924255255171359	0.913766227916373	0.926821622487817	0.922444642205233	0.945345610278700	0.914522073737209	0.928825451532280	0.929659041391302	0.921890891743693	0.944781419843206	0.933632240769410	0.935020226967707	0.918664853704213	0.916444039325049	0.951950912065869	0.953335674659269	0.930094226248431	0.953251868294546	0.934025581316028	0.953153882771905	0.941540958431677	0.922570951659342	0.906227755048699	0.928496907819446	0.897728812582015	0.569686740711388
0.916993826086569	0.919178411232394	0.913286138141302	0.905166373444809	0.938894879512952	0.957381528550777	0.924247134612815	0.913770058080572	0.926785034532298	0.922420450905270	0.945361661672443	0.914560566915499	0.928872004022527	0.929660204463323	0.921890990567945	0.944701267674057	0.933507879375351	0.935014443930212	0.918690664266885	0.916415434315707	0.951975795385624	0.953270684655939	0.930060735587867	0.953320651697522	0.933974865181519	0.953093599066849	0.941444479121909	0.922579488440560	0.906252880941310	0.928495910168241	0.897749288372167	0.569767906888806
0.917013598996817	0.919120436010940	0.913250846748803	0.905232549013453	0.938713904226882	0.957351492166033	0.924338920995260	0.913764062297198	0.926725756610337	0.922432213210544	0.945376226494785	0.914543217493443	0.928858326743287	0.929612654552040	0.921907757853922	0.944710907032173	0.933473660277849	0.935163175504844	0.918672870361655	0.916424457088320	0.951924709157332	0.953225612739312	0.930063360440582	0.953323763161473	0.933999660097040	0.952984472121993	0.941378366730863	0.922575806912801	0.906316899419009	0.928468494569766	0.897803097910599	0.569881867150296
0.917070747512214	0.919183643261051	0.913142658790634	0.905220894479356	0.938708913117451	0.957336921760801	0.924405165062307	0.913720771829783	0.926751396942302	0.922427394279582	0.945399173598904	0.914522599070350	0.928875926034016	0.929573733602116	0.921898263208170	0.944692177301532	0.933428818686805	0.935268118058951	0.918738177223159	0.916449005562077	0.951965275814949	0.953241013609494	0.930055876689068	0.953312630961386	0.934003761389658	0.952886560893600	0.941417362913143	0.922479374367750	0.906453226249010	0.928470627749629	0.897868161809933	0.569897161148941
0.917163607499183	0.919157875519486	0.913152910932509	0.905161565514249	0.938658203867082	0.957220182326085	0.924438098293978	0.913648021030138	0.926757410797642	0.922518048200046	0.945424599145084	0.914538254252850	0.928830522038749	0.929488175463199	0.921902996303761	0.944676994014714	0.933434549086765	0.935110528856324	0.918707907624805	0.916447457273966	0.952069060285706	0.953195210026021	0.930090918545598	0.953379307953185	0.934116181235485	0.952903535196551	0.941425543349552	0.922445436971299	0.906541462256365	0.928457333095445	0.897853741725969	0.569979307960791
0.917207950038246	0.919177452209253	0.913165131166602	0.905169690692923	0.938655695875460	0.957262612081827	0.924401405465855	0.913735218976314	0.926800443698978	0.922486134648572	0.945404533197119	0.914695839838740	0.928848930298082	0.929554959856913	0.921949803611123	0.944678128706970	0.933502887843404	0.935028093869818	0.918618319976879	0.916423010801219	0.952020948943703	0.953221673766633	0.930062206269709	0.953358453183536	0.934079230319984	0.952935638584570	0.941434099145449	0.922434592548201	0.906533019781234	0.928503012895991	0.897738865574694	0.570186280845347
0.917253445073236	0.919171194224395	0.913252275151165	0.905237364088975	0.938660099759823	0.957291116588018	0.924345000831127	0.913820308589661	0.926755513877788	0.922468069570696	0.945397872577892	0.914724780275125	0.928832995938854	0.929608144726351	0.921964597029320	0.944656814334550	0.933566354530339	0.934998210099335	0.918598689906132	0.916478783135417	0.952016408054096	0.953339656979971	0.930020815250654	0.953486179146358	0.934105134014697	0.953003889931344	0.941442893504694	0.922471883597893	0.906494415297087	0.928471253755270	0.897717853514203	0.570456509127708
0.917275339568735	0.919192233032939	0.913235605935095	0.905173881911180	0.938655677864820	0.957321698990913	0.924288156789085	0.913764841306318	0.926696017545300	0.922357360101983	0.945365071843505	0.914731929867421	0.928969682248416	0.929670741391923	0.921945220862093	0.944634337186175	0.933572216416640	0.935026810046903	0.918572187950883	0.916386566294127	0.951978361232914	0.953403235981951	0.929972657170165	0.953468702357024	0.934164846361757	0.953108888310307	0.941365785270438	0.922572333934275	0.906394715958156	0.928515964604367	0.897752158226100	0.570590456069704
0.917401221483186	0.919229221344984	0.913361694552664	0.905153191271503	0.938650367396394	0.957470004638814	0.924256007206182	0.913868296642483	0.926621834736998	0.922307359758296	0.945255911432162	0.914678216600238	0.928915659797149	0.929687688884213	0.921834810165187	0.944643852604583	0.933668169249566	0.934964942415510	0.918579008488092	0.916316497185193	0.951900933189433	0.953424228005162	0.929920134754181	0.953536267243075	0.934158512097232	0.953077792345432	0.941357333697345	0.922547026011785	0.906313376110743	0.928431286775552	0.897780993650166	0.570791533297343
0.917504753073889	0.919242379292630	0.913367408684141	0.905164654353978	0.938615991163854	0.957537826800600	0.924221830451671	0.913980671438940	0.926656264330411	0.922336811425805	0.945230655519694	0.914756012439894	0.928892269810109	0.929762556965662	0.921787872074903	0.944620280588423	0.933777396292281	0.934906428963764	0.918586897772231	0.916358443219720	0.951889505520838	0.953431692019505	0.929902705963095	0.953532614178793	0.934087190847452	0.953037847294228	0.941290160505462	0.922649841778117	0.906258177899011	0.928375751837961	0.897806257637860	0.570977186235606
0.917597119688049	0.919240773336616	0.913358228914162	0.905199836264472	0.938460532217145	0.957598669046655	0.924186124691633	0.913935063025166	0.926707528410231	0.922463149649661	0.945225919333326	0.914795458241624	0.928837389393438	0.929745174726598	0.921843719205665	0.944716848234759	0.933946202433779	0.934969365951106	0.918530560043848	0.916427422043247	0.951933238775091	0.953390816683615	0.929955427441285	0.953512169555879	0.933979859038593	0.953029822499972	0.941318378658852	0.922830498371772	0.906182141719040	0.928389696799874	0.897775055326861	0.571123601311553
0.917595816372134	0.919264540378575	0.913308914897382	0.905259558819825	0.938484514890053	0.957660239511242	0.924251661589483	0.913891234999772	0.926733697615502	0.922452692139333	0.945227273520329	0.914842018307408	0.928894467119399	0.929755894100306	0.921903950005900	0.944780563522986	0.933952520885384	0.934990815800624	0.918615515792804	0.916476153873599	0.952032654883133	0.953474814716079	0.930021900797590	0.953492332861067	0.933827839131795	0.953121939941256	0.941365317796141	0.922882982682765	0.906165877649195	0.928371823112274	0.897798376243792	0.571230292263626
0.917591588431310	0.919273616383966	0.913308345284737	0.905282163054516	0.938434102320547	0.957653719440589	0.924291503477107	0.913866682023661	0.926698328951902	0.922480762927785	0.945198413500132	0.914831400201575	0.928996542075739	0.929810101548804	0.921936358436463	0.944877841900822	0.933948660726447	0.934934563647369	0.918628909243642	0.916440333545670	0.952103259144338	0.953435728600289	0.930076041027251	0.953569956936029	0.933887133350668	0.953216903705507	0.941321176557358	0.922835393403302	0.906213446752226	0.928271634410198	0.897882371549406	0.571396161483531
0.917556766092161	0.919270565350463	0.913304574187707	0.905278601039693	0.938447159720209	0.957662201701642	0.924289315098705	0.913901660016465	0.926735227176962	0.922504790013024	0.945116791941987	0.914849710859753	0.929100921206858	0.929938090422569	0.921918074029499	0.944994959895325	0.933928017637467	0.934992318943925	0.918694910164617	0.916430479999417	0.951940728615352	0.953389306496550	0.930089027561268	0.953514588730638	0.933836199329680	0.953249126018881	0.941303739901581	0.922746039544442	0.906266642325301	0.928331192120917	0.897881959881268	0.571664784462106
0.917562111107926	0.919242193004451	0.913338803858230	0.905268504445390	0.938446939642333	0.957609120249036	0.924290772939166	0.913940613612688	0.926671566453918	0.922584984287945	0.945109540395096	0.914748757623237	0.929054035143534	0.930069429613548	0.921911599600376	0.944971088317365	0.933882752255913	0.934986197230796	0.918731427273858	0.916465116967936	0.951939979932390	0.953301226893852	0.930122759923075	0.953557729979135	0.933866707590166	0.953290224828470	0.941349981718619	0.922727533994723	0.906305003488234	0.928309176755598	0.897882201954686	0.572033205821627
0.917528024075682	0.919237224871524	0.913335064494545	0.905141887810473	0.938459336537229	0.957570663767690	0.924282225945951	0.913918641880331	0.926704332473396	0.922575717923779	0.945143223885676	0.914698518703414	0.929112250863648	0.930109712262775	0.921890065251395	0.944952553641558	0.933867841360642	0.934910916441579	0.918649318913968	0.916415634791138	0.951919976081598	0.953364067880379	0.930189703421673	0.953600819907403	0.933914297977712	0.953311275616812	0.941395498637403	0.922805612617644	0.906274084778241	0.928389249910795	0.897868715502802	0.572326939824709
0.917452354361452	0.919151115031429	0.913402370372379	0.905119673704101	0.938453285668834	0.957610785507500	0.924253221153564	0.913887951373063	0.926670460818769	0.922590897228664	0.945104771553348	0.914673335454472	0.929030460365985	0.930101418725283	0.921837146435774	0.945019959572818	0.933878507730345	0.934750576126117	0.918670623042098	0.916421356665324	0.951885215889062	0.953420540537728	0.930279612187595	0.953645080338852	0.933920597186110	0.953209502413086	0.941444421577381	0.922715767801290	0.906225274685399	0.928423717929134	0.897854488992251	0.572690662314261
0.917280121324764	0.919027576082485	0.913283192047219	0.905174216673124	0.938402072400023	0.957569900615144	0.924270632893781	0.913860012885276	0.926664639026042	0.922588304323436	0.945147453786255	0.914674793348425	0.929001282294925	0.930097058363717	0.921863743792780	0.944936845797158	0.933786044565789	0.934566761642654	0.918693817753883	0.916441315650421	0.951909808453589	0.953483288267487	0.930309145936252	0.953565383046854	0.933919212982696	0.953161536184095	0.941472971646676	0.922740487948440	0.906173612874835	0.928449858181644	0.897843355073947	0.573153114752736
0.917165826154833	0.918921449003203	0.913235402401151	0.905232674790626	0.938228883643692	0.957573504026257	0.924378302502607	0.913830437039296	0.926656405183581	0.922618529283366	0.945180488524825	0.914668910293624	0.928995560856144	0.930044938059243	0.921934527029345	0.944857889757884	0.933813389412789	0.934578995075294	0.918698347563020	0.916493614558451	0.951846398989760	0.953518368665192	0.930336575434267	0.953435553071991	0.933900687612239	0.953090337428956	0.941464322229906	0.922817290994052	0.906182329342084	0.928483204106253	0.897876825817172	0.573619700372492
0.917157515087868	0.918948412773532	0.913138561336129	0.905239287170987	0.938222129995248	0.957600076093625	0.924430210806726	0.913841327615603	0.926681062154791	0.922589305874417	0.945168701433203	0.914648854601013	0.929045090538065	0.929977135756724	0.921927823365501	0.944730743011337	0.933796304668749	0.934640770828617	0.918736853720113	0.916522501389355	0.951829699884571	0.953508773539010	0.930350779859835	0.953344933280419	0.933830130600061	0.953012870251807	0.941506586481934	0.922791736544916	0.906263904644762	0.928502250512624	0.897903641992412	0.573981879621365
0.917252093998080	0.918880045087797	0.913109008903148	0.905185452803028	0.938216635609249	0.957494601510384	0.924385866997843	0.913788235667982	0.926631975192691	0.922614642891695	0.945253334504071	0.914610500048799	0.929048855507355	0.929887308879500	0.921926246930202	0.944685124226047	0.933758584920945	0.934572887229113	0.918663705985401	0.916434468326244	0.951930403529226	0.953448090207132	0.930358027027991	0.953374260896304	0.933829691814724	0.953048928514221	0.941473984192363	0.922804277371416	0.906351009527429	0.928427053451723	0.897854952056706	0.574306269289026
0.917268307115971	0.918895798602645	0.913077678507453	0.905189027143193	0.938270469927716	0.957554045542294	0.924340442201067	0.913851236947019	0.926609459301472	0.922557534030611	0.945335778711697	0.914650954809994	0.929111893656811	0.929916287063430	0.922005820891504	0.944701346019294	0.933788239979323	0.934593837575527	0.918617565756959	0.916347656788780	0.951924689083535	0.953476968783519	0.930236895409608	0.953310931408683	0.933768338877046	0.953105016523519	0.941439830990817	0.922841686502278	0.906444395823141	0.928398074578927	0.897733008048449	0.574658767298385
0.917280472484394	0.918935988392162	0.913134735029990	0.905257766124714	0.938364635033611	0.957671517719133	0.924283164755287	0.913875828238825	0.926533322439132	0.922554896050466	0.945381169337598	0.914639129944366	0.929111410893388	0.929992871514011	0.922061103801121	0.944690662776603	0.933848439434107	0.934635051509008	0.918630980992798	0.916386400165872	0.952017617900067	0.953546743472066	0.930098833256307	0.953341643112487	0.933812020265587	0.953166514159611	0.941400564068097	0.922894517430619	0.906528563086364	0.928320505048154	0.897699124641405	0.575067702893096
0.917253398857728	0.918987163774226	0.913144045859969	0.905257851346669	0.938459426889422	0.957739625066987	0.924202385081559	0.913757214843949	0.926511364531593	0.922497548996439	0.945323578124627	0.914654613319225	0.929248661953489	0.930055516369390	0.922109905940883	0.944699882804617	0.933879206811618	0.934748987308992	0.918636591101589	0.916334242229819	0.952095469363813	0.953595375967026	0.929993067200492	0.953264537151727	0.933851955481914	0.953232807765292	0.941342015081304	0.923010594785359	0.906559823941647	0.928368140748366	0.897685480058395	0.575339997845310
0.917336252679553	0.919055757633000	0.913301467702589	0.905350559455831	0.938590912702426	0.957895428668071	0.924182499586451	0.913791880213490	0.926508412232903	0.922463797960233	0.945157853790026	0.914619092799580	0.929214758423597	0.930078601603547	0.922051915491198	0.944737487775310	0.933967940160052	0.934791225191461	0.918672510697049	0.916310744590639	0.952131812723647	0.953675559684904	0.929927363814935	0.953337097025906	0.933896894891948	0.953197523568760	0.941379389186111	0.922974662596206	0.906627775867403	0.928325467005249	0.897702637871039	0.575669547183554
0.917405006019619	0.919099669064437	0.913312320314699	0.905406187187698	0.938677003120385	0.957964086756802	0.924261230214215	0.913889955784633	0.926595977883716	0.922519060777232	0.945098270352170	0.914729314523340	0.929231856782794	0.930134083217306	0.922083352828060	0.944754015173051	0.934056204407156	0.934817151231599	0.918761277306095	0.916391675144716	0.952219969393976	0.953798482181200	0.929904353892694	0.953368333530924	0.933928019616791	0.953210825603893	0.941351160704306	0.923091754908753	0.906746087384389	0.928338343217552	0.897785084692935	0.575945987152775
0.917428508272112	0.919159449849923	0.913347111915782	0.905439437368121	0.938626164056175	0.957941801421872	0.924349265613483	0.913853296715555	0.926673380180252	0.922652859506863	0.945125529922883	0.914785597719753	0.929244123468863	0.930073620470944	0.922192394294940	0.944834814789889	0.934147531967167	0.934844096105174	0.918832903911901	0.916508147441546	0.952267962932550	0.953799771608874	0.929961082649751	0.953362382331839	0.933918223586752	0.953244556702112	0.941444178149289	0.923308065518241	0.906776610837990	0.928454894941879	0.897800610750856	0.576199283631132
0.917380716800154	0.919168765085445	0.913388646734494	0.905467950095619	0.938702884467671	0.957870108769395	0.924511231326049	0.913851445497520	0.926716702717212	0.922659055908301	0.945192145587757	0.914862841253712	0.929289071501419	0.930037119679642	0.922250550166345	0.944859670643676	0.934087490126194	0.934851415657707	0.918975340557414	0.916599503337079	0.952308363455947	0.953921545299211	0.930094998061978	0.953301654442535	0.933893203207577	0.953318465426509	0.941574908935918	0.923406576113601	0.906824724660249	0.928555525968291	0.897855803930904	0.576426808729091
0.917304260317523	0.919109321952703	0.913433229102074	0.905431369457249	0.938720990622529	0.957780842236383	0.924549775154705	0.913816857241139	0.926754897810300	0.922756984468587	0.945242136530712	0.914892429230774	0.929340595946782	0.930079268366880	0.922284942980377	0.944912431641499	0.934060166029603	0.934787129235491	0.918965318052819	0.916612236733487	0.952340618655414	0.953899665121410	0.930249577931554	0.953333645116738	0.934023597084684	0.953410788485850	0.941587999936743	0.923415043004933	0.906839739497073	0.928572962564225	0.897930536799181	0.576673369003236
0.917139725491356	0.918973749145361	0.913404462848305	0.905373231039025	0.938812335210590	0.957700650805907	0.924515078885207	0.913755649150174	0.926841675840468	0.922799370634916	0.945183743294131	0.914929163384963	0.929385283488106	0.930181847288633	0.922274123188737	0.944965485142981	0.934010555678157	0.934863204165054	0.918949050657708	0.916658151277327	0.952150603937978	0.953872792148873	0.930319799630285	0.953269444566965	0.934055638180187	0.953439668797301	0.941638032870711	0.923416613757610	0.906851453290216	0.928658475891537	0.897924761641039	0.576995202044011
0.917047692840082	0.918847845283189	0.913400990306301	0.905347354019742	0.938884922483480	0.957571169780039	0.924511425213176	0.913679864160478	0.926759396854392	0.922869353962194	0.945145963063611	0.914810456829965	0.929337923601458	0.930264508426973	0.922260234834220	0.944912610446880	0.933909592552009	0.934911042603403	0.918948551479705	0.916705019085404	0.952096514056829	0.953750994961870	0.930308463550937	0.953188153356820	0.934102874690194	0.953470712038204	0.941677054856290	0.923468747727535	0.906875242236213	0.928657468635869	0.897930813986594	0.577364497801919
0.917001015323393	0.918761344360119	0.913360354762963	0.905210939868221	0.938934303595883	0.957449802166312	0.924472438366345	0.913558652200332	0.926660127439194	0.922764613041505	0.945114460590522	0.914730319950493	0.929428294308521	0.930230816754024	0.922223330699129	0.944833538527970	0.933797695769192	0.934936255182135	0.918865760564035	0.916539590282554	0.952060538439497	0.953675840534049	0.930229669712415	0.953131661419363	0.934143066043913	0.953474804140823	0.941643264662104	0.923531701682776	0.906871045016992	0.928703825738866	0.897925341644088	0.577611797261691
0.916973401469531	0.918592394319978	0.913394671072658	0.905208396101354	0.938946967112900	0.957384409343729	0.924391199835925	0.913445091714961	0.926510491757442	0.922651343637763	0.944981022261169	0.914654528079242	0.929359627344351	0.930146599646656	0.922150863947333	0.944823890946169	0.933751978970687	0.934904104552447	0.918842174031327	0.916415150646540	0.952022344970265	0.953575401141964	0.930158095943210	0.953152938336651	0.934075171841278	0.953299859558710	0.941580430493772	0.923353733493460	0.906845977307066	0.928686242156681	0.897913273559056	0.577886234402050
0.916898745184769	0.918439937265779	0.913314247485675	0.905357565920011	0.938939690694328	0.957252497680301	0.924292520322413	0.913368032715451	0.926339220823383	0.922513730802527	0.944943931969503	0.914586905326436	0.929334806816596	0.930055485306275	0.922095104293694	0.944712657148493	0.933671512554208	0.934826492712571	0.918762451013644	0.916243816557204	0.952009236255436	0.953532683859213	0.930032604707003	0.953094374065981	0.933981444174787	0.953214558469419	0.941399934463582	0.923277451578890	0.906833804944185	0.928602141933071	0.897832944442040	0.578127255710584
0.916910350074601	0.918348513500865	0.913318986069644	0.905423220685910	0.938796326853870	0.957267943398477	0.924278552322173	0.913316950636714	0.926163551017768	0.922437985057076	0.944917404496394	0.914484537806779	0.929239341745923	0.929895386909541	0.922083859708342	0.944690428233988	0.933686151624878	0.934940174143983	0.918684241796717	0.916137077441512	0.951926335485940	0.953493199388452	0.929933964498693	0.953022779482224	0.933947966996578	0.953128717190846	0.941259280479620	0.923206290154961	0.906864715810378	0.928507118391397	0.897787517556424	0.578359743191856
0.916977166283670	0.918429738258915	0.913207195918951	0.905399619258503	0.938794512540750	0.957304648952698	0.924250936944014	0.913254800210056	0.926110230558870	0.922390161263691	0.944895856932441	0.914382492955561	0.929226543444647	0.929760402202290	0.922065316504717	0.944608284815712	0.933653839924121	0.935030244695480	0.918671339947373	0.916104580820117	0.951936527949990	0.953500135918206	0.929841014033735	0.952974360592113	0.933918186031130	0.953069436815243	0.941247468501737	0.923058655974152	0.906973077567366	0.928462233738540	0.897767197691761	0.578450697461544
0.917063400831437	0.918450215460109	0.913210040770835	0.905320540718395	0.938764637204564	0.957216877094712	0.924207689706846	0.913215111094243	0.926093926807907	0.922456245821085	0.944898965750672	0.914340093039975	0.929139250488469	0.929637932236368	0.922081340414975	0.944552947289344	0.933680070479571	0.934881781987008	0.918604505087882	0.916080024522656	0.952005574692537	0.953432784642335	0.929817035510093	0.952997570101644	0.934040579935583	0.953130323251075	0.941225882654613	0.922992510539543	0.907046976799566	0.928442253894322	0.897722906164682	0.578561174721348
0.917089440564799	0.918510690453941	0.913219527179797	0.905287676528270	0.938817095016003	0.957274589747473	0.924148137461696	0.913319431739344	0.926148043256682	0.922418555244652	0.944880040536164	0.914469398555138	0.929112649164283	0.929675413934253	0.922144519509720	0.944543782655341	0.933749761296598	0.934813368002549	0.918552910678737	0.916051063642593	0.951918702855816	0.953433415228145	0.929750098782124	0.952922077975832	0.934018691234731	0.953162698471383	0.941239173998005	0.923003206524957	0.907065565663966	0.928490062601828	0.897633910060753	0.578765395874294
0.917125721401832	0.918562690262568	0.913298496157989	0.905329188332490	0.938883018114871	0.957314201964898	0.924134511543892	0.913438426578481	0.926128702111955	0.922442737661159	0.944908396372387	0.914547931869833	0.929058965169940	0.929728426788117	0.922162259314273	0.944506644611211	0.933776875261811	0.934787410972387	0.918577506385341	0.916120630554451	0.951897922682762	0.953505136739449	0.929691614455518	0.952980386302593	0.934097555135341	0.953196372482321	0.941287705054998	0.923074319365243	0.907042182592296	0.928482179973443	0.897672639603895	0.578998450550452
0.917137291395467	0.918613829452189	0.913277720734946	0.905225170196673	0.938947277353878	0.957351686959162	0.924159039511317	0.913434065812324	0.926123433592963	0.922384481290486	0.944938744885741	0.914601193162143	0.929166498217637	0.929798088982645	0.922170200644199	0.944479665416946	0.933752691541253	0.934762629891002	0.918630004406826	0.916043553215782	0.951880338850874	0.953547482687718	0.929661458220488	0.952928197771706	0.934221866026927	0.953252151535108	0.941248528069495	0.923189287558927	0.906969762278473	0.928563363746804	0.897761469465593	0.579054345828545
0.917271079878832	0.918637852362850	0.913389762385144	0.905158620569773	0.939022590893586	0.957523237550826	0.924191261099326	0.913552431535677	0.926100936717013	0.922354529069742	0.944928037306519	0.914573115975238	0.929081944393372	0.929778265716370	0.922105146862769	0.944492674239314	0.933777955936819	0.934666214753210	0.918722952782209	0.915998543075238	0.951824786720509	0.953556201815756	0.929656474810357	0.952953778758444	0.934262910696232	0.953196636491729	0.941281248594893	0.923159352586503	0.906925540112293	0.928517375476095	0.897849243309726	0.579196786216138
0.917413719165430	0.918590324717064	0.913372668687059	0.905105403307849	0.939029927671703	0.957606492058376	0.924231682752741	0.913667102646719	0.926149733087653	0.922380690801853	0.945011921649199	0.914641661970975	0.929028364050467	0.929771801773454	0.922116918787621	0.944453029741288	0.933813933479679	0.934560997081634	0.918805827414859	0.916060141332813	0.951813217603876	0.953561167097848	0.929672677507378	0.952930161056027	0.934250914963204	0.953141062856013	0.941221932878489	0.923235151002410	0.906934620412942	0.928508763728789	0.897929514586381	0.579342408580708
0.917566782010127	0.918549123794156	0.913350562748503	0.905079443901415	0.938910426369016	0.957641998324333	0.924250917635588	0.913609579977764	0.926175668997796	0.922472345055349	0.945090955531275	0.914697962343266	0.928946012814808	0.929672950889489	0.922197797440440	0.944493687739570	0.933940077448134	0.934589567590329	0.918823686555143	0.916127812029963	0.951831655772966	0.953529024910304	0.929752418100565	0.952924389059226	0.934214685923508	0.953120966339413	0.941252895794752	0.923388297351055	0.906940810909020	0.928599732982927	0.897924258220261	0.579457328340444
0.917612557776156	0.918530993261607	0.913289003783245	0.905102478732536	0.939015154927300	0.957673838822547	0.924352734540934	0.913542693148226	0.926166578971784	0.922418576715257	0.945151372455102	0.914770861076393	0.928950814648835	0.929617669558573	0.922270617125876	0.944477542902328	0.933926924416287	0.934620723162193	0.918943626003359	0.916156484523886	0.951899729979070	0.953653875092985	0.929829639425331	0.952933915735307	0.934146446770975	0.953192742953639	0.941293633457983	0.923369094338859	0.907006132188266	0.928659445648206	0.897921394252078	0.579494550657820
0.917666991119744	0.918500323812117	0.913265964396894	0.905093182000715	0.939038149984251	0.957675608233544	0.924396754737873	0.913513265161266	0.926139946006172	0.922438233101528	0.945127451597126	0.914781861917872	0.928966463179250	0.929644289784814	0.922316242590614	0.944491827886333	0.933924738533394	0.934591176093410	0.918931140779348	0.916144683503657	0.951946499907467	0.953683766070900	0.929857633008491	0.953033055204206	0.934289289197023	0.953310814735872	0.941229828613335	0.923287403879440	0.907107253429093	0.928607371223761	0.897951519461732	0.579532286143380
0.917698163500060	0.918519069498761	0.913256185540456	0.905107226655177	0.939094177783190	0.957728639488027	0.924364982032691	0.913582501066642	0.926219172941465	0.922478480703154	0.945006571341426	0.914847717075751	0.928987684552180	0.929764585831956	0.922303447269548	0.944546557290738	0.933909546327481	0.934691876979505	0.918917941300151	0.916186850130503	0.951744622057152	0.953696639973709	0.929857777571084	0.952996680469056	0.934313890161736	0.953383157869759	0.941180523062424	0.923192716205838	0.907214285847449	0.928668858052109	0.897927309697306	0.579590752033596
0.917739699707297	0.918548035807014	0.913326114402668	0.905157691636517	0.939143278937243	0.957728185373845	0.924358535493483	0.913689388650800	0.926204000099554	0.922598452214581	0.944909022611613	0.914790921841831	0.928878056355506	0.929859725552925	0.922283969961611	0.944504164805046	0.933893616991857	0.934774137948843	0.918875357607005	0.916273347680976	0.951690037844024	0.953628144229623	0.929850246905262	0.953028932347635	0.934371159354468	0.953456913710588	0.941197246290118	0.923190969797187	0.907303159773548	0.928655120903544	0.897893948496863	0.579654368901083
0.917703058982463	0.918594504165330	0.913349531379563	0.905135623116092	0.939177407926162	0.957716814690337	0.924316923190105	0.913711710257010	0.926266788831564	0.922593595315463	0.944880982140321	0.914788475935991	0.928865614576026	0.929871270101865	0.922277180612237	0.944475388033935	0.933899809485199	0.934827886760845	0.918738573105292	0.916241056858070	0.951628924672367	0.953675817708997	0.929885168971500	0.953042726197974	0.934428705995845	0.953486755384896	0.941202613708065	0.923281572124516	0.907305038921593	0.928741028269826	0.897843949380867	0.579546836208110
0.917615470810983	0.918559023344201	0.913428184599199	0.905202544867251	0.939188701828362	0.957741488855428	0.924236191501535	0.913692602007717	0.926276950795148	0.922599198102790	0.944781076525238	0.914816024185321	0.928730474740027	0.929816407043111	0.922235050951597	0.944548374502817	0.933914267362187	0.934780757175221	0.918729575792440	0.916265763279294	0.951538832633036	0.953687491488144	0.929952778161893	0.953059169311211	0.934442672124361	0.953393262756230	0.941239735693096	0.923215043829416	0.907218910064877	0.928764721182684	0.897818901463148	0.579409450131197
0.917436251899412	0.918449511823995	0.913326844281524	0.905363228361865	0.939162403691428	0.957665749228893	0.924219949138396	0.913646932290685	0.926315729423021	0.922613821975846	0.944760302629547	0.914856938266660	0.928695470318887	0.929784706764274	0.922272896634422	0.944500100620703	0.933828976887547	0.934677131994147	0.918710822111682	0.916309364363461	0.951496488172291	0.953696668730814	0.929960863247855	0.952970721974791	0.934478127571493	0.953338861916152	0.941258302628057	0.923266821723722	0.907100989908407	0.928771995965127	0.897808232024940	0.579279762315687
0.917291363756786	0.918325427724460	0.913283038122368	0.905489647619858	0.939039504032096	0.957647445844687	0.924276946122958	0.913590438070593	0.926304196365839	0.922672183223456	0.944740675412693	0.914853594271122	0.928675978362018	0.929707756286470	0.922347888035825	0.944451064252288	0.933858715908830	0.934756839920642	0.918687151255954	0.916368995908894	0.951375896233341	0.953692741676347	0.929952790603569	0.952841586767723	0.934517201988144	0.953262863975732	0.941266232120619	0.923363123910399	0.907042348041955	0.928784319571795	0.897834166536040	0.579179016392386
0.917204801099499	0.918316030443548	0.913183754505279	0.905539122638795	0.939075901419644	0.957635798237678	0.924285549434981	0.913593516982002	0.926337698789154	0.922671459061885	0.944725644619378	0.914828885007529	0.928715845852742	0.929649595607591	0.922341415450138	0.944374505608378	0.933829686536132	0.934868612641261	0.918697699571272	0.916406290049018	0.951340311634259	0.953666651828412	0.929942891980906	0.952743507741848	0.934506591328524	0.953182610159245	0.941306883846788	0.923370449593554	0.907058411693967	0.928785680698255	0.897855583156858	0.579002925891743
0.917232788404217	0.918209375518617	0.913156575414803	0.905499982608500	0.939086280431583	0.957508248697326	0.924240654766984	0.913525243630301	0.926310694185326	0.922701999495157	0.944842065050137	0.914781319603409	0.928717766149478	0.929572894654545	0.922330926918358	0.944371435410646	0.933771817064568	0.934840754913615	0.918615912584669	0.916352868203105	0.951416764019114	0.953574439794175	0.929955419868763	0.952748383603934	0.934587793592529	0.953209275161983	0.941277202363871	0.923384728365848	0.907104823863768	0.928701150818595	0.897797855089376	0.578849684619612
0.917218407708275	0.918207722467760	0.913137705105728	0.905497356252001	0.939161402290638	0.957528550566362	0.924191007185290	0.913553483693042	0.926290374078724	0.922623296706610	0.944977839205021	0.914827362303480	0.928765212413688	0.929601739758706	0.922369659329306	0.944411899117779	0.933753180067209	0.934871670814045	0.918552280759249	0.916259769536437	0.951372448123301	0.953564933655229	0.929832355333593	0.952619848488299	0.934538420836355	0.953218776273988	0.941242707288057	0.923409214658043	0.907161504836375	0.928678916066425	0.897677589769989	0.578763170956828
0.917247714049036	0.918238898119217	0.913186085659020	0.905524930604853	0.939226721433384	0.957601386010034	0.924134521396553	0.913577902011997	0.926206151435596	0.922600312338610	0.945065809832663	0.914795032991542	0.928726018043917	0.929656124825379	0.922397173707729	0.944404223367994	0.933764167827417	0.934883099478694	0.918561099027484	0.916305325593128	0.951419266399029	0.953587001349752	0.929729987348566	0.952594293707286	0.934565970602759	0.953198526074390	0.941202268849365	0.923424262680972	0.907185143447367	0.928586887248471	0.897613552387377	0.578765695047076
0.917264775413518	0.918253254121662	0.913161399949294	0.905457296102381	0.939268900378921	0.957601916982611	0.924069070851484	0.913504543608947	0.926181590461052	0.922540698733657	0.945049766027085	0.914794912312551	0.928826899815726	0.929693722580456	0.922405071422187	0.944401373155156	0.933769560815804	0.934916678005438	0.918577220659033	0.916256136496836	0.951461981211375	0.953609303390657	0.929667435746786	0.952471969561503	0.934597607100821	0.953198700646842	0.941135053895215	0.923491144319136	0.907142267827256	0.928651516938250	0.897570896628238	0.578657059385547
0.917382328382537	0.918259116188340	0.913256458784234	0.905429644072682	0.939340376789956	0.957664914191884	0.924069931187450	0.913575754197167	0.926168136354800	0.922501765790611	0.944916449364682	0.914714408796122	0.928764203049557	0.929673459351250	0.922310104145743	0.944414010632203	0.933818514632254	0.934871147902625	0.918621511834855	0.916211956476937	0.951457601497108	0.953669583727222	0.929645805812633	0.952525884088888	0.934615473081094	0.953073447961023	0.941170889306358	0.923392774743472	0.907120651956513	0.928607065678823	0.897552211764946	0.578645983648486
0.917467418799261	0.918232582696452	0.913232094125287	0.905343373647699	0.939365518728582	0.957628511455482	0.924169931234035	0.913675369824299	0.926258464747438	0.922540276235070	0.944873356542285	0.914726386392627	0.928775196849117	0.929639327768712	0.922302282067232	0.944378792479330	0.933883351481163	0.934823613573450	0.918715430148574	0.916293301921167	0.951474979094061	0.953742681099455	0.929677957973632	0.952557459353756	0.934589744526934	0.952966345861850	0.941169629079170	0.923427567216885	0.907144460504080	0.928626965827672	0.897593361212416	0.578610069047972
0.917497493810115	0.918214530020386	0.913258333188050	0.905240161542789	0.939277391643456	0.957541783984941	0.924265277880325	0.913633199408030	0.926347819053579	0.922658819012642	0.944897712635095	0.914659237098040	0.928759322813853	0.929468059969787	0.922394362437698	0.944417221574901	0.933976238849316	0.934827161392113	0.918786188671051	0.916392490206630	0.951451991725134	0.953678205677956	0.929801468509666	0.952527009403938	0.934499890521873	0.952888181568478	0.941315106542456	0.923536458863034	0.907071167957943	0.928762193906394	0.897589124211069	0.578540302385106
0.917461605794118	0.918200219138177	0.913282082430973	0.905170674096143	0.939315501388224	0.957423002288311	0.924442438651994	0.913600224328096	0.926411354441504	0.922650454977719	0.944949859970739	0.914584356597703	0.928781307894569	0.929328672403411	0.922440220123190	0.944415117058062	0.933926912567812	0.934833532904344	0.918951807071438	0.916468837869008	0.951449096314112	0.953725103111781	0.929978074487197	0.952461583383668	0.934362102375709	0.952897550225799	0.941508489762952	0.923526376277264	0.907038507256502	0.928864861203684	0.897631097323502	0.578453663023637
0.917413979822528	0.918194328674796	0.913308893126426	0.905069835618061	0.939288780523048	0.957320193084835	0.924475814196723	0.913599437526555	0.926472981792646	0.922754991419542	0.944939037780532	0.914514123914669	0.928825343250517	0.929288779364443	0.922510613294022	0.944459659084037	0.933908847809573	0.934791607646155	0.918970740744309	0.916492025380642	0.951427112536258	0.953657926098029	0.930132352380169	0.952496555665996	0.934392619059622	0.952958549033252	0.941558450657918	0.923482667991183	0.907019425292240	0.928903813205105	0.897702003244667	0.578374364910365
0.917281954350664	0.918136600300550	0.913323884664871	0.904995169939163	0.939336843580732	0.957287655999354	0.924395065282534	0.913608451988210	0.926609498844639	0.922832081745232	0.944839641305708	0.914529901602184	0.928850084868456	0.929350896548411	0.922561761840784	0.944536595938705	0.933865450876848	0.934870621125866	0.918983636739565	0.916586769824731	0.951224656130146	0.953595379495030	0.930186741066632	0.952486659608735	0.934346945288224	0.952999390450826	0.941638583349795	0.923453050579799	0.907039272365721	0.929026275785732	0.897695586437617	0.578386354378078
0.917219264140242	0.918059444985137	0.913371266966031	0.904970000664750	0.939367140192978	0.957229443365380	0.924376407608315	0.913590249027983	0.926603000848749	0.922946736309163	0.944756752037415	0.914410990697279	0.928754914778960	0.929434274628534	0.922599295115341	0.944542178486788	0.933775283741718	0.934911424078401	0.919004788827425	0.916689971067366	0.951192444587881	0.953425902208974	0.930162489893150	0.952526067999747	0.934353519799673	0.953073774223544	0.941725770845947	0.923506109603319	0.907068187636408	0.929074239571242	0.897729244922382	0.578482504288676
0.917204066509081	0.918020349498603	0.913362488074049	0.904829767090157	0.939385167698872	0.957164401396893	0.924366201268459	0.913519680182255	0.926618787440626	0.922911223128138	0.944704518330990	0.914359497438762	0.928801707559539	0.929440062310313	0.922597950216216	0.944521758808373	0.933666709097069	0.934951175620890	0.918966252818315	0.916628105879657	0.951195873105555	0.953293187285092	0.930118084563471	0.952638980626620	0.934374622830389	0.953135454417700	0.941756040098958	0.923581220056326	0.907086728301525	0.929156590614231	0.897771509493126	0.578442371665535
0.917218007007823	0.917885591891156	0.913369336903163	0.904813774911622	0.939341987439085	0.957143331683683	0.924326095297814	0.913456661272925	0.926593903910490	0.922896933096794	0.944615558555013	0.914340421926825	0.928714264485571	0.929397793786411	0.922557553754530	0.944562810038925	0.933637071741702	0.934963857183161	0.919017887468928	0.916605322344520	0.951253235870379	0.953147572199749	0.930098036228385	0.952809213262556	0.934320147071393	0.953027108832378	0.941758387940242	0.923454228819590	0.907102707047150	0.929213193904516	0.897795032903854	0.578447725481957
0.917198179918451	0.917780021707024	0.913240956710781	0.904953665446921	0.939292423647479	0.957042592861992	0.924270360303004	0.913457693721089	0.926511092141393	0.922838983490028	0.944655233372679	0.914336486621253	0.928705716614239	0.929346209695102	0.922535965178759	0.944458572186733	0.933550775525608	0.934936458792816	0.918991050583652	0.916531124268211	0.951323220764229	0.953099412233285	0.929999424626003	0.952874403901812	0.934267210956505	0.952991450356646	0.941624951288821	0.923431690370689	0.907121077841744	0.929186494142465	0.897755204841069	0.578443136975260
0.917243135363157	0.917720059554519	0.913217870355747	0.905027306852194	0.939106555085944	0.957054929133212	0.924302105558693	0.913450406681780	0.926392132858836	0.922812723566505	0.944687252646213	0.914277544940747	0.928639041607608	0.929223768468991	0.922517845272631	0.944444112453070	0.933548878459904	0.935069866013253	0.918944157169269	0.916494512944560	0.951298617221883	0.953072235060671	0.929938444448021	0.952876520802406	0.934290465468380	0.952885527036124	0.941522047977601	0.923407816005576	0.907176406788376	0.929120054911183	0.897737306749047	0.578449613122592
0.917310414142431	0.917776057421932	0.913089431922580	0.905009429136603	0.939087321489911	0.957059292342399	0.924308020361490	0.913398944780101	0.926362551262550	0.922767045768771	0.944707131699827	0.914214705346335	0.928640381788805	0.929118970861116	0.922489803280115	0.944374635019610	0.933504403302598	0.935162798265383	0.918980623535186	0.916471829643212	0.951360172249393	0.953103875174805	0.929881704456201	0.952871198345102	0.934302130778268	0.952779467152667	0.941528171860593	0.923276513516735	0.907308530288880	0.929080603376593	0.897740025300549	0.578343925400779
0.917393752876732	0.917737966655614	0.913052447504888	0.904927038511393	0.939040596944474	0.956961721525253	0.924291731313538	0.913319266715430	0.926330653408524	0.922816287942804	0.944726579821636	0.914201117789473	0.928570784743633	0.928981162856923	0.922472565028376	0.944308960074171	0.933509202078687	0.934993002322872	0.918931808322164	0.916421348757107	0.951467543533729	0.953056509032086	0.929883485516875	0.952929851131408	0.934453667829071	0.952783331162973	0.941512927939898	0.923202670475340	0.907390866118666	0.929041975249160	0.897680862434312	0.578269452570856
0.917420327962302	0.917749472959131	0.913016505710179	0.904912427132683	0.939041912422031	0.957003128382668	0.924227200377478	0.913397720767669	0.926332950025124	0.922760999490315	0.944720546604622	0.914334916873985	0.928554459873238	0.928992164889475	0.922483354728711	0.944263747470578	0.933545931485719	0.934896649825182	0.918803935429583	0.916352596601905	0.951418440566186	0.953079647239308	0.929828067180467	0.952901440990207	0.934452530475766	0.952798982083370	0.941515989712844	0.923167684430608	0.907370260518249	0.929041341787734	0.897530006774061	0.578269812848457
0.917434601003520	0.917745798847092	0.913061268133742	0.904956328573010	0.939055452685608	0.957021354156488	0.924152872523050	0.913479066121385	0.926263161400144	0.922713457844836	0.944711929842792	0.914353493324353	0.928502755846845	0.928984221581652	0.922444986524512	0.944182223820918	0.933567141633476	0.934868405842223	0.918750983691581	0.916372428658868	0.951409062428963	0.953161956211419	0.929763271944776	0.953009529201617	0.934509018922901	0.952857553719513	0.941526982118103	0.923170622956203	0.907306661896318	0.928958819666776	0.897489033873666	0.578309905579964
0.917425044778500	0.917763106721012	0.913008392696642	0.904854529487156	0.939062330473972	0.957034664222396	0.924074238291349	0.913427165988784	0.926176404081336	0.922554303060757	0.944687159390895	0.914345946137979	0.928614794886750	0.928981423659660	0.922357807670258	0.944095797912787	0.933533970992479	0.934887396692113	0.918702315531020	0.916239442617038	0.951370305891388	0.953190811956283	0.929701434595166	0.953002540059850	0.934588789256331	0.952956980407453	0.941429055587911	0.923241621456674	0.907185430815852	0.928957237596270	0.897509447578786	0.578183617483294
0.917530357082210	0.917793126051641	0.913096167112739	0.904808320341610	0.939069276008806	0.957184279246065	0.924019163237811	0.913512786378938	0.926073514586540	0.922463142698188	0.944580658130489	0.914267572504048	0.928530978575420	0.928937848179433	0.922196423049968	0.944036431336199	0.933596039680179	0.934835050581094	0.918695354229258	0.916132697906351	0.951297720514730	0.953179609152651	0.929618186232763	0.953056955913251	0.934584277781192	0.952931094997513	0.941410607914792	0.923185987695059	0.907072993367325	0.928838761942261	0.897525875892044	0.578113752952565
0.917636890549501	0.917801353958532	0.913094101666229	0.904813422556777	0.939034240856186	0.957274916912480	0.923964568646873	0.913616990755425	0.926083923591568	0.922445028320120	0.944555677215488	0.914328374346616	0.928459482779581	0.928955707196258	0.922113731342685	0.943970808992863	0.933675254213215	0.934780901861307	0.918686331969683	0.916148227261680	0.951278004080149	0.953170155901946	0.929569516035291	0.953065877786436	0.934512184901539	0.952904454982630	0.941324821009732	0.923258407655987	0.906992882933804	0.928754158890463	0.897530623942568	0.578018364525944
0.917746909671761	0.917817747838055	0.913094162961377	0.904848900758664	0.938858223563142	0.957346733932689	0.923908574022732	0.913540146419453	0.926096842276356	0.922510107227021	0.944564086913597	0.914348114008146	0.928355974307732	0.928873559237447	0.922142815153770	0.944045219936682	0.933842587380986	0.934855674947727	0.918620250189447	0.916169341129612	0.951311472531403	0.953118931677379	0.929597328096140	0.953058253004139	0.934408648575612	0.952899906135449	0.941340393961628	0.923412339495532	0.906903642064320	0.928738330730476	0.897457283225492	0.577852303470728
0.917781613289371	0.917867505531631	0.913071968771360	0.904922346740912	0.938868800533204	0.957409629554662	0.923962493989453	0.913468274626405	0.926107531573170	0.922443444181984	0.944575066570513	0.914374826269121	0.928378511490853	0.928833181963142	0.922171327030883	0.944090409881407	0.933868139620411	0.934896632100576	0.918678022590888	0.916193559389325	0.951424473191156	0.953193044491113	0.929653071086418	0.953052756833295	0.934221780181380	0.952998306575391	0.941393779467792	0.923427245562446	0.906884564732135	0.928684198833306	0.897429607610344	0.577604846139732
0.917807527651088	0.917892473317991	0.913116679187883	0.904973242241311	0.938822214519330	0.957414317051716	0.923973906791453	0.913418959740940	0.926076468851249	0.922451563664516	0.944544643753869	0.914357010988615	0.928444012568174	0.928861275956277	0.922181273236136	0.944191309511283	0.933889603942041	0.934865945292402	0.918658014492003	0.916148131270843	0.951506814267573	0.953165922804052	0.929691651397622	0.953133455586710	0.934241312191724	0.953102159715435	0.941345335171257	0.923337364953375	0.906908299948841	0.928551138191994	0.897459044254026	0.577372996848133
0.917791677927936	0.917895053712070	0.913133566251972	0.905002361199031	0.938855504017953	0.957432235628501	0.923934421131447	0.913438972427173	0.926124236465175	0.922469018866627	0.944459867597318	0.914369258229926	0.928513506205793	0.928982057229284	0.922141329326684	0.944316895934770	0.933872789585384	0.934946284342439	0.918658644418660	0.916125118348185	0.951367801536844	0.953138194327938	0.929685026529590	0.953090833873430	0.934163329632116	0.953141506171553	0.941334229916152	0.923202393336956	0.906936435350041	0.928577259631147	0.897410747593576	0.577214468185280
0.917810293383992	0.917862260246261	0.913167502818975	0.905022795975236	0.938881287787871	0.957387946749702	0.923897722850412	0.913461628415042	0.926079682522047	0.922539051016817	0.944437124593410	0.914253986410910	0.928435750585584	0.929105345325166	0.922122208096445	0.944313453248569	0.933825805760328	0.934967892103575	0.918646891712836	0.916158985238535	0.951376401772756	0.953058130007343	0.929692581204061	0.953147254479858	0.934177062581004	0.953171949254967	0.941376007869302	0.923149742306814	0.906945010873943	0.928507777651915	0.897374300601142	0.577139641904815
0.917797502441377	0.917829217070312	0.913150705657021	0.904907985634236	0.938913271878246	0.957351278080864	0.923846482121476	0.913420418801422	0.926116316691811	0.922525231665398	0.944458707907049	0.914187320452855	0.928465658695626	0.929133780376266	0.922091707785091	0.944320288239719	0.933789741296933	0.934909866021788	0.918517613429398	0.916100663591505	0.951359934698667	0.953119352700830	0.929735956728498	0.953222064957719	0.934225307522971	0.953191756119119	0.941402988604722	0.923179402611779	0.906908699868212	0.928542667102301	0.897339147119505	0.576965224535270
0.917728493867932	0.917709259214033	0.913192267509941	0.904897165405756	0.938927505021326	0.957392724546781	0.923779973603782	0.913372694761281	0.926080283436256	0.922521210704145	0.944411385715401	0.914151778237932	0.928363800952549	0.929125626453107	0.922027206580894	0.944402168782256	0.933753360949037	0.934761503962313	0.918500934698682	0.916100020324678	0.951340776505173	0.953169846462658	0.929780114192319	0.953283150576113	0.934247009897516	0.953078565680088	0.941429039072195	0.923038721556343	0.906832840836140	0.928538060744702	0.897317829606743	0.576844341099052
0.917557142143613	0.917532347637950	0.913069492104356	0.904973232666584	0.938899022056004	0.957345506771234	0.923757309733097	0.913329271640378	0.926077798224970	0.922505999995818	0.944421733052160	0.914126774225148	0.928329150553966	0.929113583100933	0.922033545888481	0.944342113710716	0.933630928061124	0.934580817524771	0.918476318067975	0.916116224446181	0.951381372992850	0.953230062666352	0.929772409970816	0.953233692707319	0.934272033096534	0.953003501267062	0.941431832577714	0.923019943499024	0.906746589462951	0.928518769100056	0.897294672057476	0.576772202126034
0.917428632539291	0.917375118006644	0.913035490917341	0.905036485805669	0.938743198055819	0.957358150089217	0.923841031173735	0.913293856828989	0.926071566477960	0.922521334120001	0.944431044227369	0.914090004920658	0.928307536862378	0.929050769699691	0.922061651930446	0.944300610418366	0.933644593237181	0.934588791767185	0.918456952016078	0.916159238984902	0.951314158956752	0.953278558157192	0.929788563978830	0.953150180822320	0.934297311012851	0.952894320469202	0.941394525311017	0.923055521599665	0.906712999320859	0.928511123010802	0.897311611474062	0.576696751149784
0.917417300803047	0.917353916033859	0.912956212725677	0.905048726564633	0.938740054149663	0.957389018967998	0.923894563725412	0.913291140881194	0.926094333454914	0.922467810084122	0.944401829836282	0.914030862616471	0.928345526305823	0.928982785341508	0.922008724606546	0.944218037323264	0.933627230036295	0.934648394368259	0.918473870545699	0.916184622668366	0.951306469298099	0.953279722324176	0.929800453244763	0.953104481866365	0.934263010799352	0.952795104282502	0.941419397750824	0.922977054392111	0.906753571378218	0.928496543923891	0.897345493454965	0.576521649093566
0.917509955842017	0.917247821114764	0.912928871137285	0.905002154042006	0.938732729382594	0.957302453965145	0.923874259968569	0.913224191825558	0.926061390819951	0.922466788613644	0.944475916518253	0.913959499906464	0.928361403706450	0.928895717862954	0.921964918094223	0.944224174674437	0.933594711266654	0.934592184926311	0.918409497538031	0.916091414272857	0.951402309208743	0.953228882025352	0.929814381539161	0.953178377744557	0.934305268491537	0.952820314434293	0.941384605437498	0.922947662837570	0.906781675436364	0.928405145429402	0.897325077998308	0.576316128370679
0.917543619687031	0.917236087700446	0.912888124056645	0.905004386999058	0.938789911243058	0.957375142976687	0.923878496623816	0.913294563361423	0.926038959458992	0.922377514349354	0.944560964605685	0.913983085936667	0.928439985282079	0.928914503483412	0.922013898424746	0.944292658065626	0.933623652049257	0.934616919353974	0.918388322337207	0.916002684149815	0.951396918123059	0.953283471283222	0.929720700737296	0.953167646831073	0.934276152289318	0.952869375170022	0.941378784969389	0.922933296154282	0.906823950398076	0.928375296572631	0.897234089815711	0.576153336397316
0.917580238224763	0.917274773608242	0.912945896835834	0.905054994271809	0.938886648654833	0.957495032359073	0.923874001305714	0.913351478650601	0.925958749954294	0.922351750239697	0.944617617169638	0.913956194431642	0.928468997805720	0.928946688209262	0.922045818247954	0.944337880895108	0.933684634793235	0.934662035292887	0.918436239668159	0.916041987860672	0.951500609499071	0.953358778127001	0.929631867003109	0.953235158640801	0.934326260517521	0.952917030774999	0.941363943334686	0.922935338025852	0.906850382580663	0.928289923799635	0.897230130602020	0.576071233729435
0.917569665372235	0.917325447554026	0.912948900884008	0.905023512864627	0.938988228617972	0.957547264645189	0.923852184696432	0.913262677261498	0.925919490784315	0.922287630640570	0.944591550156000	0.913957297364200	0.928612029050471	0.928968515035388	0.922074240695292	0.944369019503554	0.933725156215712	0.934756581843859	0.918451817584158	0.915984494175505	0.951605207542158	0.953427620329604	0.929570873779525	0.953198256496289	0.934378255160056	0.952963366295138	0.941305402312637	0.922994698417080	0.906848589915362	0.928346991544483	0.897230616197533	0.575887735752964
0.917673112702783	0.917371314160817	0.913090110333847	0.905069002620230	0.939128298277813	0.957685286996973	0.923869729944272	0.913300235991711	0.925885063759726	0.922245507486554	0.944451663335488	0.913893662870218	0.928580494386416	0.928955412084749	0.922004662456960	0.944401875087287	0.933816517308970	0.934786953550403	0.918494228271287	0.915941618674319	0.951668031819166	0.953524373077940	0.929514224782278	0.953290637544802	0.934427189623377	0.952892122787893	0.941342896915090	0.922900372383554	0.906880408624207	0.928308400317655	0.897245342811614	0.575789190410002
0.917761537743274	0.917385346545258	0.913102908896224	0.905080573257202	0.939217096844176	0.957725621903984	0.923971022711257	0.913378481828370	0.925953606257960	0.922275814960770	0.944392711399483	0.913954532150173	0.928609285703961	0.928959503944331	0.922025683009631	0.944393810664594	0.933900792463265	0.934792698431705	0.918589225848551	0.916002312125948	0.951767530693697	0.953665194242749	0.929503176818756	0.953346576986651	0.934457151418101	0.952885680007906	0.941302873212752	0.922967296458050	0.906974553042648	0.928313142451027	0.897314048856435	0.575635566767453
0.917782475156098	0.917412343172078	0.913155078440885	0.905064834479347	0.939167875465966	0.957680325739174	0.924073320446960	0.913328634449143	0.926013893281958	0.922385680718270	0.944414639865744	0.913970362671121	0.928628962678228	0.928857750331500	0.922126375876911	0.944440325577688	0.933982120318140	0.934809842580079	0.918660506878164	0.916079142692448	0.951827842594743	0.953701422235266	0.929561721351795	0.953367693428807	0.934433940463305	0.952912767033232	0.941381735718422	0.923153914270195	0.906977615131131	0.928427535480477	0.897308390207561	0.575425638567310
0.917721497218555	0.917419504493427	0.913220850270751	0.905057969874740	0.939249858556017	0.957573334440189	0.924257297824223	0.913308911935325	0.926028438710704	0.922349821601107	0.944473837114470	0.914003688587008	0.928667668439307	0.928777991323940	0.922172630325185	0.944401237556312	0.933898783141611	0.934805421891229	0.918808392806516	0.916132703861313	0.951902253295498	0.953838932690892	0.929697204560110	0.953339280365497	0.934378606808651	0.953007723327562	0.941505173044100	0.923213544285902	0.907009512166415	0.928515557117070	0.897344170060148	0.575172025428258
0.917644226425544	0.917353248818041	0.913277868232512	0.905001782097998	0.939268787831929	0.957474881213855	0.924294933095039	0.913256472341896	0.926033711342213	0.922400141722634	0.944494433197232	0.914006119828140	0.928705162154666	0.928788667035009	0.922211041722042	0.944403408512795	0.933845247344280	0.934733273987360	0.918806519945796	0.916103005312982	0.951956334983707	0.953842963228921	0.929838560344471	0.953398822755543	0.934477088978755	0.953125993000354	0.941508454548881	0.923177127941261	0.906992978913715	0.928494203251839	0.897388135532171	0.574912827143423
0.917470733315045	0.917230040141988	0.913266535454546	0.904936629612589	0.939363432063194	0.957407658562813	0.924235353149886	0.913178732425918	0.926073275197406	0.922379703817042	0.944408428440251	0.914038231727650	0.928711983485081	0.928857451546143	0.922198154203048	0.944410249190415	0.933775840372293	0.934792314587970	0.918766646268338	0.916098090955420	0.951795244267148	0.953855459260490	0.929885938750797	0.953363981569272	0.934461080043614	0.953185097009782	0.941538912335374	0.923127753730415	0.906982788264610	0.928539701562909	0.897350949891256	0.574705210464509
0.917359303568799	0.917127552845183	0.913265583278637	0.904917980047890	0.939437280638510	0.957306119175495	0.924213664328648	0.913077907496986	0.925966840996221	0.922393187743109	0.944359632278918	0.913931290520540	0.928623132616729	0.928912482906569	0.922150397041019	0.944309458635985	0.933653344249305	0.934831869459883	0.918743794652182	0.916099487334251	0.951759797972620	0.953766538409884	0.929849308358165	0.953321825870152	0.934449255322936	0.953236289518306	0.941570992470111	0.923153532553925	0.906968781472394	0.928491692552106	0.897343608790150	0.574566189336308
0.917293650397628	0.917063121916241	0.913213787153162	0.904793440244479	0.939517542650806	0.957200355481247	0.924147786275716	0.912926427098318	0.925837127930907	0.922245456223048	0.944322439457298	0.913853979902142	0.928667798192958	0.928873092285124	0.922078497134510	0.944190499999601	0.933545563706783	0.934844175023502	0.918622547894120	0.915893173081328	0.951720222211235	0.953719140085237	0.929760885500392	0.953329188174229	0.934450579505914	0.953277675729790	0.941538440716009	0.923206353607950	0.906952188650298	0.928495635058969	0.897335277983246	0.574311628725851
0.917252963558943	0.916924539194731	0.913241758648687	0.904796205326447	0.939555390822902	0.957155280194393	0.924047021966002	0.912769710335042	0.925655069047119	0.922096961785507	0.944204077507529	0.913782282214470	0.928557051471400	0.928798268511126	0.921975778828642	0.944145796009642	0.933511024279426	0.934819647823134	0.918583245684562	0.915730971721429	0.951688776431607	0.953631208394427	0.929660589274624	0.953394312017606	0.934353666109895	0.953150777350522	0.941474296654858	0.923031046966229	0.906884090314748	0.928449234447122	0.897311353848407	0.574094049944692
0.917170929510027	0.916804579819232	0.913174071823081	0.904963021269527	0.939563410295193	0.957059303465363	0.923916294155705	0.912648593555432	0.925447267499007	0.921910167238860	0.944159119996648	0.913722290442434	0.928495878238698	0.928716169389226	0.921889087373679	0.944004818589767	0.933450410506068	0.934754816371250	0.918482640683608	0.915513253494179	0.951679469750837	0.953613794181928	0.929497414782979	0.953380863883982	0.934233683653864	0.953126115275671	0.941264396309895	0.922963427011946	0.906824802690996	0.928331831494699	0.897195960661166	0.573875678938994
0.917175623742990	0.916726060462963	0.913200646266893	0.905053780351287	0.939416471938145	0.957112303248964	0.923853545421508	0.912567518524942	0.925228515401931	0.921794381678008	0.944122301770822	0.913632294243813	0.928357011196345	0.928575261983981	0.921836279476566	0.943970671328778	0.933499979731703	0.934895672029572	0.918375270382956	0.915357970356266	0.951608400897629	0.953609376682140	0.929354416218218	0.953366475738505	0.934168460504669	0.953104435650538	0.941095358681926	0.922899085347305	0.906796554833948	0.928194819640624	0.897094360186686	0.573677139732697
0.917226131041826	0.916828020804391	0.913123374219359	0.905068876701326	0.939422764717276	0.957179547732339	0.923791697004497	0.912472150947144	0.925114903504425	0.921687385316176	0.944085851479361	0.913548813104708	0.928314736146234	0.928455087708536	0.921772569357000	0.943869898979760	0.933523338471563	0.935013184547313	0.918328740207695	0.915265969025874	0.951639656641614	0.953633717219882	0.929213803750524	0.953382534445445	0.934097453438545	0.953113595337792	0.941052887332970	0.922731973434343	0.906845064918707	0.928097324338399	0.897022636648410	0.573359310010716
0.917303122763509	0.916854663592727	0.913155670310288	0.905007089091439	0.939409809041896	0.957135718443753	0.923681126915844	0.912411283145832	0.925052539156944	0.921701704659372	0.944065995231707	0.913533595301526	0.928205365678426	0.928333184835404	0.921728475104779	0.943810403612541	0.933599717701039	0.934890706187752	0.918210550456502	0.915187732751925	0.951743312994210	0.953589790223260	0.929157128656022	0.953452948810799	0.934183583975845	0.953229944456321	0.940983773176009	0.922653564754185	0.906847629544868	0.928027102644503	0.896927706497864	0.573092988657606
0.917320460172245	0.916941104056122	0.913185831509202	0.904997142586430	0.939457970851653	0.957242748512274	0.923548159185249	0.912501922432680	0.925051590474778	0.921606011431305	0.944034592158841	0.913689188103984	0.928149229244770	0.928374619757068	0.921743696147605	0.943782438845275	0.933703596622766	0.934834577011027	0.918080111971690	0.915104380909870	0.951691741911712	0.953615920990088	0.929045769180316	0.953409926707276	0.934141259606167	0.953314874436420	0.940948675088612	0.922665494145699	0.906811408631121	0.928031999858058	0.896785324438238	0.572920715570107
0.917339026772929	0.917021810512265	0.913287784481811	0.905049573630132	0.939497155755908	0.957305993657969	0.923465506332908	0.912605345871804	0.924976669765469	0.921567131295798	0.944062582312217	0.913789488316087	0.928089767596400	0.928420276294067	0.921717938979095	0.943749619765583	0.933748145159213	0.934818681339640	0.918018769677113	0.915111935852352	0.951699199643211	0.953696564668648	0.928948102732070	0.953491221193389	0.934214463340673	0.953380348988628	0.940936143669710	0.922724920347721	0.906736821634754	0.927972783837969	0.896783037838939	0.572786715693604
0.917314034352761	0.917102072773390	0.913260854536341	0.904964595851039	0.939534123133804	0.957353172294731	0.923418069570745	0.912589165261374	0.924912569832428	0.921462158503096	0.944088452324371	0.913840076579157	0.928179941133731	0.928485812655025	0.921673288772230	0.943728359798842	0.933743395772957	0.934809448425200	0.917988469279693	0.914976055327609	0.951696558413981	0.953753028762744	0.928876569607575	0.953478912607075	0.934343003965833	0.953453025801520	0.940825090507678	0.922827870591686	0.906650202750859	0.928005368801605	0.896836445249804	0.572468057953883
0.917408496536450	0.917155872685863	0.913356641238844	0.904915330761603	0.939564348717162	0.957530623944352	0.923381954929061	0.912675419459699	0.924837420355757	0.921402252923280	0.944064920703364	0.913803380518680	0.928072260112167	0.928473603898547	0.921562513523545	0.943739165558099	0.933762187469366	0.934735339914293	0.918008273252215	0.914879302837380	0.951652497765607	0.953794999889609	0.928820367941349	0.953500859033172	0.934386845762707	0.953375317634940	0.940796447137730	0.922780905485779	0.906584167038183	0.927913924628069	0.896870486496702	0.572234015676969
0.917498741341221	0.917152466492377	0.913325630578183	0.904883138727428	0.939530987218700	0.957633298834067	0.923340086945604	0.912746735517591	0.924841891718912	0.921402542858078	0.944111074436414	0.913855973517101	0.927993399461576	0.928483111579624	0.921549635421585	0.943683920306850	0.933775296014937	0.934646834727795	0.918026857175977	0.914899377000986	0.951650163501599	0.953842771310811	0.928797547073618	0.953459448554974	0.934390999567675	0.953307181071049	0.940673030149266	0.922834070986039	0.906590608289616	0.927860935716069	0.896889478116067	0.572078119200882
0.917582916063803	0.917145277216571	0.913286236106485	0.904872554587946	0.939355433016034	0.957692515985147	0.923291608137365	0.912631046715976	0.924836534359465	0.921475450117039	0.944169390374789	0.913894263584583	0.927882370393326	0.928382211047147	0.921606828337149	0.943700503653310	0.933881265871046	0.934676771754383	0.917985570601818	0.914934194040590	0.951659004974540	0.953878473501723	0.928828656564757	0.953423258013626	0.934376459854342	0.953271957534442	0.940641999824215	0.922969740918708	0.906590392659536	0.927912561230560	0.896823932869115	0.571915892131388
0.917567101246955	0.917180378613900	0.913210243054288	0.904936561245922	0.939401075502528	0.957743492004029	0.923363033675037	0.912523930182583	0.924797439988147	0.921395861196994	0.944240238655790	0.913935977561163	0.927872495875685	0.928312184356205	0.921644596699645	0.943619924909232	0.933857041060929	0.934709906364722	0.918072838469929	0.914940732861747	0.951726198157959	0.954063327181553	0.928875226827725	0.953398779281466	0.934326810335526	0.953331050427520	0.940641463150982	0.922938574058291	0.906657053198618	0.927943196810776	0.896819413041105	0.571688209621884
0.917561968117060	0.917193833269125	0.913184292274424	0.904967228516547	0.939380236314981	0.957762094730746	0.923384259651534	0.912448714601426	0.924745065756515	0.921383228478041	0.944226794842383	0.913921630451384	0.927911613121692	0.928325387087191	0.921638847154668	0.943581882441082	0.933823916188942	0.934681802974463	0.918046955363723	0.914898364333090	0.951766090094388	0.954146032160107	0.928876483890105	0.953470278527885	0.934496929108132	0.953431834634582	0.940534816994732	0.922843750803858	0.906731394237769	0.927859271055357	0.896858063171233	0.571487942743148
0.917553979346281	0.917251090276461	0.913180941009617	0.905006640387014	0.939394158525692	0.957821256974271	0.923340677579266	0.912472545240427	0.924786660483716	0.921385746660528	0.944102537718338	0.913957793326444	0.927974354302837	0.928415050912220	0.921578544361351	0.943577145987556	0.933788989253299	0.934801977574961	0.918013189632436	0.914912268228624	0.951566106919097	0.954183876300153	0.928835237103606	0.953411483603619	0.934565337632756	0.953483152483543	0.940466929198392	0.922729543787326	0.906811116370478	0.927875745989051	0.896837197182829	0.571363604006439
0.917548885869322	0.917289438576252	0.913264800619251	0.905058768469858	0.939410280401680	0.957820572842033	0.923336393431576	0.912559527339908	0.924741317153480	0.921466665013076	0.943992163427445	0.913892491521179	0.927902790186088	0.928484358189780	0.921516063176322	0.943520269636585	0.933735912625713	0.934896437690819	0.917964765748966	0.914974685232820	0.951546408494889	0.954131846566835	0.928808331319598	0.953440772507059	0.934669706581428	0.953530807335330	0.940483075686713	0.922703049271377	0.906850292400648	0.927818185968841	0.896815086237661	0.571312803402778
0.917471901245479	0.917337514271284	0.913297181572847	0.905028800989077	0.939420006373982	0.957796243064256	0.923308529345805	0.912584207179898	0.924774267216215	0.921421815825255	0.943931620958257	0.913890077060941	0.927917972655356	0.928471594290079	0.921458640430313	0.943492134844205	0.933722211331798	0.934952384025384	0.917830539862489	0.914919669286881	0.951509804212612	0.954174388240609	0.928837165337709	0.953489791749814	0.934772262745492	0.953563903046957	0.940485727888912	0.922761240955515	0.906823852380444	0.927853096742963	0.896798234588315	0.571148409195905
0.917359114150148	0.917287766481022	0.913376880571011	0.905071784278120	0.939410905415708	0.957815946433715	0.923247745792904	0.912582019408400	0.924757556475176	0.921385818268681	0.943803529184565	0.913914408652921	0.927803607134714	0.928403583139122	0.921369703492641	0.943555019499750	0.933704990117522	0.934907465541819	0.917838553711495	0.914916322560100	0.951457244665367	0.954164062427569	0.928884773374559	0.953518265759537	0.934821254298575	0.953468298527042	0.940526740700905	0.922652087289226	0.906703067300357	0.927844606412949	0.896802346688707	0.571007031673398
0.917155732836510	0.917169975124261	0.913282172047813	0.905195222286956	0.939379271819119	0.957732811990318	0.923249704005066	0.912544913666388	0.924774629648917	0.921350737484956	0.943758437516584	0.913931646721595	0.927772591349505	0.928373425930454	0.921362983326691	0.943489515681038	0.933587505798783	0.934780802613135	0.917828898472247	0.914931806416517	0.951451131878086	0.954160692189827	0.928884753380838	0.953445755596753	0.934874239543571	0.953425518338845	0.940540689052146	0.922658513294608	0.906552119059898	0.927815952229318	0.896829481844221	0.570954203264723
0.916986498724124	0.917043925076319	0.913237598435088	0.905277686636556	0.939224787815586	0.957708277806022	0.923333536307259	0.912513515876127	0.924765746613355	0.921393097299362	0.943695295739088	0.913908157287476	0.927754156917397	0.928311219060202	0.921392898009157	0.943423921510605	0.933575852111267	0.934842506448849	0.917823354409370	0.914973197172685	0.951359456027288	0.954156996464079	0.928879273348024	0.953336957492418	0.934915980954099	0.953357185177332	0.940551724864448	0.922703077496065	0.906459082165895	0.927786432398679	0.896870206739141	0.571042462623723
0.916879390779677	0.917051757012910	0.913127602339602	0.905295482945709	0.939234322353516	0.957683039065662	0.923362968342081	0.912525440444811	0.924800551177268	0.921374552531270	0.943614507637414	0.913874262852097	0.927793080828916	0.928265467285884	0.921366394885424	0.943304056139320	0.933507053591977	0.934933538842422	0.917845329123825	0.914994276791571	0.951331794586008	0.954133419207875	0.928871191074210	0.953238733101313	0.934896175466358	0.953286424643672	0.940604621257724	0.922643156627342	0.906461178330604	0.927757712289812	0.896909829795558	0.571111947014081
0.916886495649781	0.916947775534152	0.913083274535169	0.905230659686639	0.939228441290986	0.957552181425235	0.923325749461797	0.912454818785095	0.924777032623261	0.921405405152050	0.943655352627252	0.913838404904920	0.927779678582482	0.928194082980522	0.921339596634756	0.943286666487539	0.933414727106661	0.934875408938796	0.917779756645694	0.914922795335123	0.951416092608084	0.954060554493830	0.928882736283102	0.953229587594655	0.934955237826534	0.953321829362569	0.940590990400314	0.922604118503233	0.906493409780311	0.927662653026783	0.896873471483058	0.571190618556840
0.916853826575146	0.916943998974458	0.913033567287924	0.905204502047264	0.939294262603029	0.957579136464172	0.923276755900122	0.912481341989593	0.924749142807120	0.921327049480242	0.943725376659858	0.913910084884387	0.927814517510547	0.928221204699711	0.921378421700742	0.943307341484447	0.933369452318514	0.934867294356864	0.917719853753661	0.914825722259613	0.951379065592225	0.954078978536820	0.928757428938415	0.953081184652294	0.934877215530791	0.953343055191979	0.940572213104121	0.922582317683748	0.906555132021827	0.927647564742275	0.896763594596414	0.571312215447581
0.916846521074308	0.916979986468918	0.913080986703493	0.905221374022725	0.939354986861958	0.957671838480711	0.923185629544603	0.912497116450126	0.924666565362680	0.921309242115707	0.943762832329800	0.913946947166305	0.927768872216136	0.928272473588134	0.921398743468357	0.943298625289137	0.933362060639592	0.934840182256622	0.917696879425692	0.914857121151585	0.951426019420579	0.954103328696783	0.928659363336765	0.953016713133367	0.934861139603629	0.953338063405611	0.940535005482604	0.922563406896842	0.906567678280143	0.927562488941018	0.896698994577379	0.571503402853383
0.916806539924737	0.917025921741482	0.913057257539860	0.905177697268678	0.939374547687274	0.957698850908483	0.923080129716479	0.912426638093607	0.924629630569265	0.921249901963480	0.943715837530720	0.914029781027382	0.927862906028261	0.928299511833736	0.921398272476741	0.943294511160956	0.933380299484508	0.934831226362431	0.917658914361208	0.914784493939218	0.951479168685174	0.954122068739427	0.928601812481297	0.952853070615814	0.934840408829499	0.953354776983035	0.940449135999814	0.922620765284589	0.906530237662100	0.927617798351549	0.896656676034744	0.571548223254849
0.916887086320465	0.917070969439282	0.913143538307927	0.905173521588799	0.939425617480944	0.957824688331577	0.923031897383218	0.912478480522299	0.924597714972105	0.921197018769677	0.943585726987676	0.914008732525522	0.927803169591574	0.928271639396109	0.921282672263141	0.943291045713293	0.933438129195352	0.934746392717216	0.917654060396336	0.914718534904423	0.951493634345383	0.954171180813120	0.928566974571801	0.952843763914797	0.934822957427010	0.953231243628612	0.940457694434743	0.922513753171744	0.906499274352509	0.927572698616711	0.896621586043382	0.571674231200018
0.916951672921498	0.917097503815795	0.913112837372235	0.905119580807556	0.939456182464617	0.957846649213217	0.923081358192810	0.912572914283136	0.924660798735797	0.921215554222893	0.943556672492009	0.914078207236274	0.927819375884445	0.928225315108893	0.921246225895064	0.943228645538608	0.933505321632051	0.934659932951098	0.917700167325145	0.914775191135731	0.951527625306169	0.954252707892123	0.928596448838661	0.952816049952796	0.934778851619502	0.953124130077994	0.940413593556093	0.922565151524011	0.906512993046942	0.927575017431749	0.896644253847457	0.571796814303938
0.916972379702749	0.917146353171819	0.913122198859211	0.905043699147448	0.939379872161606	0.957807886754495	0.923140169014973	0.912548052820119	0.924721226859602	0.921313811093005	0.943616170194728	0.914068099453202	0.927815221292520	0.928029119811179	0.921289288549792	0.943234252302002	0.933586719029635	0.934646625747816	0.917739748817011	0.914856152991342	0.951526589454024	0.954212110084770	0.928706321721093	0.952751044557328	0.934701384513355	0.953033524383363	0.940520601316785	0.922712265787744	0.906417801335611	0.927672400851454	0.896622045404744	0.571878242868817
0.916943741367294	0.917207336399425	0.913140942316034	0.905003244129633	0.939437429627546	0.957706519081091	0.923320557290667	0.912556406749261	0.924763158589169	0.921279649286184	0.943707271304570	0.914053798092212	0.927852066474255	0.927860379751198	0.921293624508613	0.943192740301679	0.933520962801613	0.934663150156669	0.917902580978408	0.914913881487749	0.951545760428218	0.954248316695109	0.928896622287156	0.952648652531490	0.934599045451751	0.953023989459524	0.940689357735844	0.922742311265933	0.906371520882778	0.927750508185418	0.896664199394074	0.571949751733485
0.916900374882350	0.917254286776211	0.913152640310995	0.904916168245760	0.939429354651604	0.957589961814400	0.923356814690930	0.912574079977558	0.924816270830325	0.921357461310303	0.943735506156619	0.914036435511924	0.927908985779113	0.927811649410640	0.921333978312650	0.943216448062985	0.933480395631188	0.934628655998542	0.917912604507360	0.914927944588288	0.951531027241902	0.954159270589442	0.929068571841378	0.952649739003238	0.934657526076692	0.953059495161607	0.940722950451769	0.922732379996838	0.906333823942769	0.927768359898132	0.896740542098612	0.572044538286380
0.916785773737303	0.917239080090890	0.913145050312221	0.904836755338567	0.939500428864821	0.957518901649941	0.923305604077425	0.912591534268264	0.924951419960610	0.921419385054135	0.943671514090869	0.914083426484358	0.927972018287817	0.927869130262452	0.921365194979466	0.943265870225901	0.933413363255256	0.934727429585944	0.917933286585977	0.915027772828194	0.951330553684181	0.954079120813451	0.929147068478716	0.952611597725823	0.934644205708148	0.953081584524191	0.940808062602872	0.922737950577486	0.906351179986308	0.927878227995747	0.896762477268549	0.572223680433699
0.916720057389468	0.917179235562384	0.913160480148684	0.904790022997727	0.939562982697121	0.957398390281514	0.923326364975286	0.912573033409962	0.924968251494846	0.921533485029994	0.943605380254928	0.914004282056178	0.927929143867063	0.927949841498241	0.921399269149327	0.943246219212890	0.933292675247991	0.934790627393902	0.917983819018107	0.915142829527040	0.951272589469558	0.953905413237799	0.929156971923406	0.952625674312597	0.934692626890054	0.953131886876612	0.940925636299992	0.922813456733554	0.906366407688841	0.927914914768582	0.896834820116865	0.572484102858408
0.916680369774708	0.917155759460013	0.913100058644620	0.904648580676909	0.939609377969415	0.957259116654495	0.923362315283145	0.912513496113790	0.925016043092968	0.921508934176748	0.943554548659963	0.913980022536219	0.928025740311587	0.927972717055298	0.921405877236352	0.943209571090816	0.933173231704643	0.934856598127012	0.917969424157705	0.915105073629344	0.951218152304198	0.953773989104992	0.929160921049235	0.952741913252761	0.934749793702577	0.953179615543402	0.940986970453871	0.922921092149663	0.906384934879753	0.927993773320978	0.896937646899206	0.572593482504946
0.916661381900819	0.917034623760028	0.913076375961080	0.904619493321357	0.939602797072363	0.957183706262009	0.923369549818512	0.912442914552405	0.925019498868406	0.921497051006356	0.943446951170324	0.913975952750281	0.927981110637242	0.927951868428477	0.921390045863158	0.943236321965512	0.933122277006936	0.934914335341060	0.918041831086920	0.915102344799073	0.951216985446977	0.953620314188689	0.929177757305639	0.952915039199787	0.934718625959013	0.953057220098208	0.941022342874885	0.922810611812872	0.906380770400574	0.928055363837144	0.897008322321128	0.572757347955270
0.916597236255540	0.916939542513443	0.912934547293072	0.904757756711120	0.939581972813840	0.957031943785398	0.923352131459896	0.912431919393151	0.924972915824692	0.921448878647265	0.943460915208280	0.913999476099461	0.928009816556830	0.927936829505882	0.921389427501687	0.943138647296415	0.933017482122339	0.934920272392140	0.918032800670908	0.915051305015254	0.951236134597881	0.953561275562223	0.929111977474322	0.952983061751392	0.934673707255753	0.953023742882637	0.940901079225459	0.922803959675773	0.906389410772995	0.928033568342455	0.897018249035253	0.572906575187965
0.916603301816002	0.916886799175995	0.912908113289283	0.904839876924461	0.939413741664162	0.957008238371818	0.923425762844061	0.912424785897844	0.924892752327614	0.921428589950724	0.943465335773076	0.913977404962856	0.927966035514506	0.927868218038240	0.921378024789821	0.943128664065818	0.932997336014453	0.935074375905022	0.917979581906776	0.915038175037410	0.951179240554556	0.953533339547014	0.929069979997583	0.953000767648443	0.934707475681213	0.952922978110718	0.940809468795224	0.922782130364827	0.906433465966199	0.927977110864709	0.897048466370361	0.573043696136621
0.916637488122579	0.916966993944081	0.912802958983955	0.904838350702365	0.939405972461991	0.956986786520786	0.923468608217053	0.912364941227130	0.924879650713070	0.921389137899537	0.943474523529629	0.913965806783047	0.927974121438018	0.927806639642589	0.921341416110623	0.943092898331733	0.932960121881797	0.935190495278638	0.918008802240253	0.915026823829015	0.951223806508027	0.953550572342588	0.929023053874697	0.953007018583384	0.934729833044718	0.952822750402679	0.940833998933803	0.922649374726262	0.906561979497566	0.927947541410722	0.897087206273649	0.573057381944467
0.916705718478956	0.916952639212840	0.912811796565364	0.904789427405772	0.939348889561586	0.956883517317708	0.923473043936576	0.912274477043754	0.924863546011958	0.921447280029700	0.943478969143210	0.913990459217206	0.927906916994289	0.927691886780218	0.921318424508972	0.943078943377094	0.932984193950786	0.935041084909461	0.917935003391322	0.914987725183112	0.951331024845089	0.953507387995466	0.929027803168535	0.953070679569104	0.934857878417976	0.952844107251755	0.940813174995208	0.922589021649867	0.906627782322586	0.927904782765997	0.897064079457773	0.573083830889093
0.916733599115996	0.916979603123050	0.912824631641049	0.904813373260565	0.939345349861390	0.956938319175386	0.923418245204142	0.912355660336031	0.924876258072174	0.921385179640780	0.943454026976917	0.914152335414941	0.927903116992061	0.927734048934411	0.921350212988350	0.943069328027335	0.933055811881139	0.934960199611417	0.917801946467727	0.914922621253003	0.951284031300384	0.953547301757422	0.928971841399429	0.953046166323818	0.934830322675688	0.952868562882773	0.940816938732905	0.922574347788671	0.906606082857601	0.927915703704105	0.896944166598048	0.573176381514608
0.916763224424171	0.916981772787066	0.912927217278503	0.904896297573770	0.939346076246855	0.956977500265798	0.923346854560092	0.912435524774984	0.924816650948445	0.921353196033000	0.943431931997121	0.914198885275289	0.927878028283769	0.927782104098429	0.921346176256135	0.943051785847493	0.933114812856800	0.934937912949752	0.917746240753387	0.914960890360486	0.951266815385436	0.953651821026929	0.928917136027437	0.953174539278186	0.934854614839812	0.952932800511042	0.940830767978910	0.922592936507960	0.906534442782465	0.927848932111761	0.896910113506504	0.573323947582224
0.916751318556330	0.917020906050050	0.912908718520014	0.904856923250470	0.939328678478693	0.957007388125031	0.923280428884557	0.912384038611456	0.924738799461633	0.921234823922405	0.943404790353636	0.914233269857850	0.928001069235009	0.927842210647442	0.921308229704440	0.943037432425198	0.933131209911696	0.934967228959557	0.917694730359569	0.914852242508103	0.951220408395688	0.953711260577591	0.928862583742088	0.953183578989620	0.934906423636706	0.953034355078518	0.940731666456307	0.922683666959127	0.906422029630977	0.927866597999646	0.896950232398741	0.573308021407831
0.916844816642615	0.917069912279972	0.913027202944894	0.904841427257486	0.939324735398271	0.957170737225626	0.923228764410991	0.912473155689994	0.924643982385682	0.921172508852937	0.943287896854931	0.914209885222749	0.927929567839432	0.927854618608322	0.921176904758289	0.943052672273743	0.933220455926308	0.934919125136292	0.917677076407270	0.914764379384403	0.951149887995468	0.953721332628768	0.928776632181276	0.953250723872673	0.934889780479668	0.952995244993402	0.940702261182354	0.922653502210984	0.906310134517002	0.927760239457909	0.896983616765334	0.573386036718577
0.916930836865003	0.917086257443086	0.913045375725709	0.904869014514217	0.939275948428874	0.957251596203568	0.923164600754151	0.912581901860215	0.924664748514987	0.921199954958238	0.943246798313896	0.914315667607439	0.927890150648137	0.927933134202008	0.921122109233908	0.943042779616721	0.933322152272837	0.934870116395282	0.917658676936528	0.914804171505744	0.951126576382431	0.953731540641684	0.928747335547979	0.953247619486443	0.934807296317714	0.952961122555959	0.940609187408356	0.922752036806288	0.906241217729111	0.927686394922063	0.897010233946262	0.573459038356583
0.917009480270862	0.917094155108924	0.913054051560779	0.904916475125941	0.939124029580910	0.957321003514338	0.923092736203058	0.912516277415312	0.924692637173648	0.921318559733237	0.943235861304203	0.914378514532273	0.927809868980748	0.927910933832976	0.921151341256041	0.943153070613098	0.933485406877560	0.934935511833111	0.917571589647025	0.914865545066473	0.951151950062785	0.953705322916110	0.928788412780427	0.953221524795707	0.934692983600905	0.952952870450133	0.940616245462023	0.922949911840964	0.906152704416482	0.927679342485179	0.896965521391837	0.573467585288480
0.917014617890613	0.917143674311367	0.913020296038712	0.904995533720153	0.939151608655199	0.957378369348876	0.923144864665271	0.912450486554789	0.924694387532260	0.921287612601396	0.943229334780821	0.914433715868046	0.927857094978020	0.927922246960711	0.921180899833099	0.943205306481609	0.933492931781920	0.934963577753553	0.917642224109013	0.914897910031111	0.951259767423550	0.953788700120316	0.928852433158726	0.953203096310634	0.934523433075135	0.953039643740759	0.940654102004372	0.923007378754463	0.906134615226458	0.927645075629458	0.896987994097597	0.573427709104945
0.917018109721793	0.917157387694224	0.913034933625469	0.905044302977206	0.939115045490749	0.957381682436367	0.923159771085667	0.912392907469258	0.924641434762263	0.921289006943903	0.943174870689487	0.914421759716952	0.927949678483743	0.927994738497249	0.921180722672030	0.943300193043228	0.933481075702149	0.934906467351060	0.917628012128957	0.914841210628847	0.951326983830043	0.953762487840856	0.928898282264220	0.953272360248131	0.934559391986215	0.953133085434605	0.940578106728837	0.922941981383922	0.906158924410560	0.927527663059917	0.897063333490114	0.573421142923941
0.916992272238735	0.917182868229202	0.913053529318197	0.905069855208411	0.939141153407310	0.957396903718429	0.923123258393653	0.912398975913740	0.924662996333761	0.921294606277061	0.943085075179532	0.914440728387533	0.928042129050688	0.928137199954186	0.921140942919576	0.943401082873734	0.933463055078383	0.934972972490349	0.917655013470112	0.914809470659781	0.951170066959021	0.953744012075535	0.928895450924097	0.953213528632316	0.934498963099717	0.953163272667905	0.940537148995148	0.922831008321148	0.906196187710695	0.927555820973658	0.897055590211110	0.573494814647931
0.917000005302605	0.917192532928260	0.913136482268464	0.905094307620797	0.939162405201334	0.957356287413915	0.923094084725945	0.912421578434635	0.924606485076760	0.921365693154342	0.943065028321757	0.914350741029704	0.927980403307889	0.928284600370891	0.921101430172784	0.943380810750250	0.933426644620960	0.934987937883582	0.917664637115097	0.914840143151033	0.951166985281840	0.953676376513120	0.928918886469162	0.953253024286607	0.934512926451173	0.953204000005254	0.940558383264396	0.922788687663457	0.906203772433625	0.927507027300274	0.897038762358077	0.573666172969562
0.916970476278091	0.917211353347271	0.913147677830499	0.905010383987900	0.939192854827175	0.957318445443432	0.923059990512341	0.912392119610331	0.924632784088997	0.921359591183702	0.943103776447331	0.914315925977014	0.928027137664318	0.928333373920419	0.921048607325510	0.943380070149656	0.933430988626825	0.934933763955097	0.917564348408133	0.914774926485129	0.951137685711008	0.953753788841819	0.928995275240395	0.953315627634815	0.934551292235400	0.953234245049315	0.940568009248181	0.922842632439442	0.906160919780799	0.927563735903368	0.897019729044307	0.573710207248154
0.916898618189039	0.917144005389931	0.913220030016163	0.905015447084535	0.939211652589342	0.957358762954757	0.923023688217541	0.912336581779892	0.924590072280586	0.921366690759459	0.943077360341897	0.914299235094995	0.927936896982718	0.928341022745225	0.920971448548039	0.943452215318898	0.933435584643029	0.934811632822955	0.917572100014034	0.914761979722764	0.951102029350995	0.953810900057642	0.929075051112934	0.953355094522669	0.934558670492039	0.953132540936157	0.940592700512258	0.922720400899863	0.906086670781851	0.927581086158907	0.897000934323065	0.573785954043649
0.916733438756948	0.917028641963819	0.913117537467129	0.905100669079327	0.939178325672032	0.957315028958711	0.923032779603082	0.912291730790889	0.924586128490629	0.921355059026621	0.943127014718199	0.914310478191326	0.927899426352389	0.928357337973030	0.920981158480398	0.943366697422976	0.933337977352812	0.934647717872425	0.917576755565641	0.914775564548835	0.951111681472611	0.953872545896264	0.929108798456126	0.953281224923540	0.934551772902747	0.953095842162791	0.940589873906442	0.922710860001124	0.906014949263155	0.927593551311840	0.896994918143434	0.573902289105215
0.916621212127063	0.916908469778247	0.913075564539161	0.905174226089053	0.939030954614146	0.957310885155484	0.923135095694309	0.912257029676454	0.924570783206340	0.921369554595539	0.943173611801276	0.914307725217054	0.927884646549778	0.928305322167976	0.921018662968595	0.943289586794744	0.933359247486735	0.934679739458542	0.917551547944888	0.914820634697447	0.951019261686898	0.953917377887423	0.929137461368668	0.953169302388047	0.934517820380240	0.953027026553475	0.940558534049674	0.922754804436791	0.906003393321887	0.927612214114841	0.897011286782249	0.573991398154087
0.916613138976091	0.916935074011885	0.912965954390696	0.905187499473579	0.939030667736541	0.957311409406513	0.923184442690655	0.912248687929208	0.924585768020182	0.921318211525530	0.943164145826809	0.914296567846773	0.927936598887662	0.928236889224205	0.920993352661112	0.943154986697193	0.933324528690665	0.934764335517481	0.917567008008059	0.914831096556717	0.950974292797263	0.953901943327119	0.929156422166267	0.953102530107202	0.934438979475105	0.952954930907388	0.940589288953990	0.922685112066265	0.906076986599159	0.927623952516126	0.897017235018861	0.573971194659861
0.916700922147347	0.916840846712109	0.912909156487757	0.905152085232218	0.939031338680450	0.957201812937251	0.923134832595812	0.912160178914311	0.924542663552658	0.921330160447573	0.943250235919687	0.914247314979360	0.927925327636051	0.928134361506527	0.920964426031540	0.943115603716844	0.933269487849404	0.934710505519751	0.917461343341794	0.914738088534990	0.951040565941190	0.953857080796094	0.929166047290415	0.953138268906099	0.934429240725272	0.953000400717648	0.940541428094157	0.922662003912110	0.906138989065545	0.927549646896071	0.896950333046806	0.573900084778496
0.916727418576442	0.916817694154896	0.912855611599309	0.905152113898728	0.939082462865043	0.957248717881537	0.923091640894746	0.912189908392367	0.924505154060645	0.921246014618433	0.943347436653830	0.914253579365833	0.927964104546516	0.928156861268399	0.921019299431724	0.943109615235389	0.933272746795698	0.934749446789235	0.917388041677881	0.914638708045162	0.950992954658966	0.953909961992582	0.929048755813212	0.953063637544915	0.934360778050490	0.953048851402701	0.940501164299022	0.922666278238673	0.906223104026863	0.927523197745295	0.896815181081535	0.573844255936080
0.916762473246421	0.916822968398250	0.912901787344457	0.905207854446848	0.939161671774987	0.957351312565798	0.923032164202774	0.912190008995957	0.924420719463370	0.921222985584582	0.943394219902611	0.914211875044856	0.927955784104978	0.928239263854981	0.921055771055834	0.943097852566124	0.933304719033201	0.934799237289615	0.917375997403332	0.914675574409480	0.951037391326224	0.953973895947819	0.928917158942062	0.953075578179930	0.934384069275176	0.953106570142773	0.940463314992083	0.922665404843645	0.906285111327091	0.927439976974538	0.896752749325966	0.573861289941004
0.916732573944776	0.916856470389597	0.912888625303366	0.905219403018834	0.939230066783605	0.957392411830061	0.922957628508170	0.912062351062121	0.924384839269555	0.921150644682764	0.943338259195812	0.914219802307170	0.928070152820898	0.928305802653175	0.921082071617897	0.943094868598064	0.933317687277774	0.934915530662940	0.917357989494932	0.914609479552412	0.951083405595097	0.954020862177515	0.928817181848253	0.952996176217346	0.934412280158286	0.953163916646437	0.940401498350981	0.922739173745606	0.906294671986444	0.927466657278164	0.896711967592436	0.573731141025826
0.916818705285012	0.916912433034655	0.913017964812954	0.905317097930135	0.939345780617635	0.957538650644817	0.922944681392362	0.912069565585400	0.924365803190108	0.921101642114749	0.943172642969738	0.914164230703155	0.928018583556595	0.928332319419470	0.921004712591050	0.943116943448328	0.933394377141751	0.934972209875823	0.917365031453298	0.914566239908218	0.951097762291511	0.954093221693366	0.928734851545265	0.953041871096639	0.934445820241982	0.953114967227972	0.940446123532349	0.922661107304044	0.906335248234516	0.927405234300410	0.896697476438821	0.573668835937822
0.916897231787454	0.916955394678626	0.913019082944545	0.905392404564476	0.939403404862998	0.957610089828342	0.923017420423293	0.912146808267155	0.924447372325080	0.921150648773928	0.943114106968106	0.914270742731811	0.928027612487453	0.928396247970566	0.921029179797919	0.943137183166373	0.933477890795275	0.934997104304909	0.917437807620500	0.914640569928397	0.951157507666146	0.954211561148464	0.928712560541881	0.953041366407957	0.934465917186706	0.953132215527186	0.940413206999165	0.922744032363657	0.906429129596487	0.927391127888209	0.896746104892165	0.573559966676412
0.916929508923126	0.917015054116730	0.913047328646317	0.905434720673341	0.939335000115688	0.957586173647152	0.923099600126943	0.912102131623592	0.924512331301681	0.921271816843784	0.943158334226728	0.914327416991555	0.928021664825184	0.928333979073772	0.921120086707074	0.943222353528849	0.933557629430603	0.935009739589837	0.917483216543598	0.914751999258088	0.951177668136368	0.954217952963588	0.928759625998330	0.953001212667210	0.934440367840853	0.953173045345634	0.940508666206152	0.922942271492608	0.906430115961867	0.927484872719388	0.896727327026904	0.573388969867589
0.916898966800337	0.917049936776135	0.913087314411893	0.905480140296562	0.939393128671056	0.957506542719493	0.923269342725831	0.912109132399339	0.924545746404450	0.921252840939312	0.943241968060644	0.914416207446605	0.928061762317699	0.928300487460167	0.921162291947879	0.943229933111900	0.933490764758548	0.935004022836485	0.917621120912265	0.914838029635021	0.951213860028451	0.954319391215336	0.928892229633149	0.952918700539850	0.934400624294844	0.953251271031971	0.940656849146176	0.923026590824286	0.906468256399956	0.927568876248112	0.896764530987232	0.573188257237568
0.916841199200913	0.916988793899044	0.913128972687884	0.905471286446041	0.939400670572940	0.957415244693271	0.923304185243462	0.912080336470773	0.924571154161263	0.921323681690912	0.943294230822589	0.914455361238083	0.928093090893966	0.928344228930667	0.921176012443622	0.943275878343747	0.933448556512595	0.934924703898396	0.917589933978816	0.914840250468726	0.951247437043543	0.954285509441967	0.929037423747876	0.952926158894045	0.934510944706120	0.953350881008033	0.940671579084815	0.923012897183571	0.906455223325072	0.927563999656571	0.896812083792432	0.572996004140938
0.916689725400859	0.916867745859286	0.913113038380130	0.905434568980464	0.939476927594773	0.957336260826627	0.923262294711017	0.912027789066276	0.924629350983605	0.921330462992071	0.943228375392530	0.914491902524627	0.928119743833149	0.928449937594276	0.921156126868021	0.943304119653690	0.933391632748062	0.934994888415028	0.917545768911034	0.914863187170024	0.951068728284165	0.954252923195513	0.929082098477092	0.952841953309169	0.934533881207229	0.953388385511236	0.940719215112242	0.922996119666881	0.906440387753970	0.927621313765382	0.896779149063667	0.572864825621965
0.916609322971000	0.916756484460942	0.913125369163136	0.905425736716059	0.939544811161801	0.957218127194281	0.923257383484866	0.911955379813553	0.924541329949893	0.921370023151251	0.943180948694944	0.914381544605398	0.928052739048096	0.928542080683674	0.921136042903787	0.943238789646332	0.933285013429797	0.935040932156702	0.917512664015319	0.914903691986304	0.951015132253028	0.954121508251644	0.929058162432269	0.952754808587959	0.934559404724583	0.953429036913449	0.940760760720465	0.923021339663062	0.906431181030466	0.927594379506015	0.896755912293239	0.572804935570679
0.916580886629976	0.916685576647348	0.913094229882946	0.905321590553257	0.939585755983738	0.957096926788237	0.923214869132720	0.911836878952457	0.924415455156303	0.921244835133222	0.943144773712645	0.914314391474631	0.928131079236833	0.928517207719552	0.921076236587827	0.943152542572977	0.933185018089950	0.935058993718074	0.917398864877622	0.914716391019030	0.950965290680233	0.954029488021901	0.928982727066824	0.952714204102682	0.934589766007420	0.953452597482557	0.940715858636784	0.923058358593126	0.906402495136053	0.927616971572998	0.896736718994688	0.572616650178470
0.916568334280183	0.916530077679975	0.913150189038149	0.905322266748798	0.939588240571784	0.957025955269641	0.923137802747023	0.911710129243047	0.924229381638243	0.921101529703152	0.943007779833444	0.914236928517595	0.928043940203075	0.928435097080556	0.920994847192838	0.943123201547771	0.933147190885953	0.935035850023813	0.917353399579261	0.914556660153121	0.950926989691206	0.953911444514069	0.928890192748439	0.952724387711612	0.934511631043169	0.953277273665924	0.940645875666370	0.922850305919597	0.906346633476827	0.927583997386695	0.896711718041069	0.572479708051369
0.916519741492294	0.916408568746767	0.913111515521126	0.905480983054038	0.939576764115984	0.956881667620663	0.923033467679276	0.911617684619957	0.924032279959827	0.920924046966626	0.942960479656416	0.914175402920125	0.928002914647224	0.928340295410542	0.920936072673673	0.942987512124873	0.933079174830810	0.934957189829163	0.917247228329367	0.914356453220902	0.950917634294225	0.953859897319704	0.928744673968319	0.952653765658693	0.934408856263319	0.953203054442538	0.940434444785648	0.922746533996354	0.906314076861927	0.927476660105844	0.896610512490858	0.572350565065658
0.916548819412131	0.916332632695003	0.913154110645914	0.905552879665581	0.939424413384026	0.956868993330439	0.923008012296197	0.911556667833431	0.923815093413762	0.920798834452494	0.942944241739159	0.914072226261281	0.927891689966526	0.928162646603610	0.920891433916563	0.942936686068920	0.933105942389040	0.935079765744893	0.917135352661057	0.914219154721559	0.950827895628177	0.953824204017552	0.928617017844611	0.952577367099148	0.934364506104425	0.953117111735182	0.940275601052659	0.922646228066858	0.906314416080620	0.927358484480195	0.896533723951663	0.572217310093018
0.916619410435871	0.916444866314840	0.913074696523828	0.905535150039773	0.939418222366366	0.956869931757198	0.922971354779295	0.911481565348278	0.923710210263912	0.920692980375655	0.942918740669349	0.913976905297708	0.927885556341170	0.928013148737953	0.920846192663020	0.942813130041034	0.933091173088614	0.935181853731414	0.917100706161186	0.914142232189261	0.950836127677162	0.953822535133751	0.928502895255405	0.952530858870932	0.934339470677980	0.953053632679736	0.940252630993500	0.922457194473759	0.906407592933042	0.927290519040526	0.896482642613957	0.571990792013863
0.916707396252501	0.916471665373625	0.913100948558702	0.905472362583717	0.939389805954832	0.956760880684494	0.922914740822814	0.911423637377694	0.923654035690957	0.920706835156523	0.942919419047709	0.913927606775687	0.927791891047090	0.927859484042606	0.920835050328231	0.942736440820178	0.933135558432692	0.935037125611964	0.916999904274274	0.914083490547247	0.950926541849852	0.953766193999184	0.928464054797129	0.952537279907302	0.934456084770665	0.953121742735895	0.940205105360767	0.922349646236435	0.906456613054900	0.927246043775011	0.896422580827737	0.571890686345144
0.916743178375924	0.916538651233863	0.913139508421045	0.905451105930588	0.939429324921838	0.956808871362173	0.922849278494666	0.911524777401881	0.923670179170794	0.920617755607986	0.942914116353679	0.914034776238303	0.927764926752747	0.927887533283934	0.920871671437921	0.942678393945113	0.933220878507600	0.934959870858817	0.916913321866897	0.914015287080986	0.950859393386614	0.953774792895041	0.928375639264295	0.952449128692864	0.934435635438162	0.953155200244638	0.940212484711872	0.922341504043950	0.906463299126133	0.927275535186565	0.896324500008712	0.571891975167778
0.916778827124491	0.916599146160697	0.913246379900861	0.905495584197091	0.939479797255648	0.956829691775787	0.922832255305353	0.911649455831456	0.923624676220178	0.920602966030308	0.942964557004389	0.914094446156824	0.927728291366976	0.927939478975030	0.920879445993837	0.942632397350853	0.933257382712304	0.934924295207868	0.916912393399998	0.914056536180224	0.950848848985039	0.953844608626696	0.928306817989151	0.952499050819070	0.934505524517498	0.953193647766640	0.940254072243623	0.922380595892905	0.906419753851323	0.927247637920626	0.896358785611298	0.571961193725928
0.916767891222703	0.916666906908401	0.913243120041013	0.905418703604849	0.939526172258848	0.956843876161998	0.922849942279628	0.911650764647157	0.923597479988336	0.920516641384120	0.943024113250743	0.914138126569128	0.927843529371953	0.928019130823455	0.920860736994340	0.942602400291113	0.933242245912634	0.934894050265013	0.916940857067138	0.913953488119185	0.950830419875670	0.953890299422316	0.928265088061931	0.952457629126765	0.934626962254723	0.953248158450850	0.940194340610169	0.922476614057931	0.906328903533643	0.927302967722004	0.896455436935410	0.571854341079996
0.916875739052019	0.916697956170027	0.913371016065558	0.905358872473778	0.939579309516950	0.956999605573376	0.922867420595375	0.911770210099715	0.923550123812008	0.920460301397604	0.943019969954463	0.914094245262791	0.927762803409272	0.928017122162644	0.920780901924647	0.942599065946339	0.933265727324378	0.934808984574410	0.917015462806411	0.913878472911078	0.950782555862112	0.953904357573522	0.928227673584271	0.952477911111710	0.934666324824842	0.953175376911200	0.940197066014202	0.922428123150496	0.906253385220698	0.927233338553648	0.896555583680901	0.571853882627082
0.916995891648709	0.916675570144394	0.913374894272434	0.905325316454722	0.939567078870686	0.957083475738260	0.922888055675897	0.911899872153918	0.923581133701377	0.920468907273287	0.943085275738234	0.914155055479734	0.927706416894288	0.928034268793499	0.920777725275001	0.942550929955303	0.933303032352625	0.934707204389913	0.917083666604720	0.913920776911159	0.950762605095508	0.953914184009148	0.928228440506345	0.952448184702993	0.934655469512519	0.953125698257720	0.940100321302894	0.922496116925754	0.906244061908906	0.927192590220963	0.896641611855068	0.571880335910490
0.917108312324842	0.916646987640750	0.913372123756814	0.905319206877554	0.939426692857958	0.957121638346371	0.922882078387280	0.911860708898613	0.923587425834780	0.920538415096955	0.943172032296311	0.914218715652402	0.927618508523233	0.927943135315401	0.920835822005302	0.942587798697416	0.933429506070213	0.934730531069485	0.917083252513716	0.913974197597785	0.950765186012413	0.953896270814990	0.928281670392074	0.952431636209131	0.934607599146051	0.953113208990159	0.940085593719481	0.922652770537143	0.906233319160277	0.927260781260019	0.896636333299262	0.571930177242292
0.917110167144524	0.916664095017857	0.913331622162622	0.905365561000915	0.939505132652794	0.957137384765693	0.922970007014954	0.911817266213736	0.923560834501231	0.920460062328877	0.943244443732928	0.914294712134173	0.927629999753644	0.927900306465612	0.920876364523450	0.942546063914731	0.933425089665968	0.934756770516293	0.917193780101983	0.913982479913467	0.950822827132010	0.954015587496070	0.928344902594081	0.952440091309635	0.934536764205642	0.953179547129386	0.940093569128579	0.922646185778674	0.906296620991501	0.927287632790168	0.896639902947610	0.571947548735339
0.917131900236917	0.916644112300645	0.913323593136410	0.905390458387684	0.939531402115879	0.957124169660982	0.922988639071034	0.911789224125526	0.923516423855495	0.920456484099822	0.943221181777305	0.914297970193302	0.927648449187129	0.927933528127258	0.920880836154975	0.942553272470914	0.933420618935858	0.934716269656120	0.917172495055357	0.913954411710571	0.950869362254140	0.954047068671455	0.928356509204093	0.952529660038765	0.934653278241828	0.953292594134833	0.939992429673699	0.922552792267520	0.906369448268249	0.927198595213000	0.896664649409235	0.571991671592905
0.917136263690654	0.916681297534126	0.913340783417835	0.905436775885422	0.939561775394825	0.957166594391083	0.922934831271789	0.911852064548140	0.923554010832373	0.920454441022892	0.943098660986325	0.914354650039519	0.927663178344471	0.928059866911025	0.920835296258790	0.942579365396275	0.933413929133285	0.934817638812368	0.917140990671900	0.913955992163146	0.950668342780612	0.954064939331200	0.928316493447879	0.952479564204890	0.934658798941989	0.953353862724820	0.939908285774903	0.922437622387660	0.906450465890605	0.927214690310157	0.896630153992918	0.572092477212279
0.917156798850611	0.916730153043991	0.913443827357620	0.905520764643557	0.939604673254485	0.957159871946851	0.922894744027633	0.911952181790200	0.923519007714186	0.920544041098711	0.943005635314086	0.914310562475818	0.927539576549198	0.928163526282557	0.920797936549422	0.942521297953208	0.933405279181511	0.934899173449795	0.917079072034766	0.914020289949131	0.950616155284751	0.954013522831967	0.928278574703718	0.952511747020470	0.934698542772044	0.953416539066228	0.939886451086354	0.922398922944761	0.906502852232447	0.927168413895354	0.896581938820355	0.572271135148798
0.917106420446013	0.916781630970483	0.913481757243446	0.905547014987037	0.939620517317488	0.957145508839455	0.922827812383549	0.911964591919064	0.923561472459953	0.920519729080900	0.942989464329658	0.914308855940550	0.927518324355641	0.928174678517542	0.920757040055237	0.942498669172916	0.933427653661549	0.934944061771743	0.916919303078159	0.913963042989425	0.950542003551093	0.954069316236043	0.928295714022002	0.952553189140058	0.934748649140205	0.953447075349430	0.939860833016998	0.922453373343380	0.906484940825695	0.927223566254168	0.896517145827032	0.572307372814435
0.917007977449037	0.916734465646432	0.913585557294110	0.905640755593827	0.939624838210536	0.957169545771501	0.922734463150416	0.911918330338021	0.923545336594830	0.920506328114465	0.942899313826596	0.914321116889355	0.927372964890242	0.928123906970357	0.920687880473205	0.942574935742838	0.933446100088053	0.934909272242976	0.916898768463921	0.913962546747822	0.950438094318319	0.954079243767647	0.928335275417920	0.952581192845699	0.934769773849381	0.953340355341179	0.939874152733094	0.922339481550649	0.906378024670711	0.927218667131715	0.896478099424549	0.572339015901537
0.916826770368647	0.916631638594952	0.913511017464064	0.905823036448032	0.939599735146034	0.957094655763017	0.922701833973631	0.911851434341307	0.923565836003250	0.920497150388790	0.942882371280091	0.914347872426569	0.927325054298235	0.928112145504432	0.920702548893017	0.942526538174088	0.933357697219411	0.934785997270061	0.916853698056908	0.913986215823464	0.950386856063260	0.954087242075661	0.928327987491801	0.952510269936441	0.934804924889059	0.953285904531314	0.939860787645452	0.922354573623427	0.906250432654504	0.927204095032604	0.896457454151115	0.572394029830508
0.916682364642860	0.916485546415714	0.913490688082579	0.905961443961761	0.939476831731707	0.957078630482623	0.922741594251414	0.911787441588198	0.923535141982349	0.920530353536163	0.942889397381731	0.914335228678459	0.927294253067635	0.928046604587602	0.920738476819087	0.942487445473464	0.933380453623365	0.934856696721746	0.916793664060969	0.914023859121025	0.950259336941377	0.954093246199310	0.928301071020628	0.952414026673030	0.934831198622020	0.953209946177113	0.939845439385742	0.922417177828849	0.906172018377294	0.927189554261153	0.896467978198392	0.572430015631687
0.916575945623583	0.916474900624820	0.913403074709822	0.906020286187159	0.939513948435586	0.957054035780435	0.922730970089149	0.911775825222949	0.923539055485719	0.920501125125219	0.942889656982894	0.914310670036873	0.927337253376682	0.927995078523045	0.920704164007281	0.942405745186306	0.933345182717536	0.934959758839573	0.916771368012394	0.914030616099770	0.950211384784242	0.954067259466289	0.928276138995192	0.952349626042129	0.934826252986165	0.953131135172601	0.939868073865131	0.922384001061310	0.906178712713404	0.927169325633312	0.896478704689352	0.572377083013769
0.916579370611231	0.916342934832243	0.913370093037546	0.906005652921143	0.939535779776885	0.956922205403252	0.922655631702416	0.911684715084047	0.923495019108573	0.920517157299451	0.943009254048421	0.914255162283988	0.927325450428601	0.927898453653378	0.920661899804393	0.942410239787133	0.933280517808251	0.934916196914109	0.916649314705801	0.913958461233014	0.950273642398091	0.954001679451598	0.928275445083560	0.952364746245514	0.934899906575447	0.953172542728271	0.939814288077019	0.922369593590116	0.906201032602202	0.927063834768917	0.896409386675457	0.572327440073299
0.916552092549327	0.916324780750825	0.913348474193181	0.906007001278580	0.939604473980757	0.956936832049958	0.922586302683633	0.911691683820510	0.923446370002121	0.920408993539506	0.943150760089073	0.914272701104256	0.927359549057427	0.927922409100989	0.920678304571712	0.942426634060212	0.933255934309492	0.934932191025114	0.916555680757417	0.913834314456746	0.950214305314901	0.954005191398186	0.928125709851375	0.952240992742176	0.934855884503000	0.953188618023751	0.939767981200620	0.922373151481931	0.906251190520417	0.927029457895089	0.896270509719401	0.572308497986068
0.916571671330893	0.916345744465051	0.913396846100880	0.906017784183393	0.939678997257211	0.956995884441597	0.922500905049285	0.911699262251890	0.923341720229394	0.920366486264976	0.943246626421251	0.914224552247800	0.927319487076948	0.927979211302197	0.920694196169703	0.942416502032445	0.933257583657545	0.934928034727306	0.916538548571819	0.913855717539664	0.950239352853110	0.954027832960246	0.928005908802680	0.952221154956907	0.934885902431027	0.953180639385624	0.939704808803526	0.922358110210995	0.906260578218168	0.926928216306039	0.896174926575192	0.572399179827578
0.916565081177813	0.916364870331538	0.913367278171676	0.905955894638650	0.939698028346832	0.956984266371191	0.922418744386066	0.911614007211535	0.923294356397515	0.920292326345469	0.943250894921215	0.914224812332211	0.927411168866363	0.928027256256123	0.920676772796634	0.942399999554898	0.933265259971799	0.934945668164146	0.916526948155478	0.913775266058138	0.950262533001530	0.954042193413439	0.927926628722647	0.952112230785230	0.934924760667343	0.953196246157204	0.939618860041103	0.922421174682218	0.906202462497562	0.926964279361884	0.896104279907413	0.572398430404125
0.916670556277014	0.916365587804667	0.913462149693096	0.905929289716504	0.939754332926909	0.957034353649388	0.922398433058554	0.911665261224155	0.923252721674413	0.920221832613906	0.943137003710877	0.914121655436047	0.927355507689127	0.928008850145372	0.920556827844343	0.942390644170748	0.933310309302037	0.934899172690023	0.916545803886513	0.913698548074496	0.950244075582508	0.954086530456016	0.927869169720847	0.952158486023813	0.934941928492035	0.953065783462346	0.939624601999024	0.922307862619270	0.906151294241175	0.926887143529326	0.896060361559210	0.572489360489290
0.916755246031936	0.916352837419137	0.913438165002414	0.905841501145654	0.939767445244056	0.956995179738531	0.922467666155837	0.911758941978191	0.923316606414387	0.920232977909540	0.943103633884751	0.914108099317760	0.927371320563265	0.927973115849536	0.920532252042335	0.942347455073704	0.933374858687088	0.934835792771010	0.916610622077222	0.913756238787869	0.950250398141822	0.954157621302713	0.927878369580404	0.952171663666165	0.934915045749805	0.952963690478395	0.939584631246604	0.922331096193318	0.906144734277823	0.926868072010459	0.896069107860785	0.572561469743522
0.916797541000896	0.916348223791970	0.913471277581797	0.905733350075458	0.939670920498133	0.956907497707113	0.922544112646508	0.911715845630235	0.923375383441715	0.920324024799983	0.943151786862611	0.914029276195444	0.927361413090148	0.927784591757573	0.920597884783266	0.942383394124228	0.933461451676022	0.934822938636075	0.916657136719453	0.913839558868835	0.950222941154822	0.954100411659875	0.927969015652022	0.952115900634390	0.934817682617826	0.952888193407617	0.939694617597502	0.922438171942056	0.906040017492537	0.926976022313042	0.896046627276434	0.572612746915287
0.916769136525576	0.916358606205025	0.913518317546190	0.905658003211488	0.939697501352413	0.956776978808155	0.922714865606926	0.911697268849148	0.923408873858707	0.920293998887508	0.943220130501928	0.913954073779469	0.927396008141073	0.927648573831042	0.920631349031050	0.942363476202557	0.933412430770707	0.934810148559016	0.916816223119483	0.913895036365297	0.950211184192967	0.954145548969713	0.928128338525770	0.952042759563092	0.934692253762067	0.952891409395910	0.939865307278718	0.922439721305066	0.905998728407932	0.927056094626064	0.896083951989740	0.572659304180699
0.916736385111154	0.916357752446177	0.913552222678829	0.905564592411912	0.939676893408265	0.956668104222061	0.922738605463229	0.911712119273433	0.923455032347069	0.920385403975055	0.943213686795857	0.913873444042604	0.927435899873265	0.927611544274643	0.920682251583539	0.942399512914576	0.933402449032581	0.934739707399601	0.916822832009070	0.913912290671855	0.950188422934286	0.954092017635841	0.928277831647438	0.952065161134795	0.934713562745061	0.952962884322961	0.939892735101002	0.922394731889773	0.905954220081536	0.927073828846675	0.896145402179755	0.572733922382439
0.916621056753248	0.916311745945371	0.913584167908557	0.905477414283222	0.939704241647140	0.956634889888029	0.922657002084747	0.911724139123756	0.923558489210575	0.920441294169757	0.943110783737979	0.913881707537210	0.927465875485508	0.927668882792919	0.920713830044492	0.942442345053158	0.933392578719204	0.934800113464417	0.916823910391503	0.913980182156504	0.949995868292847	0.954039745896027	0.928304219164114	0.952036652456115	0.934663674431669	0.953012526240752	0.939955666834437	0.922366528556291	0.905960750431995	0.927173765708183	0.896133759069225	0.572891375021590
0.916569179887372	0.916250152062265	0.913656856776895	0.905443484366652	0.939725909698396	0.956573080176665	0.922632272595114	0.911710871777611	0.923539506869046	0.920540643110960	0.943019607119084	0.913775511977507	0.927373338309086	0.927742788169446	0.920750904930604	0.942421517069859	0.933327592034971	0.934831648102225	0.916832698046647	0.914078298365058	0.949971075968119	0.953895639581590	0.928275118085174	0.952064903954611	0.934651550406504	0.953091373522786	0.940031278437664	0.922409908089389	0.905961894937001	0.927209354463183	0.896161873875739	0.573138009031925
0.916560096681565	0.916231050076285	0.913663603315290	0.905315691301674	0.939718156184752	0.956503955474668	0.922609113683568	0.911639776265962	0.923548556503795	0.920498673217060	0.942968743469515	0.913730976284980	0.927424739004996	0.927752336172684	0.920743963996301	0.942385996505120	0.933251767021307	0.934856789424150	0.916779634665076	0.913999515647261	0.949974608467624	0.953786681961442	0.928230870840172	0.952177698062176	0.934659041179986	0.953181842591891	0.940056738842837	0.922479302496867	0.905966380056296	0.927291241562493	0.896202746136334	0.573240410174814
0.916573698391318	0.916106247152232	0.913693580997949	0.905312249069004	0.939655669415223	0.956493048179955	0.922573316492274	0.911564201729442	0.923509640791800	0.920470802932724	0.942876662159088	0.913705840838666	0.927345650811505	0.927712353128792	0.920712342975271	0.942422745849081	0.933245224925436	0.934872425304699	0.916829600182899	0.913959285886542	0.950030016344698	0.953662980201803	0.928198787532573	0.952330934988113	0.934593639269513	0.953091218404939	0.940055750603809	0.922338412687152	0.905965607953368	0.927350721055129	0.896235356636555	0.573387557507332
0.916557841421952	0.916036112425969	0.913601938220655	0.905466041444841	0.939591936133077	0.956398604250026	0.922507662614424	0.911556216827392	0.923436951467141	0.920398483055255	0.942912815587359	0.913701867258315	0.927342161409276	0.927666442772060	0.920704939994826	0.942319103402034	0.933183437353315	0.934829401029317	0.916797580723224	0.913880273713540	0.950113640232084	0.953639105836195	0.928092915427800	0.952389012131974	0.934531611939933	0.953092458586748	0.939905580415823	0.922318689201352	0.905982794909807	0.927322777347958	0.896201219009200	0.573529799765590
0.916604639424520	0.916001479472759	0.913601206062392	0.905554323031708	0.939400956806019	0.956411235195612	0.922531237446282	0.911554821704991	0.923318638037027	0.920354720459716	0.942961995089775	0.913649540913259	0.927278114776083	0.927538969223213	0.920673498701758	0.942287856841054	0.933208297027206	0.934961900984018	0.916729669173339	0.913846485671559	0.950102130092966	0.953636655217660	0.928004361341255	0.952390485800897	0.934534704046679	0.953015821144896	0.939784834842525	0.922288348972760	0.906024803177116	0.927255237372156	0.896191623710007	0.573644008873202
0.916648964739482	0.916107342316997	0.913478138004396	0.905550975178437	0.939373745972362	0.956402163593829	0.922523804452574	0.911499885296232	0.923269665994913	0.920277227493518	0.942992982806635	0.913600303815950	0.927288378018942	0.927421431858213	0.920627353342834	0.942200746423064	0.933183855996927	0.935066240179078	0.916748129985022	0.913800925656013	0.950173664408460	0.953679538096484	0.927926879012928	0.952381061400165	0.934551146223746	0.952929994425771	0.939774981279414	0.922134752453617	0.906148697226442	0.927198539682665	0.896195587053419	0.573712191384191
0.916715909591552	0.916088444646217	0.913446235668290	0.905496511954075	0.939318905488647	0.956300808293410	0.922500182310647	0.911415561501929	0.923221870073734	0.920299448040690	0.943012646122045	0.913584744548058	0.927206643137969	0.927248661052656	0.920586230775698	0.942129282352716	0.933196032550670	0.934903261182703	0.916678486207196	0.913732596932119	0.950285330361534	0.953666704688510	0.927907388386681	0.952417739984092	0.934680666802441	0.952957326615551	0.939726551453682	0.922035550675370	0.906208898856244	0.927139768499211	0.896149263302527	0.573861115247812
0.916728137369190	0.916110911098755	0.913423453848010	0.905497339551850	0.939300024378484	0.956341237718906	0.922436076374101	0.911488823895769	0.923195939216765	0.920202797181370	0.943011472824255	0.913709577742506	0.927193986675515	0.927234017500640	0.920576240096666	0.942045879575771	0.933247218730076	0.934801119131402	0.916534869396470	0.913630369552769	0.950262960782777	0.953702559352304	0.927826436709754	0.952370394561406	0.934663575034428	0.952990923337392	0.939709104700343	0.921986427039443	0.906182054029899	0.927119314020458	0.896019683785954	0.574105700945164
0.916728354350566	0.916106050762116	0.913479755608447	0.905545743158139	0.939301934748741	0.956351585001140	0.922373660510622	0.911571782421161	0.923113443330067	0.920131602597848	0.943018894718858	0.913721576551346	0.927150966382196	0.927209940321983	0.920530391802731	0.941970624569710	0.933274232857788	0.934760645985057	0.916474067043515	0.913639398319548	0.950267806191353	0.953791160763006	0.927758580809217	0.952461826050759	0.934706130967152	0.953065280239057	0.939702135494169	0.921969043828604	0.906102530462424	0.927022322302377	0.895995995712516	0.574410938900588
0.916696167811044	0.916112619784943	0.913423788800476	0.905462552253310	0.939276424681285	0.956347874554469	0.922309140824453	0.911504983676844	0.923020795156660	0.919976066379713	0.943021946786917	0.913712045913311	0.927270251837507	0.927214486894023	0.920427725823548	0.941883020104192	0.933255133232898	0.934770483517477	0.916421885688539	0.913497517594882	0.950237216209687	0.953821610947129	0.927687220388832	0.952448531450183	0.934766291754390	0.953183975144240	0.939592991066722	0.922032906205771	0.905975018939361	0.926998015734295	0.896019137189485	0.574546553456991
0.916780451149261	0.916113228981978	0.913510093385622	0.905419455778515	0.939264465349315	0.956491266263900	0.922260589494471	0.911571825949995	0.922895243565483	0.919877541719456	0.942926153348962	0.913622307441809	0.927192827457037	0.927177423782767	0.920256995601069	0.941827967088599	0.933314643145802	0.934717988448264	0.916405807108688	0.913376420547271	0.950172790626802	0.953820540497602	0.927587526676052	0.952496139740195	0.934738311506596	0.953151875065180	0.939553283213855	0.921962495479675	0.905842205041071	0.926867536678995	0.896033319660943	0.574763220880498
0.916877257541158	0.916105347551724	0.913508264201473	0.905422840244171	0.939200581509680	0.956579913733858	0.922197044249186	0.911650249500970	0.922895671742830	0.919856086250793	0.942903451216877	0.913673201278664	0.927115610474544	0.927205862857115	0.920172971889956	0.941786155578147	0.933397413925681	0.934657070674841	0.916384978395998	0.913387133316480	0.950146939740710	0.953820491169634	0.927540687790592	0.952491413206337	0.934646339816131	0.953128546622955	0.939436720694981	0.922033406815512	0.905749070469757	0.926766156063075	0.896020941728513	0.574972305183245
0.916991870395507	0.916093615830659	0.913502229854695	0.905447988447428	0.939024214333793	0.956655927823014	0.922138278545053	0.911559391988853	0.922902705771032	0.919918602906956	0.942918165169022	0.913698266302252	0.927008449829145	0.927117995564035	0.920190441356739	0.941873553987876	0.933556828899187	0.934721749350007	0.916303761539674	0.913426808818818	0.950178375461441	0.953787842058386	0.927566431557769	0.952465838531616	0.934513242480372	0.953143523188485	0.939434046211160	0.922199873176350	0.905655443103111	0.926749593055347	0.895926679770408	0.575112193346701
0.917027865857371	0.916136894262098	0.913477764132995	0.905509354175250	0.939035032611784	0.956715183529773	0.922195077760721	0.911485018556272	0.922904953663804	0.919851211541760	0.942940933108967	0.913722554672217	0.927035591753894	0.927092745354469	0.920204890975576	0.941922933149071	0.933573239877237	0.934750474405692	0.916368915154793	0.913440493338515	0.950290054993671	0.953870934893242	0.927629114393067	0.952458669245011	0.934319849903758	0.953241669250359	0.939476555640923	0.922228105443246	0.905649789783821	0.926701194058428	0.895894743619634	0.575186392134329
0.917071222217910	0.916138845371292	0.913508762948750	0.905556623170834	0.939019659663891	0.956716045311811	0.922211183147082	0.911428110724061	0.922872195654991	0.919859570581878	0.942910537870274	0.913691672249450	0.927103118839558	0.927133020465289	0.920200146234111	0.942041205665273	0.933573620003601	0.934696980515219	0.916347415562894	0.913404179280091	0.950385594117439	0.953867864924652	0.927684210263244	0.952544338288884	0.934318826645634	0.953353895612750	0.939424241379500	0.922135301912220	0.905676278358906	0.926570836066480	0.895922500738098	0.575272651010284
[truncated: 16,313 more rows]
