# Supplementary material for: Dynamical Hurst analysis identifies EEG channel differences between PTSD and healthy controls
Source: PLoS One. 2018 Jul 3;13(7):e0199144. doi: 10.1371/journal.pone.0199144 (PMC6029761; doi:10.1371/journal.pone.0199144)
Supplement: S1 Appendix — Zip file containing files: Standard Deviations of Healthy 1 - H3_w3.txtStandard Deviations of Healthy 2 - H4_w3.txtStandard Deviations of Healthy 3 - H5_w3.txtStandard Deviations of Healthy 4 - H6_w3.txtStandard Deviations of Healthy 5 - H7_w3.txtStandard Deviations of Healthy 6 - H12_w3.txtStandard Deviations of PTSD 1 - P1_w3.txtStandard Deviations of PTSD 2 - P2_w3.txtStandard Deviations of PTSD 3 - P8_w3.txtStandard Deviations of PTSD 4 - P9_w3.txtStandard Deviations of PTSD 5 - P10_w3.txtStandard Deviations of PTSD 6 - P11_w3.txtHurst Values of Healthy 1 - Hurst_H3.txtHurst Values of Healthy 2 - Hurst_H4.txtHurst Values of Healthy 3 - Hurst_H5.txtHurst Values of Healthy 4 - Hurst_H6.txtHurst Values of Healthy 5 - Hurst_H7.txtHurst Values of Healthy 6 - Hurst_H12.txtHurst Values of PTSD 1 - Hurst_P1.txtHurst Values of PTSD 2 - Hurst_P2.txtHurst Values of PTSD 3 - Hurst_P8.txtHurst Values of PTSD 4 - Hurst_P9.txtHurst Values of PTSD 5 - Hurst_P10.txtHurst Values of PTSD 6 - Hurst_P11.txtOriginal Data Healthy 1 - H3.txtOriginal Data Healthy 2 - H4.txtOriginal Data Healthy 3 - H5.txtOriginal Data Healthy 4 - H6.txtOriginal Data Healthy 5 - H7.txtOriginal Data Healthy 6 - H12.txtOriginal Data PTSD 1 - P1.txtOriginal Data PTSD 2 - P2.txtOriginal Data PTSD 3 - P8.txtOriginal Data PTSD 4 - P9.txtOriginal Data PTSD 5 - P10.txtOriginal Data PTSD 6 - P11.txt. (ZIP) [file pone.0199144.s001.zip › Hurst_P9.txt]

0.918188371819667	0.932647051192073	0.910784935621099	0.940444245445707	0.909515772633635	0.892712733293142	0.923510686454282	0.939648148570721	0.934183125082650	0.963725024057541	0.972814834747752	0.966893109905142	0.917351700483919	0.939474933300821	0.927594826148044	0.949791761594746	0.968540431702283	0.947523224148402	0.938709330019240	0.953225597636638	0.975637517634310	0.936655853228814	0.896640444187486	0.887601714406456	0.937373297696270	0.955103679493335	0.900761721892750	0.951968809323402	0.960049588562725	0.939729466634245	0.914114748976708	0.821683376626170
0.918215862078685	0.932610096658423	0.910825016862696	0.940437165523873	0.909547005597219	0.892672038006266	0.923435178818715	0.939575903955048	0.934051687573157	0.963631243171006	0.972886782076577	0.966853666958329	0.917407725753955	0.939500529582414	0.927462126307901	0.949734493845536	0.968402401234097	0.947578032557066	0.938675207766479	0.953103558949949	0.975597112984055	0.936529382495227	0.896590195929963	0.887601003138520	0.937403976572858	0.955141026896821	0.900610688514845	0.951891193734831	0.960001827347939	0.939659814314088	0.914097261634239	0.821635989491280
0.918265450395461	0.932555579398796	0.910915673192495	0.940365672870173	0.909641637732417	0.892651563019569	0.923387604460735	0.939557299728851	0.933923683010737	0.963541378228258	0.972745015020274	0.966800008473451	0.917462112987336	0.939651485620698	0.927362837692285	0.949698721218884	0.968331741078144	0.947652993433264	0.938685928615466	0.952974450071918	0.975624733472252	0.936534330868364	0.896528380567188	0.887609224008840	0.937304138284473	0.955160150855230	0.900519631921538	0.951937501400288	0.959895417456978	0.939524581365858	0.914095523072319	0.821583098752349
0.918229523664362	0.932571226924681	0.910966583041882	0.940474299002826	0.909652731279524	0.892666409450390	0.923365502049631	0.939606864097950	0.933885716087138	0.963564452572946	0.972702766230967	0.966891025501943	0.917472266580886	0.939721093885550	0.927352320468299	0.949582235300207	0.968320750326078	0.947709867702026	0.938703133981837	0.952965506157427	0.975627940333446	0.936630387336287	0.896550625045712	0.887713660422745	0.937248444805265	0.955189568432319	0.900563749125719	0.951961798038431	0.959806619509508	0.939515732119947	0.914138933600218	0.821559068378317
0.918187099894983	0.932647062318149	0.910902706945702	0.940564538397122	0.909736866857029	0.892701168116121	0.923347312584946	0.939651562487216	0.933929589197187	0.963547987074287	0.972667419333938	0.966937089380948	0.917474481488908	0.939785718547377	0.927426063759981	0.949518337255283	0.968328571634476	0.947674312869964	0.938625409298508	0.952964039568721	0.975522751515500	0.936753702436421	0.896548185102851	0.887745088173801	0.937222958237442	0.955220977529499	0.900669180712546	0.951962734465614	0.959820058222491	0.939561535025397	0.914179531863131	0.821607707832313
0.918206224587143	0.932676456070499	0.910848552003976	0.940625179454886	0.909884689065625	0.892767166793915	0.923379465824739	0.939669579700577	0.933910341224760	0.963526325837867	0.972683921323473	0.966947262241585	0.917443013362079	0.939755153335028	0.927473982749190	0.949557694577602	0.968393677237046	0.947673399547522	0.938599307907519	0.952956648359367	0.975572035027190	0.936825789483780	0.896589917702611	0.887760007422898	0.937243250106448	0.955280805911964	0.900718070858430	0.952027649880173	0.959900379178774	0.939650004625153	0.914159753326485	0.821574252516135
0.918294471691961	0.932822794861577	0.910803349572281	0.940531482708793	0.909887459698464	0.892798090620881	0.923377033516236	0.939771956369521	0.933881054468353	0.963510939637181	0.972692825998336	0.967073327465206	0.917507215227634	0.939690778935003	0.927456484619387	0.949614259968786	0.968388655475371	0.947679572729369	0.938701157801646	0.952935371186749	0.975592390508354	0.936884197623233	0.896624543404471	0.887762183022161	0.937392059088526	0.955236640273970	0.900792659906154	0.952128921104062	0.959970756333122	0.939748787837807	0.914158384947697	0.821585149785567
0.918367850226035	0.932847141337311	0.910744754994493	0.940460422859444	0.909970452295559	0.892811710117390	0.923387676507750	0.939795433559039	0.934034995148318	0.963597809636062	0.972712809721422	0.967089555002859	0.917463381972462	0.939537868188387	0.927449776109756	0.949819144266370	0.968393188044331	0.947705428093001	0.938755879276703	0.953075009439266	0.975666940306977	0.936862410843082	0.896709425823844	0.887893174953656	0.937500912520775	0.955139009132220	0.900898841594656	0.952204128013636	0.960043098606225	0.939708148942514	0.914249972779838	0.821621099013141
0.918362526761670	0.932823323587718	0.910744422289366	0.940414709787887	0.909924771168155	0.892868574912000	0.923492878114493	0.939845317171587	0.934166267744950	0.963728857044316	0.972786980962299	0.966938187204483	0.917480022630352	0.939442605214196	0.927520275013855	0.949931434497010	0.968474880542950	0.947828728920940	0.938767325084710	0.953168743482553	0.975746298985773	0.936890190225126	0.896812568284288	0.887911499694202	0.937567850084397	0.955048789457713	0.900944418462050	0.952197518106655	0.960061315545128	0.939605841471560	0.914402874521285	0.821645928673671
0.918494214644259	0.932824834343402	0.910868709911168	0.940407440687072	0.909926943157905	0.892888660442283	0.923588947838575	0.939813604148947	0.934287781348340	0.963726463523777	0.972926423071256	0.966870623242350	0.917659445230019	0.939340697460832	0.927633215015702	0.949960425686070	0.968477773019681	0.947932302379265	0.938918336116857	0.953233891832370	0.975847376452014	0.936824565407357	0.896921870992385	0.887888784614979	0.937692210906292	0.954997425158901	0.901020252289276	0.952200352199483	0.960093204441720	0.939557293027582	0.914563920813398	0.821677546757770
0.918598530067404	0.932856368596297	0.911032393328108	0.940379542351519	0.910025265299936	0.892789386976684	0.923744987830231	0.939857223673845	0.934400464001966	0.963776024606469	0.972972248831310	0.966775672320329	0.917737726064657	0.939362227380052	0.927689410403779	0.949971750072800	0.968478759298599	0.947948141965929	0.939011795508689	0.953314154222010	0.975969470814121	0.936826980632143	0.896990472645050	0.887760817821967	0.937646228651979	0.954928393693266	0.901104145410603	0.952207503875320	0.960093047055165	0.939504032144029	0.914654871674448	0.821689975824437
0.918627267190093	0.932935838043755	0.911102375650441	0.940440090965637	0.910165478223983	0.892720562893451	0.923854027723860	0.939852178422236	0.934502279248154	0.963942317704982	0.973057668776453	0.966855666031280	0.917735875604362	0.939370720578359	0.927694940044874	0.949905730424307	0.968608519165535	0.947937313870075	0.939138567586031	0.953442619348462	0.976042724428352	0.936841397977036	0.897120401023466	0.887751506157335	0.937536055910180	0.954892414785259	0.901166946675334	0.952155223004829	0.960084042096852	0.939540964231715	0.914698592281314	0.821685569605131
0.918667141728991	0.933050387437829	0.911070820756606	0.940545707323672	0.910334483633517	0.892770148673898	0.923933810645844	0.939934375305548	0.934641100409319	0.964062905973469	0.973115584224828	0.966919131115015	0.917862332355965	0.939378848848020	0.927717745729217	0.949721626093581	0.968688331436057	0.947913806864862	0.939159682658475	0.953494228429587	0.975965936309429	0.936834057592114	0.897138215567855	0.887774517411421	0.937440900488950	0.954850523438727	0.901183957406810	0.952145967847454	0.960042874145358	0.939549523946779	0.914772644484372	0.821693315383409
0.918794123895452	0.933113183866037	0.911082303619346	0.940714472538575	0.910453252141627	0.892886073571340	0.924035523055477	0.940060952091816	0.934714291775672	0.964143193554955	0.973147903999147	0.966913388986201	0.917949120076788	0.939487674170028	0.927790079749354	0.949646305292387	0.968747569318236	0.947921121880749	0.939267745780716	0.953604693394650	0.975918345651313	0.936787663440240	0.897185231238910	0.887853302454692	0.937384669442594	0.954952358783084	0.901194460921392	0.952283073464993	0.960050799287798	0.939482393828672	0.914850499755158	0.821674853064875
0.918948070473668	0.933340028097393	0.910946493432833	0.940801598748116	0.910367889688993	0.892910204687840	0.924066495878765	0.940178011138783	0.934804746302192	0.964221243951085	0.973168415692960	0.967027766318506	0.918056097421880	0.939610174777061	0.927855881553136	0.949556930895174	0.968724745245316	0.947981029630879	0.939457891730168	0.953674764331991	0.975730477591566	0.936892102111971	0.897184624146613	0.887773829187375	0.937349402565796	0.955106914089290	0.901247043120772	0.952457583886090	0.960068495377402	0.939473555606610	0.914841487175968	0.821735144446071
0.919021775833880	0.933358639799315	0.910812951476160	0.940872983102776	0.910405076403386	0.892877679962660	0.924113793635787	0.940106646391066	0.934900684229553	0.964240816817424	0.973206035474418	0.967108306034609	0.918042251507542	0.939629582182897	0.927932930687265	0.949607699297846	0.968708970575607	0.947915821661612	0.939542872053179	0.953778913013836	0.975612579933705	0.936917321908638	0.897234118657694	0.887715799727635	0.937331077863617	0.955228892108064	0.901346183525963	0.952528303796836	0.960152754574828	0.939598294545617	0.914820305151039	0.821677338590416
0.919031828327416	0.933471117494771	0.910795816169992	0.940919227770747	0.910381277953371	0.892910937354486	0.924163586233518	0.940134875313616	0.934903189892105	0.964249101049020	0.973240785863105	0.967139082412667	0.917929392906871	0.939681627069679	0.927994852611880	0.949650885047203	0.968734914592145	0.947860248716266	0.939475760941208	0.953748464578144	0.975603746684075	0.937024540498460	0.897215832649394	0.887677532346296	0.937322885315494	0.955257626408838	0.901394856283070	0.952450809964801	0.960127395786830	0.939571539353115	0.914902188544660	0.821644410692615
0.919098740378210	0.933640520596122	0.910829601514858	0.940962923460560	0.910442877770926	0.892935057838974	0.924162927372746	0.940092228686081	0.934901194597879	0.964246594822368	0.973361801347383	0.967114160129530	0.917908399038014	0.939596637111400	0.928019503851932	0.949610018670793	0.968736605440272	0.947871597176044	0.939460637814645	0.953788133832683	0.975609357049045	0.936954504447668	0.897178911915863	0.887735918349671	0.937456472865555	0.955262383828585	0.901390937576476	0.952381118038885	0.960065657097756	0.939533782750524	0.914969390756310	0.821632480752553
0.919135098413349	0.933717364239571	0.910992587928875	0.940802823495459	0.910493924415617	0.892922995871009	0.924169031693204	0.940130956290049	0.934887664909240	0.964247450755321	0.973329004885409	0.967060713327839	0.917904029245568	0.939540333419077	0.928000765599590	0.949679383740346	0.968729543794853	0.947934384055236	0.939473319424769	0.953783320140915	0.975671249322213	0.936964246531814	0.897074875722484	0.887785597535969	0.937505266299073	0.955166654053489	0.901312661625052	0.952465859022935	0.959964580133337	0.939457372010019	0.914982555922534	0.821671773600669
0.919096364579615	0.933780567438491	0.911153823421775	0.940771485646367	0.910344563778783	0.892984006767617	0.924114563673169	0.940175837011298	0.934869196309826	0.964296017914771	0.973406148214202	0.967012148802103	0.917941420221130	0.939499467030533	0.927962386039731	0.949724095860079	0.968772535540709	0.948045686787040	0.939506379716758	0.953790658073657	0.975719886100811	0.937033560533908	0.896994559399885	0.887925728015831	0.937589849034405	0.955081725714591	0.901238144550658	0.952507724590138	0.959997127779009	0.939467108353676	0.914976648892293	0.821692328317965
0.919163212593459	0.933914679275248	0.911213839035429	0.940727064085756	0.910266044641868	0.893076788005549	0.924037757808203	0.940232409770387	0.934906434633611	0.964279324619302	0.973479429789846	0.966908534637610	0.918012949515451	0.939566381646040	0.927989902436480	0.949699585364020	0.968866880448434	0.948121119522950	0.939435269866220	0.953788551657783	0.975664069657340	0.937092418542566	0.896906514604852	0.888053687610030	0.937639196372346	0.955024269372067	0.901107037058109	0.952489195503984	0.960100723474618	0.939543484310861	0.914937094241885	0.821690595479549
0.919272767154006	0.933975235321896	0.911339422473767	0.940700388242126	0.910257311893439	0.893203485716151	0.924090200795051	0.940286107950977	0.934871325997443	0.964236228115030	0.973562718617621	0.966828991227816	0.917963848473379	0.939600185404259	0.928005620580057	0.949725478530427	0.968889194115907	0.948194866072924	0.939416184707968	0.953756801868359	0.975719500244794	0.937155298611601	0.896937606839646	0.888189896354541	0.937622004479320	0.955006174320105	0.900963613661583	0.952517960486495	0.960208047221961	0.939643368714690	0.914863028027920	0.821579241195501
0.919420542063144	0.934178774796976	0.911423181947091	0.940564128328124	0.910184666672260	0.893321064313218	0.924093674372324	0.940402652909770	0.934841131393681	0.964188636718267	0.973592155570375	0.966895977447465	0.917992400771262	0.939705097017512	0.927958410770186	0.949763919873131	0.968824017925410	0.948263236268686	0.939450649633728	0.953745711034681	0.975705433971089	0.937250596377628	0.896991068759693	0.888290574836461	0.937656398759969	0.954981691133968	0.900899363309901	0.952632115590325	0.960277849991641	0.939745726552700	0.914844914094432	0.821530089970015
0.919472832195113	0.934215787774631	0.911387644717282	0.940491050281806	0.910270790388433	0.893384931212166	0.924135460785743	0.940381656097096	0.934950695706778	0.964241305955798	0.973594056608769	0.966902021495778	0.917935864507538	0.939723416056384	0.927934477340038	0.949903994295024	0.968767092304341	0.948226400783859	0.939420414404214	0.953867750147314	0.975723806772742	0.937294047968377	0.897079681907806	0.888369368755218	0.937669779991418	0.954992156292652	0.900978249524315	0.952690024345860	0.960361209652641	0.939780094664200	0.914820450965578	0.821493039697656
0.919487170742033	0.934230067309216	0.911303407230801	0.940449801466495	0.910234474534560	0.893444833400932	0.924219191140537	0.940403058756402	0.934972625026603	0.964331165886671	0.973622690665447	0.966883337812397	0.917909382989756	0.939785220415332	0.927962176157079	0.949979362779447	0.968751085639314	0.948277787428082	0.939297735007849	0.953908073318458	0.975745840978596	0.937384861721796	0.897075935343299	0.888366068174333	0.937704096739137	0.955002370275325	0.900946464748352	0.952684895281246	0.960394125136797	0.939791529367513	0.914862763187392	0.821466040297597
0.919557094030979	0.934131366942447	0.911283497676084	0.940531185306866	0.910181876281670	0.893508208372229	0.924212681940449	0.940336028868544	0.934972366952241	0.964252481447713	0.973672460530633	0.966856491166825	0.918044454136070	0.939763466851435	0.928019247767616	0.949955670334141	0.968711016320564	0.948313993955383	0.939299068481777	0.953874984925332	0.975803814366056	0.937369507213013	0.897063665680713	0.888341378067688	0.937828556990697	0.954989055302058	0.900908283563259	0.952742025108232	0.960425113345256	0.939799446472068	0.914907435237800	0.821410098666194
0.919490265698853	0.933986871078002	0.911336932468048	0.940564884811690	0.910161470903670	0.893386425693063	0.924271896913260	0.940311837041675	0.934904496934347	0.964154123291525	0.973617480160047	0.966735177954061	0.918058505216123	0.939834668890213	0.928017481924929	0.949967312895378	0.968755137658537	0.948267674003446	0.939258289810855	0.953832384695351	0.975897749344267	0.937430410597250	0.897032939014164	0.888178170049705	0.937833985931746	0.954911226525093	0.900844054252078	0.952788901209115	0.960428666876569	0.939719096684849	0.914855155557059	0.821281608225437
0.919363390179501	0.933966782357128	0.911380034790957	0.940587532164544	0.910121181154928	0.893199291356163	0.924229753827260	0.940204535285926	0.934776208745823	0.964136915918549	0.973561656151866	0.966789633231790	0.917938504013404	0.939877517224981	0.927936397084888	0.949948992976702	0.968876602385380	0.948182875506670	0.939233528020159	0.953750282798238	0.976019920693584	0.937506422228362	0.896998383143914	0.888106005286816	0.937820274971638	0.954806399218636	0.900781291104502	0.952740864972393	0.960364066516828	0.939741140992685	0.914751668427744	0.821187524413286
0.919299749473312	0.933978913511844	0.911356736650134	0.940546435782835	0.910068834629927	0.893136806879418	0.924123374246161	0.940129881544875	0.934763278391533	0.964125208329073	0.973524436360653	0.966793834256595	0.917981703394444	0.939882332899040	0.927840618500714	0.949874499121613	0.968894450939442	0.948097525554669	0.939139439350622	0.953657079178916	0.976045879660036	0.937538633757076	0.896835910270055	0.888023223663492	0.937828572365935	0.954692160885962	0.900662521196028	0.952679822836779	0.960255550819095	0.939746341933373	0.914679105695239	0.821117573789448
0.919228282458625	0.933862196445252	0.911418264834192	0.940516872657805	0.910064174826501	0.893110959126099	0.924088734349087	0.940125517402296	0.934681404070518	0.964141468279154	0.973485177490570	0.966697364228317	0.918015726327189	0.939913315190317	0.927775614367301	0.949973607797475	0.968867873353228	0.948060856725239	0.939048001017401	0.953635190529007	0.976095622660108	0.937462105224121	0.896818509758897	0.888016569213909	0.937785445221500	0.954722109991434	0.900597840895617	0.952672957326754	0.960162850382328	0.939741128531915	0.914627368862045	0.820991154591967
0.919187988725830	0.933850463360806	0.911439134623998	0.940375749934266	0.909906434181467	0.893025175221671	0.924009415611781	0.940178484778140	0.934595786205922	0.964167803377112	0.973462040047829	0.966734342662744	0.918057823733641	0.939942432138494	0.927677809807640	0.950050604176609	0.968771228286759	0.948094963828637	0.939060022656573	0.953560428257974	0.976006092528668	0.937468102028140	0.896773747730199	0.887930887821436	0.937797994535955	0.954699733134447	0.900554904091250	0.952665805789899	0.960133615330883	0.939834318884335	0.914507818461155	0.820962434907935
0.919151241418707	0.933694018840328	0.911445089682617	0.940249011116559	0.909801069835709	0.892910610166003	0.923989790278471	0.940180502497833	0.934549701785734	0.964089696202171	0.973484737294668	0.966801747957524	0.917961404925650	0.939849481342539	0.927572510776610	0.950216073834932	0.968656308436645	0.948055885518262	0.939058102459048	0.953510923775720	0.975963548174784	0.937408216780440	0.896795245905047	0.887893954671926	0.937819512394627	0.954702087974135	0.900511203356228	0.952667105095169	0.960169844642679	0.940004173464306	0.914404888921753	0.820857785812504
0.919091841171721	0.933634903757576	0.911526539419344	0.940127412536505	0.909591267446569	0.892888815657886	0.923946010634400	0.940281706315707	0.934478457860842	0.963970523482631	0.973501637891466	0.966861714810898	0.917805226321282	0.939886525303299	0.927485419472563	0.950330139398164	0.968576579540306	0.948025566025092	0.939033171151605	0.953335562259398	0.975954465537635	0.937380945163385	0.896684942235097	0.887816365557786	0.937805641586130	0.954677273003550	0.900319098444995	0.952602169412600	0.960147734038264	0.940028820945127	0.914372600174472	0.820777412715158
0.919165092584361	0.933651376984032	0.911583462540909	0.940110702354118	0.909561232417387	0.892886798837831	0.923879098875054	0.940274276982155	0.934386197350905	0.963880878251341	0.973625810953649	0.966830661729238	0.917813627567018	0.939912011896626	0.927399812559493	0.950326687597278	0.968454274948500	0.948077276912913	0.939096257749725	0.953261633953212	0.975889289689695	0.937217796723882	0.896667981041324	0.887808149206594	0.937880816394384	0.954717736334540	0.900183543369640	0.952544429839247	0.960135246080762	0.940018867691206	0.914373936994181	0.820680762551666
0.919276676508478	0.933624069280950	0.911652096713288	0.940021977413363	0.909646961171072	0.892858744475511	0.923894663397939	0.940268450272191	0.934323773864829	0.963872038347777	0.973559414550034	0.966794337352267	0.917873899152118	0.940064545333441	0.927338022920079	0.950359964471508	0.968383969420228	0.948157674129324	0.939204987559202	0.953235326420281	0.975889867560052	0.937197539744909	0.896655082249631	0.887736874583524	0.937858288699857	0.954738574269346	0.900155344508459	0.952580514733693	0.960062655814485	0.939958373749627	0.914411208641614	0.820587201321125
0.919269342942150	0.933617195755614	0.911655633424672	0.940114205224183	0.909673054895264	0.892868057514096	0.923944365931727	0.940247717542356	0.934350181951952	0.963943301653777	0.973617112323973	0.966871299471261	0.917969419983669	0.940157417547864	0.927363993202906	0.950271761325632	0.968346669811006	0.948217303989186	0.939294647959359	0.953295991779302	0.975837990825207	0.937293480106943	0.896766057048051	0.887733527723610	0.937888295748079	0.954806151314166	0.900252983813442	0.952577940784410	0.960055267733787	0.940043641350807	0.914494280826826	0.820532550090991
0.919249018820443	0.933649387219524	0.911571050955587	0.940189702340327	0.909783808997440	0.892905895073558	0.924001940461571	0.940203236550395	0.934414985760813	0.963941907147813	0.973674329788133	0.966866359409628	0.918059038608866	0.940251255384093	0.927472482251496	0.950172983411675	0.968338886915500	0.948166152538884	0.939221972323639	0.953327857358802	0.975693069679377	0.937422454759461	0.896868709510618	0.887661867800779	0.937928309192187	0.954877366377142	0.900359637206019	0.952530571236772	0.960175633277694	0.940184744735252	0.914555067849934	0.820554893933044
0.919255170639106	0.933586722536871	0.911502435384743	0.940230092682375	0.909962860833739	0.892965471188039	0.924150082293951	0.940118024541445	0.934420696500801	0.963903673710872	0.973743342865031	0.966855831879613	0.918086404139819	0.940279456726593	0.927541909051228	0.950111931955972	0.968349264591506	0.948134302456804	0.939119988492101	0.953315519149788	0.975704636676105	0.937485872574152	0.896973575291440	0.887593001634189	0.937939270176763	0.954989157982998	0.900392450713736	0.952492864167361	0.960359532554737	0.940364777409614	0.914525693578015	0.820489613449480
0.919280143819788	0.933639050608454	0.911450825860926	0.940106647213618	0.909980544954506	0.892966916122523	0.924168104165192	0.940085135417038	0.934341490762273	0.963798177838217	0.973726331355910	0.966985210369902	0.918203940918621	0.940285809862204	0.927542324090815	0.950065657746873	0.968294596912712	0.948094742626454	0.939094057092379	0.953240194445318	0.975712157872018	0.937544412446414	0.896973905884018	0.887539137308545	0.938043654510254	0.954997309041233	0.900435667984443	0.952488411341516	0.960484212697003	0.940548858836792	0.914430669313277	0.820466849625255
0.919282078415200	0.933563252631244	0.911379744882854	0.940065804982899	0.910055700262521	0.892943539069630	0.924124716831313	0.940017296615186	0.934358175980894	0.963757135191462	0.973676245133079	0.967042594922819	0.918244271645122	0.940195930355460	0.927530097308719	0.950151319762050	0.968250638018993	0.948058035203059	0.939037590284196	0.953261955681592	0.975827907027952	0.937523017608255	0.896945103778418	0.887597293315385	0.938108675197212	0.954975221062281	0.900479122085788	0.952476172016630	0.960556829456236	0.940559216580713	0.914394883613976	0.820481137030853
0.919214049306925	0.933471170952672	0.911362087807756	0.940104855936951	0.909967443314269	0.892968070650566	0.924144630489055	0.940003588043312	0.934330217486695	0.963752406607425	0.973648000503945	0.966978648872977	0.918242254896808	0.940122076092496	0.927577580955509	0.950150450100832	0.968304987857666	0.948105204447529	0.938952824401243	0.953225742027382	0.975960225711869	0.937550015008255	0.896917915392724	0.887583204124025	0.938166662078598	0.954964905841185	0.900430833611121	0.952372674637256	0.960510065979077	0.940492147235969	0.914424251720578	0.820485211386388
0.919267319364206	0.933441182725452	0.911430121670571	0.940233420961030	0.909912238107045	0.892975898414300	0.924132735595826	0.939931652127718	0.934299605860821	0.963633351441117	0.973652720228241	0.966974710132501	0.918357045524896	0.939974452540212	0.927634047686798	0.950080694480207	0.968296324217864	0.948148571381381	0.938994698096669	0.953155176627587	0.976119296147403	0.937449281299753	0.896929690910325	0.887556469023027	0.938248574469004	0.954965058916674	0.900411549179879	0.952333007283918	0.960437024183422	0.940444034410770	0.914480684776444	0.820481016552560
0.919297361261452	0.933453945437640	0.911546043785923	0.940326401325182	0.909900887136507	0.892835006445469	0.924147625204108	0.939974493263106	0.934255770140807	0.963574309716772	0.973599380253382	0.966947502181619	0.918357666175373	0.939976815984419	0.927608223420498	0.950044837582158	0.968299379423663	0.948109039547814	0.939009126384300	0.953099284620332	0.976236843544663	0.937446496573564	0.896861227902595	0.887417968583295	0.938172718305933	0.954930288994690	0.900405075253144	0.952337071436416	0.960354292772699	0.940370640302265	0.914486932191299	0.820445075334695
0.919245523625447	0.933507920320032	0.911601317464079	0.940448347195440	0.909920719084889	0.892707472597363	0.924152131121741	0.940007158056195	0.934236693622079	0.963636211119675	0.973586188063589	0.967087107606849	0.918301393252891	0.939978998900470	0.927553658195076	0.949991331184947	0.968455620974986	0.948043155026420	0.939047128580115	0.953108514720089	0.976239929767064	0.937485231511914	0.896906222149975	0.887429941335436	0.938064685470824	0.954896913367387	0.900399211041646	0.952288287341445	0.960275072867910	0.940359307482971	0.914508530065121	0.820380614532766
0.919183974737195	0.933629033060033	0.911583108476774	0.940547159989689	0.910026102041738	0.892691318480231	0.924146934793297	0.940129522401440	0.934317143803968	0.963681853432175	0.973619843871351	0.967183738912686	0.918398104094333	0.939912183884585	0.927520965083048	0.949851137779834	0.968546758696500	0.947985796159268	0.938991482891443	0.953089980013243	0.976066677609116	0.937461567921456	0.896847128044171	0.887463621597785	0.937994680030647	0.954824006737481	0.900365854269746	0.952278831165147	0.960208066613991	0.940313435010461	0.914568129426810	0.820335756347518
0.919231537026641	0.933657211552915	0.911634012635909	0.940634019436266	0.910080510930322	0.892722467103317	0.924229157551088	0.940265337683586	0.934344737083962	0.963732929011524	0.973683640693596	0.967185169040592	0.918468719374695	0.939895468646492	0.927545581356573	0.949802022171130	0.968638632151828	0.948002336262560	0.939035496568188	0.953142492806620	0.975941830455737	0.937408926643289	0.896837268635579	0.887527240366387	0.937944413234863	0.954852654689111	0.900345021527674	0.952366613648365	0.960176814336178	0.940197002331047	0.914605716576489	0.820293359567529
0.919334157783150	0.933815163081893	0.911538791511124	0.940612977300839	0.909961577265907	0.892615085597375	0.924297990796612	0.940372057361349	0.934409454285983	0.963820962792991	0.973715999211015	0.967256958904635	0.918567340454376	0.939885732203735	0.927603549548012	0.949712690954749	0.968652303290710	0.948096490339493	0.939172609975569	0.953184641498912	0.975684399414000	0.937505795290214	0.896817694875535	0.887430255143905	0.937897686964789	0.954876716422763	0.900385722545472	0.952457640585999	0.960157728564930	0.940143198057472	0.914594832941247	0.820334713014741
0.919390431196220	0.933801048723503	0.911432835015351	0.940598152937579	0.909939690752365	0.892505381203107	0.924349914294354	0.940258310473568	0.934466821095776	0.963844335968364	0.973779292051326	0.967285193651845	0.918566435037241	0.939816401448815	0.927650601134618	0.949732951501518	0.968664030481007	0.948091470128534	0.939276552425674	0.953282609332349	0.975535844802188	0.937515105019430	0.896877136088461	0.887368695624310	0.937876303021132	0.954881910864663	0.900488812082969	0.952427317760928	0.960235143922415	0.940190044011134	0.914572543969585	0.820262092868280
0.919399589775456	0.933855098464040	0.911412610533912	0.940602428209152	0.909852050973788	0.892505321675521	0.924410575029018	0.940246212290903	0.934471497754909	0.963868663659944	0.973838592683322	0.967290573953082	0.918455004537455	0.939809358352805	0.927709054267851	0.949753904260267	0.968659396147402	0.948063618818189	0.939254886211139	0.953267174802419	0.975470893434916	0.937632998598824	0.896896331879994	0.887317069838930	0.937852933881327	0.954853153968258	0.900560038878754	0.952260496972083	0.960279880507639	0.940109803375455	0.914674803826608	0.820211558665137
0.919463000718594	0.933986507384444	0.911390930839916	0.940662780245498	0.909967150490227	0.892470059215339	0.924427433973556	0.940176058393894	0.934487934792568	0.963891015151862	0.973936561789514	0.967300213829955	0.918421494543822	0.939730549634100	0.927780348762477	0.949677611202782	0.968645706323288	0.948068988792618	0.939277279303103	0.953312181237733	0.975431299093333	0.937566771821388	0.896942914154938	0.887331419912329	0.937932740161933	0.954860293956387	0.900592185749439	0.952102699155952	0.960279891884877	0.940029012470728	0.914799590099903	0.820207297164226
0.919440743004665	0.934054088628888	0.911438188962530	0.940630505172964	0.910146162158105	0.892408190857343	0.924468305455986	0.940158175818298	0.934495868266775	0.963903251250219	0.973823614136345	0.967339607519693	0.918406725487167	0.939762345575693	0.927786660199061	0.949713355714606	0.968651070240542	0.948085959745375	0.939332760597465	0.953303857675154	0.975461733609524	0.937596688923766	0.896924021209158	0.887308534038443	0.937913915891519	0.954818081411550	0.900565425204483	0.952111878944451	0.960223728293145	0.939937990475723	0.914854233909159	0.820246562997034
0.919329512612130	0.934110491410298	0.911489914303120	0.940736447050988	0.910131582702442	0.892389452435905	0.924464658325982	0.940140128694036	0.934513279485896	0.963933432656846	0.973803701169518	0.967412246051619	0.918441193032360	0.939847320849770	0.927734689127306	0.949721166390427	0.968723142431111	0.948112526094801	0.939399453244386	0.953301866544124	0.975513864068244	0.937636003267902	0.896973023497184	0.887354646288257	0.937933079045471	0.954861737929117	0.900565409145655	0.952144902385620	0.960223470419588	0.939932542740236	0.914871589718440	0.820286271408836
0.919277543183574	0.934260688407469	0.911485280916224	0.940807795158298	0.910164355768107	0.892426723281911	0.924455838214968	0.940141803067705	0.934561148296792	0.963882787793475	0.973811821474953	0.967404997477144	0.918513231264361	0.940018767759216	0.927759169125483	0.949665400496221	0.968835108194994	0.948085681346421	0.939341179687451	0.953246452135837	0.975509318075040	0.937636019400317	0.896966823548394	0.887394284293507	0.937961277357880	0.954940407872112	0.900536674076952	0.952148351104053	0.960327521615329	0.939976854033463	0.914830330265332	0.820309063287732
0.919341711992216	0.934353782931323	0.911571633301385	0.940868552914977	0.910241867429003	0.892450133341332	0.924564002855280	0.940141442846042	0.934508119486873	0.963811123496588	0.973817999692995	0.967363869304685	0.918466082820943	0.940155716947352	0.927768841182539	0.949647319361199	0.968902666170008	0.948097310738260	0.939346407699602	0.953180887544760	0.975602732590361	0.937604017723008	0.897002405404848	0.887448749970621	0.937949295987929	0.955041756117743	0.900503068663710	0.952163517371845	0.960430955959333	0.940073697141083	0.914745147466770	0.820235442440168
0.919452785705153	0.934609810226958	0.911664896047721	0.940814821735008	0.910231301202017	0.892390494322924	0.924594084638289	0.940215717408607	0.934460820943585	0.963736468485183	0.973733918356084	0.967514383272972	0.918488211191846	0.940313978708125	0.927728251988812	0.949644126507349	0.968899072373417	0.948160553545856	0.939431813441293	0.953140338819074	0.975638992041366	0.937600279729596	0.897032123231476	0.887401970146543	0.938000020086366	0.955086880424018	0.900535314290786	0.952194355159049	0.960449501907122	0.940184241792783	0.914715639831203	0.820228950093861
0.919514709467891	0.934703974068514	0.911656180522113	0.940830432139081	0.910330436465481	0.892316108035420	0.924601549769151	0.940201049448600	0.934509622134614	0.963780122710425	0.973655751023262	0.967618652382556	0.918424226062230	0.940318082931878	0.927698194658851	0.949723489636451	0.968897652615407	0.948202202790409	0.939485067014846	0.953230695159289	0.975622013743854	0.937536316665538	0.897073698374658	0.887381853388427	0.938000093596633	0.955163004418475	0.900666678097950	0.952157593319872	0.960469505726704	0.940217338135297	0.914675198957589	0.820216004985433
0.919560138368772	0.934744403710522	0.911592385095158	0.940851611295561	0.910263303087454	0.892265477268877	0.924658678697014	0.940245098189982	0.934507009550536	0.963871078857406	0.973638646959175	0.967653401574002	0.918366931907968	0.940340319414116	0.927700379434549	0.949743229708445	0.968935973651277	0.948324276129460	0.939449357626357	0.953253466092916	0.975549860777016	0.937546657913332	0.897058010744874	0.887312601345854	0.937970908648463	0.955182047070767	0.900623884542300	0.952069283974575	0.960463730284750	0.940240098394014	0.914765379770030	0.820207098244154
0.919654471979818	0.934661448509062	0.911573458277326	0.940948098143570	0.910157935533678	0.892246349369802	0.924661554614250	0.940172278313897	0.934525141864660	0.963838753054555	0.973725473186122	0.967644154988675	0.918444124390452	0.940246635742874	0.927766921434228	0.949695101685240	0.968955110201253	0.948393004653884	0.939551299675133	0.953246875922290	0.975523425365778	0.937471536994070	0.897102700295583	0.887251152326666	0.938000461845255	0.955181999516733	0.900585645650550	0.952044055388888	0.960433663154251	0.940277904734582	0.914889737756294	0.820174490746580
0.919638316712933	0.934482121428621	0.911598524081244	0.940992929430077	0.910128157143507	0.892080946513036	0.924747908063777	0.940104256901379	0.934477318695376	0.963816469564611	0.973709806279911	0.967540149001000	0.918422625893945	0.940241166867967	0.927785869964059	0.949653596618149	0.969034299865549	0.948334672671623	0.939609698990024	0.953257160504298	0.975577816479985	0.937502143219999	0.897119039820520	0.887034362956830	0.937915416229848	0.955110025208830	0.900564021937698	0.952014377516517	0.960410571776971	0.940209555120798	0.914921804554036	0.820069127128347
0.919550155957070	0.934392306633602	0.911601210773740	0.941064679090979	0.910070506487516	0.891883966239482	0.924766642985430	0.939927736738537	0.934381362867089	0.963847824633156	0.973648854108411	0.967609826192465	0.918302632081286	0.940196561352865	0.927757221315208	0.949606201600979	0.969146762966288	0.948225350955797	0.939648071740750	0.953217740783291	0.975721604684426	0.937577834888530	0.897140462007073	0.886917876343643	0.937853102115306	0.955037170134505	0.900552264594038	0.951883959033979	0.960388203846993	0.940227505291807	0.914857489510341	0.820053026263571
0.919491062455765	0.934355287335613	0.911555214073798	0.941075868845261	0.910072805655494	0.891829238778464	0.924722835040493	0.939729703807934	0.934400093743615	0.963854510448091	0.973569851720424	0.967614258904472	0.918353002756862	0.940111974979410	0.927713509301667	0.949495151089849	0.969123997746408	0.948091873143720	0.939530021288591	0.953147523982528	0.975818397037085	0.937629998492400	0.897034358027915	0.886765472967840	0.937879874528593	0.954956400335741	0.900516647583199	0.951764259719362	0.960300897466181	0.940230855442043	0.914801676752750	0.820097967308790
0.919440340356575	0.934221720872063	0.911599067253154	0.941134489656719	0.910127905679525	0.891791380261601	0.924726235560954	0.939608865802639	0.934312475541293	0.963866044202225	0.973474596753294	0.967539951138059	0.918415319380242	0.940034454186221	0.927667823179976	0.949511771608795	0.969073892187555	0.947984169141352	0.939433292183580	0.953155332880444	0.975936162981367	0.937612688140307	0.897046772219482	0.886688044604136	0.937879942029154	0.955043657472649	0.900520909043189	0.951717707937467	0.960227262169547	0.940221791943234	0.914759156834793	0.820083934405928
0.919424710664623	0.934204246182474	0.911623889067488	0.941101769924000	0.910050478016683	0.891697312156075	0.924682805747323	0.939535616624691	0.934210254168685	0.963870779837527	0.973352420030627	0.967619105233325	0.918502886825152	0.939979447717356	0.927589516633644	0.949489063716089	0.968924996144478	0.947946593038675	0.939429863391049	0.953093472263954	0.975873033116820	0.937675273242751	0.897047166808156	0.886532971124477	0.937925721485084	0.955083184016893	0.900495458514972	0.951657528213283	0.960212477760835	0.940292363036875	0.914642324963728	0.820167915651041
0.919346515495074	0.934027650397020	0.911632889681442	0.941063047867489	0.909993694845323	0.891602755647780	0.924668858876990	0.939426791756262	0.934126581909628	0.963765304490499	0.973306839252157	0.967695471125771	0.918480361489857	0.939867276311983	0.927468966461500	0.949529661667201	0.968749680290845	0.947829080855961	0.939358974570112	0.953041858744192	0.975847812630918	0.937662987661351	0.897075668858189	0.886423702864095	0.937986091232386	0.955093156548882	0.900421057415094	0.951593716932592	0.960249398414902	0.940440707450684	0.914500470321850	0.820152001850931
0.919215813283606	0.933920418942970	0.911720627976969	0.941021662653019	0.909820401439011	0.891551559174864	0.924596275444505	0.939431012231228	0.934007148702879	0.963615066939153	0.973264807790998	0.967743395212498	0.918379557143300	0.939925300776332	0.927317421978853	0.949525074019146	0.968604858370583	0.947716075823694	0.939221720791040	0.952832430178463	0.975861244200918	0.937668463131351	0.896947966408000	0.886318508035881	0.937992900098940	0.955051784536966	0.900199789853198	0.951448541924332	0.960190495008311	0.940443148591903	0.914442909674958	0.820137795799149
0.919214702644381	0.933889474380220	0.911774001901561	0.941039834350784	0.909804166916718	0.891507117520171	0.924489168132078	0.939317526619233	0.933862584120661	0.963454174232861	0.973332230828388	0.967680816192046	0.918432627177893	0.939935125133529	0.927144003444469	0.949418504184912	0.968436686082144	0.947713727832371	0.939149401686359	0.952687730649771	0.975817227321969	0.937537717511768	0.896877750475432	0.886286696008239	0.938022967518206	0.955076191087037	0.900038443763916	0.951314818542293	0.960127108236779	0.940373019815720	0.914396718758124	0.820098425820549
0.919248776861038	0.933838704827611	0.911883270740623	0.940986413510517	0.909852480995147	0.891475690186307	0.924412228909522	0.939232767662727	0.933715026773452	0.963312597022792	0.973176648709126	0.967619199916538	0.918475616596327	0.940078014298214	0.926998556222050	0.949318396493313	0.968341163331537	0.947750853914937	0.939116436292907	0.952538885314469	0.975833015119635	0.937537786273082	0.896789398075738	0.886254800412880	0.937924793962698	0.955096676708289	0.899931967523410	0.951297566696853	0.960010397971068	0.940244610253593	0.914357210252969	0.820040205351826
0.919183075977320	0.933842672710730	0.911926269147528	0.941107790313946	0.909817841489392	0.891493136060801	0.924351329978285	0.939218457386836	0.933651047342127	0.963303552471618	0.973127670281853	0.967701926632123	0.918496058833676	0.940151072899668	0.926957930238784	0.949154826393078	0.968297197508390	0.947783393591577	0.939095457653099	0.952507751161970	0.975813395648481	0.937636510800197	0.896771535089610	0.886329288292636	0.937855085898110	0.955139971304837	0.899957684293279	0.951240167385762	0.959906653011951	0.940244207686959	0.914364427509145	0.819995215732759
0.919113264262920	0.933919568961937	0.911867898597165	0.941203951998928	0.909862346455619	0.891516437330643	0.924294213388529	0.939193182217950	0.933658360746028	0.963253605349212	0.973088250951542	0.967741629411922	0.918522948255377	0.940222469568254	0.926992504974480	0.949042788691672	0.968280214804016	0.947739343049100	0.938977297661991	0.952463996694026	0.975678456514290	0.937768123093414	0.896726416679383	0.886326865306560	0.937808975313769	0.955198123890430	0.900027160154572	0.951185092463621	0.959916910224900	0.940298576712398	0.914362510960265	0.820016148107157
0.919100496715195	0.933938435868043	0.911812151750117	0.941263985772042	0.909956844521913	0.891549547509081	0.924278687576659	0.939144988884473	0.933588035505420	0.963165998934251	0.973095759721204	0.967733258382321	0.918509709849640	0.940192964767679	0.927013857640861	0.949028782756150	0.968318637623015	0.947704423839126	0.938912742430812	0.952404015786678	0.975683724691697	0.937853030585442	0.896710285514831	0.886281631384395	0.937803853162029	0.955287041241875	0.900028924864744	0.951208000087567	0.959985796485115	0.940393677319125	0.914303266134134	0.819957884428755
0.919142728985387	0.934083889608183	0.911774027097488	0.941174620610302	0.909921900000181	0.891537350548094	0.924226176760357	0.939179499055870	0.933505957169322	0.963086507048727	0.973086589890459	0.967849271154176	0.918592016437724	0.940143861191042	0.926979937491733	0.949067178708481	0.968295212923763	0.947670730819719	0.938969327100182	0.952335211704387	0.975665215493891	0.937922633965694	0.896691909336490	0.886222807755212	0.937916568053851	0.955255209358290	0.900059885342946	0.951255742371387	0.960044876225820	0.940490721338085	0.914260311606315	0.819943170732303
0.919171549849779	0.934097212247778	0.911725537478450	0.941109578768927	0.909981093246858	0.891516754532308	0.924202429389583	0.939128885588639	0.933604242875653	0.963124426121230	0.973082676254483	0.967869983607711	0.918562067363634	0.939980824058483	0.926965912272397	0.949238295942988	0.968275194516505	0.947659385781605	0.938997855511072	0.952419627996649	0.975697918968455	0.937888218869972	0.896724801081046	0.886305507796776	0.937992407919364	0.955157586445452	0.900138723576761	0.951301901329631	0.960105393075447	0.940452899989859	0.914315870010056	0.819950297406949
0.919117102532444	0.934066992131113	0.911736784992659	0.941081940836488	0.909944927841823	0.891548031078727	0.924299669640391	0.939107191009937	0.933710114790365	0.963215477723568	0.973129583878866	0.967753547272115	0.918577234483563	0.939880668903421	0.927028482451615	0.949327748187154	0.968332593692044	0.947742552943629	0.939013845100163	0.952479170700525	0.975738545770409	0.937905491506364	0.896785103404921	0.886283926821460	0.938054841881792	0.955076880533906	0.900157658380054	0.951249185053284	0.960108075814675	0.940371231485599	0.914450576031127	0.819961232186186
0.919190818634931	0.934044270748444	0.911856550109276	0.941113405016221	0.909952822739054	0.891541513550099	0.924375259200968	0.939010669214863	0.933803220074163	0.963206626683899	0.973232466146627	0.967709439497377	0.918728629970929	0.939757521575282	0.927144027939512	0.949370122258801	0.968320018350998	0.947822555009404	0.939169736035321	0.952536230541999	0.975806432845019	0.937812084109997	0.896865836694750	0.886238099092422	0.938168834593609	0.955038203846788	0.900204182977050	0.951212136517668	0.960123114402675	0.940322206485296	0.914596144254149	0.819987186017947
0.919227803721107	0.934064515186687	0.912019195901307	0.941136816733113	0.910051864444301	0.891414846769443	0.924537832502002	0.939009748059896	0.933883367464951	0.963240086976771	0.973241861843681	0.967647241023542	0.918741504626037	0.939746133071241	0.927202602684253	0.949409352570109	0.968300226053832	0.947839019979497	0.939271134837831	0.952610204514942	0.975915954004088	0.937789962427796	0.896936196773207	0.886101047004455	0.938102918005046	0.954976948593519	0.900272082366348	0.951200537912326	0.960099493885010	0.940288531699522	0.914670755377882	0.819995855096014
0.919191533456581	0.934125340883256	0.912083648569456	0.941245612318872	0.910190931890402	0.891329230906566	0.924648594757393	0.938984611965865	0.933949643065915	0.963402788555627	0.973310798494522	0.967775799666259	0.918682955719481	0.939725023943142	0.927209456436599	0.949400196574376	0.968419272511365	0.947839176461789	0.939408804498405	0.952744821031196	0.975962973281299	0.937799364428679	0.897078894243806	0.886099002231363	0.937980679109256	0.954966366439904	0.900330694235320	0.951126121951225	0.960064034412657	0.940347533582420	0.914704296052314	0.819992226182815
0.919173840837695	0.934242755332467	0.912067106595117	0.941379395342501	0.910355117027376	0.891370090293896	0.924720678181360	0.939062063757991	0.934066285539534	0.963511970396766	0.973388470878203	0.967882646092283	0.918763024123089	0.939706958834663	0.927247334725278	0.949274651095385	0.968474705596002	0.947837154842614	0.939438219253285	0.952812572798942	0.975859924200774	0.937803409174777	0.897092222478945	0.886143195577262	0.937867286201879	0.954955770272923	0.900358104938737	0.951110064730579	0.960020170966835	0.940364655312136	0.914765665101126	0.820000039621409
0.919273966963118	0.934297317322036	0.912101259868287	0.941566096680718	0.910464983373751	0.891483709882239	0.924813816121920	0.939201691547919	0.934123417856305	0.963581030018268	0.973457982372456	0.967911831461247	0.918826829406282	0.939804219970864	0.927333153238378	0.949234450936779	0.968490950126944	0.947874397453502	0.939559817681849	0.952930527499452	0.975769484855043	0.937769974022278	0.897137124190092	0.886234546056239	0.937791820380279	0.955079919861703	0.900387171250359	0.951240764024616	0.960031962047553	0.940299251383329	0.914831054607283	0.819987825849670
0.919381685919764	0.934522109343861	0.911997566544143	0.941657222016637	0.910367764822250	0.891511483406851	0.924816314159491	0.939328687095119	0.934210870466571	0.963655751296763	0.973497855803250	0.968055233742039	0.918918500443284	0.939903853109830	0.927416970896155	0.949160544553320	0.968436683090763	0.947950992032953	0.939768603306241	0.953014575231745	0.975538408838127	0.937890764454402	0.897142402004660	0.886180150687853	0.937749752242514	0.955225493759290	0.900473433883009	0.951410458411950	0.960057599716132	0.940279656178249	0.914811430406817	0.820063618906716
0.919405156825168	0.934534892093272	0.911901160669914	0.941728704769078	0.910383761517492	0.891469691646341	0.924832944285945	0.939266495465994	0.934306951651347	0.963674204268278	0.973537786604574	0.968144382164604	0.918909474568471	0.939901097843682	0.927532518342611	0.949195360140226	0.968409076613928	0.947902492374355	0.939870848142718	0.953117879429949	0.975375548817854	0.937920404679753	0.897189885114428	0.886145147833515	0.937734057139033	0.955338545448425	0.900618378431440	0.951504163176993	0.960167821546626	0.940375761030274	0.914778539327753	0.820045982215959
0.919387798520376	0.934650690086090	0.911908687872993	0.941785824106946	0.910358992331222	0.891476273193422	0.924869197590044	0.939305731285672	0.934308053673311	0.963692422859115	0.973570441465993	0.968194992709417	0.918823234951562	0.939940835416287	0.927624127133530	0.949221045012196	0.968433576163834	0.947876863607352	0.939822775750698	0.953083582103397	0.975325778626006	0.938040451940497	0.897165053132731	0.886102005917844	0.937736918669420	0.955366196891258	0.900722648018458	0.951448795809369	0.960187884146115	0.940325952765556	0.914867041264010	0.820043247453230
0.919467683039452	0.934827509936689	0.911956791110399	0.941854119896837	0.910442640266923	0.891458926376677	0.924864105861612	0.939262521432005	0.934306611446046	0.963722182362084	0.973686845132253	0.968182981028090	0.918843384884110	0.939829063795701	0.927716744345272	0.949166093696998	0.968467421516876	0.947905536727709	0.939831394075692	0.953124982217812	0.975312221025378	0.937980406888795	0.897129071708147	0.886124628736587	0.937868615638280	0.955347863770380	0.900792520696960	0.951384686311236	0.960172573414395	0.940262092721811	0.914941925189697	0.820061040684737
0.919522577792759	0.934910074430446	0.912124679222016	0.941727284169872	0.910538233822255	0.891400741781996	0.924872760227345	0.939291047085706	0.934325687736878	0.963765078613397	0.973651045485698	0.968161788580445	0.918872759019656	0.939742739087174	0.927738315068243	0.949194968945350	0.968509893268626	0.947980194208848	0.939877519052076	0.953146382894174	0.975362099772614	0.938027569381091	0.897043942286040	0.886104080347005	0.937923936482474	0.955221591926881	0.900771346781475	0.951447270173780	0.960108068683297	0.940169924074382	0.914985373145757	0.820123026811523
0.919502936632533	0.934963046407862	0.912277989097296	0.941749019713602	0.910435010827954	0.891402796699690	0.924828197938254	0.939339035285551	0.934351480850244	0.963870237420549	0.973727285919444	0.968132859384288	0.918953533103567	0.939662621543981	0.927719654976535	0.949185847013505	0.968601895238649	0.948101900119549	0.939968506335782	0.953195735949405	0.975410986570498	0.938140561342040	0.896999757646291	0.886158237638458	0.938007317340171	0.955119634300373	0.900747085238717	0.951440810243525	0.960141198983816	0.940169354987197	0.915014723019201	0.820162171019717
0.919587551738759	0.935124969663040	0.912328208319140	0.941752108360220	0.910409437624197	0.891457750657178	0.924763212064225	0.939413733655717	0.934435160231935	0.963896208517603	0.973794931032867	0.968035757043686	0.919051438600891	0.939692904433071	0.927779894532829	0.949104487254603	0.968740175312442	0.948195046061797	0.939949692758819	0.953223610323039	0.975372058585211	0.938229212660112	0.896935763202546	0.886224386264981	0.938076362723669	0.955052773649694	0.900683476216993	0.951387638167032	0.960242137101869	0.940231017303018	0.915004799323906	0.820188943958004
0.919727382478631	0.935215725713045	0.912443669301357	0.941768456199835	0.910423717683329	0.891554171609796	0.924830321138845	0.939484733782400	0.934450245858793	0.963882631058913	0.973848703510992	0.967936199003498	0.919005735546455	0.939685037695607	0.927821777930804	0.949075571091483	0.968797179870628	0.948269925971522	0.939971848252151	0.953234612281996	0.975420305511704	0.938312241490328	0.896986125678600	0.886329012729109	0.938073869216915	0.955042138723705	0.900612525944757	0.951385175127204	0.960343000956489	0.940341964352393	0.914963757256132	0.820098131507770
0.919885138854790	0.935447867170521	0.912512587231441	0.941670421974361	0.910400126171863	0.891645072735052	0.924858148492442	0.939623505684940	0.934471141844523	0.963848067544239	0.973837704980682	0.967977048394487	0.919029773288416	0.939764989684150	0.927785702146623	0.949075402080510	0.968743994014306	0.948342321211171	0.940030059286151	0.953248931774741	0.975404212853470	0.938415718733031	0.897066892703191	0.886408354695170	0.938112677396388	0.954999421442982	0.900629474331664	0.951444574406757	0.960404965383739	0.940467852259375	0.914975021404333	0.820069828123026
0.919949642154910	0.935495047131433	0.912476474604951	0.941623300024776	0.910512648918958	0.891711343381299	0.924915617457962	0.939625939029270	0.934613893802224	0.963925629695013	0.973814409280423	0.967935578546313	0.918958441605933	0.939769212954365	0.927756706439084	0.949181064874529	0.968688449299516	0.948303183983571	0.940016301207285	0.953392138826096	0.975378851958925	0.938449592866202	0.897177972662158	0.886457180943110	0.938143071047977	0.954990755188169	0.900773975901062	0.951480654820976	0.960486336657467	0.940523783010785	0.914997944898657	0.820048312081625
0.919965382339369	0.935502113519983	0.912392510253620	0.941589813460967	0.910495408796991	0.891788129874558	0.924989410700131	0.939626619960133	0.934668297688174	0.964026900482499	0.973810315441699	0.967880217802746	0.918914775123793	0.939822105828160	0.927786550797098	0.949221550167971	0.968685552642587	0.948348862152061	0.939910947096446	0.953457152393907	0.975340010503771	0.938540698132553	0.897193307880860	0.886406799600472	0.938201113802977	0.954981866875286	0.900787138892183	0.951441730136592	0.960530748445374	0.940559023507747	0.915086076035383	0.820036387396153
0.920021216446866	0.935389756441652	0.912387659433282	0.941692338870866	0.910452579691362	0.891865010221146	0.924962028550184	0.939527115906734	0.934672718751027	0.963978794904263	0.973861137532399	0.967837541195526	0.919042632267919	0.939751534338820	0.927853316896418	0.949162512954646	0.968671013305973	0.948367903413935	0.939932326782679	0.953438178136486	0.975334765379407	0.938547517435795	0.897177524735587	0.886328046653274	0.938344817004764	0.954962987574561	0.900779919692685	0.951442151189538	0.960548715894361	0.940580943315679	0.915175478865359	0.820005051022917
0.919941573884833	0.935214617558391	0.912448739220723	0.941732470174140	0.910434940813947	0.891760613198939	0.924994020675935	0.939462819436163	0.934593903723718	0.963891861796920	0.973813636884686	0.967710777428258	0.919039448566950	0.939761520286607	0.927861391745105	0.949115213078146	0.968747050263798	0.948305496848425	0.939908706971694	0.953408634362457	0.975372166829757	0.938621686737427	0.897132244270976	0.886098084587501	0.938396020365523	0.954873713436375	0.900750855600120	0.951433333806010	0.960528627939275	0.940488153824007	0.915160881497699	0.819894836849398
0.919782346890470	0.935152070417447	0.912497271037559	0.941763442614533	0.910381137041179	0.891582484910192	0.924940354548565	0.939315306191760	0.934449665356618	0.963882285095063	0.973755874979842	0.967760413071878	0.918905281013840	0.939747475995167	0.927778411098601	0.949023212159955	0.968898963830025	0.948192552969901	0.939891660917865	0.953350101946146	0.975455942322230	0.938685116516816	0.897097457340825	0.885961844679235	0.938412061783726	0.954743179033271	0.900709492558708	0.951317885396975	0.960439912947128	0.940492222876522	0.915086060489960	0.819841834316962
0.919698773494744	0.935144438341530	0.912487603284390	0.941727863681502	0.910323044217721	0.891535436200816	0.924838853094038	0.939203435163591	0.934424500076385	0.963864211302632	0.973730975397021	0.967735450992764	0.918907192333646	0.939690445962355	0.927673705368743	0.948879404882270	0.968937624449171	0.948095024319502	0.939793542901747	0.953269398136558	0.975459015405088	0.938700036995618	0.896938221631206	0.885857282212068	0.938451091965367	0.954593245130568	0.900588268858686	0.951200101582913	0.960309404201541	0.940454756102788	0.915024655960339	0.819821251888924
0.919626416684981	0.934999624029951	0.912563741021005	0.941678710539385	0.910294938107263	0.891545444986076	0.924799164329420	0.939166680790395	0.934328501806812	0.963862218111247	0.973723949926219	0.967580339670807	0.918900535379630	0.939658808494543	0.927598150005477	0.948908043076127	0.968925503634193	0.948055904917843	0.939707870851643	0.953248524904581	0.975495398763052	0.938609211687660	0.896916342435233	0.885861934602328	0.938432370394833	0.954594801265643	0.900508017118786	0.951156576593914	0.960205905230709	0.940418662858825	0.914974604707270	0.819736670909432
0.919587907082924	0.934966042188868	0.912605162299405	0.941494980638048	0.910111615345039	0.891496515231595	0.924711701299435	0.939214695140678	0.934220845018376	0.963882630829852	0.973731674456300	0.967551615384830	0.918918095576357	0.939627472360690	0.927486674745620	0.948940069542176	0.968831087505028	0.948101989130103	0.939734322384243	0.953170124133668	0.975399172003366	0.938594826800263	0.896863251972598	0.885798554765435	0.938442375001319	0.954531216911140	0.900442578872608	0.951120719121785	0.960181568841093	0.940482926152470	0.914851080704529	0.819749727968237
0.919570065084698	0.934773823822973	0.912630314592672	0.941331308957866	0.909968563361198	0.891416382104519	0.924689776639417	0.939225775053263	0.934157305762223	0.963809649388991	0.973777397716430	0.967542510751964	0.918807741423680	0.939478245867841	0.927366927677674	0.949079187963492	0.968715647769431	0.948068205919068	0.939748478012586	0.953118097419722	0.975334941261242	0.938511408087384	0.896880699401861	0.885789827678490	0.938468718365892	0.954498321958490	0.900375693624027	0.951112465795526	0.960220674994145	0.940629433909168	0.914744849011142	0.819679811035572
0.919531989889256	0.934672074704804	0.912729760704900	0.941153678165152	0.909725376521225	0.891402711981728	0.924651806528186	0.939338669938116	0.934075341943299	0.963696652868669	0.973801987067912	0.967544915585133	0.918644783431511	0.939464623177983	0.927261466079727	0.949191356121563	0.968637021442614	0.948050879024610	0.939742329880501	0.952949555593800	0.975278936194165	0.938473655449241	0.896767349822764	0.885744253208629	0.938470822449959	0.954449803435134	0.900176620016832	0.951048386875572	0.960220193414557	0.940619527955135	0.914733550666989	0.819614256436433
0.919626232823484	0.934646738938006	0.912800150929517	0.941094196225746	0.909674268564124	0.891423353554936	0.924598907041194	0.939335191226133	0.933988646135975	0.963621556431181	0.973930013038945	0.967453669137703	0.918666327804260	0.939437211793012	0.927190071506489	0.949212287929949	0.968519443531108	0.948133213911897	0.939818615165738	0.952898033581779	0.975151768305462	0.938304698010085	0.896743618323409	0.885763267839563	0.938581913501344	0.954451725216902	0.900061130814124	0.950989473087162	0.960220488214991	0.940583440542432	0.914763274930176	0.819546055193084
0.919761660229171	0.934570323896688	0.912883434619165	0.940976356410619	0.909756213713199	0.891428339983455	0.924622373780338	0.939345574546348	0.933929827692058	0.963609609327521	0.973832679129265	0.967355945216160	0.918757109774623	0.939539152186075	0.927146064357790	0.949269894987888	0.968448476800100	0.948254184834810	0.939942782081336	0.952887480322073	0.975093597718151	0.938264682296472	0.896717801335064	0.885739121800608	0.938586594281721	0.954427769382322	0.900059652787271	0.951042900816671	0.960155273252006	0.940501627536161	0.914813172265660	0.819490065622789
0.919744186540442	0.934492970541772	0.912904131931974	0.941030721013926	0.909770046838600	0.891465755824358	0.924695120435750	0.939352120239940	0.933967509837268	0.963687513709023	0.973844931750509	0.967387045204143	0.918881437930922	0.939589877054420	0.927191252389573	0.949209240103378	0.968404552461136	0.948350017056877	0.940043050606738	0.952946110967479	0.974994266993862	0.938331083815721	0.896816211749661	0.885786118932806	0.938640948987187	0.954463220670628	0.900182298510910	0.951062512884469	0.960157828589663	0.940555005445537	0.914912145197453	0.819473807959580
0.919706148570064	0.934476520062457	0.912824295077503	0.941049368397979	0.909861978948475	0.891535409964460	0.924770703596635	0.939335082702114	0.934038785475029	0.963685233732142	0.973881628782088	0.967340210166373	0.918990857521171	0.939661705642252	0.927307451646673	0.949108326950856	0.968392529821550	0.948339899828974	0.939988128017547	0.952966947658468	0.974815590905477	0.938422189658051	0.896914017287502	0.885797139133672	0.938691731143769	0.954510096073388	0.900324661864242	0.951049731675095	0.960269441394660	0.940649813404067	0.914985217233545	0.819529470500663
0.919692402190418	0.934375896845578	0.912763669194570	0.941066766674551	0.910020747814390	0.891638830741241	0.924917962067400	0.939277650700894	0.934053006121776	0.963627384398955	0.973951742972409	0.967300691371721	0.919034724750540	0.939665945406288	0.927395733968381	0.949044721243264	0.968396119416008	0.948343514249500	0.939927835752098	0.952941455522516	0.974805452105776	0.938455351692247	0.897023158215177	0.885799111693411	0.938715016071141	0.954595072430837	0.900380366819870	0.951082514529704	0.960407934915852	0.940788723012935	0.914970825787713	0.819484718084193
0.919691582714582	0.934416379254156	0.912727160426051	0.940915920632667	0.910026977723959	0.891696134854732	0.924949782951223	0.939289518903676	0.933982143805355	0.963496600196798	0.973956659432390	0.967428831942887	0.919137758290757	0.939650034794224	0.927411046439625	0.948984988902894	0.968332409495495	0.948340076780560	0.939947404561762	0.952846001776428	0.974780323821735	0.938510116684735	0.897049463184204	0.885826079824219	0.938803917250528	0.954571302979401	0.900428074385965	0.951115750906607	0.960495632483941	0.940927626191397	0.914894397485443	0.819464295328340
0.919690442467443	0.934335596083999	0.912677481951019	0.940859830132833	0.910106479732523	0.891713483761026	0.924914930517441	0.939263830590245	0.934022351092288	0.963435294181740	0.973943003410157	0.967498506422331	0.919150018157759	0.939520847457373	0.927405962892817	0.949036470085577	0.968281896494909	0.948342763504446	0.939908934497696	0.952874617818146	0.974857208094558	0.938500744407051	0.897053919741182	0.885955408624862	0.938848889896563	0.954516748085973	0.900469406008693	0.951159173597790	0.960537912333792	0.940895313453022	0.914875225543785	0.819465623441626
0.919630316175111	0.934242093642008	0.912687363939794	0.940865152307411	0.910036470559073	0.891760574050716	0.924933623627507	0.939260093722252	0.934029981660766	0.963427440896085	0.973943375562212	0.967440607906644	0.919100178371288	0.939424744943677	0.927451738186208	0.949015151994129	0.968318225066327	0.948427062851655	0.939838330378416	0.952864434023849	0.974962971563741	0.938543947340979	0.897057877933503	0.885998127451728	0.938885518231094	0.954485238214719	0.900419990712247	0.951094862547381	0.960480309810483	0.940791217800799	0.914924927845466	0.819454014598054
0.919705840970521	0.934212057910111	0.912775931825531	0.940959326402693	0.909991856369190	0.891788819827188	0.924909885267761	0.939203077399976	0.934034771009963	0.963324486206366	0.973988948462842	0.967421000545547	0.919173283579244	0.939255672355778	0.927509353515309	0.948950350899846	0.968306938681868	0.948508550855658	0.939898702830693	0.952810166873662	0.975102908477644	0.938447024226855	0.897088729024174	0.886029758428904	0.938937850747063	0.954480635813164	0.900407512814198	0.951082210678312	0.960405467704722	0.940714228630081	0.915007659934730	0.819440685416321
0.919779584309513	0.934234947879505	0.912898914372446	0.941017453777516	0.909988844060070	0.891664849158022	0.924932464830018	0.939263611511086	0.934018161442682	0.963281896846989	0.973957991531731	0.967367580392527	0.919146804991499	0.939241919595609	0.927488333500577	0.948927813592333	0.968303794099532	0.948508878814190	0.939915627415553	0.952775545173055	0.975216010541416	0.938428875420112	0.897063942566724	0.885959570331983	0.938827074866848	0.954421505339593	0.900414987995943	0.951105211415136	0.960330576715945	0.940619789266051	0.915027332560040	0.819405417571141
0.919762063891605	0.934279297167114	0.912970623591793	0.941101684201311	0.910004717199283	0.891549195835322	0.924941924046439	0.939315136310195	0.934012764314002	0.963367445270865	0.973949863965401	0.967477056024419	0.919062312147135	0.939230736702257	0.927436930955972	0.948878699692756	0.968470318653526	0.948477334095306	0.939959967548663	0.952798008072864	0.975221783776123	0.938438450545770	0.897175242196439	0.886007942593350	0.938691732822212	0.954372053313224	0.900419365145411	0.951077922245038	0.960263397402591	0.940594643721959	0.915067807321299	0.819355705681886
0.919733602590906	0.934408527640233	0.912956469449122	0.941152084518691	0.910093282718119	0.891547367397538	0.924939768212308	0.939460151446887	0.934100107196895	0.963422527264456	0.973990004731652	0.967528981383478	0.919111192885736	0.939161722958536	0.927414715974650	0.948740675053147	0.968559903121773	0.948454902376529	0.939913074873406	0.952788552039466	0.975037171876659	0.938391922416465	0.897168123278464	0.886076689384620	0.938590185458247	0.954258242042151	0.900401272081098	0.951099889507452	0.960207488560205	0.940530135900380	0.915147620625700	0.819338802507549
0.919816646065899	0.934411672690525	0.913019736578674	0.941208507437113	0.910117051502577	0.891579260573050	0.925028101850953	0.939625166822382	0.934137452696636	0.963484861328706	0.974067832001325	0.967455066719087	0.919150151680647	0.939137087748352	0.927452833332577	0.948696038225927	0.968630989709971	0.948480803438946	0.939967827349268	0.952848998108009	0.974892881686807	0.938322732144883	0.897218099949678	0.886144934265315	0.938524518042787	0.954254235319780	0.900424934921422	0.951206893960078	0.960189529531594	0.940394046670723	0.915226008618231	0.819320418374619
0.919953335628195	0.934570507035145	0.912945670846862	0.941142783162424	0.909970911425501	0.891480744570782	0.925093977940878	0.939780338115998	0.934209956399659	0.963583509759387	0.974104359394824	0.967467908979199	0.919213781254185	0.939112005929748	0.927530798870630	0.948600116637515	0.968625795610382	0.948588425540887	0.940120093595942	0.952900568599025	0.974626622381705	0.938400330204077	0.897260708416382	0.886043458808638	0.938458919335217	0.954266669758301	0.900513556287842	0.951318054025962	0.960185560235059	0.940320828121331	0.915236879833956	0.819389338851469
0.920034902136252	0.934553292758903	0.912868672628461	0.941094771588040	0.909933943322063	0.891351117251869	0.925160713571914	0.939697018579066	0.934287045780118	0.963614627471303	0.974156580191340	0.967431551707517	0.919191798164587	0.939010837217923	0.927633420473346	0.948615800416379	0.968610773265867	0.948590495608984	0.940249629234045	0.953013210341616	0.974471555053557	0.938363899397076	0.897391838745453	0.885957482754444	0.938421410148337	0.954242551647146	0.900664148484926	0.951307117858265	0.960264690082267	0.940364740397608	0.915243892280035	0.819365867226646
0.920066515582250	0.934616338877213	0.912896404433074	0.941063963031410	0.909860693824680	0.891333984221279	0.925250655404062	0.939715976232688	0.934317770114125	0.963647819745824	0.974188498236026	0.967398898393606	0.919075912948811	0.938986497995494	0.927751459755370	0.948637608380704	0.968593644648477	0.948578959374875	0.940250541738722	0.953022644602205	0.974411533838936	0.938436821382300	0.897501276698646	0.885870693008259	0.938398151935681	0.954187800156621	0.900798378390275	0.951151362435752	0.960307123905566	0.940280114087659	0.915391270774899	0.819365019249724
0.920158815655498	0.934758980646124	0.912928566770830	0.941101636972926	0.909989448573670	0.891262489360377	0.925292545586533	0.939648032917108	0.934348106449617	0.963689167206933	0.974295494018004	0.967386609900926	0.919041665037258	0.938884517165245	0.927875512608714	0.948561872102410	0.968588653807096	0.948608314606316	0.940299595749060	0.953097838981122	0.974383842462971	0.938338101026994	0.897631187498443	0.885853791896530	0.938505626225261	0.954177109468160	0.900892343274261	0.950983129940540	0.960304223201367	0.940216401812573	0.915560005073762	0.819389192068725
0.920163807932535	0.934846688940678	0.913033362064621	0.941047807325444	0.910185135442799	0.891193129155946	0.925347190291417	0.939617978911667	0.934369655930560	0.963720962629825	0.974207126771394	0.967443773938552	0.919034281661335	0.938874874017433	0.927918015065516	0.948603708717606	0.968589267449571	0.948663588763187	0.940356715329350	0.953114033536870	0.974459701355456	0.938331995078323	0.897676899852821	0.885811275340034	0.938537656116964	0.954121546425705	0.900921615995809	0.950971750033143	0.960215451542894	0.940131603775907	0.915645670952144	0.819446355750453
0.920045003132423	0.934909675203960	0.913149938514811	0.941123877514033	0.910180906272596	0.891170893414550	0.925343179588591	0.939585016452820	0.934393136896425	0.963747418242959	0.974204929159307	0.967545475847315	0.919061066432345	0.938913437675133	0.927892203955823	0.948623033241362	0.968652186625908	0.948712715441415	0.940419356647939	0.953108876498686	0.974563790081945	0.938339392711327	0.897792733842153	0.885850796479965	0.938619144022490	0.954164684856319	0.900983840977243	0.950999114725742	0.960197562990125	0.940122622965146	0.915709807141234	0.819501584411341
0.919964538764818	0.935061251023178	0.913187451758598	0.941143701142369	0.910190613891230	0.891223437262816	0.925293377934810	0.939574427395991	0.934431689742295	0.963676003284174	0.974201308003788	0.967543657343992	0.919101562207418	0.939048728426786	0.927913099831237	0.948558255542514	0.968744731260735	0.948701585726954	0.940334680504312	0.953041649610646	0.974604174061215	0.938307196983055	0.897831096770256	0.885892348040026	0.938690292617068	0.954231011099102	0.900996486637060	0.951006238960701	0.960283582201922	0.940139193993759	0.915711143758680	0.819535246534522
0.919984141184350	0.935133077244111	0.913307210168039	0.941157802030882	0.910222247859846	0.891295740573371	0.925339082523826	0.939564764982341	0.934368075268444	0.963560673498201	0.974168009334095	0.967466056293691	0.919038307990358	0.939143059291365	0.927898960930587	0.948524372980594	0.968798622198901	0.948707870002504	0.940299992338852	0.952947548573278	0.974736523616220	0.938236852981518	0.897882848198366	0.885938087297152	0.938705124655270	0.954334518734308	0.900953421501011	0.951033677540926	0.960353409565357	0.940211158108799	0.915657270178400	0.819467896691337
0.920029342545538	0.935349953219169	0.913403228312201	0.941049782273161	0.910153887422187	0.891317903083948	0.925303602093136	0.939652168864870	0.934302979375096	0.963435435016803	0.974035388423158	0.967568851530086	0.919042792127145	0.939259437428618	0.927817665131090	0.948495350659271	0.968783720031459	0.948751324991195	0.940338038978839	0.952871656773231	0.974790764906122	0.938216826916392	0.897915525210516	0.885898244477055	0.938771179610804	0.954369698648390	0.900957204719123	0.951075452669589	0.960340388871755	0.940290831069268	0.915645546433731	0.819471843346223
0.920019890759126	0.935391298892017	0.913374121028021	0.940994557407992	0.910189297202890	0.891303259377056	0.925222631892039	0.939671572816954	0.934334636038642	0.963418311205518	0.973911684529215	0.967595566527010	0.918964236046017	0.939235481592116	0.927739075212993	0.948540804979882	0.968782299830852	0.948769484481053	0.940340734544573	0.952918707847652	0.974764319313423	0.938142522220679	0.897934955025169	0.885882861322466	0.938794468323505	0.954417019389449	0.901060734458476	0.951079583794072	0.960324289400509	0.940294286849234	0.915614104569548	0.819479588896835
0.919980226712343	0.935389320455983	0.913287222528025	0.940924144086119	0.910058146585422	0.891312295397051	0.925201639760554	0.939740900181293	0.934317297041112	0.963444058879408	0.973823961770212	0.967541710087664	0.918905059773317	0.939234561419172	0.927687167656358	0.948531682152438	0.968800486919499	0.948860407685156	0.940245739479860	0.952890858147673	0.974689427778298	0.938163412172007	0.897886854021573	0.885809421690205	0.938791302487816	0.954424057347163	0.900998887640221	0.951034415066443	0.960280240574089	0.940280966039701	0.915686697357853	0.819496736876083
0.919999077854623	0.935270512266089	0.913258545514877	0.940933980883687	0.909895746505796	0.891331617099822	0.925143711272374	0.939698427450719	0.934314301541344	0.963376939435644	0.973839719289695	0.967445179176793	0.918991370242199	0.939099358678780	0.927719102268168	0.948462320808776	0.968816018842996	0.948891856367711	0.940301898006198	0.952855627422176	0.974659714485773	0.938094446139248	0.897889005880252	0.885749149662045	0.938849532636156	0.954418701269350	0.900933064035521	0.951041257764047	0.960233536573125	0.940293975036343	0.915795414495019	0.819497997175624
0.919933115091587	0.935056491048694	0.913269605072629	0.940910996711261	0.909826281661000	0.891186334087088	0.925155477927632	0.939632901400038	0.934240957048714	0.963338053674243	0.973760906321168	0.967256534117192	0.919021161803283	0.939086033478390	0.927744746711852	0.948406893049058	0.968891400701385	0.948806037952980	0.940326756603557	0.952857071343893	0.974715151825381	0.938103597674908	0.897844223920384	0.885552959914422	0.938812170739433	0.954338962156451	0.900894273073992	0.951023297546690	0.960193409387919	0.940199707948462	0.915818361422325	0.819419112594830
0.919807318242257	0.934913245406676	0.913275153933458	0.940920561447840	0.909734907013123	0.891011170868679	0.925125972819709	0.939459320073220	0.934136335648900	0.963380585945895	0.973662777632680	0.967262687938102	0.918952382910845	0.939013503381113	0.927740572670458	0.948349589184784	0.969002136077245	0.948684707799750	0.940343559098397	0.952825781486182	0.974838962618389	0.938145238616122	0.897809182478127	0.885449934865476	0.938811168662692	0.954265333384938	0.900887041593113	0.950894032890773	0.960167256881235	0.940184442774083	0.915779337417231	0.819394836959076
0.919724119271832	0.934839704634159	0.913238301553721	0.940875945723846	0.909727785195318	0.890976722278472	0.925058441229983	0.939269686521468	0.934167555536013	0.963410123454691	0.973569147444129	0.967225028538407	0.919033724064647	0.938909338832050	0.927727598457647	0.948235700197102	0.968967497632700	0.948540040866952	0.940225936512672	0.952757984167262	0.974901531230464	0.938162290802532	0.897658286745175	0.885316079150387	0.938906472481653	0.954170637290931	0.900854513270811	0.950766402099637	0.960079451914975	0.940137707372589	0.915730228172682	0.819411944975306
0.919671413215505	0.934673772368256	0.913298637252743	0.940902709889121	0.909795594684414	0.890974307162929	0.925055684005831	0.939140208091134	0.934109643112724	0.963436525058930	0.973484082600872	0.967118543381201	0.919115723895404	0.938815530611921	0.927723838172213	0.948248830464630	0.968910414564717	0.948445867272191	0.940150109063007	0.952771016722148	0.975002589693822	0.938108589433710	0.897631697298503	0.885260249995172	0.938963455222992	0.954255237899452	0.900856461350532	0.950711234069869	0.960013479025945	0.940075840729620	0.915700908889385	0.819369766801426
0.919655633407122	0.934644937043044	0.913332063146952	0.940837542111853	0.909730711428454	0.890901781925913	0.925025712949149	0.939054683094945	0.934024821449094	0.963457396308521	0.973381772096722	0.967187327724800	0.919220679294162	0.938748812773868	0.927681549699272	0.948236885536501	0.968753543923046	0.948420662602763	0.940167115016226	0.952714968869558	0.974913527755944	0.938149437023510	0.897607933112056	0.885119468816478	0.939032658123740	0.954290501191163	0.900834169691430	0.950637652759761	0.960020261135355	0.940099872141681	0.915575812314782	0.819422191834195
0.919581870074144	0.934473876320746	0.913346889419729	0.940786705084336	0.909703897574413	0.890807822230158	0.925017102353971	0.938963463089616	0.933969024365562	0.963368791522623	0.973341658934289	0.967245729137895	0.919228673356067	0.938610299529477	0.927594428957463	0.948290681530109	0.968579051740500	0.948343458513478	0.940120848371964	0.952672815330311	0.974860430099252	0.938106561150096	0.897623617647393	0.885026140788487	0.939101254010382	0.954281857306053	0.900771480993179	0.950583819382335	0.960095581659841	0.940215829555128	0.915450786122546	0.819387875690277
0.919456855266489	0.934370194649688	0.913451656185923	0.940710652096802	0.909566542673971	0.890774943178008	0.924953135654226	0.938985795535193	0.933869954780327	0.963238962108357	0.973300241173889	0.967274699328630	0.919165942020529	0.938656027885436	0.927482672691528	0.948311073852833	0.968443016259098	0.948269999435503	0.940016661126425	0.952466116437298	0.974847605368564	0.938095640349767	0.897495551088714	0.884937285988837	0.939106637259648	0.954231546115572	0.900565719593723	0.950466269294648	0.960069377324036	0.940187508485242	0.915399969462052	0.819353339269418
0.919449642432291	0.934346797421253	0.913516852204546	0.940695143697839	0.909559311334023	0.890752176293634	0.924860624776586	0.938912467122078	0.933729763167271	0.963120942037799	0.973374583349791	0.967206720603002	0.919248772457612	0.938653074572101	0.927336213320865	0.948233080926070	0.968291411539245	0.948282077387749	0.939976273484344	0.952343358699039	0.974785371291151	0.937935657537159	0.897427619979038	0.884918900622990	0.939130161026916	0.954242321996045	0.900410511471992	0.950379720805374	0.960031477503995	0.940110693474652	0.915370964138272	0.819290142315093
0.919470787155737	0.934316104193158	0.913617326608285	0.940619215968100	0.909623135951444	0.890750474051177	0.924793113263072	0.938881872088130	0.933594400173306	0.963010032955252	0.973235208199811	0.967130601352452	0.919333790704935	0.938802860943692	0.927214224990729	0.948171652397004	0.968203334500872	0.948316142663985	0.939972079142028	0.952223712148484	0.974781998884850	0.937907966582601	0.897344430316529	0.884917151540183	0.939030682265792	0.954230420957783	0.900305583784288	0.950416909848127	0.959929939498284	0.939980080253908	0.915343018391862	0.819219303766207
0.919394308778563	0.934321197365465	0.913671673731173	0.940733713833644	0.909589812507590	0.890789810409251	0.924745137734644	0.938924520926805	0.933538373895532	0.963018175855883	0.973192740699308	0.967189364106395	0.919368323918438	0.938881945622571	0.927197105932554	0.948038690142344	0.968165962860296	0.948334261002730	0.939983314371924	0.952216159931113	0.974750143846182	0.937978043760741	0.897340323435942	0.885023755765810	0.938984189093443	0.954248403043672	0.900326445608406	0.950429748232764	0.959847692345250	0.939976888617197	0.915371558214228	0.819163768177572
0.919330803188134	0.934420688409508	0.913616165504469	0.940816289030396	0.909621105360714	0.890842552838904	0.924710628808774	0.938973910910476	0.933556627591490	0.962979163998530	0.973172622967037	0.967209750306325	0.919387008845931	0.938958553789272	0.927254725570347	0.947952898057964	0.968163551460068	0.948264169402049	0.939909302047450	0.952208023411141	0.974619921553468	0.938084920500842	0.897324199858976	0.885067887984828	0.938967478605722	0.954274525136521	0.900413918596357	0.950429953462006	0.959872304091138	0.940020506104607	0.915396523315614	0.819186329944140
0.919342769860532	0.934447325051464	0.913572983851591	0.940868352943064	0.909712687901957	0.890913191181245	0.924718472477492	0.938982677150630	0.933506667794659	0.962937427916065	0.973192219082053	0.967196956735919	0.919367654888720	0.938939146307346	0.927288020872762	0.947964574396487	0.968222023867776	0.948237845688310	0.939875581308665	0.952189433625414	0.974643879867651	0.938147020655559	0.897349846903776	0.885080199662381	0.938977557325273	0.954353856950364	0.900430777405282	0.950483722312866	0.959956765415054	0.940104899548100	0.915367912402868	0.819141441824995
0.919411436891031	0.934600278623810	0.913551256238765	0.940774338918596	0.909670794606393	0.890939214148560	0.924697147380887	0.939073120812719	0.933438948256584	0.962903566575247	0.973198094904080	0.967314330107406	0.919425270765269	0.938898481657077	0.927259992132913	0.948005154343724	0.968207547642491	0.948230058690417	0.939965805133495	0.952152493905555	0.974640763776052	0.938214138778437	0.897370484099484	0.885081047013276	0.939105141590993	0.954316535821105	0.900471751632481	0.950549277163783	0.960022714798658	0.940199319571249	0.915336266546770	0.819132922998755
0.919477767667995	0.934620884367854	0.913510818584303	0.940701350501533	0.909706324544510	0.890953204693844	0.924676603441538	0.939104371673581	0.933553106411035	0.962977491026976	0.973226777414756	0.967327119759310	0.919378625866205	0.938727892126459	0.927240195178566	0.948184812078044	0.968193251250878	0.948264841563717	0.940021849063731	0.952283163252778	0.974683321479399	0.938197867197528	0.897443098587057	0.885217467319734	0.939185272851634	0.954213037256531	0.900542284623052	0.950607234981130	0.960086274145384	0.940153952688053	0.915393131761261	0.819124966174038
0.919469211022232	0.934589859085628	0.913544294030191	0.940642242711650	0.909622188637206	0.891008544049110	0.924738737941665	0.939153518925763	0.933653178989352	0.963077139080332	0.973295741972929	0.967192161698102	0.919370953251678	0.938634697082923	0.927282054637637	0.948285578382926	0.968255727376183	0.948398643647179	0.940035558075898	0.952359914865967	0.974742178272324	0.938228834551035	0.897523847319594	0.885248865764664	0.939246081522709	0.954128961554704	0.900540117588716	0.950582533242836	0.960085394267049	0.940058141268078	0.915512687386424	0.819093781941843
0.919593621358206	0.934589184250034	0.913692026767890	0.940621798387073	0.909560705363954	0.891035441899763	0.924782202044961	0.939134403401409	0.933722247026859	0.963060454539860	0.973430941146840	0.967107119999016	0.919519000093351	0.938490471098942	0.927355154288561	0.948313288766374	0.968257333551235	0.948509647746539	0.940182762035007	0.952399927398892	0.974801886232641	0.938161216396398	0.897612686986066	0.885240432171587	0.939349955640238	0.954071134125744	0.900568650098105	0.950577513610232	0.960101324079951	0.939997126132686	0.915636588073558	0.819060982766481
0.919697419663131	0.934634999908604	0.913867625884015	0.940573553896043	0.909619752067909	0.890965128086470	0.924883903380829	0.939190198363027	0.933790842697714	0.963084950091652	0.973471993828581	0.967001298557694	0.919570328812640	0.938505959283077	0.927375080720347	0.948328717426439	0.968243051617643	0.948539840214986	0.940273519884843	0.952465438858755	0.974890828649516	0.938149194253195	0.897655890276727	0.885142480437205	0.939289277804434	0.953984316438114	0.900624560607889	0.950582630453578	0.960080991130569	0.939936451229489	0.915686872036084	0.819005588062167
0.919711652985028	0.934694461161859	0.913953577175273	0.940627488347554	0.909717550095024	0.890924466796832	0.924930248915206	0.939199953838902	0.933853545184043	0.963236902431710	0.973532914102374	0.967073709461953	0.919537960816156	0.938497089389335	0.927363281445978	0.948279075372903	0.968358736906672	0.948541578604786	0.940388959991020	0.952570704669017	0.974933035614455	0.938139006381617	0.897761574142110	0.885161352028862	0.939167656009624	0.953946587391666	0.900679723310868	0.950529500376527	0.960058343181426	0.939963601815960	0.915706963230771	0.818934026571774
0.919740144489884	0.934824753658252	0.913928906338375	0.940714699112414	0.909847543579935	0.890991704538532	0.924947908907107	0.939297592830347	0.933952456076495	0.963347703824585	0.973596978359854	0.967131607943163	0.919635624987834	0.938482487174678	0.927389845085796	0.948116622879044	0.968423200906854	0.948548037773673	0.940417543247961	0.952606098656679	0.974827282454525	0.938116447293097	0.897765088192565	0.885197987334563	0.939063127809510	0.953897795640962	0.900707498283356	0.950517148536857	0.960018123840152	0.939971103575359	0.915745706782238	0.818877692240548
0.919879832113440	0.934887881467244	0.913955214660449	0.940881157172849	0.909929680587158	0.891128175390856	0.924990490465244	0.939413780591431	0.934003671160913	0.963426609442705	0.973647815884778	0.967116744796068	0.919706271207981	0.938580897873999	0.927470433942025	0.948050500142683	0.968471101038624	0.948592114069469	0.940530470571661	0.952707381562484	0.974755395964803	0.938063408337707	0.897804675958644	0.885293780456800	0.938988644158952	0.953994103225365	0.900729219941187	0.950635769412332	0.960033069469262	0.939903288346415	0.915798533065988	0.818802166163594
0.920038158497100	0.935125755920305	0.913833368679176	0.940973752713669	0.909815503530043	0.891152294542005	0.924973429398771	0.939521189872488	0.934085182028290	0.963507350437498	0.973671996611010	0.967226496364394	0.919790137438737	0.938696857032523	0.927536783825747	0.947973422589615	0.968443909174167	0.948672649532770	0.940717372788774	0.952782227308465	0.974544203350303	0.938168522581097	0.897817815777267	0.885228100602235	0.938935045589641	0.954135034980022	0.900791341073194	0.950781381669396	0.960042450093273	0.939878007967389	0.915776182268302	0.818812901552229
0.920105227871019	0.935146568944754	0.913707279321387	0.941053479241580	0.909818597731621	0.891107934175684	0.924977024061291	0.939445677215401	0.934176012002015	0.963526566545268	0.973691664073248	0.967294738594014	0.919763288880959	0.938679442276613	0.927614012593597	0.948013309895899	0.968423322582162	0.948639281452990	0.940811156698691	0.952880885557018	0.974396501026026	0.938178914912952	0.897878249293258	0.885183470038954	0.938895689746809	0.954244555719885	0.900906795039067	0.950842096948375	0.960118426468876	0.939974516478012	0.915762976674112	0.818721267469667
0.920097545290889	0.935252768849084	0.913689582250505	0.941107602155311	0.909770615638849	0.891121367848792	0.924996566226645	0.939459795292087	0.934185768502707	0.963528940766899	0.973692280160336	0.967318839834265	0.919628521931415	0.938706654504572	0.927677354073192	0.948046261762946	0.968443229485230	0.948619157498658	0.940751750850860	0.952838103600680	0.974376186488174	0.938281484442520	0.897882036277155	0.885135803137125	0.938875736775801	0.954273388309992	0.900975816217984	0.950747815956699	0.960096679253223	0.939916322870439	0.915857987365441	0.818647826637378
0.920146409141996	0.935421901656094	0.913716054445128	0.941153064775170	0.909796354043799	0.891118163708935	0.924952673068952	0.939400620720771	0.934193371920071	0.963526034447425	0.973784431252412	0.967267828810158	0.919587317493761	0.938587741435316	0.927714104640720	0.947998544656333	0.968470661817832	0.948640247184047	0.940737870074403	0.952865876005836	0.974366704046981	0.938212713437905	0.897844436146664	0.885165211188309	0.938994060338988	0.954257297157003	0.900997475367990	0.950655858538508	0.960047819404610	0.939851879602029	0.915939742613916	0.818585902587318
0.920164123594355	0.935493419575385	0.913862087878944	0.941003571462053	0.909838985698566	0.891091415073204	0.924918436905858	0.939423060505274	0.934200149624408	0.963531561677084	0.973724109276338	0.967202091757052	0.919579771524996	0.938520099335538	0.927697324548613	0.948062144973086	0.968478413809101	0.948718851550777	0.940746639334584	0.952870258480142	0.974412755481384	0.938215159348605	0.897741156957667	0.885173740724695	0.939039309492090	0.954141794069517	0.900938878380004	0.950723085901131	0.959957494402175	0.939763029485568	0.915966013758365	0.818579720832148
0.920102201357615	0.935524818635026	0.914006874338623	0.940984946004610	0.909692944045218	0.891126071931541	0.924829674824898	0.939457061453220	0.934211466740466	0.963590434890600	0.973778555057481	0.967145099392762	0.919615432962079	0.938466385494581	0.927653466452194	0.948094762994628	0.968515374755380	0.948826123425465	0.940790170598834	0.952888911917464	0.974451668120500	0.938266057108773	0.897658786172002	0.885264700115598	0.939120049503884	0.954053797495198	0.900891201195023	0.950743305792149	0.959998704054319	0.939750351520722	0.915985345825605	0.818554438867158
0.920148588695206	0.935653633903279	0.914049190395870	0.940939588648408	0.909620262897603	0.891197592569262	0.924729305609974	0.939508552853644	0.934256253820118	0.963573558869987	0.973848645153031	0.967038203753409	0.919700013780301	0.938533257391955	0.927668828655561	0.948056793780439	0.968601779152060	0.948897420386759	0.940724681963519	0.952878651465437	0.974392771019173	0.938319004681025	0.897589468902310	0.885348750592902	0.939171275204186	0.953990844779713	0.900789056904248	0.950723203217319	0.960120656132401	0.939812321880170	0.915957988230232	0.818513893754221
0.920264525293971	0.935696216604376	0.914153693333783	0.940911457769023	0.909608560032213	0.891301946638154	0.924746208359652	0.939543355695261	0.934233798154438	0.963521745830643	0.973919012956684	0.966947185734839	0.919669609235212	0.938549029890036	0.927678092750543	0.948059294845456	0.968622562296275	0.948963675303213	0.940707027144920	0.952840638248701	0.974434341895307	0.938374001667604	0.897629295911503	0.885440190684555	0.939149876022620	0.953996675932371	0.900661446716904	0.950743230996224	0.960251596979082	0.939916251199666	0.915891814304035	0.818373341836894
0.920393049911846	0.935885857646889	0.914219045376406	0.940779564861264	0.909556473056337	0.891399699493116	0.924742627938695	0.939651868064737	0.934214350737795	0.963460136143847	0.973940107167162	0.967009760624919	0.919695384383097	0.938645682856505	0.927627579278669	0.948083841708597	0.968550985640071	0.949016319567779	0.940742718390549	0.952816023777376	0.974422577285649	0.938463647932093	0.897693714857805	0.885497440160114	0.939177609600086	0.953972047213137	0.900609342956044	0.950831269283320	0.960338650117452	0.940017601966338	0.915892376956693	0.818300646448444
0.920428848932499	0.935910279675880	0.914169701657714	0.940708695870425	0.909659787821732	0.891448900508185	0.924765307636187	0.939646858766205	0.934335137398628	0.963509954415145	0.973946371071788	0.966999837108569	0.919638473013525	0.938651508708088	0.927589481519197	0.948198398611987	0.968487157188274	0.948968627955894	0.940720465876967	0.952925481834299	0.974436569155621	0.938488377257910	0.897787946217571	0.885546151630471	0.939169274524494	0.953970646707752	0.900707794105562	0.950889197787391	0.960432518427028	0.940051902366208	0.915896320618689	0.818215828413025
0.920426442259192	0.935908997463221	0.914078221029752	0.940655779438655	0.909655229512649	0.891525359405989	0.924843528484689	0.939661366730871	0.934370369491816	0.963585152175603	0.973971937632807	0.966964476565181	0.919600857212000	0.938714516709017	0.927608800941051	0.948258141651907	0.968454122130771	0.949005068872255	0.940607139019696	0.952948483974555	0.974457764580258	0.938567574384328	0.897798442304071	0.885513378967748	0.939192245179579	0.953986810422418	0.900697072448085	0.950889302975891	0.960468977537884	0.940066323965888	0.915956439681384	0.818134235943618
0.920490203229414	0.935809592450925	0.914056203556971	0.940738018004200	0.909629914222413	0.891593840037142	0.924817505749688	0.939591909435388	0.934368751232610	0.963499161311042	0.974019099425629	0.966914406674850	0.919722018399096	0.938665249387554	0.927655646440721	0.948217147303234	0.968414597493756	0.949022036837108	0.940628381702728	0.952894868550102	0.974501386818988	0.938538977831971	0.897790866368156	0.885464514531469	0.939295303499074	0.953974251632106	0.900679173630467	0.950930660199406	0.960505829442239	0.940078391698729	0.916020778619184	0.818026803800819
0.920435089305712	0.935672668172975	0.914098153663785	0.940777777039148	0.909667104515079	0.891493189316076	0.924852102040093	0.939570120833857	0.934295410543444	0.963385506895764	0.973955917389276	0.966780334675628	0.919731716701334	0.938735424208131	0.927640704654763	0.948213192886460	0.968459937289053	0.948965472662226	0.940608181798856	0.952839497702095	0.974600468839116	0.938581075665083	0.897780837998200	0.885296013499088	0.939293131372631	0.953899937662888	0.900645551925884	0.950957068566737	0.960505865249750	0.939988284639778	0.915976564224461	0.817851294198495
0.920319694989658	0.935632582291788	0.914141340814479	0.940826173374686	0.909677639395632	0.891332738746996	0.924794953978100	0.939463338996107	0.934156964162386	0.963347534438277	0.973873575637688	0.966834454757354	0.919601912875169	0.938759574713839	0.927550620964723	0.948174991362565	0.968593444736659	0.948886383458854	0.940597699265545	0.952734188148626	0.974729627658443	0.938628047489875	0.897760458023616	0.885213380137043	0.939263252267275	0.953817530947609	0.900609179836025	0.950887069430508	0.960436359494728	0.939981497704613	0.915898545961872	0.817721955440699
0.920256465006620	0.935650956191532	0.914112984438172	0.940792646869117	0.909668694803529	0.891296185782395	0.924684442340382	0.939378923753602	0.934126436554775	0.963320343282025	0.973831021554651	0.966834015642429	0.919625516912617	0.938748745001811	0.927434641335261	0.948090969810346	0.968620482198603	0.948818227849280	0.940512358433882	0.952623713840399	0.974756297490845	0.938642327238668	0.897626885171794	0.885129059164982	0.939259785650218	0.953703454009930	0.900499078987567	0.950815039745095	0.960329393376600	0.939960027853650	0.915839326968809	0.817628936413036
0.920199485046463	0.935527455213210	0.914169954811858	0.940778873141466	0.909686214512353	0.891291646976681	0.924636236721507	0.939352458521805	0.934034830533134	0.963322747315896	0.973793429773243	0.966710657241376	0.919656468734160	0.938773682840975	0.927358362897677	0.948175693331884	0.968603266461115	0.948812943704995	0.940431818941693	0.952587718620530	0.974799485847108	0.938549638999289	0.897638138974933	0.885134423695217	0.939199576751803	0.953742811850746	0.900424590480636	0.950786153390040	0.960246303031246	0.939918949610358	0.915797539291533	0.817495546847281
0.920153497950759	0.935508264103805	0.914183570895906	0.940640540850002	0.909544079433806	0.891220019119520	0.924547177008376	0.939391682528403	0.933953774555467	0.963345832649601	0.973766719629326	0.966712046939133	0.919694236814982	0.938824118214294	0.927255116533134	0.948241304048427	0.968505710986702	0.948853029509517	0.940443135294575	0.952503161685488	0.974694011866020	0.938544832367346	0.897620360633899	0.885052764027054	0.939188973972232	0.953715455379494	0.900370734836527	0.950759522829596	0.960214719258755	0.939974883159340	0.915675080342074	0.817459922933561
0.920114375202536	0.935329819685570	0.914179554553876	0.940518980965272	0.909433214792762	0.891110511275149	0.924524547184069	0.939390080391989	0.933926524664131	0.963265692036472	0.973792518795513	0.966741024768899	0.919605622595101	0.938725092886725	0.927154895167096	0.948385529932500	0.968381466956591	0.948845888253720	0.940439169110570	0.952450430103679	0.974634476736741	0.938459127730102	0.897651817985098	0.885021866466475	0.939180188786308	0.953713567714157	0.900317327078265	0.950737557492196	0.960251155579934	0.940121549510451	0.915582796774998	0.817345929899043
0.920051714663209	0.935229405361866	0.914258039513849	0.940395222548316	0.909221748215727	0.891087411145199	0.924486674947136	0.939482937635866	0.933869801377791	0.963140473297390	0.973808139324119	0.966777122126938	0.919467138519414	0.938773678331666	0.927079504653185	0.948484358107168	0.968280595834020	0.948837534221481	0.940420732874631	0.952270891843044	0.974603190189846	0.938413364638661	0.897563460027846	0.884938758139861	0.939145846408001	0.953701557232637	0.900116434065972	0.950645203201415	0.960249106486699	0.940120508627650	0.915561262330606	0.817236729999145
0.920119655015288	0.935213229255875	0.914303943494590	0.940381964742138	0.909161271082370	0.891081029904950	0.924417321144613	0.939462236137231	0.933792209686193	0.963067488003396	0.973938071686831	0.966713429650233	0.919502946656956	0.938789744044928	0.926997582654685	0.948466802247916	0.968155672798564	0.948901562923143	0.940481235767661	0.952199194357588	0.974504768924050	0.938237432964213	0.897539536226363	0.884934012200381	0.939207464375384	0.953738285370947	0.899987144211626	0.950561794161714	0.960261635016571	0.940099827288957	0.915576723923384	0.817119255967605
0.920232179108716	0.935153636507344	0.914351040691857	0.940293815649077	0.909232984937644	0.891066176944911	0.924426853802399	0.939447467235366	0.933737736504246	0.963074815664406	0.973864131014378	0.966656677542543	0.919596627274816	0.938921914648188	0.926943991465635	0.948501575331078	0.968071650637030	0.949000096159722	0.940586213434461	0.952175565133740	0.974482505205025	0.938205059622561	0.897528969717440	0.884860905057520	0.939166772466793	0.953750385302106	0.899962608938708	0.950583101939907	0.960187851478201	0.940034500341348	0.915610427755281	0.817010588709863
0.920226775146308	0.935102067776423	0.914337120989369	0.940392732755270	0.909237553953943	0.891096533980804	0.924470798192579	0.939419979590969	0.933769681922784	0.963150333730106	0.973906676629659	0.966714366832231	0.919701712030441	0.938994288287897	0.926978107706170	0.948413051290930	0.968016761212073	0.949079106349067	0.940677097490133	0.952225842145919	0.974404014308217	0.938290980361261	0.897634598701492	0.884857689454825	0.939183014763647	0.953827141322214	0.900070812734862	0.950581690525952	0.960179979224994	0.940102751198503	0.915709080752116	0.816931159313607
0.920209456829914	0.935119567121153	0.914235902446368	0.940467222081530	0.909319959956578	0.891165549059662	0.924530055362261	0.939369238427222	0.933829124738251	0.963135890570893	0.973974124690364	0.966689770313202	0.919791643211487	0.939061358917060	0.927083552699396	0.948307680811274	0.967996223127895	0.949044569154047	0.940602362088153	0.952244506295957	0.974231835359345	0.938421808503130	0.897749901513770	0.884797139022954	0.939205997261362	0.953903648651814	0.900193551265605	0.950555127137836	0.960298976325321	0.940238444791030	0.915779866307626	0.816923054187037
0.920229543936167	0.935021686214272	0.914163569157717	0.940516709985806	0.909467729023934	0.891255248026999	0.924651085404376	0.939272221325371	0.933828196972703	0.963081515429681	0.974052689110746	0.966664028304982	0.919826465711702	0.939056377228273	0.927159469513339	0.948230128920656	0.968005796348201	0.949030661194105	0.940502462442744	0.952216373844510	0.974227112987979	0.938492604594293	0.897853526369104	0.884740762807350	0.939187885903479	0.954034146248600	0.900228976865385	0.950534291171022	0.960486441933548	0.940397026349902	0.915757876750462	0.816842553435379
0.920245567793730	0.935045395306603	0.914111116998753	0.940395844706003	0.909474531681156	0.891278367444156	0.924646225779627	0.939236611286660	0.933744876395893	0.962960267483423	0.974036085517163	0.966791860461212	0.919934828891773	0.939047362097009	0.927171983136530	0.948179207620006	0.967949814604562	0.949014394294215	0.940478617248539	0.952120504840272	0.974220401716002	0.938582558062637	0.897862815601189	0.884692293898809	0.939269261356377	0.954047160881184	0.900280742391046	0.950520598863313	0.960618118263748	0.940543571197448	0.915663997320014	0.816782108889409
0.920245670955981	0.934947532168664	0.914028870954013	0.940364453000796	0.909535746055623	0.891269681472651	0.924562037041363	0.939180701705379	0.933759998621612	0.962921633101958	0.974000528247274	0.966839456412342	0.919978306009945	0.938913610427563	0.927179902665820	0.948252553024669	0.967908235721023	0.949007373600452	0.940428355738384	0.952140324309744	0.974315924704830	0.938589918644158	0.897842007689474	0.884769786701605	0.939306167299299	0.954028557415663	0.900327765282881	0.950516930999218	0.960695295312266	0.940532745112189	0.915648624177834	0.816749432129662
0.920176662850839	0.934831306944757	0.914015075622722	0.940402580882515	0.909444908056652	0.891308981702962	0.924559224164170	0.939170709889478	0.933736185200837	0.962909381288765	0.973971547145536	0.966774187420076	0.919969820198236	0.938821959279938	0.927235571849835	0.948256158336360	0.967956343620655	0.949085747282076	0.940352111452206	0.952102341703990	0.974439142616440	0.938639582484294	0.897847668086328	0.884765032077507	0.939352308660634	0.954030425814625	0.900286561018870	0.950429387462115	0.960658962758880	0.940442660081846	0.915685911995800	0.816710721316360
0.920254990885273	0.934804808516034	0.914078006977696	0.940530476829465	0.909379055214740	0.891321135787490	0.924525468597492	0.939106388251045	0.933708783394441	0.962790924144121	0.974001676583003	0.966753533047137	0.920070524736972	0.938639036929227	0.927282624352179	0.948186859736513	0.967962682506683	0.949161762543252	0.940409059693337	0.952020117788726	0.974573712963458	0.938559999672790	0.897895000625138	0.884744903744734	0.939416360627785	0.954033769982071	0.900263711116618	0.950391203686168	0.960614208239308	0.940378163073413	0.915766999997022	0.816674426913126
0.920321997941796	0.934837734392910	0.914195459804292	0.940614453398763	0.909385972425012	0.891180716036864	0.924531394646586	0.939150269687390	0.933660677561902	0.962724291965965	0.973955799482799	0.966707411897605	0.920073702774345	0.938629732895720	0.927255812849354	0.948150949059549	0.967975946652440	0.949163458846266	0.940438829790003	0.951964296110602	0.974680208631769	0.938569116539376	0.897881320763436	0.884624394548773	0.939335419003390	0.953994990631012	0.900262985766872	0.950394032355066	0.960554341596839	0.940293275842940	0.915789958357804	0.816613030862682
0.920298394868378	0.934876228993438	0.914274023057392	0.940738132474514	0.909421913040359	0.891055438782558	0.924536259805759	0.939191221364322	0.933639555417285	0.962788342092307	0.973946956732389	0.966830336790216	0.920022038247117	0.938634717813952	0.927208482691159	0.948089567654474	0.968135292357487	0.949127434546758	0.940498411665146	0.951972727884203	0.974680074409997	0.938611944977037	0.897981958285140	0.884628436013526	0.939232932939816	0.953972690837792	0.900275825630098	0.950349423810109	0.960495343832856	0.940263074557348	0.915843342259596	0.816525945579367
0.920260022179744	0.934999514196393	0.914274730123714	0.940839463598690	0.909541508612680	0.891045351647256	0.924550778771821	0.939318501476710	0.933721374460064	0.962834831566262	0.973996413883990	0.966898720905279	0.920112911353698	0.938579289523439	0.927184276916566	0.947949089793744	0.968220862041857	0.949099213853545	0.940469739154512	0.951971042214532	0.974501644537931	0.938594576287181	0.897991018304365	0.884646723657592	0.939168671509737	0.953900319937789	0.900284458683059	0.950352864807819	0.960459776407440	0.940227339485912	0.915940260131516	0.816459383648166
0.920332940839969	0.935011427781833	0.914345572394806	0.940944391047771	0.909591558561878	0.891090625522931	0.924646954770699	0.939447419524705	0.933764793292634	0.962898537502562	0.974078024257471	0.966856345954342	0.920196970286034	0.938582486170403	0.927235603970659	0.947898531982244	0.968323182598844	0.949133267347048	0.940558086287650	0.952047541596559	0.974363736580162	0.938543940528854	0.898040973725061	0.884680900348679	0.939106360705665	0.953940628377171	0.900307101310989	0.950451847199016	0.960473004458201	0.940104622236282	0.916028244483943	0.816383691300272
0.920428754413362	0.935166571903571	0.914267410043801	0.940932968716930	0.909467974868874	0.891001328291408	0.924724816818709	0.939561254913205	0.933869326487472	0.963006428655624	0.974123073390949	0.966891908408499	0.920291174284121	0.938603155447829	0.927306669378150	0.947823979974302	0.968341704166613	0.949223679714370	0.940733952585236	0.952125243733591	0.974100280293869	0.938647811623739	0.898072373705518	0.884548219927763	0.939045942711399	0.953967560667810	0.900387756527828	0.950560433761833	0.960490461829710	0.940049041494869	0.916050146309767	0.816388128701163
0.920470056041478	0.935144478034858	0.914162218304075	0.940929824291692	0.909439944174943	0.890914713004519	0.924776365010963	0.939457424248777	0.933968946308125	0.963051781738003	0.974180577475953	0.966879905401524	0.920290093917312	0.938522767147114	0.927374486238529	0.947855274440286	0.968348213130227	0.949217588217486	0.940873776370384	0.952264153585172	0.973950777563269	0.938637951472948	0.898169857699383	0.884460745637094	0.938993474152965	0.953979067554471	0.900528829611556	0.950553789084868	0.960592734733205	0.940112236378989	0.916075645230847	0.816281693393607
0.920454183813207	0.935176980098428	0.914149808089034	0.940928458913454	0.909366574183008	0.890945028977225	0.924864010134315	0.939457185700710	0.934011753548222	0.963086915946009	0.974209911392131	0.966867034745444	0.920184838328911	0.938514954125503	0.927450042937075	0.947892547496561	0.968329959558033	0.949186932387137	0.940893561921909	0.952275984451081	0.973899266224693	0.938731349173904	0.898246004622895	0.884372849002940	0.938938366215555	0.953974466450213	0.900642945871783	0.950412259205994	0.960656670465543	0.940038052726791	0.916226779300286	0.816184392568768
0.920505738187934	0.935301748614373	0.914129824199239	0.940988372734876	0.909488380168250	0.890924381074615	0.924886609413989	0.939400016463550	0.934055580896134	0.963126634282071	0.974303541615306	0.966843217033200	0.920152615379527	0.938426809249369	0.927538113558103	0.947822278799026	0.968311149537620	0.949179061942491	0.940945442125251	0.952345555952321	0.973871062137630	0.938653679819887	0.898328859323484	0.884373077986926	0.938996154483619	0.953982428883497	0.900716261708720	0.950277162394629	0.960692535467771	0.939977163082478	0.916408498844857	0.816108617604191
0.920484014885413	0.935372294681895	0.914193619072307	0.940955265688197	0.909701084078411	0.890885374163833	0.924928339727184	0.939399578472480	0.934098473172647	0.963166108047500	0.974191115747817	0.966852163008213	0.920148863392504	0.938451316086044	0.927544467856383	0.947867796864483	0.968305488312194	0.949196644429748	0.941010179868300	0.952374510650163	0.973915895402693	0.938664641531207	0.898347907939717	0.884361399357050	0.938979450347763	0.953928269976587	0.900729373253000	0.950306299233329	0.960661878321339	0.939904049292894	0.916507222132051	0.816100169640862
0.920370348109970	0.935422985492496	0.914262108765753	0.941050367601094	0.909718920796083	0.890888194861072	0.924930906461716	0.939406856128737	0.934152245252718	0.963216221782865	0.974173545844598	0.966909028359554	0.920179912380358	0.938532926890523	0.927500035154564	0.947884756839607	0.968360149778970	0.949224660384262	0.941094645406172	0.952393342613670	0.973976808142500	0.938690939412546	0.898438272450408	0.884421621391909	0.939018770635230	0.953973350631899	0.900770183216070	0.950358793733726	0.960686128545077	0.939896966376619	0.916585009350320	0.816092421777742
0.920318980967836	0.935581124887167	0.914255130520093	0.941112404510300	0.909767718751245	0.890950431676204	0.924919052306739	0.939435461618476	0.934214098486897	0.963169590443294	0.974199644910745	0.966902194972136	0.920245866547872	0.938699932059912	0.927517843173571	0.947835439497706	0.968469700036606	0.949194032067772	0.941041456020130	0.952344516844950	0.973978874872654	0.938682235398561	0.898483749326495	0.884491144612965	0.939050663010598	0.954036631113446	0.900774245255868	0.950395245084539	0.960809115523509	0.939959994726726	0.916587435916557	0.816071618819213
0.920396596561074	0.935663686047568	0.914326150569357	0.941162856947935	0.909840883520272	0.890997519622846	0.925012094503011	0.939452933131924	0.934177282727624	0.963100324824444	0.974216015281340	0.966849983107573	0.920200143043697	0.938824636791467	0.927534606366772	0.947812333613534	0.968547398669807	0.949213208876377	0.941051148206676	0.952286493395898	0.974065018949724	0.938632328491800	0.898554543868004	0.884558278465026	0.939021023961229	0.954137756914852	0.900753298795502	0.950427802927731	0.960920196976642	0.940063041572346	0.916524848260199	0.815954086141919
0.920496321110772	0.935909448074793	0.914403885186595	0.941102740006217	0.909844551915451	0.890950113735077	0.925028936440492	0.939554369282722	0.934140286853688	0.963019774042570	0.974136284397506	0.966995062319347	0.920196188062221	0.938972099815830	0.927508564213198	0.947813346765086	0.968560557199040	0.949273010153388	0.941131196102362	0.952239184196024	0.974100284906488	0.938617742996356	0.898617931780393	0.884517742317832	0.939051698918768	0.954163293477213	0.900799469729868	0.950461182018695	0.960940917579873	0.940168059071911	0.916506748293341	0.815916522539817
0.920540364329335	0.935982920592657	0.914365484434270	0.941111978493557	0.909942149920412	0.890883735496115	0.925004424526615	0.939577621665506	0.934198392515447	0.963060918345546	0.974068012903061	0.967084555091476	0.920133203293547	0.938941596377510	0.927491942132196	0.947888991624043	0.968568964735639	0.949314183260134	0.941187808038226	0.952322488201666	0.974073871623272	0.938530669553492	0.898676772689751	0.884503898273132	0.939035002686866	0.954216177072281	0.900937926104085	0.950437984730363	0.960942115220223	0.940214643901635	0.916493516252915	0.815858899761952
0.920561618068531	0.935990868461074	0.914275630593260	0.941123735027229	0.909880522180440	0.890843088569888	0.925045841617598	0.939625956144932	0.934212659432850	0.963140110363201	0.974035933267069	0.967111532010257	0.920074374318400	0.938936420464283	0.927499735459912	0.947929388452166	0.968601109839970	0.949420333132876	0.941144553952371	0.952328282528421	0.974007172390683	0.938518828646929	0.898681909333346	0.884418620681121	0.938990417881299	0.954228295621562	0.900905308738477	0.950366425600996	0.960906533876947	0.940246955803412	0.916590834651989	0.815819366798486
0.920647071968397	0.935903245741710	0.914210536574845	0.941206934680468	0.909771295368975	0.890806992552351	0.925029109271482	0.939552672387607	0.934236988991645	0.963115237680516	0.974127654076944	0.967078875783600	0.920147734770792	0.938812770083040	0.927561581347288	0.947887130248157	0.968629006658501	0.949467664168006	0.941231227982876	0.952312204881692	0.973987540988160	0.938422143550002	0.898733885557880	0.884341720823419	0.938987401676146	0.954205943761019	0.900866966334487	0.950348132098466	0.960861847648507	0.940299986185436	0.916720207132514	0.815764872362286
0.920629737840044	0.935729510620458	0.914188656955393	0.941245586514668	0.909768279178896	0.890634770002558	0.925078657683087	0.939473533099921	0.934191384000584	0.963098901088980	0.974100672371907	0.966948698996040	0.920156368297160	0.938784183265895	0.927573717036057	0.947858369660651	0.968705448612417	0.949390984129769	0.941274173415319	0.952324714256739	0.974061055560389	0.938429564942281	0.898757623867873	0.884123907380654	0.938882114873205	0.954108020529285	0.900860018579866	0.950306315718907	0.960831641347647	0.940229576884672	0.916739778282731	0.815637801198835
0.920545009722414	0.935621460179836	0.914163726878817	0.941323739945420	0.909724301508568	0.890439450810376	0.925056906352535	0.939296460813441	0.934098194519664	0.963138791949273	0.974030370690495	0.967004559537780	0.920072363191753	0.938722494664437	0.927545305366150	0.947809755045075	0.968812316786271	0.949274608994805	0.941300597856478	0.952281603102649	0.974227076762116	0.938488867721958	0.898772586149920	0.884001246499790	0.938797598604132	0.954020327175719	0.900867395633738	0.950165877192853	0.960807900497381	0.940228721347324	0.916678778880445	0.815565763765079
0.920481482442077	0.935588149346551	0.914082836414741	0.941343313160377	0.909734185686143	0.890379587456267	0.924986411072160	0.939096418033515	0.934112008196280	0.963151246330160	0.973958209004002	0.966986514450389	0.920147692860526	0.938616939432541	0.927502641376950	0.947701987273072	0.968789710496908	0.949142768042530	0.941166715103208	0.952211365782529	0.974342743154030	0.938544988580101	0.898668143942992	0.883851376179650	0.938804537254988	0.953911133482996	0.900846773804030	0.950039860077671	0.960716171662267	0.940228772775845	0.916616787941778	0.815538189417039
0.920439420381814	0.935454435534601	0.914080320457608	0.941410394153924	0.909785168775229	0.890352321507325	0.924964391642651	0.938958031905643	0.934032925820119	0.963165066327033	0.973871920721717	0.966887042113950	0.920244620421061	0.938518026300530	0.927488264864551	0.947703306072313	0.968763341897277	0.949049064235210	0.941070865582446	0.952221155445396	0.974465562624680	0.938531228717102	0.898677262981832	0.883787066583749	0.938768614786690	0.953969320535523	0.900867681299756	0.949984172844892	0.960651937475022	0.940185902990762	0.916566617530348	0.815453234760414
0.920410516534459	0.935443345851191	0.914050875066302	0.941371213949798	0.909710514869163	0.890261061155382	0.924905789822528	0.938866562529883	0.933935992663631	0.963174543849937	0.973753833528389	0.966948132377541	0.920348380023781	0.938462731056737	0.927438900170441	0.947681777767506	0.968621650079133	0.948999581029542	0.941063788168422	0.952160793625858	0.974408006219780	0.938607738272295	0.898678408262226	0.883652108722673	0.938783032947927	0.953971323533714	0.900870881314773	0.949916407247915	0.960658008776238	0.940214661883757	0.916425534568965	0.815464274678429
0.920322020119999	0.935271491007582	0.913994057906711	0.941326815245637	0.909645003174140	0.890162727820793	0.924863463244849	0.938747418777737	0.933857817961158	0.963068696216733	0.973695947448415	0.967008320859505	0.920338729680041	0.938319537253365	0.927356104402657	0.947713903856680	0.968445858354737	0.948884036958801	0.940990143461052	0.952105766418100	0.974406167810174	0.938596323207322	0.898702800989215	0.883589046801967	0.938815577756619	0.953953020466995	0.900805805110795	0.949845037398848	0.960712650435979	0.940321162070834	0.916270558954144	0.815383650604926
0.920189403914907	0.935157404849943	0.914018099809073	0.941279033712831	0.909491675759197	0.890106404532453	0.924773022211845	0.938752932886219	0.933739846612924	0.962912079134168	0.973625289529316	0.967059729449005	0.920268590715795	0.938354862513784	0.927242940181654	0.947718054761066	0.968293409675107	0.948764814490736	0.940853524812527	0.951886163696617	0.974437011728471	0.938607516896611	0.898577515113294	0.883513887416705	0.938802461401086	0.953905397213400	0.900599519786468	0.949689466609384	0.960669812582778	0.940294197212461	0.916177138761485	0.815307505048608
0.920181327150629	0.935131501766740	0.914026971010412	0.941297837430059	0.909477225836683	0.890041238937193	0.924642558372523	0.938650790662570	0.933585420186773	0.962754306430694	0.973678894370916	0.966985810762962	0.920349086441145	0.938343397232365	0.927091241367021	0.947606327690757	0.968140025823977	0.948758454696769	0.940773477393852	0.951733843220498	0.974407474736011	0.938484163934863	0.898491579303987	0.883512295577840	0.938823491199397	0.953917239786698	0.900452158078306	0.949540498137827	0.960628978812078	0.940220686994676	0.916107760537363	0.815208225340745
0.920206169161611	0.935081993112188	0.914094065407206	0.941245756167121	0.909535143279409	0.890005076355347	0.924532178890102	0.938565896123155	0.933420862918909	0.962614315016405	0.973498470825242	0.966910514571306	0.920407648246781	0.938450140809559	0.926953899132784	0.947494471172715	0.968056077252551	0.948789195969180	0.940725692690606	0.951585108205025	0.974449132330551	0.938476383878359	0.898400397608647	0.883511829288111	0.938697518931663	0.953906001805260	0.900360940113069	0.949519445391737	0.960529753225790	0.940086683193955	0.916039057630472	0.815102413394832
0.920134859325146	0.935060682562500	0.914088114606149	0.941362285471591	0.909505667341855	0.890023879671919	0.924446473886173	0.938546887637844	0.933348861019257	0.962604811180684	0.973433328920433	0.966977218525244	0.920416824447044	0.938500190561896	0.926914797873457	0.947327124554378	0.968010998593646	0.948824452773153	0.940695860666884	0.951548236562336	0.974449276881529	0.938561971078737	0.898385836034616	0.883605582435567	0.938608792452562	0.953928252646545	0.900403254911183	0.949456105201505	0.960444921647553	0.940073281471503	0.916034340457030	0.815008442238344
0.920055569862541	0.935131247143683	0.913974406457786	0.941456578911358	0.909544113888049	0.890053474948868	0.924378982683789	0.938528138952104	0.933338858546675	0.962560747189329	0.973399801430763	0.966999033028169	0.920422829316547	0.938546607164249	0.926947003641539	0.947214632121178	0.967991901749007	0.948772240627281	0.940572717119557	0.951509595591828	0.974327053087090	0.938673382587771	0.898355345194130	0.883626293138039	0.938547886954977	0.953955745187851	0.900487745056477	0.949408430310811	0.960459314058224	0.940129487316788	0.916021727558153	0.814986076068571
0.920051794360468	0.935142651177044	0.913883108258879	0.941517458036211	0.909626142630256	0.890101435363443	0.924352732528831	0.938469506672811	0.933274327344858	0.962487016321254	0.973404607666367	0.966972322456644	0.920382313086021	0.938499175013619	0.926967535218682	0.947186139442828	0.968043345716479	0.948756676826142	0.940495500034534	0.951465731921944	0.974328489378893	0.938717868684625	0.898369608791947	0.883582841273546	0.938510092146144	0.954036219482513	0.900498872498435	0.949429919596387	0.960521776779565	0.940213671898446	0.915944598762665	0.814890614394243
0.920091828496923	0.935286235608274	0.913820051779583	0.941417459893793	0.909605455153524	0.890102621152828	0.924305407057704	0.938493671437150	0.933210213084710	0.962418418508683	0.973380967883688	0.967075792978234	0.920425068211137	0.938454000797822	0.926925426394303	0.947220445483332	0.968025191875988	0.948739311018204	0.940548573642868	0.951406314122788	0.974313330558136	0.938772398206168	0.898383209927386	0.883518852439312	0.938589926344800	0.953984979007674	0.900541073490563	0.949465221446156	0.960577537873053	0.940294348064853	0.915886292005711	0.814841296138811
0.920109037684483	0.935289723032310	0.913739075508311	0.941338578183961	0.909676328463840	0.890095892384193	0.924277687082072	0.938450482615483	0.933329214414692	0.962470247149220	0.973369954728424	0.967073960249433	0.920383257041813	0.938282154213923	0.926910059001656	0.947380023347744	0.968005128218981	0.948756720031563	0.940585832286260	0.951511292087422	0.974342044504343	0.938730399456903	0.898446143521896	0.883599410150870	0.938622224347112	0.953872366027241	0.900628174159780	0.949501016673146	0.960628389346238	0.940249373067030	0.915939951104026	0.814803038523459
0.920043320112402	0.935235737831231	0.913724247589500	0.941296315300166	0.909661690838190	0.890145611038159	0.924386665531920	0.938432344839111	0.933468736003019	0.962563116324984	0.973389558500935	0.966943316777899	0.920382723840930	0.938186756882023	0.926964409733885	0.947474266169638	0.968044650018838	0.948853277645803	0.940605728115076	0.951580125072543	0.974406103895784	0.938734466094529	0.898554228992020	0.883568068245730	0.938646705393556	0.953786260431015	0.900656753677716	0.949454198316401	0.960594425761685	0.940160598470777	0.916063729176825	0.814750574864557
0.920112580343275	0.935209391122712	0.913810003815431	0.941307795431227	0.909679216091400	0.890150723998778	0.924475588802718	0.938352935698996	0.933587043771839	0.962560847011406	0.973492731038082	0.966864222973040	0.920527309629339	0.938057560535628	0.927057273702465	0.947505576011962	0.968027801311207	0.948936331634868	0.940753901869455	0.951636485629317	0.974484075097373	0.938629235811175	0.898673585570822	0.883520773480870	0.938719065073096	0.953742778548294	0.900709288110220	0.949413908518729	0.960583156676427	0.940114879969810	0.916212078945086	0.814701766565541
0.920141691493175	0.935225820573007	0.913942413326418	0.941311832758470	0.909788195050101	0.890050330103666	0.924636400844716	0.938361348635221	0.933692437790588	0.962589770401054	0.973479422066501	0.966767862826289	0.920546540583441	0.938055381818534	0.927097023784562	0.947525629377425	0.967991366707276	0.948937524855659	0.940847885566744	0.951706777377367	0.974605747929143	0.938594260505821	0.898770197929836	0.883387700671869	0.938617527683633	0.953666088250213	0.900795287116172	0.949395209081307	0.960543273396808	0.940067557816436	0.916276881995409	0.814632361481622
0.920091244547065	0.935252703859656	0.913992396463184	0.941405729327150	0.909922107373048	0.889993981762253	0.924734078149331	0.938345491612862	0.933774470334621	0.962727087673277	0.973529675707509	0.966859423507216	0.920513971661436	0.938038757335136	0.927101121194810	0.947485825015258	0.968085517584329	0.948925025518316	0.940965458235212	0.951825723786652	0.974668225785908	0.938588832856202	0.898918194561635	0.883366572314682	0.938456511280314	0.953633992390292	0.900881560499897	0.949307330021679	0.960499827432287	0.940106573353260	0.916306381258534	0.814545962012591
0.920048066999959	0.935349047780324	0.913960079403915	0.941524236199702	0.910082739392960	0.890057967574335	0.924786471393893	0.938428358278151	0.933889447190890	0.962813811176131	0.973598466038877	0.966930738064443	0.920615525621493	0.938007892338813	0.927137726909561	0.947331791632341	0.968114551807299	0.948908722068447	0.940992791073046	0.951886337886053	0.974578749694700	0.938579523436671	0.898946225517567	0.883390733467383	0.938320699535073	0.953589357548784	0.900947067441812	0.949274464028296	0.960451406945856	0.940125365027647	0.916366855228031	0.814477501826589
0.920138491277533	0.935384277934415	0.913979406844022	0.941695618754347	0.910178965361677	0.890195105908129	0.924857236176723	0.938553315624776	0.933946626906737	0.962870697012730	0.973664244824448	0.966915591440679	0.920695852652252	0.938095784034017	0.927240055432270	0.947259760497579	0.968129069684714	0.948944610977977	0.941110215100993	0.952005057377655	0.974497664034728	0.938524946972843	0.899002670862341	0.883468312897721	0.938206231094929	0.953691223680414	0.900994779503054	0.949389201506651	0.960466692305532	0.940057246253379	0.916439566664777	0.814396280730771
0.920236262334228	0.935601668346441	0.913866183577092	0.941773117031592	0.910068262055597	0.890234124498730	0.924840931550582	0.938686844071356	0.934035967487442	0.962917404752038	0.973696057973057	0.967023704014943	0.920777152499241	0.938201651284914	0.927321481685354	0.947182594797749	0.968069068557504	0.949012537551617	0.941320593138782	0.952075403824898	0.974264392008661	0.938635566684593	0.899017334054606	0.883416797598669	0.938138471904392	0.953808246490601	0.901099514606882	0.949551506705971	0.960490040502487	0.940033471475394	0.916429759860855	0.814419804539695
0.920257725347478	0.935605188921275	0.913757227341429	0.941836795444540	0.910062985333098	0.890203389212966	0.924837570129144	0.938634742743607	0.934121910322647	0.962918604084585	0.973723154029453	0.967091540550375	0.920745033351631	0.938170899085936	0.927434679012270	0.947212967567273	0.968039470425155	0.948971695021277	0.941421497708978	0.952161446888031	0.974115594326052	0.938642882629909	0.899071468116146	0.883390303203199	0.938083806625675	0.953907166412453	0.901241932413193	0.949646156304409	0.960592987855599	0.940133095856342	0.916410199278557	0.814397799056789
0.920245179653443	0.935705317018379	0.913753726611600	0.941887017683584	0.910027791306498	0.890222252471059	0.924870157992519	0.938688784960887	0.934113361427573	0.962921807167601	0.973734097819019	0.967143713411318	0.920629430262195	0.938188470761220	0.927533436417930	0.947246747022202	0.968067141245950	0.948955816583009	0.941383761673080	0.952110758007408	0.974080580487599	0.938743964780896	0.899062961278101	0.883338903068448	0.938052794668399	0.953923536701366	0.901341206038163	0.949606471899341	0.960603745648169	0.940083320259961	0.916509673758529	0.814400995462398
0.920323249107588	0.935874224416305	0.913790122881530	0.941941506568761	0.910088268515979	0.890209159273523	0.924849454301139	0.938674847848663	0.934095637472790	0.962932551018552	0.973847628996535	0.967111507434835	0.920614720502761	0.938073683785933	0.927625954165423	0.947195245561217	0.968122740838754	0.948983324596803	0.941395427094029	0.952133461020784	0.974071527442720	0.938677277585546	0.899031145449233	0.883380633047713	0.938160382482494	0.953891440528209	0.901406667061321	0.949564301886224	0.960592172486276	0.940021594556974	0.916607571785338	0.814418807552391
0.920378768695434	0.935958770940082	0.913959311378944	0.941813208305771	0.910172640810745	0.890160292408596	0.924838327943350	0.938727456214224	0.934096187618693	0.962956806400610	0.973788602831860	0.967047991371289	0.920623005716472	0.937984075010507	0.927645824416019	0.947239957594126	0.968178147269965	0.949051807457970	0.941439828935717	0.952144541752443	0.974133586045012	0.938710956918196	0.898953646180308	0.883389315550526	0.938195416014046	0.953749590311855	0.901379245172072	0.949651627009544	0.960533828838044	0.939932257821239	0.916665689394229	0.814478387385663
0.920353323428831	0.936010068702152	0.914114435290504	0.941820263076872	0.910070185061504	0.890177720481470	0.924780723763095	0.938797189868895	0.934118200853030	0.963044236845041	0.973853241086691	0.966990554515484	0.920678608218035	0.937898810898313	0.927632383029381	0.947246225240498	0.968260390366955	0.949175945705013	0.941538155189783	0.952182375720660	0.974191236098511	0.938817815427187	0.898912921501262	0.883472224157950	0.938268985229371	0.953638651123043	0.901369911763627	0.949657555281117	0.960576943328180	0.939914545790268	0.916718888248590	0.814511865886720
0.920433589757576	0.936167377563854	0.914158190491129	0.941819982383759	0.910047754434839	0.890257660314976	0.924711956443532	0.938898445205569	0.934191249209394	0.963053969041229	0.973922624440195	0.966871030185129	0.920761324470201	0.937925819689347	0.927687614835873	0.947191708787328	0.968398032780392	0.949260675670274	0.941540829462889	0.952197728013947	0.974163488548620	0.938905929558230	0.898875702033640	0.883581415336610	0.938315551321616	0.953548416834630	0.901323127687225	0.949633286539024	0.960684796518735	0.939979003291977	0.916734979912567	0.814537502438703
0.920595954414039	0.936264836291160	0.914279317877724	0.941843181383040	0.910056148987543	0.890365936391189	0.924766625309206	0.938981042825996	0.934208907840712	0.963035246435546	0.973965381763286	0.966751476966707	0.920722126270684	0.937904309385001	0.927744012247798	0.947185922868180	0.968475697665112	0.949346825220506	0.941576076457188	0.952202337915337	0.974215474477653	0.938983853006052	0.898951493513994	0.883723215585626	0.938281383543690	0.953532590062347	0.901265102910231	0.949655082216724	0.960800735293352	0.940088858766836	0.916708228069470	0.814440654891906
0.920767392269814	0.936513684583690	0.914362833396384	0.941759475452579	0.910056517023047	0.890469827897464	0.924805597270910	0.939136029156763	0.934244920595595	0.962990013215454	0.973943172963409	0.966781432844694	0.920739848163339	0.937990394423985	0.927723452722115	0.947223288322874	0.968437533405634	0.949423979246130	0.941664524115086	0.952211268866105	0.974195373596505	0.939103171626789	0.899068661494585	0.883825795050181	0.938294473657668	0.953488695730227	0.901291764546943	0.949728129919821	0.960875352357888	0.940221454222429	0.916734923289255	0.814420660046021
0.920843300934132	0.936583098496063	0.914329995347424	0.941717064228100	0.910204621715869	0.890548467527789	0.924871611759028	0.939177155613185	0.934403216131505	0.963063805353390	0.973908535485648	0.966736343345371	0.920698116958522	0.937996808440584	0.927707197383576	0.947360581637148	0.968410395095102	0.949400128928423	0.941687913124645	0.952353097553373	0.974171830158155	0.939136824491292	0.899219608722344	0.883893932000841	0.938298667728640	0.953470671045466	0.901449879554989	0.949783866695285	0.960956387412475	0.940294561911573	0.916782272425195	0.814386970733064
0.920866455772555	0.936612615248648	0.914239258412643	0.941686265796667	0.910226963420850	0.890638191707857	0.924973578700129	0.939209627834742	0.934487625706679	0.963149240049150	0.973880712232593	0.966691413334384	0.920676000408163	0.938060411383123	0.927755789431530	0.947442487611542	0.968415764329044	0.949448837673265	0.941620750525725	0.952406536601612	0.974137479348338	0.939219259856407	0.899290464656099	0.883847812979479	0.938345074786789	0.953456539409415	0.901488758687483	0.949773524764806	0.960984037553840	0.940341058746846	0.916890367351249	0.814365592971688
0.920937629019496	0.936542912750009	0.914215041614123	0.941779458277859	0.910208795556644	0.890719782431082	0.924969527166256	0.939139081002963	0.934518470556677	0.963093040123030	0.973927383971192	0.966648727008198	0.920824467100083	0.938005746178849	0.927833296814945	0.947409473314115	0.968413910741152	0.949468442100462	0.941665605839101	0.952376497797406	0.974128909999548	0.939210628467013	0.899320514271544	0.883790574002747	0.938482749730768	0.953437904778062	0.901509032393653	0.949788763153660	0.960991561967012	0.940375005048404	0.917019725848141	0.814316008401324
0.920871116137716	0.936407005771200	0.914258368132375	0.941816831111345	0.910234999309507	0.890631416806827	0.925026864969576	0.939116714419473	0.934473944011607	0.963003791676565	0.973841398727630	0.966516145014227	0.920869561744596	0.938021558675766	0.927860200233306	0.947392637696020	0.968505195655423	0.949390806303119	0.941675263109947	0.952345833258079	0.974163468429607	0.939269004688925	0.899323925632336	0.883600960941127	0.938531352890981	0.953353956582599	0.901511783890938	0.949802468765635	0.960965622457466	0.940295012966199	0.917034991760814	0.814249885077534
0.920737045449616	0.936355318498517	0.914295134136159	0.941848026141456	0.910217830721346	0.890477022922429	0.924992530635106	0.939017435094045	0.934368152343746	0.962985950304890	0.973752261197171	0.966568289726179	0.920777050819439	0.938012878975734	0.927804795653106	0.947330426454325	0.968665057613136	0.949267605640531	0.941686648666638	0.952275191342584	0.974257112017538	0.939314855106632	0.899320116651989	0.883483389982415	0.938539911091627	0.953252592628439	0.901517443975739	0.949708122271383	0.960871718077067	0.940288217088371	0.916996394284247	0.814251090901035
0.920648168560596	0.936358058686340	0.914270266281912	0.941805646688601	0.910182717201218	0.890452016764508	0.924909775149012	0.938950745012899	0.934376470329222	0.962972028962067	0.973706036180329	0.966547868613835	0.920810466478557	0.937956633158165	0.927724100927764	0.947229273797988	0.968706236196864	0.949161848601830	0.941604325361422	0.952191036335682	0.974280528450836	0.939327743027665	0.899207987312057	0.883405674420784	0.938572597302343	0.953116388698680	0.901441098241687	0.949625959934516	0.960725898473169	0.940264895872269	0.916986059379357	0.814296753849597
0.920577406980961	0.936239697934805	0.914324787902191	0.941756491241399	0.910191993467387	0.890480286511219	0.924877865809668	0.938940479541585	0.934303755815995	0.962974702903045	0.973690031568806	0.966396601555095	0.920849439262507	0.937921961581716	0.927687710247362	0.947286998986845	0.968713154488432	0.949130245764012	0.941533598653479	0.952179318864543	0.974332465541666	0.939225464097805	0.899208143524498	0.883435513630870	0.938536935221194	0.953132607399889	0.901399076197315	0.949616035041353	0.960612822085344	0.940225797383129	0.916980348190490	0.814280771949991
0.920528047810958	0.936220574971616	0.914328787957553	0.941581827963677	0.910047758115789	0.890444295291978	0.924803653684907	0.939013503399221	0.934227251848928	0.962997748668902	0.973684712740395	0.966372184600586	0.920901131903334	0.937905080883036	0.927596398640439	0.947345756532846	0.968618522266985	0.949163379309127	0.941575347283046	0.952092103674354	0.974236254906098	0.939213953548651	0.899171716932146	0.883394832046549	0.938527375515062	0.953075725192525	0.901384789036923	0.949604178732412	0.960574057517480	0.940269535976194	0.916898465893540	0.814377761135620
0.920489642055573	0.936035189109498	0.914312899962284	0.941420519023117	0.909920166531958	0.890378096688489	0.924770594428661	0.939043806725589	0.934181873763222	0.962921582086697	0.973721425288894	0.966364938451015	0.920816647713078	0.937731810444757	0.927480133312495	0.947485716794297	0.968503307603008	0.949134412646253	0.941577991911727	0.952035441680903	0.974204732159400	0.939125509129775	0.899196806776325	0.883409728144793	0.938525313732859	0.953057585244387	0.901355104810740	0.949588222338291	0.960587351811114	0.940382336503389	0.916811904714461	0.814386683078200
0.920440936875159	0.935930707048703	0.914371945227681	0.941242696018843	0.909706897743573	0.890384143641725	0.924718811081458	0.939173965837557	0.934117364345698	0.962811703884219	0.973737122234378	0.966381651044264	0.920691753186871	0.937709743522112	0.927396017102538	0.947603578845511	0.968417796612674	0.949117996203651	0.941561544278883	0.951865753963496	0.974182804985690	0.939080367808623	0.899095544354665	0.883375090335588	0.938501421690808	0.953026674658577	0.901179392966018	0.949519941708043	0.960575115100098	0.940341637607687	0.916796789084170	0.814380725572705
0.920512712292524	0.935907488518379	0.914403165952316	0.941171427774154	0.909680504988340	0.890418786862678	0.924648753499319	0.939187778917172	0.934036328175692	0.962725242809794	0.973874268262141	0.966278286032974	0.920751406234585	0.937695444251036	0.927331127810956	0.947617642697632	0.968301294995124	0.949201518014188	0.941621200235841	0.951803740321597	0.974069318984661	0.938906576622051	0.899059423559346	0.883416215160574	0.938591215357604	0.953040031496201	0.901088058957491	0.949455635352744	0.960577166363202	0.940280097238762	0.916828034008920	0.814359914670221
0.920609288457720	0.935825517315997	0.914457892357987	0.941040525048151	0.909790835186946	0.890433556144410	0.924657434052140	0.939209670506634	0.933975063457482	0.962700460537975	0.973768199414230	0.966166029099357	0.920876340077282	0.937794375585396	0.927299904783912	0.947675334805585	0.968226614870303	0.949313759519567	0.941728497930908	0.951785288143306	0.974009353143852	0.938876376449951	0.899026035309522	0.883408200943558	0.938565598787765	0.953021025167390	0.901099275852270	0.949508742365528	0.960517367891228	0.940182898074876	0.916881171308678	0.814352700526328
0.920563514198525	0.935725111289836	0.914441592696591	0.941074801369733	0.909832681841178	0.890481251205169	0.924707771701658	0.939226865331849	0.934019194444240	0.962750613007034	0.973776295541255	0.966187541236765	0.921011974738530	0.937854103538253	0.927350833598202	0.947605828327946	0.968164010806997	0.949404479244653	0.941816362091673	0.951825602655710	0.973915194165051	0.938952684477541	0.899094668347892	0.883466816052833	0.938589629720788	0.953075146843016	0.901237243149790	0.949535117937284	0.960526987823392	0.940211034607147	0.916986497897930	0.814381021126738
0.920495006453280	0.935682161815125	0.914318429661213	0.941091502650521	0.909938204310723	0.890570782576592	0.924775456792367	0.939235083228205	0.934086725106205	0.962737683027094	0.973818006197306	0.966143137578007	0.921138513609261	0.937931745970882	0.927461811537748	0.947512884944503	0.968116392412927	0.949385821176411	0.941755232212497	0.951828389760068	0.973739029444023	0.939070975801499	0.899182373296793	0.883490974795551	0.938622916936259	0.953135627339374	0.901381994113345	0.949543016823410	0.960647681814153	0.940308746067008	0.917075540873756	0.814491798024857
0.920472065115802	0.935552928610932	0.914224014234217	0.941108834285958	0.910097140128112	0.890699774572597	0.924903957835112	0.939192406075179	0.934099303937762	0.962678615972609	0.973883570707439	0.966098094392142	0.921204028752267	0.937935390455137	0.927563321249212	0.947450494661855	0.968103149712168	0.949393725605793	0.941674073962607	0.951802868029075	0.973728851762646	0.939124515773846	0.899274764996314	0.883501177825485	0.938624082080245	0.953238114359425	0.901429749509322	0.949598053043894	0.960804166418435	0.940447467900553	0.917062518891229	0.814517709448182
0.920453051404847	0.935564064269697	0.914146276871626	0.940966437226033	0.910118097262235	0.890782420496837	0.924929311436501	0.939216784284291	0.934029229317557	0.962549065363201	0.973888602065461	0.966216285873940	0.921308284171872	0.937929419157283	0.927582882051251	0.947401813674692	0.968013506341268	0.949379852652869	0.941675131370174	0.951699561626131	0.973717063459964	0.939222739307362	0.899287130158350	0.883531298851468	0.938699814081447	0.953229594089643	0.901472369957409	0.949646270321588	0.960916611077765	0.940577858938415	0.916985737996758	0.814563535234990
0.920427541836344	0.935459603777853	0.914059374918474	0.940905677130654	0.910181160502957	0.890840036955718	0.924877033223279	0.939220440379222	0.934056302432140	0.962496830451280	0.973879912124257	0.966262676944900	0.921340442395341	0.937798338071268	0.927580239153444	0.947450104532596	0.967944593676571	0.949381960980807	0.941624293102998	0.951733531438661	0.973803378572006	0.939242146263247	0.899274370993197	0.883673198136531	0.938726577391968	0.953192218583971	0.901514466828168	0.949704929915067	0.960981272746139	0.940537722652594	0.916965365051610	0.814635730113355
0.920338529041140	0.935336262502509	0.914039993485912	0.940917674955013	0.910086141496549	0.890918319378980	0.924896403811995	0.939234731857239	0.934053477492059	0.962488635489547	0.973862799356650	0.966209584539864	0.921284858132011	0.937712875536775	0.927636218309876	0.947436159124579	0.967962046142468	0.949465322238337	0.941547448731924	0.951715350364179	0.973919346791881	0.939305451131734	0.899261633309773	0.883720075582704	0.938743925151768	0.953177478244529	0.901461510869643	0.949671779099635	0.960940448479644	0.940421324255722	0.916995961629572	0.814685539101927
0.920408884799464	0.935301569238860	0.914097884742875	0.941017141283906	0.910015518020338	0.890963426039062	0.924874730027997	0.939191183050548	0.934052756240403	0.962399551489811	0.973925750279147	0.966174136145067	0.921344033539419	0.937544269375319	0.927684715888890	0.947369036979567	0.967949965881096	0.949552366857016	0.941590618642343	0.951654934527751	0.974054935574236	0.939224427770153	0.899272684758135	0.883778611933713	0.938766750089278	0.953183453316186	0.901436323075554	0.949679141848857	0.960873024849059	0.940333209667550	0.917071817612246	0.814734642791084
0.920461464421167	0.935327168585532	0.914210658927472	0.941082348481474	0.910004654184052	0.890867598093741	0.924901941666264	0.939272816822279	0.934037348726190	0.962367750751009	0.973893692003845	0.966117026762038	0.921312879497862	0.937533920865902	0.927655089022547	0.947337476153577	0.967951463581658	0.949554724585170	0.941602165606569	0.951622233202316	0.974156138338454	0.939224698514135	0.899238931889002	0.883737142352244	0.938651150346194	0.953126713338492	0.901431067516548	0.949731889898121	0.960814459917830	0.940220843821229	0.917084648932434	0.814755586751529
0.920436636760840	0.935369127297437	0.914274953979287	0.941172671967563	0.910014645811075	0.890783012515758	0.924908323303571	0.939338402144603	0.934041954655842	0.962458514005751	0.973881402453160	0.966221467753519	0.921227647750935	0.937530923744257	0.927608251785237	0.947269120107167	0.968115512421657	0.949523327424349	0.941640271699630	0.951650291069567	0.974156160203940	0.939243215733329	0.899310601006646	0.883814869098636	0.938506200873887	0.953078432910313	0.901432359302651	0.949713786040900	0.960758187501296	0.940179266019491	0.917120585570393	0.814760076372501
0.920399263916829	0.935488651510449	0.914251896540823	0.941235181895127	0.910104482744662	0.890806924056753	0.924922529452912	0.939488141353449	0.934136423779297	0.962532167913935	0.973914532004715	0.966270613289712	0.921265443645499	0.937466090189011	0.927592064508101	0.947132130293575	0.968190844020548	0.949504661686055	0.941597923611048	0.951651825321653	0.973981283536725	0.939207214935510	0.899291660950372	0.883915991405985	0.938406440977886	0.952953400519697	0.901431695375797	0.949761318569159	0.960711370244937	0.940126554603122	0.917198205797910	0.814796598329969
0.920490774108634	0.935495545762674	0.914312973159366	0.941298656579697	0.910132543851286	0.890855803389679	0.925016993840067	0.939648675890195	0.934180848200778	0.962613502268746	0.973981868656090	0.966182056430026	0.921307130528518	0.937450560176022	0.927666448255833	0.947090292830236	0.968270271767093	0.949539779313901	0.941657362228980	0.951745055078311	0.973830692422990	0.939134609051803	0.899317835383349	0.884013311863975	0.938333961134594	0.952943376772761	0.901468068305240	0.949898182746124	0.960720773812395	0.940005141012075	0.917276136278448	0.814833283526675
0.920626192294537	0.935646284870306	0.914223042863037	0.941249601820139	0.909994813064335	0.890765212310651	0.925098200710972	0.939791409309111	0.934284279133968	0.962728041172274	0.974012762636651	0.966185028169254	0.921371196603858	0.937446365368356	0.927763128747679	0.947012386076615	0.968265773983018	0.949641792591289	0.941830315484683	0.951812030207735	0.973553146095409	0.939217950539431	0.899347385907947	0.883943431496647	0.938274368158171	0.952946320043507	0.901575382091705	0.950032051756888	0.960747144579673	0.939936413801766	0.917298986817056	0.814955099213565
0.920695712342805	0.935616544935832	0.914120809265939	0.941201174443891	0.909961620414675	0.890646858840492	0.925158777592858	0.939688526601722	0.934394362537388	0.962787019287977	0.974053681163602	0.966132569792087	0.921345003203382	0.937345893574656	0.927881039036732	0.947045349747634	0.968243113577274	0.949647557634562	0.941970652674278	0.951948812260803	0.973394004601050	0.939177822067011	0.899459257808435	0.883872560893669	0.938238517980693	0.952918101801653	0.901730691272365	0.950029173391819	0.960847230798032	0.939986042542710	0.917314951195784	0.814972671736973
0.920709389230231	0.935660285576745	0.914106055266518	0.941171905324603	0.909897587790908	0.890619399073002	0.925261728497226	0.939690311210475	0.934455944451563	0.962841382420039	0.974065260444369	0.966112711955636	0.921229387554707	0.937329551266285	0.928020053515390	0.947090115888226	0.968213059293202	0.949635268676378	0.941991994032423	0.951980579305775	0.973330087411328	0.939251327940930	0.899556838318643	0.883775355993210	0.938217679718395	0.952869758304315	0.901865674963242	0.949894408962121	0.960903425889201	0.939908458622679	0.917455467292302	0.814991018078636
0.920774511241801	0.935788618804405	0.914088881905893	0.941210490434669	0.910036762416211	0.890532168774740	0.925302110839891	0.939625045034222	0.934513981321030	0.962893576254467	0.974174299712119	0.966094019616392	0.921206354422214	0.937247413702795	0.928163085490472	0.947035647613398	0.968203643650391	0.949650046489573	0.942035885137290	0.952071234442829	0.973292308160253	0.939165920239104	0.899664830522774	0.883741951747710	0.938323598624392	0.952868146118764	0.901963531814181	0.949729603617774	0.960908804967490	0.939852436383012	0.917627391462102	0.815031848473340
0.920744374993966	0.935861379589983	0.914156162999401	0.941173732722166	0.910249862698261	0.890449258773631	0.925358142469178	0.939587093363096	0.934556233648268	0.962934402476581	0.974075187659741	0.966123867694105	0.921216336568910	0.937245404252495	0.928211226793483	0.947094636911841	0.968198841928995	0.949693621318177	0.942092877223313	0.952099840436485	0.973365656240835	0.939173169914397	0.899702746168754	0.883671202957464	0.938365759350748	0.952809858918162	0.901984463100066	0.949723721563860	0.960833781346113	0.939776218270813	0.917717528284448	0.815112496000968
0.920614517946711	0.935911102550264	0.914227963467924	0.941249033348755	0.910257151816699	0.890416901158632	0.925343745476204	0.939542331192641	0.934605480029890	0.962964680404873	0.974066563149666	0.966212385806168	0.921263855754029	0.937297438828083	0.928190157355044	0.947135793292997	0.968245283033442	0.949738533309187	0.942162899449885	0.952111912399730	0.973486401882519	0.939178985579831	0.899791002584170	0.883681061329980	0.938448158926974	0.952866347653784	0.902041968603483	0.949745269633236	0.960818422081785	0.939772637685398	0.917784028562971	0.815193850345614
0.920516591412120	0.936048344963168	0.914218757442816	0.941284354127585	0.910287418349324	0.890457284811865	0.925290377932178	0.939526511832063	0.934659660970129	0.962903214904623	0.974062944254575	0.966228545004958	0.921319855552159	0.937444442032504	0.928211529557866	0.947102321319434	0.968333891391026	0.949725319314513	0.942093042569330	0.952045633883142	0.973546127437831	0.939153865310054	0.899829581889315	0.883705457776385	0.938511621828337	0.952939139268364	0.902064406823975	0.949763808361343	0.960896345220551	0.939812466593180	0.917800486119138	0.815257941409692
0.920534649250140	0.936122678832493	0.914301629480609	0.941321502414142	0.910333168858228	0.890519101054215	0.925333345598064	0.939514531681691	0.934613268948450	0.962802571836899	0.974011725693916	0.966169624934399	0.921281759953891	0.937540740181904	0.928202624626780	0.947100237999755	0.968383676923218	0.949739255833583	0.942065025918936	0.951973396886159	0.973681207879808	0.939081350126844	0.899888079849712	0.883734873616751	0.938506326611696	0.953068065451438	0.902033538358717	0.949802852306263	0.960952619440553	0.939901017135850	0.917751567196421	0.815220920461399
0.920588878975143	0.936342314118487	0.914353556541387	0.941234455045289	0.910302541863241	0.890533407708354	0.925303424764263	0.939607759882232	0.934579388608625	0.962684699331221	0.973866852803428	0.966286076930117	0.921285413236459	0.937680505398060	0.928124829197891	0.947104651926861	0.968365750559802	0.949782641056745	0.942109121214793	0.951911314289883	0.973741144691921	0.939073957952407	0.899930654385221	0.883692691978517	0.938553070543808	0.953112136578263	0.902046921851706	0.949864289182901	0.960922051174422	0.939994995764436	0.917744362997366	0.815257160092093
0.920579951012708	0.936375116464955	0.914287928277711	0.941179703198623	0.910361053084983	0.890534623862301	0.925222690686898	0.939655555795353	0.934639908694394	0.962685749368252	0.973731041018645	0.966309483172528	0.921223627048701	0.937662531775965	0.928051284206649	0.947172712494318	0.968372919176223	0.949810403806092	0.942118955139123	0.951982722761453	0.973721586819781	0.938999064760877	0.899952854780216	0.883685251779966	0.938555041155339	0.953171199977190	0.902156183249347	0.949883711664912	0.960877985931124	0.940008350577688	0.917722299944324	0.815281719758154
0.920532010274113	0.936357653581221	0.914171570553451	0.941113888579732	0.910261019314945	0.890548300478723	0.925210060098599	0.939742353319481	0.934658466268319	0.962718507279029	0.973632067392988	0.966278310454933	0.921171512890639	0.937670251258804	0.928008461125530	0.947198899080369	0.968394509627969	0.949912387602019	0.942039418342538	0.951965003791792	0.973659823565426	0.939011023087241	0.899912665887536	0.883614086123708	0.938527840462040	0.953190936489784	0.902101543334584	0.949855516484208	0.960806037961091	0.940005118135712	0.917800770674786	0.815298642877140
0.920563789263068	0.936251555399452	0.914113227693977	0.941112516514316	0.910123747393973	0.890574332232905	0.925154485603621	0.939721705084481	0.934684538951472	0.962663338548879	0.973660594290866	0.966185482680277	0.921261541947794	0.937553354228750	0.928042013986603	0.947158103848819	0.968413381761335	0.949964207142042	0.942100212138699	0.951935306268205	0.973642205465634	0.938931785274846	0.899909264151370	0.883569850102059	0.938558784060304	0.953205531240137	0.902033095202767	0.949885651426974	0.960734012944373	0.940037145254231	0.917916547529878	0.815299203589174
0.920503210956112	0.936040873518195	0.914098651392036	0.941088594649202	0.910093439578457	0.890445999541347	0.925192597851320	0.939688056711314	0.934650026654055	0.962635027378118	0.973572699924053	0.965996089073229	0.921301611060197	0.937552112537034	0.928065730061006	0.947127209769279	0.968493441117421	0.949897078509780	0.942139003887672	0.951946072978010	0.973699181234391	0.938948672259290	0.899878562253370	0.883396570316292	0.938519702762016	0.953132629849018	0.902008061798308	0.949897859620415	0.960703392396221	0.939950746948522	0.917954975534122	0.815212688889416
0.920395806679912	0.935886860368551	0.914086671347783	0.941089594188045	0.910033303381983	0.890286920702544	0.925174934394820	0.939550039559609	0.934569080430363	0.962683570963087	0.973469107936901	0.965995405879204	0.921249352581477	0.937492808471776	0.928077304187969	0.947089832954307	0.968605841667635	0.949790095432423	0.942168127223023	0.951922858187635	0.973841749538694	0.938991289766185	0.899854292147532	0.883314358245268	0.938493946580497	0.953067185759771	0.902005215949148	0.949787199401085	0.960686909033652	0.939933812943919	0.917919910024087	0.815175612069985
0.920318186739180	0.935795302046421	0.914029070409046	0.941049159963790	0.910040013292343	0.890273228959542	0.925125809575527	0.939392989769618	0.934611649889384	0.962718924597539	0.973368790199105	0.965954732340414	0.921342507867832	0.937400785554179	0.928075059651701	0.947014500392216	0.968570423342447	0.949672186423430	0.942063456779168	0.951865787515986	0.973922902347034	0.939016458932924	0.899725183037527	0.883206471282147	0.938567592865118	0.952982785905592	0.901986278688565	0.949693102819761	0.960598638723568	0.939902515167910	0.917884857618319	0.815181700294292
0.920277897009879	0.935634240595091	0.914081249670877	0.941075843599736	0.910108734639830	0.890290489119672	0.925142051541859	0.939308134240129	0.934562235591941	0.962752323054229	0.973282778203996	0.965840957321537	0.921449863547729	0.937316929894485	0.928107802514986	0.947050890855772	0.968516300057677	0.949617005399391	0.942005775087705	0.951899982190509	0.974023546987884	0.938974295369340	0.899716911478259	0.883190307059920	0.938600122242736	0.953068129338185	0.902011632471340	0.949671707380567	0.960548605269906	0.939849455595674	0.917868093384694	0.815134476963436
0.920274235710247	0.935599206482855	0.914090168428986	0.941019773185657	0.910053129027375	0.890223652453085	0.925137009170502	0.939267915850195	0.934484895783263	0.962783455075804	0.973186733316002	0.965907022144822	0.921559987985849	0.937280989162059	0.928096089906908	0.947078239665389	0.968353001660654	0.949619074603650	0.942040628363984	0.951856613530784	0.973940862758282	0.939032358616303	0.899714775655135	0.883087882760597	0.938661161020103	0.953110451079946	0.902028724891332	0.949637321104392	0.960570407699000	0.939867082687742	0.917766328474246	0.815182853363528
0.920222524267205	0.935419611485097	0.914090176691474	0.940977009555477	0.910023138245441	0.890149414839614	0.925151097708347	0.939211082086313	0.934420949800586	0.962718180866709	0.973147038525117	0.965968817471488	0.921562898321352	0.937163433469831	0.928039903544628	0.947159220509921	0.968168685569065	0.949569862708939	0.941992648584209	0.951834187407562	0.973910162238166	0.939009713657376	0.899762152415888	0.883027284845794	0.938723613796630	0.953136480698593	0.902000249619327	0.949601474119459	0.960644181393655	0.939975144741104	0.917654574442769	0.815138389193524
0.920131813687950	0.935297654315236	0.914177917517711	0.940918828265866	0.909895878263856	0.890110333256738	0.925118684377138	0.939267179556250	0.934317436682864	0.962616473432636	0.973098730425070	0.966034740549972	0.921496099764895	0.937233786172223	0.927960995621321	0.947212397061914	0.968019711727593	0.949519978980790	0.941891712629563	0.951651304155624	0.973927073147496	0.939017096291565	0.899669717802419	0.882945410384973	0.938729930180469	0.953121261489138	0.901817955732757	0.949515288049738	0.960624333168032	0.939952657502136	0.917609824389464	0.815087335838654
0.920160920850534	0.935271193199926	0.914239317599942	0.940916417213917	0.909891594634604	0.890075409355113	0.925029107489571	0.939217209727640	0.934180713102504	0.962530318454855	0.973182822589574	0.965981161398128	0.921578163070790	0.937258076800091	0.927843591699562	0.947156328034168	0.967869969189807	0.949562256032315	0.941842040959723	0.951544227203566	0.973886148056975	0.938876473904893	0.899615569682937	0.882932318664826	0.938737358366169	0.953159567433798	0.901676186840933	0.949459225383381	0.960582664587256	0.939887827028588	0.917590312435262	0.815014578122790
0.920202058137582	0.935232747848767	0.914343953371792	0.940857539167424	0.909948003457156	0.890071890519747	0.924972415715758	0.939192722924855	0.934037597383238	0.962435918305155	0.973037603150999	0.965915474791257	0.921651654075989	0.937405932937884	0.927738302574576	0.947118358263079	0.967787706283289	0.949626282779873	0.941823716982785	0.951433407917349	0.973904820871230	0.938873232009606	0.899544639626743	0.882924889577150	0.938626872598971	0.953166912187832	0.901580591110474	0.949533008677345	0.960474668359322	0.939771298217563	0.917567306120989	0.814947880489085
0.920153771212457	0.935225824219272	0.914404352711776	0.940961956786753	0.909903350475760	0.890085467540699	0.924924091927055	0.939233085020909	0.933988204820655	0.962457989856025	0.972992148628242	0.965991866907426	0.921667696398397	0.937484251900714	0.927722966433310	0.947010497448476	0.967747649405087	0.949651595122261	0.941822892203435	0.951432979776248	0.973901122966292	0.938955579159696	0.899527347992418	0.882993204215198	0.938566588989205	0.953202734778577	0.901617750641228	0.949578467270635	0.960382689610070	0.939772856727356	0.917589857545549	0.814919474104138
0.920101357870076	0.935308307151009	0.914351263661900	0.941053335710683	0.909919102499630	0.890121679391162	0.924893168017555	0.939269081411214	0.934012456457726	0.962441460551536	0.972982036937642	0.966037928160176	0.921666346039632	0.937558733112451	0.927779334921083	0.946959865638997	0.967737489723168	0.949580300831186	0.941736010224473	0.951430676077854	0.973797543065605	0.939071756118413	0.899500161024074	0.883000844073034	0.938544523245007	0.953244561801602	0.901715142769218	0.949616101765714	0.960392038286546	0.939820969843309	0.917598516734887	0.814973524745498
0.920132813788685	0.935337481816162	0.914322375364887	0.941117074259394	0.909991605823256	0.890188321565881	0.924895178810905	0.939261452947596	0.933970439303770	0.962412326271788	0.973004186301919	0.966034518010992	0.921643961302592	0.937528212838156	0.927821132225159	0.946991900540167	0.967786598986354	0.949558503135502	0.941678121978458	0.951430042180558	0.973828065735693	0.939129791905423	0.899515995678772	0.882978003851991	0.938559993232499	0.953340927748164	0.901736253280489	0.949707858770642	0.960466418422058	0.939904970528839	0.917543761725222	0.814950915581918
0.920206837411638	0.935481312588116	0.914308436503693	0.941031692636240	0.909959184496489	0.890200674365943	0.924873484561570	0.939334204203730	0.933915597048915	0.962388630034167	0.973017548074165	0.966169198709598	0.921684599595591	0.937486393039793	0.927787404838044	0.947065859662431	0.967758974216979	0.949535557651624	0.941742350872778	0.951403371351599	0.973842880437328	0.939202485214645	0.899526196257176	0.882936911462500	0.938690798219465	0.953307513715171	0.901779024758873	0.949808664413325	0.960535024767214	0.939990783604192	0.917493361953717	0.814967285433192
0.920255586577475	0.935483220197133	0.914271417612690	0.940962614103392	0.909988813583640	0.890203524937659	0.924859299530254	0.939351447922458	0.934032647837238	0.962478244455003	0.973052384065084	0.966175813180017	0.921640073103075	0.937318622077201	0.927761985388964	0.947260636566591	0.967736498405914	0.949543738577841	0.941765148737651	0.951556515276562	0.973899268994914	0.939194611856175	0.899586652520315	0.883025341680379	0.938764833886602	0.953211142572932	0.901850075944362	0.949892812229544	0.960603453913635	0.939936869187137	0.917532315565615	0.814993504257289
0.920220213427612	0.935431498084333	0.914306712334778	0.940914210530138	0.909891886132152	0.890233825754578	0.924946517674581	0.939383940895080	0.934151705280485	0.962592500084225	0.973115908401046	0.966051693071553	0.921628908705419	0.937220944283866	0.927809394319109	0.947381804799174	0.967780669706727	0.949651681614214	0.941760905264833	0.951664106042709	0.973979639019655	0.939216513660772	0.899667668190106	0.883004880683953	0.938826260834872	0.953120919178737	0.901858343533153	0.949890984753880	0.960616735446552	0.939826639328030	0.917633149660105	0.814986438707737
0.920330580274058	0.935438849016843	0.914453581761114	0.940893971913468	0.909815391986174	0.890231739153040	0.925003075060466	0.939343125473472	0.934264201051421	0.962610364227361	0.973265302381473	0.965957068531248	0.921779740998762	0.937082759748784	0.927886720231773	0.947417832418800	0.967776705675513	0.949733392064636	0.941882544285308	0.951739401804831	0.974061546255676	0.939141836241315	0.899750428977836	0.882958142189614	0.938927486306202	0.953076105707545	0.901889530600620	0.949887942861158	0.960633930883067	0.939760175226954	0.917765620590447	0.814987468247283
0.920419279018878	0.935489186947466	0.914636480591659	0.940864193438365	0.909857504626630	0.890130654528489	0.925128583536634	0.939378031740155	0.934360783182687	0.962657883823199	0.973290383255311	0.965846867202503	0.921822515793220	0.937108817240334	0.927892204909127	0.947426397854866	0.967760483860424	0.949732220814084	0.941947728434686	0.951832529566018	0.974159448407973	0.939137430406993	0.899799143365840	0.882824244896434	0.938892483774724	0.953001504802410	0.901940396360255	0.949900345179718	0.960628899799061	0.939685965062882	0.917811534990794	0.814967417752269
0.920419427513850	0.935545242932410	0.914724359391144	0.940902853249103	0.909935101329100	0.890054699879235	0.925194741094303	0.939365161750313	0.934441493751103	0.962822251824852	0.973340684996025	0.965909228732751	0.921799392889666	0.937109558978367	0.927871444547820	0.947352778381796	0.967870375436586	0.949693055480633	0.942038294002048	0.951969251123280	0.974225112639269	0.939130604002175	0.899883869667182	0.882800589057573	0.938783827051442	0.952969553977835	0.901982292794223	0.949834309517286	0.960609518973015	0.939701063341853	0.917814958598208	0.814934106286129
0.920426823411235	0.935656097262434	0.914703242389468	0.940989126125212	0.910042086773708	0.890097616681849	0.925239621747262	0.939443100357921	0.934546970479504	0.962949977024497	0.973392279867104	0.965963988791151	0.921890515809135	0.937108177785371	0.927880853057455	0.947181731965678	0.967934282298958	0.949663984826121	0.942041310821581	0.952028080072528	0.974155663123029	0.939100837390815	0.899863828668414	0.882819088203773	0.938696602963355	0.952929565714486	0.902003386843443	0.949827445113113	0.960565489626044	0.939706222885082	0.917841563053960	0.814909976469939
0.920544846696528	0.935721645333528	0.914733081441057	0.941152186710659	0.910114740039162	0.890218585539778	0.925302012151652	0.939557022444995	0.934594028280769	0.963047566350873	0.973437669865626	0.965941380813986	0.921972469880814	0.937222855491666	0.927965607354001	0.947107970936455	0.967984549371810	0.949680892721247	0.942142497178063	0.952159743323927	0.974097392174186	0.939027315152739	0.899881507504969	0.882899035972339	0.938641899701285	0.953027061262005	0.902019273543751	0.949959215898611	0.960570827070799	0.939640396949816	0.917882146731413	0.814868173901395
0.920680664534004	0.935955384925060	0.914597981512977	0.941234471406961	0.910006647431445	0.890230463302522	0.925306386655452	0.939680605320485	0.934691961163195	0.963145341541397	0.973456538372899	0.966050838684654	0.922056926895112	0.937359486437153	0.928030108602583	0.947046749787584	0.967966197700651	0.949735286127025	0.942320580867878	0.952249493291276	0.973902251629105	0.939107261357238	0.899870795508899	0.882836970167626	0.938601997874419	0.953167910737734	0.902088750109869	0.950119359786947	0.960582701287724	0.939615690543695	0.917845209568891	0.814908621519047
0.920741784422137	0.935980466779837	0.914463433286401	0.941298517745863	0.910023433793878	0.890187078169275	0.925337325454642	0.939621241614352	0.934792246117071	0.963180668275931	0.973470485023272	0.966120097886087	0.922033490225650	0.937354448971651	0.928107194649472	0.947104560175294	0.967938263531042	0.949677686862007	0.942404898450199	0.952367877929652	0.973776154207317	0.939104316563539	0.899930339394883	0.882791438726389	0.938576242280217	0.953286530561275	0.902198551834962	0.950189380850137	0.960646416276154	0.939709774350362	0.917812862575708	0.814843536955976
0.920737233830796	0.936081172916139	0.914441390246775	0.941342279197777	0.910001387110616	0.890194567537591	0.925396220937844	0.939653105061786	0.934808895751386	0.963192412399634	0.973464328428897	0.966181339225154	0.921902914880005	0.937393408627398	0.928172766019125	0.947164852153154	0.967949523297700	0.949637299949164	0.942343972030255	0.952347455942001	0.973775761759780	0.939185699715394	0.899941223281831	0.882737298534354	0.938580050667228	0.953319018894256	0.902273348057557	0.950114592057990	0.960618003202789	0.939654089457689	0.917887553699848	0.814775670429004
0.920788831116218	0.936253138806959	0.914479628130321	0.941381652961164	0.910067459856564	0.890192071714858	0.925372454937683	0.939622764542420	0.934824962735319	0.963201923138438	0.973575069111601	0.966158983717274	0.921876737735244	0.937295206204017	0.928222939119928	0.947130841622264	0.967964822002893	0.949652834219517	0.942320379566770	0.952406623101066	0.973783604377827	0.939099014113675	0.899915056458689	0.882782449594479	0.938710273124514	0.953316889303287	0.902316217996971	0.950049804735906	0.960550191168928	0.939587665450974	0.917960000381002	0.814720875475854
0.920809357402319	0.936338346397397	0.914647169710692	0.941256510334619	0.910156646542950	0.890179137315622	0.925366938872350	0.939658493830277	0.934829918512976	0.963210807787856	0.973530161424760	0.966099590642551	0.921876005411801	0.937232846372472	0.928207048108935	0.947206630400898	0.967961511743726	0.949729241336963	0.942322547749449	0.952431718628706	0.973840824650107	0.939094404643176	0.899834545975768	0.882805262261600	0.938783041517528	0.953211481419100	0.902277997267800	0.950150686221127	0.960453862504322	0.939488100786103	0.917973149139228	0.814726480796438
0.920747813419564	0.936380756309535	0.914799866930326	0.941224437325148	0.910050359893030	0.890218884918461	0.925299553219943	0.939705324431156	0.934843239336379	0.963281994737305	0.973603942686129	0.966044491932631	0.921925361239576	0.937178168531531	0.928178284952956	0.947259518793113	0.968001636674081	0.949829587944181	0.942366803445634	0.952471835551111	0.973901810688117	0.939136037081224	0.899773133713387	0.882904823498197	0.938883977623912	0.953135186137989	0.902257316307592	0.950186939811682	0.960488626620837	0.939474660213332	0.917978794570856	0.814719987229228
0.920793990183070	0.936496285931762	0.914845996083765	0.941183773362416	0.910010728590014	0.890294671976113	0.925224971214244	0.939779788202745	0.934894079582270	0.963287300707532	0.973700367043982	0.965945609244021	0.922007615537453	0.937241626420513	0.928209377268251	0.947254837832492	0.968097291976301	0.949900676203225	0.942311775007881	0.952477183124913	0.973863432073872	0.939177679325469	0.899717935466579	0.883015256532281	0.938947766583180	0.953078143070196	0.902174698048077	0.950181861324183	0.960602920081796	0.939536107513706	0.917943838721268	0.814698898570437
0.920918130190932	0.936549040816855	0.914965397875236	0.941174954120969	0.909999720185236	0.890401425609108	0.925253706153505	0.939837055258870	0.934861810300283	0.963258229631750	0.973791482894772	0.965849378206681	0.921987711960695	0.937249356817584	0.928241585851420	0.947274551141989	0.968117788751735	0.949987333857421	0.942292200582416	0.952460777928730	0.973908153263413	0.939224117129199	0.899775338382973	0.883135620798525	0.938941327552952	0.953074367833903	0.902061299217398	0.950216293724533	0.960719311788624	0.939647247626449	0.917876939782099	0.814571132795359
0.921057421193456	0.936753763169742	0.915031420656642	0.941049688037307	0.909965344287251	0.890502502142631	0.925253345358076	0.939949297223141	0.934832786244526	0.963210192611942	0.973828809336120	0.965914206512571	0.922010772666807	0.937339832912183	0.928204632240293	0.947325867622317	0.968053954871448	0.950061553921483	0.942331034763443	0.952448325355559	0.973898708019754	0.939333741808345	0.899856647446054	0.883217918187099	0.938977932530703	0.953042891538098	0.902012645719730	0.950306307828865	0.960793181281840	0.939757460482023	0.917865133772936	0.814514805340001
0.921099313171951	0.936783311717545	0.914971999849706	0.940984168901439	0.910072834303921	0.890573197187824	0.925287080127399	0.939952821854469	0.934931338754841	0.963280906383134	0.973841251053809	0.965900387168977	0.921972407883459	0.937337937612387	0.928186038060526	0.947457207248573	0.967999542375104	0.950029180133794	0.942310589585264	0.952592715080585	0.973916971547565	0.939380289303877	0.899970219781938	0.883284452837132	0.938975341340074	0.953035445539569	0.902097114559245	0.950364267120574	0.960866051678906	0.939790940338483	0.917853724159361	0.814459686330939
0.921085376550095	0.936776111404183	0.914858460917876	0.940941613217109	0.910057173478371	0.890636296484526	0.925367988486470	0.939968059390244	0.934955993211870	0.963372371032292	0.973864671232463	0.965883190758971	0.921958133964572	0.937399413446683	0.928215484222335	0.947535029986427	0.967961129463158	0.950069009269828	0.942195848272235	0.952639892342700	0.973952221511087	0.939471809020834	0.899988215505016	0.883257448061135	0.939002034695251	0.953039638862592	0.902075870455148	0.950365105879947	0.960900561296438	0.939804705443077	0.917893572701000	0.814404879321885
0.921142768960331	0.936688976866440	0.914819194631860	0.941020993610154	0.910000644171186	0.890704663947025	0.925336671933932	0.939896245365921	0.934957489140010	0.963309977042825	0.973943787842989	0.965835819631974	0.922108433099113	0.937364690016776	0.928276801467845	0.947515203033648	0.967915406500640	0.950087720160004	0.942193243957378	0.952617044583426	0.974011154653424	0.939463837920742	0.899986565505224	0.883223412947933	0.939100453247637	0.953045411511481	0.902042706368600	0.950416143614986	0.960930853241138	0.939829930205887	0.917947645487824	0.814341522632835
0.921077956706359	0.936563120061379	0.914843648542924	0.941076263425315	0.910000467498606	0.890605065313558	0.925382836942499	0.939878723125816	0.934904639684119	0.963216464090666	0.973876804331354	0.965718316699410	0.922152443600161	0.937450535421843	0.928274495623165	0.947517471714314	0.967944927175344	0.950029575734266	0.942152604639116	0.952579770134456	0.974116689565366	0.939536152554259	0.899974041533343	0.883071621834604	0.939112401733752	0.952974100285571	0.902001348004220	0.950465533617347	0.960948707961159	0.939743432568691	0.917892035399255	0.814221179570371
0.920955412732052	0.936522165329978	0.914865926456794	0.941107756782377	0.909983991257000	0.890431799174658	0.925326184178997	0.939794807923155	0.934777103481986	0.963207459920457	0.973802752726775	0.965770364033834	0.922060835530433	0.937478086703406	0.928218710934799	0.947489579586745	0.968059031329930	0.949928705874969	0.942130322235033	0.952503821694441	0.974262504607297	0.939599305077354	0.899939880362698	0.882996332272385	0.939091356939073	0.952884283148945	0.901957887369183	0.950419223177820	0.960890103866089	0.939752442452980	0.917801835395325	0.814137810061595
0.920882301578111	0.936523394262261	0.914819751492076	0.941069453245478	0.909927164280750	0.890386861927983	0.925236292219078	0.939736843949098	0.934771442354440	0.963210763380119	0.973771236708993	0.965778248445552	0.922110850900459	0.937463781581763	0.928138220502032	0.947435362945861	0.968064444401476	0.949841134064731	0.942032631284737	0.952420740568305	0.974310944664390	0.939621307154997	0.899808684966447	0.882921626658462	0.939083539099144	0.952766811523810	0.901848730638677	0.950387216264974	0.960782957313338	0.939740615099177	0.917743311068019	0.814114907161138
0.920811632786692	0.936413101155623	0.914874018763140	0.941048372831991	0.909910517597483	0.890385462255753	0.925213894852917	0.939733446725615	0.934689096258965	0.963238527043774	0.973740972626173	0.965653657565087	0.922167269283844	0.937485725847876	0.928104821922524	0.947541562420407	0.968035470857133	0.949810523031854	0.941947848718611	0.952421226024070	0.974350917698794	0.939538466063749	0.899821987082892	0.882927076202597	0.939024523000237	0.952801724421165	0.901787644904166	0.950415284970119	0.960704279452553	0.939721565833920	0.917724682667592	0.814049469543160
0.920755786515433	0.936401200382240	0.914876016285420	0.940901388544826	0.909742818928615	0.890308061573517	0.925145027876665	0.939790982135970	0.934623425463306	0.963279467092819	0.973727401418636	0.965666919658082	0.922217115691369	0.937529254721016	0.928030854413938	0.947643303778378	0.967923244492975	0.949830046383296	0.941967462916457	0.952361552322138	0.974238300109651	0.939545683497893	0.899806265543872	0.882850905539034	0.939011251361778	0.952781215215426	0.901767459214413	0.950430910747691	0.960687557576956	0.939781851360262	0.917626337492906	0.814095149053742
0.920715501342066	0.936235901394310	0.914879460114931	0.940774670058656	0.909620685858282	0.890206038534081	0.925132853315781	0.939808354004290	0.934590212268355	0.963220745488249	0.973747147870273	0.965694140549109	0.922134082612938	0.937419086567995	0.927945248835342	0.947830338535503	0.967787247144221	0.949791327215026	0.941956720151778	0.952337611178407	0.974176867342647	0.939477125366164	0.899848903162613	0.882822122448524	0.939018450020162	0.952791802771604	0.901730867905925	0.950448694995711	0.960726084599392	0.939918664000992	0.917533330195983	0.814069528827969
0.920664965832691	0.936150997092973	0.914964461427027	0.940642733420490	0.909409592216186	0.890177650523381	0.925106344279221	0.939920781781383	0.934539509633211	0.963122793900267	0.973747574853848	0.965749960268284	0.921994847739816	0.937457359565111	0.927876128840305	0.947969678286100	0.967678753887823	0.949768012684524	0.941917433984104	0.952184418139853	0.974156860379221	0.939442823847970	0.899763815327473	0.882741943705385	0.939018584000151	0.952785804014853	0.901543319071940	0.950398050901288	0.960726035645514	0.939907512330324	0.917500547506994	0.814032877464182
0.920745061552414	0.936165069920141	0.915030919398000	0.940621190174389	0.909356944687564	0.890178199751965	0.925033452082695	0.939929009738388	0.934459475676620	0.963061267221831	0.973881741877799	0.965688679814178	0.922032528110673	0.937493874309274	0.927807519429367	0.947988795895040	0.967556918293859	0.949828747091311	0.941954310224316	0.952130414705309	0.974071280313968	0.939274037215214	0.899747354386458	0.882744259100858	0.939118546799962	0.952828883866798	0.901424041976041	0.950361374072323	0.960732505227398	0.939884958350462	0.917510659755379	0.813979438479826
0.920863612531562	0.936137354246447	0.915113901683671	0.940550640976190	0.909442991057692	0.890187668226202	0.925054632553204	0.939921804723387	0.934403280321365	0.963055997224336	0.973811221178152	0.965633941081067	0.922119212620690	0.937643300608769	0.927755134778013	0.948045347024160	0.967473653145388	0.949926312197532	0.942038445500653	0.952108249955316	0.974055721526797	0.939247122422588	0.899740382653235	0.882679892745406	0.939122218818726	0.952843045800522	0.901401887233405	0.950424976212001	0.960670348676292	0.939818722191041	0.917544039745239	0.813936231784064
0.920856344545401	0.936106540141365	0.915123244182801	0.940626754784332	0.909467669541282	0.890221680306122	0.925099800749571	0.939898760651826	0.934445296192901	0.963136974840360	0.973867003097101	0.965691252144686	0.922218847049690	0.937742892687416	0.927782631611704	0.947984438140124	0.967429429977991	0.949976527990722	0.942125975893797	0.952165299095725	0.973996757673304	0.939320498134427	0.899837107439404	0.882681522271003	0.939167005046068	0.952930656389066	0.901509478652840	0.950457073094571	0.960661602858193	0.939894376511755	0.917639165728878	0.813921827789828
0.920837746658963	0.936123173509478	0.915031467490361	0.940692314877061	0.909565993021707	0.890294667898856	0.925177165163240	0.939854360092581	0.934524992788689	0.963143617731868	0.973949546911292	0.965683813239013	0.922308303376464	0.937848002017419	0.927880037234642	0.947917430294047	0.967412352812844	0.949915889680582	0.942057131331238	0.952191707125127	0.973854418671507	0.939436982805936	0.899949019531979	0.882632158087793	0.939215705908996	0.953024087273527	0.901627274148328	0.950455419938642	0.960775193651963	0.940029739090202	0.917698209057064	0.813980719064238
0.920850511236119	0.936040604721730	0.914968605658840	0.940743049835149	0.909741269465642	0.890387021991045	0.925319315634125	0.939759949925358	0.934546022850711	0.963109497962452	0.974022782388597	0.965663829632426	0.922343315941224	0.937873654110749	0.927960022005722	0.947863087131838	0.967421022737383	0.949890266659748	0.941951365080924	0.952186391198407	0.973860270600958	0.939485354917120	0.900055275640171	0.882578603758778	0.939235001662607	0.953159761751261	0.901663488653762	0.950474138907793	0.960955817490451	0.940214556888103	0.917669009250911	0.813948171549547
0.920864819623958	0.936068315460529	0.914901101354847	0.940619809968929	0.909789231218168	0.890407915288831	0.925344342014284	0.939715914858641	0.934491798271667	0.962999497237826	0.973999810853365	0.965802851973924	0.922437990974785	0.937886307861866	0.927965096011312	0.947835584929735	0.967363175314302	0.949851254691588	0.941910200049528	0.952106219020028	0.973870119805834	0.939561439124462	0.900068533500167	0.882526927805348	0.939343569482700	0.953173967288720	0.901710129330370	0.950486060451773	0.961082729000689	0.940382719819963	0.917561352548814	0.813941091783244
0.920848982512581	0.935964825165766	0.914812431333150	0.940582730838562	0.909886408682113	0.890414109239813	0.925304612714918	0.939661829318965	0.934514902816049	0.962973620495026	0.973953596135775	0.965852193987506	0.922474512697018	0.937778546226268	0.927964406801333	0.947917566750205	0.967310394890077	0.949824302780546	0.941850898667396	0.952149509498734	0.973978411101543	0.939552519335569	0.900056693651761	0.882603955938720	0.939402757242765	0.953148775496707	0.901758240292920	0.950497832280162	0.961151046908514	0.940379549898825	0.917518317779995	0.813984557435103
0.920749382251421	0.935836309251429	0.914779846334719	0.940615224211976	0.909820271411772	0.890448235089079	0.925327942987661	0.939640410407814	0.934509042400701	0.962978306762312	0.973911422624033	0.965795280241804	0.922455788311205	0.937701996017856	0.928024380108733	0.947928509245161	0.967338389054901	0.949879139101408	0.941771244810452	0.952128752125762	0.974123085202248	0.939578166627294	0.900053506407555	0.882596859750537	0.939455981079380	0.953129956853680	0.901727453803293	0.950419188500465	0.961110974522932	0.940286788240521	0.917530529681084	0.814008308815639
0.920788527162152	0.935801680250377	0.914826849973193	0.940727660066438	0.909770879962166	0.890468101623190	0.925301482428565	0.939572448300349	0.934500502696149	0.962883176469561	0.973938291092394	0.965763739780536	0.922553595004978	0.937539932021994	0.928087716316506	0.947865754858826	0.967331793906647	0.949929173867317	0.941802802774291	0.952077046360673	0.974279229028362	0.939473361521592	0.900078924696811	0.882584526336909	0.939518840735210	0.953143725684362	0.901718434125273	0.950377519746176	0.961045992418132	0.940232790086663	0.917593211463363	0.814034105234873
0.920814209656216	0.935826011377733	0.914937409841494	0.940824041727410	0.909797916299223	0.890355414075727	0.925316350463481	0.939621872981611	0.934471962263218	0.962829452017680	0.973873586062566	0.965726579330457	0.922547459268495	0.937554464813329	0.928059207019593	0.947825769466609	0.967338456534850	0.949906381651067	0.941811510422925	0.952040211088704	0.974385701468378	0.939473748624673	0.900045342827566	0.882476284346577	0.939452816979935	0.953101553845218	0.901730075999108	0.950394969286566	0.960983322837339	0.940147864211290	0.917596913092682	0.814036289730054
0.920752622075658	0.935866412151734	0.914993099591149	0.940934854370589	0.909850642316468	0.890236823020762	0.925309867018984	0.939664228602528	0.934446401146376	0.962899871470092	0.973851888026773	0.965849000340483	0.922493924376631	0.937563300025140	0.928004825888918	0.947768531303668	0.967498329442058	0.949846302345332	0.941847636774470	0.952059469610602	0.974401250906592	0.939502170922076	0.900102060428273	0.882495090726171	0.939368335294482	0.953064483428556	0.901746177029896	0.950357017274969	0.960916498670564	0.940122219230409	0.917621629711558	0.814001271968114
0.920685679280041	0.935977247808279	0.914970887508793	0.941025754059880	0.909976444771713	0.890225205431449	0.925310156347259	0.939800594580431	0.934522769506593	0.962956958990443	0.973891346536468	0.965927903614060	0.922578343459352	0.937499453211770	0.927977274630183	0.947646255558557	0.967580594239148	0.949803731348405	0.941810620850591	0.952054222733987	0.974257929827008	0.939466615867533	0.900063020708173	0.882544364693475	0.939318901380852	0.952992607534529	0.901746468768279	0.950364696173012	0.960857543543892	0.940082126895855	0.917679574811093	0.813980395877697
0.920724611283181	0.935994913073025	0.915025019792806	0.941123718476007	0.910046517115314	0.890266175350879	0.925399749181129	0.939952060760825	0.934542683642627	0.963027875401561	0.973970577454323	0.965897828181182	0.922656727533491	0.937506547121548	0.928026333166113	0.947615048277611	0.967689960085705	0.949827356140222	0.941876506106007	0.952131561999491	0.974144651687770	0.939391467571160	0.900063828487289	0.882611078706887	0.939280479695961	0.953031080579167	0.901762402430748	0.950474046982976	0.960850048116157	0.939975802988031	0.917741430164450	0.813963041205266
0.920797373888410	0.936144137836925	0.914914436510419	0.941108404644138	0.909925494589081	0.890168870257961	0.925477829061281	0.940083660663182	0.934631814820701	0.963140481447400	0.974009229417977	0.965960005990398	0.922755578727339	0.937534479696341	0.928096042662409	0.947562851655156	0.967718030533235	0.949902628821222	0.942026904970735	0.952191610910298	0.973899957078341	0.939474299762110	0.900061222051559	0.882525623686907	0.939235967362156	0.953066002010023	0.901838533331345	0.950585628602510	0.960859034171125	0.939931530374495	0.917746842212808	0.814032360404362
0.920822377437342	0.936115403907528	0.914789310849744	0.941108678719829	0.909895930816042	0.890077897395070	0.925541814133591	0.939998409658194	0.934709284493752	0.963195347402666	0.974064328017086	0.965959428766576	0.922758576544385	0.937469409675408	0.928162025610165	0.947613282818613	0.967721505424778	0.949891949860793	0.942136899067773	0.952323009387759	0.973765903037046	0.939450377475623	0.900134267023971	0.882475048570909	0.939206650609429	0.953084698986574	0.901957274819398	0.950573159560820	0.960954340805596	0.939993955524350	0.917742764874913	0.813998232247944
0.920799719510766	0.936136205880590	0.914747869036465	0.941110924459532	0.909813712925114	0.890091133939022	0.925625363806604	0.940011772898991	0.934737270015128	0.963230038887522	0.974093882511697	0.965971934130107	0.922653226247682	0.937473537002095	0.928243435590096	0.947667404163448	0.967701750141683	0.949867511532571	0.942120319819253	0.952327072908712	0.973723239521805	0.939528333364405	0.900187083742291	0.882426698701317	0.939184106274974	0.953076988284555	0.902047553619099	0.950436708678699	0.961021401792295	0.939914169409082	0.917855199749060	0.813951411900657
0.920846187924717	0.936246868479558	0.914715212370203	0.941170818147398	0.909923085677008	0.890066924365914	0.925635141945062	0.939970747957808	0.934760392655211	0.963254903666689	0.974207061573257	0.965959329873139	0.922628746749297	0.937404148888979	0.928342915566858	0.947610132783550	0.967687032317897	0.949873186419602	0.942121197503174	0.952389343845787	0.973698188677284	0.939440166627641	0.900236447380169	0.882460335911326	0.939269306683756	0.953087292847100	0.902093210025593	0.950307294306929	0.961047048242084	0.939840879267325	0.917994662687880	0.813922635206163
0.920812235477828	0.936307483666889	0.914767295339242	0.941162838799303	0.910118339980172	0.890040786651955	0.925671633576230	0.939971909196919	0.934775478316435	0.963267806635195	0.974120096377471	0.965977640365393	0.922623090609270	0.937433250690670	0.928356780805584	0.947653254178874	0.967676455451912	0.949901111316802	0.942141946940572	0.952394006590372	0.973742403793288	0.939454017469969	0.900223829143856	0.882469865196398	0.939286835740132	0.953043885662463	0.902070882625602	0.950349377246615	0.961018257488067	0.939743299994934	0.918048207540882	0.813971293461371
0.920690719699083	0.936351928970316	0.914817221468273	0.941256924953731	0.910125601173091	0.890044100377584	0.925657391607515	0.939960470179956	0.934797541188358	0.963307081814306	0.974122790673606	0.966040339437317	0.922659068256792	0.937512735417188	0.928313792828001	0.947668919124622	0.967724333923465	0.949913553056937	0.942192943615264	0.952395586605504	0.973821419529502	0.939472592020678	0.900263939112630	0.882538481975698	0.939348966805951	0.953106853458904	0.902085782144817	0.950392445017566	0.961043114132065	0.939733949285522	0.918075093979621	0.814004467460640
0.920623830078815	0.936474666765739	0.914792533673847	0.941323156553044	0.910162208570770	0.890096707506738	0.925637365865252	0.939976782927088	0.934841818751562	0.963268622003088	0.974168161669986	0.966047182200828	0.922736793275627	0.937681075988847	0.928337273588054	0.947631441954085	0.967812951256367	0.949878653417654	0.942124587481598	0.952334774757660	0.973843497766018	0.939464489180766	0.900263494258517	0.882622289903582	0.939393673738424	0.953184111615562	0.902066942074833	0.950415399457615	0.961163730320801	0.939781179063127	0.918033512599482	0.814022926165202
0.920671735386296	0.936529038738441	0.914858597607262	0.941392022185253	0.910215788759735	0.890142153967497	0.925725496074164	0.939979646203950	0.934790502402589	0.963205885800949	0.974188750040433	0.966000800999721	0.922706583064836	0.937805248541425	0.928368337485871	0.947616919351730	0.967859504253215	0.949899777010488	0.942108892553132	0.952273072948903	0.973944878201326	0.939421036182669	0.900298027235545	0.882706689394405	0.939393102926676	0.953295910132054	0.902045119997306	0.950447305189510	0.961269672591434	0.939884855176208	0.917949921371445	0.813942760631859
0.920754239261617	0.936753003596158	0.914921255859962	0.941335480605978	0.910205576495830	0.890102266078936	0.925749147088324	0.940062595886815	0.934753976291410	0.963135471405158	0.974121266685585	0.966155894023756	0.922713620204602	0.937947173781522	0.928345125993098	0.947639190047660	0.967848986521628	0.949966159455509	0.942167526996633	0.952223862140131	0.973993252605985	0.939430833399753	0.900335629262970	0.882682850174541	0.939445368974072	0.953331476133791	0.902078306964010	0.950478121697928	0.961282019853093	0.939986062780181	0.917919527309153	0.813947059742691
0.920780337583360	0.936803066406079	0.914886437047828	0.941353572630993	0.910303488753571	0.890047806223404	0.925753800692462	0.940076568382444	0.934804709967881	0.963185153281707	0.974060456347853	0.966248153258396	0.922650527091751	0.937924179629730	0.928327912559763	0.947723690072558	0.967850844027554	0.950010818957668	0.942206962355478	0.952325445957702	0.973988093188795	0.939373223829617	0.900383822507118	0.882683131715844	0.939443098254763	0.953391966273262	0.902198030556782	0.950469960880689	0.961273709294683	0.940017539759435	0.917895249196436	0.813942556300738
0.920780309547797	0.936789732051776	0.914795085312812	0.941368171549183	0.910242070711706	0.889992193267620	0.925814041918497	0.940119436647024	0.934828388471639	0.963278959149635	0.974037241151024	0.966291050046568	0.922593624912484	0.937935719727826	0.928348598225079	0.947769810756210	0.967876567911739	0.950122749120327	0.942155166012072	0.952339418304590	0.973940583007462	0.939383613011294	0.900381007427246	0.882613771548923	0.939404023967557	0.953410467963788	0.902168106939152	0.950412881488213	0.961246357159960	0.940026939603685	0.917999021920746	0.813930366683490
0.920849290477243	0.936693848888401	0.914750233346315	0.941442189190102	0.910130471211028	0.889953298947782	0.925823224842483	0.940049101849118	0.934877025737595	0.963270585417668	0.974139252233018	0.966270900694658	0.922671392048471	0.937837666889751	0.928440008094309	0.947745508968791	0.967902197499320	0.950180809701670	0.942229011546746	0.952350764161329	0.973930222776014	0.939296268543053	0.900431662158190	0.882550753303051	0.939400858148918	0.953428768682320	0.902140286977383	0.950410437411053	0.961200975073771	0.940072276295933	0.918147057898352	0.813902660648301
0.920811520621459	0.936507483328042	0.914747304213639	0.941497743389261	0.910125146782313	0.889784403879454	0.925910121624182	0.939985780978457	0.934873169560537	0.963266609855465	0.974107913877755	0.966160910714744	0.922674138613759	0.937824828687311	0.928474855912660	0.947724075098094	0.967973229637994	0.950112886786947	0.942257741514768	0.952379885415102	0.974003349688306	0.939324431042880	0.900463234324295	0.882342919762414	0.939312710581830	0.953354578278030	0.902149251253044	0.950391523163000	0.961188209642371	0.940003041664835	0.918189831977487	0.813806765955969
0.920710205121705	0.936384985767269	0.914732540084315	0.941556907992314	0.910093351854568	0.889581312930265	0.925933668070329	0.939819019893974	0.934793267541800	0.963312710156452	0.974031035824349	0.966208542509992	0.922585044766288	0.937765689113100	0.928468016474512	0.947692198296803	0.968084246388439	0.949988109246697	0.942265557329436	0.952350595886504	0.974169807313916	0.939387803038084	0.900477369154163	0.882213045133876	0.939256072814210	0.953273641924331	0.902166601190125	0.950262279448089	0.961184000555277	0.940016803435171	0.918142346130675	0.813754148496432
0.920631852615118	0.936319419278093	0.914665692541591	0.941559000862588	0.910105587795224	0.889514513063915	0.925912101195918	0.939636434738393	0.934823640037252	0.963342021901535	0.973955165031432	0.966189655207845	0.922652749318062	0.937664706449600	0.928446500751339	0.947623055580394	0.968057707829380	0.949850248333596	0.942120243963576	0.952293327231439	0.974285393173356	0.939436986220008	0.900382236838052	0.882061710705943	0.939286890821658	0.953180171277760	0.902141130644944	0.950146831417461	0.961103045692219	0.940013571736385	0.918095254758794	0.813751528200907
0.920571637434121	0.936178400640944	0.914697379260210	0.941606990621356	0.910155830178851	0.889483359655198	0.925937558472341	0.939518529311334	0.934747754783479	0.963362525842481	0.973870377808557	0.966089141571611	0.922741773653879	0.937575342724150	0.928446649836561	0.947659513776755	0.968014859256112	0.949742038108505	0.942017763383119	0.952318655215832	0.974402747053331	0.939410351851282	0.900406127141332	0.882001189399587	0.939282823169678	0.953262032989516	0.902169980339088	0.950133128278197	0.961053193971365	0.940000332317782	0.918070329534635	0.813699360565548
0.920532760987072	0.936156456654192	0.914691495705883	0.941560065373561	0.910076532411474	0.889387612068266	0.925903517546773	0.939450386138822	0.934662920767359	0.963378884950285	0.973761130929953	0.966169744042953	0.922833728147918	0.937535619469595	0.928402144416689	0.947666825665391	0.967864378929975	0.949682540265724	0.942007790633415	0.952259569096781	0.974339473078202	0.939482747635746	0.900418231831409	0.881862693694169	0.939327586272880	0.953303912425112	0.902173646025683	0.950091601884307	0.961060921562085	0.940051348598922	0.917955043221853	0.813743525960388
0.920437051084523	0.935975003232988	0.914679626109435	0.941517994396372	0.910023377309524	0.889293397345427	0.925895244604698	0.939345206307236	0.934583715478170	0.963273891285681	0.973708761360899	0.966242482616483	0.922821120372907	0.937410699266506	0.928310050565755	0.947726213303784	0.967685989396114	0.949558099691817	0.941921938937347	0.952212287650119	0.974334633097177	0.939467812820484	0.900459217491025	0.881769487090046	0.939400797641039	0.953329489747674	0.902102307430761	0.950041139924349	0.961102211118962	0.940180563058805	0.917796611459563	0.813685344984280
0.920307848043773	0.935848197755255	0.914746583935009	0.941460667787649	0.909877685243824	0.889227383319985	0.925828088262214	0.939362688727901	0.934461891586513	0.963118969166847	0.973647514033237	0.966319235693512	0.922740662176181	0.937460325770483	0.928194169054468	0.947740329181154	0.967525362105472	0.949438289561507	0.941767868664284	0.951991205136869	0.974372484230531	0.939476685388689	0.900354688450986	0.881668214881737	0.939437349195372	0.953311447119635	0.901887651701379	0.949913978384960	0.961064129498343	0.940162555696531	0.917702886405605	0.813613580365905
0.920305711821269	0.935812806964271	0.914798746932186	0.941468228053211	0.909866986303898	0.889165782231459	0.925714802221741	0.939270762444941	0.934314683928449	0.962953087137489	0.973712514689411	0.966254356812760	0.922821429526185	0.937473563352562	0.928049132609395	0.947635744958674	0.967373658525890	0.949435093964337	0.941671305678990	0.951853702997921	0.974336608698940	0.939348245054249	0.900274177839618	0.881637434097522	0.939509230094388	0.953345520292520	0.901731437596812	0.949799586898589	0.961016576683074	0.940103377302877	0.917631926168103	0.813516706699892
0.920332361473736	0.935755448655093	0.914913291250790	0.941431348902497	0.909925271343834	0.889141069574912	0.925625071378735	0.939197303600200	0.934150856540761	0.962794704707981	0.973559366064591	0.966197307303036	0.922882162570514	0.937598122439573	0.927921630689698	0.947528822685244	0.967283763407442	0.949475619796985	0.941602098794359	0.951696579823089	0.974369240187043	0.939350080948944	0.900181874690461	0.881608131146219	0.939439556970032	0.953361752114407	0.901625576719547	0.949807438254128	0.960916143360854	0.939971445456456	0.917560955498575	0.813424405457537
0.920260969189091	0.935740088861201	0.914950595914750	0.941537705151681	0.909895709077854	0.889148405857487	0.925546837507583	0.939181594644079	0.934074233314408	0.962777178657760	0.973502016124585	0.966276174716542	0.922898518579344	0.937661640050930	0.927886807232813	0.947365538959490	0.967234718506828	0.949491193870121	0.941562615236918	0.951652786822037	0.974378706335407	0.939428507206321	0.900140364935838	0.881671013594917	0.939389373633680	0.953415409310840	0.901672902083629	0.949765752351083	0.960823718742981	0.939965606335987	0.917551612277673	0.813350046448746
0.920186337374044	0.935788797276252	0.914868844784411	0.941624146320278	0.909939038655063	0.889158219532590	0.925488434686773	0.939163284794021	0.934066419990685	0.962730402988796	0.973485369540327	0.966318443752921	0.922926368359499	0.937720777429141	0.927918113018622	0.947262848584728	0.967207571250322	0.949432799012694	0.941443874410911	0.951601860422999	0.974267882081053	0.939540728731911	0.900094140005127	0.881679074293802	0.939345156371679	0.953464381476507	0.901756498053924	0.949713159007194	0.960830978341825	0.940006516890937	0.917532364990008	0.813361724787933
0.920170582536048	0.935784899733282	0.914816004554226	0.941682133780675	0.910026231675589	0.889182853219413	0.925470428716202	0.939102273949648	0.933990074562782	0.962647859764583	0.973492105354476	0.966295365509229	0.922917064175204	0.937669725171953	0.927951513643938	0.947242058484468	0.967233533957581	0.949403575716447	0.941367502058743	0.951546221813380	0.974274750626207	0.939589955025054	0.900085899208209	0.881645843561306	0.939344780212146	0.953553122694362	0.901784265768117	0.949727894773538	0.960898948272050	0.940089517813762	0.917457287890460	0.813294506016188
0.920194624979630	0.935909404997674	0.914759676298826	0.941586056869334	0.910019670875265	0.889160109622618	0.925419561224142	0.939130702483478	0.933916661892264	0.962569358200198	0.973478087994003	0.966411406989660	0.922980112913354	0.937612097340143	0.927921142793136	0.947295765568603	0.967207414655217	0.949371910050587	0.941405766399244	0.951468386960281	0.974264805682594	0.939652977904539	0.900073915123780	0.881586133319558	0.939461705000557	0.953510473128671	0.901835875187191	0.949750424730467	0.960960465615549	0.940154481203938	0.917389107767540	0.813263507114040
0.920197597087770	0.935893863568048	0.914684256533457	0.941518288911652	0.910102600105886	0.889139239294094	0.925405390118183	0.939090966984062	0.934007985540924	0.962603522627398	0.973472444407413	0.966415055465371	0.922947884426982	0.937431353115992	0.927910940437816	0.947461691479231	0.967184725590687	0.949370253239939	0.941426405661099	0.951568528716323	0.974294492887188	0.939622161508918	0.900111438753528	0.881663934378525	0.939536443261294	0.953391527035591	0.901917580517756	0.949781349666872	0.961019913821706	0.940092579766504	0.917424709849918	0.813258117820174
0.920112144373343	0.935823173003247	0.914673093751713	0.941478920887682	0.910083091058755	0.889159451941453	0.925503388860447	0.939073751497047	0.934122712087536	0.962681663376312	0.973507745393046	0.966298256708646	0.922952388745499	0.937325047908391	0.927975869793444	0.947553796654266	0.967221633216807	0.949452184840274	0.941441592949760	0.951623087629903	0.974362398826170	0.939633046969796	0.900177865798637	0.881634292412858	0.939609653766888	0.953293956481358	0.901952963419572	0.949736127445512	0.961021560396958	0.939983068065841	0.917537349805847	0.813221232990663
0.920170533510808	0.935788954758625	0.914764226552756	0.941502441531148	0.910102944511991	0.889151134771530	0.925577262508383	0.938994482026055	0.934244133095261	0.962679604348251	0.973630516649582	0.966228863752483	0.923089097996211	0.937193698032731	0.928082257356044	0.947592251166805	0.967210272992618	0.949527932102005	0.941587813115074	0.951687087069952	0.974444664263040	0.939529640405478	0.900251556168928	0.881587723194646	0.939712443980187	0.953263852950924	0.902002128421234	0.949690363387323	0.961034499992952	0.939935242975723	0.917677648237681	0.813190961167131
0.920198645625340	0.935806249729753	0.914903784233833	0.941532558132553	0.910226175251712	0.889043272639592	0.925733659711113	0.939011171211005	0.934341990766961	0.962712625823189	0.973630315723472	0.966167518106111	0.923101922994461	0.937192200517260	0.928125446996262	0.947621303301844	0.967192094194005	0.949538793435504	0.941662282919005	0.951766237365886	0.974558763051585	0.939503774368167	0.900311311932076	0.881461170036999	0.939653996650969	0.953199539994201	0.902067878143223	0.949689112645664	0.961019771259970	0.939883378311948	0.917725032110107	0.813165404765259
0.920156575682515	0.935843882044934	0.914969424109563	0.941622126063183	0.910371022810221	0.888975806912906	0.925816566413728	0.938990681507760	0.934403178681944	0.962862995263224	0.973685852250293	0.966267513696656	0.923054850425614	0.937172993280819	0.928116359006165	0.947603135977933	0.967306374422851	0.949536479936008	0.941774391341104	0.951891436914728	0.974621609278693	0.939501361485674	0.900411747496294	0.881449008011301	0.939537444714069	0.953177923697457	0.902128035562472	0.949619197532401	0.960988661263576	0.939920882678847	0.917722172622968	0.813127447480499
0.920129991030504	0.935928436879383	0.914952625711174	0.941737264910959	0.910543901473627	0.889028523625769	0.925864896156529	0.939083795844663	0.934506978565766	0.962965076828982	0.973777908877735	0.966355847846173	0.923134056310732	0.937127166702526	0.928138593577748	0.947477014967073	0.967361813945763	0.949544129012525	0.941797432423216	0.951949882094488	0.974532363740087	0.939501248560566	0.900398124289712	0.881500822220957	0.939432066233186	0.953147761021098	0.902144834502813	0.949598590546364	0.960945710328923	0.939925637002750	0.917748734867404	0.813085768597169
0.920218218012384	0.935965411868149	0.914999502019546	0.941921265133130	0.910654588607184	0.889161005559865	0.925945004603117	0.939225956716291	0.934547725106634	0.963041155966257	0.973863900785976	0.966359872462889	0.923200850021018	0.937219577511978	0.928232754263373	0.947434791775501	0.967386335839509	0.949594473417695	0.941917746845068	0.952072584219331	0.974444255090880	0.939455245411539	0.900412315218242	0.881601438837044	0.939363239591923	0.953253077742531	0.902162222616571	0.949736439703970	0.960959233361464	0.939858878466694	0.917788980269710	0.813033159360572
0.920321242664708	0.936183243757458	0.914892598797352	0.942011055877986	0.910558580253905	0.889201185295906	0.925933977552272	0.939366455938248	0.934639443250281	0.963113223540795	0.973909948356936	0.966496349866395	0.923276464644045	0.937328180059621	0.928308434670423	0.947379758850829	0.967343874498920	0.949659727257800	0.942122294114454	0.952137832142838	0.974209210735288	0.939549314159464	0.900393855084563	0.881568944705371	0.939309876111627	0.953386720254047	0.902239899636332	0.949909779872011	0.960989673889385	0.939835652629452	0.917744226174843	0.813075914602245
0.920346640776209	0.936188882350584	0.914803189516983	0.942094274556316	0.910584346297377	0.889175052089315	0.925942444870997	0.939317381451722	0.934722491426636	0.963127314592460	0.973950197290378	0.966583519680290	0.923249921491318	0.937302933823169	0.928408755563500	0.947427408501641	0.967329606489231	0.949619020511926	0.942221692943094	0.952223667277537	0.974060021100509	0.939556691277943	0.900437341106670	0.881555754839211	0.939275561279409	0.953486582884016	0.902355571634702	0.950003582239748	0.961087718776454	0.939926454242624	0.917686394225047	0.813013949638215
0.920336596331267	0.936283218380772	0.914805176450148	0.942135505000805	0.910580638865026	0.889177780035255	0.925980590311290	0.939366588899464	0.934719903159758	0.963138193633478	0.973969699701324	0.966665924219855	0.923137046711054	0.937331437172158	0.928495333351589	0.947470089578610	0.967352918485012	0.949600402150260	0.942165575294215	0.952164944475155	0.974022803758015	0.939654752465881	0.900412002783287	0.881518988797329	0.939273250030390	0.953503683716244	0.902449351400368	0.949961419177619	0.961108862275476	0.939859892398658	0.917747812069616	0.812944159004164
0.920415065912639	0.936448480687281	0.914850285241144	0.942188198376625	0.910673932512404	0.889152242488837	0.925971609114043	0.939335030608039	0.934710401135507	0.963155711312861	0.974094936546056	0.966655292604310	0.923128934330316	0.937226254459386	0.928592064794940	0.947422096020845	0.967405429409540	0.949633113978568	0.942158332075001	0.952184503151327	0.974007198567987	0.939583414767988	0.900363134165530	0.881545211954372	0.939397975566094	0.953468783665951	0.902508351722290	0.949907593817990	0.961096778422196	0.939780580546967	0.917804143490125	0.812867479138277
0.920471470932246	0.936525217859303	0.915025180833143	0.942082394528007	0.910778509275443	0.889095315934763	0.925977288637689	0.939365654129294	0.934714977116169	0.963185476811623	0.974063394736264	0.966619525366946	0.923146912119724	0.937148579535310	0.928615821246937	0.947454831747062	0.967462809367681	0.949708638860990	0.942166598413345	0.952201799601451	0.974058490308237	0.939623124924326	0.900272550746949	0.881532291008064	0.939456339507174	0.953330317550866	0.902473866259614	0.949991828697644	0.961049947232543	0.939666011101639	0.917827129498086	0.812865707269254
0.920445815257436	0.936576361969421	0.915183061772971	0.942081711500524	0.910694503383603	0.889094324782288	0.925933416539747	0.939406318952793	0.934733145493733	0.963287836528096	0.974135529353820	0.966573868096201	0.923209554803775	0.937073248421649	0.928597460968402	0.947457256118484	0.967558906816720	0.949806027150280	0.942247073177275	0.952240367189028	0.974125108449283	0.939704328703611	0.900203921776737	0.881586183796213	0.939549217074664	0.953241504940429	0.902455925957940	0.949995720023771	0.961090487926491	0.939641556369311	0.917842129195006	0.812835711527288
0.920523038831877	0.936720865102369	0.915235993502873	0.942074557455587	0.910671785540906	0.889136592504405	0.925863604380417	0.939484035214051	0.934807184239870	0.963311641809932	0.974223954217943	0.966485852148635	0.923296519079478	0.937109127334658	0.928655686349885	0.947402684764107	0.967698642667523	0.949874003408937	0.942222120323898	0.952256080277933	0.974104683961527	0.939777933827990	0.900133342426979	0.881672874284066	0.939610857597386	0.953171156424244	0.902390984481973	0.949957526443331	0.961192713814516	0.939695408764153	0.917813033867948	0.812805580049932
0.920667594143592	0.936799966518749	0.915378666503989	0.942098378277182	0.910666300185288	0.889219073758494	0.925916056484778	0.939541287524852	0.934801242136425	0.963298130266430	0.974275917991816	0.966371838574309	0.923253057203021	0.937096440243687	0.928710607047483	0.947384926969134	0.967746283170523	0.949941903629961	0.942223626914853	0.952254434152782	0.974163247839045	0.939846793531770	0.900169437423412	0.881789809023394	0.939609328101200	0.953172626603390	0.902326860307366	0.949961732120626	0.961298535295866	0.939801814175415	0.917747408952359	0.812659232748518
0.920817163138284	0.937025604317102	0.915462238412018	0.941994714140097	0.910651153362520	0.889293156440471	0.925944313783387	0.939668519965144	0.934810169581566	0.963257281307653	0.974261309205982	0.966398614007590	0.923252802091981	0.937163605913270	0.928674716518465	0.947412032014705	0.967700882022977	0.950003982148694	0.942271735940102	0.952238877834390	0.974149849994792	0.939968503704691	0.900242655719258	0.881871270685292	0.939656081552128	0.953132233888748	0.902328818899789	0.950013590575213	0.961362059087900	0.939912845834396	0.917732715612644	0.812586099994191
0.920866968890824	0.937058621541163	0.915440268757679	0.941944380922829	0.910781830890666	0.889350002318725	0.926011619822822	0.939676723688871	0.934924397577436	0.963326028669371	0.974230206468365	0.966345966953568	0.923180116146250	0.937150847264181	0.928640667303201	0.947531415676333	0.967658484338908	0.949968164613148	0.942254254577465	0.952369021518807	0.974134869751864	0.940006712153811	0.900353438988490	0.881926769086301	0.939689433368936	0.953113715319157	0.902440609255956	0.950059056513794	0.961426696058910	0.939958155657629	0.917737460549884	0.812509627148365
0.920862390562038	0.937045894050461	0.915370155007322	0.941903360980175	0.910782197595857	0.889406688622293	0.926093185206116	0.939669079334164	0.934973718868363	0.963409565001932	0.974213967670188	0.966291775687070	0.923135012673624	0.937206785768774	0.928667055490191	0.947584946137072	0.967640789991378	0.949998641003794	0.942153337728473	0.952408871508095	0.974115546334223	0.940095397529898	0.900368983757780	0.881875311065563	0.939751477651273	0.953097501454279	0.902439496013695	0.950046702777643	0.961466132095837	0.939978025460558	0.917802946563061	0.812442797210779
0.920915030049008	0.936940443470909	0.915371172685452	0.942004793727468	0.910742720824997	0.889482952536994	0.926063141769687	0.939560052902016	0.934985180510611	0.963360874876407	0.974279586478419	0.966239287116998	0.923258055388381	0.937155034362022	0.928734471916885	0.947534773936476	0.967613115159286	0.950003889601547	0.942174306702509	0.952378554769262	0.974114463044684	0.940090287040610	0.900339672123040	0.881803069960423	0.939888977066422	0.953101759520917	0.902417585370372	0.950047130423732	0.961478486002346	0.940005277154892	0.917882002968810	0.812342576727627
0.920839894794675	0.936773146921602	0.915437487010550	0.942066985000864	0.910734205221331	0.889392283768939	0.926084441124249	0.939504942352998	0.934932036351517	0.963273929284700	0.974226264192324	0.966133380414368	0.923279117997528	0.937178264514989	0.928745216547683	0.947490328456148	0.967682534531347	0.949929098464558	0.942150367298194	0.952348583566234	0.974163266092167	0.940158040305894	0.900299707940480	0.881603456333828	0.939943923080282	0.953023244828549	0.902391279636977	0.950054165835926	0.961481679667618	0.939915309721534	0.917860373423777	0.812183855974739
0.920694483900535	0.936704097758086	0.915496044828780	0.942096176541327	0.910699512336790	0.889237629053485	0.926024560165497	0.939370728825223	0.934788273209226	0.963251885718544	0.974155797939821	0.966182512905077	0.923174099859579	0.937164065183615	0.928681051690034	0.947409364658766	0.967834203481050	0.949796993722799	0.942130779199642	0.952273405776121	0.974265045781229	0.940202497036446	0.900256729186203	0.881467865852167	0.939959157739277	0.952914486418954	0.902367188493351	0.949947615089494	0.961410572687183	0.939910401039804	0.917776441256834	0.812080680717965
0.920611134523979	0.936663385863842	0.915495743815399	0.942050068292052	0.910650157824003	0.889205318614819	0.925933325193394	0.939276675298949	0.934778545415408	0.963241440871082	0.974154552796716	0.966168135552627	0.923196204469400	0.937090662247523	0.928591971177081	0.947293252226700	0.967871088502202	0.949696315134461	0.942034205046576	0.952190576293291	0.974294632807502	0.940214233549631	0.900115661498254	0.881375209429586	0.939996878382555	0.952764735491810	0.902258679253755	0.949849958317914	0.961285872195236	0.939878311682610	0.917721199255345	0.812008595934976
0.920543108561732	0.936524632049528	0.915591484179001	0.941995992119225	0.910649670301914	0.889232282462962	0.925904252905073	0.939243748385894	0.934685795089201	0.963239407818582	0.974166735162308	0.966016292930650	0.923231278427758	0.937048031827888	0.928557252763880	0.947330372189388	0.967859296847702	0.949661729656028	0.941957235838794	0.952182209908885	0.974342760886126	0.940126645231039	0.900117488975495	0.881391880150168	0.939979487448573	0.952769550479340	0.902199951138664	0.949839450425477	0.961198974077139	0.939840341110172	0.917693646171868	0.811879429982021
0.920502851533040	0.936494974457510	0.915622472259782	0.941809282514170	0.910494397188982	0.889190419231409	0.925830797016405	0.939294072874446	0.934599800285764	0.963271968583047	0.974190176071659	0.966001859418081	0.923274106067004	0.937021051367139	0.928470900350034	0.947378087000078	0.967764052267591	0.949681577266498	0.941988344890128	0.952108526509141	0.974245214426630	0.940103555280586	0.900087434175432	0.881336937362621	0.939985233090007	0.952707877767458	0.902169265933581	0.949819730280892	0.961195778692198	0.939890225890116	0.917589630309420	0.811850568254628
0.920482431947528	0.936298488706388	0.915643696580391	0.941646924589987	0.910374341119740	0.889115877437787	0.925822311895018	0.939299023479302	0.934542754362113	0.963207695234325	0.974246033977248	0.965995566226214	0.923184396671540	0.936842050679397	0.928368240572213	0.947523471355234	0.967645712470418	0.949648188383972	0.941987380926918	0.952065293616333	0.974209068222967	0.940012513679418	0.900123348626139	0.881326516747073	0.940010302367066	0.952679805205598	0.902123954734689	0.949787657975244	0.961246715158017	0.940016232931158	0.917477254935825	0.811743010574050
0.920459029454283	0.936183110687627	0.915748220451353	0.941455267913803	0.910164611633937	0.889100251137923	0.925787205555532	0.939416673320600	0.934471215313424	0.963102971028238	0.974271149379623	0.966007214508465	0.923052214809825	0.936813702653479	0.928281700827523	0.947629519773661	0.967550571122470	0.949634722821523	0.941965494422662	0.951898668714533	0.974180130248404	0.939967457332906	0.900029314029399	0.881286593081369	0.940018737765652	0.952631460656179	0.901934437371361	0.949713823896560	0.961267664821544	0.939975571298855	0.917447822155937	0.811619622557177
0.920568805765972	0.936164401616407	0.915823869351009	0.941377593668756	0.910138873176823	0.889127333970855	0.925737402233504	0.939428362111708	0.934397543368146	0.963033009055747	0.974412012779530	0.965886764308747	0.923100888404667	0.936794502585377	0.928220220630471	0.947637292079743	0.967427314883755	0.949727410587731	0.942021731456805	0.951857349905561	0.974052556867314	0.939792577788201	0.899999757809981	0.881316207800773	0.940141719860679	0.952623168597416	0.901824608575190	0.949641585905892	0.961284876310288	0.939930584060790	0.917461122363388	0.811466403630673
0.920697863671935	0.936087978535414	0.915914560534401	0.941267861148827	0.910244183131094	0.889144066926110	0.925762981409001	0.939442773792744	0.934339973273432	0.963018284042788	0.974329709855094	0.965771949699569	0.923218036751025	0.936886492936337	0.928182641603467	0.947684146138923	0.967357473380715	0.949859250125085	0.942116402398850	0.951848618719667	0.974001516325413	0.939759181214124	0.899973542305804	0.881308830487905	0.940158434717956	0.952591860675235	0.901815843234368	0.949695760650464	0.961239638957318	0.939839923740019	0.917500225590475	0.811348887526688
0.920673074174019	0.936014679513217	0.915930226972357	0.941301218175486	0.910270785284802	0.889190594366360	0.925831076276602	0.939442285112684	0.934368616602949	0.963084981466432	0.974353865232237	0.965780612782482	0.923335079778850	0.936932282457943	0.928218451181730	0.947613869513020	0.967307068270861	0.949942232082666	0.942205962627959	0.951894556313515	0.973913523965791	0.939811559306502	0.900045168052693	0.881367135574710	0.940212874014348	0.952643091869779	0.901940489116815	0.949710376149568	0.961241095486876	0.939878076308273	0.917585463610027	0.811269912646157
0.920627999794873	0.935980094316308	0.915838773382606	0.941311710288267	0.910361613576274	0.889266917563717	0.925914728519428	0.939429472152439	0.934435512645228	0.963083533007736	0.974420697773873	0.965730921683433	0.923447562324121	0.936997530948663	0.928325035890478	0.947519320711689	0.967276869909917	0.949919801555687	0.942151462181610	0.951913113811782	0.973752684685850	0.939901847251954	0.900134463788524	0.881399559745869	0.940264111307448	0.952698942586776	0.902082335521720	0.949708157807800	0.961346716826156	0.939979535723969	0.917647645491506	0.811276155541689
0.920615330638437	0.935875643311190	0.915783683762611	0.941331374892698	0.910506843776337	0.889387349001491	0.926062292086192	0.939360731715481	0.934447323298844	0.963022830968184	0.974496662930846	0.965679966944600	0.923501363488755	0.936983217200929	0.928428424042903	0.947447417598322	0.967263270016380	0.949925178749378	0.942076033797519	0.951893939604802	0.973749787852723	0.939935997966850	0.900233952274498	0.881409312567744	0.940292213211517	0.952789355249821	0.902146450116674	0.949762773120460	0.961486905311117	0.940127383361902	0.917625166235089	0.811185368670742
0.920611225883535	0.935906267793287	0.915733159702252	0.941183982521342	0.910522570225063	0.889461890565524	0.926088256676269	0.939370074169069	0.934389461325465	0.962890747323988	0.974512724187317	0.965788468042166	0.923588883500129	0.936947312083351	0.928441025220744	0.947401819680614	0.967185259059118	0.949908653542220	0.942072302999659	0.951791065335387	0.973740660082161	0.940015788904596	0.900253010949634	0.881435398074289	0.940397413250046	0.952762179938809	0.902192149326026	0.949800529701607	0.961582356749923	0.940256234714156	0.917531706801335	0.811104037183140
0.920597809605641	0.935820122978940	0.915676851625041	0.941132091778554	0.910598442770458	0.889496333479317	0.926062780031410	0.939346631785896	0.934414208072395	0.962825451741684	0.974505202727660	0.965824311290052	0.923602057478162	0.936784157166097	0.928440208245514	0.947450868340235	0.967120128482526	0.949905105316772	0.942013151616028	0.951824482379997	0.973831987307727	0.940020837236367	0.900257799246669	0.881554995231439	0.940451843846629	0.952695516959113	0.902229471469639	0.949842353852851	0.961619783261674	0.940214786334984	0.917489508468072	0.811062710455847
0.920515476646642	0.935704751074225	0.915689511463997	0.941131603148020	0.910518097113489	0.889537518474865	0.926076743154201	0.939334328736682	0.934416716320021	0.962803104743982	0.974499870379268	0.965754113658632	0.923533185610498	0.936656281525703	0.928497188488605	0.947430220903362	0.967139642476486	0.949982349042664	0.941931740311380	0.951802481215109	0.973966328065098	0.940070330252205	0.900263262294964	0.881584053797847	0.940497005740326	0.952645841840111	0.902186482398932	0.949783986376442	0.961555636088450	0.940084627336562	0.917513824620637	0.810994796807491
0.920586924089846	0.935676932895732	0.915781203826539	0.941229488701563	0.910455415956580	0.889565616042727	0.926050569918526	0.939257442033482	0.934428043253795	0.962706090403798	0.974567517816605	0.965711224026112	0.923579717740814	0.936464762873432	0.928550557528273	0.947356708355724	0.967132026466780	0.950065697858517	0.941966280839691	0.951748954228366	0.974115941682662	0.939976499542126	0.900276645208804	0.881599667086031	0.940533392447949	0.952648212385891	0.902163495069599	0.949754948550885	0.961471189461128	0.940003691375022	0.917582639281147	0.810916046414187
0.920648295010791	0.935709928959085	0.915922415616667	0.941298287455402	0.910461096174337	0.889458390157691	0.926076299443485	0.939304516853706	0.934420702071184	0.962670257374753	0.974542402139061	0.965664241319929	0.923544379546351	0.936430407816456	0.928518692992839	0.947313595952882	0.967147747989188	0.950071946781910	0.941948897084393	0.951722417804161	0.974238888025192	0.939972041878094	0.900250007330595	0.881525317248211	0.940430105852484	0.952585119909799	0.902172555232936	0.949791545710259	0.961411904493743	0.939895148848848	0.917584242795770	0.810827225976933
0.920622976836065	0.935770947151590	0.916004299267803	0.941374567559132	0.910479499682056	0.889350878267550	0.926076663598345	0.939331660637854	0.934408007309840	0.962752660107601	0.974532793080245	0.965759411924744	0.923463708886760	0.936400821599789	0.928461506320105	0.947250400709333	0.967317556263590	0.950036064072296	0.941955938289585	0.951745719444836	0.974250092528065	0.939976637924947	0.900328579832574	0.881561257573181	0.940295745898942	0.952522665034169	0.902184795306604	0.949756106617867	0.961342768896794	0.939842498581801	0.917601032046441	0.810723755385320
0.920596984626681	0.935883562457293	0.916003580932746	0.941414306039266	0.910578835367789	0.889339381974082	0.926077402480574	0.939452576274049	0.934485670329811	0.962818812048200	0.974589662806095	0.965794077318429	0.923502388487940	0.936299127818973	0.928433705000149	0.947117563326560	0.967391049197518	0.950016376898548	0.941885823913471	0.951742520472666	0.974102905694200	0.939934459770035	0.900313481185060	0.881643131427804	0.940208777899082	0.952408139431979	0.902169319510238	0.949769844556109	0.961279747387366	0.939776014902617	0.917662885365376	0.810637005199167
0.920685118899226	0.935896229006329	0.916090359018496	0.941472367750950	0.910610877476080	0.889373659283796	0.926160987225449	0.939606438808425	0.934503357181606	0.962897888029774	0.974678953077972	0.965702637909293	0.923548553651785	0.936265245336586	0.928490558431153	0.947083359299463	0.967467419337479	0.950055395959019	0.941919439373882	0.951826845191147	0.973980605977922	0.939864478278325	0.900332025818492	0.881728089399945	0.940147900784415	0.952407422085350	0.902200193450799	0.949876129693712	0.961269240200177	0.939642084103776	0.917733475800745	0.810568082441161
0.920827510192787	0.936065927737108	0.916022724854305	0.941408113538611	0.910461075309660	0.889270003351857	0.926215231421312	0.939762087141878	0.934590291086576	0.963012769828524	0.974728939430399	0.965706208227137	0.923616003541100	0.936244536829996	0.928564211330914	0.947014432091005	0.967483889751093	0.950151632309728	0.942064473856186	0.951882811334425	0.973733997626492	0.939924502980919	0.900347241979486	0.881664435125307	0.940091427619278	0.952416829577037	0.902299158683051	0.949982998713534	0.961278634016305	0.939558043063530	0.917732607100230	0.810574658830474
0.920917890195360	0.936056329992309	0.915952161947203	0.941360643580726	0.910424824499918	0.889132126891649	0.926281706777955	0.939668175303095	0.934666563223166	0.963070555850512	0.974786716768716	0.965659296450041	0.923595599810064	0.936128169381327	0.928661963218952	0.947053931409409	0.967481188379539	0.950154383902700	0.942190499483777	0.952005858423473	0.973605316008150	0.939883230347197	0.900457767139053	0.881600771691085	0.940064344521059	0.952390825873238	0.902459524422120	0.949958551355984	0.961353959502184	0.939593100007291	0.917730053763608	0.810481153380643
0.920966907906055	0.936112906389196	0.915978901047895	0.941300222496744	0.910380112981017	0.889080151687171	0.926384163302892	0.939691648542487	0.934707040154799	0.963108282174752	0.974809224151409	0.965645954096133	0.923482129345387	0.936094982171734	0.928784884493610	0.947096218030025	0.967477777766915	0.950150730244829	0.942196470135958	0.952018112890842	0.973574916064793	0.939951081234971	0.900579376239086	0.881533628017497	0.940051519494015	0.952340316152586	0.902611023764918	0.949811488082751	0.961400404307584	0.939488706454962	0.917867827552892	0.810395952043077
0.921063669388652	0.936252694317515	0.916018886638473	0.941308129504154	0.910533401246962	0.888993329213421	0.926433830540320	0.939634164685101	0.934739131133084	0.963144933191099	0.974926251431623	0.965615275639220	0.923456088967749	0.935989296264594	0.928917210930072	0.947039404837435	0.967485686498007	0.950180233154208	0.942227938668507	0.952098837604349	0.973551222166691	0.939854050307103	0.900706139781274	0.881531154552840	0.940162672127996	0.952321316382464	0.902719337426001	0.949643870874455	0.961396474178203	0.939409672432257	0.918032855521811	0.810316786181080
0.921065032387531	0.936331059104440	0.916141357461903	0.941257175143745	0.910751472328919	0.888923110192926	0.926501209273825	0.939611773468943	0.934761373919083	0.963172144267916	0.974850147437950	0.965648698847070	0.923450487147778	0.935954965376231	0.928955870439312	0.947089834225027	0.967496227441194	0.950227527532804	0.942254570227282	0.952110509106537	0.973642346349323	0.939866583422130	0.900763288036091	0.881504152694273	0.940217036553482	0.952259487051372	0.902744371923905	0.949660309052537	0.961319825959089	0.939304370855061	0.918119800941658	0.810287469456393
0.920950910961191	0.936405351145271	0.916267933834440	0.941305087473629	0.910773217061825	0.888914809729047	0.926498012967063	0.939569989100612	0.934781135960260	0.963193024316679	0.974849475758076	0.965727440677761	0.923471114083612	0.935979339737090	0.928928931024427	0.947120262411826	0.967549478621267	0.950258064291479	0.942299005900840	0.952096408532558	0.973762635439866	0.939866813530957	0.900868086195041	0.881553175446321	0.940301952008370	0.952319020924546	0.902824441415041	0.949690323649290	0.961297629055635	0.939277282717592	0.918184014889119	0.810256088027359
0.920865697392220	0.936535384958132	0.916308406864819	0.941311605513834	0.910805956073297	0.888970128016085	0.926445665769937	0.939561800539770	0.934809998956599	0.963131630542402	0.974866168589427	0.965728432250075	0.923520828784783	0.936102911519968	0.928949362185773	0.947077015343010	0.967630992135558	0.950228721591679	0.942209482934376	0.952021712372466	0.973836003714308	0.939841795051187	0.900901774361796	0.881615698256663	0.940368690211392	0.952383785504808	0.902856149227533	0.949715717050901	0.961371708196216	0.939288082463962	0.918176825113605	0.810214035330472
0.920888314439158	0.936601678769519	0.916443863383582	0.941334896045906	0.910834762525363	0.889073406842738	0.926495329671931	0.939539211113457	0.934733575090271	0.963016096249036	0.974824848724989	0.965646140502825	0.923483565533487	0.936184227829301	0.928954477434777	0.947049973865279	0.967653705099475	0.950240772247285	0.942156793499161	0.951925588461063	0.973966022714830	0.939774080173172	0.900956916202943	0.881672019889189	0.940390070810454	0.952506780142761	0.902834932665516	0.949763912684057	0.961434421412098	0.939353690425163	0.918108965043045	0.810091934095595
0.920950980246134	0.936813422889016	0.916541598465612	0.941234590099176	0.910786012777827	0.889131878366048	0.926465543626435	0.939628867151919	0.934670832783540	0.962896812800793	0.974697692841006	0.965737798168871	0.923491525949762	0.936305264531712	0.928877020167222	0.947041512809529	0.967641153511097	0.950289061798939	0.942184333288150	0.951842659362870	0.974018515639049	0.939769753925955	0.900993573876526	0.881650956035464	0.940467103626505	0.952547558599856	0.902837890495455	0.949828458355294	0.961421169096435	0.939418495811485	0.918072279644599	0.810041575432402
0.920947293526189	0.936845749388242	0.916517603243368	0.941187290588337	0.910847658543933	0.889167376541546	0.926410233048324	0.939663235010032	0.934687234160970	0.962887456652920	0.974581245407385	0.965739941783821	0.923440563488381	0.936271192414044	0.928807576442747	0.947088286003387	0.967645951064531	0.950316771228841	0.942180275658951	0.951899738776673	0.973986856475701	0.939713413669024	0.901024409729210	0.881658056004322	0.940507673160212	0.952598206250553	0.902927952182800	0.949859419632404	0.961391834401697	0.939410437496110	0.918020932327818	0.809992536737287
0.920905430540997	0.936819811046789	0.916433992635960	0.941124229759849	0.910750316734816	0.889205670903269	0.926410125596524	0.939738095209802	0.934670809073901	0.962904488449220	0.974500926630293	0.965684330155394	0.923392656164334	0.936268705497813	0.928765398599308	0.947083882415291	0.967662491048841	0.950411461449772	0.942098182569471	0.951863153721840	0.973921393252169	0.939741438002448	0.900986622869509	0.881600912781676	0.940513905540873	0.952606882196156	0.902865539141611	0.949844729911575	0.961338950006595	0.939377445191513	0.918070198267359	0.809941012459921
0.920929011823377	0.936710906418692	0.916401841407267	0.941142755571037	0.910606924263613	0.889267256911714	0.926372099688190	0.939700088753612	0.934674633260723	0.962845705999367	0.974546101823122	0.965567873790609	0.923491930591321	0.936161060358191	0.928812424098156	0.947020244103170	0.967686881085667	0.950457135321549	0.942161629635778	0.951833032871740	0.973891011060220	0.939669459862767	0.900979527554904	0.881546783482980	0.940568801425034	0.952630037383056	0.902791393271972	0.949864144961976	0.961284661706149	0.939388962851456	0.918147812398123	0.809898036788302
0.920869744751467	0.936494735386077	0.916415684348918	0.941142853072297	0.910563035641925	0.889160690391876	0.926401093015057	0.939659687281814	0.934631385363181	0.962830659570143	0.974479735264711	0.965378968222558	0.923544438207026	0.936152106466164	0.928833723780373	0.946962272170567	0.967768612521674	0.950382212601739	0.942193598865252	0.951854749324906	0.973949567624133	0.939697612807606	0.900944730249883	0.881378219642993	0.940547535426699	0.952568890452119	0.902758490580260	0.949874574857425	0.961277146931464	0.939279787500067	0.918165147287707	0.809798020837015
0.920762468254845	0.936346725140980	0.916424230905576	0.941147141754010	0.910505253393049	0.889016424581140	0.926387072546783	0.939507273882600	0.934533586761374	0.962878198787812	0.974383164233486	0.965362383739572	0.923499189226581	0.936086143397659	0.928832885540933	0.946910676231572	0.967883350791533	0.950267352353886	0.942207505253374	0.951831453083009	0.974068916302737	0.939731167264809	0.900918489890231	0.881293525435103	0.940544702043373	0.952493855693550	0.902764630187211	0.949753200279688	0.961267450297046	0.939251448429346	0.918120568640207	0.809766621252260
0.920693665663581	0.936237928014461	0.916378817380401	0.941099019413527	0.910494874343398	0.888998514566004	0.926338737296721	0.939344676841800	0.934563586797258	0.962924281187264	0.974308101818213	0.965306620289844	0.923583202190749	0.935976836305136	0.928819813713016	0.946826382927353	0.967853713753469	0.950127062170236	0.942088374390236	0.951772559495955	0.974143600420529	0.939736324868654	0.900776645207505	0.881198945290695	0.940624207652067	0.952397769319969	0.902722327461078	0.949641943650891	0.961174425199954	0.939211289418530	0.918062509497436	0.809777491595626
0.920645032170242	0.936077523759101	0.916447618477123	0.941106245020233	0.910528628582017	0.889021897002063	0.926354062961485	0.939237706843688	0.934500686959759	0.962956094380660	0.974234995736581	0.965183794741483	0.923671672421624	0.935881657489731	0.928841280971927	0.946857577044631	0.967803448272230	0.950035109173363	0.942029671064592	0.951800670348446	0.974231344610959	0.939672498550180	0.900748733480661	0.881184734523606	0.940671565849157	0.952481655386415	0.902730848742467	0.949620739305805	0.961112228554991	0.939161544011348	0.918037164266927	0.809749325848188
0.920628899390192	0.936048441920846	0.916461207252071	0.941029384261544	0.910426666334735	0.888958604610169	0.926324931104068	0.939179256737063	0.934428631060242	0.962994637398970	0.974150121338461	0.965253804882066	0.923766928553781	0.935826302220380	0.928806872575897	0.946876971503328	0.967653287403929	0.949997534621985	0.942062274184667	0.951757434045902	0.974120793960574	0.939698104762806	0.900717916833350	0.881098231092668	0.940740989407150	0.952511454294979	0.902722839148677	0.949573945702848	0.961119995443624	0.939184038878580	0.917923198384205	0.809798296842156
0.920552859471215	0.935876230645719	0.916464781556929	0.940976254603381	0.910367833302438	0.888873876143055	0.926320573221949	0.939085288825383	0.934359930871048	0.962919766018167	0.974126356114659	0.965317085973242	0.923741555706226	0.935686656840408	0.928724393105172	0.946955814414661	0.967489068348552	0.949912617263833	0.942001546065096	0.951720214509787	0.974059846578259	0.939657612830299	0.900728077671849	0.881041533713150	0.940814875521117	0.952523571658139	0.902660615424163	0.949520912796398	0.961174428073260	0.939301042133453	0.917787334309100	0.809757428122522
0.920443088391145	0.935759557598262	0.916564716318084	0.940881827773777	0.910219533667826	0.888831695057877	0.926249198928230	0.939120330320987	0.934254454143312	0.962796363186887	0.974088123260202	0.965381649164829	0.923657653338932	0.935741214009160	0.928618180316831	0.946987511501616	0.967350046136514	0.949834732744951	0.941885734478589	0.951514017526825	0.974051776201463	0.939643244193948	0.900611064292382	0.880988027739024	0.940830917761260	0.952493962545967	0.902457685357970	0.949426749021276	0.961129448391888	0.939268034915830	0.917723199822717	0.809723112861803
0.920443838244789	0.935740157221391	0.916636700852726	0.940860031952332	0.910203863994142	0.888817284629938	0.926138957987011	0.939056679237803	0.934119655544630	0.962686327685699	0.974171967084551	0.965313956911253	0.923731165880915	0.935761406070560	0.928471419619271	0.946918285141750	0.967207770211563	0.949856891823449	0.941824163115094	0.951406098202208	0.973982495351420	0.939487219578732	0.900528205730238	0.880983621983648	0.940865105948378	0.952513758911056	0.902298240826918	0.949359681555217	0.961068244646557	0.939204825371420	0.917682302435776	0.809654594313400
0.920458131699126	0.935702232922763	0.916754628938886	0.940799712362118	0.910254798009606	0.888814292461652	0.926059933832671	0.939014143417862	0.933985528922860	0.962594314320418	0.974045345758355	0.965240334156011	0.923797066054350	0.935894265618516	0.928339016930897	0.946865804608657	0.967127588083436	0.949886117134480	0.941789968334454	0.951298861740676	0.973992598210454	0.939468965515389	0.900438563171845	0.880987877081495	0.940767896544061	0.952510503688024	0.902184841886975	0.949436658437350	0.960955967962874	0.939074286087474	0.917651149030918	0.809606520792803
0.920376304315475	0.935709152069242	0.916815567328970	0.940889985683103	0.910220096584560	0.888845046447350	0.925995312542260	0.939027618443603	0.933934352368126	0.962622266190325	0.974001071559902	0.965298070310936	0.923805808226291	0.935963502110955	0.928307119458741	0.946747180344010	0.967090631961730	0.949888550864437	0.941789108896458	0.951295028663306	0.973969539205261	0.939515394139844	0.900408345994368	0.881070484911129	0.940699372531294	0.952541913844309	0.902217033780050	0.949465769391912	0.960847246126471	0.939075026825403	0.917671874933964	0.809583156971734
0.920310024809433	0.935768645810044	0.916760381954158	0.940967399313473	0.910245151245416	0.888880886430106	0.925951551674606	0.939056519251556	0.933958905026099	0.962621644297650	0.973998276823417	0.965326134396103	0.923811330005639	0.936032763597013	0.928353305302843	0.946679467432536	0.967078394249869	0.949800864214597	0.941708957810054	0.951298322128231	0.973863690877239	0.939603876060796	0.900364704116221	0.881110579457908	0.940651961566178	0.952579761165234	0.902306390647540	0.949481196582699	0.960830784190525	0.939125774716968	0.917674376465060	0.809637671751973
0.920321292219626	0.935788893080275	0.916734009895370	0.941020870827263	0.910320655794117	0.888952105236889	0.925956341534225	0.939032397036138	0.933915188605489	0.962603236103833	0.974011967842518	0.965314532715049	0.923779992098501	0.936000693636984	0.928394691653695	0.946697695205605	0.967115059091542	0.949774086506289	0.941659606781600	0.951294984458733	0.973872259339413	0.939643091451621	0.900366544600497	0.881111049445218	0.940654965414798	0.952677502232313	0.902339018883027	0.949556189207207	0.960884365607368	0.939223194060061	0.917630736299025	0.809627488991398
0.920384731295126	0.935934011116873	0.916705347900571	0.940916264478455	0.910289584031080	0.888961809145053	0.925921555567230	0.939107117011520	0.933871901485786	0.962592112964495	0.974011808131802	0.965421736606561	0.923823952168212	0.935944550326051	0.928357758060376	0.946770967411460	0.967094430834538	0.949758943599362	0.941735398122092	0.951261486116646	0.973861467688442	0.939700777018491	0.900365756703768	0.881104059645540	0.940777525238473	0.952635289789697	0.902383717002629	0.949632734243926	0.960935817654612	0.939318991722182	0.917571607530311	0.809641105187521
0.920446890339606	0.935944101092826	0.916650353635990	0.940834249022248	0.910319863599240	0.888967883933838	0.925913017137813	0.939121418006409	0.933973897710511	0.962675123918407	0.974039126108182	0.965410020087399	0.923773129624789	0.935768298892353	0.928324915534331	0.946949737221570	0.967078460882480	0.949783201849699	0.941768826448355	0.951401611863165	0.973895640757416	0.939693696848529	0.900413058843534	0.881219454306337	0.940854277752309	0.952522900045618	0.902443697357969	0.949697605410975	0.960976749141647	0.939271195782556	0.917591282299401	0.809680264830198
0.920424367778054	0.935894656870148	0.916671049149039	0.940753453865312	0.910231974763077	0.889002371774966	0.925992305496983	0.939163358968548	0.934077067107356	0.962771336299817	0.974104575222024	0.965273224815179	0.923739054858307	0.935670164294440	0.928359981416548	0.947049000183084	0.967123087712014	0.949907620964799	0.941784111845167	0.951473719890658	0.973964071366923	0.939705851957411	0.900486722857224	0.881235767940324	0.940910993484324	0.952415828826697	0.902445061711826	0.949686415367743	0.960959987143995	0.939160213483640	0.917679006659560	0.809691598848733
0.920538835951888	0.935909435192699	0.916817620616570	0.940736660620082	0.910185395379692	0.889022365727670	0.926043442256714	0.939136920851138	0.934163226093535	0.962754799595070	0.974267033122536	0.965179366613361	0.923867391527628	0.935551748194429	0.928425265777094	0.947081433252462	0.967118091007393	0.950020993203999	0.941920048111927	0.951516456196022	0.974033468673864	0.939624071256174	0.900559309000062	0.881226347689137	0.940999786869808	0.952359923688152	0.902455416500448	0.949665898190670	0.960957804601091	0.939113156021861	0.917782695026234	0.809711339850639
0.920637913756753	0.935970770153223	0.917005842651086	0.940693573472662	0.910245570857340	0.888933160343240	0.926148074328743	0.939189955953744	0.934240554700008	0.962791086592616	0.974319285576463	0.965093825404814	0.923903706463554	0.935580020409836	0.928420591938389	0.947079000218298	0.967108131540005	0.950043735695156	0.941990067096084	0.951592040084775	0.974123059103233	0.939620938172486	0.900591229026966	0.881144893382351	0.940951921984480	0.952279569283295	0.902493079582682	0.949685188160585	0.960941810945765	0.939042338054859	0.917808856208791	0.809729332413719
0.920648277516839	0.936049454644148	0.917101520481581	0.940719308947600	0.910347170312393	0.888876947717971	0.926186470729877	0.939192028391592	0.934291330038413	0.962936894627766	0.974380315491315	0.965172292270428	0.923861614750735	0.935586921944449	0.928387053315737	0.947014669433649	0.967218766978491	0.950035835672324	0.942088161615870	0.951707939922436	0.974164529202886	0.939609274991404	0.900669455371914	0.881153287065451	0.940839787525551	0.952237521878214	0.902529777827111	0.949620990695761	0.960918767400548	0.939055953090297	0.917791519307605	0.809734789917977
0.920661362065320	0.936151811085386	0.917086112546124	0.940783182439189	0.910486238596943	0.888922814333859	0.926200044921972	0.939281189017299	0.934376552489820	0.963049326460881	0.974441333739999	0.965230622142637	0.923939523616932	0.935573209601206	0.928390642193542	0.946844612928130	0.967280828610944	0.950022668935377	0.942097326637845	0.951748300980030	0.974084336230372	0.939587952737957	0.900639767210967	0.881204606509387	0.940743277734208	0.952195641823252	0.902530244750892	0.949599109156334	0.960877198706301	0.939065295946428	0.917794964265586	0.809738234521434
0.920771163254076	0.936202940584608	0.917132769467650	0.940940511999318	0.910566538287094	0.889064987358228	0.926239650397958	0.939383226777106	0.934406969932299	0.963134113551960	0.974493852180295	0.965215886592904	0.924006421554569	0.935682607051789	0.928483110840057	0.946774755763029	0.967320425656512	0.950036407181334	0.942204041406689	0.951866311338400	0.974030738761566	0.939532236467336	0.900632797143993	0.881298041103981	0.940695220725164	0.952302866046048	0.902533062109844	0.949716708831935	0.960887808692604	0.939009837653039	0.917830904144445	0.809738035688296
0.920916025170193	0.936427764088184	0.917008651747460	0.941026318134703	0.910442058733574	0.889089394252333	0.926217201085434	0.939493811140703	0.934516569827046	0.963225707779970	0.974515083498874	0.965331995663942	0.924101981771656	0.935816214845263	0.928558382258780	0.946709057023772	0.967287907350719	0.950081467032754	0.942393558586255	0.951961210843907	0.973819718359574	0.939612527962678	0.900594003058549	0.881254319244268	0.940649488215043	0.952446815408167	0.902585352137917	0.949854301066028	0.960911124485056	0.938996973714242	0.917776896057387	0.809802121090389
0.920976602070027	0.936436984258325	0.916875107443665	0.941109196387179	0.910442264337661	0.889066320188608	0.926237219216747	0.939420556884150	0.934614673347475	0.963258813308499	0.974539136693588	0.965398173512209	0.924075710110794	0.935811294693339	0.928651177528291	0.946763208031277	0.967247805266106	0.950017936341935	0.942485364866895	0.952078119489572	0.973678108547633	0.939637972465903	0.900635055697106	0.881227760858712	0.940621670785964	0.952560468557240	0.902678080271586	0.949905708107954	0.960978090572317	0.939099326890924	0.917730860463645	0.809755783831090
0.920971482290013	0.936512947912149	0.916848476790326	0.941149877332364	0.910410973926115	0.889103222542366	0.926281582702653	0.939453086575997	0.934642717663059	0.963264004077449	0.974529781003887	0.965453980510667	0.923942599182429	0.935858922777792	0.928729384436926	0.946814846620495	0.967258233828496	0.949976665141539	0.942424979264367	0.952063068236108	0.973655739948467	0.939744748768227	0.900633736139341	0.881204801428406	0.940603134242122	0.952600874276163	0.902745816005738	0.949825779716697	0.960961324052867	0.939040405250024	0.917802455386915	0.809703943511422
0.921022139251684	0.936670703654380	0.916888052375265	0.941194268225844	0.910459489793866	0.889134330427174	0.926255512376373	0.939417793238363	0.934660323026290	0.963258325938124	0.974626390955051	0.965413315266104	0.923905000863316	0.935784522901130	0.928788318328978	0.946782946840623	0.967291093539545	0.950003109675489	0.942403975461866	0.952115073599916	0.973637828664066	0.939688520136023	0.900584185666680	0.881268405383514	0.940721159707624	0.952595333721823	0.902764368666058	0.949749006273110	0.960912392576384	0.938977370511586	0.917867953390794	0.809634352622919
0.921045981929215	0.936745212486658	0.917049867217626	0.941070243352923	0.910503790708975	0.889144295077189	0.926241170271877	0.939450917397625	0.934668882684231	0.963267810962767	0.974577340354535	0.965352393426480	0.923900132690040	0.935724148955874	0.928782566633077	0.946858360999163	0.967323052452046	0.950080797176220	0.942395983558804	0.952140314841309	0.973682452701577	0.939716734121882	0.900489652534668	0.881320043376173	0.940779519053698	0.952495368339688	0.902703356844815	0.949865404228283	0.960836881836436	0.938874931650685	0.917884945885680	0.809630510463408
0.920980502149264	0.936796223601222	0.917199941792297	0.941040969537724	0.910365005163099	0.889222307161591	0.926168501652808	0.939490621173021	0.934678033344293	0.963334323571069	0.974624133579760	0.965292214288586	0.923938567847875	0.935668151705364	0.928748703020416	0.946902675034098	0.967376128505522	0.950182089820631	0.942433996704530	0.952171229016198	0.973721128682363	0.939766121270209	0.900416897102474	0.881438020167867	0.940865082384630	0.952421427635931	0.902675883387002	0.949906130272712	0.960873911111503	0.938861312676935	0.917892485662210	0.809612417990586
0.921020861687752	0.936900156696833	0.917247174370186	0.940991580647962	0.910295487725785	0.889317772715617	0.926069492514478	0.939561010985674	0.934725114410810	0.963336164589208	0.974718138013691	0.965200947385920	0.924025845121594	0.935728135666256	0.928766019214429	0.946881223195772	0.967468176000454	0.950248886329064	0.942366659204355	0.952175361163239	0.973669103441871	0.939818254415480	0.900328243124895	0.881564313458516	0.940906501392694	0.952365918397809	0.902593526018588	0.949904991161539	0.960989031777034	0.938927448668392	0.917833824185500	0.809562742068687
0.921130073146695	0.936937467543197	0.917375426389106	0.940969729480368	0.910244784533325	0.889451133263501	0.926078822314750	0.939599287703379	0.934687680242574	0.963286198732366	0.974794655987188	0.965104940148446	0.923994480002693	0.935732900073174	0.928797406970230	0.946890329498552	0.967479844396279	0.950314046853817	0.942332659703922	0.952142452738180	0.973695092690725	0.939876316953713	0.900343407546076	0.881689044898547	0.940894715410618	0.952373318758658	0.902468953235346	0.949944514704000	0.961113219654271	0.939041475897532	0.917754451954497	0.809428859463781
0.921254157274653	0.937135390956833	0.917448882142931	0.940834415187850	0.910163404852312	0.889559449629000	0.926044415774140	0.939718303642160	0.934660643267665	0.963235935553069	0.974815886344736	0.965147515239128	0.924014971748788	0.935811260731936	0.928741159980890	0.946945213142005	0.967421960890360	0.950369688411794	0.942351248751969	0.952117947931026	0.973667485197911	0.939981071616997	0.900374989229249	0.881783663138520	0.940925954958038	0.952345313307376	0.902397768783170	0.950033915781524	0.961198368474243	0.939157657435647	0.917726819030889	0.809369855340037
0.921277023639290	0.937155488753800	0.917395233405999	0.940754810660099	0.910232600647970	0.889628335214700	0.926064014461186	0.939722941751891	0.934754499405621	0.963289689908361	0.974830217288179	0.965114518684687	0.923962321081636	0.935808347143174	0.928699243378414	0.947070997527033	0.967371486872881	0.950317800706573	0.942307054010351	0.952239352054216	0.973678354098675	0.940029163053202	0.900446576685024	0.881857887791854	0.940918726659848	0.952338581479883	0.902465516769050	0.950090178749919	0.961272595252294	0.939198945998362	0.917689231976303	0.809329101023278
0.921240107058537	0.937133044908978	0.917294108919912	0.940675911631251	0.910196973447860	0.889695273874482	0.926127703905528	0.939732503373490	0.934784036623310	0.963362593044941	0.974851812613193	0.965083619885959	0.923920966357589	0.935870548714308	0.928706855394098	0.947129152863735	0.967333286277076	0.950332146973920	0.942175618300576	0.952269512931589	0.973707890749061	0.940097014020320	0.900418434533472	0.881835866566337	0.940930470142003	0.952340911301909	0.902439182174498	0.950096926551769	0.961299900480065	0.939211068003838	0.917707545676564	0.809296965725801
0.921261602565728	0.937038399528904	0.917267613614120	0.940749362254163	0.910129150014426	0.889777113522138	0.926079636711646	0.939650968212807	0.934786684179903	0.963287289822488	0.974925754907793	0.965027304789877	0.924038846473157	0.935849758331600	0.928757299163679	0.947096529219226	0.967289807308312	0.950332010383764	0.942164857540952	0.952232489970381	0.973761565062186	0.940051504665596	0.900352160779663	0.881797528821609	0.941024214133693	0.952347739231295	0.902400903031105	0.950135893472712	0.961314871426707	0.939237638473794	0.917730227132087	0.809248001544901
0.921182440475065	0.936914501060165	0.917299144189511	0.940791473795640	0.910120793032019	0.889674177653235	0.926098539451584	0.939626139582389	0.934740732751475	0.963191792914145	0.974868922628003	0.964908861664271	0.924063244173894	0.935928479769640	0.928742190982955	0.947085517790806	0.967331118139007	0.950260375442080	0.942113502672128	0.952209322686773	0.973872217873026	0.940091934000103	0.900301054525476	0.881656014546208	0.941022584348601	0.952287536590050	0.902367266536893	0.950185675604725	0.961331120744580	0.939142981544529	0.917666101620738	0.809148929006382
0.921051383507427	0.936888143525168	0.917324092672754	0.940814756723242	0.910106734908672	0.889504857780357	0.926042696967738	0.939518745782358	0.934610460344863	0.963164798716901	0.974774963624675	0.964958508309691	0.923951699928429	0.935947735109310	0.928671247647402	0.947047889251505	0.967459774277972	0.950155681694848	0.942073479944559	0.952123576573166	0.974002189503313	0.940114580915411	0.900246979405100	0.881577402478498	0.940989499500038	0.952192852739594	0.902353038742495	0.950115231920799	0.961261764106050	0.939139664097386	0.917584488753292	0.809087545662297
0.920976862732590	0.936878018033358	0.917270558456258	0.940762563417760	0.910067571493666	0.889441245124732	0.925938059075653	0.939437789145751	0.934593954207174	0.963163434426082	0.974729678448256	0.964959073531478	0.923969425326956	0.935915267262557	0.928560253157857	0.946977706656596	0.967488057923648	0.950064387485829	0.941964184819490	0.952032272894575	0.974049646698450	0.940095527487428	0.900098734666296	0.881509308779291	0.940962891332049	0.952079407671367	0.902258558149110	0.950047994153744	0.961137587877171	0.939123810098524	0.917517937266663	0.809062282066871
0.920905594960755	0.936773672293821	0.917328355111729	0.940732849990932	0.910049896485097	0.889424645025781	0.925896519664154	0.939405175539214	0.934503808851941	0.963170253409675	0.974682394614029	0.964840517934405	0.923997896920877	0.935921706124484	0.928503260741682	0.947069652628286	0.967464996963397	0.950032358391518	0.941879038720092	0.952021469714543	0.974100572805820	0.939982641836185	0.900099365471896	0.881519903111461	0.940901519241370	0.952114501003842	0.902202547174593	0.950043773402198	0.961045352385847	0.939100460436190	0.917496375732342	0.809011247763883
0.920864169098472	0.936777343281675	0.917327305621529	0.940582451099702	0.909879239945105	0.889310962340340	0.925807800608811	0.939439633893949	0.934448273605504	0.963212534825966	0.974650340330560	0.964862399136453	0.924051010809715	0.935959890436407	0.928411161546397	0.947160069317279	0.967378518538757	0.950053980189003	0.941894395164039	0.951967060393484	0.973994613959835	0.939944608960994	0.900066324393871	0.881450908488949	0.940884042067989	0.952091928699624	0.902190435478957	0.950019477291794	0.961019244291058	0.939160835074516	0.917383807697645	0.809049334035661
0.920837006612087	0.936626034383644	0.917315361251089	0.940458024867817	0.909765170009806	0.889171534895783	0.925808863406654	0.939411738991732	0.934420071348515	0.963161978513744	0.974680003943485	0.964915307490734	0.923969725722369	0.935847213199651	0.928323589312536	0.947332385790784	0.967280778017597	0.950028644598381	0.941883145434989	0.951948125885119	0.973953281914763	0.939851571172216	0.900100199107439	0.881404118114916	0.940888377740810	0.952109618761892	0.902164384409622	0.949976458453660	0.961052579753009	0.939298970615190	0.917274420455343	0.809017285206514
0.920811074143359	0.936540222703328	0.917396358802181	0.940309667960316	0.909570338477117	0.889109263967077	0.925786929949476	0.939502897329391	0.934368584099392	0.963069407062565	0.974692146620835	0.964977590809969	0.923840128080891	0.935883281649525	0.928245324119889	0.947443589134142	0.967202971928641	0.950014624770407	0.941853134774772	0.951798554731085	0.973944156351627	0.939796259820508	0.900017001428041	0.881328696061519	0.940871864999804	0.952108524116853	0.901995328294926	0.949888736379933	0.961053432309559	0.939286212603716	0.917238979417991	0.808977069313327
0.920900751696214	0.936545524472198	0.917465995622438	0.940292986769009	0.909546640840071	0.889091961410706	0.925732617928821	0.939497981841203	0.934290618255804	0.963018351132723	0.974823205773452	0.964929972180043	0.923887498256335	0.935921434007958	0.928172619164088	0.947441754629455	0.967102191948620	0.950095624301456	0.941904639501837	0.951757761628220	0.973866233561076	0.939623743915195	0.899997607436803	0.881324496207619	0.940961120399102	0.952148543492333	0.901887440376933	0.949820243032673	0.961064553787339	0.939263283366192	0.917240925946093	0.808902753875192
0.921036442312709	0.936509323097196	0.917542793653740	0.940219497615420	0.909643706358781	0.889071733817102	0.925765765958211	0.939480329833175	0.934239826092824	0.963034903722138	0.974768675591355	0.964886432312221	0.923986967578907	0.936057403994048	0.928114212884232	0.947490404364474	0.967042907792000	0.950199434782339	0.941995313141879	0.951760613950533	0.973867257902993	0.939608723819713	0.899996685911777	0.881266687705862	0.940961165612542	0.952164639251872	0.901878082943202	0.949876395731085	0.961007885367540	0.939187753985664	0.917270203398773	0.808863693505350
0.921033571276837	0.936483267389671	0.917550396112856	0.940291039338152	0.909675062673195	0.889105011563716	0.925827539868906	0.939437897593047	0.934267898186695	0.963122962116169	0.974824314070314	0.964948275545196	0.924098285115304	0.936144997251641	0.928152018568289	0.947417662938322	0.967006414947166	0.950266443164552	0.942086625506562	0.951823310401060	0.973796847527653	0.939687893034480	0.900103392241318	0.881270981366240	0.940991450503636	0.952243744957863	0.902014711442817	0.949885624266197	0.960994166246357	0.939258162378928	0.917356417772805	0.808865113654136
0.921020902856746	0.936472767132423	0.917463657434231	0.940348026253566	0.909781055700012	0.889171810943425	0.925905802542968	0.939383407655348	0.934332636298680	0.963135253955369	0.974926316371803	0.964944855139748	0.924202565454815	0.936235194773976	0.928250981137944	0.947335087533580	0.966994086510459	0.950213811639119	0.942018821024235	0.951863023746349	0.973642438750014	0.939817974295113	0.900211280495660	0.881242240422644	0.941008533023883	0.952331881391346	0.902148568180311	0.949873656335687	0.961107709587774	0.939395921681926	0.917387489731362	0.808924826469316
0.921041517330581	0.936381506738165	0.917419528879616	0.940387581015599	0.909929016176059	0.889291194303848	0.926041090428926	0.939272204830205	0.934322035454470	0.963093168363482	0.975013909572568	0.964933190633098	0.924245922875684	0.936244338221625	0.928331784151055	0.947270659868555	0.966996514273060	0.950181655479732	0.941915982146909	0.951843122033261	0.973625462524674	0.939888908639386	0.900323332192909	0.881205988997565	0.941016755276711	0.952460799052073	0.902187517599392	0.949873913675470	0.961288414601088	0.939572140920570	0.917355042491809	0.808903379566476
0.921066143563902	0.936414843251379	0.917372301332761	0.940253530195803	0.909949356447408	0.889334234961570	0.926029426831201	0.939242224881624	0.934246276993334	0.962976861338616	0.975006698991509	0.965053608978914	0.924363967443448	0.936241008173935	0.928342753001126	0.947242672353099	0.966952314888058	0.950146160020768	0.941883110051032	0.951744685091255	0.973603810069268	0.939983674919614	0.900322948267310	0.881183357432133	0.941124687022742	0.952475532305476	0.902228910778690	0.949876198502483	0.961418995329133	0.939736507190671	0.917231589012820	0.808878968767826
0.921071775980518	0.936320671341834	0.917294174859410	0.940199414430961	0.910015406638497	0.889352335689817	0.925972589517786	0.939188694892017	0.934231166142173	0.962920924534686	0.974980658960306	0.965091904671687	0.924409139615391	0.936114618076064	0.928346218411526	0.947307876715147	0.966915781789517	0.950121318502444	0.941828618806772	0.951761367608132	0.973683278048790	0.940007984442203	0.900303476548679	0.881273044869215	0.941177907557159	0.952439124611128	0.902257266422777	0.949876728578106	0.961484813943706	0.939720279466837	0.917170472634101	0.808898466570649
0.921002102018590	0.936196769095473	0.917275199745837	0.940202300983223	0.909924163474051	0.889401652905635	0.925982506782713	0.939176056404836	0.934192233387054	0.962895468630085	0.974955333901191	0.965023691112306	0.924383633286915	0.936023893106737	0.928395249833634	0.947297349929333	0.966944304886421	0.950178812965235	0.941759057911122	0.951716704681863	0.973797631151653	0.940046363155240	0.900300811676370	0.881283303437301	0.941225597969478	0.952419640295018	0.902214899549858	0.949793521932589	0.961439649498489	0.939611783641873	0.917167189092858	0.808872770886387
0.921060930408519	0.936158657766521	0.917337949834513	0.940317535048080	0.909857058695481	0.889443308617588	0.925944733349692	0.939107622573653	0.934157945905651	0.962772953338959	0.974996598633508	0.964991735615463	0.924476617955927	0.935862827602752	0.928443119641074	0.947231009462406	0.966941506530773	0.950247743588151	0.941802721472436	0.951633457685645	0.973920867489313	0.939949758413892	0.900329803187453	0.881273441292475	0.941286413889492	0.952428097888031	0.902172842040540	0.949742793074951	0.961369258682186	0.939549652507818	0.917199403136091	0.808841704181156
0.921113294806739	0.936189547764180	0.917463909746646	0.940398698492508	0.909852295652885	0.889341067435297	0.925948884247132	0.939155311712001	0.934110538007097	0.962700506815935	0.974971336544526	0.964949228016190	0.924483921035224	0.935874001330283	0.928407208471616	0.947181737497665	0.966959791058561	0.950251415162724	0.941819504174714	0.951584925357662	0.974010075594265	0.939967668232023	0.900297808418954	0.881183160077966	0.941222217533999	0.952396824468757	0.902162238475902	0.949767376810865	0.961304704515248	0.939450053719448	0.917186432501604	0.808799816991093
0.921082749128646	0.936243635310791	0.917528743583984	0.940484322867011	0.909875141417841	0.889244606506214	0.925952196501731	0.939195159973172	0.934075923086198	0.962749806116514	0.974961844358639	0.965062868183547	0.924433387728099	0.935885499162879	0.928359069748123	0.947115299341233	0.967118548854523	0.950217313069341	0.941857180706140	0.951592692298959	0.973981017804985	0.940002471511460	0.900374244705987	0.881209956725929	0.941139611371353	0.952362893742048	0.902179727712386	0.949717457898286	0.961228547940141	0.939411759865382	0.917211053557111	0.808720749042113
0.921055925101433	0.936342072527943	0.917499698263366	0.940554274259520	0.909999030124677	0.889240535717291	0.925967647290292	0.939325247021393	0.934147989473074	0.962798923224580	0.975006653791728	0.965117799895103	0.924512316987912	0.935826567716397	0.928335796010952	0.946978826890834	0.967202127380057	0.950189748656803	0.941817084695159	0.951580279606017	0.973802607674058	0.939979713422108	0.900372531310830	0.881265293363421	0.941087595302674	0.952298376949538	0.902181604857706	0.949720465228615	0.961166809129979	0.939369479107758	0.917262953723683	0.808647012920378
0.921106645024873	0.936345007812562	0.917572485682105	0.940646095881471	0.910046936287149	0.889297913992438	0.926068485823805	0.939458270504007	0.934167067762071	0.962860445626852	0.975067804831704	0.965061898482190	0.924590551017367	0.935832807993000	0.928400728001124	0.946939523706810	0.967294819158829	0.950221387143850	0.941894296824986	0.951656016945298	0.973671527421005	0.939921901741246	0.900399888200604	0.881321319138251	0.941054811954834	0.952339734385704	0.902198599072268	0.949822807307347	0.961151784398852	0.939261949912347	0.917336033813783	0.808594049872497
0.921187378899787	0.936495364359881	0.917479253578415	0.940627795362101	0.909901440629787	0.889197377745082	0.926138320912935	0.939580887545718	0.934275719035779	0.962970395195939	0.975082289314234	0.965092826353402	0.924698046033220	0.935849263562311	0.928484945637548	0.946879187276860	0.967319404576171	0.950299839937331	0.942064078154868	0.951731796809185	0.973396477472610	0.939994015666449	0.900403586897593	0.881221320883147	0.941010447316234	0.952371783895463	0.902284512047211	0.949930255437193	0.961155513755847	0.939219220588209	0.917329896433001	0.808615152335160
0.921215977510279	0.936463206795589	0.917358513464626	0.940620910775712	0.909864451436824	0.889101888242214	0.926200009354307	0.939466874994987	0.934361810744184	0.963021474027344	0.975125088144347	0.965079916331434	0.924696564475426	0.935772837051546	0.928564680298766	0.946916571664918	0.967325545444094	0.950287315085364	0.942196916377059	0.951866502873707	0.973246895131461	0.939972465655981	0.900485987164846	0.881137836195358	0.940975503425920	0.952373669707397	0.902410706674598	0.949908795056628	0.961235383819430	0.939280511121593	0.917325665173097	0.808541744079359
0.921198639543689	0.936479585385929	0.917330669419352	0.940591566087268	0.909787133664285	0.889108089241790	0.926284285594958	0.939463080738844	0.934399932776845	0.963059102239724	0.975133196911005	0.965077254643337	0.924582081086514	0.935766339775595	0.928642543753664	0.946953392636836	0.967309917934168	0.950252726689058	0.942206282248857	0.951884350704145	0.973191520198659	0.940050157871062	0.900558932284174	0.881058229212987	0.940936568850499	0.952358287479957	0.902507435557345	0.949762823621930	0.961297142902118	0.939203420259912	0.917453114221224	0.808467265392679
0.921237752115331	0.936592854288782	0.917319769383765	0.940639558659140	0.909898462949489	0.889067612451132	0.926294502980492	0.939408800232146	0.934432088820966	0.963092538975728	0.975212144434349	0.965057264903535	0.924546507534896	0.935698642065628	0.928737251764439	0.946892819256550	0.967308442622118	0.950249967006129	0.942234003174133	0.951960743204940	0.973148691349455	0.939953469875013	0.900608326476336	0.881053141928529	0.941006531608818	0.952346071052611	0.902557400226999	0.949617368713939	0.961324750361210	0.939143266521187	0.917591001798418	0.808396289874876
0.921208082634683	0.936663592841695	0.917397507126876	0.940609571980891	0.910087043600806	0.889003451029687	0.926326225250577	0.939391103545954	0.934463036118861	0.963111685554700	0.975113276202345	0.965058757193280	0.924530552509985	0.935708217351049	0.928738853771072	0.946925355887434	0.967314043449523	0.950267930289996	0.942276157726433	0.951985087508736	0.973182076748793	0.939972371194274	0.900606010834995	0.881040227937388	0.941014507346269	0.952280868407855	0.902546326507108	0.949660615313261	0.961294575926569	0.939060432234873	0.917645708987739	0.808400755961865
0.921088246827328	0.936735626777075	0.917476650418852	0.940683880389045	0.910091976364773	0.888972815353452	0.926315907543392	0.939367061967204	0.934494568375894	0.963140613765457	0.975096531281439	0.965114555038527	0.924546369201332	0.935765285264663	0.928696308392797	0.946927990131727	0.967372135915263	0.950285263341567	0.942346801089411	0.951988174734321	0.973249077267982	0.939965076851885	0.900658093577555	0.881089375957698	0.941055924597127	0.952313198789651	0.902584904001926	0.949690832992243	0.961298446725579	0.939059817951975	0.917697601236344	0.808406145613886
0.921029961783501	0.936865372695694	0.917484613976230	0.940724659416962	0.910139398537689	0.888987849958946	0.926286056598066	0.939374016331107	0.934542336575789	0.963091403982033	0.975138303403885	0.965118621610297	0.924602393757664	0.935908805068679	0.928705399843013	0.946870890278484	0.967482519213182	0.950239553663577	0.942282033607428	0.951927005226402	0.973272441299591	0.939928805567026	0.900659556885243	0.881161586207984	0.941072040711940	0.952370964985440	0.902592773263642	0.949707023416439	0.961400705119461	0.939108176264627	0.917657229505012	0.808382891514685
0.921092699374944	0.936924624519318	0.917588371296645	0.940777001488047	0.910187432379064	0.889019084430108	0.926364410240364	0.939361873272279	0.934472618839490	0.963008130845443	0.975144659687704	0.965076794145069	0.924547243302654	0.936014273875260	0.928720924113085	0.946847305357477	0.967543706574916	0.950256319215237	0.942270509765218	0.951851675655344	0.973364221541181	0.939852681423932	0.900693496998673	0.881223935461639	0.941046161951428	0.952465955606835	0.902576423812914	0.949731452279809	0.961496315143384	0.939210333183470	0.917588298176794	0.808276370963133
0.921201999980905	0.937161565664471	0.917679922164703	0.940714531544719	0.910175952706798	0.888951788317060	0.926360758026440	0.939459849891474	0.934425706321176	0.962922657906200	0.975059216915286	0.965223990539168	0.924536796056324	0.936143029690619	0.928683555946199	0.946874024616509	0.967566065591013	0.950326949214692	0.942345110387280	0.951792923758246	0.973397439356998	0.939821581655487	0.900714798235261	0.881202944910743	0.941077174081307	0.952497718655432	0.902610817831750	0.949770950665265	0.961492449439344	0.939311060803525	0.917548144591850	0.808232700800180
0.921258733105542	0.937222657423203	0.917658575093251	0.940731768297975	0.910278869832610	0.888876037372223	0.926353003811946	0.939486854768487	0.934464575546625	0.962947658013511	0.974993315841145	0.965317589394976	0.924468423234178	0.936104439272983	0.928653252900731	0.946952869706253	0.967594577268601	0.950375913732500	0.942402950198449	0.951878132509662	0.973378131386888	0.939738589898066	0.900742828654377	0.881212422473704	0.941057560610412	0.952549581448893	0.902734579568967	0.949756930763722	0.961465862930148	0.939333078615077	0.917514521762331	0.808208092996731
0.921285301495336	0.937205166204108	0.917583885042670	0.940741734542793	0.910234688582660	0.888815499329910	0.926406732846471	0.939547053983575	0.934479732663846	0.963023308419528	0.974968582145009	0.965348450300854	0.924402223200143	0.936097357632196	0.928655072484193	0.946978807358837	0.967631199725185	0.950475049134370	0.942362847358065	0.951888264508170	0.973309838748539	0.939700898551042	0.900733091674474	0.881157120014477	0.941009106610503	0.952563582541959	0.902712692289661	0.949694294411634	0.961412813670911	0.939328766663671	0.917599482886623	0.808179380973186
0.921350289787012	0.937104382951454	0.917540060697467	0.940830272097334	0.910154969168228	0.888778518756514	0.926404474789846	0.939490471712015	0.934516964375502	0.963003671013013	0.975070594293381	0.965325203110716	0.924479777773140	0.935997490956480	0.928728370539609	0.946937631079696	0.967667298504521	0.950518614355213	0.942447101560877	0.951882507140391	0.973284525361214	0.939571667282389	0.900765019450728	0.881107524838573	0.941006070356811	0.952577416322289	0.902683055372136	0.949680949562631	0.961353468006579	0.939363024788968	0.917715577451900	0.808155031737753
0.921320659100558	0.936919151357630	0.917534695522506	0.940879222042150	0.910181160437493	0.888614967003870	0.926478461725293	0.939431351395700	0.934516102758759	0.962995267898690	0.975063080438084	0.965208275200509	0.924493443928505	0.935977965413916	0.928748983634213	0.946899090258355	0.967751987441441	0.950449199442309	0.942484063916233	0.951923407647363	0.973359123581204	0.939585445590379	0.900796187144029	0.880930132087007	0.940915946224409	0.952512400165157	0.902689677160884	0.949665314609706	0.961343345768232	0.939266168061029	0.917747078406713	0.808078523122239
0.921236411771124	0.936809412098607	0.917512812871821	0.940924022291472	0.910158251600495	0.888430604029220	0.926494901556345	0.939256117605457	0.934443080350736	0.963032274515367	0.974987395322136	0.965253216052325	0.924413905227428	0.935901916356540	0.928742850777438	0.946842357537543	0.967865983051543	0.950344512476543	0.942491443098089	0.951895996318951	0.973507755903490	0.939625516438883	0.900811543271588	0.880834974268729	0.940840315663306	0.952417702285927	0.902715332174591	0.949520584723736	0.961330059742464	0.939253755227580	0.917715939240451	0.808047985483418
0.921181371050207	0.936738525382257	0.917434706162486	0.940913926821728	0.910178626724753	0.888382031437156	0.926444561053542	0.939075463840162	0.934468651866781	0.963051493935022	0.974915218463529	0.965224617305741	0.924473974565765	0.935781609506727	0.928711963280498	0.946745983021928	0.967861487392831	0.950213849713281	0.942344432649226	0.951833685183525	0.973623181901939	0.939657683290473	0.900719086892281	0.880723668439496	0.940843255178909	0.952306460164677	0.902688623231638	0.949394064743787	0.961241918137378	0.939241942980710	0.917656077167708	0.808056761174467
0.921132405010585	0.936595261284674	0.917458804645138	0.940952173762668	0.910220659654606	0.888379203301086	0.926434100940525	0.938951300449380	0.934375270467481	0.963054068110566	0.974827888784079	0.965124941633002	0.924555704603799	0.935680481289597	0.928703536167186	0.946762903796092	0.967832247317477	0.950116033041740	0.942249168874616	0.951847789592378	0.973754721483448	0.939632718664031	0.900737909888470	0.880691718403661	0.940825779959136	0.952363862292936	0.902701002197555	0.949359016237495	0.961178884583490	0.939213976131614	0.917633062469806	0.808051406479179
0.921111954939601	0.936577125280831	0.917441510982075	0.940898303835112	0.910125906280983	0.888300646216218	0.926367057189520	0.938879025828115	0.934282023264884	0.963061014328375	0.974719356053688	0.965199749869210	0.924655958194137	0.935632740899384	0.928653794607214	0.946764959453346	0.967705520760184	0.950064190417717	0.942246897090584	0.951790070011972	0.973685929603281	0.939686770876416	0.900735083354382	0.880593848918547	0.940849967658467	0.952377787424787	0.902696977635640	0.949299311469315	0.961180809930221	0.939257833592210	0.917505410936658	0.808129282146166
0.921031046080928	0.936401958098471	0.917404926549055	0.940851375649394	0.910060686678532	0.888205643395243	0.926344119531636	0.938757403137286	0.934186577276883	0.962942048821078	0.974682260584832	0.965269318204516	0.924645541963564	0.935499928805316	0.928571950989245	0.946825580534704	0.967548168898125	0.949949204184093	0.942167015475884	0.951731777714192	0.973679705978903	0.939680403831690	0.900760258947608	0.880535290915123	0.940898120177227	0.952375667755593	0.902613461171070	0.949215518361676	0.961219074247957	0.939379532514660	0.917343547221828	0.808116556578031
0.920924143154019	0.936274687413705	0.917457754532410	0.940777886427281	0.909905831726357	0.888148266323666	0.926257165871314	0.938770364094649	0.934071499495636	0.962781702222310	0.974623112706761	0.965329302646069	0.924562398130766	0.935544913964151	0.928455115470233	0.946834895304672	0.967410892623004	0.949837959884338	0.942022942270609	0.951497656942574	0.973708145332774	0.939693621257673	0.900664402699243	0.880476065001519	0.940903861313887	0.952343789159527	0.902394687153453	0.949056986876107	0.961165162089619	0.939347338119012	0.917251716558342	0.808094069036913
0.920929838952631	0.936248711078550	0.917511050870011	0.940793541433469	0.909904924765197	0.888095393161395	0.926140668154109	0.938684456628659	0.933927383974340	0.962610986890572	0.974671555360338	0.965261919044350	0.924645278435089	0.935550607450411	0.928297907347686	0.946735150859694	0.967279214212534	0.949845694785905	0.941939454607784	0.951351050053013	0.973663581252898	0.939578892059269	0.900595867012359	0.880470962864468	0.940941209160190	0.952362440216385	0.902216648650443	0.948910648409797	0.961115693194660	0.939276693391101	0.917173042844390	0.808034512225590
0.920969660135387	0.936207412975877	0.917623175714072	0.940759831968040	0.909976347911016	0.888071131445486	0.926049854110704	0.938595549809320	0.933775960402630	0.962468182262706	0.974510605408265	0.965203016652460	0.924713977223349	0.935651180773347	0.928149845020571	0.946633387524035	0.967215186808857	0.949882380633970	0.941885520317944	0.951212154578926	0.973696225616600	0.939593061457371	0.900520474834206	0.880467894103585	0.940841254582466	0.952363442659332	0.902098915003164	0.948905040224528	0.961020128140245	0.939126856564022	0.917090832225021	0.808010725721248
0.920902704262581	0.936213867333033	0.917649316010012	0.940871687354286	0.909965620007247	0.888094775356567	0.925988787977029	0.938555526083524	0.933715726501762	0.962465073339955	0.974434226411958	0.965284345383150	0.924741081011198	0.935694244634340	0.928111816603041	0.946476260695212	0.967190655003487	0.949908076027265	0.941861992581402	0.951176200041871	0.973690177195364	0.939673187406537	0.900502370423827	0.880539907797058	0.940748181084322	0.952385477493601	0.902129170472793	0.948837781130384	0.960934288434602	0.939114428343719	0.917081667231177	0.808013231519436
0.920832326638471	0.936262756199070	0.917550927360529	0.940962673460413	0.910021445706250	0.888127941168924	0.925941895742614	0.938529008200607	0.933733753330424	0.962440730501509	0.974408845918973	0.965326185189202	0.924770683633075	0.935738280143165	0.928136672730529	0.946366447502067	0.967183735987685	0.949848698694738	0.941757831921718	0.951150040410445	0.973566817889574	0.939789661844003	0.900468869997054	0.880551437837713	0.940663454746987	0.952425022421243	0.902205160850298	0.948780020471812	0.960954431285162	0.939160725330192	0.917042776945297	0.808091167982537
0.920817797068828	0.936268606107936	0.917477971287056	0.941020963437646	0.910108294112198	0.888202338119288	0.925943779742758	0.938454641932824	0.933662003100943	0.962381126406927	0.974394007072788	0.965309028294657	0.924754103156071	0.935684919249600	0.928173482687895	0.946341902835987	0.967223028480604	0.949819211239605	0.941679520029529	0.951116014818621	0.973553360997665	0.939845970553214	0.900478415596064	0.880509529886243	0.940642051486684	0.952511881208919	0.902212891030012	0.948803775402779	0.961026834700250	0.939249749288492	0.916976366449443	0.808102240749706
0.920842338733332	0.936404413580252	0.917411515004500	0.940918859658369	0.910108491861237	0.888230490002038	0.925888920317722	0.938492308837973	0.933599876849614	0.962315397225949	0.974358139408411	0.965413539365306	0.924825972537287	0.935632161824406	0.928147950618094	0.946402343307627	0.967211811292786	0.949788483033866	0.941720883304482	0.951046313918329	0.973523573585118	0.939914943959052	0.900469383279822	0.880465668186973	0.940742367035430	0.952476065502675	0.902256302254048	0.948853227107269	0.961095573765532	0.939345692226006	0.916893093253571	0.808137478747054
0.920862678450557	0.936400433309863	0.917330831264878	0.940849683531208	0.910182955994163	0.888256487438804	0.925876671088410	0.938457612042011	0.933690165829168	0.962351769863534	0.974340511495545	0.965402599227512	0.924808188703598	0.935460035737544	0.928140904276979	0.946559689359331	0.967196606121960	0.949788060440442	0.941752306001771	0.951142825632282	0.973539671406590	0.939919665794793	0.900503059646450	0.880557441743238	0.940787620134818	0.952359782227290	0.902338430327599	0.948895521981227	0.961156926127961	0.939302624954141	0.916903035459347	0.808207066917267
0.920799892088792	0.936330786889463	0.917315207883941	0.940804336323823	0.910162804811035	0.888320153824675	0.925969966738589	0.938445139479804	0.933800584526508	0.962425409059718	0.974356429970346	0.965267842893632	0.924809138667325	0.935357081411626	0.928202479642094	0.946643923109477	0.967225755455507	0.949861440199282	0.941772893581809	0.951194633017991	0.973599363204087	0.939945265467042	0.900569797515723	0.880551452645827	0.940833678978093	0.952270632960061	0.902379036429527	0.948861625313761	0.961134854427589	0.939199162827094	0.917001732300709	0.808242016606913
0.920861809072079	0.936295544462507	0.917415692506779	0.940832546094523	0.910163826948796	0.888346014366808	0.926028417215114	0.938366370537898	0.933906760609314	0.962406022690066	0.974463276498289	0.965184940113385	0.924945979196661	0.935244918639637	0.928295125945056	0.946689581459465	0.967210057948961	0.949942142499436	0.941913905016593	0.951232501743336	0.973678498401673	0.939849993265723	0.900646616112654	0.880515675504055	0.940921399480996	0.952241305341364	0.902416737887258	0.948823108425016	0.961120320958653	0.939163543696560	0.917118500553168	0.808297403946076
0.920897476265794	0.936297642054096	0.917566105822215	0.940853031492024	0.910259335653033	0.888257658509922	0.926153586071412	0.938381251627562	0.934001592630337	0.962422807838575	0.974478008565831	0.965106225230219	0.924972432007954	0.935272653956909	0.928321268377903	0.946713987668500	0.967183956618228	0.949953622099174	0.941981196149881	0.951298006411719	0.973795654799659	0.939842548165667	0.900694816165254	0.880400256796666	0.940859673604305	0.952186431802791	0.902482695658305	0.948832523235320	0.961091474724918	0.939108620772981	0.917147953292141	0.808362361820134
0.920857480163918	0.936329361709943	0.917630022934527	0.940920337059015	0.910366908576800	0.888181028553886	0.926226895175161	0.938356978918821	0.934050303041730	0.962541308939595	0.974533509092993	0.965206975698040	0.924923251444959	0.935265843890292	0.928310493664163	0.946695652309669	0.967273756230808	0.949949678014637	0.942081077331309	0.951407450952263	0.973846205554503	0.939829044183454	0.900785071817719	0.880374089951111	0.940720142852295	0.952158891324105	0.902541479291819	0.948750625008223	0.961039590535665	0.939128780692230	0.917152059661516	0.808405867119136
0.920834754346535	0.936399684408183	0.917606704388705	0.941009625857800	0.910523337316144	0.888199240366669	0.926256983096714	0.938432612010188	0.934148010126879	0.962621110029760	0.974596823108052	0.965288240429113	0.925004318250551	0.935222511148591	0.928330975397747	0.946559851721687	0.967315756839072	0.949933647922637	0.942093728882138	0.951454845765281	0.973763582814236	0.939809485166210	0.900764856529562	0.880400734005111	0.940584072782412	0.952123651305294	0.902568431805263	0.948714041484015	0.960991524333320	0.939138811585163	0.917169136571906	0.808452693018311
0.920910325591643	0.936424570683348	0.917653657433014	0.941171250552373	0.910615287910102	0.888303850222579	0.926307961091486	0.938543173264389	0.934183112547462	0.962685545638974	0.974648214117850	0.965285561726234	0.925076043845062	0.935297563359789	0.928439549030727	0.946511346049219	0.967325741556117	0.949955749966446	0.942207991064238	0.951580319381385	0.973699573217399	0.939750898330569	0.900765287774022	0.880468831658564	0.940495200948471	0.952226312738842	0.902596028567467	0.948826606835534	0.961000235739797	0.939076740344751	0.917232751025810	0.808485035790090
0.921003209830073	0.936637852653735	0.917541789932421	0.941234426747931	0.910487607332618	0.888300596349162	0.926283988421361	0.938666763906144	0.934295584317123	0.962747221702767	0.974665972165846	0.965413849291995	0.925169385529558	0.935388228747382	0.928529550979057	0.946452415517328	0.967287077369523	0.950005081554581	0.942415209506527	0.951669899593448	0.973470753146386	0.939828531785415	0.900737928330448	0.880413915748166	0.940423916087523	0.952348953867637	0.902691286505408	0.948980071223125	0.961023053266041	0.939063329921709	0.917195023945004	0.808579696104070
0.921032047854296	0.936650847399462	0.917420322556902	0.941295041807387	0.910487931753908	0.888240184134783	0.926305271676017	0.938603015158929	0.934387487244621	0.962767259341652	0.974689679017231	0.965491780700562	0.925145160758089	0.935350526533250	0.928636021153054	0.946496328948471	0.967265652280316	0.949945886583482	0.942523283971639	0.951776149652801	0.973329331596223	0.939842323557216	0.900774207136862	0.880371177421079	0.940364535146919	0.952432771719027	0.902819863391956	0.949053031458916	0.961103674795134	0.939163463228777	0.917152322683618	0.808566235002565
0.921024951284746	0.936739112589897	0.917392671672280	0.941311579374976	0.910464952949447	0.888231159171458	0.926350370817698	0.938643970161943	0.934396186942327	0.962786974598770	0.974692823558472	0.965560074313033	0.925017586624232	0.935362672747475	0.928725942566034	0.946533298423363	0.967294068059553	0.949912347917478	0.942485916288973	0.951755356022028	0.973304657728706	0.939938602151628	0.900776180232825	0.880315056608770	0.940332109259403	0.952446455776376	0.902925700600832	0.948992026865778	0.961115233839931	0.939099537480930	0.917240777888196	0.808533226389224
0.921100507451629	0.936906121426005	0.917424821883240	0.941353482784750	0.910547084699771	0.888189377237246	0.926343670415395	0.938623299816982	0.934403410021503	0.962812508319905	0.974787053811390	0.965541445288285	0.924998519290009	0.935254621477874	0.928817330039270	0.946484759761949	0.967359606559745	0.949938721916677	0.942494620772392	0.951815550080026	0.973297792304702	0.939869003416689	0.900740852851584	0.880328829800498	0.940435616845022	0.952397806871804	0.902991799245068	0.948927889972238	0.961103331676723	0.939023678217574	0.917318098317454	0.808477085338622
0.921167872454854	0.936998993932781	0.917585444566205	0.941243145173656	0.910652734272990	0.888127645113870	0.926341541323823	0.938660531746123	0.934420125118476	0.962839960653801	0.974755001813278	0.965499764887123	0.925006202398208	0.935155865358395	0.928835370723980	0.946512848336162	0.967445588477395	0.950009636951023	0.942523918027415	0.951858445984551	0.973353484386925	0.939924699247646	0.900663197688755	0.880318467373021	0.940492595563704	0.952245286418614	0.902973672691937	0.949004564265879	0.961058922441276	0.938907786967642	0.917352524702638	0.808474940574473
0.921148612634817	0.937081315629122	0.917719224365190	0.941241102844143	0.910578966482051	0.888130567195773	0.926294755352659	0.938706970888922	0.934439401959362	0.962925654751813	0.974827977998127	0.965456620039246	0.925062106189389	0.935053589067902	0.928821592761568	0.946505579444984	0.967554130254150	0.950116502107597	0.942619936022685	0.951900732062838	0.973418154790355	0.940014661676487	0.900608292179890	0.880387827135495	0.940570331208635	0.952128594170195	0.902967847431541	0.948991972998127	0.961093580117544	0.938878562102422	0.917392700060561	0.808450773547830
0.921241942052471	0.937220768356099	0.917754531599407	0.941227345531349	0.910566319210667	0.888186194760975	0.926201982141500	0.938799111299708	0.934515880543876	0.962934368083804	0.974927832119291	0.965367782460952	0.925154206002910	0.935059777033410	0.928866983759583	0.946433465162767	0.967701423125123	0.950189077440084	0.942612203968143	0.951913523207882	0.973404237851790	0.940102796238250	0.900542192483118	0.880503844554845	0.940608979843091	0.952036984557887	0.902914774150731	0.948949468424047	0.961200042544995	0.938920535250531	0.917343066198835	0.808399259519650
0.921402618445411	0.937291941137312	0.917880514412763	0.941251310426317	0.910565623089959	0.888301029821504	0.926238935715653	0.938861716212355	0.934493572166349	0.962888899566854	0.974975930911490	0.965257439324143	0.925119720366856	0.935012348319291	0.928912269776263	0.946409808036688	0.967750043230132	0.950262702649779	0.942623863397735	0.951890596374875	0.973461992782776	0.940191890385022	0.900576048140949	0.880656597967479	0.940597232135421	0.952028253403576	0.902843481249969	0.948956971934166	0.961306569887949	0.939014186407046	0.917290285205224	0.808252985632752
0.921570588820866	0.937524926669893	0.917956968571902	0.941158880183535	0.910546526295091	0.888411793121398	0.926233050318550	0.939020646582098	0.934500250475373	0.962831133257625	0.974951037031043	0.965295848229674	0.925114544989192	0.935061842158880	0.928865973035028	0.946453528535690	0.967719974516741	0.950341636554248	0.942680807672510	0.951867976966630	0.973442724587119	0.940316422402332	0.900636754816766	0.880783297181270	0.940623562775242	0.951981819556485	0.902825986378511	0.949014582282790	0.961363536256772	0.939132916441281	0.917249144051269	0.808171777742083
0.921649961284301	0.937585909470105	0.917916651268745	0.941115493012221	0.910682065868799	0.888488971486701	0.926279796792922	0.939052741609222	0.934615345473368	0.962881657284521	0.974915636811199	0.965250680338479	0.925047698840028	0.935046296982544	0.928813212656578	0.946580136022389	0.967688902907156	0.950317117892256	0.942683332470769	0.951995974956020	0.973429716663791	0.940371650630368	0.900738081256302	0.880872120568777	0.940632194580439	0.951960625493823	0.902935181691768	0.949063661191502	0.961410333831449	0.939188567940046	0.917236906246813	0.808116304753673
0.921658089863533	0.937596309882785	0.917825353323174	0.941067634996795	0.910681323389829	0.888565149533891	0.926347431656598	0.939064633135311	0.934671476116839	0.962952862306823	0.974885862080997	0.965207367867784	0.924995006312287	0.935102378932064	0.928823904956626	0.946644240572343	0.967678122156402	0.950338501217443	0.942600078499737	0.952042013709088	0.973397661138149	0.940447680829300	0.900765565386651	0.880842689116099	0.940667503197357	0.951945451857805	0.902948473294968	0.949044700855717	0.961425022129268	0.939220836667305	0.917292237068640	0.808066651864864
0.921692160143710	0.937509268053702	0.917805618198593	0.941163149225584	0.910632597377724	0.888643922021887	0.926306895767309	0.938979467085284	0.934688060540297	0.962896951710382	0.974939881441504	0.965163669502011	0.925121981317780	0.935068958279021	0.928877000543778	0.946613975995822	0.967671770576183	0.950327052438800	0.942628393518844	0.952010371808067	0.973391763621521	0.940423529536803	0.900743191161485	0.880783890835811	0.940792349900756	0.951945471483063	0.902933328370118	0.949050945624242	0.961416510431099	0.939269392981786	0.917371155815952	0.808006477057010
0.921601553593524	0.937369097646154	0.917834185128055	0.941207156726199	0.910635603789090	0.888569896812874	0.926332942416768	0.938943631890714	0.934661707741166	0.962810818814938	0.974874109086111	0.965053861585439	0.925152523626676	0.935109163919539	0.928879588849847	0.946586713312091	0.967753540552985	0.950233143770966	0.942614761104690	0.951994239243602	0.973435122831013	0.940491859111216	0.900717434711856	0.880612285966268	0.940840447581529	0.951884515560023	0.902914189109668	0.949084029606581	0.961407323082699	0.939189032041517	0.917354699456555	0.807904703844782
0.921448846731962	0.937325309349058	0.917837604549395	0.941207368479544	0.910585180147439	0.888428510832767	0.926301365472422	0.938830171804749	0.934532168827811	0.962787592135352	0.974781843747304	0.965113318444114	0.925059713286514	0.935114364159570	0.928825313629991	0.946529557942007	0.967896865236601	0.950096064041393	0.942599271427415	0.951925165289183	0.973523415602274	0.940532770241465	0.900683744300269	0.880514459487305	0.940838243122130	0.951782215468423	0.902907518924189	0.948990535038192	0.961322680839631	0.939187430609774	0.917311117955742	0.807844911525896
0.921360869528375	0.937297527847796	0.917781512629867	0.941143688470354	0.910529090272275	0.888406037410966	0.926211082219381	0.938759504755660	0.934534207705329	0.962774701777010	0.974744522717722	0.965101676621434	0.925082145840922	0.935065255784073	0.928746744546267	0.946437987964405	0.967931874455483	0.949971098531363	0.942501895685669	0.951831727654577	0.973564341945899	0.940532288123789	0.900561511078243	0.880453123020494	0.940842542356143	0.951651880866708	0.902794377753095	0.948909946926528	0.961189862869414	0.939170426155067	0.917262894107258	0.807810012569061
0.921276027081709	0.937176999678548	0.917823658021823	0.941089487046186	0.910518663944360	0.888449615838474	0.926186437462928	0.938743786300334	0.934447090302997	0.962763762718067	0.974717048496994	0.964965418764278	0.925118609742164	0.935040805013543	0.928720004061971	0.946496915528167	0.967926636159600	0.949914744690050	0.942426503678172	0.951813296918026	0.973617838578216	0.940439786077598	0.900568963976064	0.880501342340972	0.940807974729220	0.951674378443965	0.902726420366356	0.948920517948019	0.961084762054558	0.939135332986334	0.917271518391132	0.807731912862985
0.921219097462315	0.937167505951986	0.917800964628292	0.940915963087922	0.910345985795362	0.888411100536872	0.926104459224452	0.938802447105822	0.934372623804756	0.962784300077162	0.974705814156581	0.964976287720150	0.925174012266996	0.935034461109545	0.928645111744509	0.946557664281272	0.967851692662761	0.949924519808690	0.942457045548021	0.951742981483365	0.973511740314003	0.940413272341476	0.900532790357699	0.880475739986438	0.940801988062813	0.951631825200592	0.902697034684635	0.948912666917788	0.961058813035694	0.939175682535583	0.917169978229165	0.807737027336545
0.921189371140152	0.937013619419418	0.917767494407411	0.940759789464192	0.910221645085384	0.888335406033054	0.926098280255358	0.938798565703191	0.934316185053557	0.962712063303108	0.974749534753920	0.964995232633812	0.925094921344126	0.934875357925320	0.928549279267267	0.946712940959934	0.967753964339328	0.949880107569082	0.942445850957053	0.951694905262918	0.973466058966103	0.940337669244220	0.900556084553532	0.880481461132091	0.940814928344595	0.951633980972372	0.902640638848478	0.948893368439013	0.961080754304613	0.939282083379000	0.917069559423904	0.807653767044749
0.921169766326920	0.936919412646920	0.917826439229004	0.940572996786377	0.910007575918152	0.888329272006789	0.926052749797363	0.938906626732331	0.934249338298591	0.962600621475744	0.974765870659531	0.965022400867185	0.924968659408906	0.934863907629587	0.928469881549492	0.946832381233935	0.967676844492448	0.949855234687255	0.942411689415235	0.951525224087136	0.973427716346027	0.940302330130911	0.900474202352904	0.880455789821725	0.940808385888448	0.951623785654323	0.902451004239564	0.948828048728890	0.961082718682232	0.939233286713394	0.917049171938343	0.807550148573903
0.921260655102113	0.936916328068007	0.917871518137728	0.940512566948823	0.909980112880231	0.888363713091131	0.925990711097001	0.938915723956066	0.934186643650668	0.962516527179970	0.974887413998162	0.964925632113019	0.925025895882678	0.934860268077584	0.928410210034334	0.946853209759232	0.967570315904104	0.949940536554991	0.942459253350287	0.951486860665903	0.973295363560144	0.940138357771942	0.900441204318695	0.880475216659585	0.940906529472907	0.951631055374584	0.902350327605545	0.948773820659974	0.961087990212892	0.939171557999985	0.917064211520131	0.807412983367073
0.921390709637619	0.936854916696968	0.917941630630886	0.940407363506873	0.910093689410753	0.888371254243233	0.926004308269717	0.938920837790471	0.934146438115125	0.962499265372422	0.974795494011732	0.964824325195115	0.925137704836501	0.934952301638814	0.928378430052863	0.946909468345557	0.967504166317232	0.950048500229108	0.942531093283144	0.951487414908992	0.973225974960152	0.940129016507358	0.900408525457715	0.880457536501905	0.940910288280340	0.951613925942557	0.902367160803340	0.948850452207353	0.961044297988772	0.939058515456453	0.917096689537305	0.807319110219855
0.921366758232154	0.936787142509332	0.917938009171650	0.940435206141418	0.910121995054340	0.888414940918977	0.926069598994166	0.938905742222568	0.934201204330421	0.962554057356451	0.974813586892925	0.964854792963943	0.925256883452295	0.935007286299950	0.928433276237033	0.946851872232020	0.967439851986281	0.950120826774738	0.942608070995687	0.951532652603867	0.973114834197392	0.940191916437116	0.900469526832491	0.880490855425776	0.940942972897698	0.951660592995356	0.902530501437593	0.948875871679283	0.961045770508439	0.939090566444597	0.917198988976516	0.807269484889341
0.921326498282148	0.936729850772926	0.917831026245108	0.940438555688873	0.910214425965072	0.888479106692244	0.926130540401532	0.938886928023653	0.934300325598000	0.962555261654733	0.974881681398052	0.964821927692166	0.925371233429119	0.935093987258740	0.928555314901015	0.946754407678350	0.967395623491236	0.950095063251198	0.942550655326471	0.951562834947739	0.972945985445761	0.940306215391534	0.900549124810014	0.880493628170542	0.940962552079207	0.951725379899158	0.902688985324189	0.948877947917299	0.961164982901379	0.939186222692938	0.917250649909350	0.807284657592125
0.921322283827381	0.936594274206400	0.917759575306163	0.940450091619416	0.910354119407216	0.888599100864492	0.926272374214008	0.938812032437232	0.934321614519409	0.962505879586912	0.974957832101449	0.964785360224028	0.925427265395021	0.935101944362926	0.928656367503039	0.946685325726677	0.967359646478549	0.950102841998463	0.942467813822789	0.951554317481407	0.972927325231136	0.940365519091222	0.900641001280711	0.880479270483171	0.940984072708409	0.951815315879255	0.902761267938834	0.948923579403813	0.961314879824733	0.939325652805663	0.917252482666033	0.807244962762563
0.921319529042888	0.936609331989818	0.917688337780585	0.940289591898704	0.910362737344103	0.888672030314094	0.926284491569364	0.938831094493460	0.934276752097179	0.962381753284223	0.974976325407261	0.964902459761419	0.925524578320002	0.935090321599917	0.928676948229179	0.946645678019316	0.967274763447875	0.950090850241321	0.942449710718292	0.951458944543592	0.972912992591195	0.940463247434746	0.900642458466901	0.880491995047899	0.941085319121439	0.951792294039365	0.902827934143979	0.948962749143961	0.961418469294874	0.939465792695139	0.917155391431647	0.807222469549567
0.921318941506307	0.936524211797216	0.917613545491729	0.940224063158048	0.910430654709326	0.888702745735249	0.926246804257964	0.938814643074164	0.934310220864159	0.962321962067522	0.974981793144235	0.964940404418553	0.925556707653565	0.934949250392751	0.928673161709567	0.946679901341639	0.967212862354084	0.950096483137425	0.942406075572768	0.951501797972235	0.972996274319858	0.940504676887070	0.900627526825454	0.880603501095903	0.941119637539701	0.951730915963211	0.902870591088820	0.949007877367032	0.961470084323794	0.939424546337758	0.917103221672898	0.807252925773831
0.921252497792608	0.936404058554135	0.917608753468086	0.940214279254729	0.910361432218970	0.888734162584836	0.926257428231402	0.938804604867104	0.934318373928583	0.962310898216542	0.974982843873127	0.964882306116586	0.925495158841541	0.934838799915567	0.928723606559659	0.946645033392658	0.967228501764229	0.950176745908916	0.942341807412898	0.951496199947890	0.973116574320220	0.940566073677635	0.900615550061684	0.880624506764124	0.941148734175725	0.951685916319540	0.902850634897595	0.948947804103798	0.961425307723564	0.939287891216872	0.917114577366917	0.807238083845717
0.921318983603098	0.936365093835173	0.917699088630611	0.940312226770646	0.910300131969256	0.888751137955064	0.926231640266439	0.938733640959943	0.934331321626214	0.962217185196964	0.975055087302107	0.964852147655610	0.925547681270495	0.934666493067730	0.928768709316939	0.946573051301974	0.967224882353484	0.950275616100076	0.942391729739193	0.951445038771968	0.973255944745220	0.940473319547976	0.900619296425056	0.880636256331336	0.941173381506806	0.951682469416327	0.902834567992397	0.948912684497678	0.961344858493979	0.939194214487788	0.917166956919574	0.807218698051579
0.921377324626330	0.936402042907044	0.917842741403808	0.940375576089900	0.910307264261069	0.888634856523225	0.926256327716552	0.938799734158591	0.934341452390876	0.962184958665772	0.975051651866065	0.964812273339991	0.925514308231109	0.934658110040051	0.928724025040616	0.946526079114198	0.967245530412049	0.950300815001380	0.942395193850502	0.951428716312586	0.973358019392689	0.940471187440287	0.900586408970780	0.880571311283490	0.941077291050354	0.951630286012478	0.902840993597644	0.948958949110974	0.961290190761153	0.939073415330378	0.917154604636824	0.807195009491078
0.921364983485333	0.936472798266918	0.917926765793481	0.940439714651125	0.910316385992195	0.888540399136993	0.926272295709962	0.938855399161816	0.934346174643778	0.962271556686411	0.975051888629691	0.964926718554831	0.925421686734190	0.934648042493392	0.928653516306730	0.946461137193800	0.967412890597197	0.950287981280682	0.942430922507005	0.951459393946732	0.973342382661541	0.940469021179065	0.900665957009904	0.880620152745848	0.940950848348020	0.951574048392909	0.902859890152451	0.948938650018828	0.961222491576814	0.939010128723389	0.917188119313114	0.807150242337670
0.921362303905837	0.936585101733245	0.917923410138045	0.940474205521328	0.910425405262824	0.888537284056720	0.926273129353354	0.938999339755664	0.934443342942097	0.962338365138550	0.975098373952078	0.964980676113312	0.925437062608540	0.934562239286282	0.928626942108772	0.946326395861154	0.967500967413026	0.950292290098927	0.942389256221429	0.951456788685102	0.973179918647644	0.940414045589226	0.900664037089568	0.880696318027866	0.940857607539369	0.951466928807087	0.902855259074294	0.948976489296563	0.961169793385507	0.938944206090933	0.917232194532731	0.807126262967682
0.921459806355429	0.936596130483222	0.918011142471955	0.940532376174053	0.910467259526083	0.888585851763159	0.926364108688247	0.939154433425273	0.934466802995739	0.962409393949055	0.975170698141178	0.964904460367733	0.925462433598206	0.934536391654447	0.928681280948852	0.946291254290803	0.967585318995443	0.950344284468443	0.942455812984456	0.951539383159913	0.973044520041139	0.940324545908047	0.900684629835765	0.880782783308938	0.940799794974093	0.951464300751684	0.902882491431938	0.949109226671710	0.961171520596224	0.938811186858912	0.917315410606966	0.807115341477124
0.921594685103155	0.936756663423915	0.917931870102786	0.940471134562677	0.910318125359261	0.888489056734663	0.926428737283374	0.939307998358617	0.934573322576913	0.962514553808150	0.975186666980874	0.964922639231783	0.925526916594614	0.934519180719742	0.928771127778084	0.946219628224173	0.967609983365652	0.950446712083847	0.942620779094147	0.951613052579712	0.972764256368907	0.940362093550020	0.900702864050714	0.880724597684047	0.940747221830848	0.951468614135783	0.902983130848404	0.949233920435145	0.961186186202386	0.938731426495714	0.917302506281074	0.807181138867628
0.921674667220486	0.936746224733217	0.917822668353739	0.940416234114127	0.910283769639310	0.888366316351976	0.926509749867662	0.939208292395799	0.934668108872675	0.962579801206378	0.975235855516554	0.964870506574831	0.925498564000814	0.934416646481775	0.928862615487308	0.946256467664629	0.967605999189399	0.950443244178359	0.942761725536565	0.951743918887629	0.972604417850814	0.940307812722700	0.900811196155869	0.880662903984596	0.940703352422975	0.951430662546366	0.903115204757298	0.949217638551168	0.961259748180763	0.938765201675062	0.917298758633674	0.807150662981727
0.921706107131167	0.936784571897306	0.917805016200136	0.940353619518750	0.910232118633528	0.888339584682640	0.926617052911122	0.939231962936594	0.934712291639286	0.962628849496796	0.975257262982286	0.964855917790220	0.925360435445719	0.934409451060081	0.928978210484959	0.946300239208261	0.967590312944987	0.950415838928114	0.942784731903314	0.951777576544835	0.972549410413578	0.940359213492654	0.900932178962392	0.880610080723423	0.940674006816996	0.951384830333187	0.903248424154820	0.949067539840180	0.961314503729339	0.938661197945055	0.917434182632539	0.807121302966848
0.921768566517843	0.936911895040624	0.917806377176285	0.940386787306660	0.910361225244700	0.888258189536797	0.926649303463694	0.939182856241638	0.934755276872941	0.962672410402588	0.975361310776766	0.964839069183255	0.925329551456033	0.934341121158033	0.929098931378879	0.946244627893676	0.967600736618892	0.950433399199954	0.942828110283488	0.951875289696424	0.972527874872649	0.940249216418098	0.901038210517299	0.880605424894164	0.940779416352823	0.951367926299555	0.903323082044480	0.948911645055888	0.961318628821782	0.938596191239067	0.917586780829184	0.807100298274001
0.921745645739245	0.936988891320824	0.917890655023476	0.940344000175576	0.910562398828626	0.888182064226857	0.926689317095950	0.939153077228006	0.934782444197762	0.962714786373933	0.975287335418065	0.964874139886755	0.925317650998326	0.934320173222566	0.929129600517575	0.946290463414955	0.967620279360029	0.950462821259968	0.942856337061001	0.951906431386802	0.972607724061631	0.940244785753908	0.901075934018946	0.880573987122879	0.940830617099723	0.951298425175220	0.903323276399499	0.948921029962573	0.961248317329623	0.938503901782020	0.917643536776477	0.807127573974562
0.921616186539266	0.937064694741050	0.917978939390609	0.940396831540377	0.910557289305265	0.888166000548856	0.926668808796886	0.939099155792272	0.934791891301539	0.962728565900119	0.975282776032280	0.964967576813111	0.925345311404915	0.934354045521039	0.929096164998156	0.946322359575153	0.967670052006040	0.950476140352166	0.942905735725406	0.951892739295961	0.972729501407350	0.940213505035234	0.901151134011187	0.880619160836357	0.940915212695282	0.951343174809450	0.903375912889809	0.948940889612642	0.961225175891897	0.938502543466033	0.917694254123342	0.807164837969683
0.921521032028749	0.937191528296303	0.917999770442676	0.940406128405154	0.910564937193671	0.888203038448952	0.926570877799349	0.939087107441131	0.934821093360962	0.962665138829782	0.975302299171047	0.965000574357384	0.925396568224426	0.934486338965261	0.929119977682085	0.946279759699543	0.967761936920307	0.950443291118149	0.942812426723101	0.951818609508415	0.972818596252706	0.940162814702106	0.901163275752294	0.880682680335296	0.940965953563782	0.951421611535816	0.903380772656325	0.948957934947554	0.961304890208626	0.938538578854178	0.917645948997749	0.807166444111172
0.921538846645097	0.937248298329587	0.918114739671089	0.940435114417655	0.910572397949246	0.888287252465307	0.926585740502555	0.939066970098864	0.934729050649566	0.962544024710397	0.975257531547173	0.964951623998554	0.925353251103894	0.934575340416780	0.929104322592567	0.946264837986515	0.967789310129775	0.950445505901508	0.942758782297476	0.951715064268020	0.972961058542356	0.940082111806391	0.901184990820049	0.880755925961016	0.940973564782167	0.951547872475930	0.903329982135682	0.948998823808297	0.961368200651798	0.938624765092291	0.917576311408786	0.807078802277594
0.921590422859801	0.937472104090730	0.918189963700645	0.940343435798988	0.910499210287111	0.888333283307631	0.926516729563924	0.939178198836896	0.934659384100942	0.962420250335425	0.975112230073117	0.965084379675391	0.925348548037924	0.934705021756266	0.929013454762537	0.946288311177618	0.967777714637394	0.950486011292729	0.942776606181213	0.951622586331083	0.973020296566166	0.940065628613455	0.901186964940801	0.880767601319987	0.941037905613240	0.951594035068758	0.903314024797311	0.949073111948873	0.961339666284063	0.938713941498519	0.917513164026132	0.807066401589636
0.921596693675892	0.937517611927306	0.918142351163081	0.940307574006577	0.910535082871550	0.888343738941801	0.926430370425615	0.939233124691099	0.934683609421097	0.962396133586097	0.974983326407879	0.965120505097656	0.925285674771104	0.934685510614398	0.928924763829449	0.946349228294957	0.967781099568894	0.950512279908338	0.942779637432731	0.951677228984665	0.972996452066551	0.940004064721643	0.901182318937212	0.880804390399200	0.941048111481793	0.951658004618706	0.903394739229400	0.949119826919696	0.961289996160524	0.938721181083074	0.917457995725949	0.807061744269211
0.921560383193619	0.937492714787337	0.918045385408710	0.940244744476625	0.910429566143952	0.888348348443992	0.926398612106431	0.939328366291213	0.934679927805954	0.962418390693395	0.974881460595769	0.965093013484694	0.925226313637359	0.934689696885161	0.928867316117299	0.946358048013596	0.967794812935399	0.950593179689441	0.942695878334007	0.951658268029834	0.972926743850289	0.940008161044240	0.901139697015769	0.880770713947484	0.941028391142553	0.951678105113409	0.903341395386363	0.949103012564282	0.961233331742698	0.938698114672502	0.917507452346443	0.807042712075921
0.921564801597108	0.937360602425127	0.918009895606939	0.940265843380250	0.910295002609549	0.888369223792292	0.926335627903311	0.939308431928495	0.934698897952000	0.962357601978015	0.974911903568082	0.965012427618915	0.925337133380257	0.934590869761673	0.928906520178173	0.946314065505390	0.967817757795920	0.950628726490003	0.942761949225737	0.951630528807583	0.972900446468409	0.939919192200588	0.901120592015286	0.880728640890105	0.941069299452045	0.951698662837275	0.903272550904438	0.949131278899190	0.961165960646392	0.938706639213623	0.917604174287135	0.807015198884112
0.921497132268103	0.937136232232311	0.917996926004029	0.940253187824308	0.910283160962639	0.888239017744397	0.926366263919677	0.939271098562997	0.934698790213678	0.962338004416619	0.974835982174493	0.964836562908992	0.925391787263530	0.934587761849788	0.928927860175572	0.946265595698845	0.967897145430964	0.950553407304427	0.942795927188683	0.951667016672785	0.972956135113175	0.939932494791046	0.901101954875815	0.880565546524511	0.941039493687728	0.951641920459928	0.903252314991916	0.949155434794216	0.961162487554643	0.938597408497195	0.917635637765293	0.806921419908915
0.921369038472647	0.936987842668425	0.917976056202127	0.940242677932386	0.910227259398441	0.888087680739728	0.926366795293899	0.939117672028604	0.934634090928275	0.962376971808740	0.974708340788715	0.964835102590637	0.925356310705066	0.934518837137464	0.928930133714559	0.946222611177753	0.967999315044513	0.950437658818760	0.942812361365284	0.951643266102834	0.973074511608022	0.939957038748624	0.901089424936618	0.880481965093080	0.941026846857853	0.951563178408543	0.903272474218660	0.949040534342664	0.961162438914043	0.938565153071877	0.917614723976682	0.806859716288868
0.921285757951118	0.936861009490296	0.917908922673851	0.940192642089600	0.910235975424602	0.888065186754306	0.926311581208011	0.938959434300231	0.934686090610364	0.962414698948443	0.974608215510626	0.964793780339351	0.925438076666698	0.934410412251980	0.928937200724175	0.946140706768677	0.967974653156825	0.950304063113636	0.942693919068124	0.951583274351937	0.973154967085366	0.939966250122615	0.900957715786089	0.880379244316793	0.941092469513734	0.951464784529671	0.903249223547497	0.948935338662061	0.961091571036544	0.938519941134127	0.917548215350495	0.806835592691749
0.921233096594512	0.936675908531648	0.917958276077206	0.940209125146634	0.910293569380622	0.888086005459873	0.926319198379392	0.938853626796326	0.934631315334132	0.962431844472539	0.974510415775947	0.964677164630243	0.925528344835371	0.934321056421649	0.928962686260129	0.946173961644924	0.967915677279318	0.950218385936109	0.942638984458796	0.951611689019675	0.973249217845851	0.939920103248325	0.900938425413152	0.880361673654055	0.941123262319875	0.951540990956126	0.903280435266171	0.948918530383747	0.961053850962122	0.938454998484778	0.917544224716720	0.806770169664800
0.921212520849513	0.936631328250848	0.917955833595260	0.940128640265674	0.910212851631735	0.888013948085621	0.926281595608024	0.938799026029470	0.934572776561194	0.962462276222276	0.974405313603726	0.964754142702111	0.925633505996116	0.934269552246674	0.928939374406856	0.946191402742126	0.967763747069122	0.950191660800576	0.942675896206316	0.951586972886576	0.973151539418360	0.939949059932365	0.900926155080427	0.880268391613932	0.941182201167782	0.951575108023782	0.903308300204500	0.948873657726143	0.961066990570479	0.938460784915125	0.917427042391095	0.806780949967667
0.921146885524614	0.936452728317529	0.917939770419950	0.940068472857557	0.910165288868966	0.887918158989797	0.926289363102909	0.938706750099316	0.934511873327767	0.962394816635345	0.974370516781545	0.964816244372927	0.925622471538185	0.934142148650824	0.928872110460371	0.946267945350503	0.967583742826841	0.950124050265646	0.942633861432182	0.951561817938294	0.973113957066770	0.939912899377639	0.900951126337868	0.880198063173721	0.941235658344086	0.951589098761791	0.903283073740218	0.948826988275750	0.961126449184998	0.938553826656797	0.917301098946308	0.806679507148942
0.921070164500310	0.936313895506852	0.918022330249366	0.939974987973912	0.910022118354187	0.887873229432439	0.926224300215026	0.938754039533964	0.934410482625298	0.962289734581055	0.974332652977484	0.964877215200364	0.925532629079082	0.934209211832399	0.928777732185376	0.946313111911903	0.967435222676442	0.950057928109743	0.942544492841440	0.951374112361978	0.973128889195359	0.939910086775613	0.900869955447479	0.880136529883783	0.941234988278340	0.951586259616717	0.903100736589644	0.948739032985293	0.961089112377102	0.938509845772575	0.917244888986791	0.806553169149655
0.921091513369470	0.936270376233519	0.918093037599827	0.939968924150901	0.910023183198925	0.887854640653964	0.926132371967241	0.938711890330033	0.934289033545472	0.962189202154969	0.974410596845734	0.964827130646945	0.925606428531159	0.934242522518689	0.928644085291017	0.946266789558459	0.967295447775671	0.950104276782894	0.942519125850470	0.951276802890304	0.973103474691221	0.939770467591132	0.900817113246188	0.880122349522521	0.941246202153800	0.951623955924318	0.902955717012359	0.948692404358932	0.961022346004833	0.938426622713778	0.917218056732391	0.806369201048363
0.921133619301135	0.936212928982878	0.918205707618736	0.939908184606164	0.910097108519859	0.887855081871848	0.926067678406339	0.938698648229022	0.934179623554296	0.962109508794275	0.974272586560255	0.964770907290906	0.925659732194316	0.934359162339329	0.928520417153094	0.946234520369613	0.967228010856775	0.950159812170805	0.942509244793159	0.951194617299349	0.973146533360320	0.939769879120640	0.900757665201011	0.880130506292370	0.941125635158744	0.951639154420302	0.902875156523592	0.948791550250383	0.960911650702007	0.938285474099824	0.917195403246327	0.806196763380317
0.921067719362392	0.936206602205191	0.918265662268400	0.940000025402196	0.910073686658879	0.887894250903966	0.926035234851434	0.938743925325578	0.934155056011907	0.962146265134663	0.974215111340335	0.964857711869925	0.925675236591537	0.934412594042039	0.928499214227382	0.946141474284094	0.967194785545645	0.950182907740110	0.942532941886214	0.951206151767643	0.973168536041775	0.939818656166220	0.900752564279625	0.880224138223761	0.941025990431261	0.951677790567184	0.902938093867698	0.948835611381342	0.960812969864747	0.938280052693352	0.917240035315311	0.806055710143750
0.921011968618347	0.936246690583013	0.918200108367975	0.940076874230678	0.910119297087842	0.887938007731861	0.926014367631506	0.938806250577572	0.934228627764839	0.962172036468046	0.974217800580853	0.964899437020926	0.925693644005096	0.934480649383614	0.928565552520246	0.946089511825012	0.967187540305384	0.950117989834327	0.942472431549627	0.951240785572592	0.973113541185601	0.939913729485708	0.900743137305700	0.880272083444147	0.940950573707746	0.951731708416780	0.903048831646972	0.948870463819183	0.960815420335427	0.938323756326042	0.917252625921945	0.805983972929045
0.921030433926067	0.936243906490280	0.918158816491320	0.940133460111271	0.910214163257860	0.888032305595716	0.926055913642025	0.938813614806442	0.934213604933982	0.962175127401911	0.974234882424372	0.964886982692319	0.925670892565173	0.934451561219595	0.928617562600419	0.946122422798607	0.967229784196250	0.950104449954435	0.942449973800438	0.951262227953547	0.973159839368884	0.939957031532719	0.900786652474084	0.880294001896007	0.940946197232991	0.951832510676095	0.903089904295168	0.948964403742932	0.960896272488813	0.938407671521113	0.917246057476351	0.805845983214921
0.921077803973970	0.936382040522354	0.918114977709909	0.940035989467231	0.910210763924329	0.888078937864035	0.926036921818115	0.938929087310449	0.934197150999152	0.962180440752155	0.974239504768423	0.965009818759697	0.925731364274956	0.934402579098008	0.928596472299760	0.946215253311553	0.967221239246019	0.950090490637940	0.942522212220766	0.951245377300727	0.973186722301358	0.940011799519877	0.900808219767059	0.880312495808530	0.941078564571070	0.951801679921671	0.903152857731072	0.949069233437869	0.960973832774858	0.938503869058273	0.917206261720461	0.805752222803720
0.921114644872653	0.936396388376797	0.918042661517120	0.939963376498172	0.910274056901856	0.888102657276507	0.926053106788846	0.938963301308102	0.934332186343640	0.962268707653054	0.974274872039097	0.965013516378477	0.925696274714509	0.934223181113450	0.928579175758828	0.946413680587493	0.967214697449092	0.950112273619277	0.942564028724565	0.951399257846887	0.973263680437462	0.940002932576777	0.900870515040703	0.880447153191824	0.941150273470656	0.951701858194221	0.903241155851246	0.949162185139140	0.961049305575906	0.938449705287549	0.917242985688012	0.805681722348006
0.921079432943564	0.936335885678218	0.918048440783075	0.939906927006184	0.910218251543665	0.888149166024604	0.926134009644147	0.939014288318240	0.934461795655481	0.962385941362051	0.974337407150247	0.964890527780076	0.925679407140124	0.934097742337188	0.928638021893676	0.946525633244602	0.967260682080743	0.950210270255102	0.942572318112448	0.951507633378929	0.973355334606989	0.940007679110487	0.900962436408505	0.880469957542644	0.941211515028105	0.951603943834919	0.903276179364913	0.949161792448115	0.961063897238443	0.938326068527568	0.917349277012296	0.805577491047216
0.921171106969363	0.936318822854491	0.918177097601124	0.939906152881663	0.910172029690445	0.888175117012208	0.926183465631110	0.938981120324637	0.934561493245162	0.962393096494180	0.974487695140289	0.964816330522799	0.925834749017295	0.933963570410670	0.928720945579877	0.946566599098164	0.967254033746275	0.950308563274905	0.942698090348004	0.951558013796180	0.973453355089789	0.939914371237877	0.901047810666692	0.880443893559564	0.941307455822803	0.951557789630584	0.903296950305466	0.949146364683229	0.961079741959145	0.938258562779709	0.917472381646241	0.805492373057132
0.921263636303609	0.936352042166398	0.918350158507276	0.939874704566542	0.910240506310426	0.888098242734073	0.926276950896400	0.939026791371045	0.934653344666921	0.962443016594090	0.974542303588242	0.964734438523470	0.925886764124901	0.933992530184079	0.928726841080084	0.946562463877182	0.967244556945714	0.950331140941850	0.942737616442032	0.951651734250722	0.973556343785553	0.939893866738580	0.901078231639687	0.880350563969838	0.941280385389880	0.951502320287774	0.903338855136624	0.949171289248346	0.961073341829864	0.938173663276356	0.917493918652024	0.805423336305889
0.921282388417069	0.936427127821621	0.918437986196609	0.939898273565865	0.910320946981798	0.888050185339651	0.926314608443979	0.939037509066041	0.934704101894676	0.962597054431898	0.974595690508287	0.964811977100779	0.925865818462773	0.933990823965572	0.928690767322274	0.946496715106861	0.967354800430058	0.950316827600253	0.942812034431821	0.951767657113238	0.973610156294094	0.939841608425377	0.901148025074679	0.880352424969221	0.941183685008369	0.951482200229574	0.903366819654344	0.949120624441999	0.961038558936993	0.938170513557870	0.917480887264978	0.805348170203501
0.921313516465857	0.936527238069986	0.918413590601700	0.939949263627272	0.910442655951101	0.888099760136155	0.926317361302224	0.939132080297072	0.934776154821524	0.962715116485879	0.974650494916455	0.964873585979972	0.925941797802928	0.933973907091144	0.928696367417391	0.946322443670139	0.967439013416066	0.950302053757670	0.942805607888286	0.951796048951215	0.973546259661080	0.939782938559693	0.901109061005954	0.880392484645158	0.941085277523409	0.951451471037959	0.903347937441215	0.949117901502063	0.960975786171973	0.938168304556995	0.917463658031496	0.805295959020507
0.921434200889718	0.936577869361684	0.918457327620835	0.940095157660826	0.910511512652292	0.888238994698252	0.926345581134160	0.939238488589091	0.934774315688701	0.962791497617222	0.974683886684316	0.964852203213649	0.926004911674433	0.934076608695169	0.928777629993679	0.946252579816124	0.967502339783341	0.950326723285933	0.942906481627639	0.951897567947690	0.973503567229082	0.939686351321263	0.901095287881483	0.880483043037088	0.941037725451874	0.951565043897685	0.903327852800922	0.949258081668474	0.960963952363249	0.938095591316979	0.917495724627744	0.805234672761637
0.921565463024672	0.936798352405628	0.918326371086065	0.940161696495126	0.910390464097237	0.888262120679325	0.926304473533700	0.939354644317084	0.934853900130721	0.962881873219043	0.974677124810492	0.964973124941232	0.926099725393654	0.934193134986189	0.928859669571949	0.946187190257922	0.967505490268625	0.950371879961803	0.943075146723053	0.951984543151444	0.973312590625686	0.939725201820251	0.901059428853012	0.880431016133691	0.940992935687763	0.951714256317108	0.903366595696598	0.949422655157605	0.960964580078651	0.938062180432757	0.917414762518831	0.805273766411838
0.921630089517881	0.936812893550075	0.918185117318829	0.940216866848142	0.910407918985346	0.888211652879936	0.926333671441815	0.939276646664077	0.934931789107641	0.962926678705953	0.974678911984971	0.965040766494320	0.926054678450312	0.934186251610804	0.928940236693216	0.946253953736347	0.967480333491981	0.950304370117270	0.943147441125375	0.952089907587832	0.973198994644262	0.939707036776076	0.901110842610955	0.880382224694817	0.940954450794911	0.951826254341997	0.903450362329616	0.949496944433818	0.961011819881241	0.938144755793545	0.917340654566145	0.805202138272088
0.921639459821767	0.936890664158164	0.918151589094853	0.940231351699446	0.910382806911146	0.888221314705000	0.926373357461398	0.939295002990829	0.934934656785125	0.962947544956135	0.974662120570386	0.965096156534623	0.925901803616622	0.934227853485149	0.929013423479186	0.946323866708354	0.967479373182385	0.950242123728964	0.943075106733222	0.952078816859890	0.973196103095146	0.939767309089183	0.901148254265204	0.880330748431334	0.940928196049429	0.951871390148999	0.903514278060591	0.949423701992249	0.960982493187226	0.938079020615940	0.917394944876681	0.805127269094368
0.921700455136780	0.937048891780498	0.918197665897279	0.940267212891042	0.910440883572854	0.888214395604831	0.926336439353910	0.939253315926151	0.934943359387950	0.962953133214924	0.974758471236236	0.965062502575348	0.925873693824041	0.934156517810660	0.929076750292067	0.946305378195529	0.967504939153361	0.950250908729620	0.943049507730903	0.952132671069539	0.973209690876012	0.939674500352654	0.901132415574546	0.880351996110233	0.941039703654518	0.951864246535306	0.903529437097864	0.949361085431216	0.960926530547661	0.938009798376195	0.917444879397641	0.805045589857268
0.921735471722988	0.937135440121269	0.918379041439873	0.940129009952322	0.910526142739075	0.888183111159413	0.926330286702691	0.939271229903267	0.934964362732055	0.962974354574683	0.974724720373192	0.964999663501396	0.925861693315862	0.934079552901907	0.929085288233781	0.946384781858764	0.967543443421797	0.950311611990824	0.943031443010583	0.952178581755332	0.973264189021467	0.939688670783969	0.901076127236453	0.880361702944276	0.941103962842906	0.951745902705908	0.903501478137586	0.949468109282770	0.960851477615027	0.937902365772727	0.917446127794457	0.805024764817196
0.921682062430493	0.937197880163622	0.918552436325701	0.940086381177502	0.910419230842253	0.888214539594602	0.926285129791731	0.939297297496366	0.934980050449005	0.963047700350782	0.974793585622784	0.964940485440032	0.925923398865037	0.934016800670754	0.929078999525023	0.946436695475654	0.967599682487724	0.950400746534196	0.943075826281208	0.952222730120112	0.973317828106528	0.939716603108224	0.901038550268941	0.880440273750409	0.941190069606743	0.951668166788768	0.903501017747792	0.949492225380455	0.960900160821759	0.937893679387684	0.917467633672575	0.805006820731074
0.921739593557922	0.937297249775592	0.918632043601846	0.940032936185923	0.910378414392898	0.888270275299988	0.926195569108176	0.939355684867027	0.935043993963784	0.963073362571435	0.974907983896286	0.964852465990764	0.926022927564895	0.934074371733465	0.929139508369511	0.946424031151901	0.967706631006428	0.950463047001156	0.943018196666440	0.952251182941840	0.973296149201938	0.939760841670764	0.901003083912235	0.880533134146369	0.941236963218506	0.951604373181587	0.903431717085966	0.949483174127397	0.961028986716404	0.937959926371525	0.917410261926832	0.804974013168959
0.921879941673796	0.937323390049683	0.918790222874905	0.940018516285452	0.910360104477615	0.888385367787713	0.926231683905832	0.939387353008517	0.935009030668984	0.963026771853767	0.974992128497942	0.964753599507521	0.926009466779628	0.934079634246841	0.929191405289570	0.946443405327020	0.967723012683709	0.950540258661371	0.943007957638518	0.952231760144680	0.973339568278373	0.939817706430563	0.901066780408139	0.880638248865039	0.941247437561922	0.951592626265088	0.903322887458363	0.949514699807183	0.961170384457084	0.938069568914680	0.917374713041678	0.804835195577088
0.922022764384352	0.937530952047097	0.918895141642266	0.939890559097799	0.910301015322070	0.888492834254914	0.926200101927509	0.939508798878217	0.934985588928159	0.962992552439399	0.975013262053954	0.964812300724323	0.926035458332596	0.934151184401077	0.929162252837181	0.946511925213316	0.967676881339699	0.950610057565679	0.943037690601705	0.952218484233075	0.973326599415896	0.939925475536707	0.901127517289976	0.880725709745197	0.941313661874839	0.951555796142141	0.903268576687161	0.949597992302888	0.961248081535309	0.938179843643457	0.917352360975215	0.804769852636330
0.922077400443133	0.937575719573443	0.918861147655252	0.939824669168406	0.910394223386654	0.888555817575188	0.926231210347476	0.939510463345565	0.935086185572599	0.963051465889893	0.975022820045455	0.964789148952989	0.925969085059811	0.934147294482762	0.929141950800656	0.946656706062791	0.967640727299135	0.950573538780515	0.943029654145288	0.952357405825784	0.973355046407683	0.939980205648175	0.901220396333592	0.880799183368964	0.941340129326779	0.951539691261931	0.903359899145167	0.949656319872501	0.961302935192185	0.938215564856097	0.917333090354088	0.804707345717315
0.922062965069244	0.937568137143020	0.918783338479426	0.939763016771923	0.910354313840533	0.888600872218095	0.926292573275956	0.939519458245714	0.935119743297920	0.963149435826172	0.975038280504939	0.964771998226141	0.925913705113024	0.934200976488301	0.929171017041007	0.946734092191652	0.967607257870293	0.950582938215576	0.942921397852228	0.952422989175323	0.973388762870458	0.940055671512973	0.901214870218692	0.880758724454744	0.941384181578834	0.951533816213690	0.903354686374491	0.949656415620657	0.961325519034746	0.938228633062538	0.917369204909939	0.804642360217044
0.922084304469042	0.937459711417273	0.918779478992307	0.939844917604729	0.910274717007745	0.888653993932180	0.926240187482940	0.939444699179818	0.935119804164405	0.963092468702165	0.975111116221475	0.964738007553353	0.926036252322544	0.934181564394093	0.929236533388715	0.946728082520954	0.967572283391683	0.950574495056869	0.942940408463530	0.952398898950804	0.973466401216257	0.940024108849707	0.901155102237708	0.880699882947548	0.941494525200281	0.951533623119773	0.903303695035806	0.949691274351160	0.961338884457583	0.938249679871166	0.917419307526991	0.804571676078662
0.922007219704543	0.937335660624672	0.918823440576895	0.939877456592560	0.910255020029873	0.888550541676056	0.926266984138242	0.939425868480432	0.935091974401648	0.963017039184778	0.975057966776816	0.964626535130594	0.926055553611138	0.934264442965628	0.929229433119766	0.946739032354255	0.967621003291901	0.950504554777193	0.942912951158991	0.952398450556018	0.973590405800689	0.940077198480662	0.901107732057596	0.880546862065512	0.941503354443279	0.951467831689092	0.903261774239834	0.949753496176789	0.961360857770732	0.938157538605632	0.917378225457212	0.804460317696777
0.921880614657270	0.937318837896029	0.918857411010012	0.939878099200973	0.910206788127415	0.888380492942238	0.926225816368867	0.939338801115738	0.934979178548480	0.963001561137748	0.974968493453964	0.964677351401780	0.925967205534383	0.934288176259630	0.929156681387005	0.946725945986014	0.967747785549498	0.950402736312500	0.942895416205431	0.952330557214030	0.973740331373353	0.940097803223079	0.901051429392454	0.880471189785186	0.941477739836598	0.951374328880512	0.903236083368654	0.949698894389823	0.961302754419379	0.938157365978755	0.917320247058064	0.804390442722570
0.921807908019338	0.937314706559721	0.918815248365653	0.939815729453224	0.910145522461478	0.888321967305338	0.926130565414146	0.939286302847980	0.934989042527481	0.963010694589171	0.974930142230311	0.964683499065306	0.925994694420687	0.934268286904581	0.929075307023708	0.946679797809947	0.967784749481106	0.950318348374808	0.942808424445234	0.952251850796899	0.973820919993068	0.940095918015826	0.900902816305741	0.880409850131531	0.941456525728184	0.951242149516239	0.903125088292478	0.949650076020417	0.961194513429741	0.938148600087833	0.917258636201777	0.804361826714794
0.921737060646359	0.937207418860386	0.918885422239021	0.939786814297301	0.910123912193501	0.888323339872797	0.926117911834710	0.939279620554854	0.934923626140600	0.963023473435049	0.974887479577276	0.964562014104867	0.926036902807429	0.934288745989264	0.929041362275208	0.946794074804859	0.967786596274657	0.950288819963860	0.942748407406372	0.952249230462432	0.973887436626107	0.940000939123987	0.900905637682547	0.880426822660209	0.941404761473806	0.951257125550354	0.903067965917992	0.949668910232227	0.961112269590917	0.938124709907070	0.917274116339490	0.804303355083624
0.921666894809941	0.937215884000292	0.918883985111861	0.939640490490239	0.909956730717182	0.888242814118838	0.926030907238655	0.939336553175296	0.934882799134897	0.963066584167701	0.974849767987713	0.964603840462102	0.926089562055921	0.934319690193298	0.928985146300884	0.946891791946321	0.967717109288959	0.950309246198323	0.942777912917548	0.952203017717347	0.973789678482245	0.939969751016215	0.900872422979116	0.880374373213108	0.941399191093984	0.951219985213389	0.903053807358707	0.949659185702551	0.961097541617724	0.938170207329582	0.917176067329056	0.804361831123634
0.921620814259934	0.937075411006138	0.918867785550626	0.939503445229494	0.909839631947643	0.888117192838247	0.926034924505448	0.939331417254120	0.934864187103552	0.963018444726083	0.974864441471364	0.964660444985710	0.926003734983256	0.934223319796903	0.928913590778985	0.947087678737374	0.967617704938196	0.950280995030296	0.942776297540865	0.952186360596983	0.973750364130534	0.939881963101210	0.900893648035874	0.880359532556641	0.941412620333089	0.951222538322366	0.903026475929572	0.949635644206136	0.961136142848014	0.938287027937953	0.917089045401943	0.804335245145881
0.921579387683220	0.936999005752226	0.918943124412687	0.939342683629234	0.909629184038420	0.888084507946898	0.925992381456447	0.939451363509339	0.934818942899866	0.962932649267917	0.974869639765993	0.964723031079413	0.925860069902300	0.934282757191399	0.928850571054980	0.947228157895592	0.967531909734825	0.950272151335766	0.942749560425508	0.952037821798795	0.973738441309159	0.939811910147956	0.900812075338541	0.880325404087346	0.941409113554615	0.951225373277276	0.902841353607069	0.949566210305716	0.961135747124452	0.938274500392545	0.917066959008952	0.804302267844843
0.921653119555220	0.937011922937609	0.919006922718098	0.939328711607108	0.909591331400078	0.888096480218169	0.925916163804491	0.939489688967776	0.934752770793613	0.962874526570323	0.974991005150642	0.964666433767271	0.925903453427782	0.934352768598515	0.928789379693888	0.947258445648987	0.967441604041198	0.950360550865218	0.942809275567013	0.951992645686509	0.973664219838313	0.939627705820969	0.900780858614561	0.880354228737450	0.941511238160323	0.951261994768193	0.902708334780332	0.949523663414732	0.961139546894753	0.938247737894398	0.917076798151232	0.804236108210670
0.921769086717950	0.936989013033726	0.919064398825782	0.939252997933227	0.909689917076412	0.888115525556486	0.925922171931619	0.939514797107953	0.934716898112366	0.962890848019671	0.974911867732452	0.964617929020026	0.925971211445484	0.934507094256133	0.928746450286161	0.947340469833407	0.967401968180919	0.950466116034628	0.942888480028839	0.952005784264428	0.973656751117218	0.939607862275844	0.900765525169296	0.880346805180648	0.941510525427727	0.951274336693750	0.902693557748620	0.949604433248780	0.961088637977395	0.938165449055551	0.917109033150977	0.804200122647073
0.921734164713382	0.936973361031658	0.919050288516297	0.939325137426322	0.909724012764252	0.888170826096422	0.925964283097885	0.939504815980659	0.934751840517665	0.962980971767808	0.974948885634041	0.964700921146212	0.926071163590632	0.934623568012396	0.928785746183569	0.947304039414399	0.967382121646444	0.950515970770700	0.942964474690287	0.952070073408479	0.973600071014563	0.939655920451413	0.900855256076636	0.880382183295636	0.941533451269397	0.951366032295463	0.902812223496129	0.949627581790661	0.961072896336470	0.938241986318494	0.917201306128916	0.804207053213127
0.921689744527205	0.936959728442746	0.918929551973210	0.939389830588795	0.909827342298204	0.888236293897809	0.926009227635564	0.939474582093219	0.934833985952819	0.963017364137494	0.975029544899506	0.964725977885962	0.926164849840368	0.934760218072442	0.928906142591323	0.947251223383999	0.967374514366136	0.950452891535402	0.942886022028689	0.952115803019225	0.973486006954990	0.939759616452409	0.900958353678674	0.880374220085580	0.941545167242746	0.951470743421904	0.902921700700593	0.949623998112544	0.961185676854681	0.938384351906720	0.917242665836028	0.804283163801058
0.921682905101202	0.936854688320082	0.918859016535972	0.939442449400535	0.909982956021209	0.888339958659768	0.926148693012831	0.939374242152189	0.934832445177688	0.962991966190712	0.975090397621458	0.964723804800464	0.926204011929069	0.934817463322688	0.929004938531656	0.947217446324299	0.967392721366395	0.950427072369113	0.942771589628604	0.952113007392169	0.973491796005414	0.939798543333346	0.901072634970475	0.880340397456103	0.941560323721360	0.951614590846982	0.902939660267550	0.949643388530669	0.961384782352454	0.938573672936817	0.917234774880974	0.804279117486630
0.921680378917523	0.936896796278344	0.918787476199540	0.939326757560320	0.910012066955493	0.888375527524702	0.926130116611256	0.939350493596547	0.934763566672014	0.962891756159779	0.975059326831664	0.964873846883735	0.926320372486451	0.934842627530854	0.929030077465542	0.947209085893476	0.967344530124813	0.950391083945348	0.942709720769191	0.952020792694517	0.973496683215190	0.939862481280855	0.901064874487879	0.880316042679160	0.941687491288148	0.951631936908690	0.902967456871102	0.949654294731752	0.961538046489139	0.938774209464997	0.917108354765189	0.804292817893781
0.921657978632872	0.936819822354514	0.918683701182464	0.939295927628877	0.910099860697808	0.888381803012253	0.926083489803639	0.939280749548440	0.934769204302120	0.962852914342083	0.975018852760134	0.964940187943567	0.926361221286003	0.934751039156181	0.929054411324621	0.947306299024735	0.967304495663567	0.950365768508669	0.942637525542921	0.952046405120975	0.973607536151479	0.939870293358720	0.901039116558310	0.880387632598767	0.941736351997003	0.951603460451813	0.903010423689788	0.949659489543992	0.961637889833097	0.938795046012085	0.917050619667322	0.804341578523716
0.921565428491724	0.936708020877202	0.918656066923796	0.939328192498729	0.910023542825810	0.888404705851852	0.926081247616957	0.939239230100229	0.934740238430551	0.962848920639315	0.974981490992104	0.964916124711443	0.926339615086236	0.934664428232842	0.929139373083404	0.947318941114587	0.967333309002804	0.950414641492761	0.942540770191798	0.952024234761514	0.973752512738252	0.939896793614056	0.901042807012340	0.880374667607076	0.941790836186388	0.951581872696211	0.902989716537855	0.949569042743634	0.961617335772549	0.938711870855894	0.917046328715877	0.804349881343313
0.921591938919904	0.936672940127853	0.918726290038756	0.939472166980793	0.909965000745092	0.888420944156325	0.926035863481224	0.939141098990896	0.934704111114766	0.962749676645371	0.975008083671067	0.964921645849721	0.926434756834593	0.934507457384805	0.929218161233173	0.947270914454038	0.967332152933507	0.950477927715088	0.942566078898472	0.951951636486818	0.973908171143394	0.939792993326308	0.901068781476973	0.880336749212052	0.941854937459152	0.951591912429735	0.902943668286496	0.949505430964062	0.961560130868208	0.938669890219292	0.917082176263210	0.804350100200660
0.921632264740615	0.936730750665882	0.918859208889204	0.939572032296855	0.909983710762651	0.888297754238620	0.926032020801020	0.939172917834457	0.934685443015127	0.962703185730263	0.974981154710437	0.964911037159881	0.926435403833909	0.934521304016135	0.929205205325315	0.947234540182977	0.967359855218355	0.950485196500624	0.942568304791913	0.951932193813402	0.974020219036800	0.939793605282407	0.901057673136798	0.880220826160328	0.941801854473345	0.951569788608197	0.902936058818244	0.949522146603619	0.961514791614539	0.938580358490793	0.917064835791968	0.804346942607690
0.921604397328071	0.936820149793438	0.918948302396377	0.939686102635978	0.910026076368012	0.888175634290749	0.926035184341012	0.939207590799111	0.934670999224395	0.962777767574975	0.974969700448698	0.965048407085943	0.926392180597699	0.934526970459258	0.929169045950683	0.947184487544807	0.967534422035843	0.950451902813938	0.942603445822909	0.951961404549130	0.974022492356997	0.939802545332491	0.901141570139583	0.880224369501253	0.941728814373411	0.951552030405833	0.902955078770179	0.949478468059445	0.961461844886556	0.938541769843274	0.917102102911699	0.804309850110058
0.921579419626421	0.936947765451169	0.918948457006123	0.939776820381480	0.910167695896108	0.888141921273691	0.926034396616239	0.939334589181584	0.934765131344321	0.962853226454690	0.975024833480469	0.965138492925096	0.926465284236891	0.934460757505487	0.929177652836373	0.947071498053797	0.967648975033073	0.950442290847054	0.942575823575836	0.951968723218418	0.973883612678340	0.939773812092327	0.901139740183530	0.880263838875767	0.941686423088647	0.951488316369831	0.902955671550811	0.949478642574873	0.961420197217882	0.938502331662370	0.917152025930073	0.804287999938762
0.921642646807982	0.936987099387699	0.919051150371879	0.939884682558717	0.910245771798048	0.888183745737963	0.926130945633650	0.939463472207721	0.934790727398643	0.962923654561457	0.975091283042338	0.965105287144366	0.926556950676878	0.934460381036118	0.929263594534327	0.947056143345108	0.967790797987030	0.950492296179837	0.942667380092306	0.952058936473076	0.973776589463378	0.939703604435652	0.901163448770575	0.880314347794680	0.941666516697054	0.951527417169312	0.902968785445861	0.949586944843743	0.961429048362175	0.938386381130504	0.917236253897670	0.804267338712599
0.921735321032426	0.937163143826504	0.918975513807308	0.939871188606885	0.910128332689124	0.888076823192412	0.926198890105861	0.939583830186518	0.934898305567448	0.963042076377321	0.975106111643372	0.965161249809533	0.926687168363302	0.934458112105742	0.929371421996274	0.947003114896534	0.967867558517067	0.950579904369845	0.942837320475833	0.952146559507244	0.973530210192025	0.939767036565886	0.901176849409143	0.880214056932916	0.941642797413881	0.951557040771864	0.903041075653521	0.949701639721677	0.961440910873310	0.938326803815899	0.917225970888137	0.804329131575620
0.921777981033200	0.937157965111163	0.918865877376945	0.939870157723947	0.910102905507082	0.887962009302737	0.926280681203410	0.939471346520524	0.934998940164605	0.963118543277604	0.975145005512615	0.965148863963193	0.926694736500420	0.934379178061955	0.929458780285919	0.947066544580408	0.967910703927257	0.950567251833785	0.942962106233720	0.952288124011290	0.973400919710735	0.939759152249297	0.901272349557170	0.880123480709315	0.941609868754053	0.951562582752392	0.903169220998199	0.949687317686346	0.961532896713740	0.938363429874493	0.917226344195305	0.804285639423640
0.921778450485284	0.937177989050197	0.918846229971733	0.939860383508606	0.910015097478234	0.887963482515871	0.926360039128608	0.939469798824450	0.935036270994521	0.963159243870863	0.975173218359328	0.965153068070345	0.926581519553731	0.934376555640311	0.929549691697032	0.947120236080949	0.967914173749530	0.950527442702739	0.942962937794343	0.952315786737391	0.973368104213735	0.939827561742901	0.901365539482491	0.880044568596692	0.941579422249728	0.951558317320856	0.903264792491544	0.949546059594689	0.961595561125801	0.938270277725024	0.917350820382456	0.804237516405318
0.921827945318682	0.937284135891934	0.918848234185649	0.939930616185310	0.910108882571063	0.887930255518982	0.926364088613104	0.939422932817103	0.935069738168322	0.963183120075562	0.975268486763460	0.965141729432798	0.926557508999753	0.934315191799411	0.929654384444682	0.947062075984593	0.967925690378128	0.950540329646620	0.942983503348874	0.952390725547118	0.973361735390648	0.939737394418695	0.901420555070288	0.880028316660058	0.941653945125964	0.951562943314317	0.903291455275806	0.949423413743252	0.961624160324740	0.938199442960930	0.917492475275487	0.804183184304577
0.921800716087330	0.937352026262381	0.918925070272685	0.939911482833899	0.910288392415422	0.887881821655973	0.926385920887291	0.939411947814661	0.935100721380408	0.963206274385202	0.975181780424425	0.965161977521196	0.926542422158636	0.934311374177931	0.929663299956177	0.947108883519956	0.967963673897778	0.950569460422857	0.942999832492433	0.952417858210816	0.973413079036379	0.939771082361958	0.901425849955612	0.879998734312097	0.941668567669964	0.951514171708011	0.903277178655884	0.949481205222462	0.961593247012299	0.938097045211050	0.917545620511145	0.804196410026096
0.921668576860414	0.937419933824330	0.919002059835011	0.940003835820851	0.910277037048611	0.887878595905974	0.926369885476806	0.939383039850719	0.935116706036752	0.963230370211098	0.975177698625295	0.965234453263376	0.926574569778129	0.934365568772697	0.929613735140555	0.947105409832368	0.968034233933007	0.950569995492670	0.943049120296318	0.952409371986030	0.973493721252983	0.939768606115558	0.901460232715012	0.880019495768803	0.941708075457834	0.951569489535439	0.903293320116619	0.949515818100999	0.961598219423338	0.938090626071445	0.917584806167516	0.804215123194261
0.921601172207537	0.937539375058825	0.919007713787034	0.940069411815067	0.910290056454549	0.887902418619319	0.926313579451186	0.939386614307572	0.935160741370135	0.963205470879088	0.975231511507238	0.965262020501318	0.926639854478751	0.934520766643966	0.929639110684488	0.947052148573711	0.968144221003508	0.950515396056027	0.942985743541721	0.952351177829549	0.973548593586786	0.939753088497230	0.901445809178641	0.880065155459872	0.941719580614954	0.951658452681253	0.903275175064219	0.949534320016364	0.961695665707896	0.938147785483986	0.917528231803334	0.804207745846414
0.921658779543934	0.937593638170942	0.919100682410242	0.940139444402719	0.910313192627242	0.887953979493368	0.926383047771704	0.939371031872778	0.935093797946880	0.963128099869717	0.975238815325691	0.965224581971851	0.926592167333717	0.934637608226375	0.929656673570832	0.947041089179908	0.968213398536905	0.950532306365032	0.942980019148112	0.952284460860000	0.973653156284650	0.939702966796307	0.901462324337092	0.880122127409801	0.941702952526983	0.951769925797159	0.903239206956367	0.949557817732013	0.961800536415302	0.938247416926708	0.917465245248660	0.804114627193094
0.921753027527124	0.937838103321700	0.919183945983870	0.940091301302413	0.910264895456367	0.887924376024272	0.926361050666790	0.939472403978376	0.935041865146797	0.963058403359879	0.975153445814301	0.965390193457579	0.926579157387371	0.934766540683025	0.929615223905479	0.947087343943008	0.968235728446030	0.950611942199342	0.943046918188807	0.952223572939964	0.973701311252886	0.939695150146301	0.901461185271955	0.880118098282428	0.941750280399817	0.951799931934136	0.903251243180231	0.949587743452674	0.961806282799214	0.938353568577232	0.917411950625861	0.804105027971425
0.921809267136312	0.937925524531190	0.919144294793211	0.940116727905284	0.910339966153537	0.887871998677744	0.926359099975217	0.939500982502917	0.935085224895982	0.963104541553637	0.975073196537880	0.965492542577748	0.926488806434598	0.934739413399210	0.929578230860130	0.947196581818396	0.968261358950703	0.950668340990247	0.943110505451923	0.952324957707532	0.973701751231364	0.939643287181509	0.901474034452075	0.880146282639893	0.941726133051130	0.951863727432165	0.903377080099569	0.949575168217488	0.961789726684395	0.938386152441567	0.917382087863739	0.804084493757896
0.921836695255212	0.937933783315916	0.919056526526242	0.940139397605474	0.910254948038772	0.887828230206645	0.926406041953339	0.939567279560965	0.935105144911165	0.963202888366543	0.975033034285068	0.965537817340177	0.926402227370508	0.934737939506404	0.929591576959896	0.947251575041071	0.968304550167891	0.950776764769832	0.943073909016287	0.952362043622016	0.973652636775881	0.939623356278662	0.901453807515872	0.880117860987957	0.941692201855000	0.951882042598680	0.903364217816336	0.949520920543487	0.961757179398064	0.938392678616050	0.917480827753548	0.804066078643257
0.921885795690534	0.937833444162117	0.919012397152202	0.940236572538395	0.910146664639601	0.887802351914557	0.926398832028422	0.939520317274401	0.935133382379295	0.963207761328953	0.975117829758138	0.965529318416668	0.926470858655334	0.934652336760023	0.929680347176201	0.947247336048305	0.968354357926838	0.950830134081974	0.943182229160030	0.952368384284729	0.973650723297446	0.939512469529423	0.901456034016146	0.880071866381661	0.941694903120801	0.951902080325595	0.903332549303197	0.949516047892294	0.961706148161322	0.938431699001997	0.917619468648009	0.804027571844621
0.921850406733049	0.937659050635574	0.918990163392782	0.940286252131424	0.910163782901530	0.887646970954726	0.926474334974701	0.939471468985071	0.935151500155052	0.963229063454236	0.975093831609096	0.965421611195206	0.926471182342070	0.934659859487329	0.929705685670026	0.947240690289746	0.968458714129787	0.950773050240309	0.943240340150389	0.952428593794567	0.973737822931824	0.939522573229535	0.901465935631058	0.879900051654616	0.941611271320961	0.951852659831110	0.903362762711263	0.949522708895938	0.961697613533404	0.938350386030194	0.917670646684206	0.803938568873579
0.921749715113507	0.937557661845652	0.918946207557853	0.940327831946646	0.910144448832823	0.887452371522003	0.926514426396374	0.939319577486023	0.935088441694941	0.963282448811618	0.975008990402233	0.965476753097174	0.926384458581125	0.934605050686284	0.929689599715177	0.947219568286569	0.968590377508679	0.950662716945779	0.943252777012036	0.952413882244135	0.973902169901140	0.939537678203543	0.901460269836194	0.879808485564331	0.941548226156105	0.951782463138835	0.903400813171909	0.949395218810687	0.961686059741121	0.938350677024091	0.917654158126283	0.803887572769726
0.921674790690988	0.937487764753221	0.918838502645909	0.940315674031637	0.910170840670708	0.887380932363036	0.926482554171083	0.939148059944553	0.935114692693715	0.963323058470170	0.974931378807370	0.965474055719281	0.926428456690006	0.934501593332515	0.929664075528412	0.947154555712792	0.968599315224036	0.950528800658865	0.943111496002626	0.952356868652068	0.974036483827823	0.939557667695950	0.901351317486575	0.879696906207798	0.941558790187941	0.951680345675876	0.903378100093379	0.949267346119767	0.961600645544568	0.938356134093266	0.917587924603756	0.803888606408254
0.921611303590303	0.937339731044425	0.918846569425206	0.940351487870727	0.910229959763008	0.887351307074459	0.926499062768619	0.939025215091703	0.935018973179939	0.963332515715886	0.974835064335132	0.965375080270880	0.926501903971940	0.934422163849100	0.929655166921820	0.947192018103830	0.968590762339220	0.950418955354470	0.943018241851157	0.952379862808120	0.974172432780314	0.939512665252253	0.901348218055641	0.879661005220882	0.941553402608772	0.951738434259169	0.903381056938430	0.949234148498518	0.961549073906248	0.938339253230771	0.917565515199259	0.803851225985513
0.921553081094929	0.937312675242724	0.918808480162838	0.940293063659158	0.910150338015333	0.887251069045682	0.926432587829696	0.938955770269970	0.934918313117665	0.963345880178804	0.974716605682680	0.965463863266801	0.926588713077809	0.934375306077196	0.929607344947565	0.947194935760525	0.968472365506833	0.950351828667992	0.943003627568822	0.952331808219223	0.974122402124862	0.939541363852628	0.901324929457241	0.879546048881556	0.941596052467363	0.951755448353094	0.903366419024317	0.949175055016400	0.961548563461699	0.938389342694616	0.917412559483900	0.803910587482372
0.921439394547323	0.937143472299202	0.918754692777687	0.940235549898794	0.910100993448613	0.887123028341715	0.926422117359729	0.938823904447592	0.934820700639270	0.963251174840329	0.974659770088051	0.965548071535767	0.926556887707416	0.934259401720498	0.929509214673412	0.947271666789068	0.968310954212041	0.950219193726296	0.942911511684221	0.952276720816740	0.974136339745736	0.939511401190145	0.901332930955202	0.879437878606975	0.941655458441272	0.951765519903525	0.903281492201915	0.949088745812904	0.961573725778640	0.938511436394809	0.917227399842349	0.803862021354685
0.921308275563772	0.937007998853417	0.918793161644442	0.940156333287177	0.909932775638043	0.887038283478300	0.926328823292362	0.938825953524377	0.934680884184885	0.963097512182941	0.974605633672399	0.965627673260131	0.926451411797717	0.934325777101825	0.929375961805025	0.947291037121350	0.968162659918802	0.950095983963452	0.942752669276598	0.952054633104846	0.974199824950157	0.939479329383945	0.901225245194928	0.879355428589236	0.941680947718443	0.951735375831337	0.903039726599568	0.948943483177080	0.961512705885480	0.938501188269011	0.917116304687180	0.803806411461727
0.921290892622943	0.936972901896527	0.918850824197756	0.940176520665520	0.909909335595357	0.886976176481642	0.926200261470779	0.938730837735341	0.934530032858201	0.962927853001795	0.974662564207401	0.965575015923650	0.926523179162627	0.934354193030180	0.929218894892839	0.947201535906294	0.968023789566320	0.950101969360623	0.942653993279364	0.951914764436838	0.974199709444666	0.939330693681620	0.901129420749618	0.879311492054197	0.941738468207726	0.951753968122896	0.902835105875301	0.948820466571013	0.961453348646498	0.938436310187134	0.917031189725830	0.803708457442390
0.921311173255826	0.936928784808340	0.918963028787711	0.940134637992952	0.909961114740760	0.886944028873411	0.926101113988150	0.938652091568410	0.934381810707308	0.962789633768032	0.974502146323803	0.965527788869102	0.926561338641795	0.934460417923700	0.929078841877836	0.947128476112715	0.967955261772388	0.950148135335141	0.942578520494073	0.951789364728809	0.974260693234273	0.939330249656602	0.901036916384384	0.879281387290985	0.941660024002706	0.951752626391236	0.902715878958579	0.948841910018747	0.961350792704672	0.938293372071906	0.916951485357259	0.803633343588490
0.921218348015857	0.936927127469477	0.919017627512539	0.940234451655024	0.909922052004124	0.886953140892390	0.926033385315786	0.938620996004382	0.934315369090896	0.962784002348360	0.974439577010740	0.965624673557403	0.926567022151405	0.934515162090564	0.929040926494957	0.946986800735693	0.967916462945624	0.950162598108865	0.942536730924379	0.951760877678146	0.974298270472175	0.939381807990923	0.900993215446414	0.879327720557632	0.941587808010614	0.951782276440474	0.902742835652099	0.948789135252161	0.961251923187863	0.938281157660077	0.916947310522546	0.803588677834963
0.921128363268254	0.936960671708066	0.918957760290281	0.940322245059252	0.909940121177912	0.886946667724720	0.925972349036113	0.938590161440686	0.934341141257778	0.962778126556684	0.974426242311557	0.965683559279208	0.926596651449955	0.934578634581735	0.929091785831818	0.946894540211755	0.967896478990520	0.950099812109654	0.942420400220617	0.951743819832947	0.974230772226073	0.939485329388834	0.900952374801664	0.879324912579936	0.941521007451928	0.951829451086258	0.902815645620017	0.948733532147646	0.961251631303098	0.938328718498506	0.916920274408066	0.803594118546096
0.921107141476126	0.936942909680965	0.918917506622483	0.940381102794987	0.910008495092159	0.886985458106995	0.925975842574852	0.938519343585477	0.934282165239336	0.962720388686369	0.974429382525364	0.965659759242168	0.926586740256781	0.934541527208748	0.929145634033377	0.946889485035127	0.967935525695344	0.950062118905214	0.942348061472021	0.951719489119254	0.974245003415230	0.939525154559086	0.900964972082770	0.879260235007779	0.941533481776962	0.951914004445934	0.902830178130595	0.948753580578438	0.961331683185277	0.938409980619284	0.916890957808246	0.803533906012751
0.921115049640008	0.937080587917834	0.918875019743457	0.940289018554030	0.909991892041807	0.886973635243322	0.925921518770391	0.938555661978922	0.934222050530653	0.962661146366261	0.974404827125706	0.965770065538276	0.926670156621404	0.934478872162184	0.929142711290926	0.946962046849841	0.967927746313641	0.950031177838809	0.942376385523010	0.951651169305005	0.974238076750376	0.939581078111652	0.900959131318310	0.879194784769484	0.941677157483811	0.951859847105145	0.902882449813910	0.948792138542269	0.961417713999912	0.938510148173096	0.916820866140694	0.803516577035156
0.921117312362336	0.937090850488734	0.918805393885659	0.940228999981925	0.910079156744406	0.886950290113867	0.925939062668414	0.938511436711964	0.934321146881765	0.962702991198408	0.974390305276045	0.965768952452008	0.926651434796252	0.934301540462982	0.929159514634793	0.947143865495630	0.967919216779875	0.950020130234365	0.942404522165297	0.951754157419044	0.974265827191769	0.939579220903257	0.901000287648341	0.879259674726174	0.941752697096825	0.951732319495701	0.902984037758292	0.948833396347257	0.961512553316195	0.938459888358706	0.916858300861299	0.803529467797119
0.921037929057033	0.937029846284510	0.918806815616060	0.940202630630012	0.910073554603600	0.886968898656997	0.926049946467954	0.938495113648389	0.934440981325522	0.962789768216172	0.974415556343165	0.965656545743915	0.926657844912714	0.934177012761641	0.929258588789136	0.947248724460466	0.967958084166675	0.950089292624715	0.942432300943321	0.951821448784473	0.974327866797205	0.939596569612819	0.901092534903530	0.879232328886055	0.941845669288411	0.951623468254943	0.903056805781373	0.948794443846564	0.961528858078848	0.938350312580505	0.916982428023070	0.803517440500833
0.921076386137756	0.936985679459167	0.918934255487513	0.940248993432154	0.910093742671888	0.886975858460892	0.926129993048625	0.938410406145273	0.934548121501022	0.962785972254522	0.974524792971652	0.965604594348112	0.926809557204340	0.934043919951643	0.929387509157768	0.947304682834530	0.967945961672912	0.950167874046117	0.942591038311387	0.951872247872015	0.974412649400397	0.939508336833818	0.901179652929324	0.879164124414617	0.941967527703883	0.951585123824584	0.903108568693581	0.948750116456648	0.961552237630516	0.938298944433837	0.917135618625385	0.803515972006449
0.921114192090047	0.937004075866539	0.919094943227757	0.940282918819592	0.910203001299414	0.886876062207492	0.926277727453066	0.938434872776030	0.934656154070657	0.962827932873137	0.974552722235948	0.965543680197212	0.926848928273430	0.934051621764270	0.929447602690732	0.947345415592422	0.967932029967157	0.950205343816763	0.942670962779781	0.951965040616881	0.974534736758833	0.939496809535700	0.901245358575790	0.879039857733227	0.941947232998269	0.951535682976642	0.903201827321021	0.948769338136416	0.961551283012522	0.938244195129665	0.917195017758560	0.803534654995782
0.921088395034574	0.937052009574466	0.919182415278084	0.940369014066372	0.910335186457817	0.886807687973310	0.926370520011953	0.938436996007653	0.934714146157270	0.962980385739397	0.974621180498523	0.965645671957591	0.926825596692407	0.934034191586511	0.929457649874935	0.947330432676841	0.968040733979454	0.950215772304285	0.942778609786402	0.952098066475678	0.974603150531271	0.939474617405014	0.901352735161749	0.879022537625652	0.941855541938324	0.951525546494716	0.903273571157917	0.948715432665557	0.961518924375624	0.938264981059685	0.917224325478703	0.803526013739412
0.921068893591000	0.937128953762150	0.919164708649964	0.940470445102205	0.910497973425792	0.886845848168837	0.926412236780476	0.938535425156293	0.934819767886239	0.963094439407072	0.974715955673953	0.965737576891497	0.926908227405645	0.933986037924403	0.929501378197434	0.947216951867006	0.968110873078795	0.950217814672955	0.942806882125161	0.952159974472104	0.974548596008521	0.939470392447848	0.901355620199410	0.879063979398459	0.941752989554070	0.951505195748297	0.903299592295461	0.948702528144494	0.961471736530408	0.938291342393142	0.917254286941508	0.803531867705032
0.921139020688485	0.937151207299918	0.919229320721722	0.940641085284051	0.910584069818753	0.886980788462003	0.926485351905445	0.938667815409514	0.934854108369540	0.963159899810823	0.974792445607207	0.965734710867202	0.926989115851729	0.934067107738264	0.929615726897644	0.947180354763744	0.968152755969014	0.950258336500594	0.942941888948269	0.952288259696088	0.974497083737580	0.939423705211050	0.901363142299648	0.879154243339027	0.941698546224475	0.951616543477104	0.903324230046442	0.948846043690712	0.961490473190446	0.938230323525874	0.917336556504134	0.803532804665353
0.921206154133379	0.937353446314626	0.919115148078979	0.940716060646853	0.910462534838137	0.887008340462226	0.926458510891457	0.938810488376854	0.934964638363948	0.963233945311619	0.974826908459903	0.965869810140366	0.927103603079079	0.934149870470579	0.929722276255744	0.947121897457584	0.968151400947922	0.950305526416122	0.943149840675974	0.952376214077663	0.974290387563322	0.939511616792670	0.901336848593189	0.879120932819196	0.941658574177840	0.951749978447621	0.903407562632222	0.949026027167640	0.961519010575219	0.938206886899865	0.917281339978330	0.803634471957751
0.921211824696771	0.937357628196419	0.919008048259202	0.940775345869118	0.910471819633076	0.886961334400189	0.926489506697576	0.938760625442688	0.935070524695274	0.963286511153616	0.974862171563766	0.965941378023569	0.927083546318733	0.934115345421512	0.929839752551522	0.947187766964398	0.968157454926959	0.950241433690099	0.943258412237347	0.952480682038706	0.974146848094434	0.939551927823731	0.901370057520345	0.879093962041387	0.941619605116457	0.951841431999979	0.903533780581928	0.949124020139904	0.961616166773215	0.938288643157734	0.917233568142379	0.803625428783860
0.921189094268855	0.937433830243387	0.918985312766101	0.940801936733531	0.910437854615403	0.886964688061585	0.926532208717102	0.938817237624992	0.935082674972710	0.963325959465803	0.974883026538033	0.966008315201962	0.926969055136497	0.934142159332909	0.929942421836592	0.947246787138880	0.968194588364704	0.950203243163392	0.943216278177311	0.952461733111515	0.974131524387978	0.939654877306753	0.901360033449622	0.879089083435911	0.941616323340071	0.951873881478352	0.903640761867038	0.949088040450436	0.961636157727870	0.938226178363167	0.917314833523796	0.803614160533380
0.921241500023020	0.937583594681634	0.919016341152045	0.940861576777313	0.910510096655034	0.886943209879403	0.926519618905302	0.938798014052197	0.935095927685290	0.963368114660191	0.975000692638185	0.965996446375901	0.926971746164174	0.934049315835599	0.930056982021905	0.947206219592160	0.968271809284858	0.950230821019700	0.943222127774302	0.952518058364920	0.974137947600428	0.939598416571290	0.901290143177189	0.879132947544114	0.941724506557359	0.951841745889126	0.903702917042871	0.949049441374467	0.961639497161038	0.938151003093468	0.917389375900981	0.803585811877234
0.921278884766093	0.937667422435090	0.919163547407852	0.940751217468777	0.910604604196636	0.886884420179579	0.926515198074419	0.938830547127500	0.935127183776983	0.963425985147252	0.974982753321242	0.965961500700079	0.926981538870552	0.933953636716005	0.930086402875342	0.947251538499838	0.968376650411429	0.950310932594087	0.943233653705396	0.952562796885759	0.974188668104714	0.939666616456307	0.901187928380556	0.879146387813116	0.941782209669494	0.951706153771132	0.903706134087560	0.949148232990518	0.961606256398511	0.938036560679792	0.917429480207589	0.803630853356529
0.921218810903264	0.937722467532645	0.919294936210772	0.940758752765652	0.910510630132562	0.886894842635872	0.926464509786692	0.938872040171421	0.935144357408985	0.963532537442456	0.975071392477085	0.965922650445092	0.927055438035233	0.933862746820477	0.930070171956129	0.947228426090946	0.968496236681140	0.950407072770289	0.943307660028250	0.952611434021770	0.974251751339391	0.939744751113783	0.901098858941790	0.879235071822477	0.941852619337370	0.951613582829743	0.903705416823103	0.949144126047617	0.961652410570883	0.938022426041396	0.917465946914286	0.803664648924586
0.921277765056523	0.937848959326689	0.919326359330702	0.940749546827667	0.910475216994208	0.886951045680204	0.926371301287866	0.938968171921474	0.935223920130357	0.963580893824511	0.975183437621267	0.965839398750604	0.927151754313349	0.933893502157509	0.930130438884244	0.947149704971220	0.968649971859228	0.950474550792658	0.943293475625234	0.952637057565685	0.974243408142284	0.939825092678711	0.901021151165424	0.879358373830149	0.941885478801195	0.951553748734945	0.903652024703103	0.949118983356907	0.961762971206447	0.938088743641682	0.917413411069289	0.803673193947553
0.921414991614088	0.937904645920563	0.919456316522363	0.940764968206253	0.910465084774636	0.887068304195215	0.926422809960864	0.939040445916188	0.935203809724065	0.963543623441082	0.975242933298618	0.965710209486906	0.927124200657721	0.933885607452577	0.930183693427876	0.947123731865125	0.968709779694528	0.950551740063472	0.943311323485276	0.952621413338536	0.974296816534652	0.939895496152408	0.901055210062578	0.879516109440222	0.941883898765492	0.951555322398809	0.903562477479486	0.949144162008006	0.961887161800651	0.938181233333784	0.917371434071832	0.803578388288337
0.921560494607323	0.938133703780874	0.919531092460312	0.940660681322266	0.910439713926677	0.887170284351620	0.926409383214142	0.939195315613987	0.935195953761778	0.963496483195174	0.975230110239410	0.965744541473437	0.927126946263269	0.933946263981237	0.930146049389081	0.947156958509159	0.968686002438867	0.950633940811414	0.943362612625284	0.952592700509867	0.974288377332590	0.940002632104648	0.901109049961872	0.879662968687023	0.941941537858656	0.951507742561982	0.903537895052711	0.949213187602276	0.961938965572780	0.938299322854466	0.917338761088607	0.803580091407478
0.921635264125048	0.938185913408048	0.919486269938791	0.940594675400133	0.910567346202382	0.887230643070395	0.926471165631206	0.939214570974296	0.935302323947780	0.963558238903570	0.975193873423241	0.965684472999900	0.927030763702948	0.933927412785662	0.930101378314995	0.947287393142493	0.968657225674540	0.950620838906665	0.943360004602592	0.952717876308826	0.974277649919063	0.940041429106939	0.901202758245480	0.879767929038304	0.941974104935415	0.951482778563778	0.903657731709699	0.949258775270151	0.961990562639784	0.938351587659969	0.917342133725882	0.803570187303689
0.921635740473926	0.938172120094773	0.919400284225816	0.940521743012206	0.910555997766075	0.887276348475236	0.926546102454492	0.939210413193814	0.935347034913168	0.963652461041097	0.975167646476784	0.965620693171727	0.926941852022004	0.933965148621557	0.930119396113824	0.947353696234017	0.968633643718349	0.950653825959117	0.943268670766328	0.952776819373906	0.974248740932318	0.940090353950493	0.901213349328112	0.879750390662828	0.942043243757253	0.951454476524747	0.903668402989328	0.949236948082701	0.962016541926027	0.938377429018587	0.917397317430567	0.803575288427661
0.921650494841807	0.938047997818324	0.919405118060395	0.940597507844173	0.910513040550565	0.887324843583994	0.926503562476542	0.939095798476679	0.935334571166960	0.963617346412440	0.975228954570038	0.965559012096161	0.927050320138903	0.933912482065870	0.930182087096762	0.947324093056734	0.968609198534426	0.950654550559546	0.943301473256276	0.952749908817941	0.974256791152967	0.940054781073187	0.901146506284789	0.879671188772992	0.942182195069848	0.951445918590041	0.903636598382603	0.949232712412286	0.962018699509257	0.938395817804418	0.917462948966138	0.803546941415283
0.921561103259832	0.937892289215107	0.919458884653756	0.940619844553315	0.910508097504960	0.887199824171743	0.926516820675494	0.939025544160599	0.935294191574377	0.963559341962558	0.975186035098346	0.965419717920646	0.927064808028464	0.933938862791052	0.930170444383759	0.947287041424419	0.968693867383690	0.950585605283300	0.943280500614264	0.952745576004051	0.974308011879116	0.940100725832789	0.901085844789193	0.879462561746772	0.942230459056651	0.951364506189016	0.903610157737880	0.949244148991822	0.962024280305334	0.938290283902293	0.917445205736842	0.803483307518348
0.921413196478864	0.937827377833007	0.919500884652664	0.940613358746919	0.910456701498739	0.887009417271290	0.926462732638064	0.938870767391306	0.935156544066788	0.963546178026743	0.975116831879650	0.965448939404551	0.926966944165048	0.933913764646926	0.930086112119740	0.947203791151914	0.968847076748468	0.950453434956161	0.943252944204514	0.952681909338108	0.974407564439016	0.940101552602586	0.901022797704129	0.879317630000571	0.942231499627182	0.951238097731539	0.903585510177503	0.949124786296394	0.961953171021461	0.938268313752433	0.917373806257416	0.803450106774235
0.921317162412217	0.937784080517293	0.919472222622129	0.940543590925033	0.910399297902329	0.886933416656246	0.926360403441491	0.938749727326069	0.935138114497999	0.963544051720354	0.975106761762844	0.965411995393481	0.926970014812257	0.933824396548039	0.929981966798040	0.947092290971763	0.968894405749392	0.950339648530317	0.943145924173300	0.952595157773370	0.974460419764313	0.940086853683133	0.900882615217623	0.879210233825431	0.942238846255106	0.951065518637527	0.903463724636483	0.949002150694896	0.961827696592833	0.938237436559591	0.917286364584614	0.803457036964155
0.921225669485380	0.937637421534932	0.919571696901449	0.940470113574624	0.910383791910124	0.886933388618327	0.926330901194693	0.938687389658008	0.935034335321853	0.963518622539329	0.975102887929492	0.965239736650947	0.926986223623478	0.933764777787918	0.929931583840905	0.947116828277634	0.968906077119612	0.950284899713109	0.943072702503741	0.952575633058774	0.974523802676468	0.939975910322112	0.900875854296971	0.879204836364573	0.942213969169003	0.951040120104261	0.903384174674762	0.948967759326394	0.961745979235657	0.938181621428761	0.917259744876550	0.803422877464697
0.921156842223711	0.937611636547595	0.919595369052905	0.940276395757165	0.910220861380531	0.886854962438664	0.926232894453855	0.938706823745063	0.934943974535656	0.963531696264909	0.975109735934288	0.965225255960001	0.927020869202584	0.933703874479814	0.929844267194055	0.947128163532273	0.968834374986727	0.950282525889407	0.943095866794516	0.952499328426789	0.974431976348053	0.939927754549363	0.900835201616464	0.879130093802200	0.942217244615023	0.950957423514239	0.903346149951949	0.948919767215558	0.961733467695134	0.938205679948409	0.917121703706888	0.803490225581457
0.921130604694083	0.937443442658050	0.919605295249911	0.940089580974001	0.910093748337791	0.886731098348801	0.926233223064195	0.938670415820647	0.934887527504276	0.963471978885143	0.975158554502325	0.965211563471286	0.926913669143485	0.933523808571461	0.929742995901038	0.947256896934654	0.968732073836173	0.950229913508680	0.943094218270133	0.952456199358465	0.974389870860231	0.939835718490059	0.900849736145384	0.879077208897564	0.942234901113545	0.950920650906244	0.903290914486209	0.948854823118065	0.961774240353447	0.938295976471586	0.916989065106981	0.803458866603315
0.921115212537345	0.937330294000970	0.919708550179846	0.939874797085146	0.909863162845332	0.886680090358271	0.926184252773334	0.938758187813404	0.934813526823653	0.963373020520446	0.975192971261935	0.965217682073630	0.926760012331874	0.933501758135800	0.929650881991247	0.947350717154082	0.968646392825620	0.950205804896250	0.943069504200446	0.952296973276105	0.974355381957199	0.939763073910531	0.900767856400069	0.879024667597709	0.942257955139019	0.950883624114417	0.903087161640207	0.948758193866261	0.961786234846990	0.938252034181257	0.916947948846112	0.803425700996957
0.921211529864151	0.937314846077955	0.919803720560844	0.939807014427756	0.909824987159958	0.886694552283396	0.926120642384727	0.938758636177003	0.934744671387171	0.963300129406687	0.975325436723940	0.965106297109627	0.926798463748819	0.933488612832520	0.929590737937973	0.947350162614066	0.968539055702063	0.950300597364942	0.943131404200735	0.952264434281778	0.974224961332591	0.939585151681448	0.900728103643238	0.879012929599493	0.942398425201694	0.950866321682324	0.902952178312835	0.948686010628402	0.961800567371062	0.938189653797219	0.916951366870780	0.803368215532675
0.921340835540127	0.937262386754458	0.919900697587946	0.939692232933339	0.909934748574200	0.886694886613360	0.926129531559563	0.938773253247076	0.934702529756875	0.963291707421486	0.975232703230389	0.964995691325962	0.926894980649468	0.933557579192912	0.929551099502456	0.947419139251486	0.968484633598704	0.950430663779756	0.943226785661253	0.952265360012470	0.974149280428719	0.939568466538045	0.900704569549391	0.878993866863894	0.942436926096798	0.950823699275217	0.902948545920207	0.948739447394597	0.961766552327430	0.938071016942260	0.916983415668095	0.803376390134258
0.921307866352700	0.937192082417547	0.919925921734099	0.939710869928811	0.909964068764397	0.886733564995858	0.926189701944024	0.938765548285109	0.934737985053603	0.963354561972053	0.975244933114144	0.965020238438241	0.927011393390604	0.933601592155231	0.929591704751628	0.947360258906594	0.968454986744239	0.950504396650045	0.943319278997127	0.952308749688205	0.974046375511900	0.939606275606203	0.900773188072573	0.879037195714218	0.942494377670618	0.950862651591140	0.903075932550092	0.948744642642286	0.961767569747101	0.938091797915146	0.917076658781031	0.803437690314143
0.921261887913421	0.937135955529085	0.919832367943288	0.939708186983656	0.910042922905275	0.886787500134197	0.926251982288603	0.938743249960054	0.934832894748503	0.963379553895357	0.975308685500670	0.964985636297304	0.927121455650709	0.933685052451513	0.929703357842519	0.947282666172889	0.968434933640946	0.950476123021056	0.943275108587183	0.952346734231638	0.973893001793884	0.939695773098041	0.900876286731535	0.879059621831312	0.942525892666082	0.950925773122213	0.903209781249011	0.948736671656761	0.961869886561975	0.938186386071883	0.917132198798732	0.803563961057338
0.921251142485898	0.937002756875393	0.919787264562911	0.939714837487151	0.910168958545522	0.886903646210620	0.926397369798276	0.938665566200795	0.934850233300860	0.963330184067194	0.975376178671389	0.964924631913811	0.927174316092763	0.933692309468849	0.929808299682055	0.947229925030462	0.968434293173753	0.950484793957327	0.943214583671105	0.952340438528117	0.973882101395848	0.939721835258495	0.900990529311615	0.879050268706382	0.942572410848514	0.951013185310047	0.903255901429632	0.948797417531455	0.962027975980631	0.938316108567902	0.917151737326628	0.803604287636372
0.921251142223912	0.937028759730858	0.919739816798500	0.939560700111522	0.910174059387180	0.886970806378479	0.926398183037137	0.938681941927950	0.934798123466352	0.963198077638416	0.975385989361915	0.965032185710837	0.927271680999571	0.933664369626174	0.929820538023858	0.947195101472414	0.968380977416199	0.950475364244058	0.943205362488890	0.952231870861608	0.973872852709492	0.939781063918079	0.901013387448530	0.879071023530356	0.942695035252754	0.950979753654574	0.903300130156873	0.948856259475423	0.962111161781335	0.938462267776844	0.917055885071995	0.803690337923573
0.921240724887716	0.936943869501725	0.919677366121435	0.939495356680238	0.910239447186746	0.886989135609273	0.926364588432958	0.938659780503743	0.934822293499947	0.963127215787988	0.975376240899030	0.965067024183830	0.927266950580435	0.933515066140839	0.929821822907184	0.947254588640162	0.968336835872943	0.950471916369072	0.943155186520321	0.952252991665387	0.973956671894158	0.939795716383074	0.901002867045991	0.879185518732360	0.942739092428185	0.950913581090902	0.903331797234587	0.948904959299339	0.962147628445316	0.938424766403180	0.917017224532628	0.803794774614806
0.921163282306600	0.936811635125821	0.919681606164432	0.939497026375353	0.910147914943070	0.887018730476463	0.926365186238752	0.938644792017881	0.934821766519387	0.963099975425459	0.975371882031582	0.965009906730062	0.927185596641817	0.933385276059781	0.929881746467002	0.947243337370650	0.968352910724933	0.950545528293180	0.943079828351085	0.952228260120364	0.974082367221669	0.939829651639245	0.901007571864086	0.879229875043718	0.942775349732665	0.950854927433286	0.903300562429787	0.948847473530799	0.962078656700036	0.938296745592287	0.917036209323623	0.803877179152445
0.921215874569998	0.936740357955278	0.919783611463772	0.939596918364926	0.910068418657747	0.887055081269782	0.926322951243303	0.938566498949093	0.934810742568585	0.962992231311892	0.975436061290840	0.964981137449581	0.927233239021961	0.933199261789274	0.929929321208426	0.947180659823443	0.968331342937025	0.950635330624544	0.943129221444750	0.952155011989948	0.974234113601907	0.939726449962705	0.901014491328217	0.879256206256489	0.942797310176820	0.950848379532605	0.903259531495118	0.948817230727446	0.961983259262090	0.938208084992473	0.917093743081827	0.803931906070802
0.921278935015170	0.936762529058125	0.919929007732688	0.939653202764338	0.910061207332333	0.886954347134355	0.926330469335626	0.938625786728893	0.934803047178380	0.962955893591029	0.975439747056915	0.964931143607281	0.927216313811213	0.933179557351750	0.929884370153914	0.947144072242239	0.968352935188293	0.950676623388994	0.943125596741068	0.952123927143503	0.974345471609813	0.939710972978205	0.900995755397270	0.879214547359000	0.942695727475882	0.950793046138234	0.903265165353264	0.948856401802110	0.961928583603649	0.938093470878353	0.917092098462792	0.803991934718457
0.921278976907264	0.936810920190825	0.920026744367020	0.939712296850202	0.910062835238129	0.886860938192812	0.926327847475837	0.938686806485755	0.934796110028036	0.963034087262332	0.975452927829393	0.965023400709876	0.927149535832057	0.933160274937815	0.929818574319318	0.947082243796562	0.968529964415049	0.950660799670421	0.943149754612515	0.952152057855236	0.974354872886750	0.939682654590098	0.901068107290334	0.879289364234587	0.942573451485608	0.950745716080506	0.903273043839614	0.948839146168581	0.961863817351938	0.938040134077577	0.917133977606673	0.804013235899524
0.921272538130363	0.936908333832768	0.920020592369016	0.939731611165515	0.910155286187975	0.886859783649484	0.926319224013182	0.938823545512879	0.934883862276824	0.963110858783408	0.975520107693095	0.965066443350794	0.927183895335932	0.933057221086284	0.929799988866572	0.946967152940824	0.968626958087969	0.950659789516396	0.943103207950863	0.952155204645713	0.974209744929100	0.939627422204544	0.901057395375432	0.879416632950536	0.942480295148485	0.950631781174772	0.903248010315523	0.948853508471633	0.961804802708336	0.938000909687478	0.917181353182289	0.804064395660247
0.921358471100955	0.936897136380545	0.920127740431258	0.939775093090730	0.910187805472794	0.886928067294806	0.926402519729287	0.938982666241605	0.934904813345133	0.963174863189110	0.975597855337629	0.964967266822822	0.927235326277029	0.933022146522606	0.929870082336600	0.946937693307509	0.968725095817937	0.950708504314121	0.943172881251778	0.952243891716664	0.974079030639787	0.939539958065277	0.901066796592393	0.879560512388732	0.942434409076816	0.950620458137466	0.903257580233470	0.948967266287371	0.961813577116581	0.937874624918982	0.917293882031664	0.804122993356957
0.921479193362245	0.937041213825976	0.920055075657122	0.939694636246398	0.910050941992995	0.886847552234148	0.926456483662069	0.939136334097774	0.934997619651431	0.963284399172424	0.975627921574130	0.964981270170851	0.927314952335035	0.932978443590743	0.929960498861477	0.946858262948423	0.968773013946175	0.950814286940744	0.943334188672487	0.952318178876701	0.973816071860706	0.939575152795579	0.901077578831165	0.879549337863054	0.942391660068130	0.950616641707873	0.903350020604951	0.949084297561946	0.961817583973340	0.937798475636795	0.917273841017497	0.804276179015183
0.921554209691721	0.937029759412544	0.919960613058772	0.939621958234481	0.910021513745874	0.886720522240234	0.926550086796217	0.939044062680394	0.935089519197493	0.963364015154811	0.975671988485236	0.964918581438297	0.927280349403750	0.932864268026563	0.930074135849454	0.946911021520042	0.968793766054253	0.950813896553057	0.943476977612052	0.952455590554986	0.973666750786199	0.939525841208782	0.901179625475673	0.879523090827415	0.942362517061763	0.950570714296153	0.903503344518701	0.949066509529896	0.961897254558814	0.937827755726095	0.917267603329915	0.804304622616832
0.921583992388708	0.937054134765721	0.919953044855741	0.939547470583407	0.909969646733600	0.886706261133184	0.926652079984872	0.939071538607677	0.935128783517222	0.963410234221679	0.975705720514292	0.964892551646128	0.927152072708149	0.932845085669767	0.930205220448025	0.946964022113374	0.968782232921830	0.950796556416798	0.943499095290245	0.952488718003843	0.973630304901206	0.939556912219587	0.901297174079361	0.879519832020189	0.942355719211583	0.950515019003921	0.903643887482037	0.948924465347563	0.961949739458436	0.937734202371328	0.917406774187555	0.804336417208286
0.921647667059578	0.937166690447450	0.919972758911552	0.939562259836071	0.910101025720125	0.886640655261195	0.926691328478982	0.939019772582018	0.935161366610846	0.963441638438218	0.975806897931561	0.964857598016056	0.927112871831974	0.932768924571674	0.930346749485781	0.946903641509692	0.968793227818454	0.950819984867458	0.943541351080281	0.952582945302757	0.973614240844038	0.939437231778574	0.901384310388390	0.879535824416775	0.942476154703979	0.950492797382071	0.903726526350178	0.948776088967491	0.961955992063579	0.937667297851736	0.917567863877406	0.804367108948027
0.921624878719913	0.937246610637570	0.920075439423724	0.939501964634674	0.910303294929407	0.886557591363592	0.926746286157308	0.938986274999599	0.935173919247853	0.963462119846109	0.975733091314411	0.964884886674052	0.927090463588984	0.932722682051025	0.930394250807193	0.946971659636090	0.968819389449860	0.950873069642657	0.943564632751316	0.952597426048751	0.973681347361936	0.939438602879120	0.901419202761456	0.879522349699370	0.942547071086151	0.950410678032553	0.903760136541550	0.948785843623277	0.961889679315484	0.937574238339636	0.917641587364999	0.804461600105339
0.921495885250737	0.937309655198512	0.920189666202620	0.939546244019467	0.910299332083223	0.886528202200301	0.926738428125087	0.938921397641208	0.935163123276709	0.963452572108432	0.975737750885866	0.964968932303886	0.927110545150033	0.932740860236296	0.930361612518086	0.946984394239893	0.968881942800905	0.950887917492087	0.943607085135021	0.952565986810760	0.973794469813839	0.939400773732443	0.901491715720411	0.879569951010761	0.942645425343502	0.950445923796941	0.903824705317490	0.948792077976404	0.961874523652913	0.937561207983558	0.917701686842205	0.804563560402258
0.921403718187755	0.937436291027660	0.920226725993830	0.939542662768994	0.910302273503382	0.886547890174411	0.926666579130663	0.938890305105768	0.935183399346643	0.963393660285271	0.975780340291255	0.964979773450640	0.927154873133264	0.932856325664429	0.930388820678079	0.946934583894381	0.968973118863209	0.950846121217970	0.943528686231045	0.952487387599914	0.973873608716787	0.939354825124443	0.901502724306437	0.879632703241030	0.942701569265013	0.950495904653315	0.903837646343092	0.948804300913628	0.961953968729858	0.937595323688709	0.917671368119407	0.804634023314790
0.921426236053914	0.937490983457126	0.920366270037790	0.939553918285531	0.910305155210153	0.886620437072004	0.926712546689251	0.938847063851629	0.935089963805192	0.963257028509929	0.975753189989801	0.964880909175315	0.927105384931776	0.932947402893091	0.930390721207870	0.946907380608771	0.969013184025120	0.950854376494223	0.943492018492866	0.952380841947537	0.973992554742574	0.939275131094855	0.901530374929623	0.879691665214154	0.942731458117527	0.950593749942986	0.903785421543975	0.948834549805989	0.962033781588323	0.937659902400650	0.917631279693488	0.804605783617036
0.921486657038354	0.937716152308513	0.920471982909757	0.939448234604818	0.910229687032770	0.886649802301678	0.926651522246472	0.938926618737775	0.935010156754985	0.963116438240172	0.975626566884364	0.964980974735234	0.927097629457864	0.933056239017921	0.930304777214991	0.946896209779339	0.969014817096296	0.950910079361548	0.943520100345929	0.952270601304626	0.974040376266342	0.939253974214949	0.901540217881954	0.879691599998065	0.942812046972884	0.950605072850729	0.903770326791895	0.948893788974659	0.962006463125903	0.937732853769093	0.917574388457638	0.804688873862256
0.921510755583277	0.937783251123519	0.920451209015090	0.939389734951444	0.910261601221421	0.886646183506837	0.926591741618176	0.938956962618930	0.935019545874711	0.963085218048253	0.975498448782965	0.964989759990060	0.927002552240901	0.933010394352787	0.930217028730649	0.946950099627362	0.969033681890517	0.950941855748958	0.943540085897201	0.952308257280179	0.974008944660614	0.939204421298761	0.901543153958480	0.879720264229399	0.942837406589870	0.950630369874259	0.903861209526282	0.948917146671749	0.961964418866540	0.937727586775753	0.917520597926754	0.804740929768276
0.921492868750601	0.937769926900274	0.920368243318428	0.939323862559535	0.910131026945814	0.886662573033273	0.926586458236794	0.939033951377516	0.935005607271034	0.963101351083273	0.975415764575557	0.964934299531198	0.926917870370065	0.932982880548369	0.930161888308516	0.946952693666242	0.969041317821487	0.951032911050573	0.943467943553733	0.952277641218300	0.973933859251457	0.939211687335983	0.901500074388779	0.879689076902549	0.942849829184987	0.950615410775353	0.903805751910233	0.948891788406977	0.961916133371271	0.937695295296082	0.917570942171588	0.804795070919492
0.921496407548438	0.937632047073231	0.920350762322157	0.939345247128261	0.909971301987651	0.886696194460278	0.926542463075542	0.938997600700478	0.935001623228575	0.963043656968056	0.975448549482551	0.964833497275545	0.926993873091519	0.932864864896894	0.930207110170452	0.946897745280338	0.969060943392562	0.951069689071624	0.943546098819887	0.952242129083152	0.973910208131326	0.939122966755899	0.901464347646396	0.879625703885168	0.942916163455218	0.950621461563715	0.903722630711037	0.948909794077888	0.961854467625592	0.937693404458473	0.917657216546891	0.804812963791174
0.921427298352249	0.937419216441332	0.920365109854772	0.939335692892011	0.909941897115478	0.886569255257865	0.926583231763512	0.938948454429355	0.934985515657117	0.963035481990726	0.975379019258801	0.964644888705756	0.927033456516529	0.932861005982018	0.930218415771535	0.946845969258021	0.969143326073163	0.951006730325679	0.943585143301201	0.952270640723855	0.973964956401559	0.939147149904335	0.901437409004285	0.879446054439735	0.942908513863843	0.950560372415085	0.903699978043254	0.948928967658728	0.961847410165252	0.937574540747069	0.917686370776765	0.804765997509847
0.921320074927468	0.937276023871084	0.920378044462094	0.939331423863279	0.909870787945749	0.886409751647846	0.926582337254291	0.938790550562688	0.934914342321357	0.963081667185311	0.975282379144666	0.964634589995721	0.926995750262993	0.932790656428635	0.930202385646486	0.946788756190041	0.969261769974954	0.950886455799170	0.943591896569642	0.952252253988610	0.974080202789790	0.939155034227390	0.901407743576399	0.879348031058208	0.942919414955685	0.950493083642445	0.903710046654827	0.948814603608328	0.961844566792184	0.937535867628200	0.917656262436532	0.804727626210132
0.921248296399727	0.937166360359180	0.920333886478908	0.939275357146924	0.909847055275624	0.886376800488942	0.926537667764877	0.938615263372904	0.934960112940744	0.963134587414750	0.975209680708166	0.964601952923679	0.927070630075181	0.932666940925859	0.930194971373107	0.946711619066896	0.969241199462471	0.950743586723633	0.943467172400275	0.952191400183119	0.974162706154063	0.939154914198142	0.901278158911959	0.879237463874927	0.943003423736823	0.950390069461595	0.903670488437441	0.948690021635395	0.961765471870172	0.937508985597485	0.917570512587675	0.804726131156395
0.921190850499884	0.936986150821604	0.920436553678119	0.939286304826209	0.909868600463212	0.886398855969353	0.926555988572528	0.938498853934288	0.934891282160549	0.963143913206534	0.975120152815069	0.964485735006807	0.927160861984640	0.932577656013996	0.930209946536914	0.946731807194620	0.969204379796447	0.950651107924093	0.943410277759307	0.952209787952860	0.974256796572946	0.939091575295172	0.901246102654656	0.879217865767691	0.943068544031498	0.950455646203605	0.903659815913391	0.948656783081512	0.961715903653959	0.937458575313827	0.917554259833958	0.804681391266291
0.921146479075218	0.936929979845400	0.920469486693155	0.939212954269176	0.909758613944318	0.886332500920007	0.926500935279655	0.938431455626028	0.934804472280662	0.963160211243668	0.975025278807672	0.964583044013184	0.927266323458929	0.932508726334343	0.930165700020321	0.946726621504523	0.969056052136215	0.950612951013160	0.943428590735429	0.952156458879907	0.974160618110329	0.939105884908349	0.901205921361122	0.879121909975510	0.943152639756216	0.950485213037318	0.903654922611971	0.948605250640548	0.961727314573259	0.937478107826377	0.917402461751627	0.804735070196677
0.921066837760170	0.936755366797145	0.920485623689344	0.939146627934104	0.909687256317155	0.886234393463820	0.926501619858226	0.938325163041129	0.934722371712640	0.963080152012064	0.974982042621269	0.964663617540974	0.927240161522563	0.932377189535849	0.930069429299537	0.946793222486899	0.968890698894848	0.950528883209175	0.943366382794041	0.952105496090846	0.974116062667245	0.939068039450067	0.901191166400496	0.879040225452958	0.943226768844372	0.950492197568121	0.903591581345615	0.948537205284389	0.961781260251797	0.937576175619861	0.917232014546391	0.804665540736254
0.920970132213594	0.936613143063324	0.920595668134679	0.939044328154740	0.909506405041748	0.886204599489768	0.926411629641635	0.938354591957791	0.934600581613774	0.962952382771431	0.974958408628618	0.964737374257837	0.927144352081266	0.932443088361649	0.929939165958449	0.946813469380456	0.968740720194994	0.950451927449457	0.943249037095467	0.951889201295626	0.974123304306956	0.939033032572266	0.901069036816663	0.879002394070521	0.943256394072948	0.950467349456386	0.903375498825740	0.948438180350033	0.961740128888744	0.937542990596535	0.917136668978206	0.804600440517283
0.920979464603176	0.936567634207596	0.920695743789760	0.939030078908347	0.909455373550345	0.886200431745025	0.926288146895017	0.938301714274300	0.934460123461182	0.962827488417180	0.975041765644372	0.964674469325348	0.927202549137283	0.932469825745869	0.929782246403020	0.946738441748219	0.968593237609127	0.950490860713906	0.943185335897987	0.951770424302121	0.974065120379097	0.938870060042760	0.900965189570187	0.878991324615370	0.943290283064305	0.950487851641485	0.903177214076016	0.948378509287468	0.961675372561743	0.937474408353216	0.917070501899632	0.804510405087013
0.921002756079020	0.936532623396331	0.920826482326496	0.938962823602845	0.909494069306960	0.886221981167340	0.926198317933801	0.938282038092714	0.934323587478168	0.962729685954487	0.974902528586850	0.964599271998277	0.927243325397375	0.932581972906059	0.929638704116229	0.946699734071607	0.968511788683431	0.950550378199876	0.943147694977034	0.951661056678984	0.974058839798870	0.938857510083012	0.900870265279599	0.879018453774685	0.943192342068168	0.950481370561780	0.903064936539136	0.948465020301578	0.961568523936204	0.937329653603796	0.917019332604661	0.804466978868193
0.920924595210820	0.936526059611909	0.920906855137204	0.939051218431262	0.909444466780608	0.886292204177945	0.926135106133171	0.938312912665795	0.934271949854888	0.962745153167534	0.974848286763871	0.964657348417885	0.927243303015523	0.932649939522873	0.929595757114225	0.946577249076310	0.968474140257657	0.950563571408462	0.943147034114599	0.951653258193488	0.974040128677799	0.938877995141003	0.900837891465964	0.879129395180766	0.943116743147980	0.950506416877960	0.903085703040019	0.948504814268984	0.961465391448462	0.937315700555229	0.917044804205249	0.804466862249955
0.920863106208771	0.936570000011279	0.920854408710017	0.939113159071238	0.909452008912919	0.886359764089536	0.926085503540278	0.938355233943321	0.934323660455818	0.962766616573294	0.974849468881774	0.964685805471730	0.927243377905284	0.932721075171608	0.929650962853128	0.946518262618077	0.968452738999156	0.950492827086500	0.943079762781656	0.951676477274760	0.973950030398501	0.938954322982494	0.900808152935075	0.879200057346398	0.943055699600501	0.950543072570990	0.903167176245528	0.948531066985601	0.961465879959673	0.937362902278398	0.917044000251666	0.804537101925617
0.920878879386058	0.936568156803060	0.920828148828294	0.939155219451662	0.909513414786225	0.886464359836377	0.926119462912371	0.938356459338279	0.934292868357862	0.962760143899498	0.974862718246462	0.964638161903540	0.927196329589463	0.932711325024913	0.929701480413603	0.946544607825737	0.968489506179536	0.950479408992687	0.943048568843835	0.951691522925964	0.973948309484759	0.938982489235954	0.900830988177893	0.879231063464749	0.943075337797624	0.950629739223676	0.903186285977118	0.948618708604819	0.961558278011547	0.937448144787226	0.917045880424160	0.804530394723979
0.920937974859137	0.936714353236930	0.920782492603859	0.939052267284352	0.909501470581658	0.886515092414285	0.926086944314052	0.938469325864013	0.934257324804935	0.962752768510334	0.974864214991510	0.964734421408464	0.927244590638387	0.932655326104519	0.929677830844273	0.946621648705026	0.968483927100468	0.950481261338425	0.943121161264990	0.951655455728951	0.973940658892632	0.939022966059641	0.900846969588873	0.879272729508552	0.943221606847409	0.950578969783683	0.903239242074777	0.948729838762431	0.961629486934728	0.937564217739998	0.916989044497337	0.804579370891947
0.920994176576140	0.936740979078795	0.920715617732668	0.938982376204701	0.909565522921113	0.886550729098132	0.926102948729021	0.938516382195269	0.934371341415009	0.962835019143297	0.974881693265987	0.964718505813025	0.927178636800758	0.932488703197801	0.929662366422867	0.946830277054187	0.968474057004391	0.950517787259190	0.943168910084773	0.951797252060074	0.973987054234393	0.939018725335252	0.900914270697436	0.879442252578052	0.943296337286886	0.950460875174850	0.903312614097003	0.948820179328298	0.961700498496575	0.937512898279471	0.917021489398659	0.804623133815050
0.920973521782134	0.936688178008998	0.920713718124266	0.938927637846324	0.909509859644670	0.886618682072823	0.926194571266987	0.938583721098211	0.934483728977118	0.962940521449631	0.974949157660747	0.964591071673182	0.927141987074935	0.932382925290627	0.929718300921173	0.946952986765496	0.968519444016176	0.950648513304079	0.943202717690471	0.951884386276916	0.974053505235858	0.939021542949403	0.901016219886232	0.879526450150108	0.943374385089798	0.950343112117255	0.903342683832114	0.948827340052315	0.961708909085123	0.937389603327708	0.917126130884754	0.804632128901047
0.921077813229494	0.936666415047094	0.920849569736181	0.938923606761745	0.909470927065828	0.886668125750168	0.926251058080354	0.938572541470810	0.934570086156030	0.962934984328737	0.975108793051955	0.964517443345859	0.927255226539817	0.932261776000114	0.929799939094014	0.947007870261557	0.968507555341113	0.950789747689426	0.943367403431042	0.951929098689086	0.974118308994461	0.938930725011760	0.901101482369628	0.879561123881981	0.943474689012946	0.950287989288816	0.903355860455269	0.948824359876825	0.961707876488027	0.937325052269842	0.917252021295981	0.804630274116024
0.921172508144016	0.936698189683336	0.921023004190143	0.938893199908333	0.909545072086159	0.886607384266701	0.926363020192205	0.938649834048572	0.934660064982917	0.962973481854307	0.975162767730681	0.964429907978482	0.927289023682528	0.932300662231457	0.929801701578719	0.947022318646473	0.968498181721709	0.950864041235136	0.943449246829094	0.952013384211334	0.974193777936114	0.938919136252177	0.901139844984037	0.879529353402760	0.943446684214784	0.950227018435597	0.903410826909631	0.948859263207783	0.961688307439430	0.937249223734761	0.917288961399740	0.804644522511122
0.921195244461297	0.936762409249872	0.921117149089855	0.938913328986560	0.909646766341815	0.886557338901968	0.926410330135471	0.938699665963229	0.934718255543676	0.963117704712916	0.975236900929200	0.964491824188579	0.927249032283487	0.932305980902207	0.929763660455189	0.946966186463437	0.968608600840911	0.950876695262939	0.943558190225395	0.952131069926090	0.974227866194940	0.938865999411244	0.901215256231691	0.879581738660514	0.943355084944903	0.950204242965228	0.903456892037266	0.948826174853001	0.961647523097647	0.937250667678053	0.917296090166375	0.804630927249220
0.921220960609260	0.936850207719794	0.921083436644707	0.938960935740201	0.909782399760480	0.886595364803452	0.926427083254778	0.938791461342152	0.934811923864027	0.963239790010470	0.975321569544363	0.964547540452657	0.927306221240810	0.932277320582856	0.929778855599280	0.946818825162457	0.968694756849618	0.950875578857591	0.943594378329019	0.952173784119510	0.974166888923847	0.938815007611809	0.901189481830019	0.879665993877188	0.943254559199360	0.950157466613075	0.903452284225049	0.948819923022472	0.961592060516624	0.937271125400373	0.917293510109527	0.804636406955150
0.921324107426927	0.936883882360879	0.921136710012073	0.939114702739190	0.909846415637237	0.886719419316108	0.926474267316244	0.938895167965656	0.934837831434450	0.963314332364680	0.975367135768053	0.964515543963717	0.927358862773491	0.932379436734579	0.929872651415920	0.946759386773863	0.968743052462071	0.950912597371740	0.943730847963483	0.952291461958201	0.974115280529070	0.938728613864515	0.901174339426246	0.879781351766682	0.943212421519203	0.950247378353344	0.903451461213133	0.948947701210346	0.961588648316995	0.937218662257039	0.917364154600040	0.804625050331233
0.921421734403382	0.937077330232756	0.921002224340846	0.939187750584327	0.909717145958558	0.886714021562849	0.926442706628379	0.938998136122075	0.934947522866647	0.963401508493378	0.975374270030357	0.964634503993444	0.927446886496766	0.932471537613032	0.929953423139758	0.946687158217395	0.968749502153268	0.950958228451149	0.943920262286693	0.952384268115527	0.973922109541418	0.938772834085812	0.901138093711259	0.879740321324690	0.943169225542563	0.950372217070577	0.903503046314610	0.949094471254812	0.961583164580147	0.937196423791885	0.917299877961304	0.804713418158759
0.921464186808261	0.937088363565951	0.920863205326482	0.939244214139136	0.909711691581751	0.886635282858676	0.926487596460841	0.938912267326811	0.935056966744807	0.963457002396069	0.975373638738121	0.964686772448768	0.927384502682376	0.932441564540243	0.930040421814398	0.946761500180875	0.968732809524340	0.950885764030053	0.944018858082240	0.952504459470860	0.973803839663669	0.938778598948421	0.901164089829181	0.879689847365361	0.943126749575425	0.950461406432912	0.903598006332255	0.949144711705179	0.961633351381832	0.937282050180477	0.917251596749166	0.804681053016984
0.921446230164110	0.937159999408685	0.920825606123326	0.939267190099370	0.909655695820087	0.886629217759073	0.926532564157990	0.938923569141638	0.935083157653962	0.963467402892969	0.975363898474144	0.964735558397589	0.927224684256064	0.932470112910184	0.930111600933407	0.946823725433391	0.968734399132175	0.950818933736321	0.943972146884328	0.952493989237212	0.973813168537521	0.938854039866564	0.901170661613470	0.879668192284267	0.943116200373681	0.950498639753261	0.903669799184644	0.949067918590868	0.961613571855111	0.937226134501684	0.917333838018332	0.804656698030638
0.921478541030692	0.937302691452288	0.920868524371708	0.939307167675757	0.909684817439096	0.886611085225171	0.926494961545063	0.938870414458109	0.935112323850705	0.963471034112919	0.975459741048508	0.964692305477711	0.927166354264034	0.932381798748068	0.930172471082012	0.946793247593853	0.968755505013321	0.950827403115522	0.943952083489856	0.952555327619847	0.973814466671360	0.938787499189709	0.901101229600673	0.879690423887787	0.943226996790171	0.950490015984450	0.903687869038631	0.948997125471146	0.961560222134028	0.937158396796934	0.917408091353780	0.804626485740385
0.921487805182800	0.937375408281635	0.921028141135943	0.939177527444995	0.909741948512946	0.886570054217469	0.926473938889665	0.938868198551963	0.935140961686062	0.963487618309959	0.975415419070156	0.964628973626507	0.927135599114132	0.932293796208906	0.930173369166266	0.946867024242157	0.968794861540715	0.950895142196140	0.943925604123382	0.952586022525504	0.973837810036901	0.938821339741781	0.900991712208757	0.879689677591446	0.943291932932496	0.950385223787362	0.903668996523479	0.949094758728177	0.961490839800789	0.937045855069532	0.917424205974199	0.804672565704918
0.921415017574391	0.937424150706172	0.921187722291716	0.939154756690216	0.909610593709150	0.886602508828150	0.926410794445619	0.938866560870760	0.935158346161646	0.963552273446082	0.975476560667935	0.964567285391523	0.927172762820123	0.932229841287201	0.930140230351865	0.946876489666729	0.968847835534636	0.950973696329429	0.943945397014831	0.952615336765022	0.973861183093145	0.938841673754154	0.900901744780404	0.879764255571022	0.943385126659236	0.950309090163658	0.903651355686624	0.949104526364513	0.961526859070404	0.937027319044893	0.917444387629306	0.804710830981892
0.921463228494370	0.937504975864436	0.921247153192282	0.939106614829273	0.909540479159896	0.886660441119956	0.926313058480733	0.938903949621334	0.935225692578478	0.963586425527482	0.975585229897599	0.964474590310669	0.927263129702998	0.932279790327824	0.930182441069900	0.946845422417553	0.968943531204957	0.951014917921145	0.943884610000152	0.952633137911823	0.973814026926010	0.938883282368665	0.900816332443592	0.879866376692286	0.943417086079074	0.950253464237117	0.903557315576117	0.949093290267075	0.961647010771427	0.937090872011421	0.917384060210127	0.804708551337322
0.921593225725525	0.937511975984866	0.921398321658324	0.939092725724363	0.909492107451209	0.886769830680548	0.926352695069359	0.938926309463267	0.935198182631660	0.963536592163744	0.975652253798991	0.964350310707554	0.927252724487870	0.932314416443936	0.930229436647309	0.946862755693343	0.968961479254703	0.951081713980541	0.943873598917124	0.952609989371550	0.973819248721633	0.938932954720813	0.900849334251573	0.879983449114033	0.943425823100091	0.950258361054885	0.903423533457154	0.949131950503899	0.961792911191464	0.937176473993350	0.917345711893812	0.804599239344493
0.921733114377884	0.937695532523578	0.921487687544669	0.938981933688758	0.909410298035143	0.886873626024666	0.926312012736962	0.939039930030305	0.935182196722573	0.963485978276167	0.975669406429198	0.964407488392775	0.927279744165501	0.932397726959186	0.930189483866122	0.946924637864528	0.968917804297021	0.951144006954993	0.943893593856253	0.952575111616982	0.973779043458931	0.939041719076476	0.900894984646793	0.880083005749731	0.943477902742172	0.950228020949128	0.903342794616958	0.949232319365644	0.961868933411165	0.937277180046772	0.917311073100659	0.804578924194840
0.921791746048684	0.937730340815762	0.921448796237744	0.938917860296682	0.909481545217537	0.886926855611704	0.926344406424949	0.939037160361216	0.935286936268961	0.963537542880434	0.975662291589537	0.964380380904486	0.927198935923282	0.932389791445095	0.930155572707606	0.947086693513164	0.968872428191515	0.951102123102769	0.943874864968902	0.952694147687725	0.973779299086084	0.939102429042785	0.900978578582285	0.880166006822929	0.943468551311492	0.950222589266318	0.903419495855021	0.949299129408182	0.961925436723789	0.937314035738678	0.917286289699215	0.804533977886160
0.921773582627680	0.937709442164166	0.921356466829508	0.938858692214745	0.909426152952704	0.886987233842759	0.926406837386640	0.939042286483855	0.935319601557117	0.963616853708512	0.975670270974964	0.964347281565529	0.927135495933037	0.932441340874200	0.930168769109557	0.947176708374094	0.968827909098098	0.951111436235557	0.943768743266481	0.952735687436885	0.973793195716735	0.939173192513814	0.900976534056870	0.880156180529965	0.943496675392012	0.950222376610514	0.903399130070260	0.949314123329112	0.961950488856253	0.937333276242978	0.917318576254782	0.804504497717341
0.921784749388591	0.937575448250313	0.921337932816148	0.938940949643012	0.909344012676937	0.887051975650427	0.926361151626415	0.938968544525525	0.935307145819351	0.963549845706682	0.975732368725657	0.964303588391820	0.927240345695623	0.932420806127558	0.930226089941522	0.947173468715875	0.968770161579784	0.951104097282827	0.943785461290074	0.952698902134346	0.973850913372482	0.939129248277984	0.900915256196412	0.880103724893737	0.943585639898996	0.950229994388740	0.903337066524853	0.949365284894432	0.961949738451097	0.937360141934355	0.917368815507774	0.804437170944880
0.921700774556520	0.937427799213302	0.921362350807080	0.938979911944470	0.909328877520733	0.886957859784053	0.926381062491870	0.938947211737727	0.935268907449722	0.963471194082210	0.975665604126507	0.964181647626196	0.927253773319980	0.932507582816111	0.930200581909895	0.947180406858999	0.968808167071613	0.951044198785636	0.943751004810866	0.952685119736926	0.973947903652483	0.939179752643071	0.900877841594466	0.879956319770795	0.943568644254834	0.950179233106030	0.903293509211264	0.949426917793402	0.961953279085677	0.937270279540805	0.917333509060177	0.804320998174979
0.921575974730000	0.937400244712049	0.921374259590876	0.938981746585934	0.909292122646546	0.886788037286405	0.926322217972379	0.938853531531824	0.935148229436047	0.963450702647140	0.975571959312056	0.964218849945467	0.927147314760846	0.932518785970110	0.930105453867122	0.947157083277034	0.968926717281263	0.950939594082791	0.943718339340408	0.952608618287838	0.974065523725879	0.939186621865848	0.900825403307269	0.879879015645199	0.943524746173842	0.950094473706152	0.903256835939119	0.949362825116210	0.961872570963146	0.937264847141673	0.917269220370316	0.804216792886364
0.921484442661647	0.937375079959330	0.921297653764542	0.938910795985846	0.909229562904279	0.886726577350918	0.926217848100956	0.938762788563591	0.935133298802081	0.963452414693587	0.975537054136604	0.964219066280423	0.927154811282003	0.932468281844238	0.930003799766611	0.947104857117765	0.968956883052474	0.950839576350982	0.943617958217075	0.952513897957937	0.974120890375193	0.939169013005165	0.900682355450136	0.879814656899657	0.943486642538099	0.949955567309643	0.903133973838974	0.949287185682064	0.961758253962165	0.937255837256804	0.917197916124974	0.804143095444324
0.921388034264055	0.937247882844746	0.921357791383957	0.938875736177912	0.909199240394951	0.886717722709879	0.926183439227765	0.938731146392918	0.935045318302619	0.963437247845772	0.975479287320716	0.964089136294475	0.927190192218988	0.932471976049870	0.929949471358032	0.947199617520774	0.968950007807637	0.950806333372010	0.943545591598470	0.952491565606225	0.974162586439502	0.939055535405869	0.900678278578344	0.879832682116681	0.943427290676056	0.949960283565022	0.903056899119004	0.949277673357562	0.961674177099529	0.937224018460554	0.917201337261730	0.804041256421938
0.921283108368974	0.937220016873118	0.921343795719733	0.938719167449418	0.909029929579871	0.886625562703957	0.926068541800788	0.938771111821291	0.934977898631422	0.963452933896676	0.975443222659058	0.964127931599698	0.927240565202085	0.932480223923509	0.929867818829127	0.947265913187735	0.968871946599462	0.950815346514985	0.943553564676475	0.952416223522186	0.974046366145446	0.939006067540589	0.900651499726090	0.879774339517064	0.943415920535210	0.949911716412331	0.903029961648995	0.949246255336965	0.961650603401351	0.937264875950050	0.917073192163198	0.804056089895507
0.921223436723605	0.937067875657399	0.921307310384386	0.938566069471373	0.908907488268281	0.886491439011005	0.926075735188020	0.938740945410491	0.934954634302227	0.963399761103201	0.975451591865979	0.964172409261177	0.927145412376428	0.932365170037690	0.929787316109102	0.947434334418287	0.968770883421890	0.950783439333276	0.943537007144417	0.952390298301449	0.973991018014147	0.938913989471338	0.900671359020078	0.879746820299181	0.943408918888781	0.949906330084496	0.902990603648659	0.949194752737531	0.961682694149876	0.937372543677563	0.916950872684798	0.803958397738289
0.921171108249897	0.936969372566291	0.921374338973033	0.938401520945917	0.908688633082226	0.886455368997325	0.926038321506564	0.938831002810827	0.934901493716770	0.963296708672603	0.975469949115062	0.964233653893711	0.927000543279955	0.932403819709407	0.929707661567892	0.947543424442343	0.968670757102432	0.950763165395338	0.943501154344234	0.952232692336297	0.973974819601127	0.938836548566355	0.900599071950611	0.879724624929007	0.943416314046440	0.949903026921033	0.902798716287361	0.949101352896525	0.961690421730122	0.937364928087413	0.916911567546447	0.803845191262839
0.921239954507226	0.936964521252043	0.921440958295657	0.938377214608818	0.908634245566866	0.886468347792554	0.925978880815526	0.938836729212309	0.934839135512843	0.963236819075309	0.975602274173446	0.964181005276480	0.927033018996548	0.932440503828383	0.929637437178512	0.947558332500661	0.968555725985495	0.950852146511048	0.943550390884081	0.952195404401467	0.973888906537492	0.938655498641211	0.900577770844185	0.879746476103368	0.943512569730838	0.949919214624509	0.902660630877223	0.949037602854668	0.961694796584054	0.937341220529508	0.916916509831298	0.803694998687658
0.921355698248080	0.936937414065240	0.921502469901208	0.938292440332175	0.908727700958893	0.886494402136101	0.925995679537774	0.938846542562993	0.934802781980696	0.963259999434690	0.975529781296061	0.964131847595214	0.927106445307058	0.932555643975656	0.929586343962770	0.947639404484999	0.968503439972175	0.950970487290490	0.943623683385460	0.952195858849581	0.973864515115817	0.938645464445673	0.900566325064844	0.879734091946051	0.943515181351054	0.949918657957355	0.902661394120947	0.949100286620011	0.961645110838873	0.937247293893610	0.916940644357649	0.803586725801682
0.921337158267678	0.936924266212380	0.921501265619060	0.938352065108220	0.908753200415257	0.886558913315572	0.926049801619561	0.938825866225867	0.934843368783473	0.963348768660701	0.975576404984293	0.964204085481644	0.927208089129947	0.932637124585709	0.929610688019286	0.947592926172694	0.968481215902496	0.951026963857889	0.943699512199919	0.952258276515355	0.973787355549759	0.938695545706830	0.900644957702413	0.879775877031942	0.943545869465874	0.949989365314770	0.902790940228818	0.949115790326183	0.961623345302246	0.937306606532539	0.917035594692054	0.803522889496188
0.921306851022312	0.936906083570845	0.921387663953805	0.938390938358429	0.908832360852598	0.886636917075717	0.926106938585463	0.938784707226508	0.934940772449094	0.963396867041237	0.975672656309292	0.964210837585182	0.927307104525663	0.932736938862858	0.929724225710627	0.947550376547143	0.968481900633957	0.950963359346910	0.943631574216104	0.952315811398013	0.973652241981362	0.938807318032784	0.900734371327411	0.879785268478354	0.943558677288866	0.950068894639887	0.902911554112674	0.949109206904771	0.961733908348621	0.937436720005437	0.917082656691903	0.803531130160834
0.921309274859607	0.936805384283288	0.921333096403436	0.938423160381852	0.908961691345806	0.886745382827399	0.926253661977470	0.938692083530321	0.934958718282828	0.963381338820146	0.975734517209768	0.964165638375101	0.927351307440513	0.932773240685426	0.929811629543599	0.947532343753817	0.968495945630174	0.950949084730206	0.943533269236103	0.952323811974289	0.973630128928115	0.938857467081720	0.900821539044933	0.879781726083039	0.943585615642128	0.950186445417075	0.902947092030340	0.949123273963638	0.961930384597127	0.937599649871321	0.917092987816218	0.803457693598673
0.921323577127250	0.936847734356450	0.921268399668446	0.938287670050866	0.908984068615198	0.886771372973408	0.926237206505262	0.938674214228516	0.934901657964338	0.963275178233310	0.975733133440746	0.964288426719147	0.927466857719409	0.932785561321409	0.929817016401412	0.947524018695101	0.968470359706393	0.950920567388548	0.943479910785132	0.952225102696609	0.973620005266338	0.938929593899582	0.900800620813940	0.879781807264603	0.943708811478995	0.950173877978021	0.902998093524581	0.949140877278889	0.962053982122766	0.937781838686092	0.916977728427003	0.803432491319006
0.921313059613122	0.936776786637745	0.921165668387706	0.938233256101561	0.909062664349691	0.886754694983813	0.926192339210622	0.938622741439162	0.934909961669449	0.963243219575566	0.975703819671779	0.964327603668056	0.927480543541174	0.932678923619825	0.929821277807615	0.947625836791403	0.968448738147281	0.950892804631957	0.943417871143578	0.952257442870739	0.973705639229780	0.938954038194192	0.900749391124976	0.879888186170035	0.943748434801489	0.950120023708828	0.903037338286620	0.949145376163004	0.962114293690834	0.937765399594038	0.916930337693712	0.803435341747059
0.921226480436607	0.936650966135924	0.921131127911317	0.938259355416582	0.908972944334337	0.886761875552417	0.926191007918210	0.938607172192543	0.934875905168098	0.963213367619154	0.975688563312869	0.964268173585470	0.927445011190564	0.932593731057091	0.929884901230091	0.947640137797129	0.968478892613009	0.950941823660776	0.943338857167013	0.952215130096896	0.973819024956557	0.938984865295744	0.900724704157658	0.879922491413819	0.943804684067612	0.950079006368189	0.903020739059372	0.949063247138669	0.962064747694579	0.937644863407077	0.916932411774481	0.803420217942962
0.921263414782017	0.936587747252674	0.921195926488544	0.938373947347939	0.908893063347975	0.886763071359419	0.926151979657276	0.938530909279765	0.934837229812561	0.963082871267696	0.975735618051041	0.964250720938068	0.927528497943613	0.932442219305407	0.929934967407951	0.947587165090555	0.968459660326244	0.951003600734601	0.943381279553463	0.952124154972538	0.973942400591988	0.938886992934876	0.900724387901820	0.879916060072589	0.943849465496534	0.950077222014314	0.902975140199729	0.949005501298271	0.961975464880519	0.937566483276923	0.916981153118516	0.803377508827599
0.921304220573300	0.936618193408355	0.921319901276945	0.938455492658488	0.908887719344815	0.886625634840850	0.926149631935570	0.938578923260035	0.934807303770673	0.963020043381359	0.975709600409747	0.964216082239880	0.927537487655766	0.932464144354153	0.929907153118885	0.947550993647455	0.968484660477250	0.951015994787182	0.943400529218458	0.952079632091670	0.974017205527351	0.938894988638989	0.900682408593849	0.879838996812289	0.943775280547731	0.950044749034383	0.902978220720927	0.949020562422305	0.961909183336765	0.937447844532595	0.916970466211115	0.803339325749335
0.921288967735529	0.936691438114175	0.921409029456046	0.938535326934947	0.908916424076050	0.886476385876618	0.926154632327781	0.938648483885467	0.934801879678443	0.963088517868401	0.975715916432715	0.964317307024345	0.927487974891953	0.932478354806249	0.929855692766226	0.947502642293704	0.968644669436067	0.950970876739080	0.943449982495456	0.952099831536723	0.973983877504510	0.938900997037980	0.900740400141330	0.879875893777927	0.943693345680363	0.950022845049430	0.903010088695387	0.948983586730478	0.961839516355623	0.937386880060638	0.917013267004936	0.803258876440473
0.921283156928144	0.936794615953513	0.921393530870756	0.938591194762105	0.909035529806696	0.886424591267043	0.926182163147769	0.938776333899967	0.934910663920171	0.963164366823413	0.975784219788477	0.964382290432203	0.927553099804977	0.932428548249952	0.929865790556454	0.947394051314291	0.968751747334136	0.950932927344099	0.943436361879890	0.952117977530754	0.973818557264550	0.938871682977432	0.900725806079226	0.879942514843328	0.943637713498408	0.949943644939688	0.903024331626018	0.948982329499554	0.961791319940550	0.937345669102234	0.917081986395073	0.803190557135170
0.921351861337923	0.936813378717135	0.921500259239627	0.938686384336713	0.909080310646593	0.886462731098215	0.926308871681640	0.938912116871123	0.934973797324888	0.963235369344795	0.975851208409629	0.964320553800890	0.927637522458402	0.932454459589108	0.929950235659682	0.947384507348574	0.968877361172635	0.950977350129906	0.943540688976666	0.952217598020053	0.973683270396955	0.938800975203838	0.900739025796373	0.880020705295082	0.943602556873758	0.949967186079919	0.903066798424797	0.949089913023990	0.961798070197685	0.937234408505867	0.917209887984334	0.803119311923815
0.921445330403614	0.936967341892507	0.921423292628187	0.938665827725073	0.908935968601283	0.886357117888088	0.926391748464440	0.939040850172245	0.935110476038225	0.963356691775921	0.975872854691719	0.964369495701858	0.927758982317578	0.932463913828954	0.930055396231116	0.947329340567943	0.968959925243083	0.951057226654889	0.943714553582881	0.952312199251197	0.973416066821413	0.938861956309972	0.900745123475294	0.879930028338479	0.943561113167591	0.949975750130083	0.903175639651883	0.949205628425625	0.961806732183353	0.937181390092915	0.917222851745056	0.803140564813975
[truncated: 16,313 more rows]
