# Supplementary material for: Dynamical Hurst analysis identifies EEG channel differences between PTSD and healthy controls
Source: PLoS One. 2018 Jul 3;13(7):e0199144. doi: 10.1371/journal.pone.0199144 (PMC6029761; doi:10.1371/journal.pone.0199144)
Supplement: S1 Appendix — Zip file containing files: Standard Deviations of Healthy 1 - H3_w3.txtStandard Deviations of Healthy 2 - H4_w3.txtStandard Deviations of Healthy 3 - H5_w3.txtStandard Deviations of Healthy 4 - H6_w3.txtStandard Deviations of Healthy 5 - H7_w3.txtStandard Deviations of Healthy 6 - H12_w3.txtStandard Deviations of PTSD 1 - P1_w3.txtStandard Deviations of PTSD 2 - P2_w3.txtStandard Deviations of PTSD 3 - P8_w3.txtStandard Deviations of PTSD 4 - P9_w3.txtStandard Deviations of PTSD 5 - P10_w3.txtStandard Deviations of PTSD 6 - P11_w3.txtHurst Values of Healthy 1 - Hurst_H3.txtHurst Values of Healthy 2 - Hurst_H4.txtHurst Values of Healthy 3 - Hurst_H5.txtHurst Values of Healthy 4 - Hurst_H6.txtHurst Values of Healthy 5 - Hurst_H7.txtHurst Values of Healthy 6 - Hurst_H12.txtHurst Values of PTSD 1 - Hurst_P1.txtHurst Values of PTSD 2 - Hurst_P2.txtHurst Values of PTSD 3 - Hurst_P8.txtHurst Values of PTSD 4 - Hurst_P9.txtHurst Values of PTSD 5 - Hurst_P10.txtHurst Values of PTSD 6 - Hurst_P11.txtOriginal Data Healthy 1 - H3.txtOriginal Data Healthy 2 - H4.txtOriginal Data Healthy 3 - H5.txtOriginal Data Healthy 4 - H6.txtOriginal Data Healthy 5 - H7.txtOriginal Data Healthy 6 - H12.txtOriginal Data PTSD 1 - P1.txtOriginal Data PTSD 2 - P2.txtOriginal Data PTSD 3 - P8.txtOriginal Data PTSD 4 - P9.txtOriginal Data PTSD 5 - P10.txtOriginal Data PTSD 6 - P11.txt. (ZIP) [file pone.0199144.s001.zip › Hurst_p10.txt]

0.965261142640474	0.967829701590190	0.983526176816147	0.981245410256233	0.952713220149803	0.986423974922022	0.935705024188374	0.995150102346576	0.968258231254556	0.959957402182467	0.956266338359270	0.958638991398453	0.939821509225996	0.967026936283629	0.930554390689120	0.982548248548207	0.976810488374228	0.957205899193851	0.970437321098123	0.955173666143606	0.984997961732766	0.965514396111075	0.982532327080660	0.934766134418592	0.967098940095414	0.928354750146086	0.949258564921082	0.977957240053325	0.935275024809302	0.987925394084170	0.972383636165426	0.813020768899991
0.965262933570201	0.967744487904338	0.983590877283720	0.981160830479858	0.952779596917184	0.986363149267469	0.935848278149780	0.995078321915604	0.968311649982185	0.959818009907969	0.956347628745333	0.958609924740961	0.939904133162525	0.967047236608826	0.930509868262360	0.982647096925446	0.976772459944831	0.957158629606351	0.970463914630882	0.955009348761557	0.984998573703809	0.965515285913575	0.982549684879179	0.934848796857310	0.967121569989568	0.928380971057523	0.949319428616910	0.977937185605561	0.935307196048677	0.987886095666587	0.972533845701588	0.812959835625826
0.965218628679759	0.967623023549876	0.983739846291687	0.981172603001820	0.952780041145283	0.986459246807539	0.935968272701158	0.994962560115501	0.968253474850807	0.959801749418986	0.956413038867208	0.958642790479166	0.939864964257084	0.966999274554918	0.930542934312395	0.982609552109910	0.976739375619303	0.957146816770961	0.970474671340276	0.955010057891445	0.985000243245029	0.965551581865645	0.982676034791786	0.934839009607698	0.967141672205256	0.928453804987182	0.949250810071615	0.977916581564562	0.935354453933395	0.987808022859630	0.972554334591556	0.812871865094936
0.965225034980576	0.967677775714129	0.983885252245941	0.981190134466152	0.952747609463130	0.986456587495455	0.935991300894799	0.994944701010844	0.968252796660396	0.959783602119987	0.956484121725628	0.958795821767068	0.939845747821942	0.966986775546644	0.930471750175078	0.982622837499214	0.976701336888692	0.957094153973815	0.970434963496748	0.955025046494394	0.985018612425036	0.965658991226357	0.982812675151754	0.934814655341685	0.967097264592752	0.928666672917346	0.949227208329408	0.978033147629467	0.935240707036427	0.987710697939681	0.972647569000101	0.812683930759452
0.965169910644428	0.967719587956562	0.983915757952030	0.981136486960926	0.952732388188495	0.986420375544080	0.936087345452973	0.994977946960817	0.968227428786396	0.959764941578101	0.956506511010711	0.958930264861522	0.939837938839540	0.967045402697802	0.930482534983244	0.982718253499895	0.976639848622141	0.957096597775207	0.970482075672108	0.955056234563175	0.985038491268770	0.965615220865481	0.982838939984797	0.934840203064249	0.967162704964419	0.928740599483415	0.949239706403175	0.978043340416646	0.935284042204611	0.987688895091569	0.972579651111402	0.812569149214514
0.965188441440107	0.967845130348248	0.983889903535521	0.981136133412880	0.952727207963183	0.986414440979434	0.936112822547279	0.994988259277702	0.968194984075396	0.959694851094128	0.956494518452237	0.959000220936840	0.939833855251810	0.967013455915060	0.930392339403238	0.982623493719991	0.976652579139417	0.957153879178363	0.970525603943538	0.954966555098890	0.985030824023328	0.965597721518516	0.982920202277871	0.934811212663614	0.967225471827851	0.928712959163933	0.949226867881828	0.978045619284752	0.935191213497542	0.987612625766225	0.972551419306995	0.812489473670980
0.965139586786220	0.967863117221064	0.983750989737634	0.981247290889071	0.952689140183332	0.986531611376749	0.936165093120537	0.995097863413078	0.968204366209710	0.959657803553393	0.956560963538479	0.959080511800718	0.939813714668943	0.966888084392314	0.930399050758035	0.982544023706289	0.976610166213492	0.957195093526071	0.970620368126794	0.954906755102070	0.984960678432043	0.965675585763610	0.982870894025009	0.934744020293191	0.967098336665494	0.928647985014923	0.949173553951784	0.978011636393005	0.935130433469464	0.987613346508099	0.972590109934122	0.812555859665244
0.965129430860387	0.967877874846613	0.983634668550739	0.981200972538261	0.952737422785664	0.986367906520768	0.936077915198585	0.995070880918737	0.968193196269666	0.959621776691871	0.956581385553921	0.959133882960058	0.939834796042114	0.966920499838615	0.930397246754279	0.982577544875557	0.976713797712973	0.957123677285373	0.970685157659692	0.954921985574097	0.984910703255877	0.965570105610801	0.982898120537299	0.934649218925177	0.967079262996723	0.928654224275147	0.949211018171043	0.978004013748427	0.935185535428255	0.987690655041976	0.972637753349511	0.812645128987939
0.965132200811495	0.967806544219793	0.983601597165536	0.981261971889273	0.952821304755471	0.986379830549922	0.936119760691319	0.994979313056022	0.968352463270737	0.959648301622762	0.956625459534717	0.959198705122247	0.939956432151328	0.966996957855142	0.930473713204344	0.982619590857059	0.976870483585817	0.957100796369179	0.970722608976768	0.954957122031110	0.984918510242538	0.965497680722749	0.982916479779450	0.934582808881527	0.967183251416583	0.928689932945809	0.949304958213945	0.977978610210443	0.935253172461956	0.987708769506848	0.972632139964763	0.812673576859019
0.965187193010088	0.967751394599868	0.983509664052770	0.981232094457605	0.952879290727566	0.986288536432316	0.936277756007976	0.994922618993292	0.968543895961220	0.959691453509593	0.956642107785684	0.959171400985754	0.940056753867764	0.967026324357242	0.930559450895435	0.982708225678252	0.977005744445596	0.956965442121250	0.970743865160270	0.954975088817147	0.984943350437201	0.965434996440133	0.982948413278970	0.934567968277786	0.967153747715379	0.928710869541269	0.949402634914789	0.977985447502988	0.935332909993094	0.987652574555800	0.972737327176553	0.812709065531833
0.965220861871961	0.967676807368233	0.983479407069457	0.981250016707651	0.952855302347029	0.986346805849333	0.936290386616329	0.994850923050977	0.968528224702671	0.959738148891773	0.956595269741664	0.959153747532851	0.940001806371413	0.966888881836112	0.930630912862695	0.982564740572078	0.977096989767410	0.956860205016689	0.970709051657767	0.955021995055363	0.984849954799330	0.965377477750564	0.982902824493222	0.934432300719583	0.967128315378292	0.928708069207550	0.949377616770117	0.977895410392594	0.935381151280533	0.987497082144283	0.972660620143060	0.812704024349190
0.965186240309795	0.967743412824035	0.983563745045682	0.981249530424289	0.952857298768877	0.986358518140449	0.936262338020268	0.994859809013279	0.968587928184353	0.959757213353959	0.956621792320617	0.959181088805498	0.940076936564904	0.966805222532943	0.930663867083438	0.982373156072538	0.977045256788226	0.956927808111926	0.970562101588672	0.955019222185892	0.984716170523786	0.965397946481809	0.982816996944836	0.934375427645397	0.967077181357069	0.928778518540106	0.949417919246780	0.977795442045531	0.935358866800038	0.987402676335399	0.972645560276210	0.812522520861181
0.965106093504356	0.967708264564533	0.983548247811517	0.981203356129072	0.952950268609014	0.986364395194446	0.936291762421814	0.994882411307754	0.968570137621298	0.959792152717739	0.956668090486091	0.959103679128228	0.940144988419657	0.966784849867143	0.930756526661413	0.982361909296789	0.977059200281657	0.957026827671629	0.970490558332851	0.955079781463609	0.984581911108093	0.965291338225978	0.982743491673840	0.934405470953131	0.967150748543786	0.928756501438608	0.949502130930093	0.977661989546489	0.935492272752026	0.987427035303204	0.972624012478916	0.812374974088120
0.965146266945090	0.967750450097597	0.983479494654290	0.981122257666047	0.953015320390175	0.986259727608036	0.936313988329285	0.994801171519748	0.968564356618242	0.959775231985686	0.956694731105348	0.959137135345741	0.940161959589131	0.966830083423789	0.930765729826867	0.982375134589808	0.977110531502958	0.957146774570908	0.970491635877855	0.955077037756539	0.984611135745251	0.965262414520746	0.982770202195427	0.934487811578787	0.967261506522442	0.928688896727334	0.949541475009141	0.977708498337937	0.935445216113923	0.987509678987522	0.972664448581646	0.812345966211063
0.965188996457761	0.967834268279559	0.983479091177708	0.981143752355060	0.952989181629592	0.986256856196775	0.936281095976919	0.994778280258452	0.968514947718214	0.959879358421713	0.956682222231288	0.959255523197225	0.940129807444596	0.966803866122210	0.930881267710912	0.982338667697612	0.976999661733102	0.957176367644931	0.970459063969095	0.955124989229554	0.984595585656973	0.965448576887358	0.982781817061375	0.934638186087045	0.967168390077594	0.928710984787520	0.949534095297191	0.977958976924758	0.935450695192723	0.987687441621181	0.972532238536098	0.812435748909667
0.965236321361173	0.967902535501614	0.983434040621335	0.981065186634906	0.952915924065339	0.986047398998504	0.936212878105357	0.994745505694531	0.968390702507313	0.959852929021091	0.956689248598102	0.959274354292053	0.940028848982980	0.966851584660690	0.930920041215118	0.982409181390554	0.976922061129719	0.957185245843667	0.970360145377874	0.955104722365467	0.984543113364078	0.965580154882237	0.982788848775114	0.934787041166227	0.967143795143840	0.928653651051825	0.949504159944754	0.978229316088113	0.935476389737648	0.987730598971224	0.972381139623851	0.812512327794194
0.965323211454735	0.967874070680328	0.983381432121682	0.981057407420754	0.952865613315071	0.986104928501392	0.936132786617435	0.994680497965447	0.968404770185237	0.959785330982704	0.956778245454199	0.959178438197865	0.940016703090232	0.966830119716864	0.930894402802823	0.982392063980250	0.976816298538481	0.957182402356536	0.970299036956821	0.955033106691930	0.984578427144368	0.965797166249202	0.982685750710364	0.934800237819794	0.967239970691046	0.928498021212468	0.949458926619317	0.978399327724119	0.935452596142780	0.987757932281873	0.972265405005701	0.812534514792183
0.965364017037037	0.967883977345543	0.983330647415496	0.981074407616836	0.952954842966033	0.986100342718646	0.936177866288525	0.994650166127926	0.968380408278661	0.959620973628108	0.956920513167179	0.959070303439170	0.940098445538248	0.966791219400808	0.930810082608156	0.982482053876813	0.976632056059059	0.957150456459354	0.970304709291665	0.954850497564876	0.984661781698341	0.965920128986766	0.982522970330567	0.934951425186816	0.967262325369504	0.928381040124007	0.949511515447259	0.978420056172337	0.935433414583383	0.987752255082373	0.972356401524402	0.812553466132507
0.965342352965572	0.967838954683478	0.983418889183084	0.981198179522118	0.953005270741396	0.986249986310255	0.936230148213206	0.994591382045904	0.968229556590940	0.959501723380439	0.957045362434539	0.959004992445150	0.940103657072782	0.966691824101089	0.930773206646487	0.982440793320932	0.976514958642792	0.957191138350677	0.970317609155853	0.954765610050868	0.984761489995584	0.966037460157692	0.982504068609825	0.934994066808902	0.967289092246885	0.928328099602571	0.949468250520666	0.978448944984007	0.935436346405090	0.987700730303647	0.972411506461253	0.812534639021945
0.965374725263811	0.967924286489362	0.983497967765909	0.981307963682377	0.952986641473662	0.986323043850114	0.936213121390206	0.994634452111700	0.968180478764395	0.959396078799555	0.957103630553863	0.958995087150963	0.940092764897213	0.966714294067755	0.930684893126110	0.982387539977208	0.976435759953425	0.957212212785331	0.970257663743529	0.954696923354243	0.984889326925421	0.966185738457762	0.982489390385490	0.934999994417137	0.967257352517622	0.928422570269412	0.949452835975941	0.978583515616814	0.935338241616425	0.987606252373953	0.972578963521646	0.812461473834854
0.965357241297317	0.967939903832715	0.983491430815622	0.981322388206424	0.953002400460340	0.986348455419447	0.936183640195081	0.994741685981067	0.968130570899915	0.959364508336686	0.957085172326340	0.958976858080472	0.940096347587901	0.966831386615051	0.930707923978699	0.982389230358518	0.976365287378954	0.957231693742444	0.970266535484780	0.954692183308159	0.984993870755622	0.966188208886263	0.982395565063902	0.935022371468693	0.967348240734515	0.928497334016502	0.949462333036699	0.978619973049330	0.935426828788113	0.987579613845883	0.972580316915194	0.812449388874643
0.965411980265929	0.968009221528994	0.983493122501105	0.981325038698358	0.953039879383266	0.986365129690337	0.936174166368942	0.994803252284208	0.968002753759302	0.959300468689339	0.957060287294256	0.958936586545293	0.940110010125893	0.966878748094292	0.930667619085811	0.982283962378141	0.976366933255922	0.957339613657052	0.970267623922366	0.954597610446318	0.985070041608399	0.966175449193053	0.982373523933312	0.935022112838286	0.967436487232927	0.928529728118366	0.949494403811676	0.978623195584620	0.935393654022582	0.987504539055737	0.972598436902635	0.812452132729579
0.965410284675094	0.968022259617760	0.983359791045029	0.981443668290200	0.953086656873473	0.986497318232012	0.936195870983115	0.994942809332207	0.967930097832914	0.959269948377596	0.957071800975155	0.958976875156074	0.940127465991848	0.966783844451131	0.930750838190735	0.982219875138533	0.976282251178537	0.957413181349255	0.970318239350373	0.954555238191644	0.985043879423492	0.966244023242729	0.982280522387446	0.935018075134889	0.967348016397684	0.928490458153996	0.949499053478742	0.978545898454950	0.935436048807093	0.987533182480156	0.972620037532260	0.812565893766499
0.965471828941313	0.968090505477114	0.983226619024784	0.981394910855648	0.953203238527997	0.986342461021316	0.936066881460112	0.994916401313046	0.967891661606617	0.959258764655918	0.957099849209886	0.959007700268208	0.940214127380983	0.966823553584885	0.930835734028356	0.982306455798773	0.976307634071854	0.957404443812192	0.970378547716808	0.954594987656513	0.985009862069907	0.966234352402560	0.982318621652692	0.935043850355505	0.967373301315484	0.928463979482291	0.949623997836040	0.978515195718274	0.935586513417445	0.987603283616114	0.972606453490856	0.812684840387302
0.965532138327798	0.968074730682698	0.983235287814343	0.981444766746308	0.953352526098120	0.986436130260094	0.936092139457401	0.994944504022914	0.968017986258224	0.959367486535246	0.957121133871337	0.959083984304357	0.940377900694942	0.966815840174975	0.930953941861676	0.982393090651131	0.976392307750344	0.957489405249175	0.970362181018748	0.954724848012635	0.985032295481165	0.966307317978801	0.982325883157847	0.935101030344960	0.967575150266057	0.928453183342611	0.949794153709365	0.978520599859463	0.935743302332368	0.987646048120318	0.972565666019722	0.812709560358579
0.965601300086024	0.968056853662917	0.983203654508990	0.981430201126864	0.953469438351042	0.986392600338615	0.936215518908873	0.994992280512612	0.968179259886944	0.959474251715798	0.957139639495528	0.959040250537046	0.940512192143989	0.966844927267037	0.931081872943391	0.982553952326143	0.976462899487478	0.957486990674143	0.970374557478913	0.954805394255587	0.985074610555357	0.966326321999187	0.982290955939273	0.935195072778554	0.967620318576689	0.928451023704912	0.949936289335576	0.978554626146831	0.935898405144343	0.987666538980429	0.972661881426099	0.812722595086181
0.965642797201842	0.967955005930707	0.983206799525894	0.981437032954701	0.953500135944030	0.986477095143729	0.936217271949298	0.994978595956924	0.968126935434819	0.959472295488024	0.957116915708388	0.958968379984184	0.940453454618631	0.966780819213534	0.931125870767911	0.982536617117228	0.976526079294555	0.957491178117838	0.970409050909369	0.954815097489955	0.985028391428341	0.966251946725897	0.982214663359912	0.935184776177635	0.967655259471536	0.928415104769663	0.949924841559984	0.978448725025974	0.935989922456732	0.987716055911788	0.972604304645966	0.812704384615801
0.965572309651257	0.968027821175838	0.983321639213603	0.981446579505570	0.953527323797900	0.986476179585633	0.936153144151372	0.995031495087187	0.968093630551196	0.959469585254762	0.957099415066982	0.958907239702542	0.940468739781067	0.966819437449197	0.931120853029003	0.982516621088130	0.976467856900350	0.957599759474948	0.970346018618214	0.954790882428956	0.984956870073375	0.966195784490673	0.982122121180293	0.935185921638467	0.967681658737535	0.928400706337537	0.949967131334923	0.978346665985808	0.935948823781579	0.987757499597458	0.972642413171427	0.812578630569288
0.965459352052105	0.968063713611164	0.983366116256376	0.981483039049601	0.953604432864640	0.986512823691159	0.936166018861469	0.995063600094278	0.968071750435906	0.959570482602252	0.957108291144048	0.958754729963750	0.940484904123925	0.966840691582559	0.931187155714703	0.982589946198816	0.976510733595462	0.957741086761042	0.970342548742663	0.954905093801780	0.984917719549636	0.966040299379986	0.982046344836118	0.935163211487083	0.967801248048792	0.928312862747104	0.950059625597316	0.978175803434107	0.936064547538755	0.987837118713479	0.972657243015220	0.812419049575652
0.965488313446048	0.968181983941767	0.983380077928595	0.981456295856766	0.953656916782132	0.986452451870369	0.936217033586896	0.994907316815853	0.968205239821261	0.959680661614275	0.957101183098135	0.958755243960993	0.940548270458137	0.966875205909306	0.931186767263297	0.982626667726667	0.976644240843298	0.957906282955187	0.970418277142509	0.955033502154996	0.985042348578559	0.965945100072912	0.982065579666478	0.935157167865466	0.967936382939482	0.928249584556409	0.950100260126667	0.978119489552907	0.935969464808746	0.987855472655617	0.972720647787149	0.812340627740463
0.965506778042003	0.968270533183313	0.983489178254533	0.981543624717945	0.953672274031910	0.986569796002284	0.936255112762150	0.994853933949354	0.968340856141830	0.959895843654440	0.957021564111916	0.958871731607438	0.940579739612736	0.966876758023213	0.931296793119807	0.982583631327732	0.976681086645651	0.957991101576038	0.970456534515007	0.955191301427614	0.985047562840340	0.965969967136529	0.982089495012480	0.935248105612519	0.967891104332451	0.928342247594599	0.950113934138807	0.978222023084908	0.935963311241000	0.987954535875789	0.972698181133474	0.812369698485795
0.965522421213921	0.968314834901473	0.983596740587737	0.981454864846088	0.953686326772291	0.986425199062008	0.936257549207962	0.994809785322250	0.968398701100575	0.959956825768031	0.956968005905749	0.958889740714163	0.940550018710181	0.966985437320948	0.931368128290719	0.982624909982959	0.976796105638768	0.958018447053607	0.970423843729094	0.955255904964842	0.984977502839029	0.965926029976287	0.982141945182112	0.935321203554842	0.967914931506127	0.928425984408899	0.950157810146951	0.978285301548628	0.936027932389849	0.987949510405690	0.972652913620067	0.812366697993796
0.965570235950727	0.968231733203069	0.983701558517469	0.981375021317094	0.953707809413573	0.986434956007014	0.936259739083242	0.994707915890148	0.968544327053104	0.959943401134538	0.956989061802527	0.958838101401441	0.940603967664431	0.967070835097801	0.931423341645319	0.982589410401403	0.976928014252289	0.958010191969404	0.970389336121037	0.955284976212412	0.984973045372802	0.965986289752457	0.982150446119793	0.935284733644205	0.968077137073465	0.928455429242218	0.950202654180917	0.978295879165382	0.936051462279189	0.987952995678368	0.972598414692659	0.812295670898340
0.965566855828386	0.968160706202080	0.983828140807381	0.981317931987393	0.953797914396222	0.986381220368858	0.936423966865708	0.994652359939100	0.968580905423344	0.959856066473594	0.957064093888480	0.958842742289598	0.940709505348496	0.967142598801961	0.931395760181312	0.982676545491384	0.976952381544721	0.957962472238086	0.970383581324694	0.955187006617178	0.984959053497170	0.966003578758420	0.982141160584930	0.935327358040403	0.968151312724564	0.928527824334958	0.950299559754141	0.978255522080373	0.936076085153373	0.987915196673208	0.972700030377489	0.812243384037482
0.965499768818348	0.968023246270780	0.984040578468098	0.981359460362227	0.953824982193249	0.986475634026672	0.936577637578151	0.994572722847489	0.968508724749019	0.959866534370134	0.957128246071074	0.958869126680100	0.940690050196051	0.967113067568779	0.931415857071861	0.982630038759933	0.976963181407358	0.957922561364575	0.970356834065991	0.955217895767080	0.984933408223922	0.966050170828331	0.982244265884886	0.935306046464462	0.968226224962011	0.928614006286995	0.950239971906235	0.978188484977890	0.936095975208775	0.987861688224910	0.972691554625160	0.812159829090673
0.965490538029291	0.968086242186279	0.984231928647737	0.981383492073477	0.953789003581791	0.986459155327187	0.936602044325302	0.994583073724572	0.968446599726055	0.959831682469964	0.957176725091099	0.958989622175177	0.940648053877531	0.967102110102414	0.931317183561460	0.982599757197362	0.976927843842639	0.957822325204425	0.970307276845805	0.955207155273448	0.984927718182481	0.966154188524885	0.982353825596183	0.935295677324791	0.968209207318071	0.928824213032516	0.950209362053676	0.978281853219305	0.935950261107907	0.987772016462626	0.972766857951407	0.811964929476403
0.965459105792152	0.968119405916883	0.984297036916056	0.981365997871054	0.953756483438012	0.986415846403121	0.936673347790981	0.994648624308976	0.968369795054911	0.959773101992988	0.957180441740977	0.959085198559509	0.940587290177576	0.967157133374986	0.931300377611887	0.982643017558219	0.976838840399746	0.957779189899537	0.970354666776279	0.955187606016173	0.984920591169116	0.966109247393432	0.982355740982363	0.935336101169014	0.968308891948655	0.928859151545697	0.950183537596710	0.978306900883048	0.935974781747796	0.987734279009443	0.972694754159986	0.811810984881204
0.965508739985459	0.968244353657252	0.984328011906164	0.981393716656399	0.953730704460318	0.986386459264416	0.936655184119033	0.994653389798717	0.968268674051702	0.959680035958755	0.957152415830851	0.959069944744345	0.940517571280405	0.967118145632048	0.931172937167182	0.982503896829575	0.976859985720815	0.957806817469220	0.970424406666705	0.955073088430207	0.984858531005390	0.966084480980903	0.982414623570148	0.935304201308513	0.968392643755357	0.928822597015656	0.950132175929782	0.978371467792771	0.935870682859303	0.987641215408393	0.972673950029598	0.811714594894472
0.965482535733685	0.968267714653691	0.984293180375173	0.981531737419176	0.953653682642534	0.986485314165832	0.936674604150501	0.994732543233044	0.968214853333688	0.959647532067922	0.957184769180999	0.959075700541082	0.940422791701376	0.966981728902565	0.931148421352192	0.982406332575108	0.976854106288520	0.957863687552756	0.970570426907951	0.954982329349918	0.984725751770599	0.966161547392209	0.982342583831346	0.935242518609609	0.968284186307078	0.928763738181046	0.950042197984748	0.978395702497463	0.935797709725991	0.987623381071128	0.972730837838093	0.811819907292450
0.965498777043307	0.968289175197037	0.984243621839036	0.981505431665788	0.953684403712259	0.986311783947406	0.936587728455049	0.994700312798218	0.968160118056222	0.959620102425265	0.957219166000082	0.959057455747027	0.940395118417689	0.967022539787703	0.931140379523943	0.982460051705424	0.977014311680771	0.957840547391529	0.970691836303605	0.954990877741503	0.984648499144115	0.966085481050489	0.982353925892964	0.935159994958200	0.968266495052450	0.928768998299449	0.950069853996238	0.978429263685758	0.935853632005044	0.987708487677171	0.972786492458571	0.811987895385084
0.965515922421571	0.968191887462191	0.984251548653790	0.981569159222492	0.953758102676102	0.986357723819701	0.936653564267581	0.994629552462439	0.968307108312070	0.959647842101346	0.957295427581742	0.959099620644901	0.940516016935143	0.967131009523834	0.931226377643679	0.982543915122691	0.977243776889987	0.957882514736178	0.970775563189644	0.955036032571318	0.984656545673329	0.966060546992596	0.982392050267070	0.935138903137827	0.968361281359745	0.928804233772330	0.950161374125710	0.978475158365537	0.935934119456795	0.987741605002737	0.972799538107099	0.812099411845509
0.965588102046235	0.968090940917084	0.984168543169280	0.981538483046147	0.953816068914995	0.986283590129567	0.936816631618525	0.994568696584537	0.968514338696614	0.959682572140533	0.957332816780320	0.959073873882542	0.940614778121651	0.967194459653191	0.931294398409037	0.982675529446372	0.977432309439773	0.957825286156097	0.970838947023982	0.955049167674192	0.984668957410072	0.966036749495637	0.982477810041256	0.935183451057274	0.968310304149990	0.928827307679161	0.950258917777994	0.978543366416993	0.936033808480604	0.987721429377847	0.972929856267453	0.812223096666996
0.965661904363222	0.967961926744792	0.984121304364227	0.981537230785308	0.953789212413812	0.986346779272055	0.936839751383782	0.994465203349502	0.968524042630585	0.959725518499179	0.957287785819594	0.959075442560865	0.940546451059073	0.967081874814532	0.931331107347781	0.982568029018581	0.977502953593353	0.957797933871866	0.970863460550903	0.955081345068844	0.984546138448632	0.965983593858561	0.982481654898436	0.935098555620670	0.968270915193591	0.928859519147286	0.950213782228596	0.978484381159807	0.936081203632417	0.987598060010193	0.972860103406502	0.812294311374709
0.965657849311752	0.967983498129055	0.984166625126131	0.981514565255177	0.953797250533964	0.986326846424845	0.936824772546169	0.994463985174631	0.968569559548241	0.959731594110899	0.957308162346377	0.959105150382406	0.940620924372185	0.967010535364741	0.931322934138035	0.982381801409214	0.977410199619845	0.957884018191806	0.970754692880220	0.955056383014175	0.984375497285765	0.965972851093188	0.982432832137597	0.935098482370221	0.968231830523019	0.928937039545053	0.950234376085362	0.978359644101942	0.936050096836597	0.987502038170864	0.972819325588992	0.812183583082585
0.965631185936351	0.967925096092792	0.984129505077771	0.981445684875901	0.953906487784341	0.986271203306560	0.936872140470597	0.994501816606222	0.968514177465326	0.959752050037243	0.957364615251000	0.959026624896741	0.940724536964697	0.966993471175338	0.931397430650804	0.982347256957498	0.977356477975371	0.957969757366080	0.970692438517840	0.955107582086844	0.984236815795400	0.965850231516931	0.982377289653060	0.935154424944895	0.968320592524259	0.928901721815743	0.950331087494787	0.978147618017096	0.936191000271973	0.987502546388288	0.972778217039431	0.812057026254500
0.965753436651916	0.967973134725902	0.984070480030997	0.981303511128983	0.954026935079069	0.986110896760596	0.936920654701406	0.994439780635055	0.968474008987938	0.959732682268260	0.957371413320918	0.959032697741354	0.940786892976902	0.966995298190692	0.931422722675833	0.982335705039252	0.977343711632121	0.958054008726493	0.970727990229306	0.955101830973849	0.984319236161392	0.965799207753166	0.982374808483750	0.935235822309895	0.968450943758653	0.928811707222096	0.950418519125200	0.978081484487167	0.936187084810052	0.987523840123548	0.972808124023952	0.812002345186717
0.965867973530725	0.968072835874032	0.984067793864551	0.981255648636316	0.954007020261147	0.986064973468993	0.936878369484432	0.994454354875758	0.968391660778212	0.959823044431240	0.957323027613027	0.959148904544495	0.940766956533877	0.966941905392171	0.931554510540927	0.982264969594924	0.977187532894617	0.958069000604472	0.970729488418006	0.955142264902019	0.984362347535023	0.965948861528632	0.982343123739881	0.935374310420951	0.968353528282613	0.928831069782702	0.950430595917476	0.978242072112129	0.936203799893813	0.987638387933843	0.972676718173155	0.812023023166764
0.965991227754591	0.968135709370174	0.984030477240834	0.981111644662306	0.953923201978668	0.985824929649694	0.936804641113469	0.994456766081197	0.968227369628135	0.959784192189347	0.957302141076381	0.959142485853280	0.940665717793580	0.966961594896439	0.931595816011846	0.982301502490380	0.977067728991451	0.958049010995484	0.970675732035766	0.955098222715665	0.984324611509181	0.966034136377777	0.982329323520363	0.935530091932729	0.968290690069904	0.928766083609813	0.950393503998338	0.978441996758354	0.936241412214509	0.987630844586164	0.972539842321216	0.812001796620442
0.966107356159837	0.968117063512756	0.984031002656675	0.981048669143338	0.953848467998413	0.985856496519440	0.936707313575212	0.994418706937725	0.968215563684848	0.959704210790685	0.957336767260047	0.959038398674639	0.940620725340589	0.966922178373495	0.931545748374747	0.982223637506704	0.976933925821223	0.957960888445640	0.970671591913016	0.954992989980671	0.984343803046542	0.966217834123038	0.982264483999356	0.935540853008541	0.968347761117030	0.928623575681117	0.950327409363044	0.978551357490158	0.936203978202330	0.987630695664696	0.972424513182351	0.811927602401950
0.966167014706495	0.968167072217086	0.984038807983372	0.981029613091221	0.953911029160357	0.985827015524043	0.936735272681088	0.994395188313369	0.968200494082985	0.959539198016430	0.957413904308961	0.958939433931803	0.940670098954022	0.966895177033435	0.931407873267192	0.982229841519879	0.976741850003115	0.957816685173829	0.970720132956836	0.954793203283271	0.984390231727209	0.966328598753488	0.982157215034923	0.935680802354153	0.968367691853595	0.928543271438043	0.950368189477377	0.978515810312243	0.936160272808007	0.987624665672277	0.972509456681022	0.811865168609241
0.966170984092280	0.968141795886348	0.984206145358477	0.981099514187612	0.953933292589911	0.985959601639676	0.936796951350144	0.994368591335573	0.968084317264775	0.959429748823436	0.957470176969234	0.958881013995865	0.940646089581556	0.966793650299734	0.931334032101085	0.982136259965850	0.976621617834645	0.957746016847054	0.970775581421219	0.954714969317071	0.984453207961828	0.966410365433241	0.982171878007623	0.935743463029508	0.968404286971305	0.928550457083838	0.950300361580987	0.978466513875962	0.936116926148737	0.987577460702299	0.972532443867068	0.811761154025378
0.966227919252542	0.968243716003622	0.984364412998979	0.981141737226649	0.953900078298996	0.986012255832800	0.936798469258517	0.994423060286176	0.968089077188300	0.959361264365327	0.957492810691397	0.958905864155581	0.940636534570829	0.966835295153393	0.931219314279574	0.982053026002843	0.976559725914367	0.957680529670760	0.970736007470840	0.954667167117710	0.984514022147831	0.966545539776237	0.982163165003587	0.935738799857734	0.968373620639631	0.928728035956604	0.950262953434550	0.978511295593111	0.935982951735240	0.987488950961390	0.972682470987457	0.811610717257647
0.966236331024409	0.968254751369869	0.984443422600909	0.981098205046073	0.953899831036348	0.986019579112991	0.936780134766563	0.994510313435887	0.968108095648445	0.959402194929063	0.957459966460630	0.958943082723263	0.940655799780182	0.966964017736612	0.931207156687620	0.982060469354955	0.976521217859516	0.957639258009712	0.970728919500742	0.954714660888890	0.984556959308508	0.966516277192946	0.982077537033201	0.935731105869764	0.968453865404488	0.928861095414204	0.950268559802079	0.978454991519420	0.936025784988934	0.987468844733966	0.972624022526360	0.811559485904150
0.966272742720292	0.968323348733687	0.984513115324399	0.981065850242836	0.953918544429006	0.986006580502801	0.936755571439205	0.994523156917641	0.968057615903850	0.959388694605190	0.957410153830919	0.958930079425113	0.940668927361014	0.967010785814434	0.931119120047384	0.981953186021476	0.976539168860656	0.957682671349906	0.970692095025079	0.954663635655351	0.984594862518644	0.966461273963424	0.982077095347598	0.935696894062175	0.968536744624653	0.928935856748240	0.950303488417541	0.978392666584999	0.935940782262228	0.987400098277050	0.972594406551638	0.811576757550080
0.966198589996498	0.968312061005815	0.984405818608454	0.981147107457328	0.953929420851224	0.986144355374928	0.936763087438515	0.994588263862167	0.968011380131448	0.959389935204410	0.957425816451404	0.958983081745868	0.940648136822320	0.966918209024407	0.931159481459582	0.981885978586325	0.976450475243981	0.957737460844916	0.970696129023302	0.954654551953508	0.984577105436704	0.966504128899943	0.982029571049361	0.935641413450253	0.968417502829440	0.928929969470291	0.950286560644405	0.978312287911732	0.935943042244089	0.987400973334521	0.972587005949214	0.811734034176389
0.966156506624098	0.968345507387983	0.984270173586448	0.981084613237272	0.954003992049201	0.985986243301771	0.936652071218588	0.994516493299314	0.967996242111880	0.959429692560255	0.957446945072399	0.959067131144807	0.940690956061519	0.966992796745822	0.931205754039460	0.981996710921586	0.976489131316013	0.957743785167250	0.970729129723029	0.954753082605748	0.984590580069965	0.966485588784446	0.982126261182805	0.935597473979505	0.968415359834656	0.928931089822438	0.950353336642260	0.978322280050463	0.936044530341585	0.987468987728976	0.972548496980817	0.811892154658908
0.966109361930692	0.968305059008249	0.984264165257343	0.981131789482405	0.954110757637118	0.986076293775095	0.936701719932869	0.994557406737307	0.968157434646724	0.959572212265945	0.957469245490602	0.959227772121762	0.940788577300480	0.967040599593080	0.931296294815007	0.982126610889958	0.976579760086119	0.957847370202462	0.970726151551274	0.954928600748955	0.984699047109739	0.966565749197066	0.982209324921750	0.935600551761059	0.968565646302206	0.928936685578370	0.950457447030853	0.978369912864403	0.936140456119648	0.987537019493955	0.972487625607316	0.811940923625929
0.966083367092536	0.968275697888649	0.984207044829792	0.981119295697656	0.954175243076533	0.986018841062655	0.936836905877899	0.994633090503157	0.968356253843933	0.959726586894287	0.957485208779962	0.959242490843221	0.940867252627545	0.967116879561625	0.931407788568320	0.982352532492314	0.976635329689661	0.957850289691195	0.970765096652196	0.955058564082007	0.984811685253606	0.966608331074135	0.982266325806180	0.935657306084010	0.968579016565117	0.928981270876104	0.950550971256163	0.978448816011260	0.936254720837560	0.987583589411902	0.972575846069953	0.811974707350486
0.966052447636208	0.968152619039312	0.984184342591301	0.981167812179070	0.954163032911553	0.986119040785991	0.936832784533673	0.994644516343629	0.968369664252605	0.959767093329373	0.957439481701299	0.959213227006937	0.940780888346821	0.967091455451363	0.931456546053301	0.982416239891864	0.976689979766424	0.957853571519805	0.970799279100704	0.955113973394265	0.984813278535484	0.966577827458942	0.982281615654963	0.935606824200624	0.968568776163870	0.928970270614952	0.950504602160966	0.978388449672933	0.936346657423978	0.987699982423427	0.972511588545166	0.811973674861509
0.965921061768113	0.968230119617785	0.984268593884612	0.981185931338477	0.954151000326520	0.986157693393592	0.936771012540947	0.994723066943883	0.968374571189974	0.959781433779900	0.957405785800701	0.959205223600215	0.940781641011643	0.967156740056833	0.931459396563729	0.982455106820834	0.976649876164642	0.958000808085810	0.970733060056932	0.955111292505949	0.984736061366944	0.966543863462679	0.982264441837680	0.935580821789811	0.968541148728327	0.928983315248174	0.950522832859651	0.978313287307490	0.936307951827167	0.987803655483120	0.972536537675147	0.811868946658379
0.965787340973203	0.968266279926491	0.984256836300604	0.981215497153926	0.954201613641349	0.986263999363852	0.936800411729640	0.994806061701993	0.968387075118155	0.959918769175790	0.957403845400912	0.959117902456863	0.940785754053909	0.967207481980720	0.931528685828923	0.982584910302141	0.976727253859728	0.958195287282181	0.970753080612066	0.955260441265532	0.984698644136917	0.966382934517030	0.982233478012714	0.935551734897182	0.968627621774360	0.928929836034664	0.950602869149424	0.978148795204674	0.936444884119297	0.987943786947237	0.972581813044379	0.811770879444438
0.965826634913926	0.968349664241843	0.984205304501620	0.981179100469188	0.954282413877806	0.986266781782558	0.936872483066794	0.994747809419958	0.968530530582873	0.960055045910702	0.957382786934867	0.959141778978985	0.940875485759174	0.967257993926719	0.931551218751840	0.982654167449511	0.976885128418783	0.958419091589690	0.970862558479911	0.955421103578584	0.984831315069251	0.966304446266091	0.982270626007312	0.935586694546268	0.968770999492912	0.928892077629564	0.950663191841867	0.978084234197384	0.936397078047032	0.988041830941524	0.972709361249189	0.811757862048532
0.965881833395421	0.968393895867802	0.984236201812564	0.981266231214223	0.954340245710902	0.986429026894095	0.936935890289891	0.994804154114368	0.968692836495818	0.960239891782984	0.957297570631091	0.959270665044887	0.940932604374412	0.967260491627521	0.931689481851344	0.982637807424480	0.976933634604404	0.958537457305219	0.970938080370955	0.955578306425817	0.984875504887718	0.966354048300698	0.982304869025484	0.935730953072618	0.968732336556451	0.928991655712466	0.950707394559951	0.978176544201659	0.936429297487104	0.988191529927247	0.972719700984956	0.811821787001540
0.965918459452815	0.968417689089956	0.984262200543771	0.981185645516324	0.954387348222510	0.986339020938053	0.936941942443545	0.994842939096725	0.968797990350088	0.960291682332595	0.957264981178127	0.959290277353906	0.940918181049637	0.967336633424344	0.931796154878694	0.982713375006371	0.977047436943971	0.958571764250769	0.970929628536343	0.955641155291025	0.984824659884430	0.966301614165881	0.982389198865658	0.935853491354665	0.968739527787102	0.929069195055027	0.950784834625489	0.978232037784869	0.936562604275526	0.988216768361258	0.972711508283655	0.811860627233091
0.965924502093052	0.968308424849216	0.984259974028482	0.981132887821878	0.954423452197031	0.986396573593148	0.936939416082087	0.994791803137127	0.969019175233612	0.960257942116509	0.957296576594184	0.959218006458416	0.940991586238483	0.967362934196597	0.931826659490754	0.982706713751075	0.977148148285682	0.958585144724098	0.970905315497266	0.955660731316776	0.984836952419346	0.966327328500637	0.982429540323762	0.935830769691901	0.968854640457260	0.929060506770077	0.950829227496807	0.978217006334980	0.936607367681336	0.988230959417740	0.972718135053773	0.811792336642667
0.965893549101406	0.968225220648969	0.984297433023179	0.981085378316105	0.954491559078149	0.986368080343121	0.937037486639521	0.994719661515235	0.969129995258911	0.960164972706453	0.957350909656113	0.959199685044072	0.941084768817112	0.967374014258964	0.931775697186691	0.982823845283167	0.977117857179537	0.958556232409436	0.970936929091340	0.955547748867979	0.984847415623271	0.966307856718809	0.982436065075909	0.935881839918029	0.968871252927385	0.929089743085130	0.950902573663725	0.978160803121230	0.936639988647122	0.988228641154771	0.972885851133208	0.811733253846130
0.965830337987919	0.968075772088422	0.984437954344305	0.981126834252677	0.954484480252546	0.986497587027251	0.937114398834522	0.994613279768786	0.969121422679756	0.960182966318869	0.957389295606538	0.959231867219337	0.941056493555924	0.967312701870844	0.931794599114980	0.982809165223840	0.977089893817078	0.958548957675272	0.970936448953293	0.955585059164927	0.984865624943976	0.966323000227021	0.982554598284765	0.935846679583631	0.968880350947807	0.929154939390474	0.950833292176259	0.978120150037008	0.936684987949325	0.988184857567361	0.972904288158739	0.811656615351591
0.965820845399389	0.968111086293704	0.984592672914850	0.981168474211331	0.954455534835821	0.986511164392859	0.937090609683440	0.994609966295557	0.969142214598539	0.960172789303400	0.957440388562505	0.959379907336952	0.941039714847025	0.967303078900752	0.931704923410763	0.982818095541147	0.977074114454910	0.958484220487665	0.970876848202749	0.955602957460692	0.984902667569701	0.966437584266747	0.982685615676031	0.935805897082376	0.968827407640006	0.929347732800989	0.950812220069521	0.978219699221948	0.936570940887695	0.988091350963158	0.972977077193597	0.811501273841817
0.965760485370196	0.968136206343873	0.984627613337912	0.981138174625622	0.954431798254768	0.986496860434090	0.937142524171232	0.994666548964767	0.969135149601371	0.960153310699433	0.957474197392379	0.959514401241469	0.941035130424924	0.967359907212058	0.931693856300296	0.982913683977745	0.977013606526543	0.958466621138127	0.970916942949297	0.955624314874306	0.984945848535837	0.966417736168031	0.982707468198357	0.935824782686123	0.968881122357274	0.929406717701373	0.950822170129199	0.978234515199254	0.936607010709589	0.988062398338246	0.972895904172658	0.811418194158113
0.965776732227175	0.968262217284785	0.984599882243082	0.981158334535784	0.954418786631858	0.986501356757600	0.937117395333399	0.994698883694719	0.969094076401860	0.960082775416765	0.957473706278871	0.959544398405833	0.941024313146615	0.967331153573580	0.931571045739064	0.982822921884492	0.977033334384184	0.958505464898324	0.970964028994085	0.955529331907032	0.984959485654627	0.966423663943671	0.982790872271473	0.935799644788745	0.968939473644428	0.929358246672062	0.950798459417860	0.978244571535228	0.936495940893659	0.987997105754739	0.972857070163132	0.811369698167215
0.965698100964949	0.968278978645441	0.984466575048678	0.981279177000186	0.954362338947225	0.986643182483244	0.937118229142059	0.994828050868003	0.969091425553618	0.960055535510817	0.957550505600905	0.959581700234393	0.940993106891121	0.967214079557994	0.931548034009575	0.982767033209214	0.976993131278524	0.958537678363157	0.971049671715867	0.955469731696323	0.984907527721185	0.966522200158492	0.982732891656628	0.935713612150960	0.968801322685068	0.929261681304156	0.950726214540174	0.978215660116256	0.936419788480104	0.988020823589888	0.972885050368838	0.811461135261318
0.965660509937284	0.968304778456000	0.984359595294082	0.981241673457390	0.954395857167846	0.986509415218823	0.936984128149082	0.994815575130520	0.969066606609844	0.960038435511122	0.957584839619250	0.959585014895968	0.941017224254726	0.967261581548789	0.931540509796447	0.982832720905747	0.977115496825486	0.958465587167578	0.971091153544048	0.955492838785666	0.984888264896926	0.966449916393894	0.982748666059608	0.935610902923272	0.968772050307445	0.929223206495592	0.950754679018911	0.978212039847835	0.936473508571388	0.988142449408559	0.972918331661867	0.811592315993990
0.965642185501656	0.968231357307887	0.984315228337729	0.981325080974822	0.954464305561333	0.986558123910522	0.936983589238798	0.994741086949987	0.969216079106115	0.960074176473978	0.957628270105700	0.959623541138613	0.941139945272706	0.967360784095663	0.931625931484005	0.982916788974727	0.977301897979568	0.958458610216292	0.971078999972495	0.955533664265207	0.984905628711621	0.966393580559461	0.982761288911711	0.935543083436066	0.968878917849934	0.929222999151705	0.950837714975384	0.978203764365499	0.936537378976686	0.988225825405823	0.972888507485131	0.811623779083950
0.965668928836721	0.968168368773124	0.984210486655691	0.981316763878655	0.954505786571721	0.986512299380145	0.937095512146286	0.994686071430867	0.969393766171450	0.960130172337024	0.957637214884034	0.959579654533966	0.941228684161112	0.967397887050695	0.931709525044598	0.983051547375943	0.977455681019502	0.958342850070855	0.971057667150637	0.955554913530337	0.984934222710096	0.966339218014774	0.982784848735045	0.935520695909943	0.968827708232599	0.929229085878939	0.950929852582881	0.978245091151933	0.936620516638165	0.988238229450676	0.972975409688965	0.811662240697225
0.965697503771081	0.968065752573450	0.984166299704404	0.981356229432056	0.954455967418594	0.986616884038908	0.937059737777002	0.994594953035448	0.969373648757271	0.960201967735291	0.957569328248148	0.959549105067387	0.941158178343358	0.967253536768397	0.931760125734788	0.982957185788540	0.977551054735979	0.958256080724085	0.970980583887954	0.955615552509419	0.984833010926809	0.966281957213247	0.982731134259106	0.935380821274163	0.968776298796609	0.929218167148025	0.950882202783177	0.978192302125999	0.936670782536701	0.988140766406492	0.972887855109524	0.811659605684881
0.965648905419358	0.968106920842302	0.984238138045601	0.981384794840063	0.954456297758999	0.986647143799571	0.936989979437759	0.994589639341780	0.969427010563084	0.960230268075841	0.957586534337417	0.959562048565962	0.941214290386971	0.967166674661946	0.931787541775524	0.982791875345035	0.977511287313837	0.958336472021731	0.970791788296206	0.955615274168516	0.984692672441225	0.966293922071745	0.982645452672625	0.935320585628031	0.968707940259720	0.929269963308066	0.950916184632614	0.978116446396943	0.936661178012384	0.988082106830731	0.972847734983212	0.811480116780945
0.965558988975377	0.968055306793086	0.984201679447001	0.981364829121724	0.954554294585510	0.986677420820023	0.936970479877656	0.994622394757449	0.969428849566915	0.960308777562947	0.957617916798534	0.959482925032701	0.941278582064841	0.967143150404039	0.931892280270341	0.982811406479244	0.977530497726519	0.958445732655267	0.970685250273899	0.955698699045279	0.984565181672724	0.966177563318844	0.982583511666833	0.935346333823473	0.968759599446227	0.929227963228802	0.951013155510378	0.978007227786409	0.936819572427406	0.988153396539561	0.972818052420866	0.811320880068261
0.965614025074504	0.968095303453042	0.984122702561218	0.981292589990073	0.954634409874289	0.986586369543056	0.936931801139652	0.994566606928515	0.969427642271059	0.960351512357021	0.957619205929815	0.959482160636430	0.941302185105209	0.967204147465254	0.931920300220055	0.982855278164415	0.977608588960300	0.958578113084877	0.970668122758442	0.955742412829385	0.984623169732907	0.966136076683425	0.982621977634063	0.935444573775743	0.968851874404543	0.929115412475485	0.951073168224039	0.978050704736400	0.936811132556565	0.988273212515872	0.972851244999303	0.811285836536139
0.965654809113502	0.968163349168156	0.984094673799340	0.981322886353872	0.954626419999334	0.986605756665946	0.936846674057118	0.994593715355043	0.969392527782138	0.960498792439884	0.957574786534634	0.959570172914945	0.941277577387743	0.967203992049423	0.932045751420371	0.982848183772853	0.977512365565650	0.958609652289989	0.970623930407089	0.955830514608037	0.984636172399962	0.966303259938919	0.982638310924083	0.935595540606327	0.968743253168694	0.929081648993304	0.951079162435240	0.978289296890206	0.936850078807694	0.988471667548199	0.972721267306998	0.811353026123266
0.965708419720573	0.968219344486985	0.984030292589360	0.981261307805758	0.954561735506896	0.986415296542603	0.936737068120204	0.994607664133934	0.969259998928636	0.960519625939230	0.957570103213589	0.959549797992867	0.941188440843418	0.967263115306145	0.932092498327287	0.982952068857778	0.977453333281741	0.958628931888289	0.970514850330445	0.955856766401134	0.984599820665148	0.966418914517095	0.982647808919743	0.935738803080833	0.968691481317843	0.928966014269930	0.951059496456687	0.978531385909211	0.936902425546034	0.988537102225884	0.972579909516538	0.811415865177930
0.965793252501007	0.968180667260855	0.983956156498175	0.981280212539107	0.954511766794853	0.986489224948049	0.936628236391451	0.994576632207350	0.969263226405163	0.960490094407920	0.957628850185775	0.959416374735114	0.941175368560622	0.967232228810041	0.932064410545303	0.982954043937502	0.977352277535351	0.958617541831171	0.970454338460068	0.955832946302066	0.984653146223815	0.966598904884143	0.982567083558066	0.935734408122861	0.968751533127850	0.928759222860733	0.951016743437097	0.978662896057380	0.936895344033700	0.988571855214192	0.972465279139818	0.811420681884304
0.965820479915572	0.968197006244927	0.983897755598629	0.981332098260989	0.954593193431995	0.986500298989061	0.936644126890689	0.994558892765997	0.969231069753827	0.960358009969600	0.957738272153935	0.959289366926872	0.941253722790041	0.967195295624917	0.931979382077047	0.983052719284592	0.977169308448529	0.958567283320782	0.970458033499327	0.955690226634537	0.984765718491510	0.966702193124562	0.982425712110177	0.935864321100581	0.968736256404164	0.928601182597764	0.951061953903200	0.978631862491558	0.936879534180370	0.988574741903494	0.972555157193514	0.811438547439145
0.965773185492236	0.968139904879064	0.983989098953837	0.981481516935234	0.954621937950206	0.986677422605722	0.936678735062920	0.994512595028897	0.969078465546727	0.960278685761410	0.957829104271276	0.959195082822620	0.941253268339164	0.967107461211722	0.931935152021674	0.983012899529972	0.977043419223325	0.958588132566362	0.970450098523264	0.955648028782618	0.984885303331214	0.966786386117475	0.982410169120262	0.935887719299398	0.968738827547225	0.928509423826134	0.950996373584247	0.978618507208400	0.936870180487101	0.988527104782631	0.972585073908619	0.811431426070862
0.965764251281179	0.968211972964726	0.984075161123507	0.981609500849082	0.954602990168660	0.986762550590590	0.936642277555381	0.994552831945237	0.969015670636601	0.960185026649952	0.957854874261530	0.959156307329372	0.941241917834993	0.967162088593184	0.931859178133568	0.982959293302606	0.976966239732088	0.958590432677495	0.970363766934757	0.955593457411355	0.985026956888435	0.966912749061864	0.982390137410233	0.935862977926215	0.968689883814079	0.928553071850290	0.950981985396115	0.978706198460534	0.936772879615198	0.988430315180613	0.972718310209653	0.811394561089824
0.965699831731443	0.968214632957647	0.984062285265745	0.981635290740777	0.954625750933427	0.986795255117416	0.936599234980211	0.994654240184853	0.968936505044172	0.960156667201193	0.957821068155777	0.959114825683284	0.941268926236959	0.967324803964433	0.931901287447325	0.982966182690840	0.976861641957958	0.958585982830702	0.970354863506609	0.955585132351896	0.985153341420185	0.966898435803767	0.982277697704647	0.935850721844515	0.968756576667606	0.928589853412941	0.951002377088206	0.978696784315485	0.936854768893994	0.988393357772637	0.972674237821784	0.811419335982453
0.965721257052623	0.968264632270347	0.984043376678558	0.981648909566586	0.954653887205621	0.986819696951242	0.936585242189007	0.994705478947585	0.968777193336347	0.960081790611454	0.957782248475882	0.959052330737196	0.941302027369578	0.967419714645329	0.931868937132307	0.982857252639614	0.976822708132888	0.958665197919427	0.970344720926785	0.955475201999358	0.985258650508617	0.966878600781315	0.982245459359622	0.935826684418184	0.968842342720174	0.928571433882639	0.951032815048260	0.978648200018039	0.936820055512009	0.988307321236978	0.972654890479319	0.811454882165906
0.965680441964653	0.968246818847924	0.983870875228551	0.981771104014114	0.954704916858531	0.986967383438719	0.936595747746207	0.994836086103107	0.968665148941297	0.960032410949399	0.957797843283571	0.959067100407162	0.941333984191409	0.967351284393530	0.931954623177244	0.982783859341051	0.976685707306948	0.958709586083907	0.970388911396821	0.955406467704560	0.985259782142284	0.966938428726376	0.982140493070427	0.935786853223583	0.968747914662131	0.928491263185425	0.951054371932715	0.978549184847580	0.936861438058159	0.988331534617027	0.972642678710013	0.811588618163800
0.965696464775938	0.968272904756915	0.983707356888902	0.981742451622143	0.954834980180029	0.986845139202516	0.936463858868498	0.994790650555113	0.968578842006008	0.959996363961851	0.957836103796423	0.959055880663383	0.941441138829295	0.967407565101096	0.932045289572394	0.982871454743962	0.976667478319508	0.958683830587701	0.970443911107840	0.955419512251394	0.985246799323648	0.966923159198346	0.982181416467863	0.935794810801675	0.968772139171898	0.928441091550625	0.951208414250389	0.978500619758670	0.937016718619279	0.988403075082142	0.972602133662991	0.811724343335118
0.965722559488679	0.968215693131116	0.983687683768867	0.981818438895447	0.954994070737252	0.986982426273704	0.936492540273853	0.994822784428881	0.968660006506515	0.960074091912362	0.957855374539336	0.959106403909995	0.941596945299466	0.967419592290039	0.932162052326169	0.982962735267688	0.976708634507315	0.958757331556697	0.970433138825813	0.955517201308644	0.985300269633310	0.967008561022127	0.982187186638983	0.935850051793794	0.968967643536478	0.928419754146636	0.951386220270381	0.978497454343363	0.937177628715528	0.988469382334236	0.972543453389275	0.811727389691651
0.965755767125620	0.968174113597072	0.983647560437831	0.981839004702589	0.955108038785386	0.986987897707358	0.936621781367623	0.994880537208510	0.968782433952892	0.960144430955428	0.957868309461333	0.959046260866780	0.941716369632332	0.967431951047183	0.932292508738479	0.983119744287246	0.976729919749912	0.958745113153361	0.970469256193687	0.955557916903983	0.985376192772030	0.967037349987847	0.982142365771984	0.935952388729986	0.968988727075326	0.928419659495223	0.951516991989382	0.978522490469550	0.937329550021972	0.988518648899313	0.972628778782202	0.811708173846279
0.965780787551191	0.968055459137148	0.983640037528357	0.981881655228213	0.955133250145553	0.987125164960148	0.936622402443713	0.994891931845441	0.968706921313631	0.960122550895881	0.957827407781612	0.958939798142089	0.941636005920624	0.967331909998391	0.932328646660875	0.983089706766307	0.976741411435924	0.958736083860079	0.970508549308390	0.955551372583301	0.985357479663316	0.966977073154210	0.982046937836722	0.935946568809012	0.968998204827117	0.928379517268769	0.951485251388946	0.978415553196122	0.937408511574122	0.988585242111073	0.972551419933123	0.811646471000413
0.965683554947969	0.968114736122845	0.983736899546224	0.981910940288861	0.955155636298489	0.987173914303751	0.936540456522186	0.994966482195509	0.968645241460840	0.960080967476819	0.957798686562027	0.958852778328836	0.941622442562742	0.967344609644156	0.932307057466687	0.983075214453109	0.976656774058537	0.958830236278806	0.970429680905405	0.955493520317321	0.985305478199881	0.966937506908970	0.981949499522582	0.935949343200550	0.968998864808574	0.928339879149683	0.951509644023095	0.978318153164366	0.937349324459415	0.988649896321953	0.972563681458389	0.811476014012897
0.965553372875398	0.968140879717472	0.983755244310461	0.981941208298625	0.955233694352039	0.987251136333306	0.936522362724540	0.995034783420269	0.968622554068428	0.960172197400338	0.957791396054521	0.958699008384548	0.941615422780242	0.967333927322841	0.932353528347548	0.983168145340922	0.976653975428200	0.958961296448060	0.970416152930945	0.955596251682499	0.985286541671354	0.966799639887883	0.981878893793155	0.935923515831662	0.969080656390542	0.928216655335978	0.951594124829617	0.978174245709795	0.937439756129203	0.988752753498010	0.972546638619580	0.811296234493154
0.965560989578042	0.968245628205577	0.983736787539865	0.981894166685853	0.955295632798691	0.987216365575775	0.936540916118059	0.994942236132171	0.968756632241419	0.960282587866474	0.957765170007666	0.958674976986368	0.941668667536172	0.967349445025813	0.932334499774563	0.983214170143190	0.976752472153615	0.959137649155101	0.970479281019000	0.955725430324810	0.985437561319162	0.966750322786696	0.981900250719009	0.935931290602129	0.969185627612099	0.928109067796040	0.951630855102549	0.978133953633705	0.937340186059227	0.988808080720963	0.972586145632886	0.811216068493450
0.965548939345337	0.968318225541554	0.983813830465541	0.981968566167780	0.955320647199916	0.987352120996009	0.936552542589659	0.994937377490259	0.968902499347514	0.960499393735963	0.957667223555384	0.958772871357092	0.941694188260450	0.967326764684643	0.932444507600661	0.983164333707547	0.976761867048829	0.959232557674591	0.970479873103289	0.955894812915902	0.985489246247654	0.966807145124267	0.981923867478884	0.936015136698409	0.969115880584444	0.928152992284460	0.951648783832977	0.978248826389930	0.937336421623359	0.988909093252620	0.972530130254452	0.811227072680098
0.965533924592675	0.968350206391107	0.983900879119291	0.981879193653827	0.955336089887233	0.987242542984412	0.936521846515319	0.994904432812288	0.968978373023858	0.960567258241092	0.957606694363531	0.958784201992566	0.941669573622879	0.967405877084688	0.932521505426012	0.983221034967553	0.976872208915204	0.959274806527236	0.970400362885713	0.955966995907849	0.985463768637554	0.966791324872062	0.981988638555346	0.936073751878009	0.969113248296879	0.928229761628494	0.951696455114719	0.978325605358919	0.937416359525103	0.988894722653352	0.972474623003792	0.811208536844425
0.965562121325583	0.968257798890352	0.983962240513221	0.981806252609662	0.955356038040177	0.987290490713760	0.936501871257566	0.994800679149400	0.969161029204318	0.960561393082455	0.957618085759901	0.958731193360045	0.941715551546723	0.967454306557670	0.932574307767478	0.983181841259498	0.976986696459534	0.959279086224804	0.970339652757609	0.955996260026075	0.985502706859221	0.966879708362687	0.982027995847828	0.936025683248501	0.969255312561526	0.928278865988756	0.951741183578991	0.978355903193879	0.937458992068022	0.988872265485238	0.972411014501694	0.811102090419707
0.965541522044657	0.968189484632181	0.984063200009542	0.981757056375161	0.955435852199009	0.987266116353776	0.936650363897918	0.994717019414651	0.969237145957407	0.960477852986186	0.957683395662163	0.958745936180273	0.941813100887368	0.967493271187232	0.932550047158692	0.983265767398046	0.976986333707935	0.959249415124828	0.970329347066864	0.955901781883516	0.985520492406012	0.966929299146633	0.982041542797462	0.936065957342287	0.969305641194587	0.928383412033234	0.951832709832970	0.978320220664036	0.937498484947714	0.988825093528063	0.972516575875934	0.811024566659515
0.965481098226606	0.968055592579720	0.984258271312692	0.981806068188535	0.955452083800749	0.987377125993169	0.936804451637926	0.994624975099717	0.969189986390005	0.960510197158818	0.957729175267587	0.958773341689335	0.941780164163145	0.967427734554557	0.932571457211731	0.983220561750762	0.976980113995107	0.959235036662898	0.970299495539876	0.955950846833927	0.985509279197600	0.966995378623395	0.982147906012597	0.936049227128627	0.969367747373045	0.928504320515348	0.951760850840337	0.978273511539922	0.937526212835330	0.988774099404999	0.972507407821639	0.810923374545771
0.965486510566035	0.968113520270805	0.984438172491623	0.981822351229066	0.955424041291902	0.987355482645216	0.936828189258180	0.994627825413827	0.969152007652555	0.960470096072712	0.957777520037535	0.958887380007615	0.941719914559941	0.967393905829336	0.932465747897248	0.983206907741062	0.976935594648678	0.959157619818429	0.970242388161761	0.955950936809504	0.985542681669873	0.967114470642651	0.982254909752344	0.936042828566909	0.969343265751498	0.928753797866979	0.951729340178375	0.978372248420594	0.937390159649591	0.988690722780388	0.972581101348819	0.810714335802674
0.965471827618538	0.968154294728087	0.984493636421050	0.981772811758063	0.955407662441668	0.987300404750628	0.936910494063644	0.994693355211715	0.969092901758420	0.960399840411841	0.957784837411325	0.958969393436951	0.941649678709321	0.967420202950306	0.932448414439196	0.983246259618495	0.976833958574791	0.959120480604858	0.970281400881050	0.955924552422373	0.985573331017679	0.967079374862028	0.982260672659101	0.936061139372576	0.969427330532057	0.928823439033019	0.951718066045353	0.978399040969610	0.937415767762666	0.988656181210591	0.972496032575365	0.810540134805968
0.965534739663855	0.968269546728709	0.984518774243438	0.981776652294284	0.955385876278190	0.987260410308788	0.936903394629195	0.994700902780473	0.968984198182870	0.960287638052576	0.957757823551931	0.958927919100345	0.941581802710984	0.967356774085536	0.932315056869191	0.983091297370801	0.976838472708714	0.959151535115355	0.970333980677443	0.955790626140796	0.985537927064584	0.967059017298576	0.982305856119791	0.936020831858758	0.969524061278822	0.928808709353031	0.951676724632518	0.978435574692632	0.937322252593205	0.988559155581446	0.972472482376232	0.810415688897594
0.965509399899131	0.968291995013206	0.984480329258953	0.981887308100368	0.955341561241683	0.987336785801674	0.936921568648924	0.994781529584495	0.968910421706150	0.960216079512457	0.957794582745710	0.958907150515232	0.941501920250618	0.967186207545051	0.932282782070329	0.982969557982975	0.976778999636086	0.959200254279424	0.970465303141699	0.955665628475337	0.985432112698546	0.967129401616509	0.982217773022947	0.935931829281790	0.969431430313227	0.928760003516434	0.951616696725331	0.978430775609327	0.937264694939711	0.988534731725307	0.972496779774388	0.810478089522952
0.965510254945353	0.968321594629398	0.984442408293947	0.981823584516528	0.955382157805607	0.987126890612373	0.936825680541427	0.994728831129442	0.968821320220940	0.960143603350090	0.957821640240970	0.958863156779658	0.941465024161817	0.967188047554883	0.932249224189794	0.982985858876184	0.976884088283604	0.959159554036760	0.970560333069151	0.955628034989298	0.985369240679266	0.967046623105741	0.982212416717913	0.935823820639662	0.969409375614212	0.928757926293105	0.951652426411160	0.978432056766101	0.937314245767238	0.988608092282645	0.972535580311489	0.810624188335211
0.965526457460716	0.968230456792817	0.984450138312700	0.981852419512296	0.955445698032543	0.987132225573506	0.936875519558067	0.994650253615073	0.968931177213426	0.960130701643381	0.957878461010444	0.958870859754193	0.941561826595114	0.967242552512529	0.932308730154582	0.983028389164612	0.977054551085872	0.959173401275872	0.970621057183067	0.955625179860939	0.985376672157572	0.967002102500667	0.982212234294931	0.935772100961004	0.969490471813652	0.928781990604228	0.951725751753454	0.978449900976048	0.937362810954825	0.988638757919619	0.972520373988728	0.810699415291760
0.965599072748938	0.968130205068137	0.984358028028713	0.981792618396192	0.955463916627257	0.987018642631512	0.937034452202841	0.994578183640373	0.969094479899068	0.960129403212396	0.957906221020501	0.958816597154155	0.941616428251137	0.967260144892966	0.932334037083930	0.983140446749050	0.977179039361160	0.959081327534460	0.970686644281474	0.955596647339482	0.985375079579859	0.966965954006235	0.982259589946267	0.935803034728367	0.969397314646166	0.928789825509278	0.951778713033151	0.978481855358105	0.937407952494220	0.988622032258494	0.972618173542082	0.810780505805665
0.965674409415922	0.967997248089614	0.984285817117513	0.981760103021115	0.955383899079795	0.987046746176643	0.937049726171740	0.994451375133884	0.969067626369416	0.960143424939828	0.957826348402759	0.958776787248794	0.941511871550195	0.967101084740712	0.932323556128314	0.983009106840752	0.977192808605517	0.959011124315069	0.970688123154979	0.955605298248925	0.985203681097561	0.966901846543116	0.982232609726464	0.935719593511422	0.969321060915006	0.928808571446393	0.951676599196368	0.978388932457584	0.937405468095066	0.988493906859054	0.972519312470447	0.810819158191879
0.965664352793499	0.968007838109660	0.984316049847773	0.981713056522152	0.955349877405000	0.986985794927267	0.937009145771584	0.994415699896682	0.969071606993525	0.960111634940791	0.957816373094354	0.958754247350530	0.941539310412163	0.967003856699892	0.932271992709350	0.982824763565946	0.977075661936843	0.959058347094715	0.970554167231100	0.955557002494000	0.984992537490629	0.966871120870458	0.982150558086750	0.935721091051652	0.969259840114657	0.928864743310528	0.951646292186456	0.978231297641222	0.937324086499418	0.988388079850164	0.972446029612083	0.810666628035098
0.965613487856080	0.967934108467372	0.984257562056849	0.981617124081564	0.955428570924196	0.986890267032003	0.937028235306943	0.994417445913248	0.968986092765633	0.960105899167382	0.957840370927311	0.958625275639415	0.941604833404959	0.966959491134061	0.932307867088058	0.982801236328203	0.976994427991327	0.959087541277472	0.970479183931523	0.955589305240477	0.984794417898037	0.966719414517419	0.982064986147885	0.935763099027485	0.969320423922651	0.928816756250371	0.951699572872802	0.978001016419694	0.937409150257329	0.988404247323773	0.972365894702411	0.810504287433373
0.965708581397179	0.967967555515205	0.984176912812632	0.981447573707232	0.955508955625079	0.986677090592160	0.937047099826871	0.994330332254354	0.968908296971043	0.960071435543135	0.957817151938626	0.958565076302620	0.941640705794860	0.966952612773598	0.932294606629270	0.982807566337735	0.976959910493712	0.959119788287815	0.970496488737113	0.955563870161929	0.984827072004852	0.966640437204304	0.982030949482944	0.935830207291480	0.969427329958278	0.928723090285422	0.951743968082122	0.977916707226943	0.937360856799543	0.988444799376542	0.972363732069052	0.810423905516211
0.965792520701522	0.968046512823443	0.984142230470377	0.981389381061331	0.955472712614995	0.986587295659135	0.936970884909216	0.994317470063975	0.968796680524125	0.960149458172553	0.957728536651494	0.958616514809213	0.941601249341028	0.966885614682293	0.932419421023355	0.982764235014063	0.976792649619309	0.959090643707969	0.970485646061079	0.955588012704811	0.984846809013547	0.966765778911893	0.981971284032016	0.935958478346963	0.969307238789236	0.928734380180639	0.951741621348261	0.978053433611173	0.937369435282805	0.988571400771245	0.972191003101948	0.810405557477211
0.965869725394753	0.968092631228687	0.984085986067866	0.981247713097642	0.955383364249555	0.986321276959507	0.936881051511086	0.994285619046445	0.968626230890589	0.960112213882195	0.957677201309834	0.958568641157278	0.941495999392434	0.966891612387934	0.932458402602279	0.982840293538275	0.976674960949999	0.959041927980353	0.970419830106513	0.955542129086096	0.984795280164934	0.966828078212721	0.981914625484951	0.936097368158158	0.969233544290634	0.928690240892292	0.951703487308727	0.978237407134355	0.937396885660779	0.988576493910118	0.972037170717530	0.810349035872150
0.965955282620992	0.968055377899836	0.984047726903587	0.981196734840275	0.955333528917772	0.986345219662866	0.936785637796782	0.994228623242242	0.968633576399497	0.960047443252171	0.957676775997746	0.958434601364118	0.941463073328052	0.966838813302515	0.932416637545343	0.982787598866679	0.976541068185385	0.958940466645707	0.970424031609440	0.955455114307164	0.984816811074722	0.966994936034098	0.981813449229647	0.936098444938366	0.969294329449413	0.928586775048112	0.951657487201044	0.978349354890960	0.937378995565344	0.988568063217810	0.971906242616519	0.810230722172995
0.965998743253392	0.968090283700875	0.984031751697460	0.981179912795419	0.955410349363391	0.986289862288161	0.936833637394100	0.994179529803555	0.968615121663953	0.959881164091185	0.957756256323571	0.958323480498871	0.941513845214376	0.966775745585427	0.932286539207439	0.982796409259050	0.976334908705116	0.958794163188501	0.970506456390925	0.955253553316511	0.984862635333903	0.967117008822674	0.981673851625977	0.936229735747988	0.969306118467442	0.928532313974625	0.951707776762356	0.978306299384175	0.937332392434709	0.988546665952777	0.971988025034468	0.810137584481527
0.965987055842140	0.968063768119946	0.984169158403749	0.981252552797665	0.955422175061363	0.986410947240011	0.936906971191929	0.994133649724008	0.968491216777586	0.959769730906047	0.957819961420564	0.958249680669357	0.941492487774604	0.966625488998001	0.932211630535628	0.982687035015260	0.976199254317339	0.958713217666307	0.970569789887652	0.955171102255395	0.984923595198356	0.967216436525036	0.981667409458848	0.936282744917253	0.969328823994711	0.928562387078866	0.951630656408735	0.978254760823455	0.937281734346801	0.988454794289202	0.972015718127260	0.810009644940100
0.966023690456921	0.968164683243808	0.984307442349032	0.981302761685012	0.955351781630074	0.986446929456720	0.936921435383330	0.994165226691409	0.968476372402194	0.959690437816058	0.957845930352891	0.958249384042549	0.941464878409468	0.966625108820936	0.932082720117817	0.982579417595982	0.976116420319493	0.958627152108725	0.970540615546510	0.955109914792349	0.984989930111869	0.967378048855421	0.981644599929570	0.936266595901505	0.969285635047212	0.928764386453449	0.951564713463766	0.978298559525219	0.937128783977854	0.988309307426852	0.972168473189763	0.809837970916998
0.966008783272335	0.968185516756532	0.984355149863790	0.981258158204918	0.955315528847077	0.986430751986319	0.936918143872412	0.994235550817820	0.968470677100738	0.959708794267545	0.957816181982892	0.958264823148540	0.941476003537944	0.966712151932755	0.932052439246332	0.982546900622015	0.976053797029978	0.958545566815480	0.970566578608098	0.955129198496111	0.985034896081507	0.967382574797380	0.981556164053015	0.936240757051248	0.969336240540956	0.928927906309219	0.951544003055773	0.978235400626452	0.937144465335799	0.988230392266744	0.972118468729343	0.809752622609348
0.966050097515139	0.968256616093120	0.984397840538720	0.981235563331148	0.955297957543950	0.986407136427990	0.936914887345024	0.994238225008969	0.968401659553342	0.959673878706310	0.957774717786597	0.958238025650800	0.941476862202391	0.966738808877661	0.931939753669003	0.982408910382232	0.976061532698576	0.958557972516753	0.970543822329358	0.955053896731141	0.985075222692690	0.967366337281403	0.981553058229738	0.936197737723601	0.969401009188811	0.929051476321677	0.951543694555365	0.978168439574361	0.937028264044263	0.988105868090245	0.972094054799385	0.809730095497170
0.965992140590916	0.968248443496963	0.984267005022970	0.981321442315191	0.955308722976552	0.986536727703408	0.936942784752335	0.994320943736162	0.968346382904495	0.959651569566818	0.957799785900363	0.958285117955981	0.941447791705036	0.966634197452996	0.931976491596746	0.982308880265717	0.975970405877500	0.958582800093933	0.970550778710225	0.955019964615178	0.985059941516328	0.967440306004039	0.981509547277561	0.936116771747170	0.969274712866717	0.929107759649643	0.951519514143504	0.978088907072636	0.937013359793201	0.988064578800786	0.972049241192722	0.809827470505906
0.965948459634766	0.968286697235011	0.984139478950785	0.981269431612763	0.955365304065433	0.986377857765617	0.936852514526099	0.994263566855990	0.968318585748240	0.959672638921276	0.957830025440740	0.958354637397029	0.941466492087252	0.966686470483446	0.932003920128894	0.982401053827075	0.975997088547933	0.958562343407153	0.970578041956153	0.955090683697060	0.985075960366113	0.967425968259157	0.981600243614130	0.936060596197808	0.969260608468343	0.929170111672653	0.951566258889352	0.978095934238793	0.937088467986161	0.988105946129862	0.972000721962167	0.809927929045197
0.965891816382370	0.968248423424991	0.984148549512347	0.981327106281255	0.955458781366990	0.986467143344775	0.936896787075262	0.994339914572376	0.968462301335451	0.959795987102542	0.957845975560394	0.958509985129034	0.941547500472892	0.966721136476358	0.932080136454220	0.982508011374860	0.976056513228265	0.958653032720787	0.970570136405874	0.955237800269294	0.985178421412751	0.967489856252043	0.981669761540874	0.936057264530796	0.969412695638988	0.929217442210034	0.951653993415121	0.978156110088264	0.937168066929725	0.988168220478053	0.971904090182384	0.809901384365325
0.965840138232085	0.968221169983829	0.984108123255144	0.981322079058717	0.955509830316769	0.986408032797323	0.937024049703472	0.994435480418292	0.968645960570802	0.959919516052458	0.957866571206727	0.958521446998431	0.941616340493321	0.966791998742250	0.932181004443855	0.982715814913267	0.976069584211919	0.958641547571555	0.970605031165209	0.955333311736491	0.985284296114782	0.967519924221828	0.981709156092316	0.936104338507772	0.969424677001094	0.929293154078599	0.951726298951163	0.978243099605514	0.937261907695787	0.988209974675530	0.971953025911491	0.809858795182310
0.965770784936055	0.968088279513355	0.984092630886360	0.981365889509864	0.955487109246628	0.986501720872832	0.937010444812755	0.994455606059465	0.968639549035238	0.959932070143404	0.957837165077003	0.958463503788901	0.941530050485854	0.966749064702814	0.932210245799339	0.982760269563943	0.976092203862624	0.958627244155551	0.970610245251901	0.955355818658142	0.985257523229712	0.967473657127766	0.981701156960360	0.936043140689916	0.969427247268077	0.929298925328384	0.951661681176411	0.978208292178615	0.937334020396620	0.988296586739118	0.971853767022349	0.809786090411891
0.965608276596280	0.968142114991866	0.984180934718994	0.981377447035543	0.955480482658792	0.986524148498541	0.936935781233770	0.994510415818625	0.968615994589392	0.959916049947664	0.957821390465915	0.958422920083000	0.941515778002200	0.966794984925584	0.932196777983216	0.982776431780903	0.976032245172103	0.958746456661298	0.970522287024221	0.955305669353745	0.985139111842785	0.967417823401209	0.981660812949509	0.936011711261545	0.969408692885534	0.929304017458372	0.951666183921788	0.978171332937221	0.937286051674817	0.988361495050755	0.971863382775019	0.809620311418928
0.965423871805167	0.968164097796286	0.984162865964386	0.981393154225489	0.955519910933860	0.986590233220567	0.936945419599395	0.994570904317295	0.968585393716880	0.960007945084526	0.957842574493627	0.958302532951076	0.941493492529252	0.966827335358718	0.932245395690193	0.982864911540861	0.976093745295117	0.958895136004141	0.970527978662570	0.955392104460145	0.985039550381889	0.967241384889830	0.981627380155240	0.935963355796422	0.969479412909668	0.929237095864479	0.951725015213999	0.978039704597559	0.937399451703645	0.988465815459731	0.971887125175687	0.809476804345965
0.965430039539591	0.968226805969413	0.984103826645522	0.981345521675462	0.955574770067163	0.986558822452180	0.937011910742643	0.994490696273225	0.968666896911108	0.960098761781417	0.957835053463459	0.958300620887334	0.941541212077984	0.966858063510230	0.932243353520195	0.982894220472319	0.976225386470436	0.959081320350309	0.970615705613298	0.955481572506437	0.985139976353806	0.967164874011058	0.981665217931110	0.935980067351505	0.969601196775667	0.929180435365118	0.951750703518547	0.978024136458984	0.937330217489722	0.988529627969118	0.971992041073984	0.809419390378342
0.965467727630744	0.968237608967754	0.984137571161861	0.981413652273516	0.955622816609486	0.986684801560107	0.937071913304210	0.994525747331644	0.968762013899863	0.960220912321056	0.957763350515831	0.958395026440067	0.941570669143151	0.966823015132828	0.932374506771984	0.982836436557212	0.976253713275300	0.959166394643530	0.970677430990296	0.955563421972709	0.985178058950181	0.967231509643865	0.981711420320272	0.936102785731020	0.969548563084419	0.929249257538228	0.951780463374272	0.978166800483983	0.937359904647498	0.988643351842580	0.971978759533923	0.809446045378813
0.965487358343839	0.968238427879307	0.984187083431288	0.981318094036918	0.955655276322417	0.986563820334423	0.937088060550708	0.994542081784336	0.968792232169670	0.960197084343757	0.957754258330367	0.958381578219926	0.941531574869744	0.966871517255948	0.932463131502200	0.982870054830554	0.976340519700711	0.959157377560225	0.970652236734281	0.955537153366576	0.985123768820753	0.967199833340993	0.981804310933161	0.936209630421890	0.969541005596436	0.929303041586291	0.951844593675755	0.978256714698373	0.937484299698252	0.988636115448887	0.971957290453641	0.809454715001112
0.965485731280913	0.968128028776025	0.984207990229498	0.981242083416388	0.955682754414911	0.986592124770478	0.937106976917722	0.994479929633852	0.968945013953570	0.960107207561341	0.957797613088220	0.958292347719019	0.941582100675100	0.966889168810333	0.932480026208708	0.982820929343090	0.976408156393995	0.959136903163472	0.970627653813768	0.955478170895204	0.985126213028982	0.967249288478303	0.981856585250706	0.936186659805486	0.969651182261257	0.929283426599121	0.951875328178172	0.978279345668982	0.937529450517529	0.988618658276710	0.971943156041014	0.809367126075114
0.965446888508212	0.968036795920791	0.984248991969782	0.981160695566623	0.955752290024804	0.986525643546613	0.937236096505345	0.994397294674635	0.968996545052871	0.959959784206441	0.957865938234923	0.958270814660193	0.941661829235642	0.966905322507738	0.932437324140851	0.982913662935881	0.976354397914798	0.959080706014570	0.970653760376395	0.955296594520715	0.985128179002963	0.967258576423382	0.981875892977368	0.936239341517065	0.969667896214999	0.929316053989965	0.951943263808627	0.978248139673123	0.937566530150833	0.988576985953916	0.972091200929729	0.809278038191592
0.965365341613035	0.967888074891161	0.984383931574910	0.981167205333234	0.955747373830849	0.986616165827798	0.937343587401614	0.994279490345715	0.968941268189655	0.959940231664133	0.957913330019777	0.958286376903948	0.941622214764588	0.966849474065976	0.932475260464150	0.982883019131198	0.976312536244774	0.959066524243676	0.970638513564185	0.955286408835998	0.985129705578742	0.967283797372053	0.982000378760124	0.936210510032156	0.969687315689068	0.929380555093035	0.951865188186320	0.978231351111327	0.937612508506162	0.988498658237084	0.972098571899678	0.809165100674670
0.965350022826868	0.967918245220066	0.984528565611558	0.981186568920076	0.955720160566493	0.986593926011377	0.937349548448811	0.994251723824099	0.968932442234121	0.959908218576519	0.957963054376522	0.958418715091511	0.941593374467062	0.966848239815260	0.932400391172870	0.982899140130351	0.976276282605727	0.959006221935204	0.970568741815519	0.955285242522895	0.985145901221590	0.967393430371241	0.982135324062924	0.936184816692035	0.969645343104580	0.929582775286721	0.951841659374482	0.978348120849056	0.937502897646657	0.988383464511347	0.972182919156064	0.808960005970584
0.965274548001374	0.967946807776897	0.984550401892681	0.981134434467202	0.955699856747340	0.986547823140707	0.937430564586569	0.994282092922500	0.968908041903698	0.959872337278956	0.957973710555867	0.958548388989851	0.941583684640815	0.966902873737286	0.932410286193697	0.982992703733588	0.976198606034996	0.958981996289268	0.970619541375216	0.955292345465730	0.985165126124228	0.967343721169844	0.982170758643474	0.936194016447408	0.969703766348565	0.929644106307915	0.951851976837979	0.978358226403086	0.937541284480785	0.988350916278646	0.972119286087720	0.808811743871484
0.965290467156362	0.968060509604736	0.984502610749743	0.981136955563176	0.955684391997125	0.986532681136296	0.937443435601953	0.994288422398686	0.968864797522156	0.959783432261882	0.957948660234075	0.958597645770890	0.941571410459452	0.966862782372922	0.932300208447736	0.982882519319358	0.976209321937527	0.959022831667791	0.970669528640927	0.955179430445144	0.985151525916833	0.967319407085312	0.982251553450687	0.936163264114746	0.969766627359497	0.929620450018023	0.951828515442562	0.978358344318298	0.937434201050823	0.988254342996175	0.972104636021401	0.808699787742822
0.965223927331572	0.968051311541114	0.984340662847460	0.981250791580941	0.955650115360881	0.986646785614989	0.937479253597784	0.994391047771191	0.968862967467970	0.959719991808988	0.958012557423515	0.958662485042794	0.941552276740857	0.966707933850154	0.932299962850901	0.982782688121045	0.976153168920718	0.959061651325753	0.970773575850045	0.955093814648267	0.985076137324950	0.967388883664806	0.982201944456073	0.936076752831704	0.969635767859884	0.929561964464097	0.951776132089997	0.978305894998905	0.937376853645971	0.988235350876363	0.972134989057851	0.808733259487361
0.965187387140565	0.968051343002098	0.984207604147420	0.981208611090120	0.955699180913570	0.986491003666907	0.937379378026572	0.994340591528873	0.968825250183407	0.959678633655067	0.958038622170722	0.958683232048932	0.941566094826744	0.966731016626796	0.932293561879422	0.982805027892055	0.976257097073729	0.958974894144952	0.970832004124929	0.955103395771532	0.985005711319691	0.967278573203194	0.982220156783438	0.935969845242390	0.969618117085722	0.929560414509026	0.951809287913115	0.978292874680299	0.937428704372683	0.988304916735267	0.972181439642792	0.808811082245271
0.965154949332827	0.967946052860830	0.984158158935256	0.981271053872502	0.955775455307803	0.986510207091481	0.937395910958921	0.994240866244044	0.968957957778176	0.959688881031632	0.958057776306968	0.958745610458426	0.941681986058167	0.966799395471228	0.932364176430405	0.982833375394920	0.976405884768873	0.958936765200465	0.970863822411757	0.955119789571948	0.984994402175454	0.967185905059216	0.982237111205340	0.935883287506927	0.969726700982404	0.929585647263192	0.951891260367062	0.978267496349660	0.937492283977706	0.988318375625923	0.972160825452261	0.808804489624688
0.965174655592347	0.967860899151421	0.984056609620031	0.981247120038343	0.955811836996739	0.986415783902150	0.937532990066784	0.994163852530488	0.969125952823925	0.959710747366321	0.958056359550692	0.958727468057956	0.941759711240268	0.966821708084410	0.932437369465569	0.982913511874210	0.976517639191928	0.958796121547863	0.970889188363806	0.955115389342712	0.985001830197030	0.967120212256371	0.982280024170050	0.935850843166790	0.969682829016186	0.929616384544481	0.951970207113104	0.978261504722650	0.937555238936289	0.988253160439678	0.972254057423682	0.808816626728981
0.965173456201617	0.967754935629849	0.984006885162928	0.981261964896307	0.955759324142363	0.986478711823348	0.937516035803322	0.994077167353515	0.969089365723647	0.959750275207318	0.957983172697380	0.958708632039480	0.941691012357565	0.966670717209986	0.932491939105350	0.982764017816100	0.976578408470134	0.958678815437606	0.970847373809426	0.955153609196040	0.984889180612120	0.967061633223568	0.982245970985730	0.935698632362131	0.969640765810295	0.929622747573762	0.951917916996389	0.978173290095566	0.937580780347264	0.988081379702791	0.972174151461215	0.808780896249160
0.965117746202872	0.967792652260676	0.984081388894920	0.981272822135623	0.955762953082612	0.986489054782101	0.937464843817954	0.994048428299477	0.969121521991091	0.959750802912693	0.958011796174152	0.958737098839213	0.941755231581613	0.966588245831727	0.932517445020601	0.982564451799663	0.976512647473778	0.958733666192691	0.970691974813589	0.955130852462050	0.984743688392967	0.967077155616322	0.982160349063408	0.935633025646243	0.969585503399683	0.929682420012196	0.951957234197841	0.978070690199253	0.937553419046344	0.987961601966210	0.972159450031474	0.808568651157271
0.965000899620983	0.967744411337806	0.984059305677563	0.981239277738170	0.955854344229694	0.986501375746934	0.937467205291507	0.994059732898626	0.969082068914575	0.959770561658641	0.958054737396888	0.958673017649295	0.941818883891477	0.966564172260872	0.932605184183257	0.982553433834957	0.976510540406374	0.958812630620648	0.970621091912526	0.955168014015798	0.984590285917947	0.966962115695551	0.982092885763706	0.935633050224149	0.969645568873135	0.929658800442249	0.952041767585485	0.977929033097559	0.937672379892891	0.987980518615541	0.972137110281091	0.808396362689261
0.965033621109428	0.967774916710131	0.983984394114499	0.981158944790311	0.955913822257620	0.986385511641205	0.937461028526700	0.993973857172997	0.969053726683478	0.959753387034790	0.958069965219196	0.958699549730734	0.941832890026633	0.966619168411219	0.932597720899760	0.982561046505746	0.976551224686853	0.958919243208316	0.970619909518836	0.955152954304548	0.984608781685250	0.966925629675120	0.982114625661600	0.935700081762463	0.969750270808616	0.929591644287948	0.952076671935709	0.977966982438704	0.937617529437386	0.988058866690117	0.972171510528541	0.808368691039272
0.965055062016391	0.967829543398711	0.983958996482781	0.981179563057909	0.955884150881371	0.986367469437241	0.937397427715793	0.993939949605208	0.968992243198020	0.959837787734522	0.958044742658659	0.958808506607999	0.941792443617378	0.966576158835823	0.932701647501380	0.982503813756427	0.976428580956224	0.958936124957306	0.970588305975073	0.955179564166196	0.984591520389870	0.967093274311844	0.982126518463657	0.935828247232431	0.969642701454531	0.929600362279743	0.952062162956550	0.978199522540777	0.937617490337014	0.988218307695674	0.972020841098276	0.808462427046796
0.965074142160903	0.967886791278808	0.983902894390902	0.981098526508124	0.955797875450614	0.986135316789213	0.937306022438253	0.993878461948399	0.968848192386161	0.959797046492818	0.958055027624149	0.958803343237014	0.941678968437844	0.966611521936496	0.932723795967025	0.982571319814025	0.976360118271330	0.958935763595442	0.970488613234865	0.955136136320968	0.984519558798264	0.967206048001361	0.982114486057329	0.935952040717432	0.969599919878033	0.929531685445581	0.952015562710198	0.978453776062266	0.937628520264190	0.988242757901098	0.971870502968533	0.808556939117782
0.965125086848637	0.967839506231150	0.983838368414404	0.981094410580245	0.955737769852542	0.986178719261517	0.937206953451190	0.993795096178130	0.968840816957349	0.959714915645022	0.958128735067236	0.958695749990016	0.941649044372274	0.966568001068398	0.932681946615596	0.982540079784164	0.976244872756695	0.958919611942556	0.970433521809726	0.955045362510976	0.984540471461174	0.967400339254652	0.982006728846911	0.935936939881457	0.969669160119482	0.929372100124829	0.951952493668070	0.978621208578003	0.937599221686866	0.988242755465955	0.971751219191186	0.808596629154975
0.965138673880618	0.967850213244442	0.983761258157815	0.981126646878192	0.955817622279351	0.986167531195266	0.937231348779849	0.993734362620870	0.968801260299384	0.959540477719418	0.958256224356962	0.958584072467998	0.941714060358658	0.966506297200835	0.932589814603745	0.982621202196377	0.976048493830686	0.958873388720264	0.970450926070635	0.954847794636321	0.984604522674958	0.967526579103122	0.981845452367597	0.936055163006892	0.969665392380963	0.929243726007610	0.951993637595727	0.978622044219583	0.937577868450090	0.988224483291579	0.971846584652004	0.808647904018019
0.965085277922963	0.967787736914859	0.983830884992548	0.981253780377347	0.955854594814586	0.986321415762988	0.937270630703226	0.993663979359029	0.968637252716576	0.959430163462309	0.958364493059565	0.958509751502453	0.941708065538349	0.966382568461202	0.932541171750257	0.982570847490636	0.975914531056936	0.958908728867415	0.970449284667307	0.954767125677659	0.984681285630784	0.967630334435826	0.981820922819507	0.936068937779996	0.969672385118927	0.929162805555414	0.951930904747793	0.978642298714327	0.937574358899427	0.988165006340719	0.971895343102052	0.808672662733479
0.965102139040683	0.967855561965248	0.983920592611975	0.981363111118305	0.955832778988841	0.986384288037758	0.937247167130901	0.993687539719304	0.968562910866741	0.959321642361760	0.958414193034818	0.958500637036271	0.941682087266270	0.966399700347245	0.932444508312748	0.982510249899157	0.975832967111170	0.958930343940969	0.970373506552780	0.954689990202013	0.984801386424482	0.967764975660619	0.981790936854571	0.936049072028094	0.969633434512353	0.929231661534700	0.951908252196885	0.978762995795278	0.937481205766461	0.988050584968597	0.972056610260184	0.808634793938756
0.965074682855458	0.967860994275437	0.983916787800038	0.981361975031359	0.955852764436180	0.986401851502601	0.937215989312424	0.993780909782496	0.968490019217681	0.959288901993970	0.958388317734238	0.958489249679144	0.941685496211337	0.966517465629712	0.932473812184320	0.982509687796908	0.975741110553679	0.958934593074747	0.970397232118687	0.954672836195158	0.984897877018018	0.967759718111662	0.981693890009214	0.936030509679732	0.969706003010838	0.929285654342222	0.951922991379210	0.978789327199218	0.937567849601135	0.988017123501332	0.972056962717179	0.808650863430893
0.965131388831610	0.967909355008349	0.983909540359805	0.981346161738030	0.955879420415772	0.986405748488036	0.937208856234855	0.993825835138959	0.968344379429168	0.959220457761607	0.958355274895917	0.958445987341034	0.941699184735467	0.966563490923490	0.932421502495906	0.982405629168017	0.975733211936672	0.959029121961308	0.970406456056707	0.954566287328603	0.984972470101273	0.967747503767306	0.981657640388877	0.936011571545807	0.969789046597649	0.929313685995350	0.951946025718302	0.978780699661432	0.937530314925329	0.987926207537501	0.972087832010853	0.808671338717908
0.965121980532239	0.967905257945448	0.983756949967567	0.981445029510514	0.955934405927606	0.986527685987721	0.937237607475739	0.993954517347992	0.968250892107351	0.959165614681006	0.958374944579848	0.958484488095829	0.941717438929847	0.966446139396838	0.932505915472257	0.982323924791623	0.975621305384966	0.959091706452331	0.970471599203468	0.954499046997719	0.984939844564473	0.967811902215637	0.981555682073813	0.935968100369428	0.969693512155080	0.929276491056107	0.951959601108245	0.978687003583177	0.937573563791999	0.987934150152653	0.972109249992803	0.808791408049307
0.965166788617754	0.967962929825906	0.983605583730354	0.981386669027842	0.956048408967276	0.986366190684943	0.937119924093820	0.993897237319815	0.968174552486623	0.959143284233953	0.958417408274225	0.958495005916641	0.941799055084706	0.966474006477892	0.932582144601211	0.982408539662471	0.975628676683799	0.959070538923814	0.970542394302722	0.954517402365587	0.984890035496609	0.967796693358876	0.981572855659747	0.935957498777228	0.969706712352137	0.929246533107308	0.952079280536906	0.978638698411527	0.937713753523414	0.987988676714915	0.972113486968777	0.808915028528083
0.965219516014803	0.967936027800035	0.983592999959231	0.981435314974454	0.956189893240282	0.986454193787149	0.937144885563656	0.993907893549983	0.968265834359322	0.959220727162087	0.958436951294024	0.958567195477851	0.941951009607567	0.966460741491906	0.932691335674390	0.982484954821504	0.975693935296915	0.959139577283278	0.970545604707346	0.954612808398307	0.984904329474162	0.967862781739993	0.981567053013999	0.935982749158269	0.969903734657196	0.929223791998812	0.952240638241099	0.978629137307642	0.937868299593064	0.988030688191348	0.972081506476736	0.808927821525012
0.965282941718992	0.967920662263085	0.983552640054915	0.981423394651421	0.956287472636572	0.986391924674349	0.937276592239680	0.993935144639772	0.968392050879806	0.959284539957518	0.958460688928537	0.958528293099069	0.942067727804956	0.966475119141354	0.932809017002446	0.982644268184830	0.975734484491157	0.959116868355579	0.970589263127569	0.954647707779971	0.984934035675251	0.967879687125398	0.981530936449054	0.936058001045713	0.969935212319643	0.929231064473751	0.952369125556642	0.978638822548227	0.938014448725349	0.988053500163025	0.972177022461079	0.808917021117417
0.965315151099817	0.967820784383118	0.983549199442126	0.981419868923960	0.956298291232758	0.986469090769556	0.937276927834222	0.993908177908164	0.968319838674003	0.959260487086863	0.958441507533617	0.958443457583933	0.942002284696809	0.966384601029073	0.932835924003253	0.982630066295812	0.975763512765835	0.959110498798554	0.970626296265615	0.954632822632365	0.984873743507424	0.967794501749877	0.981443482002082	0.936028009014399	0.969958354967417	0.929207180091628	0.952343387251949	0.978529992218953	0.938094808312431	0.988105194650586	0.972119962100103	0.808872188762196
0.965241569205122	0.967880651617257	0.983660694827170	0.981428552036460	0.956316999679338	0.986463480766825	0.937214383684089	0.993928018512348	0.968266683827246	0.959233767044399	0.958423120227554	0.958377492176491	0.942005338797425	0.966416148399539	0.932818853141303	0.982617630014704	0.975697897276933	0.959203943909473	0.970554579902826	0.954583969441173	0.984793221953130	0.967727847648726	0.981341320747588	0.936017876768601	0.969981606813201	0.929194657100514	0.952378069689052	0.978429319195035	0.938054472078900	0.988146007097999	0.972168251266424	0.808728950312475
0.965111286818421	0.967916809104164	0.983699740200151	0.981451750654562	0.956383679343631	0.986491468383977	0.937215779521941	0.993949134794475	0.968232824965170	0.959321427283770	0.958414045652761	0.958224923364860	0.942013737893794	0.966434153396659	0.932874607653814	0.982692162366916	0.975723069037487	0.959315707471633	0.970559655420945	0.954676719799884	0.984735150925756	0.967558952514960	0.981268891920213	0.935962109055336	0.970076632499798	0.929111334459877	0.952463455634628	0.978255009596957	0.938160280751127	0.988233402428712	0.972182280567773	0.808572967379911
0.965127404846035	0.968017741993888	0.983702396967761	0.981407576257298	0.956424534365826	0.986416025780396	0.937254659801952	0.993797984417122	0.968347715479377	0.959426275476154	0.958383967814653	0.958217346536657	0.942068883589197	0.966465468294436	0.932860184839854	0.982731032246438	0.975847097164592	0.959470190907899	0.970634498878813	0.954792159333864	0.984842958254633	0.967465470435989	0.981280038919499	0.935947177301799	0.970199408592680	0.929064593365030	0.952493648186975	0.978194685945729	0.938065006385510	0.988259703394605	0.972244341064246	0.808517749876672
0.965131023430939	0.968076710027049	0.983796834723616	0.981473021787062	0.956450358326700	0.986509722430059	0.937286971510860	0.993743617768051	0.968478092923171	0.959622518035126	0.958295348256896	0.958323527802033	0.942096492723943	0.966435003056519	0.932970002092027	0.982676837005678	0.975864636938217	0.959543030509213	0.970676060933756	0.954933012090428	0.984839736640312	0.967493153089606	0.981299670568644	0.936025752323895	0.970146106483099	0.929165244452200	0.952513688724151	0.978284599149913	0.938063048705250	0.988345404273493	0.972203021182216	0.808567821198790
0.965120605877279	0.968096807837399	0.983893866837482	0.981368526106343	0.956461431127098	0.986340501506765	0.937282307596680	0.993681451772477	0.968520910120628	0.959673985935413	0.958244833021888	0.958328296986541	0.942055393334916	0.966526896326208	0.933027602093620	0.982725283306771	0.975976113379999	0.959562100525133	0.970643183632286	0.954976902842746	0.984753054174261	0.967443047665735	0.981337904974573	0.936083264290289	0.970163291623526	0.929257227787861	0.952549723096166	0.978340161827840	0.938122953157418	0.988334587981012	0.972168344079320	0.808591692194242
0.965142155148773	0.967999586931457	0.983981331113486	0.981275509132854	0.956479911355305	0.986333227225075	0.937272929611877	0.993575525373258	0.968671075920739	0.959649525686334	0.958257327968595	0.958280667602064	0.942092207559138	0.966600319317470	0.933069507050552	0.982685259306112	0.976098514527712	0.959548165479442	0.970615850862227	0.954985258550676	0.984729723797543	0.967498230058504	0.981348699414535	0.936037003871124	0.970308874691814	0.929296622444863	0.952585245205649	0.978353281240832	0.938151997952595	0.988317506185663	0.972133495995356	0.808539457976600
0.965121217708034	0.967916113972851	0.984082251726018	0.981207596402410	0.956563253504236	0.986268798656550	0.937428762853554	0.993499986855337	0.968712644527665	0.959548010522185	0.958323098836194	0.958311804292272	0.942181758972610	0.966662830237578	0.933031922504552	0.982767398724100	0.976119482829281	0.959485442953317	0.970637344337490	0.954860851605209	0.984687318207110	0.967532530292984	0.981348761612968	0.936066691172775	0.970363169893860	0.929383038686131	0.952673882141313	0.978304496822129	0.938176971262942	0.988274986503306	0.972256564953862	0.808506600940376
0.965040339432076	0.967764842920542	0.984266970012483	0.981245746836478	0.956575633610768	0.986359337645652	0.937570461323197	0.993412783413582	0.968639484939818	0.959545855536622	0.958381814260995	0.958354240687124	0.942143354235343	0.966623916921672	0.933039047893976	0.982711713872725	0.976125838274292	0.959435513264123	0.970625091189299	0.954876654359670	0.984638091567128	0.967579395067806	0.981445105896344	0.936029196283262	0.970418497326662	0.929478457148234	0.952589319840181	0.978253987804743	0.938186662736615	0.988216404634285	0.972267024516683	0.808452781386789
0.965031709429828	0.967808773581121	0.984450500465830	0.981267554582059	0.956534264269079	0.986332004120691	0.937591743972352	0.993408763239106	0.968564244168163	0.959492722568737	0.958425189049850	0.958483582485039	0.942077938565927	0.966606814881195	0.932924135554486	0.982684085245068	0.976093018413411	0.959321156782479	0.970580938422679	0.954849971095301	0.984622972875232	0.967682021801718	0.981542921781728	0.936015938184090	0.970398041228453	0.929696456627328	0.952542789604000	0.978357545513738	0.938037563895713	0.988111086133930	0.972354979735660	0.808284448080993
0.964992497075758	0.967845394958109	0.984501585782950	0.981227288888106	0.956486503114565	0.986267791785758	0.937659963316208	0.993460288945888	0.968460951624222	0.959415943158684	0.958417529119699	0.958587773733747	0.942001171581590	0.966646551369893	0.932890819884319	0.982717009063387	0.975985897999083	0.959243896201062	0.970649433172647	0.954805845884734	0.984596185052339	0.967639623444634	0.981540075337596	0.936030678455414	0.970467057606827	0.929731095607091	0.952502298585130	0.978385459015788	0.938042268316496	0.988066823613051	0.972293763361922	0.808156075592380
0.965039462972400	0.967962031006534	0.984511936750053	0.981231543540940	0.956438107961845	0.986216936978235	0.937636585216959	0.993446198208783	0.968345814474038	0.959302376144905	0.958393274006307	0.958569655926168	0.941924554228890	0.966590056633757	0.932741433976344	0.982563753648135	0.976007320118165	0.959249764811392	0.970708313144836	0.954665095195841	0.984511923339805	0.967609910454945	0.981585841248896	0.935993168726182	0.970542956040129	0.929703018633801	0.952427750331451	0.978450790654947	0.937928511762076	0.987960325845466	0.972290979232695	0.808075228949323
0.965000248294593	0.967981511503034	0.984466564865021	0.981344347736671	0.956383888739295	0.986304152587022	0.937654637928396	0.993513902594187	0.968299260879132	0.959245438037679	0.958443527613450	0.958571269158949	0.941848959644724	0.966430892381972	0.932731841856649	0.982453358142674	0.975989827206379	0.959301765231434	0.970849972027063	0.954552151856146	0.984368745086132	0.967677375099754	0.981506346072559	0.935918621451746	0.970442736536726	0.929647989301528	0.952361451903872	0.978465350204171	0.937873479702655	0.987928570193146	0.972339732903268	0.808183870941374
0.964983176866649	0.968005240605017	0.984410786617380	0.981303923411755	0.956421765787124	0.986116224144639	0.937568932732422	0.993462395400535	0.968226919280678	0.959210307539638	0.958506370404119	0.958532721611376	0.941834985783372	0.966467903880147	0.932732534175615	0.982499289066905	0.976142651101907	0.959277299865921	0.970966103791284	0.954545764568357	0.984270795641122	0.967592988501649	0.981507906498272	0.935823083087323	0.970432015135155	0.929650447718403	0.952402688702387	0.978497623645197	0.937938636928630	0.987999767899180	0.972398068126719	0.808368557698858
0.964980661700220	0.967898434275264	0.984415656396872	0.981351839818636	0.956492847827149	0.986147497710456	0.937624187796083	0.993394888202841	0.968350710248520	0.959213398091451	0.958574712408494	0.958565851865829	0.941952354290339	0.966568574693978	0.932823010217687	0.982559514440256	0.976350999043114	0.959302631357687	0.971053108114384	0.954566590005356	0.984263178326027	0.967542737130933	0.981534314796467	0.935786097804603	0.970530863983806	0.929684095616300	0.952492307706842	0.978535067737565	0.938025952803023	0.988022361178802	0.972406491192872	0.808500584781233
0.965039103993448	0.967777291270126	0.984337795396209	0.981319241613970	0.956528056837073	0.986052157993262	0.937793799815112	0.993329343580830	0.968540387146145	0.959222651318335	0.958616228411915	0.958549673534159	0.942027371445776	0.966620867499959	0.932879369860408	0.982683000786783	0.976524969061465	0.959230178520261	0.971133714761031	0.954547297283797	0.984277479894816	0.967517205972954	0.981632893923650	0.935818755441625	0.970469388733606	0.929730223419328	0.952567436531279	0.978590594088442	0.938111924034810	0.987995827421272	0.972519621316113	0.808653789478501
0.965099834553750	0.967630476307658	0.984280782283211	0.981307084409960	0.956470962640150	0.986110785900642	0.937814972089750	0.993235716919934	0.968534546412686	0.959244711841056	0.958567751696942	0.958553205272683	0.941938982930584	0.966504398813106	0.932896146016676	0.982571727572186	0.976567249560437	0.959189651712215	0.971164931898210	0.954559566891996	0.984158619868607	0.967467286454281	0.981644102108724	0.935726285680778	0.970411883430670	0.929780906062459	0.952488111792892	0.978541594524671	0.938147066412091	0.987873856153186	0.972443239893454	0.808764094704915
0.965090966460924	0.967624050762982	0.984324886955352	0.981290961600233	0.956475911528582	0.986091811339370	0.937796256605957	0.993228535120582	0.968576789059385	0.959237319672901	0.958593471251133	0.958592338272086	0.941992402329808	0.966442092004948	0.932879603791270	0.982404480635852	0.976482954537225	0.959273745807980	0.971055052542670	0.954521825290884	0.983999096849439	0.967460000872365	0.981607266426367	0.935724688446754	0.970378864381305	0.929869710494316	0.952492916818336	0.978432172993815	0.938116020380903	0.987769674792351	0.972396182462226	0.808693640299270
0.965037100601250	0.967565825120735	0.984280298625040	0.981230856534214	0.956576824604224	0.986041579208361	0.937836292779884	0.993277196872938	0.968527362238631	0.959254270348934	0.958641827996303	0.958530920237966	0.942080509354784	0.966430047020762	0.932946865432104	0.982371495259811	0.976433306543203	0.959343258699140	0.971008428792652	0.954561197644369	0.983854593887408	0.967332321742499	0.981579028391021	0.935756322601562	0.970452893159250	0.929845588415822	0.952573283706928	0.978221212580578	0.938243796408333	0.987772942311640	0.972353113461930	0.808616958213863
0.965132424926845	0.967602014707055	0.984214508672690	0.981101741553371	0.956675221958790	0.985885884778897	0.937871164796646	0.993223385727148	0.968493616417937	0.959238685997417	0.958638345447793	0.958542735944675	0.942129055708484	0.966438580085948	0.932957224326747	0.982364105594639	0.976418359822900	0.959410787601416	0.971042665855040	0.954550934081640	0.983941590718216	0.967279150019416	0.981570422780544	0.935828882267255	0.970573984201197	0.929783096003715	0.952632798034348	0.978157823550041	0.938233047203326	0.987798600444564	0.972389702718850	0.808615166188434
0.965231621678581	0.967680400105708	0.984203101995707	0.981068170609793	0.956648012580553	0.985844125482711	0.937816323427923	0.993240777673133	0.968413876538458	0.959321037012471	0.958574773957949	0.958659429614237	0.942096846590240	0.966369473841260	0.933093150095092	0.982287565200672	0.976259315984802	0.959413067432655	0.971050773111567	0.954585997066491	0.984012143355686	0.967424256819428	0.981542620047946	0.935960469754517	0.970475077514311	0.929821045433665	0.952635437775624	0.978309785758580	0.938248207771916	0.987907317676658	0.972251289669613	0.808680276883019
0.965334151111974	0.967734318433800	0.984171654652597	0.980946889096024	0.956555312890250	0.985605237192269	0.937730822959961	0.993236810623457	0.968249007724340	0.959284209566294	0.958552978580142	0.958659561969565	0.941985983123955	0.966381933972513	0.933135509352161	0.982340096675018	0.976152067167101	0.959378145327879	0.970999353699314	0.954542780773275	0.983982451239865	0.967508147794213	0.981523619487137	0.936105816663247	0.970422566435554	0.929779008811075	0.952586778825514	0.978508516022228	0.938273954335753	0.987898484247450	0.972127412749420	0.808699853705344
0.965427144378157	0.967705298055179	0.984167595703199	0.980891394089931	0.956484301175453	0.985634223988569	0.937623853934239	0.993209277013488	0.968240435565469	0.959198372809267	0.958569290589115	0.958558505794987	0.941936190696678	0.966341480058457	0.933095125730618	0.982277554772452	0.976030931888706	0.959279337323353	0.970989162181590	0.954428770042468	0.984009505132486	0.967689549406100	0.981465282130221	0.936114208875022	0.970480856731766	0.929668439422877	0.952521019917808	0.978628639330648	0.938246275403665	0.987887266858631	0.972017379070457	0.808660089783620
0.965475495980586	0.967744057281905	0.984160952806891	0.980877960149847	0.956548954100672	0.985587272772328	0.937653937712753	0.993176845946562	0.968228340042281	0.959025011043534	0.958638266256867	0.958467510082600	0.941980122241924	0.966311153484617	0.932974214255507	0.982297805814195	0.975845381792367	0.959132821077564	0.971054474932195	0.954215584018464	0.984047388081681	0.967817002216057	0.981376254962568	0.936258676702761	0.970499051730794	0.929613313900177	0.952562287540282	0.978592748562476	0.938207340816069	0.987871739175502	0.972116630549637	0.808624289761790
0.965473818676139	0.967712795208994	0.984311432106291	0.980939739971878	0.956557382029553	0.985708606613336	0.937713618855628	0.993142413755547	0.968109023332793	0.958905270841765	0.958685285930565	0.958406729337018	0.941942010636589	0.966208671486714	0.932899410468304	0.982199189969710	0.975724504186407	0.959051250263609	0.971104877449842	0.954128103733283	0.984098064693368	0.967894743433711	0.981398612673565	0.936327461092519	0.970529373169920	0.929634862196412	0.952476289394520	0.978549032947723	0.938152725567512	0.987819713932057	0.972153182920753	0.808545208077453
0.965536111178527	0.967797228150265	0.984481004694124	0.980975965170852	0.956520142556507	0.985743772045748	0.937717069752266	0.993185907620716	0.968098374666691	0.958822929018526	0.958694533395799	0.958426358811780	0.941910548208695	0.966256039201240	0.932782853308655	0.982113792673171	0.975662662985897	0.958984985353615	0.971061257932803	0.954067739063177	0.984159551442624	0.968019169344755	0.981395697243989	0.936337146687834	0.970508252570878	0.929810061882162	0.952425279420616	0.978598754536740	0.938011423173220	0.987714288063917	0.972300454168646	0.808409823440318
0.965547341815567	0.967815422433219	0.984571169474206	0.980929757641226	0.956524446137116	0.985729418131792	0.937694489464179	0.993264567237118	0.968092738791352	0.958847147258794	0.958649155416424	0.958445412317021	0.941918927051036	0.966383436980256	0.932777348471704	0.982121724378780	0.975611365414670	0.958938445825579	0.971072576775159	0.954099519428547	0.984190983449412	0.967989046231602	0.981328636407324	0.936316745855202	0.970589888146108	0.929935092223939	0.952431495803496	0.978543590504642	0.938052799454781	0.987687495926308	0.972237475745912	0.808366308917229
0.965583129513670	0.967877570395621	0.984645381390693	0.980897947335048	0.956552448253907	0.985718262993658	0.937660224915256	0.993273705446587	0.968044947124854	0.958824795566624	0.958602866017794	0.958432286087735	0.941931635835381	0.966436832001288	0.932700269710129	0.982029558117726	0.975641154052976	0.958989876428116	0.971026006494318	0.954036986799096	0.984229235389578	0.967935932383577	0.981340927507562	0.936297342920402	0.970689450229226	0.930018505624959	0.952471173122539	0.978484022589803	0.937975845165359	0.987617467450411	0.972212315118126	0.808381982931788
0.965504191024399	0.967859811990280	0.984538782628821	0.980979712219828	0.956601675019149	0.985869117230554	0.937667746381512	0.993354855805032	0.968014669490854	0.958809827412718	0.958624653774852	0.958473841914016	0.941925642540181	0.966346905491050	0.932773896544432	0.981976763720483	0.975552022821378	0.959056206754210	0.971026605258832	0.954013000556715	0.984226509965280	0.967980156467318	0.981310765885009	0.936236544498876	0.970605147164378	0.930001657058835	0.952484606868779	0.978405736826845	0.938002732026343	0.987616824945913	0.972189483047587	0.808531628495450
0.965434978589121	0.967885933130166	0.984397779382857	0.980925890053188	0.956682788108218	0.985718162609500	0.937556184049844	0.993266978478232	0.967997789330929	0.958844965782903	0.958663033645522	0.958536906488625	0.941963343626123	0.966423454583361	0.932819615711016	0.982108725221748	0.975588644953826	0.959067585377420	0.971053785026635	0.954100935635984	0.984225453280465	0.967952356735111	0.981418467570181	0.936184101106828	0.970624567339359	0.929990595466909	0.952551265951491	0.978420103734163	0.938106504900979	0.987675578245587	0.972162546472321	0.808676618651746
0.965380650538744	0.967837982472456	0.984373124631546	0.980974072388818	0.956784380492304	0.985799926721257	0.937580105214882	0.993295538498594	0.968142974846874	0.958966502174306	0.958669458138745	0.958688892879502	0.942041868782950	0.966474276416546	0.932915730865672	0.982233938496525	0.975666280016380	0.959161845245376	0.971049228676123	0.954253429796150	0.984318850450836	0.968027861986427	0.981509104817842	0.936173200309993	0.970772794300891	0.929982037346755	0.952641821446916	0.978468614814838	0.938216201101431	0.987732286978876	0.972106833484653	0.808719924296658
0.965345784934261	0.967801223751443	0.984293383105968	0.980969969356823	0.956833903463413	0.985733966908720	0.937705832907150	0.993343405278375	0.968322423915405	0.959087245355049	0.958677714042898	0.958711336948097	0.942089388438878	0.966546858116653	0.933019145711735	0.982461768767923	0.975703182574899	0.959156926684381	0.971102025397989	0.954345548035510	0.984421090694009	0.968073874186981	0.981574786654504	0.936203820872022	0.970779592670106	0.930026607086720	0.952710862740221	0.978540648036231	0.938320539920563	0.987773917172026	0.972185071513609	0.808749691459275
0.965297210877747	0.967682598030812	0.984248914650393	0.981008971826577	0.956804521984264	0.985824191588747	0.937690424396677	0.993346326403062	0.968319574783068	0.959110839548750	0.958642501009336	0.958679092400032	0.941990449269425	0.966517184519208	0.933051836663072	0.982536838133660	0.975736635437346	0.959159033843130	0.971138963773967	0.954387943521091	0.984417870335281	0.968033495945020	0.981582165092923	0.936150203032798	0.970755934055125	0.930010619928066	0.952645406290924	0.978491931148893	0.938406595217596	0.987887310818029	0.972120481101709	0.808747468675928
0.965162116460322	0.967739857615458	0.984327538866406	0.981027554741760	0.956799862665667	0.985850027124680	0.937630362215317	0.993395524574514	0.968317958873127	0.959117051386261	0.958623859505999	0.958669985635915	0.941982503139386	0.966572567609597	0.933048558540276	0.982599632075151	0.975706656209947	0.959305874154452	0.971078615401403	0.954383752935497	0.984339339080084	0.967984508612039	0.981555647449213	0.936134462901324	0.970734242612420	0.930018816074333	0.952660684352274	0.978433081761913	0.938376339948854	0.987988097463960	0.972149984637660	0.808642215234738
0.965006618665233	0.967780865172065	0.984320311851605	0.981061182030598	0.956849843069415	0.985937008243687	0.937658648426002	0.993455901861706	0.968318406553902	0.959251451862987	0.958614196752197	0.958578617220341	0.941978613573809	0.966626373361604	0.933115266867314	0.982730192609259	0.975791760685465	0.959488719493094	0.971110406754954	0.954529171301416	0.984275562482224	0.967808102371264	0.981540412619811	0.936102366929976	0.970810947709116	0.929960990733337	0.952736962939520	0.978271975621432	0.938514950384002	0.988130762094719	0.972199296638123	0.808544892866848
0.965025669378711	0.967864415510396	0.984276660273897	0.981019639207943	0.956917092859728	0.985927939677191	0.937734726836441	0.993378949949105	0.968457748747293	0.959389724331932	0.958580821394058	0.958608821078062	0.942054078120148	0.966677868212069	0.933136201929190	0.982810363261912	0.975954761019166	0.959717589312105	0.971221024324325	0.954694521212411	0.984390640229008	0.967718471323865	0.981587451156003	0.936146785695641	0.970936045351939	0.929938837495388	0.952782682366036	0.978224511129669	0.938474970401084	0.988230878202210	0.972337041197382	0.808533828204329
0.965076018380010	0.967902764943045	0.984301004120063	0.981094903663221	0.956972956792787	0.986068311467453	0.937810833652473	0.993419109206794	0.968611846578207	0.959570199315550	0.958486948775784	0.958723239388308	0.942108970950610	0.966660222300473	0.933290746058663	0.982790458702260	0.975993866696621	0.959836476348570	0.971309276475093	0.954861455198594	0.984439002438863	0.967769804287661	0.981631495296281	0.936294594595849	0.970882507244254	0.930042115950697	0.952831423753101	0.978326329907595	0.938523331423775	0.988369449774616	0.972339743466387	0.808590719987982
0.965091606939695	0.967931326089124	0.984334598865176	0.981012634672573	0.957013402573410	0.985955348596737	0.937826123321816	0.993442586480132	0.968704029514086	0.959636916821474	0.958462450873621	0.958731505370057	0.942089103074456	0.966723635893514	0.933395686306467	0.982877742147761	0.976100175983062	0.959865428553129	0.971310729348547	0.954939294075264	0.984383689357999	0.967717119826517	0.981724491967501	0.936411874337044	0.970885071357471	0.930120217844674	0.952906055675006	0.978388828476410	0.938647038794069	0.988397800671971	0.972347785649778	0.808615088114919
0.965090699465566	0.967837594983996	0.984336672956063	0.980953204149449	0.957039150705732	0.985990769664776	0.937830489188574	0.993393079216242	0.968929031665056	0.959614800281406	0.958481857446968	0.958654995347511	0.942145788463419	0.966752607706454	0.933440319749544	0.982882361183350	0.976190904276497	0.959877278847205	0.971292558009306	0.954965650625967	0.984400950200456	0.967746093943224	0.981790375923880	0.936396579228142	0.970988761096058	0.930122585541424	0.952941029752188	0.978392962109025	0.938709774655066	0.988410191345949	0.972361576860586	0.808532942106219
0.965051377827804	0.967738366554774	0.984346781703928	0.980898670647882	0.957101721677763	0.985943837154245	0.937937800592248	0.993312474633590	0.969050902842932	0.959526532278837	0.958527923806305	0.958655130631142	0.942220030549113	0.966763421469535	0.933397999936003	0.983018496514309	0.976153489497783	0.959842127220754	0.971336834437679	0.954855072650225	0.984402005812918	0.967735888381006	0.981830094110258	0.936435663388426	0.970993970243631	0.930175956662348	0.953004822384011	0.978346201264104	0.938748593809616	0.988409330467795	0.972536032749708	0.808446479129087
0.964976650342332	0.967570995876025	0.984456004430274	0.980927911020224	0.957072979003155	0.986062750791075	0.938018564996141	0.993195027174059	0.969047354996054	0.959534138104734	0.958551646797919	0.958688869182431	0.942168437153685	0.966704765644868	0.933416974593282	0.983014120156953	0.976114247242938	0.959824718595847	0.971332966287713	0.954886047389783	0.984414901949569	0.967750762568134	0.981965538704359	0.936385633600185	0.970980017359911	0.930261198261779	0.952907455443669	0.978321468421194	0.938787682856071	0.988362352012596	0.972562236717891	0.808345835982452
0.964958345107360	0.967575853179035	0.984596487661381	0.980957307868381	0.957024369959057	0.986059442170142	0.937996742483356	0.993182982237319	0.969070363861548	0.959522331701731	0.958578031976294	0.958837609599316	0.942110791203100	0.966705787066087	0.933319247159880	0.983043632533153	0.976097808598172	0.959752247896275	0.971265623734231	0.954908551405592	0.984464789103323	0.967856339627642	0.982106868322044	0.936341147253730	0.970911761113093	0.930462867372917	0.952860892600312	0.978444006140468	0.938672961822168	0.988258859294197	0.972648482825190	0.808151156574878
0.964882759497208	0.967595674877114	0.984612559855738	0.980902316941985	0.956969379840323	0.986022485584366	0.938036964753681	0.993226051992981	0.969049714569173	0.959505238106063	0.958575180074786	0.958963866235757	0.942071844150666	0.966772956645172	0.933295627594998	0.983148644829747	0.976026589903914	0.959714548919750	0.971311223758695	0.954927146691910	0.984500383354150	0.967839465137546	0.982141846489281	0.936335812175135	0.970933937435163	0.930524433783027	0.952838481837104	0.978468615568755	0.938687041782536	0.988223073237373	0.972572469483445	0.808024395861519
0.964873096520974	0.967701558083695	0.984561293219508	0.980899472577510	0.956914199084182	0.986016125510622	0.938008478956548	0.993251499348573	0.969011702744583	0.959429046034307	0.958562688716165	0.959011764856784	0.942025709638629	0.966736962076620	0.933146910427331	0.983073557101658	0.976049803337210	0.959741250449412	0.971345123049581	0.954824362942802	0.984507316401965	0.967846958761131	0.982228688492879	0.936296673966266	0.970972897135928	0.930498737982286	0.952768482792814	0.978492020423934	0.938558677069912	0.988140773305842	0.972550987932320	0.807930243382088
0.964777264172789	0.967701462819402	0.984412430384848	0.981017882972596	0.956842146590621	0.986155959711171	0.938006477804274	0.993382697890503	0.969012841524980	0.959386741337347	0.958635412488085	0.959066470720379	0.941967625355869	0.966600916824841	0.933127344703518	0.983018438686550	0.976004496579780	0.959765818873080	0.971431714998659	0.954758402301818	0.984471365354582	0.967954826645461	0.982179696076947	0.936198369699414	0.970825121869658	0.930417479681694	0.952682461456192	0.978462364237051	0.938482422117689	0.988149275218679	0.972571796204292	0.807969478103847
0.964711868957148	0.967709776638216	0.984273983086953	0.980972081043244	0.956850667383716	0.986013785985209	0.937869240947469	0.993367312871008	0.968981153446463	0.959376427972743	0.958686667191998	0.959072422567584	0.941957664056129	0.966642928764868	0.933104931953336	0.983088111702781	0.976124391272753	0.959681114392437	0.971472453357777	0.954788500710866	0.984442565095152	0.967876946175558	0.982196034970592	0.936092567828143	0.970787211000563	0.930385381766181	0.952683997735473	0.978470263304649	0.938517800832907	0.988246783954347	0.972612881186490	0.808051625683007
0.964682188894600	0.967628834542061	0.984213730575637	0.981028650570410	0.956894686524634	0.986038214263084	0.937856735639096	0.993285394015386	0.969113551958568	0.959398917903816	0.958712306631729	0.959110247385124	0.942049165044602	0.966746532046889	0.933189262630712	0.983160347701152	0.976298820334132	0.959653624391363	0.971464550291581	0.954817987022963	0.984465548450720	0.967812919186468	0.982216572483113	0.936026674321709	0.970872114002544	0.930384927877267	0.952742625865335	0.978479887728600	0.938580946999997	0.988305947858861	0.972579531119169	0.808047355810148
0.964705061917236	0.967539289452053	0.984102223545079	0.981000483748697	0.956920025374385	0.985945796249650	0.937974112483595	0.993210186822030	0.969271577805362	0.959428688403510	0.958717404537379	0.959086550503553	0.942105335228756	0.966784243862978	0.933267194780211	0.983297677550061	0.976441500000914	0.959535658787831	0.971447018401176	0.954814261170984	0.984494328827730	0.967757583471428	0.982262352333585	0.936010327186734	0.970812993318066	0.930402401005860	0.952811011367164	0.978526217973373	0.938646565483209	0.988301306619982	0.972641162581489	0.808053376362468
0.964725786672151	0.967416671372721	0.984045214622714	0.981016674052327	0.956853419106027	0.986019452098421	0.937942954783464	0.993119139345734	0.969228549430147	0.959486458806603	0.958661661903962	0.959068829729915	0.942020977409770	0.966646957631767	0.933321487734530	0.983220989654554	0.976509231893717	0.959452181016312	0.971369262950263	0.954867731924147	0.984393804416282	0.967708530261794	0.982214782855687	0.935883372822100	0.970755647049152	0.930407308000729	0.952739937785647	0.978488498208351	0.938689071726131	0.988204784280714	0.972541105259389	0.808022440865706
0.964685472193784	0.967424026508404	0.984114213418708	0.981034252691254	0.956859728660099	0.986033526010690	0.937885939865569	0.993117865346542	0.969274203117193	0.959517245662597	0.958689674015317	0.959103907184158	0.942066027365352	0.966578253411122	0.933360828189630	0.983081690379704	0.976470680257789	0.959537037893338	0.971174375285701	0.954873579391540	0.984263236934157	0.967712721139980	0.982132407102572	0.935846801217097	0.970690035836766	0.930474811363772	0.952768845665482	0.978431910794102	0.938689682214720	0.988155846328893	0.972487462763647	0.807824696902964
0.964586479814941	0.967364956002641	0.984073885141152	0.981001492901275	0.956942750681034	0.986045345718043	0.937857581863906	0.993151379454725	0.969248587135812	0.959592108020962	0.958710060395149	0.959049420905834	0.942112728579911	0.966560627006732	0.933468160497622	0.983102876555428	0.976489748880807	0.959631470184979	0.971065957653212	0.954947668308572	0.984129804121014	0.967583757253704	0.982089585756811	0.935877502368692	0.970728358755066	0.930442116520079	0.952847015778514	0.978308886547938	0.938836734775762	0.988230528406640	0.972440843755780	0.807649086187066
0.964629165449567	0.967390405215852	0.983976203263884	0.980919693991578	0.956995063666566	0.985932208721687	0.937789207187322	0.993090626912529	0.969237609610154	0.959624685988123	0.958698117840247	0.959073676933471	0.942113710960064	0.966630634241438	0.933478371809580	0.983147144173730	0.976563526106199	0.959747628532606	0.971034852432234	0.954986726852540	0.984180788973365	0.967536819962130	0.982132596060670	0.935970220144460	0.970798182579980	0.930341860800639	0.952875278064979	0.978350352056297	0.938808283416559	0.988343036228097	0.972468098929970	0.807605804826578
0.964672591521995	0.967432021319803	0.983925434068546	0.980934027605857	0.956958334826950	0.985921429811174	0.937669346238739	0.993101868619055	0.969190399565070	0.959753297368508	0.958641653129580	0.959164095408495	0.942058511536620	0.966630157999211	0.933595407220755	0.983132930885170	0.976467541451974	0.959778374275419	0.970985761436990	0.955065513416651	0.984203904833013	0.967703079515768	0.982164706900726	0.936118345484386	0.970666873626900	0.930306207536902	0.952853046335509	0.978572850863480	0.938832395636383	0.988531938386088	0.972317428559266	0.807663692487627
0.964720105105924	0.967467881416013	0.983843275235315	0.980855147461457	0.956858884205502	0.985697928516948	0.937532127659046	0.993100658370389	0.969046247428986	0.959772099143953	0.958641414010421	0.959151116838137	0.941936969629882	0.966699601425475	0.933625350591585	0.983252570660184	0.976409564907490	0.959797248042515	0.970876433146030	0.955100381935351	0.984152943120876	0.967802099297296	0.982182968629602	0.936248147077424	0.970605779267675	0.930191893302766	0.952798236166935	0.978805590616570	0.938861976977701	0.988598619928909	0.972174416162439	0.807724915080992
0.964803302443869	0.967415880419704	0.983758682975805	0.980844984993988	0.956776862956480	0.985736617492075	0.937386550880416	0.993071490916972	0.969052293527256	0.959741322109861	0.958682532083910	0.959014938020462	0.941895776937100	0.966696215939815	0.933595916462143	0.983270357631643	0.976314647865646	0.959800120586725	0.970797777622383	0.955079769201517	0.984214112680569	0.967973908263842	0.982115801060592	0.936245372066856	0.970635297782911	0.929981746974276	0.952728877028425	0.978935115882464	0.938855675192006	0.988635954968110	0.972052018353146	0.807733786387994
0.964831033927092	0.967400065483839	0.983680722093395	0.980872743173774	0.956846215301808	0.985722170383058	0.937377326791726	0.993047876722223	0.969033893887993	0.959611259366193	0.958779201937452	0.958893104322998	0.941957954753121	0.966679831536500	0.933515309221120	0.983395194013183	0.976145469466907	0.959754186613386	0.970805735527699	0.954944188911068	0.984311301933443	0.968080011657929	0.982000119892417	0.936369315618442	0.970607666115483	0.929830908704819	0.952765315306884	0.978901613425718	0.938844307731479	0.988646776364681	0.972144018355513	0.807745579217306
0.964787404089659	0.967310490398189	0.983753889982958	0.980996643230633	0.956850748849466	0.985883826571093	0.937391576118529	0.992996149974390	0.968888579309394	0.959527906226394	0.958857094147703	0.958796839434173	0.941935485140730	0.966607375419225	0.933453058454067	0.983355232814200	0.976024419189945	0.959770431438133	0.970791999940930	0.954904841851673	0.984426178363308	0.968156196052091	0.982002252295754	0.936385756398700	0.970591548715565	0.929726771067596	0.952677826558931	0.978877448996430	0.938830181319356	0.988603235155822	0.972175046127005	0.807737646874753
0.964801125524983	0.967353525778078	0.983853471784895	0.981101085846601	0.956808507552682	0.985946178518987	0.937338243874628	0.993041661822116	0.968815564968618	0.959415519460211	0.958859514713037	0.958758262203318	0.941898914107392	0.966670224129976	0.933360346776049	0.983299841665472	0.975955658061518	0.959770245996089	0.970701051990679	0.954839765186263	0.984588429661827	0.968258602517379	0.981999857235908	0.936367217875447	0.970526857535173	0.929751778219931	0.952643516626377	0.978963000862808	0.938727850597398	0.988485972211037	0.972300193291884	0.807679259947404
0.964748389773483	0.967350785332918	0.983842554521114	0.981095832372332	0.956807906127503	0.985954649170398	0.937275004486060	0.993138790669801	0.968714983686461	0.959374648779065	0.958800212944044	0.958699295447578	0.941903343794766	0.966841973212732	0.933384978677158	0.983300167983495	0.975854701950751	0.959759682932251	0.970698284803894	0.954820888848724	0.984717393544595	0.968230482011930	0.981908015778464	0.936353897948646	0.970570138054350	0.929759659194455	0.952648282833102	0.978950480749885	0.938800139471701	0.988441812091831	0.972247579818081	0.807681921774390
0.964776075349190	0.967388711480766	0.983818382888194	0.981077799217870	0.956820881457894	0.985963476608801	0.937244791136373	0.993190166524706	0.968566463466207	0.959293695256671	0.958760192580663	0.958631565239134	0.941927667361373	0.966934280568623	0.933339182399503	0.983210864533445	0.975828635423450	0.959842764880913	0.970678917902022	0.954709597720007	0.984818023696857	0.968197426713513	0.981886331619520	0.936342720581978	0.970635720182216	0.929739818505515	0.952668238415751	0.978923797286490	0.938767965183359	0.988358616077039	0.972233789584140	0.807698256145439
0.964746358469224	0.967370179808591	0.983655166878644	0.981185468528779	0.956868870040544	0.986110359677729	0.937251960664004	0.993336398568423	0.968476431448251	0.959231277005928	0.958764381714641	0.958657173147274	0.941957179756683	0.966859982427042	0.933433983321570	0.983148228938860	0.975702743942587	0.959896648085332	0.970720272403398	0.954636841997448	0.984842274508844	0.968255944710418	0.981798845790362	0.936312159389487	0.970528784941415	0.929660883194521	0.952693423664064	0.978826983886091	0.938823872565582	0.988379847044794	0.972210966225670	0.807808215097768
0.964746886290468	0.967390886402911	0.983484999534212	0.981148560001088	0.956980608388278	0.985979259637564	0.937120415426640	0.993302731683419	0.968390602419576	0.959205599898253	0.958816831171942	0.958650434480672	0.942051481182657	0.966915746054914	0.933502702414075	0.983243202855555	0.975695797064911	0.959867684142564	0.970774931427513	0.954662835496076	0.984839609968827	0.968229996932123	0.981847969350902	0.936322010533712	0.970540780178536	0.929614182618023	0.952837556027417	0.978789371457823	0.938976730476635	0.988436442331540	0.972185318582652	0.807913346964336
0.964767154288096	0.967332492236154	0.983444870870431	0.981210878623996	0.957117803988394	0.986096147993161	0.937134840175992	0.993322605466534	0.968464010805423	0.959258978712135	0.958816519401970	0.958701853018623	0.942194986923562	0.966944093832893	0.933615646254616	0.983325393897911	0.975732288311007	0.959927298439102	0.970760563504206	0.954740989062620	0.984913107088281	0.968313627782062	0.981870280744123	0.936384082336208	0.970701771418448	0.929588993939100	0.953005841159707	0.978788285303925	0.939143536340305	0.988478091072789	0.972135523041519	0.807910282417980
0.964799760273268	0.967289549455047	0.983396119984434	0.981223412544570	0.957206148043272	0.986074505518344	0.937255605480092	0.993350458765203	0.968571192230324	0.959296374141886	0.958813674596994	0.958652390240185	0.942293383302584	0.966961656231712	0.933731695736018	0.983493732378567	0.975749147048272	0.959906093087475	0.970803063925575	0.954759162873787	0.984998140763664	0.968341834050756	0.981854515262745	0.936491591824168	0.970700160653710	0.929601445065811	0.953118819051599	0.978818072233259	0.939285028516278	0.988522438117464	0.972211416496117	0.807867665363268
0.964812671874470	0.967172428632400	0.983404378629024	0.981250667070171	0.957204147562520	0.986196576711235	0.937241142174778	0.993364126974452	0.968483094616277	0.959256614396446	0.958782596431167	0.958551440719112	0.942204484670358	0.966865104094594	0.933754964225346	0.983484956810914	0.975745627460373	0.959890529896949	0.970834298246662	0.954744788385971	0.984992498609455	0.968275635224885	0.981773496249227	0.936492991447993	0.970696255432000	0.929564546005234	0.953071338314429	0.978729434214103	0.939360858664607	0.988608236385941	0.972128203667253	0.807784769067414
0.964727223155393	0.967215317943533	0.983524333004935	0.981275685923836	0.957226288018552	0.986236219321451	0.937160265298276	0.993435350945862	0.968428039470321	0.959212239552185	0.958752228692523	0.958472264145053	0.942190637241703	0.966887112531766	0.933728516823581	0.983497529825202	0.975664119078626	0.959979941362722	0.970755329725201	0.954686158616387	0.984954484928801	0.968222146309246	0.981706684694284	0.936500414901022	0.970701970661711	0.929540875909155	0.953100115843892	0.978641941891541	0.939312415850347	0.988685579244074	0.972138175708607	0.807595661218250
0.964597396622766	0.967245508476195	0.983558973609701	0.981302115338096	0.957298294496069	0.986310094103008	0.937140161684048	0.993494444224884	0.968385697916875	0.959298428580764	0.958726201383686	0.958310462573075	0.942178388530556	0.966884368848285	0.933771340468384	0.983596993660322	0.975681944801533	0.960093318223267	0.970746574415206	0.954779861445598	0.984922860412138	0.968064159355361	0.981681038350059	0.936468429130783	0.970773104194659	0.929428443067775	0.953183208366628	0.978488314355660	0.939403789690690	0.988797270755034	0.972124245202945	0.807406346338854
0.964602619398195	0.967345344039682	0.983548344500522	0.981241497075946	0.957347346152032	0.986264333133958	0.937152950989409	0.993385909904953	0.968505466519559	0.959392592748721	0.958679729181066	0.958300732513344	0.942226702836789	0.966896444963626	0.933739103059149	0.983656926966458	0.975802459042632	0.960250124674163	0.970800013880702	0.954893063668019	0.985067011037335	0.968006383611813	0.981730406976112	0.936472972948974	0.970864886578604	0.929348326531126	0.953210145512869	0.978462395520795	0.939297632047407	0.988851507333325	0.972177876288846	0.807325309940511
0.964598496219225	0.967408270027740	0.983622940024911	0.981285201234608	0.957351716759479	0.986380201733325	0.937166154471770	0.993367478023535	0.968624798765888	0.959572058251729	0.958565203165045	0.958390907217101	0.942239127773808	0.966858509814941	0.933841330608805	0.983599637591761	0.975817947850287	0.960320523647442	0.970812690765180	0.955028528305765	0.985124488307695	0.968068896295578	0.981782554363960	0.936554099926838	0.970781720492689	0.929405393561049	0.953213864323624	0.978584430727865	0.939281311415519	0.988937544095661	0.972120636249714	0.807339471945158
0.964579648092348	0.967434441094147	0.983701487590324	0.981174002726254	0.957342721110847	0.986245212622264	0.937135062822066	0.993338543521996	0.968656643164218	0.959623830642212	0.958512094657847	0.958398684522749	0.942194431307458	0.966929191560192	0.933888625038449	0.983658538428040	0.975925441550492	0.960332049175545	0.970755879764103	0.955085543394686	0.985099509738766	0.968046640688685	0.981869871999474	0.936607447438337	0.970777948480211	0.929484358883763	0.953236965243619	0.978675331224509	0.939338710898053	0.988918787011462	0.972085367801893	0.807323252588132
0.964607664780142	0.967364691783432	0.983757585849535	0.981073715097463	0.957346160243006	0.986261002674731	0.937106295265664	0.993248626196620	0.968815522489959	0.959598613528504	0.958504265992414	0.958331243703954	0.942225301134984	0.966986797471234	0.933934462014647	0.983622344837858	0.976042390684074	0.960318488673842	0.970698218605219	0.955095418521474	0.985154419676174	0.968142698831210	0.981940887819564	0.936567844447568	0.970896669248252	0.929521136117122	0.953264131068286	0.978726820236118	0.939378661991664	0.988898891952387	0.972037738720739	0.807228478442592
0.964586748908307	0.967288820978748	0.983834148457779	0.980996101741657	0.957411316366425	0.986218070732559	0.937254574449714	0.993167028484523	0.968875354765404	0.959499531881745	0.958560460716662	0.958357871410416	0.942320710844456	0.967029117409631	0.933899243567607	0.983728012732159	0.976053751018584	0.960265222259627	0.970713501594799	0.954987459799843	0.985159353397738	0.968202688115798	0.981999411124294	0.936606707446944	0.970930892455639	0.929637576810482	0.953339957422177	0.978717128287178	0.939409452984814	0.988860038071744	0.972152323076900	0.807155441258822
0.964524145340516	0.967130441538973	0.983997759494640	0.981031982602770	0.957403449807467	0.986317512431861	0.937404687475723	0.993071149772735	0.968812394617307	0.959506151256537	0.958601973758643	0.958392160076952	0.942272619467832	0.966967578070187	0.933902102904099	0.983682336376809	0.976052432579474	0.960226611694562	0.970693413191968	0.955018286465889	0.985145741549630	0.968269002883315	0.982139958624942	0.936588891322705	0.970970589062292	0.929757381903954	0.953242345583461	0.978687661537790	0.939428083578355	0.988818594265423	0.972153604795133	0.807060983645213
0.964533687208476	0.967158944885871	0.984174059724597	0.981038516730228	0.957357472887147	0.986281576913267	0.937422711592061	0.993071492710404	0.968752481378701	0.959443270133134	0.958629689687805	0.958520159639031	0.942201400812043	0.966936356236467	0.933785967345899	0.983670501587131	0.976028795562487	0.960119456249375	0.970636820254968	0.954999121179233	0.985180024515444	0.968383724414093	0.982283738735576	0.936572497928429	0.970923760643508	0.929989638948030	0.953193344196387	0.978806221114162	0.939290428347722	0.988730126797088	0.972231103655001	0.806850303526574
0.964520667860182	0.967191652866449	0.984207631205041	0.980963969651952	0.957318552458335	0.986199556328393	0.937490392538498	0.993120888677650	0.968655094740997	0.959358941154327	0.958613950715843	0.958598060717102	0.942116186803308	0.966964221384715	0.933755184429025	0.983703095287981	0.975918762981200	0.960043300269902	0.970678452154122	0.954953099271536	0.985198042030474	0.968355080432766	0.982320784867711	0.936577943922915	0.970974818030868	0.930039875962675	0.953160138988970	0.978842314627687	0.939297228632061	0.988691712162666	0.972146725111263	0.806673085397417
0.964584450322050	0.967292034601703	0.984216115703669	0.980947002139651	0.957262773632065	0.986134971287596	0.937474103382294	0.993120394749408	0.968538774560410	0.959226686367010	0.958588076261457	0.958581041105572	0.942036328061978	0.966891009140782	0.933599580197465	0.983560328299915	0.975935593152083	0.960045584641355	0.970716160423080	0.954796280729911	0.985149048701895	0.968347691285241	0.982387391352968	0.936535737460553	0.971039651777324	0.930033244178645	0.953083590373657	0.978901351867385	0.939187049730220	0.988592017954048	0.972132295877519	0.806547629358381
0.964566262888074	0.967319411184567	0.984178797924737	0.981058163387406	0.957197149667205	0.986220430867740	0.937485396786423	0.993198930846921	0.968473725676060	0.959132293557407	0.958621431433830	0.958584327958009	0.941932195474710	0.966706585809948	0.933561680615454	0.983437198881565	0.975878669059447	0.960082051980071	0.970834601272642	0.954654064158051	0.985060826625937	0.968437977578255	0.982329370868467	0.936446243207098	0.970933858688991	0.929990228179049	0.953007434472015	0.978896301625373	0.939124588520506	0.988564481871472	0.972162624101411	0.806617176085561
0.964563353560815	0.967359858322079	0.984129426052662	0.980998478010809	0.957221801108519	0.986020388501827	0.937395890601091	0.993151476413036	0.968382643375241	0.959065248254073	0.958675511321283	0.958563340990563	0.941881923828939	0.966701275026565	0.933504045059141	0.983459553432394	0.975989973173504	0.960034479972484	0.970923147786296	0.954619187644594	0.984996652052626	0.968370034548880	0.982351001132527	0.936345598753668	0.970911168110561	0.929994160454896	0.953030083245670	0.978911952572581	0.939173483725328	0.988641215891866	0.972216125834817	0.806761928732112
0.964586384671063	0.967293810293173	0.984125622142095	0.981018882015444	0.957289951434538	0.986018675339779	0.937437770298365	0.993065072688988	0.968495038772120	0.959039400653664	0.958724895773203	0.958588241395409	0.941974534867108	0.966768139462281	0.933574123505608	0.983489833872960	0.976162745152860	0.960050145215586	0.970978850348067	0.954605737533463	0.985019182808463	0.968333499769733	0.982385109482229	0.936315410050709	0.970994091320758	0.930018983487240	0.953110872480412	0.978935756872242	0.939238612676797	0.988675858523834	0.972211620077318	0.806846566883522
0.964669005344262	0.967204727230749	0.984045287076116	0.980951871146866	0.957315189803470	0.985898549907928	0.937601387933485	0.992974537416918	0.968651664556584	0.959030760328533	0.958751691723764	0.958547689302212	0.942038331405122	0.966782987005054	0.933612049495018	0.983605361541973	0.976300376636461	0.959971097161698	0.971049714320830	0.954572468258753	0.985035003918444	0.968304778648994	0.982465560699751	0.936357710071545	0.970902260221308	0.930039847523332	0.953176352461968	0.978970701783628	0.939303311333734	0.988665316430287	0.972318487749411	0.806918086936346
0.964754029087063	0.967079668383081	0.983989153099011	0.980914710660382	0.957237820034915	0.985931851248161	0.937618275166553	0.992850747420464	0.968622098926174	0.959040404429674	0.958695989057986	0.958510078282611	0.941932283137818	0.966630285999698	0.933611359928187	0.983492039005256	0.976313777399117	0.959912949362332	0.971065801490418	0.954586778437959	0.984889960465791	0.968246935433121	0.982450048515365	0.936287816837471	0.970840989617591	0.930057365045930	0.953082726155744	0.978893370695845	0.939317651699978	0.988566538950677	0.972234048027634	0.806953362078698
0.964763906887870	0.967087739747978	0.984040036931198	0.980869455688793	0.957217126273421	0.985890764502865	0.937586555358956	0.992826210277081	0.968641201795467	0.959020550528150	0.958706747949045	0.958506230450747	0.941958566600639	0.966543909259732	0.933572239294522	0.983335136171229	0.976223426289752	0.959977472476934	0.970943599630574	0.954553158881172	0.984711213347627	0.968223375972124	0.982398313278496	0.936297082477061	0.970787638222406	0.930127052301598	0.953069899544920	0.978761591506386	0.939258477780948	0.988483995679689	0.972173414154619	0.806805660879960
0.964720046094193	0.967037244356784	0.983983773887889	0.980789966267557	0.957300826025881	0.985814544074232	0.937603346299660	0.992856201233878	0.968561997088651	0.959033935491802	0.958733540421712	0.958391858347873	0.942018041955763	0.966509326628540	0.933612054057242	0.983318019861314	0.976172027672434	0.960010313805274	0.970872806682172	0.954603485052463	0.984545785314672	0.968068451045375	0.982351599194610	0.936339598530877	0.970843021419606	0.930087314676686	0.953133749178481	0.978542166366393	0.939352789544903	0.988512030912325	0.972106845270792	0.806644970883151
0.964806692004883	0.967086726297809	0.983899141247920	0.980636790035560	0.957375161402578	0.985620616192072	0.937611357858794	0.992785641775766	0.968507698140435	0.959013137280654	0.958712784487490	0.958340472736059	0.942040307178300	0.966514474899995	0.933585781473069	0.983347099645823	0.976170207856791	0.960038788507718	0.970886540635156	0.954591302758081	0.984598729987967	0.967994146760438	0.982345920028625	0.936409599342739	0.970937289094744	0.929999172757059	0.953171003745762	0.978485379291128	0.939307899989069	0.988561600242274	0.972123295203252	0.806566138864834
0.964897267187349	0.967171109683646	0.983859580396713	0.980598094293734	0.957319383073007	0.985549686989138	0.937527392967518	0.992786540693058	0.968421251961476	0.959090723739978	0.958624235232692	0.958384705236887	0.941978270807415	0.966455815120861	0.933703436414860	0.983306384068886	0.976028508046706	0.960009813529139	0.970875092624437	0.954620685765842	0.984647422166418	0.968133423314399	0.982313737252357	0.936538292597263	0.970802839700845	0.930005211995308	0.953151207952562	0.978641453347532	0.939307817758219	0.988693602544597	0.971961189324785	0.806559558749550
0.964983886857133	0.967211595723908	0.983790404562510	0.980473324339367	0.957217572547311	0.985303486442999	0.937429396372142	0.992775172622864	0.968259562663072	0.959079177931271	0.958589012400608	0.958343398241695	0.941857944869793	0.966477593390096	0.933730764388674	0.983398048596880	0.975923096433160	0.959967149625913	0.970817922050612	0.954601307088056	0.984617653482823	0.968205142413734	0.982278871150003	0.936675488708559	0.970735121001225	0.929959271446317	0.953096041011304	0.978843381766359	0.939331984536256	0.988701385662712	0.971819610937715	0.806505928445604
0.965076608197191	0.967185688867888	0.983744714083329	0.980430065571152	0.957160112321075	0.985328928905920	0.937322581037717	0.992735692984513	0.968280942535886	0.959020538776315	0.958583888875475	0.958208348227953	0.941804883769889	0.966448234739094	0.933688265025516	0.983358090404912	0.975798679455864	0.959874858819669	0.970818212263093	0.954518064781164	0.984674055647506	0.968386162903671	0.982195226145714	0.936696926824565	0.970784937317091	0.929854191778787	0.953042498748868	0.978975334086647	0.939313317856703	0.988694509808146	0.971688047797194	0.806385590179509
0.965119503752171	0.967210409023622	0.983708141423228	0.980421889949491	0.957220137716468	0.985281105324853	0.937373361167003	0.992692552370718	0.968284213725689	0.958871264226521	0.958657980122692	0.958103065260369	0.941846221536172	0.966385400815023	0.933561075807758	0.983381990179551	0.975602484672110	0.959744759969383	0.970907102833887	0.954328294193637	0.984724283609814	0.968527654221367	0.982083875891505	0.936844733225934	0.970775811086340	0.929820283372617	0.953080143433881	0.978950619136260	0.939270299179770	0.988669490862594	0.971782731189866	0.806282637211404
0.965115475831459	0.967167412394747	0.983818383643732	0.980505822176372	0.957206062389218	0.985408518606375	0.937443337187474	0.992639836107270	0.968181565506576	0.958759769818920	0.958709835322222	0.958030561194275	0.941797069555022	0.966238049163604	0.933471857545343	0.983254108784386	0.975470308621723	0.959656564474434	0.970979223283424	0.954251658702137	0.984791416698776	0.968643426766965	0.982100424265714	0.936908096146446	0.970786497751329	0.929854694718814	0.952980884739833	0.978913128539160	0.939205386143790	0.988578393674106	0.971828237382958	0.806147270329642
0.965165836082491	0.967250295231321	0.983958938413400	0.980569470411962	0.957116416216750	0.985458472731808	0.937444899136190	0.992679626057210	0.968164246919858	0.958667171656396	0.958711449227509	0.958038779195345	0.941738709489307	0.966240414757540	0.933331716910168	0.983136050293591	0.975413511083572	0.959571087340260	0.970959370762701	0.954185646331413	0.984867765021921	0.968813805827354	0.982111607098313	0.936896661625611	0.970734581628975	0.930039325747735	0.952893171156738	0.978975562325452	0.939039512087502	0.988420809854217	0.971992750666737	0.805963388805066
0.965166953035842	0.967283495639950	0.983998921188690	0.980534068781773	0.957056466379637	0.985445402999588	0.937425060728152	0.992740421336747	0.968131557159009	0.958679147009706	0.958653604339077	0.958043266675057	0.941719448235023	0.966329672950771	0.933294758259085	0.983093915650103	0.975356986404973	0.959492518206885	0.970995906284043	0.954192980731492	0.984921858287877	0.968829632730401	0.982051690854750	0.936873729457102	0.970772797557689	0.930191172650233	0.952849320897689	0.978928816389136	0.939040151774532	0.988328731354761	0.971951294699727	0.805869306120124
0.965214996836733	0.967344686996714	0.984022130143684	0.980518002689534	0.957020105368291	0.985428602417148	0.937411070042352	0.992747654981193	0.968059169109288	0.958636844974040	0.958614041740057	0.958024292520636	0.941705641147207	0.966347647691486	0.933174555341014	0.982963464782764	0.975388402028530	0.959524263394523	0.970972306037076	0.954107586484414	0.984968449774393	0.968834215919884	0.982065738621907	0.936846989331814	0.970820989491232	0.930327302496012	0.952831035136298	0.978888116352287	0.938920975271768	0.988207387808807	0.971936588935028	0.805831124580463
0.965170443732836	0.967341671069488	0.983892662739426	0.980618819081429	0.957013264928264	0.985577451430229	0.937435794903800	0.992856952233099	0.968025376524223	0.958605524210285	0.958632626692131	0.958080650443553	0.941656549673729	0.966237274067258	0.933207412863367	0.982862632633914	0.975304145127644	0.959559898345780	0.970984044008199	0.954065220753464	0.984990786271175	0.968932967756796	0.982029596578306	0.936773808529306	0.970685910689377	0.930378161894241	0.952795108514945	0.978823355589310	0.938901425498611	0.988169270857955	0.971901267990662	0.805930397724123
0.965126933725771	0.967362730021659	0.983741481328181	0.980573647232763	0.957051364422485	0.985427648365221	0.937343020576793	0.992831224588612	0.967989430061293	0.958641965753010	0.958673070740390	0.958159651002834	0.941654039040063	0.966278147651204	0.933216311602126	0.982949691039031	0.975331133877598	0.959541504193787	0.971021317278279	0.954145642058817	0.985008647485607	0.968938996731960	0.982127306218928	0.936717606484932	0.970671433500503	0.930440175249787	0.952825083620882	0.978852517611622	0.938973110239980	0.988207910180514	0.971864889018007	0.806027709139813
0.965084983862188	0.967311494178473	0.983713064549978	0.980629049993977	0.957127906802138	0.985498743432643	0.937364571767318	0.992913054813895	0.968126524713503	0.958754053796082	0.958674296138197	0.958321224831867	0.941709578066023	0.966320605066310	0.933287847879716	0.983038171634236	0.975384722396115	0.959624883790124	0.971002619140337	0.954281984989376	0.985111628210201	0.969027482364395	0.982228467455289	0.936720423200787	0.970800030030663	0.930481297607872	0.952897163797486	0.978936257435843	0.939051661257246	0.988263053748073	0.971773483632636	0.806014680982372
0.965050627685121	0.967267930843514	0.983644078082059	0.980622855335113	0.957151620745310	0.985429522778227	0.937479425714945	0.993007828556500	0.968294019024738	0.958878003988302	0.958681105662457	0.958352377515454	0.941760277905829	0.966387718743249	0.933378342447726	0.983244516284567	0.975397025119245	0.959620887113608	0.971036563982144	0.954377509147612	0.985208977031737	0.969081077371140	0.982282778159088	0.936777783130251	0.970779081047324	0.930554016958539	0.952943333573387	0.979056537154124	0.939133181101503	0.988303785004472	0.971819689492234	0.805975469790616
0.964995568073349	0.967125122300087	0.983614858940440	0.980665076948428	0.957108728669827	0.985511956775314	0.937453815698917	0.993041366496448	0.968290107191722	0.958896850534588	0.958662157223897	0.958297462107353	0.941660542260739	0.966347190422028	0.933396418537478	0.983287216172489	0.975405167611059	0.959612499769626	0.971040461080929	0.954412342786666	0.985190804108464	0.969051900322069	0.982274909557654	0.936728627191277	0.970765440513131	0.930548578074893	0.952859446133469	0.979059912575775	0.939201584051580	0.988406502566628	0.971705123995368	0.805913346542338
0.964855132082417	0.967157704099079	0.983701477825170	0.980667893561040	0.957104560642548	0.985535089209893	0.937372260985537	0.993121122021970	0.968285600851485	0.958885789891912	0.958655073823787	0.958275318913493	0.941648640717269	0.966406440851353	0.933383749367540	0.983324130156614	0.975356469465289	0.959743096388004	0.970959503114258	0.954371496607187	0.985077892609833	0.969013908057857	0.982260701899041	0.936718073523761	0.970749181104563	0.930546318634926	0.952863083756384	0.979050972244680	0.939162783219436	0.988485805549801	0.971699298505549	0.805760543576987
0.964705603522605	0.967182365891816	0.983677745426001	0.980693521073068	0.957127760577332	0.985600611332260	0.937370327550550	0.993199021268214	0.968260419231348	0.958991006971630	0.958660648218630	0.958167644334733	0.941625324903272	0.966451113520955	0.933430221330811	0.983416081733732	0.975422952952526	0.959887335341689	0.970960440960127	0.954466919363066	0.984982533487114	0.968848644642911	0.982264591847291	0.936690604866362	0.970808614979493	0.930477852913876	0.952908457523128	0.978938854366218	0.939269929836462	0.988598918759270	0.971713661499689	0.805630338286031
0.964733614158170	0.967241953403592	0.983609593223839	0.980636949687485	0.957162362885903	0.985567727125614	0.937427511463579	0.993126864253768	0.968351426724073	0.959074985448974	0.958641424032387	0.958180518128095	0.941660161372526	0.966487802562326	0.933415188024620	0.983454328628207	0.975572671700317	0.960075281925483	0.971044915236249	0.954550411057314	0.985069284840447	0.968796743246778	0.982328503815954	0.936729255766847	0.970904525513283	0.930434790813874	0.952908205315689	0.978954581203756	0.939193209370373	0.988664928658057	0.971832573150928	0.805601774500588
0.964799472099751	0.967250862496950	0.983638255124572	0.980696162984399	0.957175813009427	0.985693081498634	0.937487574598905	0.993170313723942	0.968454023110984	0.959186709645615	0.958562679657985	0.958279877903512	0.941664773316333	0.966456070583555	0.933535289304769	0.983395350733091	0.975599287964216	0.960152579191913	0.971115402313991	0.954627912744129	0.985111922543648	0.968893556241876	0.982386487164365	0.936863680293658	0.970825986130659	0.930512452034963	0.952906565156693	0.979120175885082	0.939205920986596	0.988765858624055	0.971821992397485	0.805656577207058
0.964846320024494	0.967242841018593	0.983680015743564	0.980595762916251	0.957185275110693	0.985579753990625	0.937515626462510	0.993202815541226	0.968475163158812	0.959187003967429	0.958567768321356	0.958278763091941	0.941608360926834	0.966517109018348	0.933609701225897	0.983438504615581	0.975686331695070	0.960157541357788	0.971116567797240	0.954626337532156	0.985059304086803	0.968874527709894	0.982488934530894	0.936985988007159	0.970814145318547	0.930589284317637	0.952945081662327	0.979223901659461	0.939316925034904	0.988761862609140	0.971813108143663	0.805684553631971
0.964868004865834	0.967148880224410	0.983694425852342	0.980507325163383	0.957202757417274	0.985597404864053	0.937536779693449	0.993156274799753	0.968629011146915	0.959110512401337	0.958613697053403	0.958197060254450	0.941642406832829	0.966568522866907	0.933631244841761	0.983402309366952	0.975752669794672	0.960149178008331	0.971100666482341	0.954581727409749	0.985080114197349	0.968947508878720	0.982572041866901	0.936998065855695	0.970918997575207	0.930593499922728	0.952968381062019	0.979262206639299	0.939361316998490	0.988754649465834	0.971793849427244	0.805617257252151
0.964846965208167	0.967055485444818	0.983715508278485	0.980417308168245	0.957248718401550	0.985532864902047	0.937679078352967	0.993088446661186	0.968688514306046	0.958989925864886	0.958690853052494	0.958204599417111	0.941707145905867	0.966610804560007	0.933581601312044	0.983514504454221	0.975710773158191	0.960116558780237	0.971155550580118	0.954431021189530	0.985077232886620	0.968985010625255	0.982618293076124	0.937067417694495	0.970909847681354	0.930658458132969	0.953018108178216	0.979245861732307	0.939387472278973	0.988735667779751	0.971941521617138	0.805535190526060
0.964795332107138	0.966896162706079	0.983817795761136	0.980414199966087	0.957211137672548	0.985628913435505	0.937798547698994	0.992974162986725	0.968647230346284	0.958974420586376	0.958740130555832	0.958249751832502	0.941642707907386	0.966568491115461	0.933598918746330	0.983476513722604	0.975679313240064	0.960101336768107	0.971161624285985	0.954439866528923	0.985088196663288	0.969030657990284	0.982757483599903	0.937044199606706	0.970902462925958	0.930744232531079	0.952914482629022	0.979242270546861	0.939418528786073	0.988674820488283	0.971951374644090	0.805431132423168
0.964797591248550	0.966918811221017	0.983955453982392	0.980420768483527	0.957167537824477	0.985605800225735	0.937800721637495	0.992965369422636	0.968643139909497	0.958945395836810	0.958781633248746	0.958413178932533	0.941592526797271	0.966589942099813	0.933517197935024	0.983492561798858	0.975674063888532	0.960043578411439	0.971102152810709	0.954453716858031	0.985113584733563	0.969144333576517	0.982910343269986	0.937023115295371	0.970849718639364	0.930944992860046	0.952879117592070	0.979368379212300	0.939305497617568	0.988572427231449	0.972034567408279	0.805214117978955
0.964757589499680	0.966968989595681	0.983966555268357	0.980349815172718	0.957151871820265	0.985545683030117	0.937871747792066	0.992993438544224	0.968607585866503	0.958931193786937	0.958776600170924	0.958552415584183	0.941584520949373	0.966670314072399	0.933532555121696	0.983588780310166	0.975598725770094	0.960019284687339	0.971155515156552	0.954479933117273	0.985134302545980	0.969114725459831	0.982951433859209	0.937045318481531	0.970907516977339	0.931003528957623	0.952899715571197	0.979394450834399	0.939351664698078	0.988551451371811	0.971957144959303	0.805050556959168
0.964790423937926	0.967087236258303	0.983934066622786	0.980335532482670	0.957141247658302	0.985522215626191	0.937885341644461	0.993008738232494	0.968574319359491	0.958851567944246	0.958772899715502	0.958621743872893	0.941591604793818	0.966640375944027	0.933438670625081	0.983498588713608	0.975631501797712	0.960077644193404	0.971202207079837	0.954379617869147	0.985119612405159	0.969109326322967	0.983027828758823	0.937040048228684	0.970980863401979	0.930989429404152	0.952885568179852	0.979408934184330	0.939266662578914	0.988471914134607	0.971932588754274	0.804923001048822
0.964746866046790	0.967105948306094	0.983795948184970	0.980453404353594	0.957111904544830	0.985656320108750	0.937927773925134	0.993127556642069	0.968607605748231	0.958796463751832	0.958850863669359	0.958706841279842	0.941568238289359	0.966504484315877	0.933460688012374	0.983415526669734	0.975588718873914	0.960125346930225	0.971310042856962	0.954314487001533	0.985076756133608	0.969203621352706	0.982985809351770	0.936968889356378	0.970857769839328	0.930931078110829	0.952846109662547	0.979373781150617	0.939225350156414	0.988463353826613	0.971956751276263	0.804938871888115
0.964722161874112	0.967128727505087	0.983661858690453	0.980413147325495	0.957159286085304	0.985499789644804	0.937842244835881	0.993111014661580	0.968579976712133	0.958773396230961	0.958906829707910	0.958742310087109	0.941580377349776	0.966540851023845	0.933454861262120	0.983449695712531	0.975705775162375	0.960054589889647	0.971382650999944	0.954342162239938	0.985023396266412	0.969108341958521	0.983007432128416	0.936875554809881	0.970846117931286	0.930935535999998	0.952885774632020	0.979375314917845	0.939293904162827	0.988536093842181	0.972013032731572	0.805004738913986
0.964716111587179	0.967059655078506	0.983601969569744	0.980467842274047	0.957239217411504	0.985503882159173	0.937865207811511	0.993025347943491	0.968726334856755	0.958772059883096	0.958925281291171	0.958816205982286	0.941691379667214	0.966646399298199	0.933533284232252	0.983465080402979	0.975867522556701	0.960021870230495	0.971421435400816	0.954354288390798	0.985030070197499	0.969027179499232	0.983050581292701	0.936813978915998	0.970946596946849	0.930970763083715	0.952976342754331	0.979369921874473	0.939367517963058	0.988552872893801	0.971991530398948	0.804996414842599
0.964761851761751	0.967000038654616	0.983498736033230	0.980440713637480	0.957272993389510	0.985404838210790	0.938017830578615	0.992951926329093	0.968903219451078	0.958797443382644	0.958934682063611	0.958806311530547	0.941771193512446	0.966686051364800	0.933610288898724	0.983546106491897	0.976002056678722	0.959894605331786	0.971473678390411	0.954357173969652	0.985058075012690	0.968971889505649	0.983112564634540	0.936802428533453	0.970892342408510	0.931013923111041	0.953056033181992	0.979383838714137	0.939430454989631	0.988489539869383	0.972086582007973	0.804981794278302
0.964793883843875	0.966907703130961	0.983451305739760	0.980440693157475	0.957217846634338	0.985450506771959	0.938022613957560	0.992876351125768	0.968883704576544	0.958844365824428	0.958888726362620	0.958782812841784	0.941713395165911	0.966545253193089	0.933669021756852	0.983406552901339	0.976073853149241	0.959785402500179	0.971467725570014	0.954413392473530	0.984948583714154	0.968917946212612	0.983078949500367	0.936670264123988	0.970857410746653	0.931024980096453	0.953004183631180	0.979313679206226	0.939464928442378	0.988344896976544	0.972015402813514	0.804929573507633
0.964767243982301	0.966949692263876	0.983554046021642	0.980437107305494	0.957241136699696	0.985452256927124	0.938001790477751	0.992883223785993	0.968942763115467	0.958854674335873	0.958935104779714	0.958824303556673	0.941792924188367	0.966476170611294	0.933717988764705	0.983235007480045	0.976041312550683	0.959862467859689	0.971346527348056	0.954407251802080	0.984811413559106	0.968945246914183	0.983021660948227	0.936627943182864	0.970824965880186	0.931093017544421	0.953063521043143	0.979228824459426	0.939462636536547	0.988245200105542	0.971988739432732	0.804700259859923
0.964682003565060	0.966917489975380	0.983538819756704	0.980394410487957	0.957331653636103	0.985458463268401	0.938032039134503	0.992912907222886	0.968915907841577	0.958899557392293	0.958986003975714	0.958779956086907	0.941859370669815	0.966470104247809	0.933818554490747	0.983239183465236	0.976053531385888	0.959951718670138	0.971294323924458	0.954470699122961	0.984678126368378	0.968834823325267	0.982983176400404	0.936645650574527	0.970887958483230	0.931076737962987	0.953150310272667	0.979099979783301	0.939586279001467	0.988273213633733	0.971955403822117	0.804506077608644
0.964720023478230	0.966954879060675	0.983465138935022	0.980308115915347	0.957380057165795	0.985332898574484	0.938034424912037	0.992831007791898	0.968899177207637	0.958892465447782	0.959010842883640	0.958814927739264	0.941865254111114	0.966529009673104	0.933808557145799	0.983264071966316	0.976110732199943	0.960066107360170	0.971300782064385	0.954466749841409	0.984704885036297	0.968816534865255	0.983025172256748	0.936726900166158	0.970987235168830	0.931013568871100	0.953175647223999	0.979156336159675	0.939529572726117	0.988361600620546	0.971998923208246	0.804465281862196
0.964754225504487	0.967015956098218	0.983438903359263	0.980325893445835	0.957335135609447	0.985313422183467	0.937967519073246	0.992800731294200	0.968857742983477	0.958970870161742	0.958983686873733	0.958926925797313	0.941803819421168	0.966506462413767	0.933919860128967	0.983211866014853	0.975999295697966	0.960099777062864	0.971277435679598	0.954492511282581	0.984707391831319	0.969009952706261	0.983041786409582	0.936869123578209	0.970877928609621	0.931027540710025	0.953150126737970	0.979401880076141	0.939522213336426	0.988521522075099	0.971848771248892	0.804536614351811
0.964795617506306	0.967068214092410	0.983370814521681	0.980244370422238	0.957237636866229	0.985086646691407	0.937873278693676	0.992762156647527	0.968723759766153	0.958949545124362	0.959003272428108	0.958935294521502	0.941682726128001	0.966562542208386	0.933943789386704	0.983296540357917	0.975942079283613	0.960118618610877	0.971202727096538	0.954475187383922	0.984643692328543	0.969129435376610	0.983042549457856	0.937004544757047	0.970845484551888	0.930969312451173	0.953096943915834	0.979666338221186	0.939535423186543	0.988558178716283	0.971709419416103	0.804621193325929
0.964872235750734	0.967041196223235	0.983297132645823	0.980230120183993	0.957177330011180	0.985120707861616	0.937772352743977	0.992694720906364	0.968736997143609	0.958872969725441	0.959079206364040	0.958826819938349	0.941648922580023	0.966562176761652	0.933915540298618	0.983281123821394	0.975837842902054	0.960120563672005	0.971148149861411	0.954390646836055	0.984689259491092	0.969343258212244	0.982953684399262	0.937019173665759	0.970918191145504	0.930820240285897	0.953035646585787	0.979847644625341	0.939520307371062	0.988571052830785	0.971593175021277	0.804647087895842
0.964905958789271	0.967047253004541	0.983213895802590	0.980254549446325	0.957241693073963	0.985107063991489	0.937816354759416	0.992649710586480	0.968705692091621	0.958715855889170	0.959220075984207	0.958730613788564	0.941715662493049	0.966524331247629	0.933829498065016	0.983376213116755	0.975651599142653	0.960089636736485	0.971188198112777	0.954207052927092	0.984761761513373	0.969498025333954	0.982808529963210	0.937159644567035	0.970899209066497	0.930715176383017	0.953069777233318	0.979866024543146	0.939507245114309	0.988570890800693	0.971705389230347	0.804676620596053
0.964880376829846	0.966970129301329	0.983269860332149	0.980384055844881	0.957244291302935	0.985274005651115	0.937874196671255	0.992579478118604	0.968566749671383	0.958600202491459	0.959334443552689	0.958669460622742	0.941693019945246	0.966412638511431	0.933758965626465	0.983314014870451	0.975529363253206	0.960126582421591	0.971210464310752	0.954129385777320	0.984862135250968	0.969616852597042	0.982795940008008	0.937197490993241	0.970889973752009	0.930661769939982	0.952979790988781	0.979900775323107	0.939481369811496	0.988531472819089	0.971776125356259	0.804673242986169
0.964926419163735	0.967033700372809	0.983371466996962	0.980505366785465	0.957201886622630	0.985342545139757	0.937855762248640	0.992622221875297	0.968498207937225	0.958485523631467	0.959376721190272	0.958677035329609	0.941650680832924	0.966444483377815	0.933652280187533	0.983242344256334	0.975477914695698	0.960150643589745	0.971161001083294	0.954051839896453	0.985002659402713	0.969760068162372	0.982786521927830	0.937200736007834	0.970843766470374	0.930738949583470	0.952936600635819	0.980041031189222	0.939374364538884	0.988417315937225	0.971954977715977	0.804606996750699
0.964923302312563	0.967056343134871	0.983365594365895	0.980524180288208	0.957203289279991	0.985364362865150	0.937828354181492	0.992714949094349	0.968420626680161	0.958456397190520	0.959337641808111	0.958661498287209	0.941646472964912	0.966579754686147	0.933672883420400	0.983231844211243	0.975403366384130	0.960152694158884	0.971210502166764	0.954036483744005	0.985111329837850	0.969771442188710	0.982699174232155	0.937196211863739	0.970907068814392	0.930801958668981	0.952940733083673	0.980089246136163	0.939450870106662	0.988378839907958	0.971957899051330	0.804589076042772
0.964987832884945	0.967104722471927	0.983356989727305	0.980529435815161	0.957215690030701	0.985379813824591	0.937820050503967	0.992772814357121	0.968288366422857	0.958392001070103	0.959317285459786	0.958611556262559	0.941656726980353	0.966626783459035	0.933613278136919	0.983135066163182	0.975421299578206	0.960258150489626	0.971230039469623	0.953932621147443	0.985181958252362	0.969769705850955	0.982677530984380	0.937210347244157	0.970977835062328	0.930842853647651	0.952949381360500	0.980098843885957	0.939412064053913	0.988308622414817	0.971984047984521	0.804570218974979
0.964987902710122	0.967108885497989	0.983209181659868	0.980645161543052	0.957250746106707	0.985516858959290	0.937849489846342	0.992918926452721	0.968233484661855	0.958346091481643	0.959336824814184	0.958648691334784	0.941664847671146	0.966533966782406	0.933698415449193	0.983065008145583	0.975327501935478	0.960327052267880	0.971305433710797	0.953878171071691	0.985167972902194	0.969852397783703	0.982572922645863	0.937192673408934	0.970870338858705	0.930807960386326	0.952952458987935	0.980017701626558	0.939451339457673	0.988327313542177	0.971994704765366	0.804647622521581
0.965022893730691	0.967161857503805	0.983041425909335	0.980603540566926	0.957341609453902	0.985366459525150	0.937733027068313	0.992899534815526	0.968174714230376	0.958348636750293	0.959384610250099	0.958655762491152	0.941740323640595	0.966557145270516	0.933764696367343	0.983148878550759	0.975353740349781	0.960319812822122	0.971390870662036	0.953922457825324	0.985116684215431	0.969839248126280	0.982596634647890	0.937191940957227	0.970873896617262	0.930789566118935	0.953059191170447	0.979974664468861	0.939593981584109	0.988385236448877	0.972002149327231	0.804737140912441
0.965069855852246	0.967136104601414	0.983003659929074	0.980662729413369	0.957471630736618	0.985451736548901	0.937750393339963	0.992926769575080	0.968276546705930	0.958427301017276	0.959382387577638	0.958731843205501	0.941880305264922	0.966557903704080	0.933883139585623	0.983210646122399	0.975422627956732	0.960395719446000	0.971383635700146	0.954021538466957	0.985146285674410	0.969919890168139	0.982614086041036	0.937220205086601	0.971043105298542	0.930781399053048	0.953210271039389	0.979974529178900	0.939747598573289	0.988421295467269	0.971967144379525	0.804714026983767
0.965127550956334	0.967118653286015	0.982948006091995	0.980661460090352	0.957543758678971	0.985392184988422	0.937886182689232	0.992955070299284	0.968412316505285	0.958506009289985	0.959397652073878	0.958706858480933	0.941993642249952	0.966577136889364	0.934005361429539	0.983361680259221	0.975464619273199	0.960385869549921	0.971422517334301	0.954076711571035	0.985187802891340	0.969951848460134	0.982596072270720	0.937292569274651	0.971041199058088	0.930808288632043	0.953314376010734	0.980001651742656	0.939884511744585	0.988439919138396	0.972059804471874	0.804662076809005
0.965155693542602	0.967004891301501	0.982941647422259	0.980672128422309	0.957535031177440	0.985474655036494	0.937884569337079	0.992944466832691	0.968353049463844	0.958501731617494	0.959379162700053	0.958623999026055	0.941930457831344	0.966490930420966	0.934032175182866	0.983342497312353	0.975484368545927	0.960383252669616	0.971450596005951	0.954091138172754	0.985137195958893	0.969863334388890	0.982514078091284	0.937258481188398	0.971055667380894	0.930790527039299	0.953276002348933	0.979905475791326	0.939958838994405	0.988496011676486	0.971998904473375	0.804580220874522
0.965082577771479	0.967056046969992	0.983062959081060	0.980690106980722	0.957554895957562	0.985481088974300	0.937821783755902	0.992996243239619	0.968320949581192	0.958490768525869	0.959361056143722	0.958575671125084	0.941944254283416	0.966533931205483	0.934023942164527	0.983334977340789	0.975428003483047	0.960490647643344	0.971382043265412	0.954056677261941	0.985064899574856	0.969790172991777	0.982445518022053	0.937261625873320	0.971081555650814	0.930779062871810	0.953313663224659	0.979801821788941	0.939927935292213	0.988529439157975	0.972033474227520	0.804385823664468
0.964960316605199	0.967101303910803	0.983102937409545	0.980732235695908	0.957616356235596	0.985522983745035	0.937830818791994	0.993033540507640	0.968295412286773	0.958594658595438	0.959340968913776	0.958435559669956	0.941965327544840	0.966571834971484	0.934094181761804	0.983407812574734	0.975461845148673	0.960603061870839	0.971372228055414	0.954166890180159	0.985019411332823	0.969616493613705	0.982409577246303	0.937214026302554	0.971167376649669	0.930702668276152	0.953403472241677	0.979643421201901	0.940034739037879	0.988600752195040	0.972031989641521	0.804165943819713
0.964968387109044	0.967211611996051	0.983110009140647	0.980698383384744	0.957639759997562	0.985452429120428	0.937868048601635	0.992890430405886	0.968406614217586	0.958698786713784	0.959300858760446	0.958442686318336	0.942013311278469	0.966603065036468	0.934078005494846	0.983449462583948	0.975601182568145	0.960756528818781	0.971436170876318	0.954281182252366	0.985120226422045	0.969524787200061	0.982454387653097	0.937212469934742	0.971274300845303	0.930666772858698	0.953419747728346	0.979600957763213	0.939930376825989	0.988623940611719	0.972112750747064	0.804051111380679
0.964976593322346	0.967282038013255	0.983207559623460	0.980773671554006	0.957626573408045	0.985546426093925	0.937887124760946	0.992841651908630	0.968541000221154	0.958885318501681	0.959199659804027	0.958559739338362	0.942016820410985	0.966584647775243	0.934187459226915	0.983378551745198	0.975630846387596	0.960824640484197	0.971482925526285	0.954414536159446	0.985131171882059	0.969558688155722	0.982488516742418	0.937290567613936	0.971197244196264	0.930773699169361	0.953413237195226	0.979700382604410	0.939912504475784	0.988689868634975	0.972081445239836	0.804030460764885
0.964973009209872	0.967311677632056	0.983318044646160	0.980680698107746	0.957604788520684	0.985392558225104	0.937878668324239	0.992802792532650	0.968587360468872	0.958942369966016	0.959140819952775	0.958577607835436	0.941963305334471	0.966681507575543	0.934242871030836	0.983423201396978	0.975751702272314	0.960860654940754	0.971476482960073	0.954477145303548	0.985047170459552	0.969496450373218	0.982547829346541	0.937348140581399	0.971200760343401	0.930885544792279	0.953428598858592	0.979758451072153	0.939964388994591	0.988674355214847	0.972062881200706	0.803992435387753
0.965004965207821	0.967236274877408	0.983419705452899	0.980590326704932	0.957616762067165	0.985380288682452	0.937867330791661	0.992715718935388	0.968732163897697	0.958919162983092	0.959139265819431	0.958532490679573	0.941987959250589	0.966780843523986	0.934297520514327	0.983379773932361	0.975882860863899	0.960852407101436	0.971452216808827	0.954491182314347	0.985049633631470	0.969547404914463	0.982587812729324	0.937314990985161	0.971343739943747	0.930953844087337	0.953463155031509	0.979782480085842	0.939996358404774	0.988664715576247	0.972018960484826	0.803879396074985
0.964985635919394	0.967160862674118	0.983529868604804	0.980522530924302	0.957667692857919	0.985305089625692	0.938040466672003	0.992652239428611	0.968777087779748	0.958844253845148	0.959208187516383	0.958576810702729	0.942072503866662	0.966860455592124	0.934260810492237	0.983477330374493	0.975910261536670	0.960797790463862	0.971493674330409	0.954398036271483	0.985024054121878	0.969588165570938	0.982612858630733	0.937344329416043	0.971368374918055	0.931076489082180	0.953530771648152	0.979744331797791	0.940014743918956	0.988638334819884	0.972129740345903	0.803781323405213
0.964915092282173	0.966997941759179	0.983719297930675	0.980556878855071	0.957637074322649	0.985388685941541	0.938190625303413	0.992570871388688	0.968722273936318	0.958854491519284	0.959264575937415	0.958627638920926	0.942016688046296	0.966833542121607	0.934257649015408	0.983414172844582	0.975923875463543	0.960748323781766	0.971483358783555	0.954439541683058	0.985000139329705	0.969634914747592	0.982731545585228	0.937301519583267	0.971398021127958	0.931199270280793	0.953420970874003	0.979699779345169	0.940002846973044	0.988592696565339	0.972131965815789	0.803655155709576
0.964918271787397	0.967023926522982	0.983926934340910	0.980571362317981	0.957571288819018	0.985343975731080	0.938210873500356	0.992595962801997	0.968660657269629	0.958817484006914	0.959290513974867	0.958778934733742	0.941939052060450	0.966842478448480	0.934141665621406	0.983387495851286	0.975914683982639	0.960641611063589	0.971435114845407	0.954430602697515	0.984998178860653	0.969727961584340	0.982862323885354	0.937290072363871	0.971356881312313	0.931429666502090	0.953364820335262	0.979805612562996	0.939850077394576	0.988493573619186	0.972212113276384	0.803416571413881
0.964896643856634	0.967050432739697	0.983976766825980	0.980530181610345	0.957510273966781	0.985270503189952	0.938266558117051	0.992652737057647	0.968569551991039	0.958765667544687	0.959262120607013	0.958891677662301	0.941864468287268	0.966911835943355	0.934124508471579	0.983420420378833	0.975815647149421	0.960562744839457	0.971498036033386	0.954408872937985	0.984980758872776	0.969689369721965	0.982888739227040	0.937294509174604	0.971412167384548	0.931476378513776	0.953326110715727	0.979846667708094	0.939851325195387	0.988438426830769	0.972133717718303	0.803213920938391
0.964951167041536	0.967148937062625	0.983998550690467	0.980535197908714	0.957437178109301	0.985215972014196	0.938243427999134	0.992657205581878	0.968469329491654	0.958665720389096	0.959224119850400	0.958891840076685	0.941790372607718	0.966857307938655	0.933979827305892	0.983275779356540	0.975849223682021	0.960572416255165	0.971560501034569	0.954283242229351	0.984899390757284	0.969658435577525	0.982946637206385	0.937267179307476	0.971467882116647	0.931475502855498	0.953233017429244	0.979918872034706	0.939723041949179	0.988329915835322	0.972121959939555	0.803058583624030
0.964924211592961	0.967161800919985	0.983955024827043	0.980669438554100	0.957337734903552	0.985319011874945	0.938247824197286	0.992736385673171	0.968445602449470	0.958618109255419	0.959259765218562	0.958899574608798	0.941680281825242	0.966708257395952	0.933960237747294	0.983167884315644	0.975830964409723	0.960609685652415	0.971710028260669	0.954182269616969	0.984774900004399	0.969734656927800	0.982874372674216	0.937184973042283	0.971337812506144	0.931435673775613	0.953132012159521	0.979930092292316	0.939637898587986	0.988299171713411	0.972161305193058	0.803091721612217
0.964914862862099	0.967173456371198	0.983884756655496	0.980650854134834	0.957331999468557	0.985142278331622	0.938159894640110	0.992707438882594	0.968382398406322	0.958604708664617	0.959307108031483	0.958862429446666	0.941636656486016	0.966743804184631	0.933933786281476	0.983218984482101	0.975989870086425	0.960575492435085	0.971831510521839	0.954194823169632	0.984683574273345	0.969648627377158	0.982879120717511	0.937093631814926	0.971297740174550	0.931437336273995	0.953136276103214	0.979962040209859	0.939676200572500	0.988373361086566	0.972224340652324	0.803215579528178
0.964918952455271	0.967063987793544	0.983864126107373	0.980711387149875	0.957387532960760	0.985173607921752	0.938202605086591	0.992644918765731	0.968517319913270	0.958624765489456	0.959343904196565	0.958898596286916	0.941731310285503	0.966875361694618	0.934020478525132	0.983280680701542	0.976211155652182	0.960606073887202	0.971910838901548	0.954230726105986	0.984693404226850	0.969600015873180	0.982927733898880	0.937065044438920	0.971366975779572	0.931466845907586	0.953212685173149	0.980012000924460	0.939750266542871	0.988406658569952	0.972225195826843	0.803272306940130
0.964981102537497	0.966953401316801	0.983777390058609	0.980691081784651	0.957397895686114	0.985084531435099	0.938373349469533	0.992577792267101	0.968708450771773	0.958662272241193	0.959365769213550	0.958886306667185	0.941795641035043	0.966944090837986	0.934070933773134	0.983420661009726	0.976400819015716	0.960543179910414	0.971999282764654	0.954240791557488	0.984712291757103	0.969566029469213	0.983028412883835	0.937098778511224	0.971270542940356	0.931508194121088	0.953265080018300	0.980079177430126	0.939817940615540	0.988391667513723	0.972341175251920	0.803338226460991
0.965052287263988	0.966803340445556	0.983710928785873	0.980681762772880	0.957323574272664	0.985146707736761	0.938394318385971	0.992475071914471	0.968707040859901	0.958707070556667	0.959322051789548	0.958868032660461	0.941712302548927	0.966829206877724	0.934081615000247	0.983328352621458	0.976454009054594	0.960505841039943	0.972042977591771	0.954285205520955	0.984588217907655	0.969495222820829	0.983023522474831	0.936999018013829	0.971206906137330	0.931552029815111	0.953173074872084	0.980028694713552	0.939834432056552	0.988288436653891	0.972278066643862	0.803375555442048
0.965058320578062	0.966797813915031	0.983758225004337	0.980660865784307	0.957311483890663	0.985119718936488	0.938378237103299	0.992475374978082	0.968747867153775	0.958712440639261	0.959344876405892	0.958913614012535	0.941766032965450	0.966777717321520	0.934063452123537	0.983166720364875	0.976389756322673	0.960585735467857	0.971956375973949	0.954256816500813	0.984419416934397	0.969473179629314	0.982994297972358	0.936995791731218	0.971160866642940	0.931630067628007	0.953164999953738	0.979901337405310	0.939791953516701	0.988195503771851	0.972239414602803	0.803233850474618
0.965023022524220	0.966745370181731	0.983710098626356	0.980608828854762	0.957392200381240	0.985073262551755	0.938415148455483	0.992519098512393	0.968684449688019	0.958741911714355	0.959387255414100	0.958852187924726	0.941849666862398	0.966782461763444	0.934128961492245	0.983133475765539	0.976341398710696	0.960648867215596	0.971905565534441	0.954311112350369	0.984280377623163	0.969334839584884	0.982966223715288	0.937029968348185	0.971213192943384	0.931592178215039	0.953229325012604	0.979698532905275	0.939902095152682	0.988195397665684	0.972187493932733	0.803081737088730
0.965115291154426	0.966785852544748	0.983641363909160	0.980477939976390	0.957472739735468	0.984915102173240	0.938446290444691	0.992465283686856	0.968629011944079	0.958727421507554	0.959384827079824	0.958869630048292	0.941891653378705	0.966789401950504	0.934119805325170	0.983135208735095	0.976337397282240	0.960717374622440	0.971928097914473	0.954309499351823	0.984367278987926	0.969276079629114	0.982986787372923	0.937107233785207	0.971316329576962	0.931517965278208	0.953270729729741	0.979649748353175	0.939868335349157	0.988227560025021	0.972223357702821	0.803026075041154
0.965218052405812	0.966858689256096	0.983623995433649	0.980445748518686	0.957420781372136	0.984880420337488	0.938373774100795	0.992485756342705	0.968548638315411	0.958805982782630	0.959323034107811	0.958992475945729	0.941841670529433	0.966739706998864	0.934242966866439	0.983061639265195	0.976188307011851	0.960719395877718	0.971923536088469	0.954339983276959	0.984438613153659	0.969423023578026	0.982971731949989	0.937228691770866	0.971194704841491	0.931550009903673	0.953252601502766	0.979809336508866	0.939863227186891	0.988345773841485	0.972081620244307	0.803037179295385
0.965334512783086	0.966897405544469	0.983585304350320	0.980327793209390	0.957313000786385	0.984655593932080	0.938286289883516	0.992493793393279	0.968392607693883	0.958786260334241	0.959301714994274	0.959002375673603	0.941727252112106	0.966766601704034	0.934272808979346	0.983116390349773	0.976095315534135	0.960695076482781	0.971879096194561	0.954310714038428	0.984409315906312	0.969495893121418	0.982971071001002	0.937360476723499	0.971126921610674	0.931507036206522	0.953190669368567	0.980004018434272	0.939886611204456	0.988349057794357	0.971965742414515	0.803021429731676
0.965443115600118	0.966856788778357	0.983580635576991	0.980280171713506	0.957239248634151	0.984695534819239	0.938173887696469	0.992464465618181	0.968387706681974	0.958712389981528	0.959317326771578	0.958907138202480	0.941671114392599	0.966759345658525	0.934233040280920	0.983048367092772	0.975976976763408	0.960608321784498	0.971869396713869	0.954209495974397	0.984458402617864	0.969676856354879	0.982925843892149	0.937367285071403	0.971182047203959	0.931393336691222	0.953120290611651	0.980118931501161	0.939861984536922	0.988351729697998	0.971849844644365	0.802933431264416
0.965492514545602	0.966881148347168	0.983581534936903	0.980261637005082	0.957276682731886	0.984654414171177	0.938221804830158	0.992436506218112	0.968378909027296	0.958561008905398	0.959391893395664	0.958824696283039	0.941707342553424	0.966736995301183	0.934100358794945	0.983068957126730	0.975784217478637	0.960473530994902	0.971942772059999	0.954017024709565	0.984501712850882	0.969813719744803	0.982846407837630	0.937498176865092	0.971163606884562	0.931342674621026	0.953139511523446	0.980083195889620	0.939814502581490	0.988347299096709	0.971952344844623	0.802849539660639
0.965497636255574	0.966820100613993	0.983721104630641	0.980331014085446	0.957243966028765	0.984789585194011	0.938275099190723	0.992402627399307	0.968277602101876	0.958445036751722	0.959433385766333	0.958764804339163	0.941644367461460	0.966633812614199	0.933995041600938	0.982954209073852	0.975655957979677	0.960386343092196	0.972004960212891	0.953946234833215	0.984554881201812	0.969887418630651	0.982869045078931	0.937544831893026	0.971170180370852	0.931360799622035	0.953017030498498	0.980044539219711	0.939732870275913	0.988306848849064	0.971995909586060	0.802724218901591
0.965566652060719	0.966887995197732	0.983891030076847	0.980383685888521	0.957175961160514	0.984833809954056	0.938267620384540	0.992465597462339	0.968264070706067	0.958368725634796	0.959420846890022	0.958788923729020	0.941589657974943	0.966681439731777	0.933855854346658	0.982857523086871	0.975607716863242	0.960308934400276	0.971971211607503	0.953895986614460	0.984620886471244	0.970001232213780	0.982867426209230	0.937542704343938	0.971124438072617	0.931521703160933	0.952933817649018	0.980096384887358	0.939572140605168	0.988198552071495	0.972150060208988	0.802551231818890
0.965584873552458	0.966905489999321	0.983972930152697	0.980353364363324	0.957156801285705	0.984839315278347	0.938224603003773	0.992540800731768	0.968252369231594	0.958402335672618	0.959358475722021	0.958802642877854	0.941585699029273	0.966821768127035	0.933842626927617	0.982857154735033	0.975551796514924	0.960243687181078	0.971990794932193	0.953933937550161	0.984669318823039	0.969976135713807	0.982794426593416	0.937503918884652	0.971187731405901	0.931631479155991	0.952918522988736	0.980060266832335	0.939600748036861	0.988168138757203	0.972087981238424	0.802467746410161
0.965612700310667	0.966959455236027	0.984046440688015	0.980330940003319	0.957153151032667	0.984834457465703	0.938179031118823	0.992560869297508	0.968194471847930	0.958382824869829	0.959297858303032	0.958776472186446	0.941587209079780	0.966853766107663	0.933742453917602	0.982754732702198	0.975580470097533	0.960291092881553	0.971952471036475	0.953873464750753	0.984708957984881	0.969923870733370	0.982799344913568	0.937484947018123	0.971262251114710	0.931707819629850	0.952927704019536	0.980010882032028	0.939501606796305	0.988101636872216	0.972068996163922	0.802451110219219
0.965544571334631	0.966956150348406	0.983936400919132	0.980417047873371	0.957161436574269	0.984989024608701	0.938171422960153	0.992652694391481	0.968168615541531	0.958368450354722	0.959304129716807	0.958817412647424	0.941553662528477	0.966758590183473	0.933794194338861	0.982695592520944	0.975481577137299	0.960340198833393	0.971956810818496	0.953857172373755	0.984716519724611	0.969983831255159	0.982748580337057	0.937426763581078	0.971147001588040	0.931695508029905	0.952908012163920	0.979934645490298	0.939500425176739	0.988101887537814	0.972050744522029	0.802569902303183
0.965478507544675	0.966984899940465	0.983791986478735	0.980370345454716	0.957206716065132	0.984838768794514	0.938046981341436	0.992611234711068	0.968143449692661	0.958414452822712	0.959323269763625	0.958876530261615	0.941570953258687	0.966820758064940	0.933824379952952	0.982811946163005	0.975521515332645	0.960344889689332	0.971994338041889	0.953955307409401	0.984719626636856	0.969969243519428	0.982841824906502	0.937380332731613	0.971135652661404	0.931694854282861	0.952950735664256	0.979952878336400	0.939593811281416	0.988164172677548	0.972039820260735	0.802704190980807
0.965430535453003	0.966928154926858	0.983751792022519	0.980424181770458	0.957296654526195	0.984917171599461	0.938060585980464	0.992662119861485	0.968277214204234	0.958532218213093	0.959311412293712	0.959030699259512	0.941632458326455	0.966879835752954	0.933916854741232	0.982914940123971	0.975581871783764	0.960438996685694	0.971985477078546	0.954109404370580	0.984827863201664	0.970053092605817	0.982938356687930	0.937381021860904	0.971262542527680	0.931698638640118	0.953034496564243	0.980008161836204	0.939693664740541	0.988228010873862	0.971982528847444	0.802733479492113
0.965404743385117	0.966899304588558	0.983670568042219	0.980416125096724	0.957319195707938	0.984838489258654	0.938178990908791	0.992732436509822	0.968450535792166	0.958664685602317	0.959309189437333	0.959067727815203	0.941676120112048	0.966950335729722	0.934018396749648	0.983130492163405	0.975614271583519	0.960435854498884	0.972030671359678	0.954213237121379	0.984943826010753	0.970115074381714	0.982998901607618	0.937429769494813	0.971228783371329	0.931755167912996	0.953081264998069	0.980087164628616	0.939787148891540	0.988279557448957	0.972048379091401	0.802739544360957
0.965375162205475	0.966766505353864	0.983624612747977	0.980450459070661	0.957275045869485	0.984924325652451	0.938153264169730	0.992746230577166	0.968450618970654	0.958698870417211	0.959270064819463	0.959028494255899	0.941577565151789	0.966914890769794	0.934048372244226	0.983191148122798	0.975634555878118	0.960441021095469	0.972055652795552	0.954270916039627	0.984941250550547	0.970071693120367	0.982991271118464	0.937375205249125	0.971202942891383	0.931766248476576	0.953004579444999	0.980032185049105	0.939866269734378	0.988398942221743	0.971970236726007	0.802728609515637
0.965267289164910	0.966817247582672	0.983700550975025	0.980454161255836	0.957267063473794	0.984955312177841	0.938080998105043	0.992806792390530	0.968458345956978	0.958709402129349	0.959241431530823	0.959039150855886	0.941576632450587	0.966974127278275	0.934048387666143	0.983243882900002	0.975599958843295	0.960586353403551	0.971994080855282	0.954264627041247	0.984864353895890	0.970028582378492	0.982987967823549	0.937368239442340	0.971180816399933	0.931801965656711	0.953019824380409	0.979951742080399	0.939836419863434	0.988495113020443	0.971987269409779	0.802606387608895
0.965149060136669	0.966861552536119	0.983676241790404	0.980490221409936	0.957306025766805	0.985050855648815	0.938094583879118	0.992868590323536	0.968461665974527	0.958843017498489	0.959216071158654	0.958961533074903	0.941580666252634	0.967040833015506	0.934123567694266	0.983362678514043	0.975663642921265	0.960757066922884	0.972003807442983	0.954409426064353	0.984813948069722	0.969866439307366	0.982979253750119	0.937344879463261	0.971247214473500	0.931766990514919	0.953089179806313	0.979789162205471	0.939962167232732	0.988627998510331	0.972015571333740	0.802485396169290
0.965192145472307	0.966939849543905	0.983619730961341	0.980439554011814	0.957365497595050	0.985038747747602	0.938161606706412	0.992809598077358	0.968583053976193	0.958967305258744	0.959171693940601	0.959008767395828	0.941651564409419	0.967079346441981	0.934128396069083	0.983424160845046	0.975813173680961	0.960967318438270	0.972096613035219	0.954557912596315	0.984921054032391	0.969791602900213	0.983040169088865	0.937400738928349	0.971369916400653	0.931767412681806	0.953125844426897	0.979742340887698	0.939902821735996	0.988723671775401	0.972155396552369	0.802468596416879
0.965273818522922	0.966967425856641	0.983638237285540	0.980509393139962	0.957393356095525	0.985182259704731	0.938215288579607	0.992863247064734	0.968722882401299	0.959134893570051	0.959062472911182	0.959140055276408	0.941682060157710	0.967056741105350	0.934270071146969	0.983392933002822	0.975846214590594	0.961066364437054	0.972173397170200	0.954701246227610	0.984962556983092	0.969858650924574	0.983083358496811	0.937547123610935	0.971310022252108	0.931894465789281	0.953147637571249	0.979838700430099	0.939922133669212	0.988849522375908	0.972164099073823	0.802516340789238
0.965327545038982	0.966984482049092	0.983671271886942	0.980430199839645	0.957409283360068	0.985091766439182	0.938218981273374	0.992908890812191	0.968799284049413	0.959192016057364	0.959017579975479	0.959168116280137	0.941642329717460	0.967122431249154	0.934352808824830	0.983464845221202	0.975963626488114	0.961093307879462	0.972177755304945	0.954762543741934	0.984903834099877	0.969800441096314	0.983170174184638	0.937664132547367	0.971311372574371	0.931995174593143	0.953192396293701	0.979888975144161	0.940027085872004	0.988870337333617	0.972175498019544	0.802542619266883
0.965350508752146	0.966870343618630	0.983665629608536	0.980367900977873	0.957433024282138	0.985145104644793	0.938209287856603	0.992867482508415	0.969002051255004	0.959162199518760	0.959023445828555	0.959112008199408	0.941683025350223	0.967168811452339	0.934384556786601	0.983452240785261	0.976056002374213	0.961097730680480	0.972156410527294	0.954777339962523	0.984927977961186	0.969819537384661	0.983231453366824	0.937658307223874	0.971425871029431	0.932010416316923	0.953220000428481	0.979867246121350	0.940068118323138	0.988892772784468	0.972176088799769	0.802457339697872
0.965321401664875	0.966762252164128	0.983683137325631	0.980303202081582	0.957470106677520	0.985102372944210	0.938320267563279	0.992797117081848	0.969106005937994	0.959077291417152	0.959069752517634	0.959138690863091	0.941752165994360	0.967188226488864	0.934324277669585	0.983584075867856	0.976014002108005	0.961049672568374	0.972208044755108	0.954667208677371	0.984934256893634	0.969811036288835	0.983270868734325	0.937702130647421	0.971411745428076	0.932076236858050	0.953259011422047	0.979802087064145	0.940083640479153	0.988911472301956	0.972325370044440	0.802363476398985
0.965267602379865	0.966580398849002	0.983788706049656	0.980330300864745	0.957416299857429	0.985227499786275	0.938383981626334	0.992690845750546	0.969095391605237	0.959084681695184	0.959084711971018	0.959188963650563	0.941691526395449	0.967127742684233	0.934316064583426	0.983561212912369	0.975973160012108	0.961015554537835	0.972204804487973	0.954708083572071	0.984948103295591	0.969815652701545	0.983393226758304	0.937653595784358	0.971391897758657	0.932158490008966	0.953137966534549	0.979768246165217	0.940089840477062	0.988872259566164	0.972341561007016	0.802254088536152
0.965272544603360	0.966570541890734	0.983941759528716	0.980363500729107	0.957365054799651	0.985234320641501	0.938349098868111	0.992706786752202	0.969101166824596	0.959078519591166	0.959092132453800	0.959345990034062	0.941637511955162	0.967134892766787	0.934211024889028	0.983575232219849	0.975964926090920	0.960923721113488	0.972131033229737	0.954735963857054	0.984974958115006	0.969907800874610	0.983532145541102	0.937615235510814	0.971332507537089	0.932343677816525	0.953091367843076	0.979872357958530	0.939969754041380	0.988778559447170	0.972412987654200	0.802053290285999
0.965236610099169	0.966586249855925	0.983963618542825	0.980321472207946	0.957332165882723	0.985204636275664	0.938368976404454	0.992755476762207	0.969068274218686	0.959076208908814	0.959074693710695	0.959475605644649	0.941631248144432	0.967225944657768	0.934211863653781	0.983677410073421	0.975890712000506	0.960868117140540	0.972169892092346	0.954765518754144	0.984996276647417	0.969892153034364	0.983566717747881	0.937615113850574	0.971369399940217	0.932383620593326	0.953096232082029	0.979893654895178	0.940000044648711	0.988752909144014	0.972320733236544	0.801915462029095
0.965249461142187	0.966686975801208	0.983916949524659	0.980317900346484	0.957283357470714	0.985193418027369	0.938325032036491	0.992786994096407	0.969013074575654	0.958992916555282	0.959052639802280	0.959513555857195	0.941606785011572	0.967185009359147	0.934071411661735	0.983585365387344	0.975917223776183	0.960889351878895	0.972202655158291	0.954657623514786	0.984978710387167	0.969896365896925	0.983656020448742	0.937586336497495	0.971413071099252	0.932351635675982	0.953027817611642	0.979905637530034	0.939868365514272	0.988674390299142	0.972285088155696	0.801812543733340
0.965170739172903	0.966693026168566	0.983769010352787	0.980431563839827	0.957201117129778	0.985329445760447	0.938301656872061	0.992912596659947	0.969014647658378	0.958946152072790	0.959117632664241	0.959553819622516	0.941551248245043	0.967047249632902	0.934052673888806	0.983522838726361	0.975862602879234	0.960891989691853	0.972279317213685	0.954593258088484	0.984934340983536	0.970001480285725	0.983597274683714	0.937486204777586	0.971258477086649	0.932257486540540	0.952929086594920	0.979849909296631	0.939791351129109	0.988679961795208	0.972298636862435	0.801850075390909
0.965119603917374	0.966709921109228	0.983626944294306	0.980393967072282	0.957188469920309	0.985191959032540	0.938160249982858	0.992905132157920	0.968964912580107	0.958934412156388	0.959150123967063	0.959541858185578	0.941537818203010	0.967083712652304	0.934014518737915	0.983570471470679	0.975979164611149	0.960793563120616	0.972310688049286	0.954613661100864	0.984883457335267	0.969916014005851	0.983609310087657	0.937377928590453	0.971212040741873	0.932208236865123	0.952909867639424	0.979843512115309	0.939819266488672	0.988770857910820	0.972343676138281	0.801934389804916
0.965102741144888	0.966623418821631	0.983547749711776	0.980466399729472	0.957224308939540	0.985226503694289	0.938135088365938	0.992832751711651	0.969085121591566	0.958950108529474	0.959149690069649	0.959580708054346	0.941624801881888	0.967204935448141	0.934092402186932	0.983611404024629	0.976145366947857	0.960753941245989	0.972286736677250	0.954635551593159	0.984893632166284	0.969834840453708	0.983643653793373	0.937312396657749	0.971289165178735	0.932195151218033	0.952957563779627	0.979843979741667	0.939874613323670	0.988831663189636	0.972310118884648	0.801925874133603
0.965139459140152	0.966553313147979	0.983439588282276	0.980447235591231	0.957224638981807	0.985159042460192	0.938247848410184	0.992770129303657	0.969240593110631	0.958997470312158	0.959142870958574	0.959559214421918	0.941676963924553	0.967243580687563	0.934161996427669	0.983728852503337	0.976286349883543	0.960616222258283	0.972264699170911	0.954645643556758	0.984925120257484	0.969777618922899	0.983690834184140	0.937284231990642	0.971203087962739	0.932208479508652	0.953003592447780	0.979889200903400	0.939927864624512	0.988828875399501	0.972373766849494	0.801908085818931
0.965174464993729	0.966435656427761	0.983381680235319	0.980465427741511	0.957136383702636	0.985257684820368	0.938201087087617	0.992682605309009	0.969215571145744	0.959074969146483	0.959084292732622	0.959523546142932	0.941594466134300	0.967090905965481	0.934197458425201	0.983634585647676	0.976360519724076	0.960512016624052	0.972183642643330	0.954720921618542	0.984815983557937	0.969699786023502	0.983622831213412	0.937138045505191	0.971139689736822	0.932215203042700	0.952918489602103	0.979839019453543	0.939953260661329	0.988741379226258	0.972288776600328	0.801867675735129
0.965152574243070	0.966444248342016	0.983460894494644	0.980481268722150	0.957138852578000	0.985293472738344	0.938132662721134	0.992690626609757	0.969279202846242	0.959122225197121	0.959098334283584	0.959563402214171	0.941640720201346	0.967014366012488	0.934231254169643	0.983491586106986	0.976341458734014	0.960591370124714	0.971992762122230	0.954740017688056	0.984672947463232	0.969690556741434	0.983553510155527	0.937096149079164	0.971078470172152	0.932277253450827	0.952945765422466	0.979757324394169	0.939948286140539	0.988691500186087	0.972248513810608	0.801658082456727
0.965070760470644	0.966395413635528	0.983427967149801	0.980475076895207	0.957217872241486	0.985334914409657	0.938103442719311	0.992721705708876	0.969272292860645	0.959230521924406	0.959111776783914	0.959506441953441	0.941696275870694	0.967017697263653	0.934347541015904	0.983523476483495	0.976366130656130	0.960690571032831	0.971883793734520	0.954847294658774	0.984537283074161	0.969557900405110	0.983511292368507	0.937126242524752	0.971117491788514	0.932242237040418	0.953022855517586	0.979641630104067	0.940090367182583	0.988771012665737	0.972208232255672	0.801461539276556
0.965112578426849	0.966424640100692	0.983336858918569	0.980406999610748	0.957272425131865	0.985248231746670	0.938036546218172	0.992655180315507	0.969253812436907	0.959285731819547	0.959100593181577	0.959524198769165	0.941699099393682	0.967079794943099	0.934351603418365	0.983569060974205	0.976436004946330	0.960810337972564	0.971831178486919	0.954905400164275	0.984573180050860	0.969512483047087	0.983569702458753	0.937232294898415	0.971201220525559	0.932146100464770	0.953054778164336	0.979686187291686	0.940054026405020	0.988879503332409	0.972247991979811	0.801412125785422
0.965158701336338	0.966468627508121	0.983291116581811	0.980436380048427	0.957240635958582	0.985264698335326	0.937918255095307	0.992667111130045	0.969210643121307	0.959423151296451	0.959042006853933	0.959612506600104	0.941651544215379	0.967069016212928	0.934475315553506	0.983555658352119	0.976337329960837	0.960835662580505	0.971759722596774	0.954987512636476	0.984590305265145	0.969680133599092	0.983598792944550	0.937379363094843	0.971079516419062	0.932130063373046	0.953046522622327	0.979901913805713	0.940081346582723	0.989055586158530	0.972103858551768	0.801459494232003
0.965209357020274	0.966518155272982	0.983214870856436	0.980376009806104	0.957143988671059	0.985079050891290	0.937779532432993	0.992669802875744	0.969070393836231	0.959443315007091	0.959026503613232	0.959595849452606	0.941536898226328	0.967133186244291	0.934501653159007	0.983675473603267	0.976284799480314	0.960839196030177	0.971639842186011	0.955012126535733	0.984529073100419	0.969776881464124	0.983607654484140	0.937519253206428	0.971024237962728	0.932024456103689	0.952999785278627	0.980120519996662	0.940116362906599	0.989110364226049	0.971963700917908	0.801500839053678
0.965287601434507	0.966469717316315	0.983137493446077	0.980382979537404	0.957078360542506	0.985149227979983	0.937633848698132	0.992634895962723	0.969067888376308	0.959405771530152	0.959058428440509	0.959466328335972	0.941505989477082	0.967120974335860	0.934478774827870	0.983671921389561	0.976179435224606	0.960826483362737	0.971551467744680	0.954980200752709	0.984598421404729	0.969948478284876	0.983532501178031	0.937522457268870	0.971069008485900	0.931831907130817	0.952942875178709	0.980233905881632	0.940122222854682	0.989131632131304	0.971833891170004	0.801479711238860
0.965307081245189	0.966462115170689	0.983083304612919	0.980412392325080	0.957135827404081	0.985145502669293	0.937639161083560	0.992607186390518	0.969036108041034	0.959276988231829	0.959159910063584	0.959351308473024	0.941565581025219	0.967076465312308	0.934395505412021	0.983780216328777	0.975988667019203	0.960768223254534	0.971545390339205	0.954838480591686	0.984693702459326	0.970071493454687	0.983417403822330	0.937648518325481	0.971023899180737	0.931696373921581	0.952968378597788	0.980202780140047	0.940113075212562	0.989136099960259	0.971918407655050	0.801451870393706
0.965256893745073	0.966369085960658	0.983162208237459	0.980543859029019	0.957116824333582	0.985329456766446	0.937643332883716	0.992538531818219	0.968902294160906	0.959186847088214	0.959233052717126	0.959265180415007	0.941526584331829	0.966979412323574	0.934321053047291	0.983724908660638	0.975858047041748	0.960778759277458	0.971524090324948	0.954800736291489	0.984802645924847	0.970159495558249	0.983411178353873	0.937662191078812	0.970996819366419	0.931620331248169	0.952856617390214	0.980197918172212	0.940072547687506	0.989089570258797	0.971960535387424	0.801408882136396
0.965270928080859	0.966399147463063	0.983275037518127	0.980659938723506	0.957067878825783	0.985411680235292	0.937599416893389	0.992576926222957	0.968828644941657	0.959084676819677	0.959224530097901	0.959246389614821	0.941474428874938	0.967034102813434	0.934224107436167	0.983652275869398	0.975799776034429	0.960768804791592	0.971428569820419	0.954741655016567	0.984939718123568	0.970278214079284	0.983399390921681	0.937644010594792	0.970935580855840	0.931664863044976	0.952808630034177	0.980295607696132	0.939955845036106	0.988967435067628	0.972103870761589	0.801322318624184
0.965228838638891	0.966402569345373	0.983271432522081	0.980678511550259	0.957061169331484	0.985443939513664	0.937538428532776	0.992656389746075	0.968722008019909	0.959061929015034	0.959152132803126	0.959189132506113	0.941475076361906	0.967213889719947	0.934261605922183	0.983653695135397	0.975703889346727	0.960749012281412	0.971442396608054	0.954730176091526	0.985065223792509	0.970272884009269	0.983302077403390	0.937614986670299	0.970976977600749	0.931696545698993	0.952810696002828	0.980304253887243	0.940018143400970	0.988913579632494	0.972060783470441	0.801303804453125
0.965254927183479	0.966431176485261	0.983244253959066	0.980675830968697	0.957057037992264	0.985463243187675	0.937499929459198	0.992694307281014	0.968558603879270	0.958978595630490	0.959102637543731	0.959106540270257	0.941490483145046	0.967295514307632	0.934205023948577	0.983549379692901	0.975687171365544	0.960828973435019	0.971425271112404	0.954612311873170	0.985153523914848	0.970261457140352	0.983274053339707	0.937600288896942	0.971049858363342	0.931683468653569	0.952812761150351	0.980270904653818	0.939958462728004	0.988822834194251	0.972048468557923	0.801297079341726
0.965224390481421	0.966408213662880	0.983071062509769	0.980783355509748	0.957088207272933	0.985606424135538	0.937504314917709	0.992829618445351	0.968459992195098	0.958918459217789	0.959104490130758	0.959112763991623	0.941505045215854	0.967211655531774	0.934288299969258	0.983478205829462	0.975561208001162	0.960866511605528	0.971468626176452	0.954544303797200	0.985171957106218	0.970329192583623	0.983157327229311	0.937560772999956	0.970944150440296	0.931605205054895	0.952824137081531	0.980168452419500	0.939985596408251	0.988830883347551	0.972022157711879	0.801382644143231
0.965230386106323	0.966418993828574	0.982893049273592	0.980749684035937	0.957184492915647	0.985482937067815	0.937368097005104	0.992803219513467	0.968364174017676	0.958895591351142	0.959139436103477	0.959079916720307	0.941584213922628	0.967251379915419	0.934352241953846	0.983552900945731	0.975550707664789	0.960828844611768	0.971516636386939	0.954564908555016	0.985132231873521	0.970314949062289	0.983181325499604	0.937570969927724	0.970957381808820	0.931557711626811	0.952952620827788	0.980128522396291	0.940128811868049	0.988874617235941	0.971989618243300	0.801462910675778
0.965262605445758	0.966339169625767	0.982837321517871	0.980817305569640	0.957325608525416	0.985608259311697	0.937377046477765	0.992827591839968	0.968417749263834	0.958944243727312	0.959120432937692	0.959124946819070	0.941713567873926	0.967277999717727	0.934460653280823	0.983609080795964	0.975571214877386	0.960891880555978	0.971494079448129	0.954638824090503	0.985177899015683	0.970391724314502	0.983194448480678	0.937630544553002	0.971125926299117	0.931542150855604	0.953117534287239	0.980123380862003	0.940286024026832	0.988914455507504	0.971932666965414	0.801439303492732
0.965321882152680	0.966294282300380	0.982787549877751	0.980825640113502	0.957400188224822	0.985590316736449	0.937499552767170	0.992869442794854	0.968519060269145	0.958999842427285	0.959106867783130	0.959071463924586	0.941803488537934	0.967290384182686	0.934576176667056	0.983764386860352	0.975571994102208	0.960867587659804	0.971531707891730	0.954667639011958	0.985254875257777	0.970431710525593	0.983153636770559	0.937740076905410	0.971120596789425	0.931560711644611	0.953216166816568	0.980157391433415	0.940418058339883	0.988962297037023	0.971994765900504	0.801371328596231
0.965354635395860	0.966172630500789	0.982799316197736	0.980858195748932	0.957399272951145	0.985727576977553	0.937478054151203	0.992875017622283	0.968434899817305	0.958983508636084	0.959072213825910	0.958957219742035	0.941717687714120	0.967188019027261	0.934598027851829	0.983744359361639	0.975556982048592	0.960853566244495	0.971567546100340	0.954675616613119	0.985238315228672	0.970350591349473	0.983034911166986	0.937724228861463	0.971125186407192	0.931540263198354	0.953168427970256	0.980062035446362	0.940486838845582	0.989049491175978	0.971904517779768	0.801281471309583
0.965291362051629	0.966206170293466	0.982930740720622	0.980875408377474	0.957432468931259	0.985785725357251	0.937391494341241	0.992948357364835	0.968383895129351	0.958963271807923	0.959032957176065	0.958888057390558	0.941710911692743	0.967206329366504	0.934592803257754	0.983744696046420	0.975471201063959	0.960949661362796	0.971496669573631	0.954636636713532	0.985183887246680	0.970296143357127	0.982956562127722	0.937739146701362	0.971146396356604	0.931527410179024	0.953205566589932	0.979954967821729	0.940447034357691	0.989116696270497	0.971903413107649	0.801085195365087
0.965191053037167	0.966238223432574	0.982969378383364	0.980920018321104	0.957507159880460	0.985878153538663	0.937362558706440	0.993007483463298	0.968350086766840	0.959081945153049	0.958988677333171	0.958733959769913	0.941708654972102	0.967213307288115	0.934654972026511	0.983830231901751	0.975466867177838	0.961064691910909	0.971483567540861	0.954760448515795	0.985160289965578	0.970143658950333	0.982908952960112	0.937713331336471	0.971223499809217	0.931424789581176	0.953287046217308	0.979810940618770	0.940540644314466	0.989213916470234	0.971868166794017	0.800879961242282
0.965214759730676	0.966329748615202	0.982960647441069	0.980868721013761	0.957552710608685	0.985850329674132	0.937366086047870	0.992909214539797	0.968461838319323	0.959192143804921	0.958932262385253	0.958727200746072	0.941753070616420	0.967214106717422	0.934625213445758	0.983860446241341	0.975567299080953	0.961215300754444	0.971526268018678	0.954888149181006	0.985291865100866	0.970083736481606	0.982956841287097	0.937733654113635	0.971319250049020	0.931353588938202	0.953310940050809	0.979775512027939	0.940428697239301	0.989247330070547	0.971915496959258	0.800793179551484
0.965234099452223	0.966378370852659	0.983032462106684	0.980926163962318	0.957548715576347	0.985980963765919	0.937360025875725	0.992908477052233	0.968576528065914	0.959385430081456	0.958804659588195	0.958833495124361	0.941751405522607	0.967172110459488	0.934721433843936	0.983783255811388	0.975575794476088	0.961275867311928	0.971523346284368	0.955032662466718	0.985347572020784	0.970147029683761	0.982992967412711	0.937818860972713	0.971221696402208	0.931431010118028	0.953304607579553	0.979882991498349	0.940395173840569	0.989310059292374	0.971856004861586	0.800796249229529
0.965241412619270	0.966402956984029	0.983117154797544	0.980840251586897	0.957529514277943	0.985885761605948	0.937303141545823	0.992889233543039	0.968619627232718	0.959440875339142	0.958716561946618	0.958851907693290	0.941689846267761	0.967253789658076	0.934769547766884	0.983820187620578	0.975691538409913	0.961291590150675	0.971461041714981	0.955089314313919	0.985307910500034	0.970111450955335	0.983075265864136	0.937877755222215	0.971208205145103	0.931528752990108	0.953321375396409	0.979945541627533	0.940448364191185	0.989281692399977	0.971823291566362	0.800768145559456
0.965271505047821	0.966310449623574	0.983173955345523	0.980751569349506	0.957533257561022	0.985931074736492	0.937256281955055	0.992806318741103	0.968765824984843	0.959424892506962	0.958681883890386	0.958797677110301	0.941704319800497	0.967334832697926	0.934809241621762	0.983769497182159	0.975802378911408	0.961280686740770	0.971401645243830	0.955097780614848	0.985360955484691	0.970189424607369	0.983146366759609	0.937844757585904	0.971323333860293	0.931578800318293	0.953350168567424	0.979962383230491	0.940480670628673	0.989253025361450	0.971774578340790	0.800656040117545
0.965241875876428	0.966222803891200	0.983273197153189	0.980674968822570	0.957576130345506	0.985894467459824	0.937400050526076	0.992729994289192	0.968826273347900	0.959343595234183	0.958727965438891	0.958834212191670	0.941775246776204	0.967382041517470	0.934769770664977	0.983867681741378	0.975812557632247	0.961226616083788	0.971404264375431	0.954997194056080	0.985377786313589	0.970243534119435	0.983193046403670	0.937887084670437	0.971337421135624	0.931704988247679	0.953414797922716	0.979928032708856	0.940499300379608	0.989221331805615	0.971879410494808	0.800566401778779
0.965168216845116	0.966053595078744	0.983451806010095	0.980705750975247	0.957534916171105	0.986007262643137	0.937523310549735	0.992638286763027	0.968777616503784	0.959364209100268	0.958759759372748	0.958866197327846	0.941692378237851	0.967326547232173	0.934749507681149	0.983816870038037	0.975801596655672	0.961187046516130	0.971372421095651	0.955038227023857	0.985368201010942	0.970298199878194	0.983305171011027	0.937859828474302	0.971359697598010	0.931836535655081	0.953294645399156	0.979886167485344	0.940484687368391	0.989175134704653	0.971887559496619	0.800467023689356
0.965172887028160	0.966062295411595	0.983648902557505	0.980709729763655	0.957487466291465	0.985981277678390	0.937540379550856	0.992663170262408	0.968721845175969	0.959325121199475	0.958774706683784	0.958990838218001	0.941599062629500	0.967304255124903	0.934631482575544	0.983799279438898	0.975775861356768	0.961083166651798	0.971298712922071	0.955036126111308	0.985396938138342	0.970396369080366	0.983419946647801	0.937851120463943	0.971316577047504	0.932073671729204	0.953249490589029	0.979989269144057	0.940340255404116	0.989091410684600	0.971973285028880	0.800249920448349
0.965158363090300	0.966082220501475	0.983702779868435	0.980637388995517	0.957459758793795	0.985909426985555	0.937591985587945	0.992717797309547	0.968630217170911	0.959271568553845	0.958737353546240	0.959069129055957	0.941514908329348	0.967364579165230	0.934623851664388	0.983838303308493	0.975662499568453	0.961010749644581	0.971333010609261	0.955013919784603	0.985416574689382	0.970359932140126	0.983439061298791	0.937844008320598	0.971369898680769	0.932135902972404	0.953236655061547	0.980021979791382	0.940357075602030	0.989053836811349	0.971893892848470	0.800069468669454
0.965211450987327	0.966173672646589	0.983724424447732	0.980610356129807	0.957402953893268	0.985852362635958	0.937563483422132	0.992725200116821	0.968510555162296	0.959151565645839	0.958696083723122	0.959037274861778	0.941430834454767	0.967294025458167	0.934466785718300	0.983680483756869	0.975672525029905	0.961018115768114	0.971363304176010	0.954869349451010	0.985355398581522	0.970330351142412	0.983483750896114	0.937800471230921	0.971440470702889	0.932133945060085	0.953161365294327	0.980056790348608	0.940233973481451	0.988941600457106	0.971877539319892	0.799939748202404
0.965168597008302	0.966196497225106	0.983682042192855	0.980711071281139	0.957328878158298	0.985937855901938	0.937559473557846	0.992804825218865	0.968446761354643	0.959076587840693	0.958727602084423	0.959010818443391	0.941319781336436	0.967109308173761	0.934425696913436	0.983558942368225	0.975606826675980	0.961039106524425	0.971475908580238	0.954749551788824	0.985266934051219	0.970394028824642	0.983389531645640	0.937700364244650	0.971330332209578	0.932078040567979	0.953082856232615	0.980029631514726	0.940157486335414	0.988901757472572	0.971906029173784	0.800002104639845
0.965143855122984	0.966228835478259	0.983631240629371	0.980647544309330	0.957340713817314	0.985736386464754	0.937450490532179	0.992754105992439	0.968358239936336	0.959022903615018	0.958751524688933	0.958947647012916	0.941258537534541	0.967102369678618	0.934365212775699	0.983568571259845	0.975713497797556	0.960986726699946	0.971547422533528	0.954721429065938	0.985187482972641	0.970303737417151	0.983370327935954	0.937593960260090	0.971302222814687	0.932052919203386	0.953098092194029	0.980031585354611	0.940196783589939	0.988960948908165	0.971957485967960	0.800153109861960
0.965140462677457	0.966132837536348	0.983612244304202	0.980667390240768	0.957394646258033	0.985733084871050	0.937482444302277	0.992663162993181	0.968454195137347	0.958998322210748	0.958773018889611	0.958948987176278	0.941336106340206	0.967190694896946	0.934423678633311	0.983578946179053	0.975876232106527	0.960988414893152	0.971579682721153	0.954713098719296	0.985182195232821	0.970239487965380	0.983378445449950	0.937549422619778	0.971366364242853	0.932048820087132	0.953165268813758	0.980036809337130	0.940248375743801	0.988980538607369	0.971950409830356	0.800236671526913
0.965201015789969	0.966037421137515	0.983531027970669	0.980597201775210	0.957399326352115	0.985602152918392	0.937648782339024	0.992575895919932	0.968608135348712	0.958994892289579	0.958775447531575	0.958906473215629	0.941382024792745	0.967208018329139	0.934449470006853	0.983680757133624	0.976005892318414	0.960893648456846	0.971624884404978	0.954682462777748	0.985186170542267	0.970195178211061	0.983435180872792	0.937576483392067	0.971252425634510	0.932055029324583	0.953208611600463	0.980062011955996	0.940287836687371	0.988958387168649	0.972041227055989	0.800309716856191
0.965258959092573	0.965904354080946	0.983459752128440	0.980550182692600	0.957300594460601	0.985628985895930	0.937650568714120	0.992438471196904	0.968573717228190	0.959008303915007	0.958710453347327	0.958855960082743	0.941282656200137	0.967054092891472	0.934432577060153	0.983557549616035	0.976012866485086	0.960819065578828	0.971628070729845	0.954702206927408	0.985018156958840	0.970110434131417	0.983380674013367	0.937476482946533	0.971170801642660	0.932069792895583	0.953094076960665	0.979959910481397	0.940276202422518	0.988842921045142	0.971963086002033	0.800369679305085
0.965248063665973	0.965905426758128	0.983498797835531	0.980488948940820	0.957264828548328	0.985576473228143	0.937606679793979	0.992402200644322	0.968588459188573	0.958984819278762	0.958693608015728	0.958850043298668	0.941303569482573	0.966969055358773	0.934384555736066	0.983399212717004	0.975916541915239	0.960865908489253	0.971492122103703	0.954663973196208	0.984798391164866	0.970064630850643	0.983309664450099	0.937474611229031	0.971111186938425	0.932125701502165	0.953061533841963	0.979785556181524	0.940201000255686	0.988749198214333	0.971898065755426	0.800240516372364
0.965188002229114	0.965854148713844	0.983442067198531	0.980412675335311	0.957329040270490	0.985496992444243	0.937607894793185	0.992404976924738	0.968492251406176	0.959002182206084	0.958682207970539	0.958727640102088	0.941359043710468	0.966944336817686	0.934428054428762	0.983377506700511	0.975836540997230	0.960890188910439	0.971414024535382	0.954718955359202	0.984598914201555	0.969894497138957	0.983229745842417	0.937507840213861	0.971153602871317	0.932070743049043	0.953105458916649	0.979553895526895	0.940277799668787	0.988764323297502	0.971819938330064	0.800094783569595
0.965255312693766	0.965892591298077	0.983359268167519	0.980251032960089	0.957393091791672	0.985292284584634	0.937598792751935	0.992308042068545	0.968400152761210	0.958979838455337	0.958639281485069	0.958662918147632	0.941376947448263	0.966940755670728	0.934399294119086	0.983389067393795	0.975810315019566	0.960908153003713	0.971399199203081	0.954710496239682	0.984618668264120	0.969793062068818	0.983209255023854	0.937572917078059	0.971251311093517	0.931974224819743	0.953134780886502	0.979469712531660	0.940212845722747	0.988796633667770	0.971829768142689	0.800046934086194
0.965324923340736	0.965961966605348	0.983328001102688	0.980199169754565	0.957337880466350	0.985217189314719	0.937502318869648	0.992291212723172	0.968274739657967	0.959055379772661	0.958532388729428	0.958715801058248	0.941320715210395	0.966880605991829	0.934516793773449	0.983348313235371	0.975657735743890	0.960859654034175	0.971362701592983	0.954735337545966	0.984637361881658	0.969909309506772	0.983163474671865	0.937685334404873	0.971117748093285	0.931984337381062	0.953121420732526	0.979598113954874	0.940200954936308	0.988917456215992	0.971675453962746	0.800063010982222
0.965409119696729	0.966003035107684	0.983276531999390	0.980065669857590	0.957237007331146	0.984971792611612	0.937384835422252	0.992263035471152	0.968111363203804	0.959039472404862	0.958463964003689	0.958684697059130	0.941203266070608	0.966895611141770	0.934545867275491	0.983434035303301	0.975569467209766	0.960785082252290	0.971291605029903	0.954702821954456	0.984582112491006	0.969954902125519	0.983110866232819	0.937811762618407	0.971046668677184	0.931939402061738	0.953073587841525	0.979763410156840	0.940219768987183	0.988929360699509	0.971544642126941	0.800027556009903
0.965494527915700	0.965956069737154	0.983236652283287	0.980012928322211	0.957176771031926	0.984998418713103	0.937274107764394	0.992206917451723	0.968105454846193	0.958985307610626	0.958437050131982	0.958544690592365	0.941150241867740	0.966877044095366	0.934504064345702	0.983390505407707	0.975448599621675	0.960668341658222	0.971283497791266	0.954623377405751	0.984624342312186	0.970099695991217	0.983016812923924	0.937816308803938	0.971091727819662	0.931823172582049	0.953017717113527	0.979852669407488	0.940202302150649	0.988928319559628	0.971412932277367	0.799917185413353
0.965532713433870	0.965974006642019	0.983218989410102	0.979984128191211	0.957234535885783	0.984933077517146	0.937320180204114	0.992153377960929	0.968093914708952	0.958838165894210	0.958491794625954	0.958433144808932	0.941195467210642	0.966818947645864	0.934374386859373	0.983414828388557	0.975250647135190	0.960512405869194	0.971360069897779	0.954431916488063	0.984659722027936	0.970211909733700	0.982897845425029	0.937956726596563	0.971073262425242	0.931777743322833	0.953057147436242	0.979804979630907	0.940155616276382	0.988912122517270	0.971492791872840	0.799824859368141
0.965524887518980	0.965922534184767	0.983335330232082	0.980047485385747	0.957207543893338	0.985052722395731	0.937372759062040	0.992080937091773	0.967988931410303	0.958733060083256	0.958538155648840	0.958359311385380	0.941144233090588	0.966676651256220	0.934275914072159	0.983291412597878	0.975116386156972	0.960412431754220	0.971419328790074	0.954364223329151	0.984715185584009	0.970294691136927	0.982890840891429	0.938007095691479	0.971073913707639	0.931812893596926	0.952944629590126	0.979752978971569	0.940077817019411	0.988829900976428	0.971545388247340	0.799699481053087
0.965571744477131	0.965990348773602	0.983490787140490	0.980105086007028	0.957125897935592	0.985096773673883	0.937385786395806	0.992110669670580	0.967957387707372	0.958647868664743	0.958526120434892	0.958362138896914	0.941095923157863	0.966686910436829	0.934132505452818	0.983169195943142	0.975055598131650	0.960302633422669	0.971385155745657	0.954302073699466	0.984782041808099	0.970433034873669	0.982882147253521	0.938001857656367	0.971030731076249	0.932004090780134	0.952861048744489	0.979797046509852	0.939910213212480	0.988674592477741	0.971702623613457	0.799521684209995
0.965576352386832	0.966015201587054	0.983548862541257	0.980075274760743	0.957078413360083	0.985089195618180	0.937366144299626	0.992166516028641	0.967920493868849	0.958673829823758	0.958451184389105	0.958363614704710	0.941093937446595	0.966793664074625	0.934107937013639	0.983128300968378	0.974987612442792	0.960198256438860	0.971424307667110	0.954320593310395	0.984837242881750	0.970440025677976	0.982808862825605	0.937970454515762	0.971070265319508	0.932166795787897	0.952831618926099	0.979755426860677	0.939917503628867	0.988579650023046	0.971656545250092	0.799430647221699
0.965623083040336	0.966070148249127	0.983583324685741	0.980058519551430	0.957027980154158	0.985074562169126	0.937342315712859	0.992170773721222	0.967843683794695	0.958626492360503	0.958392988001151	0.958321808235759	0.941078704140182	0.966815715858719	0.933976408230328	0.982994581208578	0.975015581209836	0.960207562657365	0.971400626251048	0.954232907374584	0.984881516396652	0.970426968074971	0.982805453197791	0.937945074953794	0.971114789709823	0.932298758166692	0.952797799356384	0.979692671317411	0.939777986116870	0.988452905163605	0.971637178602641	0.799398797426684
0.965567505814893	0.966069017287673	0.983449733769811	0.980153286100217	0.957011488852269	0.985219240222043	0.937353790874847	0.992268577036376	0.967796607855207	0.958600629627981	0.958401171628462	0.958355198234727	0.941029623310933	0.966704536119757	0.933995549876948	0.982906535475668	0.974938004842728	0.960203922717818	0.971401642024901	0.954202678384675	0.984907572504071	0.970513893318317	0.982751683499121	0.937864698447871	0.970973535752392	0.932355056247118	0.952752300757906	0.979612105450398	0.939738593036006	0.988403146753474	0.971598982792174	0.799498862507138
0.965507816441144	0.966100379605606	0.983301325144513	0.980104927807353	0.957036326133651	0.985062059005716	0.937229247383712	0.992238963146426	0.967764097081771	0.958630639762199	0.958396842858689	0.958398768249893	0.941024236044258	0.966747971960827	0.933998954221746	0.982978477870001	0.974970215133496	0.960165544300730	0.971417443984959	0.954277003423345	0.984920569197703	0.970505994692810	0.982825594080061	0.937812108953875	0.970950294235305	0.932412062350410	0.952772296098587	0.979629515868847	0.939799133833895	0.988422814649040	0.971562367146685	0.799609327921750
0.965445388000869	0.966040794331653	0.983258797067511	0.980162304986974	0.957106365380022	0.985130518519320	0.937234801054770	0.992309904517920	0.967888687010011	0.958736634333633	0.958368196891431	0.958536073642391	0.941075722526616	0.966807909860294	0.934070514655839	0.983060442293915	0.975021397107098	0.960227809002659	0.971378443326963	0.954412294444226	0.985016566908562	0.970571755953867	0.982905798551911	0.937810405517270	0.971065495723965	0.932453505575501	0.952834443736831	0.979686608409204	0.939874564301660	0.988470592979042	0.971478775522400	0.799598013893744
0.965390812967317	0.966012941154049	0.983193683360542	0.980148255377251	0.957117459074314	0.985051644101879	0.937342039007012	0.992397072212653	0.968056678091199	0.958845224404449	0.958348142590446	0.958554687977669	0.941127530883084	0.966875446341824	0.934154340175826	0.983264427744103	0.975036225029846	0.960201058961263	0.971383878560233	0.954488211131789	0.985128806482685	0.970609998393827	0.982948065051392	0.937864414723204	0.971033515451979	0.932528485567582	0.952869620656821	0.979785447058846	0.939943195226229	0.988516015947638	0.971511015827692	0.799559153450724
0.965308320253154	0.965889875117670	0.983164182950157	0.980183081829981	0.957065886966949	0.985137818918910	0.937299893144196	0.992418592141924	0.968047359399296	0.958861395769511	0.958318290801155	0.958480946907955	0.941038389818771	0.966833383392385	0.934165893723869	0.983318854941050	0.975046625885116	0.960176710987649	0.971369631854464	0.954525530990132	0.985109934918611	0.970552833815188	0.982911182976894	0.937788591332085	0.971006937876971	0.932541088778383	0.952782575465936	0.979756387429203	0.939998928375026	0.988617737138021	0.971413978458797	0.799503988243660
0.965135122423166	0.965939270575134	0.983253415660678	0.980182224123304	0.957055815017646	0.985169714785486	0.937214456288599	0.992476785390590	0.968034844962110	0.958856506614575	0.958298723861905	0.958444518115108	0.941025762400039	0.966890669216989	0.934149314672734	0.983352163543457	0.974996471943734	0.960293470672605	0.971267286406680	0.954486928329359	0.984992999211735	0.970491806440685	0.982884649888378	0.937768080462500	0.970987934906265	0.932549898567229	0.952788306807695	0.979702264955261	0.939950359880095	0.988683530577757	0.971409572511750	0.799345169029267
0.964951152636819	0.965982963507632	0.983239893268685	0.980218116897674	0.957074831433148	0.985251271507862	0.937208173689110	0.992537068124646	0.968001074094486	0.958965901706464	0.958285354765077	0.958322811070574	0.941001525704372	0.966941271231275	0.934202551215118	0.983431996689035	0.975042483732232	0.960422478846450	0.971244091017472	0.954587433875532	0.984899958442444	0.970313744085865	0.982866566512688	0.937720418308981	0.971041399799868	0.932482794197334	0.952835946076162	0.979582117260748	0.940051465024378	0.988777457015178	0.971424541350253	0.799190973894274
0.964937358869758	0.966056887959057	0.983174919290650	0.980164104929898	0.957102921928124	0.985224295371453	0.937258085384034	0.992456633117754	0.968069400464612	0.959046983935485	0.958256447978356	0.958313770972482	0.941032462883506	0.966952481679157	0.934181614340258	0.983444147112197	0.975178344379341	0.960588427821632	0.971300620564764	0.954674224885912	0.984979377731955	0.970234244615131	0.982914677241594	0.937741256521495	0.971135170759103	0.932432729537360	0.952839480028158	0.979579877960600	0.939959979538169	0.988819058417293	0.971545925479006	0.799141135483709
0.964966428967723	0.966073326569862	0.983196334848022	0.980228044216395	0.957113954211346	0.985347233658473	0.937311824305997	0.992499239082387	0.968148701258602	0.959146612820501	0.958172257160194	0.958410002383372	0.941038405226665	0.966905232601566	0.934297264552166	0.983368673004568	0.975203379566974	0.960645177851977	0.971340180812504	0.954739469865191	0.985000120227769	0.970313087291300	0.982956264759679	0.937853247496087	0.971048090771826	0.932509455681488	0.952844685546617	0.979734532932169	0.939960794580698	0.988899577549139	0.971550181994257	0.799168269443696
0.964993070261102	0.966086745353599	0.983244563000329	0.980140941931252	0.957119545224519	0.985244294457552	0.937314553792803	0.992529371037773	0.968175065607900	0.959123248702168	0.958152862952616	0.958405444436281	0.940976304122384	0.966949462629571	0.934367034338921	0.983393002505287	0.975294425969797	0.960638720567658	0.971316117245263	0.954713159843956	0.984937184666684	0.970279536860365	0.983044958568876	0.937964169103310	0.971028415608478	0.932579750173985	0.952883764335979	0.979819232686825	0.940062461969757	0.988878886442827	0.971554715796402	0.799170714517813
0.964988866035377	0.965983829910616	0.983253528089457	0.980063503461702	0.957127513716647	0.985267798338595	0.937333048357351	0.992478734538030	0.968306933495964	0.959034374773127	0.958174237301898	0.958305905024370	0.940998510694816	0.966995285410220	0.934387492533215	0.983346254419411	0.975360982853653	0.960612998751486	0.971279407254763	0.954659845252636	0.984949062582186	0.970329031944102	0.983121014610385	0.937955591343946	0.971121710858029	0.932571145413040	0.952894716622724	0.979822655822493	0.940101343592091	0.988860944390388	0.971540606433271	0.799076419280263
0.964939877331919	0.965886310361312	0.983290431412688	0.979973986119603	0.957155507864019	0.985197759407968	0.937470468032331	0.992408206752778	0.968354204982707	0.958899654841789	0.958231829868850	0.958300394922118	0.941052588479309	0.967016297007693	0.934326742394301	0.983459945844038	0.975318908308648	0.960545229639803	0.971294660193740	0.954491107743664	0.984950042726682	0.970336834931625	0.983164076280761	0.938009636653732	0.971092335872236	0.932630291292396	0.952929733158591	0.979788036214244	0.940111664590292	0.988837141709266	0.971668505928508	0.798971514514001
0.964857697017521	0.965724130228915	0.983399251691736	0.979968166837758	0.957095351693869	0.985291541428269	0.937560532445876	0.992291035975431	0.968316611326350	0.958868994044645	0.958270685088789	0.958327201346673	0.940980119849245	0.966960908607730	0.934326427008132	0.983423238491306	0.975283219795554	0.960508136947826	0.971262712532583	0.954487030887483	0.984953079525686	0.970353806262710	0.983282567109721	0.937962764289658	0.971062708615815	0.932721216699219	0.952808781149201	0.979768055815690	0.940118713406485	0.988768457449833	0.971691932863818	0.798848054501821
0.964819233691377	0.965738232102749	0.983543532684805	0.979980795597644	0.957035823352868	0.985272520952667	0.937558600013445	0.992290828049497	0.968301466555471	0.958830475838622	0.958293047038785	0.958463141687425	0.940925988453592	0.966964256098293	0.934231926159222	0.983433011709028	0.975273093129029	0.960418770916148	0.971170535429795	0.954484461951980	0.984967890150378	0.970434223951133	0.983421110220006	0.937923642564300	0.970997013516650	0.932915012838586	0.952758913436199	0.979872364878825	0.939993261885956	0.988649482390855	0.971772448015702	0.798614101723940
0.964742785508098	0.965781750474966	0.983559737922421	0.979927169025331	0.957006643857859	0.985223515995482	0.937614985119410	0.992319778949397	0.968255881725798	0.958810788169194	0.958263555382835	0.958590741192619	0.940919801574688	0.967042965091149	0.934257477815457	0.983527166641034	0.975194286029119	0.960369856518646	0.971200371776408	0.954495896319494	0.984981769720994	0.970395301908002	0.983466322612424	0.937913631656235	0.971032260791541	0.932973651532400	0.952771221664457	0.979887516264556	0.940033627607943	0.988609704643701	0.971698735728646	0.798438243553259
0.964738725884507	0.965890071197768	0.983506779703523	0.979914820385353	0.956953927838117	0.985212764919367	0.937617314668393	0.992333138090837	0.968205401715762	0.958714944142491	0.958234670535399	0.958634322624326	0.940903984135654	0.966989774865968	0.934125745548202	0.983410527415527	0.975223948656776	0.960407120227148	0.971228720880023	0.954374613046165	0.984950641662127	0.970367625000755	0.983540410778260	0.937885404640042	0.971063580188826	0.932955937890260	0.952714204605295	0.979888715011069	0.939901368643860	0.988503401992603	0.971678752283944	0.798295699309814
0.964655443671502	0.965902987398659	0.983337069821134	0.980021838351282	0.956882417404301	0.985347195635885	0.937649204768623	0.992439982123614	0.968212927354953	0.958647613845200	0.958300737596459	0.958689408276118	0.940864151628161	0.966823080701943	0.934112508655103	0.983308874646135	0.975182997108979	0.960413719723221	0.971317889838517	0.954299680384055	0.984892158011180	0.970437886661571	0.983483779172013	0.937777917585351	0.970904594399061	0.932878426365334	0.952636982662732	0.979823827984651	0.939819544373868	0.988472918184289	0.971706265828966	0.798291709190560
0.964606754212280	0.965928146051751	0.983191472144955	0.979971351000522	0.956895873683085	0.985188969065361	0.937532734037763	0.992403825081188	0.968175902456365	0.958605714351072	0.958326009675303	0.958692913432690	0.940855437670378	0.966823601615193	0.934080228015847	0.983314834331747	0.975286932071669	0.960322267600680	0.971358865540231	0.954302475502592	0.984813197962007	0.970323685845028	0.983485627142353	0.937668984192305	0.970864737494522	0.932860041356505	0.952640333616978	0.979806309831164	0.939859404747878	0.988522181958231	0.971757241193749	0.798346786104155
0.964572997792324	0.965830878241793	0.983107533496519	0.980024667066728	0.956952418569453	0.985187427333695	0.937543267950758	0.992302701238745	0.968302316542298	0.958591436804094	0.958321271139417	0.958746837342882	0.940954866682315	0.966909501381815	0.934145982612042	0.983308272320976	0.975432155611859	0.960274636135151	0.971371347202832	0.954302275752042	0.984783327336899	0.970214807865668	0.983510720852754	0.937586813055795	0.970939740246646	0.932874403042082	0.952705172865435	0.979776859132022	0.939923155794891	0.988513835968731	0.971734734824823	0.798328630745695
0.964598453785964	0.965759700242449	0.983007472906148	0.979985081694455	0.956961852919703	0.985077179660396	0.937693995361894	0.992216454374240	0.968459499415097	0.958601846372195	0.958314883228384	0.958731007961313	0.941030966844176	0.966919211815091	0.934207754669126	0.983370326314412	0.975545023077977	0.960128983776439	0.971389011435986	0.954286806056482	0.984791328482374	0.970134636133861	0.983561775150676	0.937549081182308	0.970866991077196	0.932910734916824	0.952764817796776	0.979780528472406	0.939967146078924	0.988431037844970	0.971800425151971	0.798299734293881
0.964604083696764	0.965668019345564	0.982950606509696	0.979981068397564	0.956885302379462	0.985124866840130	0.937669182397209	0.992121151412371	0.968427965768318	0.958637701041345	0.958263302542028	0.958687972181150	0.940981149264127	0.966751746199184	0.934244563208517	0.983225431041683	0.975600617811160	0.959999531129320	0.971356965108120	0.954333769702570	0.984661848691746	0.970045020883574	0.983498894137812	0.937386215224584	0.970814557834754	0.932916486801345	0.952698218400780	0.979689594435357	0.939981288909171	0.988274701446735	0.971735523983996	0.798240893941343
0.964560156377756	0.965702412334738	0.983023452319062	0.979970464166392	0.956890695044394	0.985129256589130	0.937624937343585	0.992103194478517	0.968474395368351	0.958648662106342	0.958295080649648	0.958714785897997	0.941055891194470	0.966683345823440	0.934270213525862	0.983050969686902	0.975552575042465	0.960048130318780	0.971212173733620	0.954318532528358	0.984494246118345	0.970034131521558	0.983419083107223	0.937329050477063	0.970773783844538	0.932975370866624	0.952738695097811	0.979572731443763	0.939957666649444	0.988157135673846	0.971715130041159	0.797997694270639
0.964459297914509	0.965674724444790	0.983003666148146	0.979943634143520	0.956963992127222	0.985142428282081	0.937621734593535	0.992111071646169	0.968425424860280	0.958689863376976	0.958314507037162	0.958653658889995	0.941116291983335	0.966684231096506	0.934364793452244	0.983046237466312	0.975539094568718	0.960117386663292	0.971152498971874	0.954372550073971	0.984319846344158	0.969893304774076	0.983369015938282	0.937335885114886	0.970815314411226	0.932941779688416	0.952805899659195	0.979436895317470	0.940068348314971	0.988176357525478	0.971680546294934	0.797782949297227
0.964481395165194	0.965710165309419	0.982919795698669	0.979861824898855	0.956996612807074	0.985035550802166	0.937587425899594	0.992017476515501	0.968377990986121	0.958674439500914	0.958320665039724	0.958660629510769	0.941113291268030	0.966734046876482	0.934327679436843	0.983051501265580	0.975585321224325	0.960214054246252	0.971140855409977	0.954360556579165	0.984325449860588	0.969839198086881	0.983405871895486	0.937409922669159	0.970898603847003	0.932867767208522	0.952814757960857	0.979482364084508	0.939984715150174	0.988238684761726	0.971713146910217	0.797716144904919
0.964499059268812	0.965763578433972	0.982890160812477	0.979884582899591	0.956950403722166	0.985025781111085	0.937508521981645	0.991987914824554	0.968305855784399	0.958746361674417	0.958278081203940	0.958753711661155	0.941057556900344	0.966699091798754	0.934420347024555	0.982992001499216	0.975474477757128	0.960218220560161	0.971092057302039	0.954377962651460	0.984297503747953	0.970000538722372	0.983417677750104	0.937527469214590	0.970778093408243	0.932882237839274	0.952786902606436	0.979715872630582	0.939961313037655	0.988390548002107	0.971562453074626	0.797758862866911
0.964536737303414	0.965833475442779	0.982839934991263	0.979813607287717	0.956849345478797	0.984812694616473	0.937383586443213	0.991940977248371	0.968174216874100	0.958708450762913	0.958266420393405	0.958756422123225	0.940936003886317	0.966728060522746	0.934434204793234	0.983062120920793	0.975421496857087	0.960206979134642	0.970989639656787	0.954335089572157	0.984216543738868	0.970104600994062	0.983405848700116	0.937649794932675	0.970731792313865	0.932830103959375	0.952726086890769	0.979958160992465	0.939958396172837	0.988422657916951	0.971422140662446	0.797798146119309
0.964600066343306	0.965797990069623	0.982764454796646	0.979814182231559	0.956777149109809	0.984858961694465	0.937266995359384	0.991865720015388	0.968168830082143	0.958625744425016	0.958306378354696	0.958630299029704	0.940894941022513	0.966707287157770	0.934402533009023	0.983037998022085	0.975321751020990	0.960182481062321	0.970915472546047	0.954246401960804	0.984247704091870	0.970295497047644	0.983307923360816	0.937639524509116	0.970779295299173	0.932671855521613	0.952650792680400	0.980107614769478	0.939933780340133	0.988432940044961	0.971297205151225	0.797788899221452
0.964613671906153	0.965805081650563	0.982681080242306	0.979831620326930	0.956824999497501	0.984841402703306	0.937283268351317	0.991810827256369	0.968130494739916	0.958459259101579	0.958412461606452	0.958519403182513	0.940950278952033	0.966640817213411	0.934302521417095	0.983125805536086	0.975132070574972	0.960133211816110	0.970920221279149	0.954054994287601	0.984306074780870	0.970418428967686	0.983156389943148	0.937751879541571	0.970732533565779	0.932562237010225	0.952667574563194	0.980110259476401	0.939900807320028	0.988421575108249	0.971382674615795	0.797786807560262
0.964569290179351	0.965732526623028	0.982734620215925	0.979954714153552	0.956812243445312	0.985007572120769	0.937293918946897	0.991716501996113	0.967988035260579	0.958343052887978	0.958498836045601	0.958442608281911	0.940918547046520	0.966511383230620	0.934217997433691	0.983066628493489	0.975006438619604	0.960156181597575	0.970906204283067	0.953978337248291	0.984384306516357	0.970509520011759	0.983118751191245	0.937765218447629	0.970698598127190	0.932502188785312	0.952560019600970	0.980130465654417	0.939855365985914	0.988375131924394	0.971455704533909	0.797754777799791
0.964590211580812	0.965785082306713	0.982833049065204	0.980068694117433	0.956768535462942	0.985080231689893	0.937256557620667	0.991737003748995	0.967911349731348	0.958230484793875	0.958511802180583	0.958433377607383	0.940870980492923	0.966530545661865	0.934105624594410	0.982994075835643	0.974947703624248	0.960161219010515	0.970816424166057	0.953897120359371	0.984508444409431	0.970625059543065	0.983098290937389	0.937741314647330	0.970645471724363	0.932567501744979	0.952509398236405	0.980253548031714	0.939735273174385	0.988245758508624	0.971617354088385	0.797664574443011
0.964561047132074	0.965804549204777	0.982831890530248	0.980082705860070	0.956765223586744	0.985110987160038	0.937208997281117	0.991816473173331	0.967815907091065	0.958200422853061	0.958448231935031	0.958408187541378	0.940860873213780	0.966664480050177	0.934133678837740	0.982984203509678	0.974861780897943	0.960144181375996	0.970840707565649	0.953877411667943	0.984612441243334	0.970620461251365	0.983007122674749	0.937709823085573	0.970694000035607	0.932615943395971	0.952507991907334	0.980296788022628	0.939800027109929	0.988186332073679	0.971615623305852	0.797634391662920
0.964608009470557	0.965850950821888	0.982820435591609	0.980072099553378	0.956751860344353	0.985130241250595	0.937175993279793	0.991854131914415	0.967661446529511	0.958114493031846	0.958409593875420	0.958340852665198	0.940848852975278	0.966699684202517	0.934051907215451	0.982876192539630	0.974873869330299	0.960238398506491	0.970843517658872	0.953752166221733	0.984684264109583	0.970598873722340	0.982968162647677	0.937701940081742	0.970748388620218	0.932630758685346	0.952493008509503	0.980291046688288	0.939721126660333	0.988089484143639	0.971643264096169	0.797604216780547
0.964587423517411	0.965863591262161	0.982664465924725	0.980165752602056	0.956770524410434	0.985260505978570	0.937190312020688	0.991983794525195	0.967580167207943	0.958053813682417	0.958421746754165	0.958361756277215	0.940846666616500	0.966579335208235	0.934116891924492	0.982805721316573	0.974778078857076	0.960279608526430	0.970902036577813	0.953681868588632	0.984669145620418	0.970663724244359	0.982846355954129	0.937648133840544	0.970629396824779	0.932575435925136	0.952482388908079	0.980207682021144	0.939727573535021	0.988086446427379	0.971668502753355	0.797679342199974
0.964604985928353	0.965939434955197	0.982501454412006	0.980103863261172	0.956853502013885	0.985091841035489	0.937034293018440	0.991946405430207	0.967509818683320	0.958032467125464	0.958445855654566	0.958345716225478	0.940902976913390	0.966582146230485	0.934174963641675	0.982879071652153	0.974785731358826	0.960257395934153	0.970956587099915	0.953695443273920	0.984601373650748	0.970639881677383	0.982835404633656	0.937636158871182	0.970625880604509	0.932532503454117	0.952577324785352	0.980172651385910	0.939855155430882	0.988129125691388	0.971687950167390	0.797780396979511
0.964636215537534	0.965907773649618	0.982449220063490	0.980156289388048	0.956980926720135	0.985162578602406	0.937031335005741	0.991959337857833	0.967589229604284	0.958091353845702	0.958427802781855	0.958401314666594	0.941029039407911	0.966583837220455	0.934284761354675	0.982935890418982	0.974838091711364	0.960318538026410	0.970931680152826	0.953773475236326	0.984597916975136	0.970699639793555	0.982823403637074	0.937658026226382	0.970780929547104	0.932504616393911	0.952725474952183	0.980150370918009	0.940009836461174	0.988165096121423	0.971661002378598	0.797780144077190
0.964686950501595	0.965899430052557	0.982396128845952	0.980134717160983	0.957048704173125	0.985088545429007	0.937157333601694	0.991979548486716	0.967709741404212	0.958150699297734	0.958431523509302	0.958362023570267	0.941130575790542	0.966585328233655	0.934394910595145	0.983090410084980	0.974864938791597	0.960305406825087	0.970957272837566	0.953805133815572	0.984636148859205	0.970717140591622	0.982773185661672	0.937728108318951	0.970776582125105	0.932526912535733	0.952826831896524	0.980163499373683	0.940138170780579	0.988192232460096	0.971740304266828	0.797756601110905
0.964696526767723	0.965804648084636	0.982388185710871	0.980125113137918	0.957035159445142	0.985165115836321	0.937147991701991	0.991957199752237	0.967640391130039	0.958137820385369	0.958422039351161	0.958257618241694	0.941065469271807	0.966480805747709	0.934402727504145	0.983076928825566	0.974881517394161	0.960296345381480	0.970972944938867	0.953811223091027	0.984576271133259	0.970613879887588	0.982647651347788	0.937671925914319	0.970772573000520	0.932518202759248	0.952780671289839	0.980056677584040	0.940199022715207	0.988256312376340	0.971684967358063	0.797719112651854
0.964604783246537	0.965856386686080	0.982498870793474	0.980115666364929	0.957052091333796	0.985174999677215	0.937082164078540	0.991986424013660	0.967605426031516	0.958115588518362	0.958397305060132	0.958187459683719	0.941076523892101	0.966511671075110	0.934387225646132	0.983067315356999	0.974815651609778	0.960384025714793	0.970889655382725	0.953761513662462	0.984488245330064	0.970534578153213	0.982555736805475	0.937658468038500	0.970799069033530	0.932517302362115	0.952813784898008	0.979935586149288	0.940157122912332	0.988281447798017	0.971713910843222	0.797573830405477
0.964459740024411	0.965903831114773	0.982539659849937	0.980140947440888	0.957095903079135	0.985209903500205	0.937077810202436	0.992002268187647	0.967555343026888	0.958218364603880	0.958367711041986	0.958028889620917	0.941084334687917	0.966538061814825	0.934446600853458	0.983130737120660	0.974827557524635	0.960473837107893	0.970866967221217	0.953867718893074	0.984425416671690	0.970357269779587	0.982496992281726	0.937601728809953	0.970867274390027	0.932436906663828	0.952877044177899	0.979765478604651	0.940251078033847	0.988356346571303	0.971708267182772	0.797396139865040
0.964457059844779	0.966005005771682	0.982542750729381	0.980096185409541	0.957108070035084	0.985150657012099	0.937093539048545	0.991865121978369	0.967644273644437	0.958311678022762	0.958329016870902	0.958019486221879	0.941120572714772	0.966554164589989	0.934401562830566	0.983156083794115	0.974955066880971	0.960599457950007	0.970919270099600	0.953969782364358	0.984528497558072	0.970259637193978	0.982522078071068	0.937600898351113	0.970964863226643	0.932390151467561	0.952880352153391	0.979712590395891	0.940129496535466	0.988366370623200	0.971778576361795	0.797317814288567
0.964452335884553	0.966059537542551	0.982638807510252	0.980165050926565	0.957100322045509	0.985262083516800	0.937111823254643	0.991838390658782	0.967757568526403	0.958485709261378	0.958229619067940	0.958133749198481	0.941130975034578	0.966524042995016	0.934487993801366	0.983088108580822	0.974981251706889	0.960644909210109	0.970938398931199	0.954088233933716	0.984522625831819	0.970288072297994	0.982545881968517	0.937664585107335	0.970885207048163	0.932493101624346	0.952873798204015	0.979805571043542	0.940096633524606	0.988431388696247	0.971748313220559	0.797345585920019
0.964445157170047	0.966095138332842	0.982752811885748	0.980069503904876	0.957089032855792	0.985123168632940	0.937082232006488	0.991798072798664	0.967795934429793	0.958527358305198	0.958167464556810	0.958164278223563	0.941082409683430	0.966613364429647	0.934523007145839	0.983130214505836	0.975101213477418	0.960669341177497	0.970908997071555	0.954117910291664	0.984431141088371	0.970228475989519	0.982587471839186	0.937720366171803	0.970895847492173	0.932605060631948	0.952893444004455	0.979844010030361	0.940144540869032	0.988425057315343	0.971733517094869	0.797348264888608
0.964464613310476	0.966004022624617	0.982828390004607	0.979978386116198	0.957098481031062	0.985118673567852	0.937062339139363	0.991702153397886	0.967915500757233	0.958507742993299	0.958146096070347	0.958107810872160	0.941099415275135	0.966706895712365	0.934561352165129	0.983083465029152	0.975234469785276	0.960641158141202	0.970869492827384	0.954126313266497	0.984411174936004	0.970274285213360	0.982622879211960	0.937682630704212	0.971025108910562	0.932654573578984	0.952916133866491	0.979829414291835	0.940176670996545	0.988414440930253	0.971692491111827	0.797270293821744
0.964435729597678	0.965919648133094	0.982935627895678	0.979894389395251	0.957138680888809	0.985045398191672	0.937217562679290	0.991625284981887	0.967938321583589	0.958419796516518	0.958193722121744	0.958148087724139	0.941172674696663	0.966761538243295	0.934497842600040	0.983173734041565	0.975258729446898	0.960566879513493	0.970879302825731	0.954009067477768	0.984378624918872	0.970300567355326	0.982626244208843	0.937709835452624	0.971035022407638	0.932769952777526	0.952968676172903	0.979774144845448	0.940177227447201	0.988388040871816	0.971798504166090	0.797215203936067
0.964350037216984	0.965758337829242	0.983101463107156	0.979910092021251	0.957088761398409	0.985127616373839	0.937335650950564	0.991529985534003	0.967867023836726	0.958413708941778	0.958232991784327	0.958193232302820	0.941098338750225	0.966713778936661	0.934455949356931	0.983107910403530	0.975267964117657	0.960495303519901	0.970852004625876	0.954026420232365	0.984330848641216	0.970337308357732	0.982710721031654	0.937652325135632	0.971036851660299	0.932890513277168	0.952832903558562	0.979714320240249	0.940142206210226	0.988340672420598	0.971820806217054	0.797139853417698
0.964325698651824	0.965771367573895	0.983293713199659	0.979922291276085	0.957022507124978	0.985097050112318	0.937344707942984	0.991545895858822	0.967792700923072	0.958366495904879	0.958242348036498	0.958326539762428	0.941016343671278	0.966699435393265	0.934329528752267	0.983077299254809	0.975250171062052	0.960355653773743	0.970793088146323	0.954005888086436	0.984314695803225	0.970420716642362	0.982822442835860	0.937624150340796	0.970996719232242	0.933114661424829	0.952764690957593	0.979809906665414	0.939982916481612	0.988238740099792	0.971904958347127	0.796947753718410
0.964282374234889	0.965799727454067	0.983340744754804	0.979869684115539	0.956980472087875	0.985032186010843	0.937394322669903	0.991592009333984	0.967675921029605	0.958322675719787	0.958193716563465	0.958438605514566	0.940954247261358	0.966761132478821	0.934324796397874	0.983112534288500	0.975139137582633	0.960250480839583	0.970838720952859	0.953988184576979	0.984281263544171	0.970385064846897	0.982841184849888	0.937612609844719	0.971048446247338	0.933168382181597	0.952736587868200	0.979842125285500	0.940000227879047	0.988189792505020	0.971830513277113	0.796811894179176
0.964319638658734	0.965897193023113	0.983345556025053	0.979859726034367	0.956895184074020	0.984975644681325	0.937360348824403	0.991583692210827	0.967545981968537	0.958204592943849	0.958153654679696	0.958428876830533	0.940864388297851	0.966690179022034	0.934153538168987	0.982957049725450	0.975166156780379	0.960241107424093	0.970890250282905	0.953841015190904	0.984188831754731	0.970348120675619	0.982883100139486	0.937570443557199	0.971086877650402	0.933155995891355	0.952619220537864	0.979900734209781	0.939848499285595	0.988068189596836	0.971818515197282	0.796726269743257
0.964266106375591	0.965908620663845	0.983286326308571	0.979965611309305	0.956783827839416	0.985066921441036	0.937362223817024	0.991651597356638	0.967500925622293	0.958141084245276	0.958192904606808	0.958415375068331	0.940750002008557	0.966504148135073	0.934120944380170	0.982836375690973	0.975145448793504	0.960250130615253	0.971019768283492	0.953727776593092	0.984058223899714	0.970415310439811	0.982800214539209	0.937456329853171	0.970952534485373	0.933100271823271	0.952505060201438	0.979906273089288	0.939746496490058	0.988020914940770	0.971859649428040	0.796828047694388
0.964235029672625	0.965928587466896	0.983209069441689	0.979916725448826	0.956767005370872	0.984874927859347	0.937247806233361	0.991604097456091	0.967421951246912	0.958098253984777	0.958228305718949	0.958345036361929	0.940683352917566	0.966509595219687	0.934085273632879	0.982861399524627	0.975287412886990	0.960193932196704	0.971120381212322	0.953700824880549	0.983945130739014	0.970320404654153	0.982784404636868	0.937350075712130	0.970904206478865	0.933078299282095	0.952488104992528	0.979943178677449	0.939771107460266	0.988073353487133	0.971920204778301	0.797028895706864
0.964218284806477	0.965816993224990	0.983168380701903	0.979962767812463	0.956817802115738	0.984892175123885	0.937273875836765	0.991527549452116	0.967536054673206	0.958087951354959	0.958248571078621	0.958352555861190	0.940767028113820	0.966630957086142	0.934160609820581	0.982901841373697	0.975495114147598	0.960203831060817	0.971179408635677	0.953705762107123	0.983913286574215	0.970263387512409	0.982817885200200	0.937301943004842	0.970965320135940	0.933087134072880	0.952556880991660	0.979979388919144	0.939844286753629	0.988090707150702	0.971921074246983	0.797168394924386
0.964257010418121	0.965711510795736	0.983094885998595	0.979927867280778	0.956829276519558	0.984799455055854	0.937440086841174	0.991454194097524	0.967718217877479	0.958100386888712	0.958263007301406	0.958333595103217	0.940836662734339	0.966674830555700	0.934211225353697	0.983023013706980	0.975670787374555	0.960128538671619	0.971246472525869	0.953689266699018	0.983932213188140	0.970229776734052	0.982908157461708	0.937324210951500	0.970878113303762	0.933130030321911	0.952616547952092	0.980048293161244	0.939913822764045	0.988071280294454	0.972022804332089	0.797324247620890
0.964294315044235	0.965579203635541	0.983039807802559	0.979911996742464	0.956751216086524	0.984863639364062	0.937464585392455	0.991351953383089	0.967720370699528	0.958134373823207	0.958230830187703	0.958313142893225	0.940762964412135	0.966544891816983	0.934216892097318	0.982914717514459	0.975726927641847	0.960075761268579	0.971279018456610	0.953719177878316	0.983805418856547	0.970164632122990	0.982879428225633	0.937217124791683	0.970808281530658	0.933176289233262	0.952526218264960	0.980005232618808	0.939930156399648	0.987968437639692	0.971968332429041	0.797451417430862
0.964271360348279	0.965580504501851	0.983095151831203	0.979883621089898	0.956743296494692	0.984856170226057	0.937443055003708	0.991340244517030	0.967784173575405	0.958131751272821	0.958252483138819	0.958345208249847	0.940811649675014	0.966497654340414	0.934195216869848	0.982756819125264	0.975663914192609	0.960143860784049	0.971189813618718	0.953679585228262	0.983641695644475	0.970143100858707	0.982832663117579	0.937198786187416	0.970778007876395	0.933256836619636	0.952522509353222	0.979875007497445	0.939885603280808	0.987865374669084	0.971933727724736	0.797388945083741
0.964210295213927	0.965545063319022	0.983068252223711	0.979831792384358	0.956819753484383	0.984816838975304	0.937482676451298	0.991373364860784	0.967730386927195	0.958158647130508	0.958287380967602	0.958271803643494	0.940890959880275	0.966501416974786	0.934270349844781	0.982715272887202	0.975610545080865	0.960198660069857	0.971161035995624	0.953729172847407	0.983487801857386	0.970001089804228	0.982790638664213	0.937227366682543	0.970832458513758	0.933218459766090	0.952584736079373	0.979677339324269	0.940001362459817	0.987868083339527	0.971889332853048	0.797314262174049
0.964275972409111	0.965603908005551	0.983009087138216	0.979696993438577	0.956883603880844	0.984665035967639	0.937501093244546	0.991317954114547	0.967671665749133	0.958141424896627	0.958287135935624	0.958262843138260	0.940917118513204	0.966499274817274	0.934244683722949	0.982695303815519	0.975618138521887	0.960250278295101	0.971179661006909	0.953715881264554	0.983570949085371	0.969935892944698	0.982792370677698	0.937307582457666	0.970930534443711	0.933128948645267	0.952616808780714	0.979630222129545	0.939954819297107	0.987876472811306	0.971926118462294	0.797323662336016
0.964353775084386	0.965688369882192	0.983009255310769	0.979668228252147	0.956836720006288	0.984636194236750	0.937431690354200	0.991343028410341	0.967593496000389	0.958214979228134	0.958233646509563	0.958378615570119	0.940880791181569	0.966433383489623	0.934366110466984	0.982622049144460	0.975473653097455	0.960232620891966	0.971163167668361	0.953744289502348	0.983634756141958	0.970082596331728	0.982764736919492	0.937414566012944	0.970820677354967	0.933159691517199	0.952611311160294	0.979794497029967	0.939947026500233	0.987985619722949	0.971796892563165	0.797400992383504
0.964459565940679	0.965758661024654	0.982997348024922	0.979551450568098	0.956739679501944	0.984418092321261	0.937334407856853	0.991351888241587	0.967449864835934	0.958181431831508	0.958211022430411	0.958408164565493	0.940775443454648	0.966444687088462	0.934396074328314	0.982678937632620	0.975381461424634	0.960190346974150	0.971120676366846	0.953694040744226	0.983616756623328	0.970165026063614	0.982741855079849	0.937549839755837	0.970774059951359	0.933127773539850	0.952558828518461	0.979992419740115	0.939967324227377	0.987983810057669	0.971691311422712	0.797434092998892
0.964555970450546	0.965740854391365	0.982985850182531	0.979508072890610	0.956673358120633	0.984455266033502	0.937227041493419	0.991320776820712	0.967442745841519	0.958108074530745	0.958211202312339	0.958309601661388	0.940726409230041	0.966423565003162	0.934362662691477	0.982619104903986	0.975261726052176	0.960088477598326	0.971111125132916	0.953595416308189	0.983660351646696	0.970343577401337	0.982689393151266	0.937547576966239	0.970836633147462	0.933001874108095	0.952507301538398	0.980096573589105	0.939948626551485	0.987978769432072	0.971576758503337	0.797396368138722
0.964590876587896	0.965791057255588	0.982989680479684	0.979490385331667	0.956723881777103	0.984412092679740	0.937264287729240	0.991291650953261	0.967430561391287	0.957947913457488	0.958272796831852	0.958222126187026	0.940764823915067	0.966382902221863	0.934232635596883	0.982648979727707	0.975079682961537	0.959946470132816	0.971168519238158	0.953395109106186	0.983710580749271	0.970467539544503	0.982593427173062	0.937676095200164	0.970836024204527	0.932946501922257	0.952540392567357	0.980065718605808	0.939899013894404	0.987972134330184	0.971671430746215	0.797373952040716
0.964581665816251	0.965767841740500	0.983128818946377	0.979544458138462	0.956697351905231	0.984530551873479	0.937310296319034	0.991249757925136	0.967331804557676	0.957835262466805	0.958315295763544	0.958163308057194	0.940707800824045	0.966276934131438	0.934126608959289	0.982546007713877	0.974955276251933	0.959867628480823	0.971203895405147	0.953324041422822	0.983758643618211	0.970532726621006	0.982598669928092	0.937730345427503	0.970834135477323	0.932963142506101	0.952429077193870	0.980035627183966	0.939812827369277	0.987925684846774	0.971732025175818	0.797333961063646
0.964633995736909	0.965848090322135	0.983308309335962	0.979586807791986	0.956647548738162	0.984572624671640	0.937308861682730	0.991296741706016	0.967330792220758	0.957757065468620	0.958310188463670	0.958183102895756	0.940667689225450	0.966323065015571	0.933996486786290	0.982454334690892	0.974907188221753	0.959801648211022	0.971145216976074	0.953269559330522	0.983821920895980	0.970645766870942	0.982595435992622	0.937730011466232	0.970809237533934	0.933125388392640	0.952368636258890	0.980104444976059	0.939659487856815	0.987808005882007	0.971881321596565	0.797236188258717
0.964644765203806	0.965875573927723	0.983404220389463	0.979554189315815	0.956650655645663	0.984577419469092	0.937279852134515	0.991369418410555	0.967322817713516	0.957794464983068	0.958241598188614	0.958200972842954	0.940679758330805	0.966468259726796	0.934008179840437	0.982464419835521	0.974850972022399	0.959752463799933	0.971153735365736	0.953313139651941	0.983859556552794	0.970618713196167	0.982525194799137	0.937696738297907	0.970888334078811	0.933251419757003	0.952383109845891	0.980079208848834	0.939706689338529	0.987764086489353	0.971814658329213	0.797232658983070
0.964673641210467	0.965935454744217	0.983479930259431	0.979531448161100	0.956656823893222	0.984582147404961	0.937245000989362	0.991373832204154	0.967265627237053	0.957765307194474	0.958189253209084	0.958173820270033	0.940679763519125	0.966511333399267	0.933905192138618	0.982368861540593	0.974885644250236	0.959811869956369	0.971106877181568	0.953244142829112	0.983904515529005	0.970556197850363	0.982510145391117	0.937682536803102	0.970969151561569	0.933322409460864	0.952404417999093	0.980026542894820	0.939604659958577	0.987679755979889	0.971790148614007	0.797286158608028
0.964591174247534	0.965933872102257	0.983375224638091	0.979615775984500	0.956672152836504	0.984741151106560	0.937245496276743	0.991447722887969	0.967246177648191	0.957750823828912	0.958207943317118	0.958203072759148	0.940660688793954	0.966401372720613	0.933955591437151	0.982319642021498	0.974797583236772	0.959868670332761	0.971101163697522	0.953231833481915	0.983915111908980	0.970601968576920	0.982440495989018	0.937609120824614	0.970869344085724	0.933299856969998	0.952400679551723	0.979963588879158	0.939602358232384	0.987666237144875	0.971776588387242	0.797467167298472
0.964515138291381	0.965975742746124	0.983236457750885	0.979558367301050	0.956730639455835	0.984591749827046	0.937108223619804	0.991385296924566	0.967224973526218	0.957788928669600	0.958223998142247	0.958257417380394	0.940674800871651	0.966450799224329	0.933990087482421	0.982422983532573	0.974827306680762	0.959867450183423	0.971119325895887	0.953318184369668	0.983906752416787	0.970577592499604	0.982505921661769	0.937563866454067	0.970871646900097	0.933280526903276	0.952448438612861	0.979983396232624	0.939699973337944	0.987707706917123	0.971766161298729	0.797655365453724
0.964454495431447	0.965909823444970	0.983177469247536	0.979610135352775	0.956824132034426	0.984662861168710	0.937113167801008	0.991422416861592	0.967358750957687	0.957901446849736	0.958195941976389	0.958389116948198	0.940729347059700	0.966508815634862	0.934086086494553	0.982536662500837	0.974891257075270	0.959954882943025	0.971094299017901	0.953466845720166	0.983980295954265	0.970637876653867	0.982583123263614	0.937558850185340	0.970998043503855	0.933256307850626	0.952540330359422	0.980021658519200	0.939812862732066	0.987764428883654	0.971708860307743	0.797728918281367
0.964406256148441	0.965870667832759	0.983088472939679	0.979597329017340	0.956855822580631	0.984595976030205	0.937228136578896	0.991471015638416	0.967525259914261	0.958025538514685	0.958175921878499	0.958414841170036	0.940776322700592	0.966571987240255	0.934194221364995	0.982771089393511	0.974923637507414	0.959958515517311	0.971118071003826	0.953561378350032	0.984092362195703	0.970670958503360	0.982629111086304	0.937609113698164	0.970980981087366	0.933297144210562	0.952595147317054	0.980092768415042	0.939909640058849	0.987810841431743	0.971757990748481	0.797776238127957
0.964335060010403	0.965752437451725	0.983030644936247	0.979624532220752	0.956812983746221	0.984682854811810	0.937209974156062	0.991471416963829	0.967523636753585	0.958069020965481	0.958137779917640	0.958375755985027	0.940683828374051	0.966535277527022	0.934221352303245	0.982850002032014	0.974948423969139	0.959961546916639	0.971128013108179	0.953628720678713	0.984079168663672	0.970612024627019	0.982600918317177	0.937551537040859	0.970944368358896	0.933292983555385	0.952519897347484	0.980044620314582	0.939985688166388	0.987927370849670	0.971688118574166	0.797797550242502
0.964183754190315	0.965803122794810	0.983092339570187	0.979624049494679	0.956812475950593	0.984722885236275	0.937137157592553	0.991505761545325	0.967542513695146	0.958082596489277	0.958105589054434	0.958376021962925	0.940687956780433	0.966598384865569	0.934232880129315	0.982915203235659	0.974908458190327	0.960101171453675	0.971045148946561	0.953622275632472	0.983995235836233	0.970553480459545	0.982577174209108	0.937537259218781	0.970921240251195	0.933305251765232	0.952542939474511	0.979962779870400	0.939964786911426	0.988007531349197	0.971702444975698	0.797691719707132
0.964022209357081	0.965843315761027	0.983069271956684	0.979653437336434	0.956841409679049	0.984810314341359	0.937153747851588	0.991553395353458	0.967539107767561	0.958221222514397	0.958073659489363	0.958290155231416	0.940689990308696	0.966670805088963	0.934320296092858	0.983034868247313	0.974963595383062	0.960258686812539	0.971051374914680	0.953768510481857	0.983928384010478	0.970374867725569	0.982561304334222	0.937498489175551	0.970963862428992	0.933246304810750	0.952600362300598	0.979798831713168	0.940093839115318	0.988131948912082	0.971720154078106	0.797597039146007
0.964017626181949	0.965918549799639	0.983008426263601	0.979597772933321	0.956873190545040	0.984803639689459	0.937219166928623	0.991498315521136	0.967643657120744	0.958347880223758	0.958021334922395	0.958328151598342	0.940750224874771	0.966700888136509	0.934316092130119	0.983083127772231	0.975122630359056	0.960444192832148	0.971126289752023	0.953914697674316	0.984040257465993	0.970284758657957	0.982609682066163	0.937542251649509	0.971052395897090	0.933224311227785	0.952613286148889	0.979752992818209	0.940020221332846	0.988210140857233	0.971850609498017	0.797603249536945
0.964052787223892	0.965943081458794	0.983028429346189	0.979671529031458	0.956898525120617	0.984959191035166	0.937276212282305	0.991573353390356	0.967779703871688	0.958505852015925	0.957919874666684	0.958459433780613	0.940792851478005	0.966666547335530	0.934455509086485	0.983046365933615	0.975159391299341	0.960532322423294	0.971186244748727	0.954053511681966	0.984086549664969	0.970349069343480	0.982650232576535	0.937664079310359	0.970969521386010	0.933340648481892	0.952636777080058	0.979859092732278	0.940033730233548	0.988326898486560	0.971864565035155	0.797687861080317
0.964084135805277	0.965970556824653	0.983074575254802	0.979593659591255	0.956915278855989	0.984874211427241	0.937272207935219	0.991627687207686	0.967861552972968	0.958547114894779	0.957878216436707	0.958510451878697	0.940767626414414	0.966722236921806	0.934544114701392	0.983114353467183	0.975264557978865	0.960552563581397	0.971186601172954	0.954093305958863	0.984044099577540	0.970303250888849	0.982741269128224	0.937777084853459	0.970955270162816	0.933463797714382	0.952678275919206	0.979912284544219	0.940138106736822	0.988348927722374	0.971879341338320	0.797748315771526
0.964083886171254	0.965868334292856	0.983072144570492	0.979537097664489	0.956939220989938	0.984914672312453	0.937281161522941	0.991584820271474	0.968060909424166	0.958528058282109	0.957869099623596	0.958452186389830	0.940817751677711	0.966761155002982	0.934588958159680	0.983102580186064	0.975347735724299	0.960550984614071	0.971163699706645	0.954115197641564	0.984061954593049	0.970325621327032	0.982818649055204	0.937764105262813	0.971062418329596	0.933486873036252	0.952709158618956	0.979879844137118	0.940192625991996	0.988359372721855	0.971873518160516	0.797701052960100
0.964041460089207	0.965757885994401	0.983103830071389	0.979467492357829	0.956983205026294	0.984868701213711	0.937396275738827	0.991512360494714	0.968179580643133	0.958445446881137	0.957898637905181	0.958477189973191	0.940888904611187	0.966767064466425	0.934540339911787	0.983245628999410	0.975320067278371	0.960508549008623	0.971199912614942	0.954006707944307	0.984079383636878	0.970311186009757	0.982843895728329	0.937810711756020	0.971051066298761	0.933565668953772	0.952748222728817	0.979814135188253	0.940214017762522	0.988378399919422	0.972021839425761	0.797658018768218
0.963968491941898	0.965587013461412	0.983207698883748	0.979480211705144	0.956917935197495	0.984975246762370	0.937464950612547	0.991407711727254	0.968180677159296	0.958455678536985	0.957906369570402	0.958530840610863	0.940824575909198	0.966709475885766	0.934533309284508	0.983238993515545	0.975290997721893	0.960472844493927	0.971180578319431	0.954039517749917	0.984088987081539	0.970310230633020	0.982955163584504	0.937776726606802	0.971013050484411	0.933666971171645	0.952612795726953	0.979785092948334	0.940216892522251	0.988351458118319	0.972057372454118	0.797612343016804
0.963945558264161	0.965578601791050	0.983358458442644	0.979510189358388	0.956855458605265	0.984988751846108	0.937435751611591	0.991419607587672	0.968208985011841	0.958446325703829	0.957907119753239	0.958689791492372	0.940762842227248	0.966708381003280	0.934434875843220	0.983263724653339	0.975280177003587	0.960381229036178	0.971093105291821	0.954059318508146	0.984116930927281	0.970387934628140	0.983098069303204	0.937742369920805	0.970947825193036	0.933867181158994	0.952549670055894	0.979894908444249	0.940097942393031	0.988249447938220	0.972142984792356	0.797453907060770
0.963888110825271	0.965601906563262	0.983377759776135	0.979461090892768	0.956823465497786	0.984964386481137	0.937461155699788	0.991471122774693	0.968181422306287	0.958447786954814	0.957876949881891	0.958827267007677	0.940748894911713	0.966799800877608	0.934453997476934	0.983376952151706	0.975202416336068	0.960324074956046	0.971119074227092	0.954085571674846	0.984136051070214	0.970372981928171	0.983144976772294	0.937741879471810	0.970979144162039	0.933934569719001	0.952551470256558	0.979920721007851	0.940132876004760	0.988219298637257	0.972059901045569	0.797369172840068
0.963878026500231	0.965700493824456	0.983325697600608	0.979447380917922	0.956752135388661	0.984959406293165	0.937431873810982	0.991508587867479	0.968124345750042	0.958363141513556	0.957852609362587	0.958869245858426	0.940702883541127	0.966754426729340	0.934295371953296	0.983290134294973	0.975231398354957	0.960334575817689	0.971136276384222	0.953971036926951	0.984134482090625	0.970365990246084	0.983216909436557	0.937720543905260	0.970998419148615	0.933909686830362	0.952457737522355	0.979931764801843	0.939981496167965	0.988132165220208	0.972022410779250	0.797312109817983
0.963763533418873	0.965714299812289	0.983171601407225	0.979552760404117	0.956653691889253	0.985095387675900	0.937420469973710	0.991641065943287	0.968129756714032	0.958316055711812	0.957928849173746	0.958897108797472	0.940638452843493	0.966596002109827	0.934263271387537	0.983231962999849	0.975183695884185	0.960328196803700	0.971201756603242	0.953909229366437	0.984098764002125	0.970460280358421	0.983143777605302	0.937606363034925	0.970831597944596	0.933810285597850	0.952352241652213	0.979890669760717	0.939883971740406	0.988133225572731	0.972031233383836	0.797388104936314
0.963684989240849	0.965737988108066	0.983037220637891	0.979493658558668	0.956631338660990	0.984946969412334	0.937261170028632	0.991625955570566	0.968083411431825	0.958289935338540	0.957956230288064	0.958894628798795	0.940597317142980	0.966613169102099	0.934226298709032	0.983272799543511	0.975291603138889	0.960218204306374	0.971213403587001	0.953913972818062	0.984059513071796	0.970371714304327	0.983130697669730	0.937502089054515	0.970769920494942	0.933763121650644	0.952317772145063	0.979888119303808	0.939908412479563	0.988215079765781	0.972071036839321	0.797513795647935
0.963638180824960	0.965660718691636	0.982946248114861	0.979541122930368	0.956650391039210	0.984952455544639	0.937221777577002	0.991549463355551	0.968190722655290	0.958290676704130	0.957945017020179	0.958937587591543	0.940665656238733	0.966722156884740	0.934297575997657	0.983321351632671	0.975453902414110	0.960170134673976	0.971168293770416	0.953926155760831	0.984049233875641	0.970282828162383	0.983157995496176	0.937428672910897	0.970832053818500	0.933749672431716	0.952359470673488	0.979882995040753	0.939960186186540	0.988268645861263	0.972020788769598	0.797550691966540
0.963641163456760	0.965586595182349	0.982845046605689	0.979503749866377	0.956646125754315	0.984865264142221	0.937330769307292	0.991483063066006	0.968335495719179	0.958313786598720	0.957936899083557	0.958938498653594	0.940715029204588	0.966743459330095	0.934365380831419	0.983441907505701	0.975576795282358	0.960038905010548	0.971124143051146	0.953913242673038	0.984101308557753	0.970221991502824	0.983206582970918	0.937400415112368	0.970753115951690	0.933778437154047	0.952404445146687	0.979925304130863	0.940004231539656	0.988262624883724	0.972055840339029	0.797580263879786
0.963627916638611	0.965479655405901	0.982780822778499	0.979505954754118	0.956545398240897	0.984927329845013	0.937289650770329	0.991389712294064	0.968293228565777	0.958373090038268	0.957891476797386	0.958930160326043	0.940637024756217	0.966584923423530	0.934392062481036	0.983350354508756	0.975641507738352	0.959925241279470	0.971027240653365	0.953972226772487	0.983992317628678	0.970149756946404	0.983133238724676	0.937255588004340	0.970674764041892	0.933800654214452	0.952310981501265	0.979892334948813	0.940016999872635	0.988167052121836	0.971958163113916	0.797583869913006
0.963572299151713	0.965490466056897	0.982847545264061	0.979497894370220	0.956534950073148	0.984940928241047	0.937222798298882	0.991376179181110	0.968360571439290	0.958402221879303	0.957917627942264	0.958980391582064	0.940678851874695	0.966522162150683	0.934419921372455	0.983210170489179	0.975605995645745	0.959994788952966	0.970830796251355	0.953971555288027	0.983854659122107	0.970131936989131	0.983067364156428	0.937207553968707	0.970614585948310	0.933867638740061	0.952326634117366	0.979808032135507	0.940001168468199	0.988101019566449	0.971910844856972	0.797402792337479
0.963472923409127	0.965448106395246	0.982814883197464	0.979467770052919	0.956603643836245	0.984952272390503	0.937195904461593	0.991407229583441	0.968342045451556	0.958487251278014	0.957935671665922	0.958928052722665	0.940727395423026	0.966530223470518	0.934539179989975	0.983231810180991	0.975613329567124	0.960086287842230	0.970736356745516	0.954056903083952	0.983708092099109	0.969988527521089	0.983032225756098	0.937233761586617	0.970636232334625	0.933828560512301	0.952393558215695	0.979702977272324	0.940141660647711	0.988173794003964	0.971870298689641	0.797248014194099
0.963494121087325	0.965481452246814	0.982726865266356	0.979377572683279	0.956631913413879	0.984843922257022	0.937122954300033	0.991355363953197	0.968303970646955	0.958522559847619	0.957933715650801	0.958946487552159	0.940713557701990	0.966596158944457	0.934528086097981	0.983266360792460	0.975692172887289	0.960196004748557	0.970682386647912	0.954092267928436	0.983755095730314	0.969931352785064	0.983084506312132	0.937344054129577	0.970694713880271	0.933717782428723	0.952401900296953	0.979753218723388	0.940084570464473	0.988279430578870	0.971894873960836	0.797232276233194
0.963518603120125	0.965524601877209	0.982684882748767	0.979396691352991	0.956585583222278	0.984841957430646	0.936999152664542	0.991386113868611	0.968249664692274	0.958640908036881	0.957897506866009	0.959040050953667	0.940664602987390	0.966591680311440	0.934638598448255	0.983263867620902	0.975596669965759	0.960221892242590	0.970601424811357	0.954160661610114	0.983761497554081	0.970105533334192	0.983115543404589	0.937476420952679	0.970561157839848	0.933692054499456	0.952379720349897	0.979979268103812	0.940089564773734	0.988471304733796	0.971744052493301	0.797329598074131
0.963577662731690	0.965580157014351	0.982618887146649	0.979324701008211	0.956484202852763	0.984635221671254	0.936848233233054	0.991404484560924	0.968114279634719	0.958642966503951	0.957891751140472	0.959052499421920	0.940552938850702	0.966655587012217	0.934664284086902	0.983378395557312	0.975533605524920	0.960226262275456	0.970487967130647	0.954162064068206	0.983709424801812	0.970207792053585	0.983118057456530	0.937608501484892	0.970501432769999	0.933604478278475	0.952323619582272	0.980201913107281	0.940113426409523	0.988542947863672	0.971614705278585	0.797421466276705
0.963662540212801	0.965536242124999	0.982532714838882	0.979319329302305	0.956407785418611	0.984681662399141	0.936713976832760	0.991379540777245	0.968113347278199	0.958610238036249	0.957922173637919	0.958919534828233	0.940521501965495	0.966653307618213	0.934645841680210	0.983379766991842	0.975422512132314	0.960215914749064	0.970401717650785	0.954137854564177	0.983761999302020	0.970372786758603	0.983047805216322	0.937590687285344	0.970541251715820	0.933397347093760	0.952267399350932	0.980300560878913	0.940117167237906	0.988576718843986	0.971482515967091	0.797452535912272
0.963682265321447	0.965529561866583	0.982478748310321	0.979335671733878	0.956463384131437	0.984677195681170	0.936714054414668	0.991375626336034	0.968093058227323	0.958483935217453	0.958018136027315	0.958797825655849	0.940583136317101	0.966615619697293	0.934564487106545	0.983494553674889	0.975241598384473	0.960178920263262	0.970395363332380	0.953996034610703	0.983874331710900	0.970480187527118	0.982921698806508	0.937704944490628	0.970504213206829	0.933250067346457	0.952297382593220	0.980254035562275	0.940103835808669	0.988600378380919	0.971556145450061	0.797494312838411
0.963635364207917	0.965452829573996	0.982554025905031	0.979452197215028	0.956437111095422	0.984836484416672	0.936729047022867	0.991329628559276	0.967956250221778	0.958405717819334	0.958099155911251	0.958708333894738	0.940557221262321	0.966534854527114	0.934483330420995	0.983458921649159	0.975126979788710	0.960199881566112	0.970363431723707	0.953961001027282	0.983979737879307	0.970547588162754	0.982901226909715	0.937719454721277	0.970467936564470	0.933164778278443	0.952190217084237	0.980245930960125	0.940059196492494	0.988579022766367	0.971600689822924	0.797512898634501
0.963644043722461	0.965494950864741	0.982677700128996	0.979559738722078	0.956387399069011	0.984920032330134	0.936688633474337	0.991379265777223	0.967892989773574	0.958312047494242	0.958102410183153	0.958697390810950	0.940516132039719	0.966595525512450	0.934385678305999	0.983396992687229	0.975065280283122	0.960196928794901	0.970258424121737	0.953902668551414	0.984127852931160	0.970639648095024	0.982885972100060	0.937707901263501	0.970413280412251	0.933200970251154	0.952150635514071	0.980330511145366	0.939945751399123	0.988462248880305	0.971728237751001	0.797467471419793
0.963602123005011	0.965503085684907	0.982693896681065	0.979563679712098	0.956396464359576	0.984949193400831	0.936634384768782	0.991481245781455	0.967788344292972	0.958292954574287	0.958043946857036	0.958649140248636	0.940536772129232	0.966792608372991	0.934436818359114	0.983405664479726	0.974964934025747	0.960182176473830	0.970258397280162	0.953891309294633	0.984256766317483	0.970621031629619	0.982794001119425	0.937685070223360	0.970467626907290	0.933223341454371	0.952173010592216	0.980340085337128	0.940025695622320	0.988413765229797	0.971676723966593	0.797488336897822
0.963640713080097	0.965534502291924	0.982687598556494	0.979546253828755	0.956393229770660	0.984971884018346	0.936613812060294	0.991531694292113	0.967616095479581	0.958202977092808	0.958011041089344	0.958580170523237	0.940552353710787	0.966884957703223	0.934370206187065	0.983300304399688	0.974944349665293	0.960263040089756	0.970228078383941	0.953760292887751	0.984369626238178	0.970584116584357	0.982750842872965	0.937679443638943	0.970535217035678	0.933201867871880	0.952175985852469	0.980301435056398	0.939967679498099	0.988319903102598	0.971655760788141	0.797513931639399
0.963616477322603	0.965532292466607	0.982529390047133	0.979646480112687	0.956421057318752	0.985114884636306	0.936627796653213	0.991671879673734	0.967525010560667	0.958138094764648	0.958045688564958	0.958592986191666	0.940581768083414	0.966796059469484	0.934451046985920	0.983241322747608	0.974818507843538	0.960300978339286	0.970268377426284	0.953687379645755	0.984390337213973	0.970643556965271	0.982631258411872	0.937632196154069	0.970430973578282	0.933111736489968	0.952192352512650	0.980207619251070	0.940000197936762	0.988334314055498	0.971636281894840	0.797620558576881
0.963621676509176	0.965563355270773	0.982371534395188	0.979607141151890	0.956519859238114	0.984977082050792	0.936488832389901	0.991644413449487	0.967422911130799	0.958104236438471	0.958090165272024	0.958587256972633	0.940662469649138	0.966831181007465	0.934518778286018	0.983312774243557	0.974798050298704	0.960258903499763	0.970311504615675	0.953690550454673	0.984367995930435	0.970620937515653	0.982642256918240	0.937646911207008	0.970441570440529	0.933067745342429	0.952318495060338	0.980167930129977	0.940150508465283	0.988377039916976	0.971628821815822	0.797733089572300
0.963649308363514	0.965497849153902	0.982309159961962	0.979662902092082	0.956657300363452	0.985076548382918	0.936491099866387	0.991663520750444	0.967463092955865	0.958148330798606	0.958076386368349	0.958641423144600	0.940793058619649	0.966865624245781	0.934638318478293	0.983378179578779	0.974817468241155	0.960310295255187	0.970290134245335	0.953757528597470	0.984403831160464	0.970685152158603	0.982651458624607	0.937710898575494	0.970600523707736	0.933036053628750	0.952490559831173	0.980153149829500	0.940323965441653	0.988422181020538	0.971581337426156	0.797736082834765
0.963704523140621	0.965466222612277	0.982261328686439	0.979667116046198	0.956736562062894	0.985054551528475	0.936619413687385	0.991700482662427	0.967554170303387	0.958193146683503	0.958068773779316	0.958606448156772	0.940896861145765	0.966874790627998	0.934756559828242	0.983543243869865	0.974810833042380	0.960299599671388	0.970330914617517	0.953771660049313	0.984497437715642	0.970720964171082	0.982615801266603	0.937833050694964	0.970605630705464	0.933053907564217	0.952592683368835	0.980176442663899	0.940462402609458	0.988475598720071	0.971635765341176	0.797713245223842
0.963721680162141	0.965368820003550	0.982266663865547	0.979685194862473	0.956732519973122	0.985164922801329	0.936624903898241	0.991703356983911	0.967458014569274	0.958176946589227	0.958060496842304	0.958505582036212	0.940831893278053	0.966767455410505	0.934777180925118	0.983529104536611	0.974803198416978	0.960287445229514	0.970364545240149	0.953775780244311	0.984485975994142	0.970641764294027	0.982505518908783	0.937823940836952	0.970601504908197	0.933043056865442	0.952544219282785	0.980091545086555	0.940531477794402	0.988570619987783	0.971560729354503	0.797670581223613
0.963639089526801	0.965419296135472	0.982385128496307	0.979686651151147	0.956761444542954	0.985210379485810	0.936554576901382	0.991762396996720	0.967418490282962	0.958154060834161	0.958042573985945	0.958451311781589	0.940832212613466	0.966786773593407	0.934765372358065	0.983528838829625	0.974720300701467	0.960375878475636	0.970287064869355	0.953725997594851	0.984443228507727	0.970572839665326	0.982421608559298	0.937840853658363	0.970623668367980	0.933026746214564	0.952576874419713	0.979979804958191	0.940487304689801	0.988636956209955	0.971565516824467	0.797508406229799
0.963523233333404	0.965463216506931	0.982422673256361	0.979718164619890	0.956830802025718	0.985283367719606	0.936537924947244	0.991817996621642	0.967377419089474	0.958259858080583	0.958018946189314	0.958292055148595	0.940845236914903	0.966806472086067	0.934834001070026	0.983628663118646	0.974718875005412	0.960486628902621	0.970280327308671	0.953835563612119	0.984418619527807	0.970408953009541	0.982381989475838	0.937811243679333	0.970698960665672	0.932915441183270	0.952656003122866	0.979835884735614	0.940584384674056	0.988757378213434	0.971545605547810	0.797334528903319
0.963527165161792	0.965564659810184	0.982429106446006	0.979655720012553	0.956858067384426	0.985251747200838	0.936555066692482	0.991737514299367	0.967462180001627	0.958355075440800	0.957975822512685	0.958294946948633	0.940881207372749	0.966812874247999	0.934784379908995	0.983665089823282	0.974835452436945	0.960624349750524	0.970318964694015	0.953945064470490	0.984568786330809	0.970337506890906	0.982424559682201	0.937831331627420	0.970788341885871	0.932831516600046	0.952662679931382	0.979808019416466	0.940458672108570	0.988803595960254	0.971602336081015	0.797271976300440
0.963511161294269	0.965631780277968	0.982522143970670	0.979710808650969	0.956846044320788	0.985386348795266	0.936568998840697	0.991764538827017	0.967560440057092	0.958518435585780	0.957888713910463	0.958415756254365	0.940891335861234	0.966774557988615	0.934863310994735	0.983596984267958	0.974854802542569	0.960670372995587	0.970312361415260	0.954057477879749	0.984617242784216	0.970398837484974	0.982462417109463	0.937900488670920	0.970700888065557	0.932896614577639	0.952650300240052	0.979924885300894	0.940406750103626	0.988876455458241	0.971557149094562	0.797305769231337
0.963503528899985	0.965677955730661	0.982630530333475	0.979613436865573	0.956818509417031	0.985278668157704	0.936524365659896	0.991764626021048	0.967584194537637	0.958540541765414	0.957827376355655	0.958466549394402	0.940839276730572	0.966841411279726	0.934896191273196	0.983627884494827	0.974957801700719	0.960670533069905	0.970261922278668	0.954072990486188	0.984587581201106	0.970372473904170	0.982540232249365	0.937955799299539	0.970690708659972	0.933002088397655	0.952653225712594	0.979995480395991	0.940446877058942	0.988855921686037	0.971548856090703	0.797301544367969
0.963522818102960	0.965610261681484	0.982688535087661	0.979511505231398	0.956815503216503	0.985297736909437	0.936497193734910	0.991682948764676	0.967711976941317	0.958513470942958	0.957811958338394	0.958417790512600	0.940858534673790	0.966902701479150	0.934929078398525	0.983571391583519	0.975069663941273	0.960642746185340	0.970216661970511	0.954077029837034	0.984624277198925	0.970449227672538	0.982621325100205	0.937909027244833	0.970819831184630	0.933048231726023	0.952680734431243	0.980006972404779	0.940476851780884	0.988835834996857	0.971508571807096	0.797215370015002
0.963477552916565	0.965538649837539	0.982798544192536	0.979428078192476	0.956864821483853	0.985258900014683	0.936647252485012	0.991603470671459	0.967762726974677	0.958421388263884	0.957865957166130	0.958459471051055	0.940938093845315	0.966920790523560	0.934888512636505	0.983673283425519	0.975087223382239	0.960583608751295	0.970230820718411	0.953967408408130	0.984649233635841	0.970510341460731	0.982663479205535	0.937946926746772	0.970852720549148	0.933172807651170	0.952743983337752	0.979975283009979	0.940494008387050	0.988820651349453	0.971616362518387	0.797154550889447
0.963387309594987	0.965390004489210	0.982977192275143	0.979456388467230	0.956825185115352	0.985347641134614	0.936784997919952	0.991516511596726	0.967694113624776	0.958432449324048	0.957906983575024	0.958503533514209	0.940878623871212	0.966857268985226	0.934863870796671	0.983636172457936	0.975096670889834	0.960535319144066	0.970206889737589	0.953994020592767	0.984642903471477	0.970576552436631	0.982778771346138	0.937924069708048	0.970879348971241	0.933309255897699	0.952622059677612	0.979948245498043	0.940481133286302	0.988797724144122	0.971640268768364	0.797079582016559
0.963367733974767	0.965413230167773	0.983175840367003	0.979472559267905	0.956770579479114	0.985329580094004	0.936811063448901	0.991533962210850	0.967637882115765	0.958385215622009	0.957940356366393	0.958653513506516	0.940797908183338	0.966818825256296	0.934745355818731	0.983621171649740	0.975067898129172	0.960423800614571	0.970153551924680	0.953983371626561	0.984678291933859	0.970673602363220	0.982906545966727	0.937911024064727	0.970845632254013	0.933552851695139	0.952568551466253	0.980049382954510	0.940339832319480	0.988717611117536	0.971718374474587	0.796872338119098
0.963347288797205	0.965447316878102	0.983228277335852	0.979415823013458	0.956742398533875	0.985266852812889	0.936884748395485	0.991584414786352	0.967523560891148	0.958317880271612	0.957925197362446	0.958757987955441	0.940728880301064	0.966873568077842	0.934744088988948	0.983663452908591	0.974950603612185	0.960337249982418	0.970193646338153	0.953946166887141	0.984691526242780	0.970652021068721	0.982950741732356	0.937898169442861	0.970904640179132	0.933625514110223	0.952557416690708	0.980086306206066	0.940358049704427	0.988683898527486	0.971631512284143	0.796702725639742
0.963398270500982	0.965533552382343	0.983243656868241	0.979391359874249	0.956665461173409	0.985209035808828	0.936886976073118	0.991588758063865	0.967376388273828	0.958166910036756	0.957907444222334	0.958754195105410	0.940638950683433	0.966791439990805	0.934568622714633	0.983500492265298	0.974956949365945	0.960332388970710	0.970221985304411	0.953769302983789	0.984650276969339	0.970626337059884	0.982995998664514	0.937845657427886	0.970958606835415	0.933620466003772	0.952458612353929	0.980123447721740	0.940217020924879	0.988574083573385	0.971595347731340	0.796584349031593
0.963354268569165	0.965573323665072	0.983192595546618	0.979493704328489	0.956572002207404	0.985288647921917	0.936895843008436	0.991666390064437	0.967304062354360	0.958068069207543	0.957971160464029	0.958729160204341	0.940522569468773	0.966589911347001	0.934507177033021	0.983387175383360	0.974891741619308	0.960340796387087	0.970329366861897	0.953628826611857	0.984562229862184	0.970698425214830	0.982900163657523	0.937720560105519	0.970836779311094	0.933572637513664	0.952355777363888	0.980105853844091	0.940116433904730	0.988542106321970	0.971618622876393	0.796656266248772
0.963327526344090	0.965622166294088	0.983152747981074	0.979428450041580	0.956570763089612	0.985071359078158	0.936789778145943	0.991615312648476	0.967199957515076	0.957981510311495	0.958016632813432	0.958685844597576	0.940447027984043	0.966571657832936	0.934441060805964	0.983393625599904	0.974982853733191	0.960279517241838	0.970407434591247	0.953565204466233	0.984482279233882	0.970618211313165	0.982875686996972	0.937601671214872	0.970799122284094	0.933549281348394	0.952351973703669	0.980111471409441	0.940147271938320	0.988602496042982	0.971675433786852	0.796812459364350
0.963327189427796	0.965555398806080	0.983137691535314	0.979447835415779	0.956619953412114	0.985051592062621	0.936819762838809	0.991522065369770	0.967280636762522	0.957938901376427	0.958052448507007	0.958705939116332	0.940515223676163	0.966659355988689	0.934490955385612	0.983414975818930	0.975148094325465	0.960280288623307	0.970440873775826	0.953537088858564	0.984471171843869	0.970557056008106	0.982895330195921	0.937550259954913	0.970871388175749	0.933555016836583	0.952418851855889	0.980114060276265	0.940199180553464	0.988632175376871	0.971664797498906	0.796908281323221
0.963389702999172	0.965477276333770	0.983077502015646	0.979394134617967	0.956630338784477	0.984933186259225	0.936990654010243	0.991431368104596	0.967422237837782	0.957923952223218	0.958078034433120	0.958687459135669	0.940560686286397	0.966675722428070	0.934512076166421	0.983528487546873	0.975264442704799	0.960198489864768	0.970487587850823	0.953492187711818	0.984495596023944	0.970533924624687	0.982962209340417	0.937583448920061	0.970781773694291	0.933576895752498	0.952466514029206	0.980147482137430	0.940235009491101	0.988633020472023	0.971732891895506	0.796994363733985
0.963442582722724	0.965369764385879	0.983022090428042	0.979358962615691	0.956529464846064	0.984956961654667	0.937016725616260	0.991301597726290	0.967378570592140	0.957934447354222	0.958041344792294	0.958657595350895	0.940463902251184	0.966525056799193	0.934489808618917	0.983419919482130	0.975280510952667	0.960129147374806	0.970493743437473	0.953502843791740	0.984341043293504	0.970474153508204	0.982917424898583	0.937487653626549	0.970705689662801	0.933611579074840	0.952354262166186	0.980073872150498	0.940217735452922	0.988540118337145	0.971648961248573	0.797044071933673
0.963437437036638	0.965389804271127	0.983076058383411	0.979298364542733	0.956490852434414	0.984921449017344	0.936992904455049	0.991266613917681	0.967405879413871	0.957914973510198	0.958064535627452	0.958665305495636	0.940476882977159	0.966455735619499	0.934429331036580	0.983269048570176	0.975194988781719	0.960180888732564	0.970369783253256	0.953461989271290	0.984161134413602	0.970431243158566	0.982846437665546	0.937484358064318	0.970665315363573	0.933678276509780	0.952319954016038	0.979907455264440	0.940134039869887	0.988451166378352	0.971583473501142	0.796896633847110
0.963394273985710	0.965363221552926	0.983038203182452	0.979231494885519	0.956554269829877	0.984851458027556	0.937018963774203	0.991280581196791	0.967313917311086	0.957928904188484	0.958094400486798	0.958550760229754	0.940531003421368	0.966448061718997	0.934471083789778	0.983257394348023	0.975133131368982	0.960209233260438	0.970321542631965	0.953511683077720	0.983972648543340	0.970264845458482	0.982790827255907	0.937516521083768	0.970716815926642	0.933622830991257	0.952362792584232	0.979694543825786	0.940208411045738	0.988490479023593	0.971520039582315	0.796737398084685
0.963472128965792	0.965419616688038	0.982976674343137	0.979076674468887	0.956608700217885	0.984667644357031	0.937025498870819	0.991210624517090	0.967222271310741	0.957896709941047	0.958083894537474	0.958495055111877	0.940543238933420	0.966446830124941	0.934421015463452	0.983268900678821	0.975138430941588	0.960228030851763	0.970318370153569	0.953488425873426	0.984024739546321	0.970174596554208	0.982777642700062	0.937598776077048	0.970810264158719	0.933523045238397	0.952381034330977	0.979637080137274	0.940131794713690	0.988532876956729	0.971534437488952	0.796663369202918
0.963547466006701	0.965509407731028	0.982957837827421	0.979049238441228	0.956549167471050	0.984608252834414	0.936941692323342	0.991215477877569	0.967112244283770	0.957963661223393	0.958027185893201	0.958552856361428	0.940492904302037	0.966389744317901	0.934524112655913	0.983239232405058	0.975007404674191	0.960187246964420	0.970284160121046	0.953507247770446	0.984058960197355	0.970313896364795	0.982727086866782	0.937712372325425	0.970685599945126	0.933536702545002	0.952360452062262	0.979786077338591	0.940106609221989	0.988663109258132	0.971380150583228	0.796663370952183
0.963645172161839	0.965575733025727	0.982921764503803	0.978941112851621	0.956442413221116	0.984381334436791	0.936832014960471	0.991207074591957	0.966960340855986	0.957919088344470	0.957988546216565	0.958543819200489	0.940376400884432	0.966410723767671	0.934541744599688	0.983319643551414	0.974914994608304	0.960119080882917	0.970235244560871	0.953445716411617	0.984031733263801	0.970389296549369	0.982677757020229	0.937841922125830	0.970613969783155	0.933513409201418	0.952295543478439	0.979976833482837	0.940115455264957	0.988666805989018	0.971269395426197	0.796613705527631
0.963744264065127	0.965558214519155	0.982871726543166	0.978898997552386	0.956379488050213	0.984412724019454	0.936736930548759	0.991151650263701	0.966963664787782	0.957851347643207	0.957982489362890	0.958411418816730	0.940324002629339	0.966387079298186	0.934494120143180	0.983265696528124	0.974795745139417	0.960014427728173	0.970243224303685	0.953355876874443	0.984079948562273	0.970548826589713	0.982593223056065	0.937834188640492	0.970665445337450	0.933400765791246	0.952238381820026	0.980071885047718	0.940093502319900	0.988657354100492	0.971145966895310	0.796492040657023
0.963779220964209	0.965590081909872	0.982851113814608	0.978885423093069	0.956428131122812	0.984365632303306	0.936788925866154	0.991101063467652	0.966968845295696	0.957693728246267	0.958055006647217	0.958301922375819	0.940355057045745	0.966322638566786	0.934354395120783	0.983286325412329	0.974604429765132	0.959879029835285	0.970319268323528	0.953160148565410	0.984137134432829	0.970678930292634	0.982470391478025	0.937965365544545	0.970653540205767	0.933360367756847	0.952264783778803	0.980037455695794	0.940034173814688	0.988639986813092	0.971227648760170	0.796392363739625
0.963766208656735	0.965555460286285	0.982959405642285	0.978964379956989	0.956385139673554	0.984482292871940	0.936842011713504	0.991036473538531	0.966862226503769	0.957574386864758	0.958113544420591	0.958226790318099	0.940294127531111	0.966184935504109	0.934244792650492	0.983171350170844	0.974480806591233	0.959789508342334	0.970374501917837	0.953078130800816	0.984204682096615	0.970777765094961	0.982468958769040	0.938013587769367	0.970636550647040	0.933398885872942	0.952138990986222	0.980017116569042	0.939945060692018	0.988562098397933	0.971288830399984	0.796260782232909
0.963801550256997	0.965634224724806	0.983118916653527	0.979038787046867	0.956285447593945	0.984557349204300	0.936841899298832	0.991065879238095	0.966839488592100	0.957483949634899	0.958125278527151	0.958234800280139	0.940233655504828	0.966184559143177	0.934095278191102	0.983045736480868	0.974420007013777	0.959699637757043	0.970342727166001	0.953008980370191	0.984294077706604	0.970927748337639	0.982474689289381	0.938007131575719	0.970590515252297	0.933588547464114	0.952036425152090	0.980083469335131	0.939766587862359	0.988394768335894	0.971442484895197	0.796074060705579
0.963808333343694	0.965669058793911	0.983166343750320	0.979021786003769	0.956226615790659	0.984564417719568	0.936814626168392	0.991124597064377	0.966798243273724	0.957492948410850	0.958077494859027	0.958238544311009	0.940230987780057	0.966299868846823	0.934070478415472	0.983001147137701	0.974354763054808	0.959613497177574	0.970376835647548	0.953010383118955	0.984353479400953	0.970949573089641	0.982424399697693	0.937967520672138	0.970632291624908	0.933750505825870	0.951995452116639	0.980071177288068	0.939765220127834	0.988288178249926	0.971395505109507	0.795986654162002
0.963854858315822	0.965729936786332	0.983185910194220	0.979004583690758	0.956165707089190	0.984572107257160	0.936791921111133	0.991119183100291	0.966711687722290	0.957420944795085	0.958045498741709	0.958216198725322	0.940211295816787	0.966318874010492	0.933926939752694	0.982852954723962	0.974376374147206	0.959633910127274	0.970347393852243	0.952899007610010	0.984418725233039	0.970940013482566	0.982426551221159	0.937944511151464	0.970674305754338	0.933877056206709	0.951955197383849	0.980029892079599	0.939622703140843	0.988150541593235	0.971370582669122	0.795963755024401
0.963803605540861	0.965746623986150	0.983050144930834	0.979102706498691	0.956136992948318	0.984720458838527	0.936804404302641	0.991215040258734	0.966666727923325	0.957389754924062	0.958082953340593	0.958257423828644	0.940159533333396	0.966179461483627	0.933931896581405	0.982769893482335	0.974294420083643	0.959654065859423	0.970349775707407	0.952864987399795	0.984451182679181	0.971035804400303	0.982360186990828	0.937859613119599	0.970534045652473	0.933936126387450	0.951900194266305	0.979974058368932	0.939569815063407	0.988109226769772	0.971344690101269	0.796076637492602
0.963755950762183	0.965791814869011	0.982918125104469	0.979057963148555	0.956157785322958	0.984574509894418	0.936679644921928	0.991191802608669	0.966629540355833	0.957410109257911	0.958099423308729	0.958334988367136	0.940139807793808	0.966213236779744	0.933926600525966	0.982835593230941	0.974322864953696	0.959619986885951	0.970377982767522	0.952932261616153	0.984461455712256	0.971042418627358	0.982427530365819	0.937811138488535	0.970506139981057	0.934000493924057	0.951914383419235	0.980014916897195	0.939622530439210	0.988135278971751	0.971325742353919	0.796201739971739
0.963717789541623	0.965742839573785	0.982879983914171	0.979116684046046	0.956224877528062	0.984645607554697	0.936681355506695	0.991273360078061	0.966741995654999	0.957513687845904	0.958074610897256	0.958491849640610	0.940177542563891	0.966262604848459	0.933987872449876	0.982917923682663	0.974376124375128	0.959686783142371	0.970355743799163	0.953065574361085	0.984547166804895	0.971107792468031	0.982514499959405	0.937812902995858	0.970622634654240	0.934045006223557	0.951977968700231	0.980077825502293	0.939692306481441	0.988186146116049	0.971257511464406	0.796210233672747
0.963682020670638	0.965707272130239	0.982823360115642	0.979117193398462	0.956232570257538	0.984584201957210	0.936792385314645	0.991366014145023	0.966906753047808	0.957619129783121	0.958061144705841	0.958537659781956	0.940224734064620	0.966318853710463	0.934067749468250	0.983126982045545	0.974383793177916	0.959679083921607	0.970376702460437	0.953145287931831	0.984667865666684	0.971169116543384	0.982566013150014	0.937872967154168	0.970603248235168	0.934132241753956	0.952012260255289	0.980196427143887	0.939755544394151	0.988239466961177	0.971282582961932	0.796195679599863
0.963610426587658	0.965590532519225	0.982794988264171	0.979160320727390	0.956185203517617	0.984661661936366	0.936770758775872	0.991393250425317	0.966896439043249	0.957638278289117	0.958052904314946	0.958493764257138	0.940138983917447	0.966275195340534	0.934072773184033	0.983181340413733	0.974393308633741	0.959663329902517	0.970371578770871	0.953185255967715	0.984647908605600	0.971138398953180	0.982540602744194	0.937800889696035	0.970575022949339	0.934160098027427	0.951929783246075	0.980211414250742	0.939810685323326	0.988340728719018	0.971177056775497	0.796169585509540
0.963453272560974	0.965659662589148	0.982877615109543	0.979145472535045	0.956164693007809	0.984700342078860	0.936698350785518	0.991446141398596	0.966904386998258	0.957638834937919	0.958055623709462	0.958485509576215	0.940118740773968	0.966332004965354	0.934046147077330	0.983206305158473	0.974336534832649	0.959778297956058	0.970288541668901	0.953153525512054	0.984554710379437	0.971085571884778	0.982513014484367	0.937783771631727	0.970552175631625	0.934175239656510	0.951918623438110	0.980180979151664	0.939755983681710	0.988396511016961	0.971163182341978	0.796026090431745
0.963292449774643	0.965698248534565	0.982851146672775	0.979171704348064	0.956179770735855	0.984770917457345	0.936699228628352	0.991503163208233	0.966878588814452	0.957751723913194	0.958061160383618	0.958378135358235	0.940103692732659	0.966397858882739	0.934102132147112	0.983296160573615	0.974378715116125	0.959919325029520	0.970290868601933	0.953261005483102	0.984456231793775	0.970908755115665	0.982511197178282	0.937740319311010	0.970598485687512	0.934105840925056	0.951959774831152	0.980072423022113	0.939853891496102	0.988502483856924	0.971158866559003	0.795887251472366
0.963299488478495	0.965762030654169	0.982789776912452	0.979111914478651	0.956188843284001	0.984744891045905	0.936757113121820	0.991444009556829	0.966941769966599	0.957830147233864	0.958044264845426	0.958404839376689	0.940125144511920	0.966425622355425	0.934060070985723	0.983310322417880	0.974520983845678	0.960081958442072	0.970350064909199	0.953345307444815	0.984555063015367	0.970837620198108	0.982575746194406	0.937775046395331	0.970679984134206	0.934062725497437	0.951944945775401	0.980088293921074	0.939748974089119	0.988554673476253	0.971259787780369	0.795846014606562
0.963337635414246	0.965780348821419	0.982822885112087	0.979172722616193	0.956188589539596	0.984879410747646	0.936820955538343	0.991503114267974	0.967023687842436	0.957940262624573	0.957991107063363	0.958524713320725	0.940134363264057	0.966388410227063	0.934170240770346	0.983258590601371	0.974556301716198	0.960148558563878	0.970382575540111	0.953424579603319	0.984583948952498	0.970928548754422	0.982622734128118	0.937888771602878	0.970589088380703	0.934144769156846	0.951941113856284	0.980254409061925	0.939736298273041	0.988657487189577	0.971251952517466	0.795889855879408
0.963375564356103	0.965799474569673	0.982883601079182	0.979079333434721	0.956185170748940	0.984782359813687	0.936832212891675	0.991561721777486	0.967049244610327	0.957919128493070	0.957991799260310	0.958566088792605	0.940077432964582	0.966449413539063	0.934239309159136	0.983282000036944	0.974648657384827	0.960151638773510	0.970373151207584	0.953400279661006	0.984534328918486	0.970915381479001	0.982723531841153	0.938008006507761	0.970562349259371	0.934240524885726	0.951969982823859	0.980359998994344	0.939836686356307	0.988651114743648	0.971253369398410	0.795898558524762
0.963389961306278	0.965706388474284	0.982892884821956	0.978981758233684	0.956195674436634	0.984796518646205	0.936873203256774	0.991510550374551	0.967188529617780	0.957844053355851	0.958042723288774	0.958494368003906	0.940109849431100	0.966491515730089	0.934261434226605	0.983232679227994	0.974714473680614	0.960140172672628	0.970352158502728	0.953362793710705	0.984547019227864	0.970963656031952	0.982806298336689	0.938012408502808	0.970669356772039	0.934250201053383	0.951997661934769	0.980363140186255	0.939882072580231	0.988640490018258	0.971231057632021	0.795814973979815
0.963343378060549	0.965615905771870	0.982936402325472	0.978874244068052	0.956243733497909	0.984719063385114	0.937036932272030	0.991438672165148	0.967242806479669	0.957717258425777	0.958128697033612	0.958508115628003	0.940170663702798	0.966500757690600	0.934213711420046	0.983350759037472	0.974686218895064	0.960100709377861	0.970383415869182	0.953211938154636	0.984562272941309	0.970990386092842	0.982834100443317	0.938080428953333	0.970669101490887	0.934313156026363	0.952050893149176	0.980331723513115	0.939902917120822	0.988631685905220	0.971349636857894	0.795729168395440
0.963270159995852	0.965470296700544	0.983039771926772	0.978859592348034	0.956203309594023	0.984788068548683	0.937150756894146	0.991329802665267	0.967197507600863	0.957686456685893	0.958186317998916	0.958551477665926	0.940111067292094	0.966447273282387	0.934220117324931	0.983325145500418	0.974663200204251	0.960080519301830	0.970359959253794	0.953213071198360	0.984572920341749	0.971027418765165	0.982952348537208	0.938057677318988	0.970650370291468	0.934406282469189	0.951948342478148	0.980320972490516	0.939921957118353	0.988578181005553	0.971366499556263	0.795629089549616
0.963244578898565	0.965507559061510	0.983188197725817	0.978863864633986	0.956149605371372	0.984782843843581	0.937158188126800	0.991320158543008	0.967188505845660	0.957652587452020	0.958232267442776	0.958718381446174	0.940049993830108	0.966455474394271	0.934121482659470	0.983334341960766	0.974652520243997	0.960005629439798	0.970286024367840	0.953220320231523	0.984597603389832	0.971117499203039	0.983089338323468	0.938043225887375	0.970604574741500	0.934617488129756	0.951902760999640	0.980429154989064	0.939799413659242	0.988459110228683	0.971447621067569	0.795409318051895
0.963197894074352	0.965567472219864	0.983212245761955	0.978813441847742	0.956155776219264	0.984749956851507	0.937221056522537	0.991348002494251	0.967142370339435	0.957635327809416	0.958227248136245	0.958864497849291	0.940063272463307	0.966554900954838	0.934157416318331	0.983440595814682	0.974572169102183	0.959979326832647	0.970320111822040	0.953240467958838	0.984609337478962	0.971096166900932	0.983145318575851	0.938058172289547	0.970673144514444	0.934690992727241	0.951947857173978	0.980464821923059	0.939848756152944	0.988435483613852	0.971364977390034	0.795251317702756
0.963218811760780	0.965688374964201	0.983181244889376	0.978790719141900	0.956132970761212	0.984747668558432	0.937239728517851	0.991365346819248	0.967082233108526	0.957544214777980	0.958224235082613	0.958949487539834	0.940061730959437	0.966512584815419	0.934035404829628	0.983336116117373	0.974585421705242	0.960029134718199	0.970346072284492	0.953130275530455	0.984599788275639	0.971075545077462	0.983224087112731	0.938053986582477	0.970736177405521	0.934683657491060	0.951915973468089	0.980472198568092	0.939733625470442	0.988345608622299	0.971324221574007	0.795120815283500
0.963150933292652	0.965739467948269	0.983039399139069	0.978891544714715	0.956090684475368	0.984872620991139	0.937287547190501	0.991480016627484	0.967104687686368	0.957501296262323	0.958325143791270	0.959014706152154	0.940039060632508	0.966330656034544	0.934041482725480	0.983269653417937	0.974537652570482	0.960059662986225	0.970434345236951	0.953084033300634	0.984564611400365	0.971155818503670	0.983160928528583	0.937972089158281	0.970606660864397	0.934623071011600	0.951865287611012	0.980427372597436	0.939664201194630	0.988347253477996	0.971342683349768	0.795123989803522
0.963105499547368	0.965786864619843	0.982916857010857	0.978834229360320	0.956126351361683	0.984707550761443	0.937176314038443	0.991463776299218	0.967078523467287	0.957466132977412	0.958365049290436	0.959053855423486	0.940042132518829	0.966346812430759	0.934027149576796	0.983292354641810	0.974651412312611	0.959975016650621	0.970487643875254	0.953096017825044	0.984506699447140	0.971058293491827	0.983159903484299	0.937877572218911	0.970583591538673	0.934631920820017	0.951893006138803	0.980436410185308	0.939717737227185	0.988401768407548	0.971404173715131	0.795194103420358
0.963080531056193	0.965732215197091	0.982839208444124	0.978869814698337	0.956195792899400	0.984698541880206	0.937182720334366	0.991379650734777	0.967203305959435	0.957462467322947	0.958357446548104	0.959127975688749	0.940148597683276	0.966445641558370	0.934099757426879	0.983310011332749	0.974805399549031	0.959936851781470	0.970500591568628	0.953110176875318	0.984488477492779	0.970949690697034	0.983200950415552	0.937809752261067	0.970671051058318	0.934666976300015	0.951972890150755	0.980411620223454	0.939782219239399	0.988410880131561	0.971384730866528	0.795188523301719
0.963106613081057	0.965691011251282	0.982755876266202	0.978836836333602	0.956222635278487	0.984589644284710	0.937340257692311	0.991303229654991	0.967372743841648	0.957478053307807	0.958355873993258	0.959152408053756	0.940236198537638	0.966468055651111	0.934171868613796	0.983397006300648	0.974927215698120	0.959802407877465	0.970520496045201	0.953099393641049	0.984520394570552	0.970890645136874	0.983271233451093	0.937802115438975	0.970619724952505	0.934729999550516	0.952051296315881	0.980426881198451	0.939830790334926	0.988366644112091	0.971434042556315	0.795166768650016
0.963120521810438	0.965631996386894	0.982709874519981	0.978835233494544	0.956167162850275	0.984626045978438	0.937348931596328	0.991221570564174	0.967344545762168	0.957516256774205	0.958320434073302	0.959149595141391	0.940205643969704	0.966319301278696	0.934223678338650	0.983262058230989	0.974991079247443	0.959678225541966	0.970484747516990	0.953147247413504	0.984406245402289	0.970829448560744	0.983236113480995	0.937659407031172	0.970575730106061	0.934782034881026	0.952002179696981	0.980361886196425	0.939856106867055	0.988217237752764	0.971348304266402	0.795104264623887
0.963086762078920	0.965725988688700	0.982805802139068	0.978803669810374	0.956172752623416	0.984635726834727	0.937331143986593	0.991210833625019	0.967410329750773	0.957521914677977	0.958372485563058	0.959212875647281	0.940276218754848	0.966262087211931	0.934254334650433	0.983087328349128	0.974953271047767	0.959731681784003	0.970354654978602	0.953130497341589	0.984273555678793	0.970825897984106	0.983167361259136	0.937612786362678	0.970544407782911	0.934867560570743	0.952037989094816	0.980244803295041	0.939830862121453	0.988095951473293	0.971317735522468	0.794852396934068
0.963000754053022	0.965738132501694	0.982795927897962	0.978765204040310	0.956250655420950	0.984644449813767	0.937352991373533	0.991223641447178	0.967373199358949	0.957552279850019	0.958415878289405	0.959172632598335	0.940343601109246	0.966267372559823	0.934353929465489	0.983076951082105	0.974945155085385	0.959807186573323	0.970315952933523	0.953175964246807	0.984115703859220	0.970696396800452	0.983134360815608	0.937621847025978	0.970597460019122	0.934846447790906	0.952108209452013	0.980112898216271	0.939937392382437	0.988122422491310	0.971287835232419	0.794629605534780
0.963036123901111	0.965800945502710	0.982726689973904	0.978669926703263	0.956274465073741	0.984534416529024	0.937346062897884	0.991147348549169	0.967321543718246	0.957515999891859	0.958440076174051	0.959209153187210	0.940335176681337	0.966318431654728	0.934308141750031	0.983074541008472	0.975002902820261	0.959895518120160	0.970298754592977	0.953144389764206	0.984146596525881	0.970654255571415	0.983187417142161	0.937717234962836	0.970683925790567	0.934780371919135	0.952108126574834	0.980161134983245	0.939845832475356	0.988186023809205	0.971331666736847	0.794548089866421
0.963063519523189	0.965895280434059	0.982713101655710	0.978691374964247	0.956230667260382	0.984528766711988	0.937283479645437	0.991126998551454	0.967265296592513	0.957587135598482	0.958435850069438	0.959317549815345	0.940288435663099	0.966280940657414	0.934405672519268	0.983034619127140	0.974909887089387	0.959908373813583	0.970252047643233	0.953166840598210	0.984131489914780	0.970834235039696	0.983207839595609	0.937845262698439	0.970575843720901	0.934804975139933	0.952085031299462	0.980392992703405	0.939820498975882	0.988348254569153	0.971198163919268	0.794581526418148
0.963118543317560	0.965990696393107	0.982675824010045	0.978613693409164	0.956134924642549	0.984319563399362	0.937171058412984	0.991099924527502	0.967148024007151	0.957540956769669	0.958446689543458	0.959363413007846	0.940175763267003	0.966330503255199	0.934427612927990	0.983106281596501	0.974869431637181	0.959906928749441	0.970170119356126	0.953116846199411	0.984061032010980	0.970959304951548	0.983208211046648	0.937972910223412	0.970545095520872	0.934795446148523	0.952027658071814	0.980648109192447	0.939823832383519	0.988375288352949	0.971089948710877	0.794615908130205
0.963208912051716	0.965990713835903	0.982602387780856	0.978600903397114	0.956077366163829	0.984362825633954	0.937065588610750	0.991030963123427	0.967156571997304	0.957467815155030	0.958503892878416	0.959262500382451	0.940152297477055	0.966314484351222	0.934407868084785	0.983082434985319	0.974770350324708	0.959895984018291	0.970115402514475	0.953036594974624	0.984093064627429	0.971147745513323	0.983129719669687	0.937962732483250	0.970626358453804	0.934657471512985	0.951972691838740	0.980792035089847	0.939809681648182	0.988388259910148	0.970985086333715	0.794594903606447
0.963224710342421	0.966023036983021	0.982537794515730	0.978607070994409	0.956145515277264	0.984350137478014	0.937093944459539	0.990990944124576	0.967139810478954	0.957306455307966	0.958629661092354	0.959170742949293	0.940221777911338	0.966251212353431	0.934325927074031	0.983184128687705	0.974596192641116	0.959862660201705	0.970129824031738	0.952851277864532	0.984171686279474	0.971289444220948	0.982972327989966	0.938090999748171	0.970614275589603	0.934559658276972	0.952010263596631	0.980794688654137	0.939789350380899	0.988406665476041	0.971078406320027	0.794599077147463
0.963188185653312	0.965975412824365	0.982596638047395	0.978721728539971	0.956143927445423	0.984505917624999	0.937121903399103	0.990927621286487	0.967002891025381	0.957191165369697	0.958727384083568	0.959119316044009	0.940207106909775	0.966132875046030	0.934256837874589	0.983138578784139	0.974483291939313	0.959898845668748	0.970117150558124	0.952768204666038	0.984264770948652	0.971390652196712	0.982945240036036	0.938127272324996	0.970592499018959	0.934523480457123	0.951916232952540	0.980834396567649	0.939757138985113	0.988377528307666	0.971159562699576	0.794580412176392
0.963207773948195	0.966054969216451	0.982714033722642	0.978830336141805	0.956099018643672	0.984596860077989	0.937088744677814	0.990971035272399	0.966932585738598	0.957071799734026	0.958758290046805	0.959144041142935	0.940168298653783	0.966159634245299	0.934150254952131	0.983068720506325	0.974438896688002	0.959910373075874	0.970042125366527	0.952685467625406	0.984412056656374	0.971516345909429	0.982930300234019	0.938141595309449	0.970555693091657	0.934612750436670	0.951867933556018	0.980966070589436	0.939645370630246	0.988255324909613	0.971329354550459	0.794497878554705
0.963193084153723	0.966084156380980	0.982723452311896	0.978853795248846	0.956118691749244	0.984645195374744	0.937034769948992	0.991073884626197	0.966845259151401	0.957038564236432	0.958722426348276	0.959139708210394	0.940187020040232	0.966310713538463	0.934196000260873	0.983067616846371	0.974361965670657	0.959905514782041	0.970074791275373	0.952662096164619	0.984524625247524	0.971528657521387	0.982858472342646	0.938135036305251	0.970632767822840	0.934681691574645	0.951892766503034	0.981029083337525	0.939727904634333	0.988215341690792	0.971325248804119	0.794481458490670
0.963249308847968	0.966132708826351	0.982719723478684	0.978858402973292	0.956123229909391	0.984689498066010	0.937003092862893	0.991126577976536	0.966693733802607	0.956949338217030	0.958703192520460	0.959109632209441	0.940200220903891	0.966360558901608	0.934124600575840	0.982950294865604	0.974370629533698	0.960000152988613	0.970079692809997	0.952533566665363	0.984609046967670	0.971508322866908	0.982830852053215	0.938154646992383	0.970711531081818	0.934713506646084	0.951899587172949	0.981028547320519	0.939669948256358	0.988134557898454	0.971339449281133	0.794467060614076
0.963237450265431	0.966161763323675	0.982570747398219	0.978973648029185	0.956153625375204	0.984835050782971	0.937011000681631	0.991270717963069	0.966632396611115	0.956903325427924	0.958731672833629	0.959151019727788	0.940216346180414	0.966227497648066	0.934200630862059	0.982898120172094	0.974283917545560	0.960057294981179	0.970145637448970	0.952482925005681	0.984601401622011	0.971577930264968	0.982710152749646	0.938135229896988	0.970608903856538	0.934672178996904	0.951908059857133	0.980950437189946	0.939690619455127	0.988164520171744	0.971354451345264	0.794547244489870
0.963265645032121	0.966239199620921	0.982427967717953	0.978929806737785	0.956251484334415	0.984692365336843	0.936854982741839	0.991249042017832	0.966577399949661	0.956890585322608	0.958763547709279	0.959179363384748	0.940288823013007	0.966245739315046	0.934266310137134	0.982968604704132	0.974310723095799	0.960032925107252	0.970217941101764	0.952510988367366	0.984537156425194	0.971564074745022	0.982706841166567	0.938150094512899	0.970621671601205	0.934651503190272	0.952021638119063	0.980924686914639	0.939834272840189	0.988209672083168	0.971365663060862	0.794648098535274
0.963319403248992	0.966216120187053	0.982378078300072	0.978988104742622	0.956386481359018	0.984779517278567	0.936840895919855	0.991275713571050	0.966659883388892	0.956963981066723	0.958742389065276	0.959244308455308	0.940424630566906	0.966254492288167	0.934384883464732	0.983024072492131	0.974374938681098	0.960102587253031	0.970206975727503	0.952605882372877	0.984535635467537	0.971610250205141	0.982707978486993	0.938193371438588	0.970794655924424	0.934632825425405	0.952186798622914	0.980909979229929	0.939996114195269	0.988245773607409	0.971338654479244	0.794637220853862
0.963387086058924	0.966204818919887	0.982334661532963	0.978981135552223	0.956459745956485	0.984731632920276	0.936963035267874	0.991309989241997	0.966786206452142	0.957031872037975	0.958744991270614	0.959219417663774	0.940532420198709	0.966256019877174	0.934500085523278	0.983184366061891	0.974408918555666	0.960103794931742	0.970235636988751	0.952651078038095	0.984590869281344	0.971648001189799	0.982672951364300	0.938293399806289	0.970808071224676	0.934653401374525	0.952295498731856	0.980935641848295	0.940127468618931	0.988285567013807	0.971400831867638	0.794597195682554
0.963426187833564	0.966122126158166	0.982323896274141	0.978990879013756	0.956461788511842	0.984809176189368	0.936972460862140	0.991301643600490	0.966722423707927	0.957040585580144	0.958743581308644	0.959148202137550	0.940486754558871	0.966158476517556	0.934522671763193	0.983180190576007	0.974429092994357	0.960113430897929	0.970263094522893	0.952678275889264	0.984549155076672	0.971554797364791	0.982573230126243	0.938265017509854	0.970816622313933	0.934665876589336	0.952269836555623	0.980853742902018	0.940203675837047	0.988345218208831	0.971334670937467	0.794540935249102
0.963352506022679	0.966205271316188	0.982433911483870	0.978985206649406	0.956475782739951	0.984831992459122	0.936928935907254	0.991330290144691	0.966706869791074	0.957037578403690	0.958748462957099	0.959112575224090	0.940499407267843	0.966206268924384	0.934511992696272	0.983166100888944	0.974370065822832	0.960214649910307	0.970202336263574	0.952649925044008	0.984492697395709	0.971475456405701	0.982484700922147	0.938278480033918	0.970844322028817	0.934678246371596	0.952304503518872	0.980745570520038	0.940167309112355	0.988354949893788	0.971362392924938	0.794366447481218
0.963230538643687	0.966261271699201	0.982464643524921	0.979019609006091	0.956535366915880	0.984873770886046	0.936936706994430	0.991348670475816	0.966674293706414	0.957147006147906	0.958744169957090	0.958981570297245	0.940532729127732	0.966250052575446	0.934587459993419	0.983226230197830	0.974383723715476	0.960335244334752	0.970210101110723	0.952764055791408	0.984443942813782	0.971287256075831	0.982450422005974	0.938234170503181	0.970929179031297	0.934615519748641	0.952389935557296	0.980588572265267	0.940273131515527	0.988436950011695	0.971345070308403	0.794165501640213
0.963235781095857	0.966366181338061	0.982472667866461	0.978984764606688	0.956543833182006	0.984822156289929	0.936965665223723	0.991227515155248	0.966745707502777	0.957232960321223	0.958717408309069	0.959013686820139	0.940582641805955	0.966275876117424	0.934544862485583	0.983231813770232	0.974512377535676	0.960468568644179	0.970262454954910	0.952859341544608	0.984563029848807	0.971167877569485	0.982496242883273	0.938242232982598	0.971041260031797	0.934587579476965	0.952401478278945	0.980539500095480	0.940154452768733	0.988441782907840	0.971410496245981	0.794090215616674
0.963234871838833	0.966451673406269	0.982576236160640	0.979066117514524	0.956530251132558	0.984940314043435	0.936978098436952	0.991214965599113	0.966850696521038	0.957401673856432	0.958634498594653	0.959153869401368	0.940602092585578	0.966240615453695	0.934637302888623	0.983163317364748	0.974542843889725	0.960514728425425	0.970285654808030	0.952974419859684	0.984569724163724	0.971186307754310	0.982529770669029	0.938315273538683	0.970966052239510	0.934691811785836	0.952395664520929	0.980638495144425	0.940108049801804	0.988507302811262	0.971377827449605	0.794128422011019
0.963234377534701	0.966512801242249	0.982713780120235	0.978973206787779	0.956511026820878	0.984816546012142	0.936939195350961	0.991197677970896	0.966875410615753	0.957425271740804	0.958578536758842	0.959229109818477	0.940556997236645	0.966335748133686	0.934677792450747	0.983178869854675	0.974666196422709	0.960531417909718	0.970266214305382	0.952991415964004	0.984494654450367	0.971123890309943	0.982596062783635	0.938372719353746	0.970979256433008	0.934827614595744	0.952408113010215	0.980684446605591	0.940145546139839	0.988484338674029	0.971368812231796	0.794146442482170
0.963265982045115	0.966451294423044	0.982815117359581	0.978887098643287	0.956523483932890	0.984816609977386	0.936915519579861	0.991107219395176	0.966994091284565	0.957400727599250	0.958569319208946	0.959206368850106	0.940587754058756	0.966428333867075	0.934729593050474	0.983115544609424	0.974786796881790	0.960512418751881	0.970237252483786	0.953001587812921	0.984487949822446	0.971143941163946	0.982650775210039	0.938333205460046	0.971134172775252	0.934895832312801	0.952444449365715	0.980660770474665	0.940173379874717	0.988467172605818	0.971327477815907	0.794096977481286
0.963220189485550	0.966396507837376	0.982938548391770	0.978806667212838	0.956580183146550	0.984742956682658	0.937072748115330	0.991033071206941	0.967024916664180	0.957320740545557	0.958627635285422	0.959262710334434	0.940674014735940	0.966484013072296	0.934698265495108	0.983208237415799	0.974827353943570	0.960446634717500	0.970252359916331	0.952899790372147	0.984482093183256	0.971172788485063	0.982662984290538	0.938363278867845	0.971174409345478	0.935003224033657	0.952514063329045	0.980598788285335	0.940186594677426	0.988460372418512	0.971424086244760	0.794083634201832
0.963128433089704	0.966253849943755	0.983106697372756	0.978828578112835	0.956550037632661	0.984808820937054	0.937200528166816	0.990953355589538	0.966960567799480	0.957329563104071	0.958665095814841	0.959315595090063	0.940629277028893	0.966457053820501	0.934680344588737	0.983159565973977	0.974853086266134	0.960390652087768	0.970232012160056	0.952929928551443	0.984463022489982	0.971208200898440	0.982762957962979	0.938326208202284	0.971189437278830	0.935121903488592	0.952398788048000	0.980543968261008	0.940168451557131	0.988423003530363	0.971437623973459	0.794044291232177
0.963099935080634	0.966290745906996	0.983310244846262	0.978842615153984	0.956472914247520	0.984787961442067	0.937214053691586	0.990980870149771	0.966900954491054	0.957301129668736	0.958694859166926	0.959453461046635	0.940547545825314	0.966474497526008	0.934558196629965	0.983126932073853	0.974847500206233	0.960267171832380	0.970182993082740	0.952924967198315	0.984473915378614	0.971288399694378	0.982874211649531	0.938314487504841	0.971149876395356	0.935345097290187	0.952326707813863	0.980629255674809	0.940008238753292	0.988313894399344	0.971515896064638	0.793882735286412
0.963066887254868	0.966326027174382	0.983371857831792	0.978810222599543	0.956442620592310	0.984741823495684	0.937261475449121	0.991044756246448	0.966800364847474	0.957261385262724	0.958674219899516	0.959562929930996	0.940501221667342	0.966567888423383	0.934565643565103	0.983169690480374	0.974744419420670	0.960186366864797	0.970236136393363	0.952909801112210	0.984461663864408	0.971244959182678	0.982906959584419	0.938312072774713	0.971216174231609	0.935388629954671	0.952316200579574	0.980667800319101	0.940026138765769	0.988277274846511	0.971429700186776	0.793754148263824
0.963108591096872	0.966417923106588	0.983383540071052	0.978820190321130	0.956376037235221	0.984717519417588	0.937240125388029	0.991056950136367	0.966680964004904	0.957139421646664	0.958652965732427	0.959569354312753	0.940437696246727	0.966522941652693	0.934410370948428	0.983014230061551	0.974771398124437	0.960190181430201	0.970282815601429	0.952765490290811	0.984397682025713	0.971200107941683	0.982954604410327	0.938274748929844	0.971270580362671	0.935372298440107	0.952225404751102	0.980715681367650	0.939892363320855	0.988165099900954	0.971403323538652	0.793669080264226
0.963056638074794	0.966455676632745	0.983340538023099	0.978949389306899	0.956285929973306	0.984821524376846	0.937238492620795	0.991145117265151	0.966654531674655	0.957094722929687	0.958716660460735	0.959560823325797	0.940343851312058	0.966331868643942	0.934391631694300	0.982916512117111	0.974749902928348	0.960216831272108	0.970406526050985	0.952678526219991	0.984288933742763	0.971259907432877	0.982864907878880	0.938180093270594	0.971145391067899	0.935312412002119	0.952128374569611	0.980710387340322	0.939801947574949	0.988150853036761	0.971430394463671	0.793754357358291
0.963030547728289	0.966489746676438	0.983283846776470	0.978911947041199	0.956290846918096	0.984641573827810	0.937118972645776	0.991116790400816	0.966598420683958	0.957059310407968	0.958766374566341	0.959533075961723	0.940300108342020	0.966353413678681	0.934371326437324	0.982955755013564	0.974907068915199	0.960172132122161	0.970511271624387	0.952674099138891	0.984187542692523	0.971175315885200	0.982848689098810	0.938093960155686	0.971111782213520	0.935312210855903	0.952135448684550	0.980749458613641	0.939849552927881	0.988213574696578	0.971486207422771	0.793929483020384
0.963027699557564	0.966396319974359	0.983247010828999	0.978955031464620	0.956357860062237	0.984668043824017	0.937129899388386	0.991050144728575	0.966719396691210	0.957062945049521	0.958790787772404	0.959563164580166	0.940399972838557	0.966484957012452	0.934466396690229	0.983013435600999	0.975120825833469	0.960200906660894	0.970565660785635	0.952706668719727	0.984165449409125	0.971102115440735	0.982887536009101	0.938063711226384	0.971189121651446	0.935333026640401	0.952219184635826	0.980778611191321	0.939937253712566	0.988238412994330	0.971483582273686	0.794032875429407
0.963074513621887	0.966302264014051	0.983181287506159	0.978927224728533	0.956387875852422	0.984587289833377	0.937284612436635	0.990975233296075	0.966903567887264	0.957078205706779	0.958807628464749	0.959572071480947	0.940481311896742	0.966538395765347	0.934525691379508	0.983148096679857	0.975299235844222	0.960140224441590	0.970616781271403	0.952704396661615	0.984191603833176	0.971076826915202	0.982983986020654	0.938115140065343	0.971112758372587	0.935377457676003	0.952289185717612	0.980842694388476	0.940014669006937	0.988242516257797	0.971559917199155	0.794143463816753
0.963134377221719	0.966191257110609	0.983117713987287	0.978918763965176	0.956334597689969	0.984648745859066	0.937301327161360	0.990864888258454	0.966898930258990	0.957118341783250	0.958766672813333	0.959591613135713	0.940431588096222	0.966421162445444	0.934545852276858	0.983057024304990	0.975358815069022	0.960096441631650	0.970640907575686	0.952741783024141	0.984066300000691	0.971007858219566	0.982972590004701	0.938027616237016	0.971051102194131	0.935451481489955	0.952215068652815	0.980795541338459	0.940045708987931	0.988144437376146	0.971484107169360	0.794218774121721
0.963133128142834	0.966226468973630	0.983170709074248	0.978875637743975	0.956327364797109	0.984649151937501	0.937288167780934	0.990851295612880	0.966952949489481	0.957118621745739	0.958803359720946	0.959660339192820	0.940482753860834	0.966386578182787	0.934521390605914	0.982903301902531	0.975297565877094	0.960168665460231	0.970553753706194	0.952706507921801	0.983907626379419	0.970972546172901	0.982919618178185	0.938025246212257	0.971018185808589	0.935544369961241	0.952198944112157	0.980653508727676	0.939999327263218	0.988039071764369	0.971441684008166	0.794107709394785
0.963088066129117	0.966205342988343	0.983133912425266	0.978815467989988	0.956415146274261	0.984611814820080	0.937323872219768	0.990873047551938	0.966873769540770	0.957136266347254	0.958853064866325	0.959611139415664	0.940576183340810	0.966392367467027	0.934604517478104	0.982852974732668	0.975236562719850	0.960230221116565	0.970531333527406	0.952752340614587	0.983738710391353	0.970813371664295	0.982885487327582	0.938064846566256	0.971076509424892	0.935501057445142	0.952263284559429	0.980448950560752	0.940115077460322	0.988055393745923	0.971390337302395	0.793993719813825
0.963172266615196	0.966268870494087	0.983069765372151	0.978673627260405	0.956494600353127	0.984467586329405	0.937347573034014	0.990813316132288	0.966781367553065	0.957101643118258	0.958849434345330	0.959631092748946	0.940614051718815	0.966387068474413	0.934581219954976	0.982828886779238	0.975246700160111	0.960277761253614	0.970546605950664	0.952728259666382	0.983814884143323	0.970733661217291	0.982894357955248	0.938164459731058	0.971176851748058	0.935411758637241	0.952304687829216	0.980394706564415	0.940073499202659	0.988069611101299	0.971418045850052	0.793971692817457
0.963266416617240	0.966371635820842	0.983069080100096	0.978644793442048	0.956453717148189	0.984446873190967	0.937274800519114	0.990835317737036	0.966686385544884	0.957173312780138	0.958814406172295	0.959755619268947	0.940583672818380	0.966312147838434	0.934701112299920	0.982766811483236	0.975114306129888	0.960264080392551	0.970535274272279	0.952751850866861	0.983877477357048	0.970875149064091	0.982862224414384	0.938293438853546	0.971069774047628	0.935428731061650	0.952302054999627	0.980548793667198	0.940064526535964	0.988188856452976	0.971290924098607	0.794026299727925
0.963393923368549	0.966454057920482	0.983062304112762	0.978526734047184	0.956365699114319	0.984244393132859	0.937171605455934	0.990850970704489	0.966534707854103	0.957134111761325	0.958796461181278	0.959811210960817	0.940484695447027	0.966330195307333	0.934735919640254	0.982807513840144	0.975031655531142	0.960227612475825	0.970500667579570	0.952700008585106	0.983845783504641	0.970964149840569	0.982845172184351	0.938431101905905	0.971018772584780	0.935410785259182	0.952253587294874	0.980740134611449	0.940096244260632	0.988187770148023	0.971193883519108	0.794039563096764
0.963514423539813	0.966450648267302	0.983060335387766	0.978473809789047	0.956307436061465	0.984294927510853	0.937060268453146	0.990818511401867	0.966530731802895	0.957069812206247	0.958806328554430	0.959736265766104	0.940438337015197	0.966313661980479	0.934714410250313	0.982730888969203	0.974905383944384	0.960140602892926	0.970499738844837	0.952612452426249	0.983884907914988	0.971121441524171	0.982791338702331	0.938424457526310	0.971087177301701	0.935296140325184	0.952200182216445	0.980819952446114	0.940084415217491	0.988182478851807	0.971088072579446	0.793990994725311
0.963540614514148	0.966506160168281	0.983074714395359	0.978451404531250	0.956360813313830	0.984267455592601	0.937095744591126	0.990790517432294	0.966529886200842	0.956920750735671	0.958876814993428	0.959659149863017	0.940472583499665	0.966262541936768	0.934587765962396	0.982751032715604	0.974719996288077	0.960000681673317	0.970557596944643	0.952433757398548	0.983945745725994	0.971258171117556	0.982690257565802	0.938548140360407	0.971088573879213	0.935238282948207	0.952232328453268	0.980769952914517	0.940042178789997	0.988197974937855	0.971173297500388	0.793963276868017
0.963527326451904	0.966481570676196	0.983198638042776	0.978510724679917	0.956335414802254	0.984392937866700	0.937135014371995	0.990762625019456	0.966425321674625	0.956810050120221	0.958914916349186	0.959610649788708	0.940415410624913	0.966142160005839	0.934485063863679	0.982644355310888	0.974600152078515	0.959914275453691	0.970606166199656	0.952369983542420	0.984013824937119	0.971331231276565	0.982700077422355	0.938592027342593	0.971078277526008	0.935253212602246	0.952118160368171	0.980738572859502	0.939957714369805	0.988162816042213	0.971228300589004	0.793891232053044
0.963566546912754	0.966568361492535	0.983382440334133	0.978558373368490	0.956263634669821	0.984468316944089	0.937124172362580	0.990821604386260	0.966414312828834	0.956735446458993	0.958918461468660	0.959638016381448	0.940357245483884	0.966178263567570	0.934340755725943	0.982539263440108	0.974560423647182	0.959832623047155	0.970570482004698	0.952319210900961	0.984098490332936	0.971444416501566	0.982694401794279	0.938593057494174	0.971038427836848	0.935408048918519	0.952026554745987	0.980799886688732	0.939793435302654	0.988037252616966	0.971370077929230	0.793763831129997
0.963577795150958	0.966587928011760	0.983474708245372	0.978531085900746	0.956260738895948	0.984494758844937	0.937080701986785	0.990906700337094	0.966394360998091	0.956779475607469	0.958870064814164	0.959658818264917	0.940370577958698	0.966325725118393	0.934346324394834	0.982534713711342	0.974504313494794	0.959774707101239	0.970591652406235	0.952366365065817	0.984155139423562	0.971430265346334	0.982637971283733	0.938559046668223	0.971115902222393	0.935519592533644	0.952030260877633	0.980803917354077	0.939825581885877	0.988006370929899	0.971289829667846	0.793719706337524
0.963610122672153	0.966642337432681	0.983541453444497	0.978513008593645	0.956265156666340	0.984514806152084	0.937039529214203	0.990914432902785	0.966321018572935	0.956749769983379	0.958826905263461	0.959652279363145	0.940377825595410	0.966372433421621	0.934235535525915	0.982429290712026	0.974535054303525	0.959820063673781	0.970552405210355	0.952296744466783	0.984210738416759	0.971368908160702	0.982633162880250	0.938548974766412	0.971198376301694	0.935593035142002	0.952049312488432	0.980757388875658	0.939722768053714	0.987936505512067	0.971252586104652	0.793743035363549
0.963531034086791	0.966655934756932	0.983438612948898	0.978599559317181	0.956272585066452	0.984677343813917	0.937032699499163	0.990994348327139	0.966294895029007	0.956743744509427	0.958855273322417	0.959692541736449	0.940350067144985	0.966232464172619	0.934269531386425	0.982382397405687	0.974447854277556	0.959864750152789	0.970559575151604	0.952292458914353	0.984227391310823	0.971419884469915	0.982562759130605	0.938500995487402	0.971086721301800	0.935585067446319	0.952028762272757	0.980693293597391	0.939703793158602	0.987945812821066	0.971237297305916	0.793896438480650
0.963469407301680	0.966704854454980	0.983308178824628	0.978544828034712	0.956329581974389	0.984536208420619	0.936895460542026	0.990946212910094	0.966266174861910	0.956786335441100	0.958866491109733	0.959774951755408	0.940368302233968	0.966288373256091	0.934294127041941	0.982478955588957	0.974492886109127	0.959852856320492	0.970597514096759	0.952388205667085	0.984217420956154	0.971408545118935	0.982640034532312	0.938452535840601	0.971089959373062	0.935598140482036	0.952080307432133	0.980723899758146	0.939799637450380	0.987991578936220	0.971225066103916	0.794071663738027
0.963442194630406	0.966651314580634	0.983259936321976	0.978591852449439	0.956421958330664	0.984606844749062	0.936882757609599	0.990998908797485	0.966390243857220	0.956909440788152	0.958833114144255	0.959915047797481	0.940417366223730	0.966352853384275	0.934378137923114	0.982575101430903	0.974560606688641	0.959934888514274	0.970596878814885	0.952546940654739	0.984300106586550	0.971458362307672	0.982726145337650	0.938448690241170	0.971216976315296	0.935593334666945	0.952162061859950	0.980754997242634	0.939897031586865	0.988046819237098	0.971175434526645	0.794151240313175
0.963420971128985	0.966621978849940	0.983178351744713	0.978578592009499	0.956438475333481	0.984538043477573	0.936991222470714	0.991068762458916	0.966549925312245	0.957031338189057	0.958813132957407	0.959944854248127	0.940444099599129	0.966410877840279	0.934460690278641	0.982793777167604	0.974597929995865	0.959927225479614	0.970632684423695	0.952645361678790	0.984432978339540	0.971511949661560	0.982779024298680	0.938509830953003	0.971184780623223	0.935650375533242	0.952195946957176	0.980824638173750	0.939972844972378	0.988107724444817	0.971211251081628	0.794216923763219
0.963391966814082	0.966511285204939	0.983118295421493	0.978614038050092	0.956402802362419	0.984619632516189	0.936976894414778	0.991082403282939	0.966543559789274	0.957067827279828	0.958773270452573	0.959914431575390	0.940361070869341	0.966370967621585	0.934485500805573	0.982861170893148	0.974624624829476	0.959924171443431	0.970650133136780	0.952703455908058	0.984442368770198	0.971466116229801	0.982768038341156	0.938451200915541	0.971144325507222	0.935688830456340	0.952124236933065	0.980777965796546	0.940047225080695	0.988224153365131	0.971133181073067	0.794255967510690
0.963263391476001	0.966587636446558	0.983187494228925	0.978600082351204	0.956394682785326	0.984666865751356	0.936917130085544	0.991128896346701	0.966571134827703	0.957082857107185	0.958752838309948	0.959921148865000	0.940359355485805	0.966440966048630	0.934483634314663	0.982904717553757	0.974579257176089	0.960059073033665	0.970593954558061	0.952696291102147	0.984387972269132	0.971398852510831	0.982740431750200	0.938441228035876	0.971119617862795	0.935732647411210	0.952132074700257	0.980688700690166	0.940016124631714	0.988296994407185	0.971148015610725	0.794186063552846
0.963122479899820	0.966637065219850	0.983154326971090	0.978622671169437	0.956439903510681	0.984764455256930	0.936934643861826	0.991191618393846	0.966570635494219	0.957209102768552	0.958729981554926	0.959841573866680	0.940374390925527	0.966511082956306	0.934581510099469	0.982995485751306	0.974617991427971	0.960231080280274	0.970614763359890	0.952833009715820	0.984345397082770	0.971207232595982	0.982742042439562	0.938399800588282	0.971177525703418	0.935681762233153	0.952202415455337	0.980522872002216	0.940145458683328	0.988437483994541	0.971156249440692	0.794111602207569
0.963141890821076	0.966710697121560	0.983084341717215	0.978568445323057	0.956484420841140	0.984765162472526	0.936995844774445	0.991150879614595	0.966665765170521	0.957314821493661	0.958686340545313	0.959898614969757	0.940437607430224	0.966546374914326	0.934571002986185	0.983028301622604	0.974768039709925	0.960413779716508	0.970691790661970	0.952964599542520	0.984471240096729	0.971106551030919	0.982808006577903	0.938442806797101	0.971291635488909	0.935668898565343	0.952225584710147	0.980464967485481	0.940065727296382	0.988520741537529	0.971270271148225	0.794132551060981
0.963189796080885	0.966742977743443	0.983096518472472	0.978643848597251	0.956509832170510	0.984923363055123	0.937046556276996	0.991233099716230	0.966792591391877	0.957466478789662	0.958598750134090	0.960037671885989	0.940466283645312	0.966508303635567	0.934698518746303	0.983003385596234	0.974810178440427	0.960498404299959	0.970744094839432	0.953094281639892	0.984523170106815	0.971160077754297	0.982850500498107	0.938578686659122	0.971218256243876	0.935777258331911	0.952246938940927	0.980564083565160	0.940061266368781	0.988655246956312	0.971288374435269	0.794232224716781
0.963232535475891	0.966780091111511	0.983142145609746	0.978566537080665	0.956528419993841	0.984852784289775	0.937036176356278	0.991305091699514	0.966864518583998	0.957502708880358	0.958561749230186	0.960110312785045	0.940432669143372	0.966574462447540	0.934781425573295	0.983052744990349	0.974930064998739	0.960523217456294	0.970741435280656	0.953132049765946	0.984482952014585	0.971116147507588	0.982951073112931	0.938684789567978	0.971225104820929	0.935912676667359	0.952295280413022	0.980613303462914	0.940167433392269	0.988676523121121	0.971310652210071	0.794301967333752
0.963247581101289	0.966681033305605	0.983146220445012	0.978499267752372	0.956566642948459	0.984894768765821	0.937031627633118	0.991272975656209	0.967066274241377	0.957483271402672	0.958574726262132	0.960072476580646	0.940480278533161	0.966618175617448	0.934828903269031	0.983030144427368	0.975009750151859	0.960536798676840	0.970725356388729	0.953157071356532	0.984505027081370	0.971109935037735	0.983023553631606	0.938665638804585	0.971358714606012	0.935953479576807	0.952343180380240	0.980564043898348	0.940223910748468	0.988686571172974	0.971318481073721	0.794262691977279
0.963191355056554	0.966583124364140	0.983176446023538	0.978425536028118	0.956621910872405	0.984847474313897	0.937138351097916	0.991212426036350	0.967182455106834	0.957407946738536	0.958622888745864	0.960103292063893	0.940548833453401	0.966611585200579	0.934778707095619	0.983158065536620	0.974984732167624	0.960497799744352	0.970759128242449	0.953062567778792	0.984524106536277	0.971098514677833	0.983046489707198	0.938709777333518	0.971368934289183	0.936018207818028	0.952398691393763	0.980486396606898	0.940245831231864	0.988717804370498	0.971460399055894	0.794231701756833
0.963113660251825	0.966425384110163	0.983260237274482	0.978445996021307	0.956578396943450	0.984945802970283	0.937198689795136	0.991128250538149	0.967177652238515	0.957407877633602	0.958630026571288	0.960160288485495	0.940494108474618	0.966535766440655	0.934772052322493	0.983139054566903	0.974958418962115	0.960461147692850	0.970745240309312	0.953093465680662	0.984547943230999	0.971101393903409	0.983156778260540	0.938660955281500	0.971335424161941	0.936108267318677	0.952290810301768	0.980442779675261	0.940259837434589	0.988684524642340	0.971491101794325	0.794172280010303
0.963078250879300	0.966441200731167	0.983410047897203	0.978478074424950	0.956510511741024	0.984964915476005	0.937163870181606	0.991153193325243	0.967196628854141	0.957392024116822	0.958641954733366	0.960306527057581	0.940422962193145	0.966536957300175	0.934648415496757	0.983137450780258	0.974953081609579	0.960358807966905	0.970671204399271	0.953105662743820	0.984590915525041	0.971181278946225	0.983287102211850	0.938617097543994	0.971269610416113	0.936301856240149	0.952224310324484	0.980527877358805	0.940130377558877	0.988558274169457	0.971571357790223	0.794013485675392
0.963026522509543	0.966475735973932	0.983439552252143	0.978445319899165	0.956489109100325	0.984951483862511	0.937177067605108	0.991219053360522	0.967160400691009	0.957385837820261	0.958621599911807	0.960428497787604	0.940416437174494	0.966634971901437	0.934654540690969	0.983224180899874	0.974884420920966	0.960302539350798	0.970695519130690	0.953123811400964	0.984616458446147	0.971171278259404	0.983338772376558	0.938606835903936	0.971309557775867	0.936350224662530	0.952245457601703	0.980555440040453	0.940159949465181	0.988529843085998	0.971475073610992	0.793907091583253
0.963033194547378	0.966582373981257	0.983387608402317	0.978447859861643	0.956440912531591	0.984964418995965	0.937144582324095	0.991256699992696	0.967093645044387	0.957297716792673	0.958592843561592	0.960468688209379	0.940395981235361	0.966602807085562	0.934505864768683	0.983106746755957	0.974913895235092	0.960316748354784	0.970709801708876	0.953008125022690	0.984622143127277	0.971158632223707	0.983410955809438	0.938573578743291	0.971342206200245	0.936317593618719	0.952182484306471	0.980548348906945	0.940023106546590	0.988442291485002	0.971432680358984	0.793823787555598
0.962927799236001	0.966623164395136	0.983242316866874	0.978560943111153	0.956361636438255	0.985101276706506	0.937128935171834	0.991397272803342	0.967104242453150	0.957257638861229	0.958667217253552	0.960489824411149	0.940342175531662	0.966423975203730	0.934477320667111	0.983048651707264	0.974873719623585	0.960313734890587	0.970780732529642	0.952951537534463	0.984599450874994	0.971249183763434	0.983337508080217	0.938474644107116	0.971184187170619	0.936211961342396	0.952090099179859	0.980489806423493	0.939927647488389	0.988466191106187	0.971448124746150	0.793865941300399
0.962860074030671	0.966673136544068	0.983111554424968	0.978515604470417	0.956362076573589	0.984964754274439	0.936974958515225	0.991401087622239	0.967069385682011	0.957239478857638	0.958690266580588	0.960493146115646	0.940328662536389	0.966448596716109	0.934451617905054	0.983075411762748	0.975006056545099	0.960203845215534	0.970804220071854	0.952968147110748	0.984562960994484	0.971174120678247	0.983349590663919	0.938367382241536	0.971144658218624	0.936176339264649	0.952088569140550	0.980494770258211	0.939972357186528	0.988547126635759	0.971507956909024	0.793961525543336
0.962828840301790	0.966610478267667	0.983026554548517	0.978567844188325	0.956414675757530	0.984984830363782	0.936928780130685	0.991340720457213	0.967188011277026	0.957255005071565	0.958669175608728	0.960531546965603	0.940418926280600	0.966562350652262	0.934542547307036	0.983121790777606	0.975172646795322	0.960170967819714	0.970775264122332	0.952994697813762	0.984566670507218	0.971070484018104	0.983391594575790	0.938291858487578	0.971226812421525	0.936163818660399	0.952155993409823	0.980482545139793	0.940038062344597	0.988605289986577	0.971478125038198	0.793964742744816
0.962837898253703	0.966548786619787	0.982921839063259	0.978545836898631	0.956421036006013	0.984917117811529	0.937032884992287	0.991284306541573	0.967347412971748	0.957294984774264	0.958648127817287	0.960529217186076	0.940480975739623	0.966590223612974	0.934609923375183	0.983248574391415	0.975304678286417	0.960041395198782	0.970732674739465	0.953001084080104	0.984611860483834	0.971011227882926	0.983451515396276	0.938280186501375	0.971148972626918	0.936185886383362	0.952213400134109	0.980529151282086	0.940086279691291	0.988632399338990	0.971508254012953	0.793980862622950
0.962853179605003	0.966459788660804	0.982848184746081	0.978566431755649	0.956348411640643	0.985004443603459	0.936988166508273	0.991200966599983	0.967316392363913	0.957369006242115	0.958579513183402	0.960520041004162	0.940420378508942	0.966440337655286	0.934645642525364	0.983158683537240	0.975368303677499	0.959927917971257	0.970637427490762	0.953070477805849	0.984508812669151	0.970929428869564	0.983397593327037	0.938137917657365	0.971074071162828	0.936220299973261	0.952147543017537	0.980484337241593	0.940113436366125	0.988545686935419	0.971410012795259	0.793956501234025
0.962816235236487	0.966515524686659	0.982921862743553	0.978566471041266	0.956347204072948	0.985048136779668	0.936920769122113	0.991201354058637	0.967393261099356	0.957410946984715	0.958605615068529	0.960557698411519	0.940456708980221	0.966374597727940	0.934661139548277	0.983007605177576	0.975328822723587	0.959998029155788	0.970461904387891	0.953082290794111	0.984380965473992	0.970906554747516	0.983316403258668	0.938084841800043	0.971014514170975	0.936289943467722	0.952168137903214	0.980387444731793	0.940094091669951	0.988472326738701	0.971363850571155	0.793768053021229
0.962718149710426	0.966498674920742	0.982884484421089	0.978549157007634	0.956431995208363	0.985081864020921	0.936890599681008	0.991236044633813	0.967368880866634	0.957496169971085	0.958626657210775	0.960501200462133	0.940518751580763	0.966360676488032	0.934780645614663	0.982998690721116	0.975317086634382	0.960090215195880	0.970378171057162	0.953173460665482	0.984236737892144	0.970759772566531	0.983288836021588	0.938092655620367	0.971048945862223	0.936238770982061	0.952251415787896	0.980271636418508	0.940234864947690	0.988545484633277	0.971316092004057	0.793598903334912
0.962743620399497	0.966539037693771	0.982782144202993	0.978471186614267	0.956477867717487	0.984997985341565	0.936817375342329	0.991177235648848	0.967318276827111	0.957524301030772	0.958616864758319	0.960511746987149	0.940518662763228	0.966400916586679	0.934764905138382	0.983007393568204	0.975382862490271	0.960185225894616	0.970324365185346	0.953206744537984	0.984290198655354	0.970698644115801	0.983355366718008	0.938199708800485	0.971115976941470	0.936122603722775	0.952279382964899	0.980314447605810	0.940188021620422	0.988635504309658	0.971336807767752	0.793569509412952
0.962771477420102	0.966598690368348	0.982720234125769	0.978498704727209	0.956434089334008	0.985016345597531	0.936680418301218	0.991210577815466	0.967262757092277	0.957645807914701	0.958574904747844	0.960579571066344	0.940456866744663	0.966369479307038	0.934861073078619	0.983000282622484	0.975291217294525	0.960198041768612	0.970251813652128	0.953277303499037	0.984318650987955	0.970867854328197	0.983383251095700	0.938343317205835	0.970981873580382	0.936076835404191	0.952255724523463	0.980529562348028	0.940189582972629	0.988829979911441	0.971194882883228	0.793652818647430
0.962842022880877	0.966667326204633	0.982636898708779	0.978434011876807	0.956326407452839	0.984831301636238	0.936525110132271	0.991230071989700	0.967137430437023	0.957654918659315	0.958559821450232	0.960592306253511	0.940343238363033	0.966420720292234	0.934873421374051	0.983091179249011	0.975239088260349	0.960189930603141	0.970139856329989	0.953287103323867	0.984282652452460	0.970990199289065	0.983393171810760	0.938467166166897	0.970912966992379	0.935999850234086	0.952198529897706	0.980752137381845	0.940214114145037	0.988880776765096	0.971067728895636	0.793730276880242
0.962943658576460	0.966633529429167	0.982546326820831	0.978434395515579	0.956267737556353	0.984878519495095	0.936391835471695	0.991192376530495	0.967147042085976	0.957623635518094	0.958590832762444	0.960474425239946	0.940309260758109	0.966404645050220	0.934864227299539	0.983074688623971	0.975131047099650	0.960181006987080	0.970067670218617	0.953266085654070	0.984346633374028	0.971146693035083	0.983316074236715	0.938444986926381	0.970960622821386	0.935811141515674	0.952154589681376	0.980841387273871	0.940230652217292	0.988886995145689	0.970946756229330	0.793745229519212
0.962951567650772	0.966640157069173	0.982486478496036	0.978457388524036	0.956327251523873	0.984865427151999	0.936399163061132	0.991168002016309	0.967131907580470	0.957506030728634	0.958691053070757	0.960363358142457	0.940368185293281	0.966345530880770	0.934774216692553	0.983180404835075	0.974942869856366	0.960124402422860	0.970057920413305	0.953136026937272	0.984458581487973	0.971264648898238	0.983178383497258	0.938566867118972	0.970919069968510	0.935672976738904	0.952187568697765	0.980791514821618	0.940216733123145	0.988908499520999	0.971015387736854	0.793790333566938
0.962904237989867	0.966561809277363	0.982548269133545	0.978588143466025	0.956303877017083	0.985026152742552	0.936405801137131	0.991132658885240	0.966992684574215	0.957421157485624	0.958763218744216	0.960287890587695	0.940328475780436	0.966246202201354	0.934687390785736	0.983134399387304	0.974827483628911	0.960131934225194	0.970031524120417	0.953098149365988	0.984579885184610	0.971341291847864	0.983156634028898	0.938580018481777	0.970869685834258	0.935601431920439	0.952076327203651	0.980787248987510	0.940171726623122	0.988875200479550	0.971058510987618	0.793794899998383
0.962896706945586	0.966615196229016	0.982666480554462	0.978698874145234	0.956242881712092	0.985129948324199	0.936359699624163	0.991190604277389	0.966920052948958	0.957324824348413	0.958771040860422	0.960266023178582	0.940265384342275	0.966301632948484	0.934571832042772	0.983062455144420	0.974773837576566	0.960116622773571	0.969940744272125	0.953035695057873	0.984741107583729	0.971443937392969	0.983138209657794	0.938557978491237	0.970809385630194	0.935648052790042	0.952014053390865	0.980882812025245	0.940050762557548	0.988736618082856	0.971180613966879	0.793757688543837
0.962845852428099	0.966618138082169	0.982675731558386	0.978719115632753	0.956252395655770	0.985178106905863	0.936292472966496	0.991293565857194	0.966796002170996	0.957305017822901	0.958717661060865	0.960214439406733	0.940281343659285	0.966503634697823	0.934616927554424	0.983059912172542	0.974677543443004	0.960094330672379	0.969952094045800	0.953022072465562	0.984891680513137	0.971440318757894	0.983056769383745	0.938520147752231	0.970864349540415	0.935672146380922	0.952032811057914	0.980911058976183	0.940124592895537	0.988683597487857	0.971111605469051	0.793779080053943
0.962870477432342	0.966645059963109	0.982648274579810	0.978724924523796	0.956245021552096	0.985224822704119	0.936253061439525	0.991335139387693	0.966618680381379	0.957210622925173	0.958692439322850	0.960147983427651	0.940297133948845	0.966600320522531	0.934538758223443	0.982942785134800	0.974653146597478	0.960164286187116	0.969922568507657	0.952887227755134	0.985010704368174	0.971404304789869	0.983019976156221	0.938501441980335	0.970932737201503	0.935645557007381	0.952028469588857	0.980871081809283	0.940056557484180	0.988583154035269	0.971074078193492	0.793811444897124
0.962827210376302	0.966636577044740	0.982470101870129	0.978841579356840	0.956261525613860	0.985371206540464	0.936245849394673	0.991469931313926	0.966521289603026	0.957140686313764	0.958722468832616	0.960143015960444	0.940297570272509	0.966481483020957	0.934598807020259	0.982879447447408	0.974521062891844	0.960191238738174	0.969961954650648	0.952812481468363	0.985037978173639	0.971454417720602	0.982888601650965	0.938461516381697	0.970820925839902	0.935549283413871	0.952023719385384	0.980765117261380	0.940063072905728	0.988608373813120	0.971044974880973	0.793929526894251
0.962818683067726	0.966668431966286	0.982294507404380	0.978810186781716	0.956351702464603	0.985248370120385	0.936097651315991	0.991446865287441	0.966424666371900	0.957105497281402	0.958754027764567	0.960140224667366	0.940365424412854	0.966505742737876	0.934647985402895	0.982930483494685	0.974502745635547	0.960133687764070	0.970011968820634	0.952821132534887	0.985015175466303	0.971440265495290	0.982907497384617	0.938462792547401	0.970827431779351	0.935504025338764	0.952138164810529	0.980734446655554	0.940199196945023	0.988638003264384	0.971036109600402	0.794066355594791
0.962843212559292	0.966599502858363	0.982224177208424	0.978875205267174	0.956487729373320	0.985349740995821	0.936083914644235	0.991483100685453	0.966467205294796	0.957145950982448	0.958722321586998	0.960177872606512	0.940478119080484	0.966526213776897	0.934757206135050	0.982985347987169	0.974511233104049	0.960198162146370	0.970004000590495	0.952886854997153	0.985055005136236	0.971490227646302	0.982926006968448	0.938494821505382	0.970987812885797	0.935465504680402	0.952296796277418	0.980719020825684	0.940362690565628	0.988663479268955	0.970995417445402	0.794095063650580
0.962877323832191	0.966564311778154	0.982152154437873	0.978884505040458	0.956558048842945	0.985329680874455	0.936196685368615	0.991534402650668	0.966566186812149	0.957178186913426	0.958707503350025	0.960119534087022	0.940560895162337	0.966519130110711	0.934849570342842	0.983140543911029	0.974498247530546	0.960184429781932	0.970034752146379	0.952895900633112	0.985147577541455	0.971531340187594	0.982887312172867	0.938604164635185	0.970988868640361	0.935466880299990	0.952382835157123	0.980743665066032	0.940479759068398	0.988714579314337	0.971030949308030	0.794100245281248
0.962888646609878	0.966456272817025	0.982123858082347	0.978914344639684	0.956546744811159	0.985436764385210	0.936187908733598	0.991558691129152	0.966480073352572	0.957153552809701	0.958672507409979	0.960003011848952	0.940473713187229	0.966403204357393	0.934851147030281	0.983111854254994	0.974478631905454	0.960177027311618	0.970051775583248	0.952895357577254	0.985141668247258	0.971451054311269	0.982775955643729	0.938569541614627	0.970967111687658	0.935456358762489	0.952325123102229	0.980657542601654	0.940537607979173	0.988792824459295	0.970935062319763	0.794062951092749
0.962783730116310	0.966521525603629	0.982227490974955	0.978911944762494	0.956556959903150	0.985484939953602	0.936113447830119	0.991626482405642	0.966456622960656	0.957123583870189	0.958650673326422	0.959922612367102	0.940452540909643	0.966420709785309	0.934815796731610	0.983091534918078	0.974389152113542	0.960262595730816	0.969977061825088	0.952843621941442	0.985100028096152	0.971378914036218	0.982670440322484	0.938560252855672	0.970973698599920	0.935435692246970	0.952336033354712	0.980541598941944	0.940479246242631	0.988833309409084	0.970930173460576	0.793922814006718
0.962640190312468	0.966556499633029	0.982240476047736	0.978942079052369	0.956625639570055	0.985553122322393	0.936087428292520	0.991687926104119	0.966415161771077	0.957212403535132	0.958624491055342	0.959755652997148	0.940457452196319	0.966416677101927	0.934873875663494	0.983141898508679	0.974365710910472	0.960381504090863	0.969968226124463	0.952943202508469	0.985076018670284	0.971210662425208	0.982629621390873	0.938494819594644	0.971036444695627	0.935315952522394	0.952413057600799	0.980397898380073	0.940570696875586	0.988935715529173	0.970887594018084	0.793766772614347
0.962628232410788	0.966640504132300	0.982216365205097	0.978886409448497	0.956653334875072	0.985517693954566	0.936090376793008	0.991613422995910	0.966497074269415	0.957291206024914	0.958577490981549	0.959753827323813	0.940492144367573	0.966393006472928	0.934815676817316	0.983127842332552	0.974458951075234	0.960507229484891	0.969999845413444	0.953042728100389	0.985222459807238	0.971133720744183	0.982682385341085	0.938492464591785	0.971120458544885	0.935228606407821	0.952426327889100	0.980359201332266	0.940443460840970	0.988955298599659	0.970919902259927	0.793722767441379
0.962609664108860	0.966699312585392	0.982280128299651	0.978947211556946	0.956639578423683	0.985651156835171	0.936079362922980	0.991653959138693	0.966596362643411	0.957455911396752	0.958473625905342	0.959848772594623	0.940480511193731	0.966329328126105	0.934889509383800	0.983048667124071	0.974461943181362	0.960549537027558	0.969987872290490	0.953160683916868	0.985272198201629	0.971186581268757	0.982718010646783	0.938549743295962	0.971018732072197	0.935278226848704	0.952411273863816	0.980466027872316	0.940387399927953	0.989038293105335	0.970856326765053	0.793782894546809
0.962606965136500	0.966743351226371	0.982369172181578	0.978860097968714	0.956599220554115	0.985558548842612	0.936012519856057	0.991667746497509	0.966628956036172	0.957499936776342	0.958397024200355	0.959904760691002	0.940421062572819	0.966390071924539	0.934916731761668	0.983053998741993	0.974564481375917	0.960559927614047	0.969914723630740	0.953201122336730	0.985243036567433	0.971161220871479	0.982809431185015	0.938586476279767	0.970999655101311	0.935403722133024	0.952407388374849	0.980528772745039	0.940425386399573	0.989011066662863	0.970819708436095	0.793815305437893
0.962646606871330	0.966666037862074	0.982430248820753	0.978767257091218	0.956615462996249	0.985589713879104	0.935957714897126	0.991579633082026	0.966768080709157	0.957486342530574	0.958375991685422	0.959878884225922	0.940434876895639	0.966451210328690	0.934971834494888	0.982977372775825	0.974655085842376	0.960550040289880	0.969851120447689	0.953218049751914	0.985289762596537	0.971211700068822	0.982896865117759	0.938521716776712	0.971132875872909	0.935473863120514	0.952450157601233	0.980518409973694	0.940466301204830	0.988972543053306	0.970760833884662	0.793751966073833
0.962601377182458	0.966601190703954	0.982536187773336	0.978692215044565	0.956667572902547	0.985548625831478	0.936082974650557	0.991501993693453	0.966824804559378	0.957403703305529	0.958423222542562	0.959924581079919	0.940503991877445	0.966458597633250	0.934932702044124	0.983062900123952	0.974649286075865	0.960494495667885	0.969838278357533	0.953119728771265	0.985300966674273	0.971254434839571	0.982926197508943	0.938553657636566	0.971167695652890	0.935604122331254	0.952518637543744	0.980463936909016	0.940484311165124	0.988959866365850	0.970841149143010	0.793733739975720
0.962507027592529	0.966457566470616	0.982689371187554	0.978730182801712	0.956625162454718	0.985635239978965	0.936191660079699	0.991426068186755	0.966758147124715	0.957411262984549	0.958439590892103	0.959960938359054	0.940417820178110	0.966379102900002	0.934895914090515	0.983000547544029	0.974634692460016	0.960447860265765	0.969802453251133	0.953148597018063	0.985290783663419	0.971298270975293	0.983025664069651	0.938524667010171	0.971171916452187	0.935733878389431	0.952398051584331	0.980423686131925	0.940462363660271	0.988923445715985	0.970839464247180	0.793679594398033
0.962470945460208	0.966491127076530	0.982882433194183	0.978738376604788	0.956548675594515	0.985619758800584	0.936196445058607	0.991461325903963	0.966697338984746	0.957364963353272	0.958458618720956	0.960079470356889	0.940303724844515	0.966340836278983	0.934747081165383	0.982958109673587	0.974592429735152	0.960321662087979	0.969744686240631	0.953137164702482	0.985314625469601	0.971384194037236	0.983137832579653	0.938501841040701	0.971119217636331	0.935968836912903	0.952315768057368	0.980512981740396	0.940297885439885	0.988815577043179	0.970904307037102	0.793519963356311
0.962444240298214	0.966515333798766	0.982938720653750	0.978680499523736	0.956523347929509	0.985567415298272	0.936231878868501	0.991528322691528	0.966577892210648	0.957308245204557	0.958437846799488	0.960153638833846	0.940221647252312	0.966399563575156	0.934737775193439	0.982978642425500	0.974459686747527	0.960244447731989	0.969785102134457	0.953108556793562	0.985327217590081	0.971356359261577	0.983174628519979	0.938475535068120	0.971172692735320	0.936031667046802	0.952305937536218	0.980555684089620	0.940312828833553	0.988780270441327	0.970793145740718	0.793390010258151
0.962486620950696	0.966596643962325	0.982934451703956	0.978660342856737	0.956457319853018	0.985534465535443	0.936207269111230	0.991555135329226	0.966442582848184	0.957166674145371	0.958419277398117	0.960131321590594	0.940137021034317	0.966324192713119	0.934563945443447	0.982790350545012	0.974455937529396	0.960240648684438	0.969809071730858	0.952941268220048	0.985282991223594	0.971317279029401	0.983207033513309	0.938418064406236	0.971225956782501	0.936023334279250	0.952221807419372	0.980582590015478	0.940182000348400	0.988657809188616	0.970745081869138	0.793303975264226
0.962418756728444	0.966623792644685	0.982881188019980	0.978765439424303	0.956375574718215	0.985610711329478	0.936199521188958	0.991655321550568	0.966388827107800	0.957085380833239	0.958486562270172	0.960089101489794	0.940019712478415	0.966104402969639	0.934514586821956	0.982669589257878	0.974395155169185	0.960263348076627	0.969914505413273	0.952823397935933	0.985201869212104	0.971365532903590	0.983102583564110	0.938307541874614	0.971104184777592	0.935959071416783	0.952131477093522	0.980547382204635	0.940091974726353	0.988636827931212	0.970751033525776	0.793397976823672
0.962384057289629	0.966664715759718	0.982825307152383	0.978693358404436	0.956387936388619	0.985394919988361	0.936085416531805	0.991623378371682	0.966309759504064	0.957029099083152	0.958536093701270	0.960050341319880	0.939959587825029	0.966088393976544	0.934465692271525	0.982667705125359	0.974507663003120	0.960210243696322	0.969990339707733	0.952798112548740	0.985119307263171	0.971279256189622	0.983081002756593	0.938185199498939	0.971078099989912	0.935946398687134	0.952148132940204	0.980557734330858	0.940142798264640	0.988691144728434	0.970795879128558	0.793581415467848
0.962378112545153	0.966568886545099	0.982801444659406	0.978693372252998	0.956464534875258	0.985370848154573	0.936098103426910	0.991546854638310	0.966416238603307	0.957012757480151	0.958568846291244	0.960056641265852	0.940042885120742	0.966172135718267	0.934553592012754	0.982692034549442	0.974660424879207	0.960235166101618	0.970030073384177	0.952805811633399	0.985094414146935	0.971192326329020	0.983088890177547	0.938118447585549	0.971153260009258	0.935946292983606	0.952241136805565	0.980560757077745	0.940224274416934	0.988714570282560	0.970774078132475	0.793686490195125
0.962422525070679	0.966472336897973	0.982721132388569	0.978622814949926	0.956484194824966	0.985235180268860	0.936261621922234	0.991466052623746	0.966584342129394	0.957030162734364	0.958591463053344	0.960027336016163	0.940112311324773	0.966187304510084	0.934592402606468	0.982806144134827	0.974779000590425	0.960157941569022	0.970064712843820	0.952797045766398	0.985084400632284	0.971148754759563	0.983139008180502	0.938159272641384	0.971055853429321	0.935956565197856	0.952306235029017	0.980587412897511	0.940279744414050	0.988726444575316	0.970812437950434	0.793789171305407
0.962473564672759	0.966349518208896	0.982633574806900	0.978579182413061	0.956404073956416	0.985250883792039	0.936281342743857	0.991341182637614	0.966567195671375	0.957076194032019	0.958535648305508	0.960003535031184	0.940030827436592	0.966032918917102	0.934591720531816	0.982692113517589	0.974786291546647	0.960092303875275	0.970052760234360	0.952841100070732	0.984901104775192	0.971058821576080	0.983094200240386	0.938068770951826	0.970972118432064	0.935997059913563	0.952219051880281	0.980494162901440	0.940288795623967	0.988637244921295	0.970697223983424	0.793834405180859
0.962458185393996	0.966385474053604	0.982678873749804	0.978504407588064	0.956367477421967	0.985195297209651	0.936261916609471	0.991309459461180	0.966613492920110	0.957083083066946	0.958559476479192	0.960007104543521	0.940048103329663	0.965967181113467	0.934533682512864	0.982539991943713	0.974687574633281	0.960143391021330	0.969938611751176	0.952828750783404	0.984679454463909	0.970992036016296	0.982998674615730	0.938059207974202	0.970920246663532	0.936061095184412	0.952186891991571	0.980306162556439	0.940206751140402	0.988542299238337	0.970610978610249	0.793692399617712
0.962393813429562	0.966348536842180	0.982632709866562	0.978415005338300	0.956435679063792	0.985102475632491	0.936278057595723	0.991313318962457	0.966519137224310	0.957109618999182	0.958585024245652	0.959889199425718	0.940107947609590	0.965943903984783	0.934589523217356	0.982505767224374	0.974595265007082	0.960177521778235	0.969892931186469	0.952893330092070	0.984458951410538	0.970795694783992	0.982933316195281	0.938069711047151	0.970965946645758	0.936003976971347	0.952236762414574	0.980079180378019	0.940291501318475	0.988590695926304	0.970526075979182	0.793529636496480
0.962452496119711	0.966390527094447	0.982543996611604	0.978235627738375	0.956497068998549	0.984895375930199	0.936276459211580	0.991233038208544	0.966405161709890	0.957075160878348	0.958561059958831	0.959838528506242	0.940128806385085	0.965917463363701	0.934548944352897	0.982497253219647	0.974572251606374	0.960179312594950	0.969884524790647	0.952876124514440	0.984481895466331	0.970673954522112	0.982918634023942	0.938137357846728	0.971054139594170	0.935891578559214	0.952267521428076	0.980003044558865	0.940222990948798	0.988624066807326	0.970520617989512	0.793455405617387
0.962502178187620	0.966465595849057	0.982508457094095	0.978187197729824	0.956432157765002	0.984815639847487	0.936163968110180	0.991247266651171	0.966274818438499	0.957139192305987	0.958489107054758	0.959875969258814	0.940061431491941	0.965825881508925	0.934639624667639	0.982458496219958	0.974422312374815	0.960110251378128	0.969852445110789	0.952888162535216	0.984500668770665	0.970771744107417	0.982856422740445	0.938246981884261	0.970923749331490	0.935875026208820	0.952245166727231	0.980129253556509	0.940187357353212	0.988771794612124	0.970350640567743	0.793454148532370
0.962587490096763	0.966523774745963	0.982456190625651	0.978063729852260	0.956305815342428	0.984573630298722	0.936032156346599	0.991246391635227	0.966110848820739	0.957102990943362	0.958437753310563	0.959861836484187	0.939938273554711	0.965820534484358	0.934645396142639	0.982512745191136	0.974313201618949	0.960020698358015	0.969788605512822	0.952832413820538	0.984451723910920	0.970815826290789	0.982803176006756	0.938357267362197	0.970848653748320	0.935846487367247	0.952175036718738	0.980286634355370	0.940189769311161	0.988777130557378	0.970216604239106	0.793406603976890
0.962673326217536	0.966493027025333	0.982401108512356	0.978012656120787	0.956253567413116	0.984590361769012	0.935907222789854	0.991195417678225	0.966101125349543	0.957035421428633	0.958413607702051	0.959745763750742	0.939880704824583	0.965783485843351	0.934613343996907	0.982443382403954	0.974175196120152	0.959905007514393	0.969792807912065	0.952742225117885	0.984488010142387	0.970931900116433	0.982708367339363	0.938333444466884	0.970897619770752	0.935728715998340	0.952128348392473	0.980342376962797	0.940175244367109	0.988759396402579	0.970086121299587	0.793285132610402
0.962672854991921	0.966527114684886	0.982374956222506	0.977991337588320	0.956306952128566	0.984527243171610	0.935940216652404	0.991155192554839	0.966089594897243	0.956880967513512	0.958477048378553	0.959637826778738	0.939917663310804	0.965693638277871	0.934477597129332	0.982451679450132	0.973972605387569	0.959739014239295	0.969860620064612	0.952548891455178	0.984527109131676	0.971038078898834	0.982566093991993	0.938451391571135	0.970877938328373	0.935675635886999	0.952160639135136	0.980264858476641	0.940119395086407	0.988754949529637	0.970153709233937	0.793213724738857
0.962633576186170	0.966481835510701	0.982466751728136	0.978070787663184	0.956265366429183	0.984643596365872	0.935983785421576	0.991124560944853	0.965967704343510	0.956752530107089	0.958517242213430	0.959566679818187	0.939852130033091	0.965519298066442	0.934362420672443	0.982324331090783	0.973844424945911	0.959629164070299	0.969919502399771	0.952456799731539	0.984591779733104	0.971116615052937	0.982552802180502	0.938484577190972	0.970845802557598	0.935700243026747	0.952035937851552	0.980222283629699	0.940021449877644	0.988682432081531	0.970207148873958	0.793093383849265
0.962636219877486	0.966564858392048	0.982620959313973	0.978141180802656	0.956159157951428	0.984713967723240	0.935983671465045	0.991188703039511	0.965934767312497	0.956651202253950	0.958521911085346	0.959566713043211	0.939777360713859	0.965500373174381	0.934201442508083	0.982186140496673	0.973781127180434	0.959508352502602	0.969894660401580	0.952372240672463	0.984664298344251	0.971243783597039	0.982545133323774	0.938455955412020	0.970785858441485	0.935876260768568	0.951923832971423	0.980272911587003	0.939837059030636	0.988506047052936	0.970357746090366	0.792945473368113
0.962624750226615	0.966580013456663	0.982684666813684	0.978119900427163	0.956115867084662	0.984734412948658	0.935949317655361	0.991254687471154	0.965880245518894	0.956667508219609	0.958472424421509	0.959565875842788	0.939783292398794	0.965608742193431	0.934185702331604	0.982135030302228	0.973708787578699	0.959414414402588	0.969935592933928	0.952376145694838	0.984732238895934	0.971254194396564	0.982491649243064	0.938396488782280	0.970831217313319	0.936028507191031	0.951900143820100	0.980262338551717	0.939844950106557	0.988416974602338	0.970290182223918	0.792886906496596
0.962655694109897	0.966632004586313	0.982707695816932	0.978109704618502	0.956072146718412	0.984756658254860	0.935926970602289	0.991258465615676	0.965785943274285	0.956598395264007	0.958435461094113	0.959544040191899	0.939768021076245	0.965643627762899	0.934049053723942	0.981985594106009	0.973727751638997	0.959415521372158	0.969902776391486	0.952268330146259	0.984802643353448	0.971227873598823	0.982489871754325	0.938360489372280	0.970875252984038	0.936149592707090	0.951874169647296	0.980212481835162	0.939708327445512	0.988282198390629	0.970252665403044	0.792885087663622
0.962584014572781	0.966633437698556	0.982577148481765	0.978207836493884	0.956043890930215	0.984903329608558	0.935929595779847	0.991349222519245	0.965747431907193	0.956560982044566	0.958471621497665	0.959570323244531	0.939703858802393	0.965490439367658	0.934052359640058	0.981899023325238	0.973648467878492	0.959414607330245	0.969911374341006	0.952225402586043	0.984838056950150	0.971299510020154	0.982422398415231	0.938289502890344	0.970728671911768	0.936200537723432	0.951815228959325	0.980143724396293	0.939650433959492	0.988245937329234	0.970210942186669	0.793009708543051
0.962532440930616	0.966671183179902	0.982437666544629	0.978159450160878	0.956060869712970	0.984755319917051	0.935808882469228	0.991320730487282	0.965717086898069	0.956585625116739	0.958474680542140	0.959639845779714	0.939688195494455	0.965528572806624	0.934048777916607	0.981956177952635	0.973681032967161	0.959360716666224	0.969933783474820	0.952297725663740	0.984864894654689	0.971296557192039	0.982500783687141	0.938228671952249	0.970699236021219	0.936263173238783	0.951830374924716	0.980165116494111	0.939711345643327	0.988257361219774	0.970181877056247	0.793150860219252
0.962492460478196	0.966613214097155	0.982390824306224	0.978210544763013	0.956128571011260	0.984813609403349	0.935794560554867	0.991400950795274	0.965832365399906	0.956690640570498	0.958431226312971	0.959774127654560	0.939720538614070	0.965583348030672	0.934115097735167	0.982035193675421	0.973729578455390	0.959425098963594	0.969907880158285	0.952427794305841	0.984965983482256	0.971341107954324	0.982584291343332	0.938208943928602	0.970804089714746	0.936285800944041	0.951891354981919	0.980216819818702	0.939781580850004	0.988298936861450	0.970105303937838	0.793172269497205
0.962442294177979	0.966578391258051	0.982313601402640	0.978204073721362	0.956124304069891	0.984739863409013	0.935882401231220	0.991502871317911	0.966001852509900	0.956789556122672	0.958405111104648	0.959783001926250	0.939749462896446	0.965636886041813	0.934185234132753	0.982237530021055	0.973745111128690	0.959394636269396	0.969907282534026	0.952499765798037	0.985096023856069	0.971382453188022	0.982622594150016	0.938263649340609	0.970760951564675	0.936346421285142	0.951909730214215	0.980304832008924	0.939838803213359	0.988358125819344	0.970102745453733	0.793183262653214
0.962371856974798	0.966453290181862	0.982257625478415	0.978239737507107	0.956067725810669	0.984825900025782	0.935846624464013	0.991539547085022	0.965995134599565	0.956806365584516	0.958364688933410	0.959721811037465	0.939659994709501	0.965584865818427	0.934187411682317	0.982282745772471	0.973752673145496	0.959364117978651	0.969877835829470	0.952531939227153	0.985097236175867	0.971319906055363	0.982597599485328	0.938190025041314	0.970716849319853	0.936375653432496	0.951820968660151	0.980279591691811	0.939890766223855	0.988454491972672	0.969984442632489	0.793167640972737
0.962200017634356	0.966517291460375	0.982332373389844	0.978229439241225	0.956045570435832	0.984871347151312	0.935768773517471	0.991594960190002	0.966009214934736	0.956800590040115	0.958352688110789	0.959687364963085	0.939635077365767	0.965641122656676	0.934162427978004	0.982294530701212	0.973691824545547	0.959459920576191	0.969782886277334	0.952488506506404	0.985008417899627	0.971233181251703	0.982552763490260	0.938164075851598	0.970685497760961	0.936385194417181	0.951809845426209	0.980212233601246	0.939834586871903	0.988498437783301	0.969961554840176	0.793053279770212
0.962013419629825	0.966544459300692	0.982294046137437	0.978254135399265	0.956072751805629	0.984948188347309	0.935747815679561	0.991653221120472	0.965972496830513	0.956894430852692	0.958346188922982	0.959573732865843	0.939623353766061	0.965687431179275	0.934227278923048	0.982341870296180	0.973717760395664	0.959596221068043	0.969772651490637	0.952574776464382	0.984925174396583	0.971030916299878	0.982540847790006	0.938099106126861	0.970730730562666	0.936317570843738	0.951865596389019	0.980079546105504	0.939940492680723	0.988598879912316	0.969954793014113	0.792919117623403
0.961999752065653	0.966595553316705	0.982207193185482	0.978196870243207	0.956090978650880	0.984926188501735	0.935776503294319	0.991597188263312	0.966013560332713	0.956950634641223	0.958317937789632	0.959600485305307	0.939653976702563	0.965694275942225	0.934191044829693	0.982318653220437	0.973843451825015	0.959732370063283	0.969821621294230	0.952637429755936	0.985028110367710	0.970929798706101	0.982598227858702	0.938123568541445	0.970815242025849	0.936275737974017	0.951863414530217	0.980060367884490	0.939841420127801	0.988624702631969	0.970048291848349	0.792882444035556
0.962023646694906	0.966599191864277	0.982210537106368	0.978262801696275	0.956089573811913	0.985056526563111	0.935797092933173	0.991664098433314	0.966076481885769	0.957032893031451	0.958247706037095	0.959700165693415	0.939640175148782	0.965632039307292	0.934292174499296	0.982246593055526	0.973861531432651	0.959771452856563	0.969860026286884	0.952684406066325	0.985063376768707	0.970986408342376	0.982636912618203	0.938237528261806	0.970716542576634	0.936342031039413	0.951858501185225	0.980203595904998	0.939822079697493	0.988717894558931	0.970030349650446	0.792931753806457
0.962067911713146	0.966607292614111	0.982247381672667	0.978178819237678	0.956072883432231	0.984967893508088	0.935780455491557	0.991726025928069	0.966094486930171	0.957003977749996	0.958238320243889	0.959736626992379	0.939573231925928	0.965681078006995	0.934352371520539	0.982242795656875	0.973940372932842	0.959768236916842	0.969844325710203	0.952650809784782	0.985018542628391	0.970952150118178	0.982736515142417	0.938345329261264	0.970691336950414	0.936452845879890	0.951879349142000	0.980278657432633	0.939919916202143	0.988692536466810	0.970012876110347	0.792953764212339
0.962086796253522	0.966504498846009	0.982248273069697	0.978091382052735	0.956098672904924	0.984983905939980	0.935783000464445	0.991677126064676	0.966229343968614	0.956926785122095	0.958279285947255	0.959684829502305	0.939603077153221	0.965730777547293	0.934391222324266	0.982182750872464	0.973987684648448	0.959760319523269	0.969818904375937	0.952609668526963	0.985040467948394	0.970965119775831	0.982815938191506	0.938328226746861	0.970804029057402	0.936478989346560	0.951914713465139	0.980254746163124	0.939981540101370	0.988656408514431	0.969983533649240	0.792870379097470
0.962029085335402	0.966401486735801	0.982281423358948	0.977993707569443	0.956150170972595	0.984907006357423	0.935908903249135	0.991609574330617	0.966289537352192	0.956800603758067	0.958349492820973	0.959698473798078	0.939663368636223	0.965740585910218	0.934351943588733	0.982295438043909	0.973932630368529	0.959706913432628	0.969835867464384	0.952458833981322	0.985048534357516	0.970969273942715	0.982840300439716	0.938385244428847	0.970808022185711	0.936541524031040	0.951968946963428	0.980207420791204	0.940014174830696	0.988643602112292	0.970088781954041	0.792805750263465
0.961943632843237	0.966234287124036	0.982365296858419	0.977982286411854	0.956099596511979	0.984981770270845	0.935998172424811	0.991513384498880	0.966233608936261	0.956760607708000	0.958376707807980	0.959738153521567	0.939592643640795	0.965674800811617	0.934351651717876	0.982259766201008	0.973891498174085	0.959667581461320	0.969811908009845	0.952444749928378	0.985067934659527	0.970987956004215	0.982946126185237	0.938351653108838	0.970767302773337	0.936630919223004	0.951858334709334	0.980197250313652	0.940032150591601	0.988572033296836	0.970100746297186	0.792702466690855
0.961903823439445	0.966249159960916	0.982500977193348	0.977997009696921	0.956025628638792	0.984970968343098	0.935990663891770	0.991514325905061	0.966216668251332	0.956712503958907	0.958409008566211	0.959877036403395	0.939510715018352	0.965677450320900	0.934242199036394	0.982262381161255	0.973862882666058	0.959563456586382	0.969733241207987	0.952428931331528	0.985088773713392	0.971060583678267	0.983077701550922	0.938304617659500	0.970694894108759	0.936821310039677	0.951786076237589	0.980287362483996	0.939906017177679	0.988429696848985	0.970171281077768	0.792498086388509
0.961844627453516	0.966272140535668	0.982521168722655	0.977953593579455	0.956011591955360	0.984939809088884	0.936022737465272	0.991538343492375	0.966143556131217	0.956677806253034	0.958384149265049	0.959998186180561	0.939498744032822	0.965781566832563	0.934264848342300	0.982348441103019	0.973769695725625	0.959512881977619	0.969766847237186	0.952420835901354	0.985103546785303	0.971022358193501	0.983131358236809	0.938281658276211	0.970735944648534	0.936886672532231	0.951811788392887	0.980306349046959	0.939952476731424	0.988395375382304	0.970073881518006	0.792348232538671
0.961855711908590	0.966361102242856	0.982459762509370	0.977949441397800	0.955973654180656	0.984957241679718	0.936018931244885	0.991552524673268	0.966066928651529	0.956560835528603	0.958351259069917	0.960054221375926	0.939493052053639	0.965750192689786	0.934130621068074	0.982217482189084	0.973779944398546	0.959536202192602	0.969776698103920	0.952283239039919	0.985090936252771	0.970980633861236	0.983201461803629	0.938246820021865	0.970768791072285	0.936870873097105	0.951765204012221	0.980293639367130	0.939831316403355	0.988286490083680	0.970025804655334	0.792227416197233
0.961768597343581	0.966377294665917	0.982299223093929	0.978052484653624	0.955899340546255	0.985082844247278	0.936033538009054	0.991658064860100	0.966073575330717	0.956498332359110	0.958421925333331	0.960091881832968	0.939437235640903	0.965562533858899	0.934105441768442	0.982129727287977	0.973730040419833	0.959534518294504	0.969856719371394	0.952214405478493	0.985054379707077	0.971037613989512	0.983126506669300	0.938149072876909	0.970613028540326	0.936786017953544	0.951679035421536	0.980228536654049	0.939743536285504	0.988273686963869	0.970032355002030	0.792235657567267
0.961725941817176	0.966387697195336	0.982154614871478	0.978002119942528	0.955910435447105	0.984923202022491	0.935907690628877	0.991633519092874	0.966039604679986	0.956458199895912	0.958438610204636	0.960109808804986	0.939423551678424	0.965563781732227	0.934080174145228	0.982118399394075	0.973836584666274	0.959418842336983	0.969898542040481	0.952222673854772	0.984988428438063	0.970939976512697	0.983131089798575	0.938039499350664	0.970577737838473	0.936793430944387	0.951683245872855	0.980223137084769	0.939799488347149	0.988313295404253	0.970080233591019	0.792305458224234
0.961696294630984	0.966291898939876	0.982059317118130	0.978036749045419	0.955975908500147	0.984902492116845	0.935890638635945	0.991541743351151	0.966150663647212	0.956441205264921	0.958413543540863	0.960166191971678	0.939521628245633	0.965651729591355	0.934160445306341	0.982117411007597	0.973969644417082	0.959374090233027	0.969912723818171	0.952222105290992	0.984957156085790	0.970823081692186	0.983157614957415	0.937945542892416	0.970652538976319	0.936816054454739	0.951757190116573	0.980193666881305	0.939874256947905	0.988299970937951	0.970051517468255	0.792301078742322
0.961712070411576	0.966218554907911	0.981939461917091	0.977997674638756	0.955986548054615	0.984782546633200	0.936022420844710	0.991460602474142	0.966307528725363	0.956443640345794	0.958390493231745	0.960160282961165	0.939600244414564	0.965665744335928	0.934223367080903	0.982199340730334	0.974075817489582	0.959227744331363	0.969921322875103	0.952200411872503	0.984959641175668	0.970750791660641	0.983209125944788	0.937917905018089	0.970585038898952	0.936849716248084	0.951820266583892	0.980197178206681	0.939918482976044	0.988251664333331	0.970078863788484	0.792309121629344
0.961717224149348	0.966134835814902	0.981867859562625	0.977991532811392	0.955913355917430	0.984817752873342	0.936006453982805	0.991368858250463	0.966277172339255	0.956475729720512	0.958319194013904	0.960152196253824	0.939557687192091	0.965503970720203	0.934258740009541	0.982058000699830	0.974113852571022	0.959088283050295	0.969870167691158	0.952238898646445	0.984831061691043	0.970654619673763	0.983162657088422	0.937767147765160	0.970518555658779	0.936891696653349	0.951759851442088	0.980114863327098	0.939935357386344	0.988091321270917	0.969983285514935	0.792270275589450
0.961667899472491	0.966203814614538	0.981941858637875	0.977964699468220	0.955912074615477	0.984814108271867	0.935977470614562	0.991348822987726	0.966337508111434	0.956473814385370	0.958352365659134	0.960196342199016	0.939612908655869	0.965439938449612	0.934277011706684	0.981879293350676	0.974054704949638	0.959133633012813	0.969742976818482	0.952212313337985	0.984674513417418	0.970624749214817	0.983082992548594	0.937698670353149	0.970468098644469	0.936967033040612	0.951788598816688	0.979984695018492	0.939903744381460	0.987960382128798	0.969938429741176	0.792063967743802
0.961563386338096	0.966181323137399	0.981912775617356	0.977913892391421	0.955988532451693	0.984808327987389	0.935979462424296	0.991353085265283	0.966282790924298	0.956494706727598	0.958389676782616	0.960153995146618	0.939667927878297	0.965440546873073	0.934374484833238	0.981848470197202	0.974023341020050	0.959207910218100	0.969697617512941	0.952247657548226	0.984502379360321	0.970467424522771	0.983032173116755	0.937680354543205	0.970510842160916	0.936949951114840	0.951858103161637	0.979847424032547	0.940019860343184	0.987976250838758	0.969898298575698	0.791859209107918
0.961581267226614	0.966209560968990	0.981802188284831	0.977811817394530	0.956018473351840	0.984686065013587	0.935949153438130	0.991264163699726	0.966213677969853	0.956454709988061	0.958406601588832	0.960184213060635	0.939672125127460	0.965477864830052	0.934333210162420	0.981832491458792	0.974061397643633	0.959283922871605	0.969667626322692	0.952214231341414	0.984516953645662	0.970390868910669	0.983069929892261	0.937754563398587	0.970588815813973	0.936871051158005	0.951862823686491	0.979883616183409	0.939934848280114	0.988020907638076	0.969926979211062	0.791802100632124
0.961588205646399	0.966271930298841	0.981738244159550	0.977816660057212	0.955966328933599	0.984662084087416	0.935857632352682	0.991239539821006	0.966136829963540	0.956518748540886	0.958394622740134	0.960259637460361	0.939608136696731	0.965423182704726	0.934414748551980	0.981782585285147	0.973938654237498	0.959278478434597	0.969620027646651	0.952223831376656	0.984488557081803	0.970532647966095	0.983067861647980	0.937880437878673	0.970456747280669	0.936851150737384	0.951825516226531	0.980107345177572	0.939902246822069	0.988180530797522	0.969777443641188	0.791860833786871
0.961641506907293	0.966332311041329	0.981662469924449	0.977732347010167	0.955842399939048	0.984441512944003	0.935726501847802	0.991202623897469	0.966016234780465	0.956477699402696	0.958392873662058	0.960273311864446	0.939485306180970	0.965453047762485	0.934423545250472	0.981828744967164	0.973876809547209	0.959257534151553	0.969524472550832	0.952174407284188	0.984411826299930	0.970634584375319	0.983047293779085	0.937997931843880	0.970402906382210	0.936821206808038	0.951748814320283	0.980335304272334	0.939898408828459	0.988200686775396	0.969641820873469	0.791926968441409
0.961719344311276	0.966300906065765	0.981570555312703	0.977706005489282	0.955786346901355	0.984457857106330	0.935597583390267	0.991109373589287	0.966022594905080	0.956401955512336	0.958438273525420	0.960170817874265	0.939459483117669	0.965436401339941	0.934419161284976	0.981785031239508	0.973760832361998	0.959244888624111	0.969453801969878	0.952097084209015	0.984435526562201	0.970793709827369	0.982934130221926	0.937986839955772	0.970465961817715	0.936674545619592	0.951696636818832	0.980455275249571	0.939902662108972	0.988190869741751	0.969526768162227	0.791915964814025
0.961713992466401	0.966311277424694	0.981485232889644	0.977699187696740	0.955854787153856	0.984423187646339	0.935606371530632	0.991054832209226	0.966009065996697	0.956250989058137	0.958550453074073	0.960070027961645	0.939527423273103	0.965363016850380	0.934338444113722	0.981878736183015	0.973570572635921	0.959190792274404	0.969445526287050	0.951926329768364	0.984487756590296	0.970901491196734	0.982752276283507	0.938114638412412	0.970442116141387	0.936565137089258	0.951737470141806	0.980425258210709	0.939891799055967	0.988201497510661	0.969595439732660	0.791943123388243
0.961664811169419	0.966235652207105	0.981542663537154	0.977801044229427	0.955853599647186	0.984569340744685	0.935629065747814	0.990992502735929	0.965871594356940	0.956151018398278	0.958633409114417	0.960011529486582	0.939509481413169	0.965228889649118	0.934267766675181	0.981829082189659	0.973454647648094	0.959211513022484	0.969421779616436	0.951866399213106	0.984577402514536	0.970984543679878	0.982702334777192	0.938140205763752	0.970406650344651	0.936515464288492	0.951650720506757	0.980450987873845	0.939865864545112	0.988165343199808	0.969663911596505	0.791931170698664
0.961673499942670	0.966295217911856	0.981657635603952	0.977908834678458	0.955812817940402	0.984666498456234	0.935601996737562	0.991037552297139	0.965801325842508	0.956051219528025	0.958665188402501	0.960023559013813	0.939468844746487	0.965245201672914	0.934164120398734	0.981763282950229	0.973403481748188	0.959217406501375	0.969339350374346	0.951797624544903	0.984709422220765	0.971081784439781	0.982677342343391	0.938125310082681	0.970366836488723	0.936576735534764	0.951607925126631	0.980572828496931	0.939766467093051	0.988035969412786	0.969826955364428	0.791870321647276
0.961663938114029	0.966299763830382	0.981675608962348	0.977931797080409	0.955849649831638	0.984715539439701	0.935543933165838	0.991124470447504	0.965695692899489	0.956039267168037	0.958631066001104	0.960009742622982	0.939491712427539	0.965409082378619	0.934224638754985	0.981762444522753	0.973319457377371	0.959211380867970	0.969364250549383	0.951795319111686	0.984823425688159	0.971072198101946	0.982596836332550	0.938099878040155	0.970446895767598	0.936632117892745	0.951656000091818	0.980629215600708	0.939864529793656	0.988002913761348	0.969799217967714	0.791862826236730
0.961730251366253	0.966337788875372	0.981666113443152	0.977923834735387	0.955867876579021	0.984763450628186	0.935512370511243	0.991167082632068	0.965534388054506	0.955958320845192	0.958610428422520	0.959970909515437	0.939520319642665	0.965472498347692	0.934159413997124	0.981651067693773	0.973324230244123	0.959293249418267	0.969347699761937	0.951678510953746	0.984908342906485	0.971025119986568	0.982554316696450	0.938102903957811	0.970526935975840	0.936648694733623	0.951678906351124	0.980623072778466	0.939814638982194	0.987915285443246	0.969808532161165	0.791856860022034
0.961727378834821	0.966354015035307	0.981510392044976	0.978026187086837	0.955898304509215	0.984893774148980	0.935515115303220	0.991297583173539	0.965464435406847	0.955906587207843	0.958645185311824	0.959994011988902	0.939520800545865	0.965334724473038	0.934230675483535	0.981597919938388	0.973220665789494	0.959344025503139	0.969402907942895	0.951622538908819	0.984892711580321	0.971077350334107	0.982410980629877	0.938082777549795	0.970423586081487	0.936591561329216	0.951684709696330	0.980535984843324	0.939833796615024	0.987946517380754	0.969822092010994	0.791942724689501
0.961777763984846	0.966417014844407	0.981350911631864	0.977973986911954	0.956000028982797	0.984742260873535	0.935369063660132	0.991263025778802	0.965398813640123	0.955892517949885	0.958669963787141	0.960018186820537	0.939589357424868	0.965337843696195	0.934300986799452	0.981653307493241	0.973219173630802	0.959306857638363	0.969466953881906	0.951649883961827	0.984829171752964	0.971067947428338	0.982403562401149	0.938086829621140	0.970432415327189	0.936577421676601	0.951799673733040	0.980499575177270	0.939980388662777	0.987985515641484	0.969849414746985	0.792056950684509
0.961848251215153	0.966381148372195	0.981288766265648	0.978025678389001	0.956148975315773	0.984802346249626	0.935355538173885	0.991277962784622	0.965473810574216	0.955952231635215	0.958644269592518	0.960080353365823	0.939728492836579	0.965339455926367	0.934436368492378	0.981701760671395	0.973261145875708	0.959379736657706	0.969457736542011	0.951733379425336	0.984828563044452	0.971106568259131	0.982392847268361	0.938108507295734	0.970604099060731	0.936556614770304	0.951975139896126	0.980480788525515	0.940159585799650	0.988004944994439	0.969833106729011	0.792054959673752
0.961925325686763	0.966370518259404	0.981210490065705	0.978008116696866	0.956227092810543	0.984729770474266	0.935464949626879	0.991300397519810	0.965590569511242	0.955998036328908	0.958645974448886	0.960039441328155	0.939836031576953	0.965322293768356	0.934548722462356	0.981856132920068	0.973276134314040	0.959370633847413	0.969480236429533	0.951757542678672	0.984865661835837	0.971133124311736	0.982336795931034	0.938200226388355	0.970611810447503	0.936560697163403	0.952084661266626	0.980483798730284	0.940286224572538	0.988040615829109	0.969882303409788	0.792037919334482
0.961959848849510	0.966278832994791	0.981184494721416	0.978002562070973	0.956225761791505	0.984791860448721	0.935464937533655	0.991268540028990	0.965524457064372	0.955988509273104	0.958635099758571	0.959954124354576	0.939781954080058	0.965201259764935	0.934565089522747	0.981827791764328	0.973282173512043	0.959362075439043	0.969492099366021	0.951763627847940	0.984809134281129	0.971017524497964	0.982220361468586	0.938158383988565	0.970606260092709	0.936568910377717	0.952053651612864	0.980379230575020	0.940358978874212	0.988089855327750	0.969807707146803	0.791986767901835
0.961869606045377	0.966349014175713	0.981289037306073	0.977978922227700	0.956240059980547	0.984792312286306	0.935417539480060	0.991274130182406	0.965506927910220	0.955964174799901	0.958627708816899	0.959895113704219	0.939786723238320	0.965234466748419	0.934544540931349	0.981800552158444	0.973217196944412	0.959442366673214	0.969431826150934	0.951710795527774	0.984731940945691	0.970906696751451	0.982111861262217	0.938148874644134	0.970625794262010	0.936570814897958	0.952081677194263	0.980243094166650	0.940313273091867	0.988093754847178	0.969826787641805	0.791839646805574
0.961727057328115	0.966382467418118	0.981305132478809	0.977989047920764	0.956308793883395	0.984805656992464	0.935409411517869	0.991277134497998	0.965466953576025	0.956053111377315	0.958617458039531	0.959751466318360	0.939809991025230	0.965269243059561	0.934622724736977	0.981839843593488	0.973221487912841	0.959550498233008	0.969424058199443	0.951803353949052	0.984666221341630	0.970699908831473	0.982049570969562	0.938077353190398	0.970704249050476	0.936501931172084	0.952173674465126	0.980068059498496	0.940427212658549	0.988166514739160	0.969806832699591	0.791628439334745
0.961719768636019	0.966465780369345	0.981295229229919	0.977928266818678	0.956325092087474	0.984733016430424	0.935427703497368	0.991144065577949	0.965539009663368	0.956119522312893	0.958581043401193	0.959770554753149	0.939860445799933	0.965276626014128	0.934577155976953	0.981827606510394	0.973341183292878	0.959661288037764	0.969462909216196	0.951884871569273	0.984765641911638	0.970561326038813	0.982078409468449	0.938067929862436	0.970808709936887	0.936457781167022	0.952190254418296	0.979990192972030	0.940303583618604	0.988156454905985	0.969862970953046	0.791526724530144
0.961708148175922	0.966526613217435	0.981370320753159	0.977987373578943	0.956305310778730	0.984829201737528	0.935431213482317	0.991130246098047	0.965639223034084	0.956268474201817	0.958495059409298	0.959881003667102	0.939853318007792	0.965225200404595	0.934650323594186	0.981751242408935	0.973354614337292	0.959688395979223	0.969491581544214	0.951976132386957	0.984745122896406	0.970561728741923	0.982090164224577	0.938135448070287	0.970717557754436	0.936536101740422	0.952174077571865	0.980065438508511	0.940247997431125	0.988226386085274	0.969819680539826	0.791542335519650
0.961715568289642	0.966558831745940	0.981477758430714	0.977893406574183	0.956274994198159	0.984699687268758	0.935391377828031	0.991117038129099	0.965666256484363	0.956284588887210	0.958433759695056	0.959934704057410	0.939796048226195	0.965308325778434	0.934677756864759	0.981751302052799	0.973456318121908	0.959692054340526	0.969448224095771	0.951984142808646	0.984654567151924	0.970495543818031	0.982135258982244	0.938184443080849	0.970712818695019	0.936674972018282	0.952177898963035	0.980081709139275	0.940283074187627	0.988194682343118	0.969793882433882	0.791546145581819
0.961757462751841	0.966477043779513	0.981559760081718	0.977797120545143	0.956305603664119	0.984689435572561	0.935354445093736	0.991020986362317	0.965790165472953	0.956257719771934	0.958431147427969	0.959917005533856	0.939824686893722	0.965395996709688	0.934738659110574	0.981677339433891	0.973560113384281	0.959670117635292	0.969411077942455	0.951994653841848	0.984635709786683	0.970499000192917	0.982173758061038	0.938131092384985	0.970865668042116	0.936752523024152	0.952228498131807	0.980036614525726	0.940324905286394	0.988159473236925	0.969753044414671	0.791468806747190
0.961723867840210	0.966406953908315	0.981660016406835	0.977706937736351	0.956366601601510	0.984605631337790	0.935480644213441	0.990953135688002	0.965817590682558	0.956161226579182	0.958482166554838	0.959970521581410	0.939904905330493	0.965441630287291	0.934699185914333	0.981766304060464	0.973561852293870	0.959598758835611	0.969414333229574	0.951879931867543	0.984606378194465	0.970510704020568	0.982169799549961	0.938157270235614	0.970900446297155	0.936871319523468	0.952303719997564	0.979958762049565	0.940340066465025	0.988142297788644	0.969843470538416	0.791434661665479
0.961635644232578	0.966249593594899	0.981818252879185	0.977722375992682	0.956341067970505	0.984668840863312	0.935589271765885	0.990875576349588	0.965745330231754	0.956153764444911	0.958508497460956	0.960021070200711	0.939846871890831	0.965397369024771	0.934670121240943	0.981699068591396	0.973561940116883	0.959522721614486	0.969391901242944	0.951901012839039	0.984577582169148	0.970539687125218	0.982254986979562	0.938116521221973	0.970904916864592	0.936994264684316	0.952196982632248	0.979908822816769	0.940320706474031	0.988089807843232	0.969861313109561	0.791363858977725
0.961597126785842	0.966274336508908	0.982012310630583	0.977738330134555	0.956265772320011	0.984647697811558	0.935596872303802	0.990898631653510	0.965677578484786	0.956106894840445	0.958536160608499	0.960154982055819	0.939751851213016	0.965384399685696	0.934521929087983	0.981654176601795	0.973529687615591	0.959374577097909	0.969353023967368	0.951878783645038	0.984571534387191	0.970611807610377	0.982365916491024	0.938088941039264	0.970857501196144	0.937213546194852	0.952119042547685	0.979987653996706	0.940149962725267	0.987969543331128	0.969949299044058	0.791194687526442
0.961562037045908	0.966274600021316	0.982067118906637	0.977715695554789	0.956233477009665	0.984594736856072	0.935622248134779	0.990949535365514	0.965555109155681	0.956045088164714	0.958512931594726	0.960246231849759	0.939692088799338	0.965457613861173	0.934510840091399	0.981678040543931	0.973406544327418	0.959273977346488	0.969409192551732	0.951840037700374	0.984553275793302	0.970568460035770	0.982391570922524	0.938070445548296	0.970913666100001	0.937264657802985	0.952109248016541	0.980018793579958	0.940168207690105	0.987923185737324	0.969860658201272	0.791066206246642
0.961587896371405	0.966349313307096	0.982062371643792	0.977707475246288	0.956156783843635	0.984562008954425	0.935586790755744	0.990960176720228	0.965431797153366	0.955904227218457	0.958490922833425	0.960234593399783	0.939624208679035	0.965405302102449	0.934336542639102	0.981500154396526	0.973425827059590	0.959262352145540	0.969441432488369	0.951676045945826	0.984484143514755	0.970503642465529	0.982423447867572	0.938020043257304	0.970952464390370	0.937245301143308	0.952009408132188	0.980055094169458	0.940022845428110	0.987793420879438	0.969833854197628	0.790985562764900
0.961506741052837	0.966364914423775	0.981997356857344	0.977814039508591	0.956050160939619	0.984648689561567	0.935570380186304	0.991041870418979	0.965406480854531	0.955836975675439	0.958553374486882	0.960199713010730	0.939502988439594	0.965202102186591	0.934291230693178	0.981387410087785	0.973401716003025	0.959285624797594	0.969560563172076	0.951559243980948	0.984367054517391	0.970544648637368	0.982323188446715	0.937921676263616	0.970814578369920	0.937173127480402	0.951895713508541	0.980039962683726	0.939913947898343	0.987765037764523	0.969863853733884	0.791082945047298
0.961468799137262	0.966377117378445	0.981930343079607	0.977768802384655	0.956044740445462	0.984464278215729	0.935447671657414	0.991006879766144	0.965340543090506	0.955777434776603	0.958596909102855	0.960155309068930	0.939459177009054	0.965206364322842	0.934261949624443	0.981397960847148	0.973540392996001	0.959233716847358	0.969651666606278	0.951527825155597	0.984266880646852	0.970458551727257	0.982310686145444	0.937823296044523	0.970773636353225	0.937177922301834	0.951903362063555	0.980065661588987	0.939958506211744	0.987805783087101	0.969924826645561	0.791277371889942
0.961439651469457	0.966261741479557	0.981894954305166	0.977799485772303	0.956129927284565	0.984464599720667	0.935453373058901	0.990937405597249	0.965476981641515	0.955769958305841	0.958626437427365	0.960177709334397	0.939576909715090	0.965343163092195	0.934376277865435	0.981448568205354	0.973746416783292	0.959271115552182	0.969706132027265	0.951545630610982	0.984245273592043	0.970386818119504	0.982342398273121	0.937779329263409	0.970855847307986	0.937198291677839	0.952010217099452	0.980088867513820	0.940069002442828	0.987814100847462	0.969923836511712	0.791393145057543
0.961472522691376	0.966154082561191	0.981811343139975	0.977761940752791	0.956161823457790	0.984362574739535	0.935602439097632	0.990870257325955	0.965677998434244	0.955779446453708	0.958649721582388	0.960160931858724	0.939673760018522	0.965400156260221	0.934442295624363	0.981586929539871	0.973910649807714	0.959220895260796	0.969749866038146	0.951535191909988	0.984259042849967	0.970359556827725	0.982424001174273	0.937821437908309	0.970779035097308	0.937224546710998	0.952088646832113	0.980147965722362	0.940151439710823	0.987815919240970	0.969991389487650	0.791524386514014
0.961516626119883	0.966022866549825	0.981754970982546	0.977757646525421	0.956114418447780	0.984418830292101	0.935624266154582	0.990761750246335	0.965704452528928	0.955820497420198	0.958611201367423	0.960161891298709	0.939635712536910	0.965277909437931	0.934470538784593	0.981487878350476	0.973966951241022	0.959180674444791	0.969763288712020	0.951573326118192	0.984126730449774	0.970279468780516	0.982402121050376	0.937747820351372	0.970716990498103	0.937293408288273	0.952030546260901	0.980097246159605	0.940199716021693	0.987723058607826	0.969915857271313	0.791609106407857
0.961499043234277	0.966056187624716	0.981824157885154	0.977725509579362	0.956115670385676	0.984413307244898	0.935625320596961	0.990754999126694	0.965789211812783	0.955825084155112	0.958662077890665	0.960217982499496	0.939701354889752	0.965243811684726	0.934449821885459	0.981341614057743	0.973907721273760	0.959261208863284	0.969686105530829	0.951547519952750	0.983962126214378	0.970233316664664	0.982343146381245	0.937745693341822	0.970690038866333	0.937384712514371	0.952033350471397	0.979955685035748	0.940163268628727	0.987616573585152	0.969867595130103	0.791525383314699
0.961444755292726	0.966032969326680	0.981801654803432	0.977668558183015	0.956209632196309	0.984369538887696	0.935674985760282	0.990787651877509	0.965744427651725	0.955850153825136	0.958728096618354	0.960173936238886	0.939800173615344	0.965262981417620	0.934542010663134	0.981295426012807	0.973848204888213	0.959333502310838	0.969661553449936	0.951600477819001	0.983799765966063	0.970077878026999	0.982299303519940	0.937772424766728	0.970757408282946	0.937370710399097	0.952110597752158	0.979766757821793	0.940291244652806	0.987631880415614	0.969816465061597	0.791409208237654
0.961519443829816	0.966092623718849	0.981741350308479	0.977522772126335	0.956284672993986	0.984220595301640	0.935704420319287	0.990733775433852	0.965671973871025	0.955819660000834	0.958737428553083	0.960197232475079	0.939846264634176	0.965261287195889	0.934522113552885	0.981271808041953	0.973852223966223	0.959386011644849	0.969668996452358	0.951586941868091	0.983884911478313	0.969992408358334	0.982306736189036	0.937861982663060	0.970873383822577	0.937295534059462	0.952153097491199	0.979712471324962	0.940252600211741	0.987643557917050	0.969843431595778	0.791387071943781
0.961592475812031	0.966191575097692	0.981718114080849	0.977489358976151	0.956245294493570	0.984190279636374	0.935633422697165	0.990772791911668	0.965593079202437	0.955891791401508	0.958715999256411	0.960302507498694	0.939799766185303	0.965187436172106	0.934639703406042	0.981218081458416	0.973698533773266	0.959375849348988	0.969668731005164	0.951609153461163	0.983934089341470	0.970122156772159	0.982257912136197	0.937986971789807	0.970769475339046	0.937304563209380	0.952144493439795	0.979867073491273	0.940240712756358	0.987778934846899	0.969705831717923	0.791444110307479
[truncated: 16,313 more rows]
