# Supplementary material for: Dynamical Hurst analysis identifies EEG channel differences between PTSD and healthy controls
Source: PLoS One. 2018 Jul 3;13(7):e0199144. doi: 10.1371/journal.pone.0199144 (PMC6029761; doi:10.1371/journal.pone.0199144)
Supplement: S1 Appendix — Zip file containing files: Standard Deviations of Healthy 1 - H3_w3.txtStandard Deviations of Healthy 2 - H4_w3.txtStandard Deviations of Healthy 3 - H5_w3.txtStandard Deviations of Healthy 4 - H6_w3.txtStandard Deviations of Healthy 5 - H7_w3.txtStandard Deviations of Healthy 6 - H12_w3.txtStandard Deviations of PTSD 1 - P1_w3.txtStandard Deviations of PTSD 2 - P2_w3.txtStandard Deviations of PTSD 3 - P8_w3.txtStandard Deviations of PTSD 4 - P9_w3.txtStandard Deviations of PTSD 5 - P10_w3.txtStandard Deviations of PTSD 6 - P11_w3.txtHurst Values of Healthy 1 - Hurst_H3.txtHurst Values of Healthy 2 - Hurst_H4.txtHurst Values of Healthy 3 - Hurst_H5.txtHurst Values of Healthy 4 - Hurst_H6.txtHurst Values of Healthy 5 - Hurst_H7.txtHurst Values of Healthy 6 - Hurst_H12.txtHurst Values of PTSD 1 - Hurst_P1.txtHurst Values of PTSD 2 - Hurst_P2.txtHurst Values of PTSD 3 - Hurst_P8.txtHurst Values of PTSD 4 - Hurst_P9.txtHurst Values of PTSD 5 - Hurst_P10.txtHurst Values of PTSD 6 - Hurst_P11.txtOriginal Data Healthy 1 - H3.txtOriginal Data Healthy 2 - H4.txtOriginal Data Healthy 3 - H5.txtOriginal Data Healthy 4 - H6.txtOriginal Data Healthy 5 - H7.txtOriginal Data Healthy 6 - H12.txtOriginal Data PTSD 1 - P1.txtOriginal Data PTSD 2 - P2.txtOriginal Data PTSD 3 - P8.txtOriginal Data PTSD 4 - P9.txtOriginal Data PTSD 5 - P10.txtOriginal Data PTSD 6 - P11.txt. (ZIP) [file pone.0199144.s001.zip › Hurst_P11.txt]

0.944507739755315	0.857294127441093
0.944454849948154	0.857373404645897
0.944517053905380	0.858608233921052
0.944629941723305	0.858950684995953
0.944653216810866	0.861286647787234
0.944587240375992	0.861614876258532
0.944511844445741	0.861205621375775
0.944495177335248	0.860743437158386
0.944407648609218	0.860789951266088
0.944337764557767	0.860624961732777
0.944316729465344	0.861268002611621
0.944363781430832	0.860382225601712
0.944404477902376	0.860450549281120
0.944406516947136	0.860048421445350
0.944411550602198	0.859787126877346
0.944496065691691	0.859503798701152
0.944533697740384	0.859292288018517
0.944511423995772	0.859025541010797
0.944580369640942	0.860435255169952
0.944713914878158	0.861189779367013
0.944762158236338	0.863846558958346
0.944714119488379	0.864798768716333
0.944714906940861	0.865609274240719
0.944723582311368	0.866024581714112
0.944619711558496	0.865939307089014
0.944507665920600	0.865824896737496
0.944469181576629	0.866340563017578
0.944467469184604	0.865779266741580
0.944476615037335	0.865831671006157
0.944491563703574	0.864912012951799
0.944422141542378	0.864729102682866
0.944368169142507	0.864959302187691
0.944271150773170	0.865532914345797
0.944172251388996	0.866017453484010
0.944225385750042	0.867492890216406
0.944322514602202	0.867826477467712
0.944346583280587	0.869115094314274
0.944301965788854	0.868816924394004
0.944260830861831	0.867788880471155
0.944295366858770	0.866640092056676
0.944221401107064	0.865831487480887
0.944158135962982	0.865690282959785
0.944126055324441	0.865995694732243
0.944101112460398	0.865135288272804
0.944082242249659	0.864881406895014
0.944031476019474	0.864563207391468
0.943996908041059	0.863868801279221
0.944043256247560	0.862742520291601
0.944045060059429	0.861835718194243
0.944037107775550	0.861355413826860
0.944142354365153	0.861638052385504
0.944293018852741	0.861355574443726
0.944386452867810	0.862540393996101
0.944419631743145	0.862966652936726
0.944492764129165	0.862871537621112
0.944540268964879	0.862614240002291
0.944447423452146	0.861667424159156
0.944371797750504	0.861263194758900
0.944399050980929	0.860789592178490
0.944452542329196	0.859858505773134
0.944528806718053	0.859758949280117
0.944591098716999	0.858942706580438
0.944577973235780	0.858338137857119
0.944578447216207	0.858204412800534
0.944513015906308	0.858413768302382
0.944450379637536	0.859125987316337
0.944494587881336	0.860380617577051
0.944572996045736	0.860838485210354
0.944569360795127	0.862391027167951
0.944465476863774	0.862505452247172
0.944388927401267	0.862174935275722
0.944376196674607	0.862001159122340
0.944291290296389	0.861777469468529
0.944200619160919	0.862469661424585
0.944155915205724	0.862908711856354
0.944171895644249	0.862608042105028
0.944201396709663	0.863022490545656
0.944183771201495	0.862977849170435
0.944163484697425	0.862551843729911
0.944208188187686	0.861603033941736
0.944208585770712	0.860598166841225
0.944179122369125	0.860421595597570
0.944242463000743	0.860743009117824
0.944356439480358	0.860309261961987
0.944393241598887	0.861577363816162
0.944350407908520	0.861746203520209
0.944373066902295	0.861516107032152
0.944410050674506	0.861192082046915
0.944358160863930	0.859982506647441
0.944317809826751	0.859850726479872
0.944346518355846	0.859251163424999
0.944390713836692	0.858383419695286
0.944433954930118	0.858520488659417
0.944461716684364	0.857558516726379
0.944403905002666	0.857169986755995
0.944366246341623	0.857250355449622
0.944285107878383	0.857087560191627
0.944215800066985	0.858202118575228
0.944280527702497	0.858989470042938
0.944370787917165	0.858985242199664
0.944387616232846	0.860007026753574
0.944363174739982	0.859815770368024
0.944345799547589	0.858833954511219
0.944413184112923	0.858045701823940
0.944374514681253	0.857110550208725
0.944348435948167	0.858122918654305
0.944365792137168	0.858697694861698
0.944411002048539	0.858992885759769
0.944467896516296	0.860208528446050
0.944477534896728	0.861778756558147
0.944492660845838	0.863189386311381
0.944567096320904	0.864341971619778
0.944577143912416	0.865247916358567
0.944547739186542	0.867696075858074
0.944614237681665	0.869351599840825
0.944719534673722	0.871172416976190
0.944763833320292	0.873554107955299
0.944753475108590	0.875477806322404
0.944786004809464	0.876644291168217
0.944768086641474	0.877917531660465
0.944640055986426	0.878055566923736
0.944542379577040	0.879032996436722
0.944540459641851	0.878847596184695
0.944586987871457	0.878356673409156
0.944655250354880	0.877713426072463
0.944733140604605	0.876663479369162
0.944732233869096	0.875369922913237
0.944749659981477	0.875087074413221
0.944715233595028	0.874847926846919
0.944681724822011	0.876252044086102
0.944759765297871	0.877137050128813
0.944879436777272	0.877954612625945
0.944928695682167	0.878958286746760
0.944884546583025	0.878989352185614
0.944834591972343	0.877719481914811
0.944826107187543	0.876979269247996
0.944757782987270	0.876108849213860
0.944706447244634	0.877016354866958
0.944698599512986	0.876895675952077
0.944755717172917	0.876461958799033
0.944827840685022	0.876406745848154
0.944849072696287	0.876720139688682
0.944877541186167	0.876332856506027
0.944965236257052	0.876277877056006
0.945017901246120	0.875920208139775
0.945019753187093	0.877097946652112
0.945097404728516	0.877776485486039
0.945220216955820	0.878342687078904
0.945271606330898	0.879741017434676
0.945215219631877	0.880148620450626
0.945211289514369	0.879444912497735
0.945202419784855	0.879140340852561
0.945084262251517	0.878351681740992
0.944967227355660	0.878709395704890
0.944926961137873	0.878120266186236
0.944937195875071	0.877524490800885
0.944972398869813	0.877106223303697
0.944999142758783	0.876207712223318
0.944940311103954	0.875577368537477
0.944897322495961	0.875866527934382
0.944820672691708	0.875659209317945
0.944755551504514	0.876781794967764
0.944819278585653	0.877182204138565
0.944904990638230	0.877559817237898
0.944916569372733	0.878231194167128
0.944856145686560	0.877788682909149
0.944792249461275	0.876484246699478
0.944785364666245	0.875992588171607
0.944669009408958	0.875416371909624
0.944564531249913	0.876530995033749
0.944484599962326	0.876655567076811
0.944428608190561	0.876353811486246
0.944389356919400	0.876440812486904
0.944316177033492	0.876549924147069
0.944255273685878	0.875876376352830
0.944274434344780	0.875565240047731
0.944258897407993	0.874732376364707
0.944244204378385	0.875181546477863
0.944330764844154	0.874915634871655
0.944464942452186	0.875213108272032
0.944543995623323	0.876069991291399
0.944565926476410	0.875996406859553
0.944625028037049	0.875173970367373
0.944654420515907	0.875069433963138
0.944547536191569	0.874600859756593
0.944459910761961	0.875242932333684
0.944463250797188	0.875020040216290
0.944506806481998	0.874844006330414
0.944562717472143	0.874442740002812
0.944614480590962	0.873751470973163
0.944592959849360	0.872933951750964
0.944576291173511	0.873789617684301
0.944490054210457	0.873912128208584
0.944417810975129	0.875485258822088
0.944435212517050	0.876217115919300
0.944483843409240	0.877532478253650
0.944463805937651	0.878755047999053
0.944333028869266	0.878875219067753
0.944224349395752	0.877438696824871
0.944171760039288	0.877289720422292
0.944059940603460	0.876342870735027
0.943958459328400	0.877590016788007
0.943892175850919	0.877750935300618
0.943897448640854	0.878576792193302
0.943917160870027	0.878804189407641
0.943884291177559	0.879406507255783
0.943845420288846	0.878658374121052
0.943862919716783	0.879040443234282
0.943851328281245	0.878379522759596
0.943815234118259	0.879020594199338
0.943855253480646	0.878528411770854
0.943942322851419	0.878919727064760
0.943973512069373	0.879500832956522
0.943918719666371	0.879522578229662
0.943936355379930	0.878124905276731
0.943961561919644	0.877830386678584
0.943905216544525	0.876792158011196
0.943873299942421	0.876987502807989
0.943913686242131	0.876300201732376
0.943978910774397	0.876584474393636
0.944038197819201	0.876022004394501
0.944065603339890	0.875536635265616
0.944001285892006	0.874999086101915
0.943941475663567	0.876413541490693
0.943846060379103	0.877145747751947
0.943771488847741	0.879239304423868
0.943814867568467	0.879690992080727
0.943872614794750	0.880950371561677
0.943860588982662	0.881781939565955
0.943795360324750	0.882206917021109
0.943751553650702	0.881064177238561
0.943785231991789	0.880841777374265
0.943727194343367	0.880410766244505
0.943690333990581	0.881653267181708
0.943690489726622	0.881717335618370
0.943721844085863	0.882187584370073
0.943767560870836	0.881961536779501
0.943770558003268	0.882583420176723
0.943769079880013	0.882224759670376
0.943821713853770	0.883105907875127
0.943818353562046	0.882544432347624
0.943791703531152	0.883191019135858
0.943856515810651	0.883032548517712
0.943966435036095	0.883415921724237
0.944018313587022	0.883837733583147
0.944007424496580	0.884373643705137
0.944038358845703	0.883878115556242
0.944016471631412	0.884352164811167
0.943881185505220	0.884053106633580
0.943776349982826	0.884502546898917
0.943757607324661	0.883604317401740
0.943782232833689	0.882880804639315
0.943828865104920	0.881022198930808
0.943878627064135	0.879157926788820
0.943853604123367	0.877402426920851
0.943844070746961	0.877643669320465
0.943786973920586	0.876402648273240
0.943743222437925	0.876597369295015
0.943812958626480	0.876033651159947
0.943924046316252	0.876460510100808
0.943968995919536	0.876782530935598
0.943917228391495	0.877453680956000
0.943857437066601	0.876340884527601
0.943837231071127	0.875984622804010
0.943757494827725	0.874916027107305
0.943699522255440	0.875441511928523
0.943673800388329	0.875111181261905
0.943717498163304	0.875359271386579
0.943772846322908	0.874342944253004
0.943777934315122	0.874112438135795
0.943785920674916	0.873162183027393
0.943864460058438	0.873861700314377
0.943907114269099	0.873372939764603
0.943907396255641	0.874173311995141
0.943988272179656	0.874101780905789
0.944118343556960	0.874655776030288
0.944183535631397	0.874681115596428
0.944138247106349	0.874672066693197
0.944148442225954	0.874385015461669
0.944147819695616	0.874437372112783
0.944042986632206	0.874199385302323
0.943938922931702	0.875020457466804
0.943904664686663	0.874667081781469
0.943907225400118	0.874621933894792
0.943924315759649	0.872966227866999
0.943936296314074	0.871311942646230
0.943862344943140	0.870192512112171
0.943801324841353	0.870996180156524
0.943701891898900	0.870579695085255
0.943622733417975	0.871287350103111
0.943690476517355	0.870971160642028
0.943791349419507	0.871374454246412
0.943831673843484	0.871010167553522
0.943788684657154	0.870935030806307
0.943754526105329	0.869608235159890
0.943775063038506	0.868903008319396
0.943688866893846	0.867706239854900
0.943622814243803	0.868538515665842
0.943575386540854	0.867955703115248
0.943541770394015	0.868443912720394
0.943529820379367	0.867696267960772
0.943476948601521	0.867308094665028
0.943440679404916	0.866678598798533
0.943477595771083	0.866770684638209
0.943473914278382	0.865395430536530
0.943471383672698	0.865879140326632
0.943586251834744	0.864717805747089
0.943748261209328	0.865166452878411
0.943853306500101	0.864465438460473
0.943882157803547	0.864429026407968
0.943955183878926	0.863536409976189
0.943989409921596	0.863109124756344
0.943891220801787	0.862057463498114
0.943816935956031	0.862720894517259
0.943837963680910	0.861661131097829
0.943889793667380	0.862212558754545
0.943951465113977	0.860699094552075
0.943992587442134	0.858826275713037
0.943967508581099	0.856545718547740
0.943959371442985	0.856161970692775
0.943887238361937	0.854402014605827
0.943820834578841	0.854553936439881
0.943863121862926	0.853226135632714
0.943942672280849	0.853463260226379
0.943941123047117	0.852891279233281
0.943825455681136	0.853592488629628
0.943741804551350	0.853947591320837
0.943710386495746	0.854283632566814
0.943617776903296	0.854002119700188
0.943527401564639	0.855833335229915
0.943469177836710	0.855896607963296
0.943482218456358	0.857824972985222
0.943509866252219	0.857454925622166
0.943480525645222	0.857824512162556
0.943457665335792	0.856859512785662
0.943503530576185	0.856852329149418
0.943509680356638	0.855405734709467
0.943485378882792	0.856110137646898
0.943560688070165	0.855082860726444
0.943696719184358	0.855259787620672
0.943756214294718	0.854288307357410
0.943716215689190	0.854513636116070
0.943756745409223	0.853825241362693
0.943788538644262	0.853449143420500
0.943732347817834	0.852693573209924
0.943695552168018	0.853486450012627
0.943730366660840	0.852940482280970
0.943785536105578	0.854476256690442
0.943840900866064	0.854436648215638
0.943858129134419	0.854834242218139
0.943802900852443	0.855205177254979
0.943762220178065	0.856728173239163
0.943678989236085	0.856421669856728
0.943610368336710	0.857181856434428
0.943675995780944	0.856325726899994
0.943771700790832	0.856719394889650
0.943791238633009	0.855866995857203
0.943745391571754	0.856023608944266
0.943727070453121	0.855542546721514
0.943787311242327	0.854840450593834
0.943742604967975	0.853896225238204
0.943710052985221	0.854975183633845
0.943712071418703	0.854815392989787
0.943746159443406	0.856731100520849
0.943800091254592	0.856360215338700
0.943797069294343	0.856269352749687
0.943809086224961	0.856014540290177
0.943880568577592	0.857047616049822
0.943890889268075	0.856476061389970
0.943866985966787	0.858007278326571
0.943938138457878	0.858160333644104
0.944053427908805	0.859526811939643
0.944106981978361	0.860209233891485
0.944086255547783	0.861652856283823
0.944130229200374	0.862646709777771
0.944113517878947	0.863547765724844
0.943982692617778	0.863548010465111
0.943887277135439	0.864723962133094
0.943881477145799	0.864196964658718
0.943916835315386	0.864720931953819
0.943976438031722	0.863558728765708
0.944034124236815	0.862359380915454
0.944025043392005	0.861087447982299
0.944028472548745	0.861470024622564
0.943975752688242	0.860381293483631
0.943922188717178	0.861412946124935
0.943989746374502	0.861731395831900
0.944098710015142	0.862740972368795
0.944129580926386	0.862411116228023
0.944048011170110	0.863337170795888
0.943986136485389	0.862868777873002
0.943970323699662	0.862443722004944
0.943901200551796	0.861578160308061
0.943843435373059	0.862893663242121
0.943820970442075	0.863658161217002
0.943870237968313	0.865813259306163
0.943941798654076	0.865927415353128
0.943948798928613	0.865367608434388
0.943974162407607	0.864574387401772
0.944068676222246	0.865046329808605
0.944126407493484	0.863918228608451
0.944130094110499	0.864317929575392
0.944219802636225	0.863809422997974
0.944356121886496	0.864414873348653
0.944414400893421	0.864816147935046
0.944347491836125	0.866589997686987
0.944368305898317	0.867072601418970
0.944376944877725	0.867632815018077
0.944274603199429	0.868046455572757
0.944164217186676	0.869160969845282
0.944122185778789	0.869399883141606
0.944121821175513	0.870715151175702
0.944155975850200	0.870306333661785
0.944156454325808	0.870428616345324
0.944093550244853	0.870370534089927
0.944048717600961	0.872142953216036
0.943968189653608	0.872221937084242
0.943897171903480	0.873392715187349
0.943966478655321	0.873705376305622
0.944058082037059	0.874057909689813
0.944079437108368	0.873329517459356
0.944008831234977	0.874349577810408
0.943964845254684	0.874024783390558
0.943978199628818	0.872588647677528
0.943878866056109	0.871180870420388
0.943781345260532	0.871856601678305
0.943700261394227	0.872292738932189
0.943644279183484	0.873763163630034
0.943614058466797	0.872935750010922
0.943534483100080	0.872913100953644
0.943472895236122	0.872526238474413
0.943488129445396	0.873007260739218
0.943461199367553	0.871961824401691
0.943432670222293	0.872259487922381
0.943521342324179	0.872093035380394
0.943653337885945	0.872191891728514
0.943721462595457	0.871288800168354
0.943710289500777	0.871923866751903
0.943771810459127	0.871474560425358
0.943803183884815	0.871217793002696
0.943692272444926	0.870854819010261
0.943594411999998	0.870868686464980
0.943588102864804	0.870360443003122
0.943623758709394	0.870198925816523
0.943672238591041	0.868026959159397
0.943699364337175	0.867509245620814
0.943668466959419	0.867029316013950
0.943663347393272	0.867782509390977
0.943585253364841	0.866632750122493
0.943499109376774	0.866813007767680
0.943525582661443	0.866924638367859
0.943573572847544	0.867344648863358
0.943546884212471	0.866695302109631
0.943398537207893	0.868348043323552
0.943287974230614	0.868885085518259
0.943247872783548	0.868772576193467
0.943138686176663	0.868689430855560
0.943029287373851	0.869817564994730
0.942952822154230	0.870879810202774
0.942949185792822	0.873148314370317
0.942956328816232	0.872758241570719
0.942902255410995	0.873325436352023
0.942847598892418	0.873608779467081
0.942865573892242	0.874253245324115
0.942853243607088	0.873331210617043
0.942802339897293	0.873271007999293
0.942848836659648	0.873124035102249
0.942943743926916	0.873473959161856
0.942971813776532	0.872730246759715
0.942914604845440	0.873812403486877
0.942955332081746	0.873607568480248
0.943012284098402	0.873029315226663
0.942970629808665	0.872226753804407
0.942945175507904	0.872111925699399
0.942988938380475	0.872177056037722
0.943063946374143	0.873188622927695
0.943132289236139	0.872785891903185
0.943142088396005	0.872929346197701
0.943074799464458	0.872917369794559
0.943034467671344	0.873756706766317
0.942944461506567	0.873416418038493
0.942854951242423	0.873229098410682
0.942892160534891	0.872601920714803
0.942944919429726	0.872392280447197
0.942923891767136	0.870987554187848
0.942829690926051	0.872237525622852
0.942780349642605	0.872720123332429
0.942830599758746	0.872677617347994
0.942772258705269	0.872502158406207
0.942719971792267	0.873186530339458
0.942708104650572	0.873695873009116
0.942739672146685	0.874951157349662
0.942797301724146	0.874267004654238
0.942779781480915	0.874565470698015
0.942761240316013	0.874340392833179
0.942820667689243	0.875497301370626
0.942825925279025	0.875298781512807
0.942792484505294	0.875299040794617
0.942865799176539	0.874856144605262
0.942983287456543	0.875259066446652
0.943037490961121	0.874466716210445
0.943010807604028	0.875822959754263
0.943058450989209	0.875999297125638
0.943066717219812	0.875813966402872
0.942943820495366	0.875556545524552
0.942841916171792	0.875288805283228
0.942829252451058	0.875109573661572
0.942863268125231	0.875357393464826
0.942925006695362	0.874349337528108
0.942959867112635	0.874482826076077
0.942916056414650	0.874494983157237
0.942915119550603	0.875365056669020
0.942858680755742	0.875404595735274
0.942795689885951	0.875037485598505
0.942862743493070	0.874238731211717
0.942974002597590	0.873857133111543
0.943013338507739	0.872705978386348
0.942942127462479	0.874591911773130
0.942883274136186	0.875177639096187
0.942897812411583	0.874917720007205
0.942837998936710	0.874299097193275
0.942777265930455	0.874437225703849
0.942753551797147	0.874728863650062
0.942802957822138	0.876058896764770
0.942867763367473	0.874996454610335
0.942853396897006	0.874800958004298
0.942827735416430	0.873914971234498
0.942900279941839	0.874179118547107
0.942943058959397	0.873918612048475
0.942929723665953	0.873540288001242
0.943009536189910	0.873344858634243
0.943149270700941	0.873477505502173
0.943206943689202	0.872096107330616
0.943146696232569	0.872709682205329
0.943168257035465	0.872009039411859
0.943208274366142	0.871169396525371
0.943124801859264	0.870353797644542
0.943026989631641	0.869498617853032
0.943001871097387	0.868840529095031
0.943016291905796	0.869445109075118
0.943054728596323	0.867998697855734
0.943062562986718	0.867712792110692
0.942987989193809	0.867046146890944
0.942948923160852	0.867687004201769
0.942871773443308	0.867718110079691
0.942791332119977	0.867848881601440
0.942866851433661	0.867759517251267
0.942981397214222	0.867954781967576
0.943026613308544	0.867120603348832
0.942970844505974	0.868494688944039
0.942943161431024	0.868914820638837
0.943001277669941	0.868787269966939
0.942940420390567	0.868380586889977
0.942876792235753	0.868105048445793
0.942832805032942	0.868589664100670
0.942814427957047	0.869719447123466
0.942828282138463	0.868199771863981
0.942777277329742	0.867446474792521
0.942716406950565	0.866501536185902
0.942746749383396	0.866501525866904
0.942745773054117	0.865282350309998
0.942725967148237	0.863921812910654
0.942836294775478	0.863028925515421
0.942989310954308	0.862938499692362
0.943078399459085	0.861833582880785
0.943082328515897	0.862461165355351
0.943155422241707	0.862441965387986
0.943200604793156	0.862112796609602
0.943098179041733	0.861715693516678
0.943001041985705	0.861032418214349
0.943009213999284	0.861194011741241
0.943061826261192	0.862217208109980
0.943130082116547	0.861828218963317
0.943166322168282	0.862301891821784
0.943136186910108	0.862063979008174
0.943139392917192	0.862292328963156
0.943079479847444	0.861244608208365
0.943007280365350	0.859985011466066
0.943048567498360	0.858753989681496
0.943125195807864	0.857978658591154
0.943113197743072	0.856003717047582
0.942969949670328	0.856734080263966
0.942880699798235	0.857065311294523
0.942870624140627	0.856864521322887
0.942783455146327	0.856621244324322
0.942683069692858	0.856665092480629
0.942623533518196	0.857773743853074
0.942647445977789	0.859126121757329
0.942688657127715	0.858400767443996
0.942651725185059	0.858344254575053
0.942606407805355	0.857627165518001
0.942638194917481	0.858161514381705
0.942646115290147	0.857515319847831
0.942611728577324	0.856652322070403
0.942688135799714	0.856056063920435
0.942822382059696	0.855731669003036
0.942873178177860	0.853860539448025
0.942821761884436	0.853835129323313
0.942867807160041	0.853138147777231
0.942933337353244	0.852491673775687
0.942895927954412	0.851993194260841
0.942863856730865	0.851312483232237
0.942908730991052	0.851464512175216
0.942988547098248	0.852133749546010
0.943068420494361	0.851061066427042
0.943092063374044	0.850758087869476
0.943041956494611	0.849245309694027
0.943026907148816	0.848775511454521
0.942965168319957	0.847601143522552
0.942901331157567	0.845672240285953
0.942976693347488	0.844025009693593
0.943089613732217	0.842743456455249
0.943112363716872	0.840460087903444
0.943061540022174	0.840799223062513
0.943076280416191	0.840738991570619
0.943108621068885	0.840414141323655
0.943094709029693	0.840203748652772
0.943054220063783	0.840235561311520
0.943052026468658	0.841404634673765
0.943099132682583	0.842801825118387
0.943172106844524	0.841809660155419
0.943173251393089	0.841470851390453
0.943167180279995	0.840913548244821
0.943226046693991	0.841346959546319
0.943234244857068	0.841156030194059
0.943199415871399	0.841165088077791
0.943262682814457	0.841612128856831
0.943376793061464	0.842412866664093
0.943416655611291	0.842374974247091
0.943374809636199	0.843254743937367
0.943429172105920	0.843969009229927
0.943414153579904	0.844438528630283
0.943298071404806	0.845431132870921
0.943191943945383	0.846482208976619
0.943185061541215	0.847469584986186
0.943237729925596	0.849031880091974
0.943302742198551	0.849607651619233
0.943353349135001	0.850452671010529
0.943328808516082	0.851010941430523
0.943333450474659	0.852163215205124
0.943279282617304	0.852694886622376
0.943211658783382	0.852967797974802
0.943273795458175	0.853119771561269
0.943390439766420	0.853257138363978
0.943415380463744	0.852156923086465
0.943323693095782	0.853354974205879
0.943283814821289	0.854266982241129
0.943252453918584	0.854247680549307
0.943196848321624	0.854614983684249
0.943127209017112	0.855313681692128
0.943097667488842	0.856562692474051
0.943159157136570	0.857744211058548
0.943235276327920	0.856948676816252
0.943237971059846	0.856107397948962
0.943241808192457	0.855531106223806
0.943325538453437	0.855447847558235
0.943385574268627	0.855032131385797
0.943377282835090	0.854577891438524
0.943461131249411	0.854516510940674
0.943610264754297	0.854614393862236
0.943658298212986	0.854402281542167
0.943579057550022	0.856271542965762
0.943603327267809	0.857717473835328
0.943611719339052	0.859041169355295
0.943529081946542	0.860807926607968
0.943413775494543	0.862721070424960
0.943384212318825	0.864661446157711
0.943424411382457	0.866507299114414
0.943473873887642	0.866490439482651
0.943478480426667	0.867003553018773
0.943413624132409	0.866814616932801
0.943378710022562	0.868070788308134
0.943305874584863	0.868722534543160
0.943216584205114	0.868670624839746
0.943274697304726	0.868250570575076
0.943378436296963	0.867886990110630
0.943394922672930	0.866155844402224
0.943308392346651	0.866903679768982
0.943275935558509	0.867221670780353
0.943245414336547	0.867152497301223
0.943157414106703	0.867519588350364
0.943040912325420	0.868337746827072
0.942954333307279	0.870101536488019
0.942921052302485	0.871505033833921
0.942904106153979	0.870362093357920
0.942839636635494	0.869944765384267
0.942773633788032	0.869356094575799
0.942795851701958	0.869487963724562
0.942789089782499	0.869404458176806
0.942759379344076	0.869536968908524
0.942855947034867	0.870094175055104
0.943009390420821	0.871024718480480
0.943083245329698	0.870516907337393
0.943077729619463	0.871747651021453
0.943163194530267	0.872516827552138
0.943196251169119	0.872671972943746
0.943113044671556	0.873373478536025
0.943009778382632	0.874591732379513
0.943007069701419	0.876184493976388
0.943070827950602	0.877617660315546
0.943137938194231	0.877269376050324
0.943187844393159	0.877404099834383
0.943171564921980	0.877152521734894
0.943184542829906	0.877339614646307
0.943127865427418	0.877508335387711
0.943048952638816	0.877175382514267
0.943088832389669	0.876881896030409
0.943173910779522	0.876613499178032
0.943157993241765	0.875206496578559
0.943014909013848	0.875952043695842
0.942941536539483	0.876378495067743
0.942889813524102	0.875800434720604
0.942805987729132	0.875858450277733
0.942702794832798	0.876012069302759
0.942634405053405	0.876987045646537
0.942655873443023	0.877463455198416
0.942676687642219	0.876602116292771
0.942639416800595	0.875666048094249
0.942577880817704	0.875092860905041
0.942588459862286	0.874954716726619
0.942570273634719	0.874983804486064
0.942503097353634	0.874546806838845
0.942542100329466	0.874607199092713
0.942654191259303	0.874410923553728
0.942669668256940	0.873144527724256
0.942602774130357	0.873090228809409
0.942652911269455	0.872928293858875
0.942711578211471	0.872319970541416
0.942690403123212	0.872572769381641
0.942656750760779	0.872446416217878
0.942711617885457	0.874018671390254
0.942820480935770	0.875066651377035
0.942906763229073	0.875016099435572
0.942947502901965	0.875093846153744
0.942897829268266	0.874819175918208
0.942874198296223	0.875138948608463
0.942793408268317	0.875573719488642
0.942700407531847	0.875177647591551
0.942743578561000	0.875111155820944
0.942832959544935	0.874384951945429
0.942815114685141	0.873121927991391
0.942727955913368	0.873621060495357
0.942713787676252	0.873981483412005
0.942725424758968	0.873675430424769
0.942689458905935	0.874205649016595
0.942630060324027	0.874660332861155
0.942617660395478	0.876263331252057
0.942664676354852	0.877477419336450
0.942716331999794	0.876537448873069
0.942720350280521	0.875554917556391
0.942703558028063	0.875001920392343
0.942755668813082	0.874529773526027
0.942756240469555	0.875280382378991
0.942720418293782	0.874882987131296
0.942798703704185	0.875328161741965
0.942948116487627	0.875880235093711
0.943005234522105	0.875072867660234
0.942998836892714	0.875183418950434
0.943070446483655	0.875038858861676
0.943084147534946	0.874150914287856
0.942990095203557	0.874270714626439
0.942890495212806	0.873746046339876
0.942888596067794	0.874329076525205
0.942960288556984	0.874718720300979
0.943027653119997	0.873612337144914
0.943103786238276	0.872526091338069
0.943083210158208	0.871565465614996
0.943092033830887	0.870884162416811
0.943053384000540	0.871329285322493
0.942992758566137	0.870432881257125
0.943063852750794	0.870267916527094
0.943204964467830	0.869287840569873
0.943239382175814	0.867885742808607
0.943173054759149	0.868009387603524
0.943141914397730	0.868899261433554
0.943129792274450	0.868892766460444
0.943091246025056	0.869589685689000
0.943028062517659	0.869598649565908
0.943004197792954	0.871067943283610
0.943086100894572	0.872592493373410
0.943154918565529	0.872816713423855
0.943179583928897	0.871214109661764
0.943186496221645	0.870836276334174
0.943270936536197	0.870159865215088
0.943323783377768	0.870956836714663
0.943310595037924	0.870771847609044
0.943388824956402	0.871289147378800
0.943542603020193	0.871618055807993
0.943586652745756	0.870888587078432
0.943539195336348	0.870190522089850
0.943577908780162	0.870024856123681
0.943614575302837	0.869668428491739
0.943553227374900	0.870040893154419
0.943449410928375	0.869484612942782
0.943433900697210	0.870046694664429
0.943486031401072	0.870100776268715
0.943521405630828	0.869187667200190
0.943554360291212	0.867650472799199
0.943492998246101	0.866881803228609
0.943455383991886	0.866218336415222
0.943388003437974	0.866896164667349
0.943303255357130	0.866643273468600
0.943372997033233	0.867299720654492
0.943517267169472	0.867205207640586
0.943567011451649	0.866713046323272
0.943539021946222	0.866356591903370
0.943549794728321	0.866504146081311
0.943579252118939	0.866119109085201
0.943541424156261	0.866969470900085
0.943471535818289	0.867075738463617
0.943431728520934	0.869070111147847
0.943441322058485	0.870274214382253
0.943438667171857	0.870274258191158
0.943418798183652	0.869341016126273
0.943374709451683	0.868932227223272
0.943410862595265	0.868402917530364
0.943419762317802	0.869477614275242
0.943393723009030	0.869196447754544
0.943492400309185	0.870746089795713
0.943668098505473	0.871291775697929
0.943751849021669	0.870995861679533
0.943774149253396	0.871029863946289
0.943857701662835	0.871790725025347
0.943894507122038	0.871783879965486
0.943805499052105	0.872896270755429
0.943710321440478	0.872928269984838
0.943715592680711	0.875049656981532
0.943789980641319	0.876194296571459
0.943846407029605	0.876527517135325
0.943914821575711	0.876123495519806
0.943905771528651	0.875564383932096
0.943923078403876	0.874486051480906
0.943887741942270	0.874782871202752
0.943830833933547	0.873601501529882
0.943890217260138	0.873914657891886
0.944015736980385	0.873284136391911
0.944018438094218	0.872543371093825
0.943915332661845	0.872543755173455
0.943868665450495	0.873248715660404
0.943852038492999	0.873567563272187
0.943799030211332	0.874383689181645
0.943715494777266	0.874207019885616
0.943668560806809	0.875869888359324
0.943720887919629	0.876410088972673
0.943748374196254	0.875974067389711
0.943743823572316	0.874149521629445
0.943718828017736	0.872393672059234
0.943766590171361	0.870723076077100
0.943785811492314	0.870447633194632
0.943746013154745	0.868889708384176
0.943810358437966	0.868978346605313
0.943959780736283	0.868201369829388
0.943987827663811	0.866761309836851
0.943942903369965	0.866016314291045
0.943986369033438	0.865953030689151
0.944032120593336	0.865823318656954
0.944003889135615	0.866592231648202
0.943959098813080	0.866627390190696
0.944005537361862	0.868035649138010
0.944105483663800	0.869109824702136
0.944167072649921	0.869343244458454
0.944222454869969	0.869124394655869
0.944192849176005	0.868906653475839
0.944187943866118	0.868391038583666
0.944144358017254	0.869183501164167
0.944078380250184	0.868141670425524
0.944157262605468	0.868066168697343
0.944303361561797	0.866672148559495
0.944333304865042	0.864692124706903
0.944313896467916	0.863752450355377
0.944343292507819	0.863515669280676
0.944395157592577	0.863146389352791
0.944405972392316	0.863367787746005
0.944385395082654	0.862823685814984
0.944416328192591	0.864144712534679
0.944499902095892	0.864624990742091
0.944570305491395	0.864353806146404
0.944615991518188	0.864030659418339
0.944643601726139	0.863708173281577
0.944730814260526	0.863023584214243
0.944764426269781	0.864296656765425
0.944725849497508	0.864090392726693
0.944792713828652	0.865394920410675
0.944930982727123	0.865866146240527
0.944981520199538	0.864818670404673
0.944969844491711	0.864662392335712
0.945039707738103	0.864505585665825
0.945051149808003	0.864127253285111
0.944961002782732	0.864711456104397
0.944863179593381	0.864382668640370
0.944877817836408	0.865630350418313
0.944956737871279	0.866596612005265
0.945012348758860	0.866302580549905
0.945093651572725	0.866107659079644
0.945082707810593	0.866055169229563
0.945100126772485	0.866081583393832
0.945070168772366	0.867814674587464
0.945002124261836	0.867639116796243
0.945068619789710	0.868492948944337
0.945208503331080	0.868331211400153
0.945235212471706	0.866866820709188
0.945177574889662	0.866307646059963
0.945151909691676	0.866688800876617
0.945155751780482	0.866782383835485
0.945128736594106	0.867599507379423
0.945078783789078	0.867837734146442
0.945086131392390	0.869121786068874
0.945186792409831	0.870325906001214
0.945260856006548	0.870370887489806
0.945310666493032	0.870708978492222
0.945346790988688	0.870227633320238
0.945456994851873	0.869748301536604
0.945537223149652	0.870871800505397
0.945529449761407	0.870678757395168
0.945612780206513	0.871340105977068
0.945775042083698	0.871481124896330
0.945806488019540	0.870188835852982
0.945745637829942	0.869971302379952
0.945763832962258	0.870154216216414
0.945788090764064	0.870095234312428
0.945708071272894	0.870941593660926
0.945589240712299	0.871589600938696
0.945571772056948	0.873118151696169
0.945631975443482	0.875011297349748
0.945657085742448	0.875377404344839
0.945688863653418	0.875373365700314
0.945625554754800	0.875637913845110
0.945591082480020	0.876241921611989
0.945530058321948	0.878928708697890
0.945442638099484	0.879802539842275
0.945505197156383	0.880831137168777
0.945639811681518	0.881161476841918
0.945661057991299	0.880166541710733
0.945619375748119	0.879939246441878
0.945612772894203	0.880590616329494
0.945621181357673	0.880788379046094
0.945557578211245	0.881178450077740
0.945458645210648	0.880870118196113
0.945391742235184	0.881681274570852
0.945377144878783	0.882616294578704
0.945330586659626	0.882657486475024
0.945280381202606	0.882229094588722
0.945223787659819	0.881916968769050
0.945242479299342	0.881537147642726
0.945238060538126	0.882845463759728
0.945194435158531	0.882473160109617
0.945268632887424	0.882550442277256
0.945427326100772	0.882683083317532
0.945482596564187	0.880880564039425
0.945481093588585	0.879617651461558
0.945549713418385	0.878896727427849
0.945581315707555	0.878222473449344
0.945488124233723	0.878696563308460
0.945367459054876	0.878993781279370
0.945356700741554	0.880445719743718
0.945424706590392	0.882042718392853
0.945453882648908	0.882073860258845
0.945512243585752	0.881516799333364
0.945493799054878	0.881398461677477
0.945509060129738	0.881406360524349
0.945473887876167	0.883404001789650
0.945393454273899	0.882985711580697
0.945424213657020	0.882703268869552
0.945527662723454	0.882150253962918
0.945504964513465	0.880561769974718
0.945368824309050	0.879684943189956
0.945288067609787	0.879421006020695
0.945242587616334	0.879123231519443
0.945163704685356	0.879307744260800
0.945059141930180	0.878949919847531
0.944999166865793	0.879732289409033
0.945049557264025	0.880783781402057
0.945054496990159	0.880429687330981
0.945034805732715	0.879491535680138
0.945004581932003	0.878595419061960
0.945046635177085	0.877986635945124
0.945061691330510	0.879336106810094
0.945010461026892	0.879313854894216
0.945047818330046	0.879248502924275
0.945185292921253	0.879175229009019
0.945199802835870	0.877819293199996
0.945132827151992	0.876527755229507
0.945166709127887	0.876063096283003
0.945222460593337	0.875576336594834
0.945190487351527	0.876157611521120
0.945132406394054	0.876382219955208
0.945162236780839	0.877561902185789
0.945266144174745	0.878920646614760
0.945308656394918	0.879010710792592
0.945344383780091	0.878374773995279
0.945289855958242	0.877893655605794
0.945257605467829	0.877379136881923
0.945183822672823	0.878457225924620
0.945086037421783	0.878118410663865
0.945110325765058	0.877486966053719
0.945207358708724	0.875997469375734
0.945193791966682	0.873626550587745
0.945110060078950	0.871167810365936
0.945099280154254	0.870069560672432
0.945113422642986	0.868772533780617
0.945088617877048	0.868959551919431
0.945038104401615	0.868991657433541
0.945036139353120	0.870243291582360
0.945098301312473	0.871396726599630
0.945131358198752	0.871816608267200
0.945139769881813	0.871097347828979
0.945147321500441	0.870558711052888
0.945217037468022	0.869484336708800
0.945237840199314	0.870579135631698
0.945192125328253	0.870460317444543
0.945245251016282	0.869890452639136
0.945384718974498	0.868704471335730
0.945437805232711	0.866445671560165
0.945412629361017	0.864206621016914
0.945480607797747	0.862901931611926
0.945498115793660	0.861712099521146
0.945398554772599	0.861747023309076
0.945283818788503	0.861418472380808
0.945267400529873	0.861496511997453
0.945327834586179	0.861464797424744
0.945355656378207	0.861028481942293
0.945410771502067	0.859571060263134
0.945392477769253	0.858728112519688
0.945397691737864	0.858339685983238
0.945364036032306	0.859570690736003
0.945286447056036	0.860149485862049
0.945331993646051	0.860160298623556
0.945457224284780	0.859537555098701
0.945472575837277	0.858711251939230
0.945377247098272	0.857365472299881
0.945328682518765	0.858224258512280
0.945295911399939	0.858922001555685
0.945236353473418	0.859917510971423
0.945149611096022	0.860683977667180
0.945117424690543	0.861918052442273
0.945198318812541	0.862778499943147
0.945243562066807	0.863997403292323
0.945246561771244	0.863456381360759
0.945249017576289	0.863103437808475
0.945324662608497	0.862501165258168
0.945387369209003	0.863769002849893
0.945360585911048	0.864246513494209
0.945423531109234	0.864451601847613
0.945572591115680	0.864049967175414
0.945615983975379	0.862876126897440
0.945531351642020	0.860031833078288
0.945544623188474	0.858040090921075
0.945562938568722	0.855806407900098
0.945486176963719	0.854817710154478
0.945357984864818	0.853171777943360
0.945321207125382	0.851633272028976
0.945358921039316	0.849667762332162
0.945366640794756	0.848363929846431
0.945370234870356	0.845811402981979
0.945296486015471	0.844228514265598
0.945242384135506	0.843144370515038
0.945164039249341	0.844051531428466
0.945063865778773	0.844301634316645
0.945117995463580	0.844558510089627
0.945251729531366	0.843794391951278
0.945298583708657	0.843456028129749
0.945242814090653	0.842117076608114
0.945250166626034	0.842393926251555
0.945273239926670	0.842335218746840
0.945228662259694	0.842907401613998
0.945154469132253	0.843242394796943
0.945113143921416	0.843952359941394
0.945125631667210	0.844026907915934
0.945107975144299	0.844291824139256
0.945057960624655	0.842539207754765
0.945021750318672	0.840889167061589
0.945055869268376	0.838460239856028
0.945071775301787	0.837960317037049
0.945041398387995	0.836443618305065
0.945128286953143	0.835335394082100
0.945300372369265	0.833144077565093
0.945389489892803	0.831563172400821
0.945379800958068	0.829664447464307
0.945452878299823	0.829198160073232
0.945485599862930	0.828846876238550
0.945398146964261	0.830292904014065
0.945285030103398	0.831458437459900
0.945277945827901	0.832742979321645
0.945354672143805	0.833245316072999
0.945406298816297	0.834218063147330
0.945450113740599	0.833729324570067
0.945436635350639	0.833761936431853
0.945445024906636	0.833867399114137
0.945413211005584	0.835711563311360
0.945340568239806	0.836394367171621
0.945380114729881	0.837700099821945
0.945488330190681	0.837990564372025
0.945486630568961	0.838836152118597
0.945341401332610	0.838528709778040
0.945278639211675	0.839788188437095
0.945236577095278	0.841146791521457
0.945165347686085	0.842810891913093
0.945053869557483	0.843641468312563
0.944985286363997	0.844736842671668
0.945016794391896	0.845192220660281
0.945016239640262	0.846343952037733
0.944964762132203	0.846050887716226
0.944913927236578	0.846321826171655
0.944932048325555	0.845925683892957
0.944942879334620	0.847978763510765
0.944888136891018	0.848643713106090
0.944937563311949	0.849912766473623
0.945076076580382	0.850252381237522
0.945101994978383	0.850930671848717
0.945014238515386	0.851099571320713
0.945033572682464	0.852656705983672
0.945061184829623	0.853772209057941
0.945007598455502	0.856357601594523
0.944933098623856	0.858371453052786
0.944946289706831	0.860891857998282
0.945035739593940	0.862540515802375
0.945085339641465	0.863834879831135
0.945114749174790	0.863326120469086
0.945074184060989	0.863520339769345
0.945051743903847	0.862890579436629
0.945000797945944	0.864178999035294
0.944927805063836	0.864151242905880
0.944980998741682	0.863922838772675
0.945101745651474	0.862384110832366
0.945126767678455	0.861396351881161
0.945067202082277	0.859883565969236
0.945076179985011	0.860367108053986
0.945099501630295	0.860819886159983
0.945085948524783	0.862678200844057
0.945043130430503	0.863807586704315
0.945045297950082	0.865836208191593
0.945111431975485	0.866681611522475
0.945153677322472	0.867472430993490
0.945152124709271	0.867143110298723
0.945152161671756	0.867284515680734
0.945211737595791	0.866588387962724
0.945249425340012	0.868342501055462
0.945198233562534	0.868888942993557
0.945239557390786	0.870452639315614
0.945361227323708	0.871119139640777
0.945400797664946	0.871765000620384
0.945348268550479	0.871279012336748
0.945389984241818	0.871861973977958
0.945367149605769	0.872137344425800
0.945254319908506	0.873617203447266
0.945128969323207	0.874441982605661
0.945107061213923	0.876178444682731
0.945169494953391	0.876433957290592
0.945218191343174	0.876617082815287
0.945286923962603	0.876266787013119
0.945268389477305	0.876626311313573
0.945272473571058	0.876917703288474
0.945251013768888	0.879348012920990
0.945176338281231	0.880258197312138
0.945218577873728	0.882054634778298
0.945343113196947	0.882134072333868
0.945369434913252	0.882666759105061
0.945270998504015	0.881817927466118
0.945223094598655	0.882588611203219
0.945188211539837	0.883179378655262
0.945138720707682	0.884772390458846
0.945060325792874	0.885582821387188
0.945026787629610	0.887463898362850
0.945094796463410	0.888250677517284
0.945137110272672	0.889215977256573
0.945135744658550	0.888926098158834
0.945134722425252	0.888848259995148
0.945200123926304	0.888368134258577
0.945274649726761	0.889931783744854
0.945252663478516	0.890198966133565
0.945306598292895	0.891626125305405
0.945453621621497	0.891646978166445
0.945488731699258	0.892071333569334
0.945380084364446	0.891008267543111
0.945373223303093	0.891332960098228
0.945373594197722	0.891401894912224
0.945286999153858	0.893011066735135
0.945153749298480	0.893900409038212
0.945113342321942	0.896408380207023
0.945155173342728	0.897159393769729
0.945177708764363	0.898152244117212
0.945181941757199	0.897815416688885
0.945092797357464	0.898342861878414
0.945019153387054	0.898076928155215
0.944937539279883	0.900289677324668
0.944821992586670	0.900961693439788
0.944843707114002	0.902461565855250
0.944933312714633	0.901936903829051
0.944942072910609	0.902925907370126
0.944841700687357	0.902007769440726
0.944798994996900	0.902849696991311
0.944769283617290	0.903080516012348
0.944682259087234	0.904597959722985
0.944552569107254	0.904942006952652
0.944460859061923	0.906721032634796
0.944419771789369	0.907452101968632
0.944366171492286	0.908365022406243
0.944295991176790	0.907443458313174
0.944227120503789	0.907142569107911
0.944234239210393	0.905860277960329
0.944251206563324	0.907056517670913
0.944213440444751	0.906661073825431
0.944292807783963	0.907504262309847
0.944458997323796	0.907113653666423
0.944543536350742	0.908007453093209
0.944528471781637	0.906983997913461
0.944597105874448	0.907337451386122
0.944628633796606	0.907313353176360
0.944543007540931	0.909054626887573
0.944420768243591	0.910549384653288
0.944397040228812	0.912290559387837
0.944452704095545	0.912705121906268
0.944491369029110	0.913240705488170
0.944543009995607	0.911861727623569
0.944514026371807	0.911425008155041
0.944505708855051	0.910476312143075
0.944468838099336	0.912062561253622
0.944370360579518	0.912288434867433
0.944372636537206	0.913362650775950
0.944439920048818	0.912257893931170
0.944422681103311	0.912654850771028
0.944266115921307	0.911323421271386
0.944171917793569	0.911404034583574
0.944106585129907	0.910859227152769
0.944025289997295	0.911657762795546
0.943905307994043	0.911727690921397
0.943822243296117	0.912064511992687
0.943833663831930	0.911793652188883
0.943821030743362	0.912088078288080
0.943768164008791	0.911162239212267
0.943691804997356	0.910591458337283
0.943682499787531	0.908896882425616
0.943683102811122	0.909672426063773
0.943605228866071	0.909146496463900
0.943619377618602	0.909359959015054
0.943725800961810	0.908092779038749
0.943734163857934	0.908427867854393
0.943639913441945	0.907006034816337
0.943646661783921	0.906368321265216
0.943679724669056	0.905319318402770
0.943638705266927	0.906050431272061
0.943561976816760	0.906187547850175
0.943567615159655	0.906533228447026
0.943638026332954	0.906732511380606
0.943678541654208	0.907498879771766
0.943706629532121	0.906694650053835
0.943629083748911	0.906557942321486
0.943566018536523	0.905619234684101
0.943494294696530	0.906988669261986
0.943385809873976	0.907126929572624
0.943390559569345	0.907853217673328
0.943459465405603	0.906541291265281
0.943428926065013	0.906733731788601
0.943318968291298	0.905466051198163
0.943279170289370	0.905454291860261
0.943277890316074	0.905025026980555
0.943255212114396	0.906143867290002
0.943198269351743	0.906792601923221
0.943191810647119	0.907504925769908
0.943247079792129	0.907553653889400
0.943283216526015	0.908358245856238
0.943296806619480	0.907238851937297
0.943284540478092	0.906587974378649
0.943331902620104	0.905350414767208
0.943363028344730	0.905863046512186
0.943311314928940	0.905794182751541
0.943352908907091	0.905980877980166
0.943487440897109	0.905085051044348
0.943530676703388	0.905443607777372
0.943478303173439	0.903759226026872
0.943502088767491	0.902879111028558
0.943482017482799	0.901337730955436
0.943367841803939	0.901441888837116
0.943222837495286	0.901380618035225
0.943160634749100	0.901061029715892
0.943181331798074	0.900062338070682
0.943193049538178	0.900044899153332
0.943236020974533	0.897938210572119
0.943180542396502	0.896368243283214
0.943144456816816	0.894500439723668
0.943090672156513	0.894532262441505
0.942993748396323	0.894493339465789
0.943018295756649	0.894953333232676
0.943126853586463	0.893859995362202
0.943142190671365	0.893953636298633
0.943033989302635	0.892348936208667
0.942977127969067	0.891637081382843
0.942941718917252	0.890357327852560
0.942893364573339	0.890782820710604
0.942812965920945	0.890693865379452
0.942775143337924	0.890582117164347
0.942834070409899	0.889804267206573
0.942871420258389	0.890539144640527
0.942865098155779	0.889508423119554
0.942833544480753	0.888604815110902
0.942870210731661	0.887331695256780
0.942916835848993	0.887688109920968
0.942866677817597	0.887145111909810
0.942902354826291	0.887310280783491
0.943034617063107	0.885963870523447
0.943057676048214	0.886536115825048
0.942944799282961	0.885481233908644
0.942929234274428	0.884998541603748
0.942926681695030	0.884325929235205
0.942840260101389	0.885568166288644
0.942696440251119	0.886071959544771
0.942637078804154	0.886213521469129
0.942655046546215	0.885316679752457
0.942655729793535	0.885400553848000
0.942664273866873	0.883485238973524
0.942569150185931	0.881851515322609
0.942485966256927	0.880075255275700
0.942407452868293	0.880312330693442
0.942298829010959	0.879834627878311
0.942332668798080	0.880449264627296
0.942456907289552	0.879996889588987
0.942488643448414	0.880761268408492
0.942414567178296	0.880497371619731
0.942410301895699	0.879817248399781
0.942421978279357	0.878604509954403
0.942379515284494	0.879985000793402
0.942299689382728	0.881667207293738
0.942246403629244	0.883192633178072
0.942240140888062	0.883864762418486
0.942217238426847	0.885343418557689
0.942177809578762	0.884992526406338
0.942116981843878	0.884878825228751
0.942120531475966	0.883559842065736
0.942137463325012	0.883797554885583
0.942099648696243	0.883256407279003
0.942174095444553	0.883048325016228
0.942345290559170	0.882615108885604
0.942424128732944	0.884208613125325
0.942393230236327	0.883963825678110
0.942441305737600	0.883793223936516
0.942444632877456	0.883638378292802
0.942337285477166	0.885798388056867
0.942198163584156	0.887718004408404
0.942158233548069	0.889459457272764
0.942198578662752	0.890719979674527
0.942233652518449	0.892752481908887
0.942284621090223	0.892825788144841
0.942244497208613	0.893287221313264
0.942224603154032	0.892934023342573
0.942180502093760	0.894378466678778
0.942087998167566	0.895448859567240
0.942110088783891	0.897053095087289
0.942199971048620	0.897900604813170
0.942195104507112	0.900179067626044
0.942043214668477	0.901211429720507
0.941973415668281	0.901518609903586
0.941932070524296	0.901231307283607
0.941865141946210	0.903178850774023
0.941754093273773	0.904531059195185
0.941676336252292	0.905012131952072
0.941697929198596	0.904945812121784
0.941702138902902	0.905921474039713
0.941668818534088	0.905082346741673
0.941597100422135	0.904083919952412
0.941597906769980	0.901906741074453
0.941595813553611	0.901254947446108
0.941520408616586	0.899937288604242
0.941549653318003	0.899076450749261
0.941685906459431	0.897777114310084
0.941716173789553	0.898121389888246
0.941610606364888	0.897085783251648
0.941606485524540	0.896159470354369
0.941623085039526	0.895308043346419
0.941559133277091	0.897240914524367
0.941469496463970	0.898786680376519
0.941463368066521	0.899851935165235
0.941519780300791	0.900244014872718
0.941555513871974	0.901784155790410
0.941587692277103	0.901528033488548
0.941515312149706	0.901357671114527
0.941461586742845	0.900375834509590
0.941397390473561	0.901013138247438
0.941313586796365	0.901291570545555
0.941346310851992	0.901651070255149
0.941457488629312	0.901180453123849
0.941478841288952	0.901812390784132
0.941401704049988	0.901023221399904
0.941392309541083	0.899884193305739
0.941412665588379	0.898712530879785
0.941396630880548	0.899936986512713
0.941342371398573	0.900559689980381
0.941326740346822	0.899970151624970
0.941368477521048	0.899074665433787
0.941413733662106	0.899238713943799
0.941427742764048	0.897835759495047
0.941406071061261	0.897421999259377
0.941445002684445	0.896218099852925
0.941457089392667	0.896749353630776
0.941384246320686	0.896389734418104
0.941417734472078	0.896080637177349
0.941555606580944	0.895563649430389
0.941610935812172	0.896598703459261
0.941550141433061	0.895298411308627
0.941577748242250	0.894324547516729
0.941551412293091	0.892800471642780
0.941430974632827	0.893486341223986
0.941286483936679	0.893967927746824
0.941237763049188	0.893681346251890
0.941267898781636	0.893337124782851
0.941314496145774	0.894708180985878
0.941388176392359	0.893835994709123
0.941352787682439	0.893405970180620
0.941338795785675	0.891933110354599
0.941312720681541	0.892267853963547
0.941238311241471	0.892182670995228
0.941268345592680	0.892146752070514
0.941376732303880	0.891855572246277
0.941401721972073	0.892871918434051
0.941292753566408	0.892241601361008
0.941235915345692	0.891827280069726
0.941206774286529	0.890875697294865
0.941159846045119	0.891734496737670
0.941077986765985	0.892497501593868
0.941039248237582	0.892566869794153
0.941099301037551	0.892133436645774
0.941158712523043	0.893251106354241
0.941179686592815	0.893009803368592
0.941165914596743	0.893704244838744
0.941229824941683	0.893767490207576
0.941295152033904	0.895201026170054
0.941248917953892	0.895729359544494
0.941289912327249	0.896371833180937
0.941434380945118	0.896721621207653
0.941471806867298	0.898086321182093
0.941350397479509	0.897618147934216
0.941324698199833	0.896791575084357
0.941317795936347	0.895200065293750
0.941226455654049	0.895681270363093
0.941075356853150	0.895951747728815
0.941019585918591	0.895435655929972
0.941036865669012	0.894828981557565
0.941064038218786	0.895298421384115
0.941085153367665	0.894494025096281
0.941001690652332	0.893769032604671
0.940934720640555	0.892259139994575
0.940881624225393	0.893059081346349
0.940792195011187	0.893790147660129
0.940827882161343	0.894676689715134
0.940929253477496	0.895136528001818
0.940960913295520	0.897015865255834
0.940871963278867	0.897690113046608
0.940843086289903	0.897366197629332
0.940817861983603	0.896818498002372
0.940733953135093	0.898332786380218
0.940602869317879	0.899715049158794
0.940507123289597	0.899736095677177
0.940454038426290	0.899068107796611
0.940411771994393	0.899373244785677
0.940339728345653	0.899158931472191
0.940249502846406	0.899578083242465
0.940229592880236	0.898881144123023
0.940219986768637	0.899583706890308
0.940152956097335	0.899839873987808
0.940208303547938	0.899756022449685
0.940371510056961	0.899153754632159
0.940463782548131	0.899881080157264
0.940436382375808	0.899357071013155
0.940495217630013	0.898642516890976
0.940511416109783	0.897102685576221
0.940406981911843	0.897929678426925
0.940256925525685	0.899198335163381
0.940207079230885	0.899645247726829
0.940222598335078	0.899386516945579
0.940250471903760	0.900076259727098
0.940288857047323	0.899568233910166
0.940244740492165	0.899226385042582
0.940226078531623	0.897919767663562
0.940190960031386	0.898449740934018
0.940099607342593	0.899282997232804
0.940108864078686	0.900107419870648
0.940170564147027	0.900034800502583
0.940154056426000	0.900739393429858
0.939988932696879	0.900600403169683
0.939904444371531	0.900241677742318
0.939845883495557	0.898739780706546
0.939756603306087	0.899363521767854
0.939621012481810	0.900234859038613
0.939520155534652	0.899466183217460
0.939506121872887	0.897907385013252
0.939493805633294	0.897686626884556
0.939426710464210	0.896370911787440
0.939339296137689	0.895610441704399
0.939325727527033	0.893878896095868
0.939319799113780	0.893636574667130
0.939227937556848	0.893516084650665
0.939245148594772	0.893450447866691
0.939367250381062	0.892866303010451
0.939396507155422	0.893244357607134
0.939290254026178	0.892656020293676
0.939301176389399	0.891492054347486
0.939333652564298	0.889821865002867
0.939290701562397	0.890436063272156
0.939216614292895	0.891382104485756
0.939226945671176	0.891220359944077
0.939296726150892	0.890191468978320
0.939357625562955	0.890102662966896
0.939395335188921	0.889219117293070
0.939329046798895	0.888093219844280
0.939275895415319	0.885699130213480
0.939220305123974	0.884695143060027
0.939129048511951	0.883994184241552
0.939145452036536	0.883596631513526
0.939227075956742	0.882515330255818
0.939226445140384	0.882301165905549
0.939124826817891	0.881331991876967
0.939115615146646	0.879554492052689
0.939124387541338	0.877370038645044
0.939096106466290	0.877178345761940
0.939033119962426	0.877900405158433
0.939021868443569	0.877735709803561
0.939065424451006	0.876616539579660
0.939118429200908	0.876279797640810
0.939121800039406	0.876216205694086
0.939100623572144	0.876155526891819
0.939131955658509	0.875073849280770
0.939138314388669	0.875046410799891
0.939061148179994	0.874489138302031
0.939094073316324	0.874376413272690
0.939232853928907	0.873766825526890
0.939295806095474	0.873684423165334
0.939239764807159	0.872654657875908
0.939282666415526	0.871051144007407
0.939264372783974	0.868839850696223
0.939148711364391	0.869044572395852
0.939010006088997	0.869774521691999
0.938957152410455	0.870167395537622
0.938975450274291	0.869355395251942
0.939017899795056	0.869089195609660
0.939074450125197	0.868605485752674
0.939038949538560	0.867512874205388
0.939017813053407	0.865107839101391
0.938982523626946	0.864607567136820
0.938908681990806	0.864133798553370
0.938942152545651	0.864458161222758
0.939051065538028	0.864585132289315
0.939094634916121	0.864760710479541
0.938999284634237	0.865647677290770
0.938970757709393	0.864964548786871
0.938954311033708	0.864061871967667
0.938917993346174	0.865497245203661
0.938852181242455	0.867218968059684
0.938813479718912	0.867976616156111
0.938873021245751	0.867335494884450
0.938929599971973	0.866289438322960
0.938929027676343	0.865380647098226
0.938912690257004	0.863983551264485
0.938959504913199	0.861683831781262
0.939009214794179	0.860630353240391
0.938963202582183	0.859441207557925
0.939014986557478	0.858969141002614
0.939170885851337	0.858603830536053
0.939232053290818	0.858022728960584
0.939133737120848	0.857199714008259
0.939135020779440	0.855078171333944
0.939148581907553	0.852615560829904
0.939077617235725	0.853085440028429
0.938961766232456	0.854547418598873
0.938917722075624	0.855223198525840
0.938934645105604	0.855024320340702
0.938958695092474	0.854518315096878
0.938973189401115	0.854426773341271
0.938888576299624	0.853379872772183
0.938810889103099	0.851489596460197
0.938737784711271	0.851423171280059
0.938640831888157	0.851742463203108
0.938684812148006	0.852472110336885
0.938807435388103	0.852592587813496
0.938873951933623	0.852754063523978
0.938811072174349	0.854086260856908
0.938828251296500	0.853281519717061
0.938853045061900	0.852071107113925
0.938815981082417	0.853169190032941
0.938754861914962	0.855051301326567
0.938720247536608	0.856169158512929
0.938715901142656	0.855938780487841
0.938723455869919	0.854435470419517
0.938693333093673	0.853623898629264
0.938652754435420	0.851986437853066
0.938671964279696	0.849369149160394
0.938693300233849	0.848060444628782
0.938662690030598	0.846517595345136
0.938741746424168	0.845044920384400
0.938923082723557	0.844107142019615
0.939031605594867	0.842213579140927
0.939008506826947	0.841171302442374
0.939067129799705	0.839096721588171
0.939080748409706	0.836856334334055
0.938973010312260	0.837530579886940
0.938850396764899	0.839611124154214
0.938820173661551	0.840946535582450
0.938847209598245	0.841861971734201
0.938896299200702	0.841935777031646
0.938948478728477	0.842753920609403
0.938929181763975	0.842598610842483
0.938924225247659	0.840998013066354
0.938895844778384	0.841577225786816
0.938826987481195	0.842706686786964
0.938858917975180	0.843921471075124
0.938941546178759	0.845697946595822
0.938956859614538	0.847388631582614
0.938818926920880	0.850118524651401
0.938776388613360	0.850781633345095
0.938754303672947	0.850529874434719
0.938697104471431	0.852580690072083
0.938609810918838	0.855026667738195
0.938551692190299	0.856052556582043
0.938568881257411	0.856265970277088
0.938587548055543	0.855432974242030
0.938541451135362	0.855414609985666
0.938489718695733	0.854462516323177
0.938496403129097	0.853219095790525
0.938509067007050	0.853045575390179
0.938450085144962	0.853361665916484
0.938497792528828	0.853198244805544
0.938637836479488	0.853685163189670
0.938688886961487	0.853812716918789
0.938586189306369	0.854479658555224
0.938604136607225	0.854086207726837
0.938629373944060	0.854190272970372
0.938574457540656	0.856130815563101
0.938503930105460	0.859202230721056
0.938510983430358	0.861270967108027
0.938558636826867	0.862980323605107
0.938607186196161	0.864374721964962
0.938628671487596	0.865674892840421
0.938577149612382	0.865539686186119
0.938520902701119	0.864581076873869
0.938469076227144	0.864605897490338
0.938401219567891	0.865358318596796
0.938451470709464	0.866114604707713
0.938557892595613	0.866821305429640
0.938603565894639	0.867601123332250
0.938541954839381	0.869080954064440
0.938579276523145	0.868840612540954
0.938621578105071	0.868557247528398
0.938621620942784	0.870166939605364
0.938600767238966	0.872555663170350
0.938621373243191	0.873097833620486
0.938679522416731	0.873424171639050
0.938747725239357	0.873160142030072
0.938758119376116	0.873125419458911
0.938765060499484	0.872251662517334
0.938804157961911	0.871236380785412
0.938817213047340	0.870882704917389
0.938756152327401	0.871042846676502
0.938789450202062	0.870683017834196
0.938908922935288	0.870922792861448
0.938964847759753	0.871710250153842
0.938888100637888	0.872026687647664
0.938921685340890	0.870398483136910
0.938886435534079	0.869207620335869
0.938753485739235	0.869673899945155
0.938617186224768	0.871560237495449
0.938570940905450	0.871985821063549
0.938584559790207	0.872775880079799
0.938627774395187	0.873401159703411
0.938686130035762	0.873741424720240
0.938667925596329	0.872825425453723
0.938654428815463	0.871419250868002
0.938622138083732	0.871244916374148
0.938560943488890	0.872392184780766
0.938606956870532	0.872658175436827
0.938714870859523	0.873949399201176
0.938765899331070	0.875354403907356
0.938658606212898	0.877362988703463
0.938630910917600	0.876904560192079
0.938614022782546	0.876657749453165
0.938567672949155	0.877658168858623
0.938507239617052	0.879850541488311
0.938486746934008	0.880243114298424
0.938543445987032	0.880683217604174
0.938605376224826	0.880860899245805
0.938599179521633	0.881180233512968
0.938591762812778	0.880480868291452
0.938635497533332	0.879859477861264
0.938678178650790	0.879772599727215
0.938633940253271	0.880403450038725
0.938675431101485	0.880179764287339
0.938809184617231	0.880811135955784
0.938857314071868	0.881485749602776
0.938721889124265	0.882507676897335
0.938700829434394	0.880713507013213
0.938685124333729	0.879591318744167
0.938577530242776	0.879552506631181
0.938437510127056	0.881145422947192
0.938373954155754	0.880984159822824
0.938375022680390	0.881612155618271
0.938392551322464	0.882242432942355
0.938386413025438	0.882650060272524
0.938304740282211	0.881414618914058
0.938219981864249	0.880149092037297
0.938128987794009	0.879465078477016
0.938032417029958	0.880418913264310
0.938051781772466	0.880772145726802
0.938137753192571	0.881777412934353
0.938167256722742	0.882747022528334
0.938064364880245	0.884769492736783
0.938041967468081	0.884424715224201
0.938010870493161	0.884665468034976
0.937909683231598	0.885751972388639
0.937796334912590	0.888638183254595
0.937704607787801	0.888530749893693
0.937660214992180	0.888336183634474
0.937623333545503	0.887793056878396
0.937545287386439	0.887435874494776
0.937482211244610	0.885937306894179
0.937468161006403	0.885020842385818
0.937457746366868	0.883997075478212
0.937413550662284	0.883827859134683
0.937471709685953	0.882787192338863
0.937632042371835	0.882890924258082
0.937722532655234	0.882950627811079
0.937667360376924	0.883542869208530
0.937709443816103	0.881858384337160
0.937692631560242	0.881042864294865
0.937551773079287	0.881049584138388
0.937396630121818	0.883266343993756
0.937322034057758	0.883937577812771
0.937311985717257	0.883718003090835
0.937316202068081	0.884060047764291
0.937326186306317	0.884964817627583
0.937286119836918	0.884284396939351
0.937248743751395	0.883525751074546
0.937192815203367	0.882700676390763
0.937110600376465	0.883986931088825
0.937118639791201	0.883868008649493
0.937185307927817	0.884576921556234
0.937185008262244	0.884828448447691
0.937022715590030	0.885981752328219
0.936961006684812	0.884835555953615
0.936908670582597	0.884397087049970
0.936824585200219	0.884424391051284
0.936716713439883	0.886751586840926
0.936624292577222	0.886324263986366
0.936619610447717	0.885311766173370
0.936606721739964	0.884371395924737
0.936531533878286	0.884106015736649
0.936453889960980	0.882598361586484
0.936423356324618	0.881925721558364
0.936395708625789	0.880619840148862
0.936304571608536	0.880965722562715
0.936303513132145	0.879739300347431
0.936403505109235	0.879440898066367
0.936418208241254	0.878670279104262
0.936287089966598	0.879018681801706
0.936285504062364	0.877370902959969
0.936295440463903	0.876637297672054
0.936229046166164	0.876495379948444
0.936155816010418	0.879271190576141
0.936150436778356	0.879738780102619
0.936198668359363	0.880391938863722
0.936243705768548	0.880862512551177
0.936259866028445	0.881499809489699
0.936202622626624	0.880408360776314
0.936139105076282	0.879110850330873
0.936073293763596	0.877746856099736
0.935998796138827	0.879008289525036
0.936017935521265	0.878807912892107
0.936100820057838	0.879436635806925
0.936111323482834	0.879375612589467
0.936006361048158	0.880085263998331
0.936007146164460	0.878376387071520
0.936009344002491	0.877796980962104
0.935970375866050	0.878220454441040
0.935915020514191	0.881167847470307
0.935895914260689	0.881297362933007
0.935927967829445	0.880768329290043
0.935966054549983	0.879821449730798
0.935953842213984	0.879574325038367
0.935937966257401	0.878167753032978
0.935957299652438	0.877609173602537
0.935953889408332	0.876583157915164
0.935878003549928	0.877350107012809
0.935904132785776	0.876243247097443
0.936034276375171	0.876219013774831
0.936103672015341	0.875715980942312
0.936038365357613	0.876426036669938
0.936082475621425	0.874717012261452
0.936056639397178	0.873898754350419
0.935931645638396	0.873215931240969
0.935796664173900	0.875298355467644
0.935736596035814	0.875378509582412
0.935745227670595	0.875507589251227
0.935776546813641	0.875179806052242
0.935812548617281	0.875857206840428
0.935780997758707	0.874921533439695
0.935750550193575	0.874093844066407
0.935709696137507	0.872672641064271
0.935644502278251	0.873708822835063
0.935677001452257	0.872905851689063
0.935783409908941	0.873182092392458
0.935827550484433	0.872165367426202
0.935701589770889	0.872807783778994
0.935667163636089	0.871168508561803
0.935638093438263	0.870525864201852
0.935586399331246	0.869700713232098
0.935511401197883	0.871597083255694
0.935462918659156	0.870728360933543
0.935517580251701	0.869647610323840
0.935566214576518	0.867573073870313
0.935552042396373	0.866557476959876
0.935544525721932	0.864629882348793
0.935584056619005	0.864838743136742
0.935629916732018	0.865350696848144
0.935592765565781	0.867733623262510
0.935644831349940	0.867856682070605
0.935802444079829	0.868697473593285
0.935868873566057	0.868077242021378
0.935753041441087	0.868917705334920
0.935761091449494	0.867806593090394
0.935768157952471	0.867670638784979
0.935683086352647	0.866661033590010
0.935549362337313	0.868591386825790
0.935479625351122	0.868557379555195
0.935472877428711	0.868841972509301
0.935479166610655	0.868149390083498
0.935469068876971	0.868643312150830
0.935383462459809	0.867201740213698
0.935283504112912	0.866322250954175
0.935191737295077	0.864306197646725
0.935085378392470	0.865224413526089
0.935109796493204	0.864450993230802
0.935217092418540	0.865043047380068
0.935267479004871	0.864941017663547
0.935171165864759	0.866045637922194
0.935177156276941	0.865862804529103
0.935183594032559	0.866197548508677
0.935127018827043	0.865754223732982
0.935040589025610	0.868608211391066
0.934973468065992	0.869284298876613
0.934953782696789	0.869128392353897
0.934940614810883	0.867423864374144
0.934882545298677	0.866384490639174
0.934838454478477	0.863998777278733
0.934840690118066	0.863308694805411
0.934844236696284	0.861515941467662
0.934809474624346	0.862055112059946
0.934889327446989	0.860465970610509
0.935081410472264	0.859972336869266
0.935194267032502	0.858906985308927
0.935159002684000	0.859685944705586
0.935231368148669	0.859195392079196
0.935246370173843	0.859299283426885
0.935147330031210	0.858075531024212
0.935027332434363	0.860047521741632
0.934978339229091	0.859841885489868
0.935004132433708	0.860091638957705
0.935043461532049	0.859729109379887
0.935071716222401	0.860418046616958
0.935044660869317	0.859320529606514
0.935011998756600	0.859066080987996
0.934955328270208	0.857489568621884
0.934873143613372	0.859004329267743
0.934889509395657	0.858789690629466
0.934966306834998	0.859464939378688
0.934976144274147	0.859325574639604
0.934809165588366	0.860859809351824
0.934762964128016	0.861639755551091
0.934730545032484	0.862291307448825
0.934663146650326	0.862249139196285
0.934558089536370	0.865062231684011
0.934475273836054	0.865484983573835
0.934493365522080	0.865441146023016
0.934514085354124	0.864306453711304
0.934470147549124	0.864010538522533
0.934436338721090	0.862158258446279
0.934446147463922	0.861778961842953
0.934454949140705	0.860131485506255
0.934401819787534	0.860592551370121
0.934455194763370	0.859280133003096
0.934594519000830	0.858801412658737
0.934640935303286	0.857855866451034
0.934521142111507	0.858329428341136
0.934530299478443	0.857840770962189
0.934541782172796	0.857966938407762
0.934475872933701	0.857302638413865
0.934386644116386	0.859559250976040
0.934368080236095	0.859785870529859
0.934408352584988	0.859768652551380
0.934457197422343	0.859386263256128
0.934459679251876	0.859962281958913
0.934405183343048	0.858989519514709
0.934336130721879	0.858893058194214
0.934264050483015	0.857308957347914
0.934186743077694	0.858806019485332
0.934222980783861	0.858307621239150
0.934330801527628	0.858473719589270
0.934382455650100	0.858279437072337
0.934307344957026	0.859449330095077
0.934341364786401	0.859565482914712
0.934377948636783	0.860003765518279
0.934369274171753	0.859808158531172
0.934325767355077	0.862771585145774
0.934321874570456	0.863393765743780
0.934379407703803	0.862870296489008
0.934457264650598	0.861540436409155
0.934472709580678	0.861390940805089
0.934493256751068	0.859945198465550
0.934537449370514	0.859754681238398
0.934549177314474	0.858382953438981
0.934494933714541	0.859872458991063
0.934536345198962	0.859190606910052
0.934667885197732	0.859128017879325
0.934734274395212	0.858798149302214
0.934657450600436	0.859705312834893
0.934700251638830	0.859331826657804
0.934677635221203	0.859619082566105
0.934555306328672	0.858875766957836
0.934423682130882	0.860871782770768
0.934376886125946	0.861114626199813
0.934408629134351	0.860593086639120
0.934477391659421	0.859673908563679
0.934548566977672	0.860051665416237
0.934540659962992	0.859164582706885
0.934535503150143	0.858811173762326
0.934495864310559	0.857268938288444
0.934433811048725	0.858417063112356
0.934474100049060	0.857466341131271
0.934579281554413	0.857470719888546
0.934623886236720	0.857213214483534
0.934506702812916	0.858065684253027
0.934473384447351	0.858179484613960
0.934449497967582	0.858410089934976
0.934394456695851	0.858445447629440
0.934314419373592	0.860805016172446
0.934268447824738	0.861629142628419
0.934332304829800	0.861737461554439
0.934413618961244	0.861075277343307
0.934432065878220	0.861404898668684
0.934453484014598	0.861071369732556
0.934524873245586	0.861758112225923
0.934589015522352	0.861935208892343
0.934570730028017	0.864737559705110
0.934644548558062	0.865204024193075
0.934810563222456	0.866309786555331
0.934884890764634	0.867082147356754
0.934772459334854	0.868123707327726
0.934776609465857	0.868317925612024
0.934788011531682	0.869046458394700
0.934703632378541	0.868440220896995
0.934572908229864	0.869698137524667
0.934515880095521	0.869773852020535
0.934528248032554	0.869581001681102
0.934566469801815	0.869724418659871
0.934572673601845	0.870459587785073
0.934501808538237	0.870721692600351
0.934421142230275	0.871666621205828
0.934333721356750	0.871428571371312
0.934238137990947	0.873950556060386
0.934272261041617	0.874850054698393
0.934372616128349	0.876344254087735
0.934420811522542	0.877443297003442
0.934323856080298	0.879013178821063
0.934314977787252	0.880106630484673
0.934302614098437	0.881596003304930
0.934224606056481	0.882592769493556
0.934113662343863	0.885553245302706
0.934017004724940	0.886841195778675
0.933962340358014	0.886979770719840
0.933934181663300	0.886327840526052
0.933864653689513	0.885853224547920
0.933804692229641	0.884806486498915
0.933790911447241	0.885400728662910
0.933774749617040	0.884892683233468
0.933727754617153	0.886569353639659
0.933802444171784	0.886256329939512
0.933977342686839	0.886491411752873
0.934073495006264	0.886438511842927
0.934016232281936	0.886544949652766
0.934069480632170	0.886245559943365
0.934075779477784	0.887007290540866
0.933963709151297	0.886389985640486
0.933837151801273	0.887652757855404
0.933791662580442	0.888299837899060
0.933804827944897	0.888818732160378
0.933843283392053	0.889132147289738
0.933866256096388	0.890407635414729
0.933830867326884	0.891405605297036
0.933802353652685	0.893467022330843
0.933740315917109	0.894091147976198
0.933655096347647	0.896952088204443
0.933671731555667	0.898201126937351
0.933740466898692	0.899986703897326
0.933748942675079	0.900924008897047
0.933580119635048	0.901972622703618
0.933520041696583	0.902996883339422
0.933476341020017	0.904451401902116
0.933396857528472	0.904940151865291
0.933285389498018	0.907068607985793
0.933197446152739	0.907915998029099
0.933195810896540	0.907507013226395
0.933207835246271	0.905853419918856
0.933156364761041	0.904647926765080
0.933103249126397	0.903159493678547
0.933096814136050	0.902880427006204
[truncated: 15,000 more rows]
