# Supplementary material for: Dynamical Hurst analysis identifies EEG channel differences between PTSD and healthy controls
Source: PLoS One. 2018 Jul 3;13(7):e0199144. doi: 10.1371/journal.pone.0199144 (PMC6029761; doi:10.1371/journal.pone.0199144)
Supplement: S1 Appendix — Zip file containing files: Standard Deviations of Healthy 1 - H3_w3.txtStandard Deviations of Healthy 2 - H4_w3.txtStandard Deviations of Healthy 3 - H5_w3.txtStandard Deviations of Healthy 4 - H6_w3.txtStandard Deviations of Healthy 5 - H7_w3.txtStandard Deviations of Healthy 6 - H12_w3.txtStandard Deviations of PTSD 1 - P1_w3.txtStandard Deviations of PTSD 2 - P2_w3.txtStandard Deviations of PTSD 3 - P8_w3.txtStandard Deviations of PTSD 4 - P9_w3.txtStandard Deviations of PTSD 5 - P10_w3.txtStandard Deviations of PTSD 6 - P11_w3.txtHurst Values of Healthy 1 - Hurst_H3.txtHurst Values of Healthy 2 - Hurst_H4.txtHurst Values of Healthy 3 - Hurst_H5.txtHurst Values of Healthy 4 - Hurst_H6.txtHurst Values of Healthy 5 - Hurst_H7.txtHurst Values of Healthy 6 - Hurst_H12.txtHurst Values of PTSD 1 - Hurst_P1.txtHurst Values of PTSD 2 - Hurst_P2.txtHurst Values of PTSD 3 - Hurst_P8.txtHurst Values of PTSD 4 - Hurst_P9.txtHurst Values of PTSD 5 - Hurst_P10.txtHurst Values of PTSD 6 - Hurst_P11.txtOriginal Data Healthy 1 - H3.txtOriginal Data Healthy 2 - H4.txtOriginal Data Healthy 3 - H5.txtOriginal Data Healthy 4 - H6.txtOriginal Data Healthy 5 - H7.txtOriginal Data Healthy 6 - H12.txtOriginal Data PTSD 1 - P1.txtOriginal Data PTSD 2 - P2.txtOriginal Data PTSD 3 - P8.txtOriginal Data PTSD 4 - P9.txtOriginal Data PTSD 5 - P10.txtOriginal Data PTSD 6 - P11.txt. (ZIP) [file pone.0199144.s001.zip › H3.txt]

0.033682	-0.96555	-1.3692	-0.90802	0.34587	1.7481	2.66	2.538	1.3871	-0.45165	-2.3758	-3.8869	-4.7073	-4.9628	-4.3246	-3.1538	-2.2215	-1.6444	-0.82309	0.40917	1.6478	2.7757	4.0801	5.6172	7.1942	8.8407	10.638	12.385	13.828	14.968	15.662	15.665	15.218	14.91	14.845	14.646	14.031	12.991	11.625	10.495	9.4319	8.586	8.0032	7.874	7.98	7.7828	7.2146	6.7498	6.6736	6.8858	7.3258	7.9305	8.5163	9.0625	9.8013	10.819	11.838	12.586	12.969	12.864	12.177	11.17	10.378	10.191	10.727	11.778	12.932	13.968	15.075	16.422	17.819	19.013	19.986	20.611	20.506	19.615	18.481	17.665	17.267	17.222	17.37	17.375	16.981	16.38	15.905	15.634	15.525	15.616	15.862	15.988	15.815	15.502	15.288	15.28	15.434	15.547	15.491	15.462	15.735	16.263	16.818	17.34	17.771	17.824	17.273	16.353	15.519	14.963	14.736	14.88	15.276	15.724	16.303	17.221	18.437	19.694	20.865	21.91	22.662	22.998	23.083	23.28	23.805	24.715	25.861	27.005	28.078	29.22	30.38	31.291	31.794	31.863	31.321	29.933	27.827	25.481	23.327	21.627	20.633	20.349	20.495	20.887	21.548	22.398	23.235	24.02	24.873	25.778	26.53	26.995	27.204	27.198	26.999	26.628	26.03	25.239	24.479	23.826	23.055	21.996	20.757	19.49	18.279	17.357	17.125	17.85	19.453	21.75	24.471	27.19	29.588	31.69	33.511	34.862	35.545	35.561	34.949	33.665	31.764	29.491	27.167	25.004	23.147	21.62	20.439	19.785	19.845	20.476	21.385	22.44	23.552	24.52	25.188	25.678	26.168	26.66	27.101	27.53	27.836	27.881	27.793	27.795	27.86	27.818	27.661	27.458	27.173	26.742	26.247	25.856	25.682	25.792	26.159	26.66	27.273	28.095	28.998	29.683	30.03	30.11	29.902	29.326	28.495	27.644	26.887	26.263	25.966	26.097	26.568	27.368	28.611	30.155	31.61	32.724	34.171	35.052	35.5	35.615	35.714	36.016	36.421	36.723	36.801	36.466	35.524	34.139	32.745	31.669	31.004	30.788	31.051	31.685	32.531	33.487	34.483	35.471	36.514	37.679	38.924	40.25	41.797	43.512	45.094	46.234	46.766	46.539	45.435	43.624	41.435	39.11	36.815	34.841	33.39	32.396	31.754	31.487	31.505	31.509	31.271	30.808	30.277	29.837	29.685	30.017	30.879	32.186	33.745	35.164	36.013	36.146	35.629	34.565	33.173	31.895	31.119	30.932	31.203	31.694	32.016	31.742	30.811	29.504	28.143	27.056	26.691	27.297	28.689	30.477	32.376	34.241	35.98	37.573	39.053	40.424	41.565	42.351	42.614	42.202	41.199	39.942	38.645	37.358	36.163	35.169	34.373	33.665	33.017	32.409	31.728	30.865	29.896	28.9	27.918	27.171	27.008	27.509	28.463	29.62	30.765	31.675	32.174	32.263	32.104	31.894	31.841	32.074	32.513	33.039	33.689	34.402	34.956	35.237	35.344	35.375	35.318	35.193	35.039	34.76	34.124	33.031	31.463	29.36	26.836	24.36	22.375	21.102	20.652	21.096	22.328	24.008	25.757	27.279	28.426	29.139	29.475	29.454	29.079	28.487	27.883	27.275	26.643	26.131	25.871	25.824	25.872	25.991	26.124	26.133	25.972	25.752	25.493	25.174	24.978	25.127	25.633	26.368	27.285	28.342	29.352	30.077	30.407	30.343	29.954	29.389	28.768	28.105	27.451	26.953	26.591	26.231	25.874	25.649	25.585	25.609	25.75	26.06	26.455	26.786	27.053	27.202	27.062	26.593	25.97	25.256	24.389	23.37	22.316	21.298	20.255	19.18	18.462	17.533	16.895	16.661	16.767	17.184	17.881	18.724	19.588	20.513	21.556	22.679	23.871	25.203	26.615	27.923	29.13	30.413	31.858	33.391	34.977	36.628	38.295	39.882	41.324	42.595	43.686	44.643	45.451	45.966	46.118	46.063	45.936	45.743	45.494	45.265	45.01	44.526	43.702	42.537	41.05	39.354	37.809	36.738	36.235	36.262	36.79	37.619	38.333	38.591	38.338	37.703	36.858	35.987	35.256	34.75	34.506	34.551	34.816	35.253	35.971	37.036	38.278	39.415	40.25	40.669	40.613	40.181	39.652	39.283	39.175	39.427	40.048	40.815	41.444	41.894	42.208	42.332	42.204	41.92	41.63	41.382	41.181	41.014	40.863	40.655	40.371	39.966	39.394	38.761	38.333	38.247	38.497	39.097	40.082	41.392	42.884	44.462	46.016	47.365	48.338	48.921	49.084	48.803	48.239	47.68	47.252	46.897	46.581	46.316	46.084	45.84	45.585	45.402	45.384	45.637	46.244	47.149	48.259	49.559	50.918	52.043	52.699	52.875	52.649	52.113	51.426	50.774	50.258	49.831	49.471	49.123	48.668	48.061	47.517	47.239	47.282	47.689	48.57	49.944	51.617	53.325	54.805	55.858	56.381	56.45	56.186	55.745	55.364	55.243	55.298	55.338	55.312	55.233	55.119	54.991	54.968	55.105	55.302	55.447	55.497	55.329	54.852	54.193	53.538	52.946	52.367	51.806	51.287	50.771	50.212	49.661	49.242	49.089	49.307	49.878	50.597	51.223	51.632	51.594	50.881	49.488	47.601	45.445	43.226	41.216	39.677	38.709	38.259	38.31	38.695	39.092	39.3	39.359	39.316	39.172	39.026	39.061	39.375	39.88	40.423	40.871	41.107	41.023	40.567	39.68	38.359	36.767	35.056	33.273	31.52	30.033	28.974	28.363	28.178	28.369	29.174	29.634	29.829	29.835	29.697	29.427	29.13	28.963	28.998	29.242	29.625	30.05	30.4	30.6	30.515	30.026	29.204	28.27	27.354	26.518	25.852	25.435	25.272	25.299	25.5	25.82	26.123	26.315	26.423	26.406	26.159	25.737	25.308	24.958	24.639	24.316	24.009	23.703	23.342	22.872	22.259	21.498	20.678	19.9	19.192	18.627	18.37	18.48	18.872	19.411	20.025	20.642	21.174	21.644	22.081	22.449	22.64	22.629	22.379	21.792	20.893	19.919	19.096	18.476	18.008	17.649	17.34	16.972	16.477	15.908	15.389	15.059	15.017	15.189	15.419	15.657	15.888	16.038	16.016	15.843	15.566	15.221	14.898	14.768	14.992	15.638	16.764	18.315	19.979	21.355	22.236	22.526	22.191	21.315	20.17	19.089	18.271	17.755	17.471	17.343	17.263	17.202	17.144	17.073	17.041	17.175	17.466	17.832	18.24	18.717	19.289	19.932	20.612	21.246	21.744	22.021	22.138	22.161	22.123	22.144	22.378	22.806	23.272	23.679	24.037	24.391	24.787	25.239	25.724	26.139	26.334	26.193	25.621	24.629	23.429	22.221	21.087	20.075	19.264	18.696	18.384	18.392	18.767	19.508	20.516	21.697	22.928	24.032	24.925	25.686	26.344	26.813	26.961	26.699	25.997	24.851	23.333	21.585	19.813	18.168	16.805	15.827	15.294	15.311	15.995	17.268	18.914	20.72	22.454	23.903	24.942	25.613	26.049	26.38	26.699	27.076	27.403	27.473	27.181	26.486	25.344	23.778	21.982	20.236	18.795	17.831	17.44	17.618	18.262	19.195	20.195	21.045	21.617	21.935	22.027	21.931	21.741	21.611	21.642	21.855	22.258	22.803	23.353	23.696	23.713	23.295	22.344	20.921	19.294	17.731	16.453	15.647	15.427	15.778	16.524	17.434	18.311	19.016	19.478	19.73	19.809	19.539	19.412	19.418	19.531	19.651	19.713	19.72	19.618	19.311	18.739	17.878	16.727	15.313	13.767	12.282	11.024	10.136	9.7333	9.7581	10.028	10.444	11.013	11.757	12.69	13.85	15.276	16.896	18.508	19.853	20.694	20.889	20.448	19.478	18.139	16.644	15.25	14.067	13.038	12.039	10.975	9.7934	8.4816	7.1407	5.9425	5.0487	4.5477	4.5285	5.0134	5.9247	7.2036	8.8746	10.914	13.206	15.576	17.883	20.006	21.774	23.061	23.786	23.934	23.54	22.708	21.552	20.222	18.94	17.917	17.236	16.917	16.947	17.277	17.837	18.562	19.385	20.225	20.964	21.538	21.943	22.149	22.173	22.162	22.28	22.611	23.115	23.743	24.433	25.083	25.599	25.939	26.119	26.162	26.116	26.011	25.844	25.641	25.495	25.437	25.429	25.429	25.438	25.503	25.689	26.093	26.758	27.64	28.644	29.673	30.564	31.172	31.477	31.557	31.447	31.115	30.515	29.674	28.703	27.757	27.032	26.711	26.879	27.491	28.364	29.208	29.763	29.921	29.679	29.112	28.354	27.598	27.075	26.97	27.423	28.481	30.066	31.95	33.872	35.536	36.633	36.974	36.594	35.608	34.143	32.333	30.354	28.403	26.603	25.048	23.822	22.984	22.558	22.575	23.022	23.858	25.057	26.599	28.381	30.238	31.978	33.441	34.564	35.368	35.985	36.526	37.032	37.471	37.722	37.572	36.854	35.568	33.839	31.866	29.86	28.017	26.486	25.328	24.506	23.961	23.614	23.396	23.295	23.331	23.499	23.824	24.366	25.124	26.054	27.068	28.068	28.973	29.687	30.151	30.367	30.324	30.017	29.493	28.765	27.818	26.711	25.599	24.633	23.953	23.633	23.682	24.039	24.531	24.97	25.233	25.262	25.11	24.903	24.738	24.69	24.565	25.124	26.285	28.114	30.563	33.416	36.316	38.846	40.676	41.578	41.485	40.539	39.061	37.496	36.265	35.669	35.836	36.701	38.051	39.6	41.032	42.07	42.548	42.44	41.83	40.863	39.732	38.635	37.744	37.119	36.716	36.444	36.199	35.911	35.53	35.02	34.351	33.539	32.543	31.325	29.899	28.367	26.905	25.708	24.92	24.583	24.634	24.945	25.447	26.077	26.781	27.514	28.269	28.991	29.602	30.042	30.308	30.492	30.653	30.751	30.674	30.317	29.589	28.501	27.194	25.902	24.877	24.308	24.251	24.639	25.34	26.201	27.15	28.141	29.113	30.004	30.757	31.343	31.779	32.113	32.405	32.757	33.229	33.787	34.307	34.69	34.864	34.79	34.472	33.938	33.268	32.558	31.92	31.45	31.221	31.228	31.455	31.84	32.316	32.823	33.336	33.869	34.428	34.968	35.402	35.648	35.635	35.325	34.685	33.718	32.435	30.888	29.156	27.353	25.63	24.179	23.203	22.837	23.104	23.941	25.223	26.803	28.558	30.406	32.312	34.254	36.185	37.998	39.515	40.537	40.916	40.653	39.861	38.709	37.386	36.027	34.702	33.382	32.015	30.588	29.203	27.989	27.085	26.588	26.534	26.912	27.656	28.646	29.741	30.81	31.697	32.295	32.584	32.639	32.571	32.565	32.768	33.241	33.929	34.704	35.465	36.123	36.591	36.807	36.758	36.454	35.925	35.236	34.495	33.806	33.241	32.84	32.59	32.458	32.411	32.46	32.631	32.925	33.273	33.524	33.495	33.039	32.102	30.749	29.166	27.624	26.402	25.641	25.349	25.479	25.96	26.718	27.679	28.784	29.982	31.212	32.365	33.352	34.115	34.656	35.038	35.352	35.611	35.742	35.668	35.308	34.615	33.602	32.339	30.952	29.582	28.322	27.218	26.294	25.607	25.275	25.396	25.99	27.048	28.551	30.359	32.239	33.948	35.266	36.06	36.277	35.944	35.159	34.06	32.779	31.456	30.188	29.022	28.021	27.308	26.999	27.171	27.852	29.017	30.602	32.446	34.35	36.112	37.694	38.239	38.562	38.787	39.055	39.485	40.089	40.766	41.335	41.577	41.338	40.611	39.501	38.252	37.119	36.258	35.746	35.542	35.498	35.457	35.305	34.973	34.528	34.095	33.807	33.776	34.078	34.744	35.747	36.983	38.29	39.545	40.612	41.359	41.74	41.778	41.547	41.191	40.836	40.583	40.491	40.535	40.69	40.932	41.191	41.398	41.551	41.657	41.731	41.802	41.903	42.062	42.27	42.484	42.639	42.687	42.571	42.289	41.86	41.299	40.693	40.166	39.809	39.691	39.839	40.187	40.625	41.043	41.384	41.648	41.879	42.169	42.623	43.258	43.968	44.632	45.11	45.287	45.14	44.712	44.054	43.279	42.519	41.918	41.61	41.695	42.241	43.233	44.519	45.883	47.129	48.058	48.548	48.593	48.243	47.542	46.545	45.32	43.93	42.425	40.874	39.444	38.307	37.526	37.096	36.962	37.004	37.109	37.198	37.246	37.317	37.526	37.98	38.743	39.808	41.052	42.297	43.308	43.822	43.705	42.949	41.679	40.152	38.638	37.296	36.191	35.289	34.492	33.698	32.832	31.966	31.292	30.957	31.03	31.573	32.565	33.871	35.344	36.861	38.268	39.439	40.278	40.717	40.731	40.336	39.658	38.862	38.054	37.322	36.72	36.197	35.669	35.102	34.471	33.786	33.139	32.67	32.445	32.406	32.446	32.497	32.49	32.364	32.174	32.05	32.101	32.401	32.982	33.82	34.874	36.092	37.404	38.711	39.875	40.758	41.289	41.419	41.141	40.522	39.618	38.498	37.277	36.077	34.985	34.128	33.646	33.64	34.089	34.871	35.896	37.087	38.324	39.513	40.656	41.724	42.622	43.266	43.625	43.673	43.444	43.066	42.704	42.473	42.383	42.435	42.59	42.75	42.845	42.871	42.846	42.862	43.008	43.266	43.547	43.778	43.948	44.013	43.903	43.641	43.323	42.96	42.518	42.02	41.491	40.919	40.328	39.788	39.318	38.917	38.623	38.521	38.662	39.017	39.55	40.248	41.055	41.888	42.71	43.479	44.179	44.822	45.365	45.703	45.784	45.631	45.262	44.645	43.78	42.793	41.826	40.968	40.344	40.112	40.305	40.799	41.437	42.017	42.299	42.154	41.702	41.191	40.81	40.671	40.839	41.26	41.743	42.093	42.192	42.027	41.698	41.34	41.029	40.829	40.828	41.073	41.467	41.672	41.37	40.882	40.216	39.411	38.536	37.709	37.053	36.652	36.559	36.817	37.38	38.124	38.903	39.616	40.195	40.625	40.926	41.202	41.506	41.751	41.822	41.602	41.016	40.1	39.025	38.036	37.36	37.101	37.294	37.867	38.681	39.594	40.511	41.35	42.065	42.634	43.016	43.163	43.034	42.616	41.884	40.837	39.562	38.233	37.011	36.035	35.44	35.275	35.432	35.77	36.212	36.697	37.236	37.887	38.729	39.798	41.037	42.375	43.738	45.025	46.102	46.898	47.335	47.338	46.915	46.132	45.109	44.031	43.091	42.365	41.802	41.256	40.586	39.682	38.516	37.234	36.127	35.454	35.335	35.801	36.724	37.87	39.005	39.975	40.687	41.109	41.239	41.112	40.772	40.261	39.7	39.278	39.134	39.345	39.914	40.687	41.461	42.055	42.342	42.279	41.933	41.472	41.084	40.876	40.865	41.085	41.53	42.082	42.647	43.122	43.377	43.285	42.798	41.951	40.881	39.78	38.882	38.379	38.33	38.659	39.226	39.839	40.318	40.61	40.725	40.729	40.736	40.825	40.951	41.028	40.986	40.819	40.54	40.162	39.781	39.521	39.408	39.396	39.475	39.594	39.701	39.806	40.002	40.367	40.924	41.64	42.473	43.331	44.106	44.802	45.507	46.267	47.129	48.076	48.959	49.625	49.977	49.978	49.667	49.175	48.704	48.378	48.168	47.966	47.699	47.28	46.632	45.801	44.894	43.991	43.159	42.462	41.936	41.589	41.4	41.37	41.511	41.812	42.279	42.972	43.908	45.026	46.23	47.315	48.074	48.396	48.259	47.673	46.748	45.677	44.675	43.825	43.141	42.717	42.634	42.869	43.379	44.178	45.212	46.365	47.549	48.716	49.8	50.718	51.454	51.996	52.259	52.078	51.355	50.05	48.186	45.92	43.569	41.544	40.29	40.146	41.206	43.339	46.274	49.676	53.105	56.093	58.347	59.777	60.363	60.183	59.481	58.541	57.577	56.734	56.093	55.64	55.274	54.913	54.557	54.141	53.568	52.843	52.047	51.257	50.522	49.868	49.277	48.712	48.163	47.625	47.103	46.671	46.489	46.658	47.09	47.65	48.287	48.923	49.413	49.72	49.881	49.907	49.792	49.594	49.388	49.183	48.949	48.818	48.769	48.73	48.611	48.398	48.127	47.783	47.338	46.807	46.196	45.465	44.557	43.491	42.346	41.201	40.137	39.284	38.743	38.552	38.735	39.187	39.708	40.139	40.364	40.284	39.891	39.317	38.781	38.423	38.261	38.302	38.486	38.641	38.619	38.421	38.09	37.689	37.339	37.193	37.318	37.704	38.348	39.233	40.286	41.375	42.391	43.265	43.914	44.345	44.598	44.683	44.627	44.476	44.192	43.681	42.865	41.783	40.52	39.2	38.028	37.287	37.139	37.58	38.567	39.952	41.469	42.862	43.975	44.725	45.068	45.039	44.797	44.531	44.356	44.409	44.81	45.54	46.475	47.472	48.324	48.857	49.063	49.024	48.799	48.435	48.007	47.556	47.028	46.348	45.568	44.808	44.143	43.7	43.644	43.992	44.676	45.615	46.666	47.631	48.305	48.544	48.272	47.451	46.138	44.529	42.879	41.415	40.35	39.751	39.513	39.485	39.478	39.25	38.637	37.692	36.679	35.871	35.457	35.573	36.253	37.316	38.441	39.415	40.114	40.492	40.68	40.91	41.343	41.991	42.757	43.529	44.15	44.477	44.545	44.517	44.522	44.65	44.935	45.286	45.581	45.778	45.841	45.708	45.395	45.036	44.728	44.478	44.299	44.316	44.584	45.027	45.597	46.261	46.893	47.391	47.742	47.924	47.897	47.624	47.142	46.488	45.656	44.686	43.69	42.779	42.044	41.59	41.435	41.543	41.907	42.505	43.205	43.888	44.542	45.184	45.707	45.955	45.905	45.575	44.922	43.964	42.893	41.879	41.017	40.434	40.259	40.512	41.111	42.011	43.174	44.452	45.633	46.597	47.299	47.736	47.942	47.968	47.801	47.464	46.992	46.352	45.525	44.657	44.001	43.676	43.627	43.828	44.236	44.677	44.979	45.17	45.337	45.496	45.678	45.928	46.156	46.16	45.794	45.097	44.137	42.999	41.889	41.079	40.743	40.934	41.608	42.608	43.748	44.901	45.889	46.53	46.762	46.694	46.42	45.956	45.392	44.958	45.375	45.749	46.463	47.475	48.594	49.574	50.248	50.514	50.348	49.852	49.14	48.342	47.661	47.307	47.293	47.502	47.881	48.423	49.007	49.471	49.753	49.826	49.547	48.819	47.726	46.375	44.878	43.472	42.44	41.876	41.648	41.592	41.571	41.423	40.999	40.326	39.546	38.771	38.086	37.504	36.939	36.354	35.812	35.366	35.026	34.879	35.065	35.633	36.501	37.645	39.122	40.882	42.792	44.814	46.861	48.694	50.102	51.054	51.536	51.487	50.983	50.264	49.543	48.888	48.339	47.963	47.733	47.547	47.328	46.984	46.421	45.652	44.743	43.673	42.443	41.187	40.052	39.084	38.305	37.833	37.733	37.945	38.454	39.289	40.329	41.391	42.426	43.433	44.293	44.925	45.451	46.031	46.645	47.189	47.631	47.923	47.976	47.808	47.502	47.135	46.811	46.643	46.569	46.407	46.085	45.679	45.238	44.779	44.411	44.247	44.215	44.207	44.259	44.396	44.579	44.912	45.576	46.501	47.42	48.166	48.707	48.968	48.849	48.457	48.007	47.595	47.212	46.868	46.508	46.066	45.568	45.052	44.43	43.621	42.676	41.674	40.66	39.793	39.384	39.664	40.683	42.453	44.861	47.541	50.131	52.497	54.507	55.882	56.457	56.309	55.462	53.813	51.398	48.515	45.486	42.571	40.069	38.187	36.95	36.332	36.334	36.807	37.522	38.388	39.418	40.495	41.44	42.218	42.849	43.3	43.621	43.968	44.362	44.75	45.217	45.886	46.592	47.083	47.394	47.651	47.741	47.487	46.952	46.261	45.415	44.456	43.535	42.715	42.012	41.522	41.292	41.208	41.224	41.498	42.128	43.028	44.127	45.427	46.821	48.184	49.517	50.757	51.732	52.437	53.039	53.51	53.65	53.492	53.316	53.185	52.929	52.536	52.145	51.76	51.342	50.966	50.674	50.392	49.833	49.322	48.869	48.465	48.222	48.268	48.577	49.079	49.77	50.615	51.548	52.573	53.686	54.69	55.435	55.97	56.271	56.125	55.508	54.694	53.829	52.786	51.563	50.363	49.247	48.174	47.296	46.828	46.771	47.027	47.578	48.297	48.893	49.182	49.205	48.988	48.487	47.744	46.857	45.872	44.919	44.216	43.847	43.794	44.079	44.641	45.108	45.117	44.716	43.926	43.421	43.016	42.823	42.986	43.541	44.346	45.24	46.163	47.083	47.921	48.615	49.126	49.428	49.544	49.567	49.565	49.55	49.554	49.569	49.483	49.133	48.441	47.433	46.157	44.732	43.32	42.045	40.93	39.995	39.259	38.67	38.195	37.973	38.208	38.987	40.246	41.843	43.573	45.151	46.332	47.033	47.303	47.289	47.2	47.183	47.234	47.285	47.291	47.219	47.023	46.721	46.405	46.161	46.018	45.995	46.144	46.522	47.191	48.209	49.533	50.949	52.19	53.04	53.297	52.775	51.456	49.562	47.386	45.197	43.227	41.655	40.566	39.96	39.821	40.096	40.699	41.606	42.853	44.401	46.116	47.874	49.571	51.036	52.086	52.649	52.753	52.481	51.966	51.365	50.77	50.23	49.816	49.586	49.51	49.469	49.394	49.238	48.936	48.454	47.832	47.138	46.405	45.649	44.843	43.939	42.974	42.157	41.759	41.948	42.809	44.334	46.35	48.521	50.51	52.134	53.326	54.07	54.426	54.467	54.237	53.791	53.256	52.721	52.149	51.474	50.677	49.743	48.674	47.572	46.608	45.945	45.667	45.758	46.1	46.543	47.025	47.58	48.206	48.868	49.589	50.4	51.211	51.899	52.443	52.904	53.302	53.653	53.988	54.284	54.449	54.415	54.183	53.733	53.056	52.849	52.52	52.138	51.804	51.627	51.593	51.588	51.555	51.482	51.313	51.024	50.685	50.35	49.997	49.671	49.489	49.483	49.572	49.744	50.051	50.462	50.872	51.223	51.534	51.827	52.127	52.459	52.798	53.044	53.12	52.953	52.448	51.61	50.588	49.559	48.589	47.684	46.844	46.013	45.128	44.247	43.5	42.969	42.702	42.74	43.051	43.475	43.882	44.309	44.828	45.453	46.18	47.035	48.02	49.064	50.106	51.111	52.035	52.881	53.671	54.36	54.821	54.924	54.579	53.693	52.185	50.101	47.613	44.911	42.195	39.674	37.492	35.735	34.489	33.819	33.66	33.85	34.265	34.831	35.446	36.03	36.621	37.324	38.19	39.216	40.391	41.673	43.005	44.339	45.594	46.596	47.167	47.253	46.912	46.259	45.474	44.821	44.492	44.499	44.714	44.964	45.086	44.997	44.73	44.365	43.956	43.568	43.319	43.271	43.366	43.504	43.63	43.671	43.531	43.179	42.683	42.182	41.87	41.973	42.61	43.754	45.292	47.078	48.849	50.264	51.082	51.189	50.523	49.068	46.96	44.485	41.999	39.858	38.4	37.834	38.191	39.37	41.153	43.181	45.058	46.518	47.468	47.921	47.963	47.793	47.637	47.666	47.999	48.662	49.564	50.588	51.704	52.9	54.082	55.147	56.08	56.833	57.244	57.162	56.589	55.62	54.388	53.083	51.921	51.014	50.356	49.896	49.527	49.087	48.465	47.687	46.875	46.132	45.548	45.237	45.252	45.584	46.189	46.982	47.879	48.868	49.981	51.155	52.251	53.209	54.026	54.605	54.804	54.623	54.184	53.582	52.9	52.247	51.662	51.06	50.34	49.491	48.502	47.385	46.291	45.481	45.12	45.231	45.78	46.73	47.991	49.455	51.034	52.62	54.128	55.523	56.74	57.627	58.12	58.311	58.277	57.987	57.447	56.766	55.993	55.085	54.063	52.972	51.898	50.826	49.769	48.791	48.01	47.453	47.094	47.006	47.296	47.916	48.717	49.627	50.602	51.452	51.951	51.991	51.581	50.81	49.83	48.828	47.972	47.445	47.389	47.76	48.36	49.034	49.684	50.141	50.228	49.917	49.293	48.399	47.326	46.29	45.47	44.922	44.707	44.868	45.252	45.524	45.428	44.885	43.882	42.463	40.852	39.398	38.414	38.078	38.445	39.463	41.019	43.006	45.274	47.598	49.769	51.687	53.29	54.507	55.346	55.912	56.275	56.427	56.328	55.885	54.93	53.348	51.245	48.846	46.341	43.944	41.931	40.453	39.446	38.784	38.432	38.395	38.674	39.299	40.324	41.763	43.551	45.518	47.375	48.799	49.595	49.774	49.492	48.976	48.491	48.244	48.251	48.39	48.473	48.297	47.74	46.885	45.942	45.061	44.298	43.68	43.206	42.79	42.314	41.801	41.354	41.015	40.767	40.597	40.495	40.451	40.532	40.85	41.443	42.285	43.357	44.599	45.836	46.868	47.615	48.111	48.404	48.546	48.6	48.574	48.404	48.078	47.564	46.815	45.857	44.822	43.835	42.929	42.129	41.513	41.134	41.009	41.178	41.697	42.541	43.606	44.735	45.681	46.18	46.118	45.587	44.758	43.8	42.924	42.32	42.066	42.099	42.352	42.802	43.41	44.137	44.942	45.726	46.352	46.749	46.927	46.905	46.737	46.567	46.57	46.86	47.468	48.376	49.475	50.557	51.415	51.862	51.715	50.914	49.603	48.011	46.301	44.615	43.133	41.948	40.97	40.064	39.174	38.284	37.377	36.507	35.832	35.499	35.625	36.333	37.656	39.435	41.416	43.369	45.087	46.378	47.137	47.391	47.239	46.818	46.275	45.706	45.144	44.651	44.292	44.021	43.697	43.282	42.801	42.233	41.562	40.946	40.631	40.777	41.443	42.593	44.053	45.505	46.667	47.397	47.627	47.35	46.716	45.951	45.168	44.355	43.504	42.642	41.798	41.01	40.302	39.682	39.158	38.757	38.433	38.074	37.644	37.237	37.556	37.634	37.718	37.74	37.58	37.263	36.896	36.527	36.2	35.995	35.982	36.153	36.44	36.733	36.926	37.018	37.1	37.189	37.234	37.266	37.366	37.548	37.792	38.149	38.681	39.342	40.035	40.714	41.311	41.706	41.887	41.968	41.993	41.878	41.6	41.254	40.865	40.401	39.881	39.388	38.95	38.519	38.029	37.448	36.788	36.172	35.766	35.679	36.003	36.857	38.277	40.136	42.281	44.59	46.92	49.093	50.973	52.44	53.313	53.44	52.817	51.512	49.557	47.065	44.331	41.642	39.104	36.728	34.534	32.513	30.631	28.945	27.67	27.065	27.379	28.785	31.274	34.657	38.711	43.262	48.046	52.726	56.957	60.394	62.699	63.648	63.253	61.731	59.431	56.799	54.207	51.766	49.406	47.111	44.994	43.165	41.776	41.044	41.107	41.886	43.135	44.635	46.239	47.913	49.739	51.817	54.116	56.425	58.468	59.915	60.398	59.706	57.914	55.327	52.302	49.197	46.333	43.904	41.982	40.586	39.659	39.081	38.775	38.748	38.977	39.37	39.879	40.555	41.461	42.605	44.01	45.696	47.556	49.376	50.88	51.743	51.675	50.589	48.657	46.162	43.429	40.85	38.823	37.605	37.245	37.712	38.955	40.807	43.005	45.257	47.248	48.69	49.443	49.56	49.197	48.599	48.087	47.931	48.213	48.82	49.564	50.209	50.546	50.492	50.066	49.314	48.327	47.292	46.361	45.543	44.857	44.419	44.327	44.523	44.886	45.352	45.841	46.256	46.614	47.06	47.754	48.797	50.26	52.06	53.894	55.349	56.1	55.96	54.847	52.885	50.432	47.931	45.773	44.203	43.258	42.805	42.692	42.83	43.091	43.366	43.693	44.188	44.845	45.531	46.207	46.923	47.687	48.488	49.373	50.325	51.197	51.87	52.306	52.449	52.233	51.705	51.01	50.219	49.307	48.294	47.247	46.247	44.834	43.488	42.447	41.763	41.423	41.345	41.488	41.844	42.343	42.892	43.549	44.468	45.708	47.208	48.909	50.685	52.255	53.334	53.753	53.431	52.355	50.716	48.884	47.163	45.691	44.574	43.902	43.601	43.417	43.157	42.755	42.192	41.5	40.801	40.288	40.163	40.612	41.722	43.381	45.361	47.423	49.311	50.697	51.327	51.128	50.134	48.445	46.322	44.132	42.206	40.825	40.286	40.712	41.942	43.699	45.73	47.764	49.449	50.521	50.927	50.71	49.946	48.773	47.384	45.95	44.644	43.634	43.002	42.72	42.755	43.061	43.499	43.867	44.044	44.021	43.85	43.637	43.558	43.76	44.264	45.041	46.01	46.94	47.57	47.808	47.722	47.397	46.948	46.585	46.523	46.813	47.355	47.989	48.53	48.785	48.667	48.244	47.627	46.971	46.483	46.321	46.487	46.869	47.361	47.864	48.251	48.419	48.385	48.224	48.068	48.092	48.447	49.17	50.237	51.599	53.107	54.48	55.478	56.009	56.049	55.606	54.784	53.745	52.603	51.434	50.302	49.196	48.003	46.656	45.195	43.664	42.116	40.75	39.898	39.792	40.476	41.885	43.861	46.101	48.268	50.07	51.289	51.79	51.596	50.856	49.718	48.314	46.843	45.503	44.384	43.521	42.953	42.717	42.828	43.324	44.209	45.37	46.63	47.868	48.982	49.809	50.279	50.527	50.757	51.018	51.292	51.567	51.733	51.573	50.892	49.59	47.616	45.035	42.109	39.228	36.763	35.088	34.573	35.418	37.509	40.488	43.869	47.116	49.769	51.522	52.248	52.009	51.11	49.997	48.984	48.197	47.694	47.433	47.168	46.574	45.523	44.152	42.69	41.398	40.582	40.442	40.952	42.032	43.629	45.603	47.748	49.913	52.009	53.843	55.152	55.826	55.926	55.626	55.146	54.653	54.186	53.686	53.098	52.317	51.171	49.66	48.015	46.459	45.099	44.055	43.526	43.934	44.788	45.839	46.851	47.729	48.45	48.876	48.842	48.378	47.628	46.683	45.623	44.614	43.82	43.299	43.044	43.018	43.179	43.604	44.465	45.833	47.627	49.714	51.933	53.955	55.381	56.017	55.88	55.064	53.757	52.282	50.905	49.727	48.846	48.392	48.331	48.486	48.76	49.163	49.648	50.079	50.403	50.67	50.947	51.294	51.765	52.367	53.06	53.79	54.434	54.788	54.697	54.17	53.293	52.151	50.871	49.647	48.643	47.94	47.616	47.743	48.291	49.203	50.49	52.116	53.908	55.697	57.452	59.143	60.595	61.633	62.19	62.247	61.791	60.868	59.648	58.325	57.106	56.214	55.751	55.662	55.842	56.213	56.627	56.885	56.891	56.673	56.278	55.763	55.24	54.799	54.476	54.309	54.326	54.436	54.492	54.454	54.381	54.246	53.981	53.599	53.149	52.621	51.962	51.168	50.261	49.302	48.436	47.802	47.454	47.43	47.828	48.721	50.053	51.689	53.517	55.409	57.167	58.599	59.592	60.079	60.062	59.652	58.998	58.221	57.446	56.859	56.548	56.438	56.422	56.461	56.514	56.484	56.34	56.158	56.067	56.217	56.77	57.776	59.127	60.655	62.189	63.449	64.06	63.787	62.624	60.664	58.055	55.054	52.002	49.216	46.958	45.451	44.819	45.061	46.15	48.019	50.494	53.333	56.348	59.4	62.281	64.731	66.555	67.626	67.889	67.406	66.323	64.785	62.948	61.041	59.249	57.582	56.036	54.744	53.839	53.31	53.098	53.217	53.676	54.395	55.316	56.449	57.724	59.006	60.207	61.26	62.066	62.598	62.985	63.344	63.681	63.937	64.059	64.02	63.832	63.554	63.222	62.798	62.273	61.67	60.928	59.987	59.001	58.265	57.934	58.003	58.437	59.129	59.793	60.104	59.883	59.084	57.725	55.962	54.114	52.44	51.068	50.136	49.801	50.052	50.747	51.765	53.046	54.517	56.081	57.636	59.083	60.39	61.633	62.844	63.95	64.929	65.89	66.88	67.732	68.301	68.57	68.461	67.839	66.707	65.232	63.537	61.723	60.019	58.641	57.633	57.017	56.949	57.546	58.733	60.383	62.454	64.875	67.459	69.984	72.274	73.432	73.922	73.695	72.725	71.007	68.659	65.994	63.335	60.826	58.55	56.655	55.225	54.147	53.272	52.598	52.153	51.908	51.949	52.474	53.541	55.065	57.001	59.29	61.672	63.824	65.609	67.028	68.019	68.482	68.402	67.8	66.694	65.144	63.279	61.289	59.452	58.063	57.19	56.685	56.419	56.332	56.315	56.296	56.392	56.808	57.63	58.865	60.507	62.399	64.209	65.664	66.634	66.973	66.52	65.333	63.705	61.893	60.015	58.22	56.673	55.426	54.436	53.642	52.984	52.443	52.098	52.061	52.394	53.168	54.504	56.406	58.644	60.863	62.721	63.896	64.152	63.491	62.134	60.367	58.511	56.924	55.781	54.989	54.386	53.918	53.595	53.387	53.353	53.719	54.7	56.383	58.74	61.629	64.762	67.786	70.388	72.297	73.312	73.456	72.956	72.051	70.892	69.623	68.371	67.179	66.072	65.111	64.336	63.721	63.236	62.816	62.25	61.295	59.898	58.183	56.281	54.317	52.54	51.265	50.688	50.896	51.865	53.431	55.302	57.172	58.777	59.909	60.506	60.736	60.864	61.03	61.254	61.518	61.747	61.789	61.511	60.885	59.987	58.958	57.993	57.259	56.817	56.712	57.001	57.67	58.533	59.38	60.09	60.522	60.514	60.018	59.142	58.064	57.001	56.189	55.748	55.585	55.541	55.485	55.243	54.631	53.665	52.607	51.765	51.402	51.774	53.072	55.284	58.202	61.463	64.603	67.152	68.794	69.448	69.165	68.08	66.469	64.641	62.805	61.065	59.496	58.161	57.114	56.446	56.216	56.354	56.733	57.274	57.881	58.361	58.585	58.652	58.736	58.876	59.062	59.344	59.713	60.041	60.216	60.177	59.857	59.223	58.405	57.635	57.115	57.069	57.774	59.366	61.661	64.268	66.754	68.721	69.903	70.254	69.865	68.933	67.759	66.645	65.679	64.795	64.023	63.46	63.057	62.661	62.221	61.772	61.277	60.734	60.294	60.142	60.373	61.054	62.209	63.671	65.08	66.146	66.761	66.893	66.547	65.887	65.146	64.429	63.67	62.709	61.39	59.717	57.934	56.365	55.234	54.716	54.956	55.835	56.945	57.938	58.746	59.411	60.012	60.779	61.926	63.389	64.908	66.278	67.316	67.422	66.941	66.034	65.047	64.179	63.56	63.308	63.351	63.429	63.373	63.185	62.861	62.375	61.821	61.291	60.666	59.737	58.502	57.117	55.679	54.247	52.944	51.899	51.188	50.843	50.867	51.242	51.964	53.019	54.227	55.314	56.159	56.82	57.36	57.833	58.375	59.087	59.876	60.587	61.159	61.521	61.537	61.21	60.685	60.035	59.219	58.342	57.699	57.495	57.778	58.567	59.852	61.479	63.189	64.739	65.943	66.737	67.214	67.516	67.727	67.925	68.233	68.71	69.269	69.811	70.311	70.775	71.19	71.612	72.101	72.586	72.961	73.19	73.221	72.923	72.254	71.399	70.581	69.857	69.203	68.637	68.134	67.56	66.81	65.852	64.695	63.427	62.202	61.099	60.08	59.157	58.415	57.906	57.66	57.781	58.407	59.547	61.087	62.861	64.62	66.119	67.278	68.184	68.904	69.5	70.099	70.794	71.476	71.879	71.825	71.269	70.212	68.701	66.887	64.947	63.04	61.324	59.921	58.832	58.05	57.646	57.717	58.223	59.031	60.027	61.099	62.099	62.915	63.538	63.968	64.191	64.208	63.965	63.329	62.254	60.876	59.394	57.943	56.645	55.628	54.887	54.282	53.67	53.008	52.325	51.775	51.614	52.033	53.041	54.572	56.511	58.578	60.381	61.668	62.422	62.726	62.67	62.392	62.028	61.618	61.131	60.523	59.715	58.62	57.268	55.81	54.375	53.063	52.011	51.349	51.094	51.16	51.488	52.059	52.867	53.95	55.311	56.81	58.23	59.421	60.247	60.505	60.095	59.176	57.98	56.632	55.209	53.858	52.71	51.777	51.044	50.512	50.107	49.744	49.461	49.343	49.429	49.762	50.417	51.403	52.554	53.667	54.607	55.292	55.716	55.913	55.887	55.626	55.189	54.692	54.147	53.522	52.934	52.583	52.507	52.613	52.874	53.325	53.916	54.564	55.285	56.098	56.928	57.74	58.547	59.284	59.824	60.15	60.388	60.606	60.771	60.879	60.942	60.885	60.589	59.948	58.911	57.553	56.109	54.782	53.617	52.647	51.964	51.509	51.043	50.447	49.86	49.512	49.602	50.411	52.178	54.85	58.155	61.552	64.77	67.405	69.242	70.129	69.943	68.792	67.011	64.928	62.828	61.101	60.079	59.759	59.942	60.487	61.278	62.105	62.776	63.272	63.659	64.016	64.421	64.865	65.257	65.503	65.504	65.037	63.85	61.914	59.442	56.665	53.78	51.054	48.708	46.771	45.2	44.035	43.31	42.974	43.068	43.74	44.976	46.578	48.434	50.578	52.967	55.443	57.868	60.17	62.24	63.956	65.294	66.318	67.169	68.015	68.896	69.603	69.816	69.3	67.887	65.491	62.263	58.629	55.077	52.016	49.803	48.631	48.433	48.99	50.105	51.536	52.91	53.914	54.481	54.633	54.327	53.577	52.552	51.416	50.231	49.057	47.978	47.066	46.421	46.176	46.384	46.992	47.963	49.306	50.991	52.933	55.079	57.382	59.728	61.957	63.958	65.647	66.995	68.094	69.088	69.948	70.504	70.638	70.273	69.306	67.693	65.626	63.462	61.505	59.941	58.863	58.245	57.972	57.948	58.119	58.376	58.622	58.871	59.177	59.497	59.773	60.057	60.424	60.872	61.33	61.697	61.827	61.553	60.801	59.564	57.869	55.857	53.818	51.987	50.45	49.296	48.641	48.534	48.881	49.555	50.443	51.412	52.397	53.463	54.695	56.154	57.918	60.056	62.43	64.676	66.418	67.383	67.333	66.09	63.682	60.35	56.445	52.353	48.483	45.185	42.703	41.248	40.96	41.806	43.615	46.244	49.558	53.322	57.232	61.024	64.42	67.149	69.015	69.889	69.667	68.361	66.201	63.509	60.511	57.433	54.62	52.341	50.615	49.346	48.491	48.004	47.79	47.82	48.138	48.759	49.67	50.9	52.449	54.209	56.048	57.895	59.657	61.122	62.068	62.39	62.086	61.242	60.024	58.582	57.023	55.522	54.252	53.247	52.438	51.878	51.696	51.843	52.135	52.483	52.918	53.44	54.077	54.965	56.197	57.677	59.283	60.926	62.392	63.4	63.826	63.687	62.994	61.724	59.96	57.907	55.786	53.797	52.098	50.775	49.895	49.527	49.642	50.058	50.678	51.573	52.764	54.101	55.455	56.783	57.97	58.8	59.161	59.064	58.39	57.115	55.674	54.345	53.225	52.419	52.064	52.128	52.483	53.182	54.323	55.78	57.329	58.913	60.55	62.139	63.511	64.578	65.306	65.62	65.446	64.711	63.376	61.53	59.357	56.948	54.32	51.628	49.158	47.084	45.475	44.436	44.029	44.145	44.624	45.408	46.43	47.572	48.851	50.414	52.231	54.024	55.598	56.927	57.95	58.577	58.856	58.984	59.13	59.394	59.831	60.422	61.101	61.805	62.389	62.594	62.225	61.336	60.108	58.714	57.388	56.383	55.801	55.575	55.611	55.791	55.927	55.877	55.674	55.362	54.82	53.943	52.829	51.587	50.206	48.691	47.185	45.853	44.76	43.939	43.414	43.196	43.302	43.791	44.706	46.016	47.716	49.792	52.041	54.115	55.732	56.752	57.155	57.069	56.737	56.36	56.029	55.787	55.634	55.478	55.211	54.939	54.908	55.254	55.989	57.156	58.796	60.809	63.011	65.228	67.281	68.98	70.197	70.88	70.99	70.527	69.617	68.404	66.913	65.137	63.178	61.203	59.34	57.75	56.604	55.971	55.838	56.112	56.61	57.074	57.367	57.546	57.71	57.892	58.116	58.452	58.89	59.264	59.381	59.11	58.379	57.213	55.761	54.191	52.623	51.243	50.288	49.886	50.005	50.569	51.506	52.604	53.51	53.929	53.753	53.042	52.029	51.093	50.583	50.689	51.479	52.883	54.626	56.313	57.667	58.576	58.964	58.784	58.113	57.146	56.109	55.214	54.616	54.3	54.123	53.99	53.833	53.539	53.069	52.606	52.399	52.515	52.886	53.439	54.058	54.554	54.782	54.666	54.129	53.147	51.858	50.474	49.124	47.92	47.052	46.651	46.688	47.081	47.822	48.927	50.372	52.112	54.012	55.829	57.352	58.47	59.061	58.959	58.168	56.868	55.154	53.023	50.613	48.201	46.023	44.243	43.017	42.359	42.082	42.013	42.119	42.379	42.752	43.335	44.334	45.831	47.724	49.904	52.307	54.802	57.194	59.269	60.781	61.544	61.527	60.811	59.475	57.672	55.706	53.828	52.075	50.427	48.978	47.843	47.047	46.976	47.398	48.04	48.752	49.491	50.12	50.459	50.53	50.446	50.133	49.441	48.41	47.202	45.852	44.315	42.684	41.152	39.849	38.857	38.276	38.206	38.7	39.755	41.243	42.933	44.626	46.201	47.542	48.55	49.243	49.712	49.997	50.125	50.184	50.205	50.079	49.757	49.336	48.842	48.165	47.313	46.46	45.694	44.928	44.147	43.463	42.908	42.413	41.966	41.604	41.348	41.217	41.265	41.547	42.093	42.939	44.109	45.539	47.104	48.685	50.151	51.38	52.339	53.057	53.53	53.769	53.883	53.966	53.936	53.702	53.315	52.872	52.365	51.825	51.482	51.533	51.93	52.504	53.099	53.476	53.305	52.374	50.687	48.333	45.461	42.356	39.368	36.748	34.65	33.225	32.548	32.57	33.143	34.097	35.273	36.57	37.979	39.52	41.223	43.196	45.554	48.24	51.037	53.754	56.211	58.054	58.874	58.501	56.998	54.507	51.323	47.961	44.924	42.464	40.656	39.506	38.845	38.374	37.963	37.686	37.597	37.683	37.972	38.554	39.455	40.685	42.285	44.272	46.586	49.088	51.522	53.52	54.783	55.239	54.916	53.857	52.282	50.555	48.901	47.309	45.727	44.111	42.302	40.169	37.888	35.834	34.303	33.591	34.042	35.755	38.385	41.442	44.552	47.342	49.402	50.482	50.536	49.6	47.745	45.167	42.144	38.986	36.08	33.798	32.294	31.57	31.647	32.505	33.986	35.979	38.538	41.802	45.306	48.77	51.73	53.849	54.844	54.472	52.732	50.028	47.033	44.346	42.226	40.725	39.907	39.732	39.882	39.993	40.043	40.25	40.668	41.193	41.806	42.54	43.332	44.1	44.904	45.835	46.848	47.881	48.946	49.93	50.516	50.464	49.82	48.803	47.593	46.349	45.331	44.86	45.066	45.72	46.429	46.954	47.246	47.231	46.817	46.163	45.71	46.597	47.777	49.126	50.453	51.503	52.081	52.112	51.622	50.731	49.643	48.567	47.61	46.78	46.071	45.471	44.919	44.366	43.84	43.423	43.192	43.214	43.545	44.164	44.972	45.793	46.394	46.557	46.209	45.43	44.381	43.256	42.255	41.533	41.133	41.055	41.297	41.828	42.571	43.448	44.374	45.203	45.808	46.181	46.446	46.72	47.031	47.374	47.739	48.025	48.091	47.85	47.31	46.537	45.625	44.681	43.808	43.114	42.722	42.738	43.212	44.149	45.544	47.348	49.419	51.564	53.555	55.091	55.883	55.812	54.915	53.299	51.209	49.013	47.051	45.446	44.179	43.234	42.542	41.978	41.49	41.154	41.105	41.471	42.394	43.949	46.069	48.599	51.304	53.863	55.917	57.215	57.679	57.348	56.423	55.179	53.822	52.452	51.153	49.985	48.899	47.836	46.896	46.275	46.028	46.065	46.327	46.768	47.27	47.739	48.196	48.732	49.401	50.22	51.149	52.055	52.757	53.123	53.087	52.592	51.629	50.291	48.681	46.907	45.097	43.369	41.786	40.464	39.586	39.231	39.326	39.825	40.78	42.154	43.772	45.539	47.518	49.714	51.982	54.171	56.171	57.789	58.816	59.14	58.728	57.57	55.735	53.436	50.902	48.322	45.887	43.786	42.112	40.854	39.911	39.119	38.401	37.883	37.803	38.326	39.6	41.792	44.848	48.318	51.631	54.387	56.328	57.249	57.145	56.271	54.904	53.243	51.484	49.817	48.295	46.898	45.698	44.786	44.116	43.606	43.257	43.091	43.096	43.244	43.495	43.801	44.188	44.736	45.438	46.205	47.079	48.177	49.421	50.597	51.629	52.572	53.377	54.676	55.745	56.331	56.576	56.481	55.971	55.138	54.102	52.818	51.287	49.723	48.321	47.119	46.242	45.976	46.44	47.446	48.815	50.484	52.308	54.028	55.448	56.493	57.132	57.389	57.29	56.805	55.941	54.803	53.496	51.994	50.322	48.638	47.02	45.372	43.621	41.792	39.857	37.825	35.982	34.725	34.233	34.494	35.484	37.009	38.549	39.595	40.016	39.97	39.673	39.407	39.521	40.229	41.519	43.227	45.106	46.883	48.384	49.561	50.373	50.779	50.864	50.788	50.631	50.454	50.378	50.456	50.587	50.715	50.887	51.058	51.057	50.875	50.68	50.51	50.237	49.836	49.422	48.999	48.469	47.818	47.112	46.355	45.551	44.767	44.07	43.532	43.269	43.383	43.828	44.478	45.255	46.077	46.859	47.623	48.45	49.315	50.152	50.942	51.586	51.81	51.431	50.556	49.381	47.942	46.283	44.621	43.173	41.98	41.072	40.587	40.625	41.196	42.283	43.836	45.719	47.785	49.954	52.147	54.244	56.146	57.798	59.101	59.918	60.143	59.675	58.434	56.509	54.11	51.382	48.449	45.603	43.226	41.478	40.332	39.857	40.198	41.327	43.094	45.413	48.199	51.231	54.233	56.977	59.221	60.711	61.32	61.114	60.218	58.796	57.127	55.521	54.187	53.211	52.592	52.167	51.756	51.281	50.682	49.868	48.902	48.093	47.727	47.872	48.556	49.89	51.824	54.051	56.239	58.18	59.648	60.442	60.563	60.126	59.203	57.844	56.189	54.371	52.407	50.303	48.17	46.183	44.498	43.262	42.584	42.545	43.248	44.754	46.93	49.546	52.471	55.603	58.611	61.055	62.69	63.426	63.145	61.814	59.673	57.043	54.136	51.183	48.463	46.128	44.16	42.614	41.649	41.284	41.396	41.924	42.881	44.231	45.889	47.751	49.677	51.555	53.328	54.885	56.057	56.842	57.46	58.058	58.566	58.929	59.178	59.214	58.795	57.834	56.401	54.511	52.214	49.781	47.546	45.692	44.391	43.946	44.554	46.06	48.155	50.612	53.198	55.596	57.511	58.779	59.376	59.27	58.87	58.296	57.814	57.382	56.873	56.253	55.482	54.447	53.119	51.633	50.23	49.202	48.771	48.961	49.718	51.05	52.868	54.828	56.554	57.926	58.901	59.355	59.265	58.825	58.179	57.313	56.288	55.254	54.217	53.122	52.137	51.547	51.415	51.647	52.247	53.232	54.436	55.592	56.51	57.113	57.396	57.418	57.212	56.794	56.233	55.636	54.935	53.957	52.734	51.51	50.491	49.834	49.755	50.384	51.555	53.004	54.571	56.073	57.261	58.091	58.801	59.549	60.284	61.004	61.853	62.88	63.935	64.888	65.647	66.103	66.151	65.728	64.801	63.426	61.811	60.142	58.436	56.702	55.055	53.573	52.233	51.07	50.172	49.52	49.012	48.66	48.556	48.684	49.033	49.789	51.081	52.704	54.311	55.705	56.776	57.378	57.454	57.162	56.761	56.452	56.332	56.405	56.578	56.743	56.823	56.697	56.208	55.356	54.231	52.901	51.481	50.209	49.302	48.846	48.924	49.619	50.808	52.142	53.359	54.374	55.045	55.197	54.901	54.452	54.042	53.664	53.298	52.911	52.38	51.612	50.64	49.616	48.724	48.169	48.085	48.39	48.88	49.378	49.751	49.931	49.989	50.073	50.245	50.494	50.849	51.288	51.631	51.721	51.621	51.404	50.961	50.223	49.362	48.626	48.134	47.982	48.308	49.117	50.229	51.419	52.497	53.29	53.701	53.816	53.769	53.65	53.573	53.657	53.94	54.41	55.043	55.733	56.305	56.666	56.815	56.685	56.184	55.44	54.741	54.233	53.912	53.852	54.149	54.692	55.245	55.7	56.056	56.296	56.427	56.532	56.632	56.63	56.471	56.195	55.813	55.325	54.825	54.459	54.331	54.494	54.945	55.57	56.225	56.848	57.354	57.554	57.374	57.011	56.676	56.378	56.156	56.186	56.552	57.11	57.686	58.199	58.526	58.507	58.122	57.477	56.636	55.659	54.733	54.015	53.495	53.102	52.802	52.557	52.289	51.91	51.327	50.495	49.53	48.629	47.905	47.411	47.31	47.747	48.55	49.387	50.073	50.547	50.71	50.541	50.257	50.106	50.159	50.445	51.014	51.752	52.409	52.861	53.167	53.341	53.323	53.141	52.928	52.8	52.782	52.869	53.02	53.219	53.474	53.735	53.865	53.842	53.831	53.906	53.933	53.861	53.787	53.748	53.666	53.532	53.377	53.058	52.131	50.589	48.971	47.528	46.329	45.423	44.994	45.123	45.588	46.137	46.686	47.172	47.488	47.687	47.961	48.343	48.708	49.053	49.417	49.645	49.497	48.948	48.159	47.262	46.35	45.606	45.226	45.328	45.931	46.908	48.031	49.183	50.35	51.443	52.315	52.985	53.583	54.102	54.443	54.623	54.697	54.579	54.211	53.725	53.199	52.518	51.637	50.693	49.696	48.495	47.094	45.746	44.699	44.065	43.924	44.346	45.293	46.619	48.138	49.613	50.852	51.817	52.504	52.861	52.948	53.002	53.232	53.67	54.263	54.937	55.449	55.513	55.073	54.251	53.126	51.843	50.761	50.218	50.263	50.81	51.906	53.576	55.623	57.736	59.662	61.178	62.055	62.17	61.546	60.299	58.657	56.881	55.083	53.253	51.392	49.532	47.655	45.774	44.007	42.486	41.272	40.485	40.335	40.861	41.923	43.456	45.458	47.734	49.925	51.842	53.529	54.988	56.111	56.851	57.232	57.227	56.829	56.131	55.24	54.226	53.146	51.994	50.656	49.026	47.159	45.249	43.537	42.31	41.827	42.155	43.199	44.863	46.987	49.246	51.365	53.291	54.977	56.231	56.94	57.247	57.35	57.282	57.033	56.629	56.026	55.081	53.725	51.986	49.925	47.673	45.466	43.499	41.855	40.583	39.748	39.391	39.508	40.133	41.231	42.689	44.444	46.517	48.811	51.124	53.372	55.54	57.413	58.627	58.989	58.498	57.102	54.766	51.672	48.147	44.498	41.067	38.253	36.354	35.477	35.617	36.629	38.175	39.849	41.37	42.648	43.74	44.795	45.962	47.242	48.565	49.909	51.202	52.281	53.081	53.714	54.208	54.375	54.071	53.391	52.515	51.527	50.589	49.946	49.673	49.64	49.705	49.788	49.767	49.594	49.407	49.366	49.499	49.748	50.097	50.546	51.064	51.621	52.149	52.528	52.656	52.472	51.807	50.545	48.873	47.146	45.606	44.383	43.676	43.628	44.099	44.84	45.754	46.787	47.818	48.808	49.856	50.974	52.044	52.988	53.813	54.405	54.546	54.141	53.261	52.016	50.523	48.935	47.407	46.101	45.824	45.962	46.321	46.962	47.756	48.492	49.175	49.92	50.745	51.591	52.415	53.193	53.884	54.398	54.579	54.252	53.373	52.03	50.278	48.139	45.845	43.752	42.034	40.684	39.694	38.981	38.311	37.547	36.832	36.376	36.277	36.662	37.705	39.33	41.14	42.806	44.244	45.424	46.334	47.07	47.799	48.62	49.474	50.175	50.49	50.25	49.469	48.284	46.83	45.326	44.132	43.552	43.698	44.607	46.27	48.468	50.868	53.257	55.492	57.37	58.756	59.78	60.662	61.426	62.006	62.461	62.801	62.813	62.227	60.907	58.835	56.095	52.903	49.593	46.531	44.074	42.51	41.894	42.1	42.976	44.403	46.18	48.108	50.087	52.011	53.716	55.122	56.282	57.188	57.758	58.038	58.233	58.391	58.375	58.142	57.792	57.352	56.776	56.131	55.575	55.199	55.043	55.148	55.503	56.046	56.718	57.451	58.089	58.481	58.605	58.494	58.192	57.808	57.459	57.139	56.749	56.223	55.491	54.414	52.975	51.447	50.122	49.052	48.223	47.712	47.569	47.735	48.164	48.912	50.005	51.368	52.911	54.557	56.194	57.752	59.255	60.727	62.069	63.168	63.932	64.236	64.028	63.368	62.352	61.089	59.766	58.617	57.732	57.05	56.605	56.528	56.774	57.146	57.618	58.309	59.22	60.227	61.228	62.114	62.671	62.701	62.164	61.114	59.625	57.87	56.11	54.515	53.162	52.143	51.554	51.461	51.886	52.782	54.006	55.401	56.888	58.372	59.667	60.694	61.576	62.39	63.014	63.347	63.444	63.289	62.731	61.677	60.174	58.283	56.066	53.733	51.588	49.82	48.544	47.918	48.029	48.764	49.938	51.422	53.115	54.919	56.751	58.537	60.21	61.772	63.24	64.502	65.419	66.02	66.426	66.587	66.343	65.687	64.665	63.199	61.206	58.833	56.345	53.939	51.86	50.422	49.776	49.849	50.549	51.829	53.51	55.296	57.015	58.64	60.157	61.532	62.73	63.737	64.568	65.284	65.859	66.148	66.066	65.746	65.138	63.965	62.415	60.592	58.537	56.447	54.573	52.965	51.569	50.534	50.112	50.384	51.261	52.588	54.158	55.73	57.095	58.111	58.713	59.035	59.309	59.628	59.941	60.268	60.672	61.066	61.278	61.24	60.938	60.287	59.259	58.026	56.74	55.394	54.04	52.859	51.906	51.066	50.321	49.83	49.684	49.812	50.111	50.542	51.065	51.64	52.238	52.803	53.271	53.647	53.908	53.931	53.653	53.201	52.725	52.261	51.861	51.574	51.311	50.919	50.428	50.008	49.751	49.74	50.207	51.268	52.663	53.967	54.91	55.341	55.121	54.264	53.02	51.729	50.664	50.03	49.926	50.331	51.206	52.51	54.111	55.816	57.521	59.198	60.789	62.24	63.571	64.759	65.657	66.141	66.185	65.718	64.644	63.091	61.341	59.506	57.498	55.249	52.774	49.986	46.764	43.175	39.483	36.016	33.109	31.095	30.181	30.388	31.634	33.724	36.335	39.166	42.033	44.805	47.351	49.594	51.477	52.882	53.708	54.035	54.023	53.753	53.348	53.056	53.018	53.112	53.157	53.152	53.152	53.15	53.222	53.583	54.403	55.694	57.372	59.291	61.217	62.948	64.415	65.647	66.704	67.714	68.854	70.229	71.784	73.345	74.605	75.193	74.88	73.64	71.502	68.565	65.174	61.833	58.938	56.76	55.635	55.875	57.459	60.047	63.191	66.395	69.089	70.852	71.573	71.348	70.367	68.909	67.264	65.607	64.017	62.601	61.506	60.819	60.537	60.515	60.476	60.168	59.521	58.58	57.436	56.336	55.698	55.815	56.673	58.152	60.187	62.608	65.093	67.364	69.281	70.674	71.367	71.361	70.817	69.883	68.745	67.671	66.843	66.205	65.604	64.96	64.27	63.567	62.944	62.477	62.159	61.969	61.841	61.555	60.89	59.896	58.798	57.723	56.727	55.958	55.555	55.43	55.402	55.398	55.364	55.161	54.723	54.181	53.685	53.336	53.363	54.036	55.396	57.214	59.187	61.051	62.552	63.517	63.919	63.853	63.513	63.123	62.776	62.395	61.95	61.535	61.191	60.844	60.37	59.863	59.687	59.844	60.073	60.166	60.069	59.695	58.992	58.185	57.621	57.442	57.603	58.137	59.088	60.317	61.557	62.601	63.33	63.674	63.634	63.222	62.462	61.505	60.526	59.52	58.333	56.898	55.244	53.329	51.13	48.894	47.014	45.783	45.494	46.462	48.743	52.039	55.992	60.353	64.754	68.682	71.793	73.993	75.203	75.288	74.244	72.264	69.64	66.72	63.862	61.327	59.278	57.812	56.87	56.227	55.679	55.181	54.774	54.47	54.348	54.527	54.975	55.52	56.074	56.612	57.014	57.223	57.415	57.763	58.159	58.387	58.418	58.301	58.031	57.65	57.328	57.24	57.454	57.951	58.619	59.259	59.692	59.769	59.323	58.238	56.584	54.588	52.475	50.461	48.795	47.624	46.924	46.692	47.015	47.861	49.081	50.583	52.313	54.019	55.301	56.002	56.254	56.229	56.053	55.889	55.858	55.92	55.949	55.867	55.659	55.36	55.103	55.007	55.047	55.115	55.099	54.89	54.402	53.661	52.802	51.932	51.17	50.726	50.739	51.167	51.948	53.151	54.787	56.644	58.488	60.213	61.668	62.545	62.589	61.743	60.103	57.856	55.336	52.917	50.863	49.319	48.385	48.059	48.251	48.903	49.969	51.348	52.862	54.316	55.511	56.307	56.776	57.154	57.628	58.261	59.122	60.239	61.364	62.086	62.171	61.616	60.481	58.896	57.182	55.703	54.658	54.082	53.909	53.946	53.919	53.698	53.365	53.081	53.036	53.436	54.407	55.906	57.737	59.609	61.193	62.248	62.7	62.543	61.74	60.397	58.818	57.26	55.766	54.327	53.042	51.972	51.059	50.342	50.016	50.209	50.922	52.117	53.707	55.436	57.017	58.33	59.352	60.047	60.46	60.734	60.991	61.252	61.44	61.431	61.117	60.533	59.817	59.042	58.252	57.591	57.175	56.899	56.554	56.101	55.635	55.187	54.787	54.577	54.646	54.883	55.148	55.379	55.469	55.275	54.789	54.154	53.431	52.604	51.73	50.925	50.237	49.66	49.194	48.852	48.676	48.768	49.616	50.925	52.214	53.44	54.626	55.632	56.257	56.502	56.487	56.263	55.829	55.236	54.544	53.798	53.046	52.326	51.678	51.199	50.981	50.924	50.809	50.586	50.366	50.253	50.356	50.878	51.907	53.222	54.472	55.431	55.911	55.771	55.129	54.337	53.629	52.95	52.191	51.317	50.258	48.895	47.244	45.483	43.826	42.453	41.484	40.973	40.934	41.414	42.422	43.853	45.602	47.663	50.015	52.576	55.325	58.282	61.343	64.272	66.886	69.009	70.351	70.713	70.202	69.054	67.402	65.408	63.38	61.611	60.189	59.097	58.363	57.982	57.888	57.974	58.106	58.126	57.957	57.653	57.293	56.958	56.811	57.027	57.65	58.62	59.837	61.107	62.143	62.747	62.906	62.636	61.953	61.044	60.219	59.59	59.061	58.631	58.43	58.513	58.873	59.571	60.684	62.162	63.825	65.427	66.705	67.44	67.569	67.178	66.373	65.289	64.111	62.947	61.778	60.544	59.173	57.56	55.678	53.676	51.763	50.086	48.841	48.33	48.754	50.013	51.888	54.194	56.677	58.953	60.704	61.814	62.297	62.242	61.815	61.21	60.547	59.853	59.097	58.169	56.884	55.134	52.972	50.553	48.128	46.023	44.528	43.825	44.05	45.264	47.306	49.853	52.626	55.418	57.889	59.651	60.525	60.539	59.712	58.083	55.861	53.325	50.673	48.076	45.726	43.756	42.205	41.109	40.525	40.451	40.846	41.698	43.007	44.717	46.73	48.916	51.085	53.053	54.73	56.018	56.743	56.83	56.413	55.661	54.645	53.474	52.351	51.376	50.448	49.462	48.4	47.242	45.98	44.749	43.751	43.105	42.902	43.283	44.379	46.192	48.683	51.792	55.365	59.117	62.668	65.589	67.523	68.342	68.135	67.059	65.323	63.273	61.231	59.266	57.305	55.387	53.646	52.162	51.022	50.406	50.43	51.025	52.082	53.5	55.11	56.676	58.075	59.319	60.345	61.004	61.225	61.038	60.487	59.597	58.411	57.31	56.249	55.258	54.207	53.097	52.016	50.97	49.941	49.014	48.35	48.153	48.603	49.761	51.554	53.895	56.681	59.662	62.473	64.867	66.718	67.836	68.023	67.257	65.639	63.269	60.349	57.24	54.24	51.446	48.952	46.925	45.408	44.296	43.595	43.481	44.026	45.114	46.572	48.237	49.946	51.548	52.984	54.276	55.528	56.916	58.502	60.113	61.487	62.428	62.731	62.185	60.755	58.639	56.079	53.314	50.677	48.454	46.715	45.436	44.704	44.599	45	45.745	46.826	48.233	49.812	51.404	52.96	54.461	55.868	57.16	58.311	59.291	60.102	60.774	61.247	61.415	61.216	60.623	59.6	58.151	56.458	54.759	53.252	52.167	51.728	51.957	52.667	53.705	54.981	56.286	57.365	58.155	58.759	59.245	59.581	59.768	59.838	59.764	59.491	59.012	58.326	57.435	56.41	55.327	54.242	53.25	52.523	52.225	52.417	53.099	54.177	55.443	56.696	57.877	58.992	59.989	60.811	61.484	61.921	61.819	60.934	59.293	57.079	54.491	51.813	49.399	47.504	46.194	45.454	45.261	45.547	46.272	47.469	49.149	51.229	53.582	56.071	58.533	60.788	62.697	64.146	65.016	65.273	64.949	64.008	62.411	60.298	57.951	55.587	53.398	51.71	50.865	50.957	51.861	53.375	55.227	57.057	58.575	59.674	60.354	60.666	60.734	60.677	60.492	60.095	59.422	58.449	57.197	55.718	54.1	52.442	50.879	49.621	48.841	48.599	48.956	49.994	51.645	53.605	55.561	57.343	58.831	59.914	60.615	61.105	61.519	61.878	62.195	62.466	62.553	62.28	61.585	60.448	58.829	56.749	54.358	51.905	49.656	47.86	46.689	46.216	46.465	47.374	48.756	50.386	52.193	54.187	56.242	58.148	59.817	61.218	62.261	62.896	63.194	63.238	62.981	62.373	61.428	60.106	58.342	56.231	54.027	51.954	50.153	48.804	48.103	48.131	48.845	50.156	52.126	54.283	56.401	58.385	60.097	61.414	62.3	62.769	62.833	62.54	61.923	61.023	60.003	59.085	58.342	57.708	57.204	56.928	56.853	56.863	56.955	57.152	57.373	57.596	57.958	58.539	59.249	60.033	60.897	61.702	62.177	62.186	61.833	61.253	60.475	59.532	58.489	57.412	56.385	55.527	54.966	54.844	55.275	56.188	57.289	58.257	58.897	59.105	58.832	58.185	57.406	56.665	56.053	55.704	55.729	56.029	56.402	56.76	57.019	56.985	56.517	55.706	54.731	53.639	52.424	51.159	49.958	48.953	48.327	48.284	48.952	50.374	52.468	54.959	57.473	59.743	61.664	63.184	64.281	65.013	65.349	65.11	64.145	62.438	60.006	56.923	53.523	50.331	47.754	45.973	45.111	45.249	46.238	47.759	49.571	51.537	53.539	55.494	57.369	59.139	60.771	62.238	63.485	64.403	64.863	64.79	64.154	62.94	61.216	59.128	56.809	54.433	52.305	50.722	49.826	49.709	50.448	51.942	53.806	55.619	57.186	58.435	59.321	59.925	60.461	61.055	61.664	62.186	62.489	62.439	62.008	61.321	60.554	59.839	59.3	59.062	59.169	59.586	60.252	61.041	61.759	62.294	62.627	62.714	62.541	62.249	62.045	61.94	61.797	61.575	61.318	61.027	60.697	60.434	60.349	60.395	60.428	60.319	59.928	59.182	58.184	57.162	56.309	55.713	55.41	55.386	55.558	55.871	56.321	56.905	57.658	58.628	59.739	60.748	61.432	61.733	61.595	60.876	59.545	57.746	55.616	53.201	50.627	48.176	46.133	44.729	44.216	44.756	46.269	48.518	51.223	54.057	56.648	58.711	60.157	61.003	61.272	60.99	60.174	58.86	57.171	55.279	53.292	51.285	49.409	47.793	46.367	45.011	43.782	42.856	42.35	42.328	42.883	44.005	45.476	47.063	48.649	50.115	51.338	52.335	53.227	54.048	54.735	55.263	55.659	55.908	55.958	55.769	55.293	54.496	53.403	52.031	50.397	48.665	47.171	46.178	45.477	45.422	46.167	47.474	49.058	50.714	52.2	53.314	54.107	54.766	55.319	55.642	55.672	55.369	54.571	53.1	50.957	48.352	45.652	43.295	41.668	41.005	41.41	42.84	44.963	47.286	49.486	51.457	53.112	54.412	55.477	56.473	57.408	58.175	58.713	58.92	58.595	57.667	56.331	54.785	53.081	51.331	49.752	48.446	47.35	46.44	45.827	45.681	46.105	47.116	48.631	50.475	52.466	54.39	55.958	56.979	57.484	57.565	57.257	56.679	56.039	55.855	55.49	54.97	54.205	53.273	52.23	51.056	49.81	48.655	47.717	47.079	46.812	46.978	47.647	48.894	50.652	52.617	54.47	56.083	57.34	57.972	57.799	56.935	55.565	53.762	51.671	49.559	47.642	46.013	44.759	43.924	43.393	43.078	43.084	43.53	44.371	45.519	46.963	48.661	50.442	52.108	53.477	54.373	54.688	54.404	53.498	51.998	50.177	48.414	46.865	45.502	44.36	43.522	42.963	42.694	42.897	43.75	45.221	47.188	49.47	51.718	53.557	54.89	55.781	56.193	56.013	55.255	54.013	52.365	50.455	48.537	46.837	45.492	44.546	43.895	43.311	42.725	42.333	42.334	42.767	43.629	44.86	46.224	47.381	48.168	48.625	48.851	48.99	49.239	49.644	50.021	50.237	50.298	50.156	49.682	48.837	47.659	46.096	44.019	41.38	38.238	34.701	31.053	27.734	25.19	23.859	24.236	26.632	30.918	36.62	43.123	49.664	55.41	59.762	62.481	63.555	63.161	61.705	59.648	57.311	54.967	52.968	51.534	50.639	50.201	50.157	50.361	50.576	50.666	50.631	50.485	50.269	50.087	49.962	49.779	49.472	49.063	48.522	47.781	46.897	46.01	45.188	44.466	43.97	43.811	43.994	44.483	45.227	46.04	46.676	47.049	47.199	47.109	46.791	46.39	46.025	45.657	45.252	44.865	44.521	44.194	43.901	43.67	43.407	42.996	42.464	41.877	41.24	40.655	40.351	40.49	41.061	42.019	43.242	44.42	45.58	46.72	47.865	48.874	49.597	50.11	50.515	50.681	50.424	49.758	48.739	47.324	45.535	43.596	41.727	40.06	38.794	38.166	38.182	38.629	39.312	40.109	40.873	41.44	41.776	41.996	42.238	42.569	42.926	43.182	43.267	43.167	42.81	42.067	40.966	39.693	38.356	37	35.802	35.028	34.816	35.166	36.084	37.512	39.217	40.98	42.777	44.607	46.354	47.943	49.439	50.868	52.084	52.901	53.247	53.11	52.463	51.28	49.607	47.621	45.592	43.724	42.098	40.746	39.712	38.977	38.44	38.064	37.93	38.152	38.798	39.953	41.689	43.92	46.429	49.013	51.445	53.342	54.288	54.087	52.785	50.514	47.49	44.118	40.917	38.281	36.414	35.392	35.185	35.692	36.746	38.119	39.584	41.017	42.333	43.449	44.323	44.991	45.521	45.958	46.355	46.767	47.178	47.449	47.468	47.201	46.592	45.556	44.164	42.663	41.296	40.168	39.308	38.79	38.642	38.767	39.026	39.389	39.882	40.513	41.251	42.072	42.922	43.702	44.305	44.654	44.736	44.585	44.279	43.917	43.573	43.262	42.932	42.509	41.987	41.386	40.685	39.893	39.122	38.541	38.207	38.109	38.329	38.992	40.095	41.484	42.994	44.467	45.697	46.467	46.653	46.24	45.271	43.845	42.156	40.461	38.962	37.8	37.07	36.762	36.766	36.919	37.108	37.306	37.558	37.889	38.292	38.778	39.418	40.223	41.08	41.889	42.685	43.471	44.127	44.545	44.73	44.688	44.375	43.788	42.99	42.016	40.893	39.714	38.635	37.739	37.072	36.717	36.75	37.155	37.83	38.669	39.576	40.471	41.262	41.837	42.151	42.252	42.225	42.088	41.846	41.628	41.633	41.919	42.395	43	43.683	44.29	44.683	44.868	44.915	44.852	44.706	44.559	44.42	44.195	43.864	43.504	43.152	42.758	42.282	41.561	40.992	40.615	40.427	40.488	40.857	41.46	42.144	42.843	43.576	44.349	45.214	46.295	47.635	49.105	50.531	51.802	52.784	53.299	53.325	53.012	52.507	51.867	51.129	50.345	49.539	48.72	47.905	47.14	46.506	46.107	46	46.168	46.604	47.365	48.451	49.749	51.122	52.426	53.44	53.931	53.811	53.104	51.863	50.2	48.306	46.321	44.204	41.872	39.387	36.927	34.68	32.841	31.646	31.257	31.63	32.562	33.782	35.087	36.368	37.581	38.696	39.704	40.64	41.541	42.414	43.266	44.142	45.067	46.001	46.843	47.475	47.729	47.459	46.694	45.625	44.437	43.258	42.254	41.561	41.178	40.942	40.729	40.53	40.366	40.235	40.164	40.207	40.384	40.672	41.011	41.351	41.681	42.046	42.487	42.989	43.472	43.818	43.918	43.713	43.256	42.698	42.235	42.1	42.54	43.635	45.25	47.182	49.258	51.273	52.944	54.035	54.483	54.338	53.618	52.398	50.883	49.313	47.875	46.669	45.698	44.861	44.031	43.093	41.98	40.702	39.343	38.05	37.019	36.418	36.358	36.863	37.855	39.201	40.716	42.13	43.197	43.834	44.08	43.971	43.557	42.988	42.483	42.177	42.113	42.358	43.006	44.065	45.44	47.021	48.67	50.209	51.496	52.465	53.112	53.413	53.363	53.009	52.364	51.395	50.065	48.4	46.541	44.686	43.016	41.659	40.707	40.235	40.209	40.472	40.889	41.447	42.147	42.886	43.573	44.231	44.92	45.674	46.57	47.694	49.036	50.491	51.896	53.073	53.808	53.945	53.507	52.643	51.506	50.243	49.014	48.001	47.359	47.178	47.451	48.104	49.066	50.221	51.384	52.379	53.186	53.9	54.549	55.081	55.528	55.962	56.362	56.677	56.946	57.197	57.364	57.396	57.309	57.08	56.627	55.987	55.322	54.787	54.45	54.352	54.578	55.169	56.087	57.204	58.339	59.33	60.071	60.452	60.356	59.776	58.847	57.671	56.265	54.709	53.207	51.932	50.985	50.446	50.32	50.439	50.56	50.568	50.443	50.166	49.835	49.728	50.098	50.975	52.248	53.784	55.396	56.837	57.869	58.328	57.886	56.986	55.783	54.523	53.402	52.481	51.769	51.281	50.958	50.612	50.102	49.474	48.811	48.1	47.34	46.619	46.002	45.494	45.148	45.083	45.295	45.658	46.084	46.498	46.726	46.599	46.16	45.61	45.119	44.805	44.778	45.095	45.743	46.638	47.612	48.49	49.174	49.64	49.856	49.786	49.507	49.16	48.78	48.319	47.772	47.122	46.284	45.238	44.104	43.011	42.047	41.365	41.177	41.566	42.403	43.529	44.863	46.298	47.681	48.957	50.186	51.439	52.741	54.045	55.25	56.263	57.025	57.439	57.347	56.636	55.323	53.508	51.337	49.075	47.053	45.502	44.505	44.046	43.988	44.071	44.076	43.992	43.932	43.979	44.191	44.643	45.325	46.011	46.387	46.267	45.618	44.525	43.172	41.821	40.741	40.131	40.045	40.372	40.931	41.557	42.139	42.58	42.815	42.85	42.682	42.279	41.659	40.912	40.124	39.369	38.791	38.525	38.563	38.769	39.062	39.471	40.017	40.663	41.409	42.282	43.213	44.009	44.497	44.583	44.261	43.592	42.664	41.583	40.449	39.361	38.38	37.535	36.855	36.352	36.015	35.832	35.824	35.999	36.307	36.687	37.134	37.601	37.957	38.145	38.264	38.442	38.741	39.212	39.937	40.941	42.099	43.19	44.036	44.538	44.644	44.396	43.96	43.525	43.235	43.185	43.369	43.684	43.988	44.156	44.107	43.829	43.313	42.54	41.52	40.322	39.063	37.844	36.757	35.97	35.671	35.888	36.53	37.551	38.945	40.607	42.344	43.988	45.418	46.513	47.175	47.408	47.294	46.922	46.358	45.666	44.847	43.864	42.73	41.56	40.519	39.752	39.355	39.361	39.727	40.368	41.128	41.809	42.288	42.553	42.602	42.409	42.025	41.643	41.439	41.468	41.7	42.11	42.621	43.089	43.391	43.497	43.421	43.2	42.951	42.802	42.795	42.908	43.098	43.339	43.572	43.7	43.694	43.594	43.435	43.236	42.967	42.609	42.212	41.836	41.437	40.921	40.285	39.6	38.887	38.171	37.602	37.369	37.523	37.99	38.68	39.458	40.136	40.617	40.981	41.308	41.612	41.962	42.452	43.109	43.859	44.625	45.376	46.075	46.634	46.952	46.939	46.573	45.916	45.028	43.934	42.727	41.561	40.525	39.602	38.798	38.19	37.831	37.658	37.743	37.918	38.143	38.463	38.83	39.168	39.533	40.032	40.679	41.414	42.184	42.953	43.69	44.351	44.846	45.109	45.17	45.114	44.936	44.594	44.146	43.671	43.124	42.38	41.414	40.259	38.925	37.506	36.211	35.209	34.552	34.27	34.404	34.852	35.363	35.762	36.068	36.338	36.574	36.822	37.178	37.72	38.436	39.256	40.107	40.971	41.871	42.785	43.631	44.33	44.841	45.116	45.034	44.531	43.633	42.351	40.706	38.829	36.905	35.057	33.452	32.374	32.044	32.483	33.598	35.309	37.464	39.764	41.918	43.821	45.502	47.027	48.442	49.723	50.759	51.405	51.494	50.915	49.699	48.054	46.279	44.601	43.132	41.875	40.746	39.626	38.501	37.491	36.74	36.362	36.483	37.134	38.145	39.226	40.176	40.954	41.542	41.928	42.206	42.553	43.07	43.739	44.472	45.179	45.795	46.254	46.521	46.577	46.415	46.043	45.485	44.747	43.879	42.987	42.195	41.632	41.403	41.534	41.962	42.626	43.503	44.511	45.451	46.104	46.348	46.064	45.082	43.371	41.174	38.903	37.02	35.942	35.978	37.226	39.504	42.435	45.565	48.496	50.969	52.907	54.366	55.423	56.136	56.509	56.493	56.045	55.133	53.773	52.094	50.356	48.842	47.706	46.975	46.638	46.622	46.707	46.598	46.159	45.419	44.458	43.352	42.213	41.162	40.242	39.461	38.859	38.504	38.463	38.78	39.471	40.442	41.506	42.475	43.249	43.819	44.211	44.459	44.582	44.578	44.401	43.943	43.099	41.891	40.516	39.214	38.146	37.434	37.174	37.337	37.731	38.135	38.447	38.64	38.695	38.652	38.62	38.672	38.819	39.077	39.448	39.878	40.278	40.617	40.859	40.935	40.753	40.275	39.521	38.567	37.524	36.496	35.601	34.997	34.804	34.981	35.363	35.817	36.224	36.403	36.232	35.777	35.225	34.739	34.432	34.426	34.747	35.288	35.923	36.588	37.227	37.775	38.213	38.589	38.933	39.223	39.473	39.752	40.125	40.589	41.058	41.382	41.428	41.123	40.441	39.398	38.153	37.13	36.17	35.401	34.97	34.888	35.078	35.471	36.024	36.667	37.262	37.607	37.527	37.017	36.212	35.259	34.283	33.493	33.086	33.05	33.213	33.427	33.56	33.416	32.88	32.002	30.87	29.543	28.174	27.031	26.262	25.803	25.592	25.618	25.815	26.063	26.3	26.584	26.978	27.49	28.057	28.6	29.103	29.622	30.207	30.826	31.465	32.156	32.846	33.386	33.693	33.74	33.498	32.995	32.411	31.981	31.881	32.24	33.212	34.852	36.96	39.277	41.663	44.009	46.105	47.709	48.673	48.93	48.458	47.341	45.824	44.244	42.906	41.969	41.368	40.852	40.142	39.019	37.378	35.3	33.072	31.039	29.48	28.623	28.571	29.231	30.371	31.771	33.239	34.512	35.349	35.719	35.76	35.618	35.395	35.235	35.292	35.646	36.264	37.064	37.984	38.938	39.832	40.582	41.107	41.355	41.316	41.01	40.47	39.767	39.003	38.268	37.64	37.19	36.923	36.755	36.584	36.364	36.012	35.392	34.47	33.393	32.35	31.466	30.895	30.828	31.356	32.385	33.671	34.924	35.862	36.254	36.023	35.251	34.148	32.979	31.984	31.304	30.946	30.797	30.688	30.474	30.065	29.424	28.567	27.594	26.704	26.117	25.955	26.27	27.108	28.458	30.154	31.927	33.569	34.969	36.025	36.665	36.948	37.028	37.033	37.014	36.986	36.882	36.553	35.874	34.786	33.321	31.59	29.791	28.184	27.013	26.405	26.376	26.869	27.778	29	30.383	31.748	33.015	34.199	35.295	36.259	37.069	37.772	38.376	38.768	38.817	38.472	37.721	36.555	35.047	33.347	31.582	29.838	28.211	26.783	25.591	24.664	24.104	24.067	24.651	25.864	27.656	29.892	32.323	34.634	36.487	37.64	38.045	37.804	37.054	35.971	34.824	33.859	33.147	32.623	32.253	32.043	31.945	31.906	31.948	32.099	32.357	32.758	33.407	34.331	35.454	36.668	37.852	38.83	39.398	39.439	38.956	38.026	36.839	35.558	34.355	33.355	32.659	32.394	32.645	33.313	34.138	34.891	35.428	35.624	35.438	35.034	34.685	34.582	34.856	35.617	36.823	38.263	39.763	41.265	42.678	43.822	44.602	45.072	45.243	45.04	44.437	43.52	42.403	41.181	39.946	38.76	37.699	36.87	36.292	35.902	35.639	35.496	35.441	35.39	35.324	35.308	35.388	35.602	36.046	36.772	37.679	38.618	39.507	40.241	40.611	40.464	39.833	38.835	37.541	36.029	34.464	33.066	31.997	31.372	31.284	31.752	32.73	34.089	35.603	37.035	38.244	39.193	39.894	40.432	40.948	41.561	42.308	43.169	44.087	44.887	45.34	45.314	44.774	43.676	41.992	39.849	37.484	35.074	32.741	30.647	29.024	28.054	27.792	28.225	29.282	30.807	32.595	34.424	36.117	37.622	39.021	40.459	42.093	44.032	46.273	48.672	50.966	52.851	54.003	54.15	53.207	51.318	48.735	45.69	42.462	39.398	36.741	34.567	32.907	31.828	31.355	31.4	31.811	32.456	33.253	34.13	35.083	36.174	37.46	38.946	40.545	42.078	43.314	44.062	44.245	43.913	43.223	42.361	41.466	40.632	39.913	39.288	38.624	37.764	36.695	35.526	34.378	33.388	32.8	32.858	33.636	35.013	36.786	38.733	40.607	42.209	43.441	44.282	44.727	44.782	44.478	43.839	42.865	41.585	40.054	38.347	36.54	34.729	33.073	31.772	31.035	30.984	31.6	32.803	34.496	36.48	38.452	40.139	41.396	42.152	42.332	41.989	41.351	40.693	40.214	40.037	40.202	40.599	41.006	41.237	41.215	40.951	40.537	40.151	39.963	40.02	40.253	40.548	40.825	41.051	41.243	41.421	41.629	41.952	42.427	42.967	43.428	43.743	43.907	43.869	43.582	43.089	42.469	41.747	40.937	40.119	39.348	38.637	38.009	37.54	37.285	37.209	37.263	37.44	37.663	37.793	37.758	37.398	36.965	36.705	36.725	36.956	37.228	37.44	37.594	37.669	37.652	37.651	37.787	38.079	38.5	39.078	39.79	40.501	41.144	41.735	42.236	42.534	42.605	42.542	42.391	42.09	41.575	40.851	39.962	38.976	38	37.158	36.584	36.401	36.642	37.221	38.051	39.118	40.363	41.648	42.863	43.941	44.76	45.185	45.197	44.811	43.972	42.647	40.949	39.027	36.923	34.694	32.528	30.633	29.107	28.018	27.485	27.618	28.458	29.993	32.175	34.905	38.045	41.397	44.676	47.573	49.854	51.374	52.023	51.74	50.576	48.618	45.969	42.816	39.394	35.922	32.584	29.651	27.407	26	25.454	25.825	27.177	29.425	32.307	35.527	38.786	41.744	44.057	45.489	45.96	45.546	44.415	42.767	40.801	38.692	36.587	34.545	32.52	30.457	28.339	26.192	24.138	22.415	21.262	20.849	21.328	22.824	25.293	28.498	32.184	36.159	40.193	43.962	47.17	49.64	51.251	51.889	51.531	50.275	48.314	45.866	43.125	40.269	37.447	34.781	32.362	30.256	28.508	27.159	26.285	25.981	26.341	27.406	29.109	31.318	33.874	36.543	39.013	40.98	42.31	42.993	43.038	42.486	41.486	40.247	38.925	37.594	36.326	35.213	34.315	33.671	33.346	33.372	33.712	34.247	34.833	35.338	35.688	35.931	36.23	36.802	37.811	39.293	41.169	43.283	45.428	47.352	48.801	49.609	49.725	49.143	47.842	45.921	43.631	41.255	39.013	37.084	35.663	34.863	34.68	35.063	35.956	37.222	38.641	40.019	41.212	42.087	42.583	42.765	42.777	42.745	42.69	42.542	42.148	41.388	40.192	38.599	36.797	35.105	33.82	33.043	32.743	32.839	33.205	33.654	34.024	34.301	34.552	34.821	35.167	35.705	36.507	37.576	38.883	40.389	41.957	43.351	44.36	44.877	44.836	44.164	42.867	41.198	39.11	36.893	34.807	33.083	31.778	30.809	30.099	29.613	29.27	28.989	28.814	28.841	29.098	29.614	30.469	31.686	33.171	34.864	36.775	38.795	40.691	42.286	43.515	44.326	44.634	44.42	43.755	42.734	41.444	39.949	38.268	36.436	34.527	32.579	30.586	28.609	26.811	25.325	24.18	23.381	22.95	22.879	23.205	24.071	25.66	28.01	31.004	34.438	37.936	40.985	43.161	44.363	44.78	44.663	44.266	43.849	43.569	43.418	43.289	43.106	42.843	42.542	42.26	42.009	41.786	41.614	41.511	41.441	41.354	41.216	40.957	40.482	39.76	38.872	37.912	36.96	36.179	35.724	35.585	35.639	35.828	36.174	36.655	37.23	37.919	38.788	39.83	40.942	41.995	42.897	43.609	44.192	44.755	45.397	46.153	46.96	47.632	47.926	47.664	46.807	45.454	43.807	42.118	40.558	39.13	37.75	36.342	34.863	33.303	31.783	30.572	29.893	29.826	30.353	31.457	33.071	35.027	37.121	39.188	41.085	42.682	43.876	44.622	44.902	44.727	44.115	43.08	41.633	39.791	37.554	34.978	32.213	29.467	26.957	24.914	23.579	23.121	23.514	24.618	26.284	28.372	30.687	33.025	35.269	37.355	39.172	40.559	41.411	41.667	41.312	40.372	38.965	37.289	35.553	34.005	32.904	32.429	32.605	33.324	34.38	35.525	36.524	37.239	37.664	37.938	38.239	38.653	39.14	39.6	39.96	40.101	39.871	39.196	38.137	36.793	35.211	33.486	31.758	30.157	28.775	27.696	27.005	26.702	26.728	27.054	27.669	28.53	29.585	30.819	32.223	33.738	35.294	36.845	38.399	39.969	41.492	42.814	43.733	44.102	43.859	43.033	41.764	40.345	39.085	38.112	37.393	36.832	36.319	35.752	35.092	34.398	33.771	33.275	32.969	32.943	33.252	33.87	34.668	35.464	36.355	37.156	37.637	37.669	37.245	36.4	35.29	34.214	33.418	32.963	32.83	32.964	33.181	33.233	33.04	32.743	32.536	32.514	32.687	33.027	33.447	33.825	34.082	34.178	34.095	33.824	33.265	32.246	30.711	28.78	26.668	24.61	22.861	21.634	21.001	20.901	21.283	22.109	23.272	24.673	26.297	28.09	29.882	31.506	32.918	34.107	35.027	35.628	35.917	35.951	35.757	35.339	34.715	33.904	32.94	31.859	30.687	29.494	28.406	27.535	26.937	26.631	26.628	26.896	27.367	28.033	28.96	30.168	31.616	33.246	35.013	36.758	38.241	39.337	40.033	40.303	40.11	39.475	38.48	37.172	35.573	33.759	31.865	30.053	28.5	27.349	26.701	26.621	27.141	28.217	29.754	31.618	33.634	35.562	37.22	38.534	39.482	40.059	40.349	40.483	40.498	40.306	39.831	39.108	38.205	37.176	36.085	35.031	34.037	33.016	31.893	30.693	29.55	28.642	28.151	28.2	28.809	29.908	31.393	33.149	35.074	37.058	38.981	40.731	42.197	43.284	43.897	44	43.644	42.874	41.662	39.968	37.873	35.526	33.073	30.674	28.547	26.912	25.86	25.367	25.405	25.94	26.907	28.193	29.659	31.188	32.691	34.127	35.494	36.809	38.056	39.165	40.037	40.552	40.62	40.185	39.289	38.11	36.887	35.783	34.828	33.993	33.217	32.35	31.241	29.901	28.526	27.333	26.443	25.942	25.907	26.317	27.063	28.043	29.191	30.444	31.728	32.918	33.857	34.388	34.396	33.866	32.898	31.68	30.412	29.26	28.392	27.924	27.832	27.976	28.225	28.526	28.839	29.096	29.343	29.755	30.473	31.484	32.689	33.995	35.283	36.35	36.996	37.123	36.734	35.891	34.735	33.434	32.146	30.983	30.033	29.376	29.024	28.938	29.042	29.294	29.704	30.24	30.814	32.025	33.186	34.333	35.304	35.975	36.317	36.35	36.097	35.579	34.869	34.121	33.531	33.18	33.057	33.147	33.39	33.627	33.661	33.431	33.011	32.507	32.08	31.941	32.189	32.712	33.347	34.015	34.635	35.039	35.131	35.016	34.853	34.678	34.477	34.306	34.246	34.254	34.182	33.904	33.359	32.57	31.645	30.749	30.064	29.72	29.699	29.841	29.939	29.884	29.663	29.322	29.024	28.944	29.095	29.371	29.794	30.461	31.349	32.365	33.555	35.003	36.55	37.859	38.719	39.091	38.939	38.269	37.253	36.161	35.237	34.669	34.562	34.873	35.471	36.172	36.775	37.127	37.187	37.034	36.801	36.643	36.705	37.021	37.469	37.971	38.562	39.176	39.622	39.869	40.096	40.412	40.723	40.985	41.318	41.728	41.978	41.835	41.198	40	38.221	36.059	33.849	31.907	30.473	29.683	29.502	29.735	30.164	30.689	31.3	32.031	32.907	33.872	34.845	35.839	36.867	37.791	38.524	39.216	40.009	40.763	41.319	41.795	42.35	42.899	43.26	43.379	43.198	42.57	41.489	40.161	38.769	37.421	36.276	35.465	34.934	34.55	34.307	34.269	34.448	34.792	35.17	35.447	35.614	35.758	35.887	35.974	36.179	36.754	37.665	38.671	39.759	41.123	42.793	44.617	46.556	48.589	50.419	51.669	52.189	51.905	50.727	48.784	46.464	44.09	41.764	39.617	37.902	36.759	36.131	35.862	35.776	35.741	35.74	35.782	35.854	36.077	36.76	37.973	39.402	40.793	42.176	43.587	44.937	46.272	47.805	49.512	51.092	52.338	53.138	53.23	52.428	50.929	49.034	46.778	44.108	41.221	38.374	35.635	33.04	30.75	28.96	27.809	27.326	27.359	27.693	28.31	29.297	30.58	32.08	33.999	36.609	39.577	42.594	45.369	47.559	48.863	49.181	48.584	47.18	45.129	42.674	40.112	37.681	35.504	33.631	32.122	31.055	30.466	30.288	30.448	30.938	31.75	32.772	33.859	34.991	36.246	37.683	39.35	41.304	43.474	45.608	47.367	48.422	48.503	47.464	45.462	42.941	40.4	38.223	36.647	35.754	35.422	35.349	35.255	35.014	34.716	34.567	34.755	35.398	36.557	38.211	40.169	42.16	44.002	45.629	47.01	48.113	48.793	49.135	49.139	48.85	48.279	47.44	46.409	45.327	44.343	43.536	42.923	42.492	42.196	41.949	41.637	41.201	40.714	40.314	40.091	40.101	40.424	41.101	42.051	43.112	44.154	45.051	45.682	46.023	46.184	46.326	46.574	47.016	47.666	48.402	49	49.294	49.263	48.999	48.66	48.387	48.274	48.34	48.518	48.668	48.671	48.517	48.26	47.868	47.259	46.411	45.38	44.277	43.273	42.625	42.562	43.142	44.233	45.622	47.043	48.217	48.99	49.408	49.604	49.657	49.599	49.48	49.332	49.134	48.89	48.687	48.666	48.888	49.311	49.806	50.195	50.306	50.012	49.28	48.236	47.124	46.184	45.594	45.447	45.735	46.313	46.974	47.558	47.992	48.26	48.442	48.724	49.258	50.06	51.026	52.029	52.947	53.629	53.968	53.958	53.668	53.178	52.529	51.725	50.787	49.747	48.64	47.518	46.437	45.483	44.741	44.269	44.096	44.217	44.577	45.054	45.492	45.789	45.891	45.799	45.659	45.715	46.203	47.27	48.979	51.31	54.079	56.919	59.413	61.19	61.933	61.418	59.588	56.607	52.831	48.741	44.824	41.486	38.995	37.436	36.708	36.619	36.959	37.52	38.148	38.755	39.346	39.975	40.72	41.709	43.084	44.902	47.065	49.336	51.476	53.25	54.407	54.789	54.434	53.523	52.246	50.79	49.365	48.141	47.189	46.49	45.952	45.421	44.739	43.8	42.611	41.263	39.925	38.802	38.072	37.839	38.129	38.848	39.834	40.947	42.053	42.983	43.598	43.85	43.754	43.307	42.518	41.48	40.368	39.325	38.44	37.77	37.354	37.175	37.17	37.311	37.621	38.138	38.862	39.74	40.657	41.462	42.047	42.417	42.688	43.002	43.476	44.134	44.926	45.722	46.352	46.66	46.599	46.219	45.583	44.679	43.498	42.115	40.628	39.134	37.763	36.685	36.008	35.698	35.654	35.776	35.976	36.208	36.529	37.063	37.933	39.204	40.923	43.088	45.586	48.23	50.82	53.163	55.075	56.372	56.93	56.718	55.824	54.429	52.7	50.784	48.847	47.034	45.395	43.917	42.615	41.515	40.598	39.845	39.304	39.037	39.073	39.439	40.143	41.1	42.141	43.108	43.944	44.641	45.241	45.828	46.503	47.287	48.104	48.812	49.279	49.471	49.458	49.319	49.072	48.695	48.145	47.354	46.245	44.844	43.308	41.827	40.527	39.537	38.952	38.759	38.908	39.405	40.258	41.387	42.691	44.116	45.629	47.159	48.63	49.607	50.293	50.894	51.352	51.496	51.188	50.45	49.372	47.993	46.389	44.709	43.074	41.544	40.243	39.354	38.97	39.093	39.725	40.789	42.073	43.308	44.362	45.25	46.014	46.703	47.41	48.23	49.172	50.175	51.153	52.049	52.874	53.675	54.409	54.945	55.194	55.103	54.601	53.653	52.32	50.695	48.83	46.794	44.766	42.932	41.422	40.372	39.911	39.992	40.428	41.073	41.902	42.949	44.235	45.797	47.638	49.649	51.637	53.381	54.752	55.751	56.489	57.077	57.565	57.96	58.255	58.364	58.147	57.496	56.372	54.759	52.707	50.37	47.953	45.64	43.637	42.237	41.703	42.14	43.513	45.703	48.461	51.357	53.933	55.874	57.061	57.528	57.413	56.905	56.166	55.25	54.122	52.675	50.805	48.541	46.036	43.475	41.083	39.098	37.688	36.895	36.665	36.878	37.327	37.815	38.265	38.735	39.291	39.96	40.78	41.786	42.895	43.958	44.888	45.713	46.5	47.326	48.241	49.279	50.404	51.479	52.337	52.842	52.943	52.701	52.238	51.693	51.175	50.756	50.43	50.153	49.899	49.662	49.434	49.272	49.281	49.505	49.858	50.21	50.419	50.345	49.839	48.868	47.591	46.264	45.119	44.341	44.013	44.076	44.359	44.668	44.872	44.973	45.085	45.382	46.002	46.97	48.185	49.465	50.63	51.544	52.152	52.476	52.564	52.5	52.341	52.038	51.525	50.836	50.113	49.516	49.164	49.147	49.479	49.988	50.385	50.434	50.043	49.23	48.13	46.955	45.895	45.064	44.527	44.325	44.476	44.976	45.789	46.871	48.143	49.436	50.545	51.263	51.453	51.067	50.126	48.75	47.184	45.759	44.779	44.407	44.691	45.593	46.931	48.414	49.783	50.901	51.725	52.254	52.563	52.775	52.992	53.273	53.666	54.163	54.653	54.954	54.912	54.45	53.551	52.309	50.921	49.642	48.723	48.302	48.348	48.732	49.295	49.874	50.318	50.54	50.618	50.719	50.959	51.38	52.028	52.929	54.037	55.302	56.688	58.156	59.6	60.907	61.97	62.689	62.968	62.815	62.333	61.604	60.654	59.481	58.09	56.499	54.736	52.841	51.536	50.131	48.844	47.758	46.941	46.446	46.326	46.615	47.246	48.113	49.202	50.569	52.231	54.157	56.257	58.338	60.085	61.181	61.483	60.963	59.666	57.775	55.541	53.143	50.641	48.105	45.678	43.488	41.616	40.113	38.997	38.231	37.722	37.384	37.215	37.313	37.835	38.877	40.391	42.221	44.172	46.032	47.624	48.891	49.914	50.807	51.665	52.573	53.547	54.475	55.187	55.544	55.441	54.776	53.54	51.899	50.073	48.24	46.534	45.057	43.857	42.898	42.133	41.558	41.239	41.265	41.69	42.486	43.574	44.87	46.295	47.779	49.264	50.723	52.118	53.378	54.439	55.272	55.826	56.062	55.993	55.696	55.205	54.517	53.69	52.82	51.94	51.017	50.043	49.022	47.949	46.813	45.635	44.483	43.458	42.699	42.328	42.434	43.07	44.214	45.733	47.417	49.033	50.385	51.343	51.887	52.102	52.102	51.971	51.783	51.599	51.413	51.169	50.87	50.615	50.495	50.507	50.576	50.598	50.437	49.94	49.023	47.74	46.253	44.754	43.415	42.362	41.626	41.17	40.944	40.919	41.094	41.504	42.167	43.063	44.127	45.259	46.353	47.354	48.262	49.088	49.81	50.375	50.761	50.963	50.959	50.728	50.331	49.886	49.485	49.182	49.004	48.97	49.045	49.17	49.3	49.407	49.466	49.453	49.358	49.179	48.899	48.542	48.167	47.821	47.548	47.363	47.257	47.207	47.193	47.201	47.254	47.444	47.898	48.671	49.701	50.9	52.166	53.381	54.425	55.233	55.834	56.252	56.459	56.429	56.14	55.594	54.848	54.029	53.301	52.796	52.57	52.605	52.795	52.963	52.964	52.742	52.351	51.909	51.542	51.326	51.266	51.313	51.382	51.378	51.247	51.001	50.681	50.275	49.716	48.933	47.887	46.606	45.226	43.99	43.171	42.924	43.259	44.061	45.088	45.951	46.357	46.358	46.011	45.471	44.977	44.755	44.889	45.414	46.353	47.665	49.212	50.884	52.609	54.199	55.363	55.891	55.743	54.973	53.733	52.314	51.09	50.416	50.49	51.264	52.461	53.683	54.543	54.785	54.316	53.301	52.115	51.164	50.708	50.853	51.531	52.502	53.478	54.253	54.726	54.852	54.64	54.182	53.542	52.702	51.66	50.519	49.438	48.498	47.735	47.185	46.816	46.546	46.235	45.743	44.975	43.939	42.735	41.514	40.462	39.791	39.692	40.248	41.464	43.288	45.58	48.132	50.765	53.326	55.642	57.521	58.862	59.64	59.817	59.382	58.424	57.116	55.544	53.743	51.765	49.691	47.614	45.637	43.907	42.618	41.953	42.008	42.755	44.036	45.629	47.347	49.08	50.783	52.446	54.052	55.55	56.861	57.909	58.602	58.863	58.669	58.044	57.006	55.541	53.656	51.48	49.176	46.888	44.816	43.21	42.257	42.027	42.485	43.54	45.055	46.865	48.814	50.78	52.685	54.502	56.238	57.87	59.325	60.529	61.437	62.078	62.575	63.09	63.729	64.532	65.438	66.256	66.699	66.49	65.479	63.678	61.183	58.191	54.997	51.914	49.19	46.966	45.327	44.311	43.886	43.97	44.48	45.334	46.454	47.757	49.151	50.49	51.58	52.22	52.248	51.574	50.217	48.301	46.061	43.823	41.925	40.602	39.954	39.964	40.555	41.559	42.771	44.059	45.427	46.926	48.563	50.289	51.997	53.481	54.511	54.929	54.726	54.03	53.059	52.05	51.195	50.548	50.046	49.577	49.026	48.298	47.347	46.217	45.025	43.905	42.982	42.341	42.065	42.23	42.843	43.818	45.007	46.284	47.532	48.6	49.355	49.766	49.882	49.737	49.387	48.921	48.364	47.655	46.695	45.424	43.833	41.97	39.985	38.103	36.548	35.203	34.343	34.243	34.807	35.933	37.515	39.389	41.351	43.274	45.079	46.667	47.968	48.978	49.669	49.927	49.66	48.856	47.512	45.633	43.365	40.962	38.634	36.503	34.655	33.141	31.996	31.242	30.911	31.06	31.772	33.133	35.155	37.715	40.617	43.656	46.565	49.084	51.098	52.627	53.748	54.56	55.175	55.636	55.828	55.539	54.581	52.849	50.282	46.936	43.101	39.195	35.586	32.621	30.614	29.732	29.965	31.131	32.947	35.133	37.443	39.713	41.838	43.784	45.626	47.461	49.309	51.096	52.677	53.801	54.185	53.656	52.223	50.039	47.4	44.73	42.442	40.758	39.714	39.266	39.361	39.868	40.631	41.546	42.516	43.42	44.148	44.676	45.092	45.573	46.297	47.372	48.759	50.276	51.683	52.724	53.178	52.97	52.164	50.917	49.451	47.987	46.667	45.527	44.568	43.809	43.24	42.835	42.62	42.691	43.123	43.89	44.917	46.117	47.384	48.615	49.755	50.783	51.691	52.469	53.074	53.45	53.532	53.266	52.647	51.714	50.534	49.222	47.909	46.732	45.809	45.179	44.79	44.532	44.33	44.14	43.939	43.78	43.836	44.319	45.35	46.926	48.981	51.381	53.896	56.222	58.069	59.199	59.434	58.711	57.099	54.79	52.034	49.115	46.312	43.819	41.732	40.073	38.825	37.957	37.418	37.173	37.208	37.545	38.218	39.232	40.605	42.383	44.618	47.256	50.081	52.801	55.126	56.786	57.577	57.478	56.639	55.306	53.71	52.016	50.31	48.611	46.917	45.276	43.76	42.41	41.243	40.249	39.395	38.622	37.899	37.27	36.84	36.751	37.127	38.024	39.441	41.343	43.617	46.053	48.411	50.501	52.16	53.245	53.675	53.477	52.78	51.746	50.551	49.366	48.319	47.452	46.726	46.07	45.355	44.441	43.288	41.979	40.684	39.618	39.008	38.998	39.665	41.108	43.1	45.322	47.347	48.81	49.611	49.881	49.853	49.758	49.814	50.102	50.497	50.83	50.994	50.892	50.467	49.746	48.842	47.815	46.624	45.259	43.804	42.342	40.939	39.672	38.628	37.852	37.326	36.993	36.812	36.785	36.987	37.484	38.301	39.479	41.048	42.994	45.201	47.492	49.682	51.531	52.764	53.231	52.892	51.778	50.045	47.999	45.945	44.023	42.264	40.665	39.167	37.653	36.063	34.479	33.059	31.961	31.29	31.087	31.34	32.026	33.107	34.522	36.229	38.225	40.491	42.986	45.622	48.281	50.776	52.856	54.313	54.992	54.78	53.637	51.657	49.014	45.849	42.296	38.552	34.875	31.477	28.511	26.136	24.47	23.532	23.256	23.535	24.267	25.353	26.709	28.242	29.849	31.436	32.946	34.378	35.738	37.047	38.343	39.648	40.966	42.297	43.586	44.721	45.591	46.088	46.071	45.382	43.945	41.839	39.277	36.488	33.738	31.33	29.469	28.207	27.495	27.25	27.382	27.82	28.538	29.531	30.802	32.346	34.157	36.227	38.512	40.935	43.388	45.717	47.748	49.297	50.235	50.522	50.286	49.713	48.935	48.042	47.108	46.18	45.243	44.278	43.316	42.396	41.492	40.511	39.359	37.988	36.417	34.777	33.282	32.172	31.63	31.766	32.598	34.039	35.932	38.128	40.52	43.024	45.535	47.878	49.818	51.136	51.667	51.326	50.143	48.342	46.292	44.332	42.652	41.307	40.233	39.294	38.335	37.295	36.264	35.39	34.776	34.478	34.458	34.606	34.773	34.858	34.845	34.771	34.694	34.75	35.099	35.844	37	38.525	40.319	42.226	44.046	45.578	46.692	47.389	47.756	47.824	47.59	47.048	46.192	45.004	43.541	41.986	40.607	39.617	39.117	39.084	39.351	39.683	39.883	39.896	39.75	39.456	39.067	38.799	38.693	38.845	39.375	40.318	41.702	43.538	45.715	47.942	49.924	51.439	52.285	52.274	51.43	49.984	48.19	46.194	44.104	42.012	39.937	37.867	35.833	33.952	32.429	31.512	31.356	31.948	33.148	34.751	36.504	38.137	39.527	40.668	41.553	42.171	42.546	42.675	42.497	41.994	41.275	40.45	39.512	38.428	37.224	35.93	34.561	33.212	32.141	31.672	32.014	33.219	35.133	37.465	39.879	42.049	43.768	44.972	45.747	46.218	46.428	46.33	45.853	44.95	43.629	42.008	40.303	38.691	37.295	36.202	35.484	35.109	35.018	35.26	35.939	37.078	38.568	40.264	42.057	43.804	45.397	46.812	48.079	49.246	50.318	51.23	51.872	52.167	52.074	51.559	50.605	49.2	47.363	45.137	42.636	40.065	37.661	35.617	34.085	33.178	32.886	33.074	33.645	34.628	36.077	37.97	40.232	42.811	45.592	48.341	50.81	52.838	54.332	55.246	55.588	55.388	54.69	53.542	51.993	50.106	47.959	45.624	43.198	40.774	38.435	36.267	34.315	32.659	31.456	30.894	31.131	32.295	34.469	37.595	41.377	45.344	49.006	51.95	53.863	54.597	54.259	53.14	51.557	49.779	47.963	46.134	44.232	42.217	40.153	38.234	36.694	35.744	35.507	35.962	36.949	38.224	39.555	40.814	41.964	43.004	43.893	44.595	45.094	45.379	45.44	45.331	45.176	45.061	44.933	44.653	44.092	43.147	41.796	40.144	38.375	36.668	35.185	34.071	33.441	33.337	33.749	34.65	35.965	37.551	39.258	40.99	42.732	44.544	46.476	48.473	50.386	52.048	53.278	53.865	53.691	52.838	51.519	49.925	48.207	46.508	44.946	43.532	42.639	41.478	40.039	38.367	36.563	34.864	33.685	33.445	34.426	36.782	40.549	45.468	50.99	56.474	61.325	65.059	67.384	68.238	67.752	66.204	63.933	61.25	58.355	55.42	52.625	50.078	47.812	45.832	44.2	42.979	42.196	41.943	42.281	43.089	44.145	45.222	46.071	46.384	45.973	44.872	43.273	41.414	39.551	37.961	36.873	36.389	36.489	37.093	38.093	39.36	40.767	42.098	43.142	43.752	43.79	43.178	41.978	40.443	38.928	37.806	37.386	37.784	38.838	40.159	41.289	41.844	41.518	40.186	38.021	35.449	32.945	30.905	29.653	29.389	30.127	31.665	33.717	36.031	38.39	40.634	42.699	44.582	46.31	47.919	49.416	50.722	51.705	52.198	52.02	51.043	49.257	46.78	43.818	40.687	37.787	35.448	33.854	33.095	33.199	34.067	35.446	37.054	38.658	40.029	40.956	41.319	41.165	40.683	40.136	39.828	40.016	40.84	42.277	44.155	46.19	48.034	49.354	49.908	49.593	48.456	46.656	44.41	41.966	39.612	37.603	36.08	35.069	34.554	34.483	34.712	35.079	35.53	36.094	36.816	37.704	38.797	40.116	41.591	43.067	44.354	45.278	45.693	45.526	44.82	43.694	42.323	40.929	39.77	39.051	38.871	39.21	39.975	41.031	42.231	43.403	44.366	45.029	45.409	45.562	45.558	45.5	45.52	45.67	45.83	45.847	45.619	45.091	44.273	43.261	42.204	41.196	40.249	39.356	38.51	37.699	36.956	36.394	36.139	36.247	36.664	37.28	37.961	38.575	39.011	39.202	39.182	39.128	39.245	39.682	40.511	41.728	43.234	44.786	46.088	46.963	47.384	47.407	47.159	46.813	46.482	46.156	45.774	45.312	44.647	43.726	42.495	40.981	39.337	37.761	36.403	35.424	34.97	35.054	35.541	36.315	37.321	38.49	39.69	40.79	41.718	42.406	42.796	42.898	42.801	42.671	42.728	43.102	43.766	44.604	45.484	46.24	46.679	46.708	46.345	45.644	44.679	43.61	42.594	41.674	40.832	40.075	39.397	38.728	38.077	37.606	37.523	37.93	38.78	39.95	41.267	42.502	43.443	43.985	44.119	43.921	43.433	42.632	41.469	39.971	38.252	36.449	34.744	33.336	32.361	31.865	31.851	32.303	33.162	34.326	35.77	37.486	39.365	41.206	42.849	44.194	45.098	45.426	45.154	44.428	43.416	42.26	41.107	40.058	39.146	38.312	37.462	36.528	35.497	34.434	33.429	32.574	31.973	31.756	32.051	32.955	34.514	36.671	39.219	41.879	44.381	46.473	47.896	48.532	48.412	47.631	46.3	44.576	42.665	40.755	38.915	37.109	35.275	33.356	31.342	29.348	27.624	26.504	26.295	27.182	29.147	31.968	35.262	38.569	41.444	43.563	44.72	44.853	44.079	42.662	40.907	39.06	37.244	35.55	34.033	32.643	31.271	29.908	28.654	27.626	26.925	26.72	27.198	28.471	30.545	33.343	36.671	40.221	43.638	46.59	48.799	50.028	50.191	49.368	47.747	45.613	43.28	41.077	39.272	38	37.189	36.588	35.936	35.076	33.966	32.696	31.534	30.868	31.026	32.122	34.109	36.859	40.153	43.631	46.932	49.73	51.724	52.709	52.657	51.704	50.06	47.985	45.715	43.39	41.022	38.551	35.934	33.236	30.646	28.412	26.767	25.905	25.961	26.953	28.735	31.033	33.619	36.308	38.911	41.286	43.389	45.206	46.648	47.569	47.881	47.57	46.671	45.322	43.766	42.219	40.745	39.323	37.938	36.543	35.071	33.562	32.174	31.105	30.523	30.485	30.972	31.959	33.437	35.364	37.652	40.206	42.935	45.654	48.07	49.941	51.146	51.645	51.463	50.717	49.56	48.074	46.313	44.383	42.399	40.414	38.492	36.791	35.471	34.575	34.115	34.116	34.599	35.481	36.605	37.797	38.893	39.792	40.459	40.881	41.092	41.203	41.318	41.103	40.678	40.237	39.733	39.207	38.711	38.271	37.93	37.761	37.845	38.238	38.931	39.805	40.754	41.744	42.708	43.495	43.987	44.223	44.268	44.09	43.688	43.131	42.454	41.607	40.591	39.502	38.403	37.347	36.478	35.96	35.829	36.042	36.589	37.483	38.645	39.921	41.197	42.425	43.599	44.75	45.908	47.071	48.236	49.316	50.091	50.29	49.808	48.723	47.174	45.371	43.58	41.997	40.65	39.46	38.349	37.244	36.083	34.966	34.186	33.98	34.445	35.607	37.445	39.789	42.334	44.801	47.044	49.015	50.72	52.173	53.377	54.334	54.998	55.279	55.056	54.275	53.018	51.389	49.486	47.454	45.464	43.649	42.094	40.862	39.957	39.257	38.622	38.016	37.44	36.858	36.296	35.916	35.916	36.361	37.163	38.176	39.187	39.961	40.362	40.427	40.371	40.49	41.043	42.136	43.681	45.5	47.361	48.997	50.231	50.961	51.115	50.612	49.411	47.553	45.142	42.38	39.655	37.439	36.022	35.492	35.843	36.963	38.595	40.402	42.139	43.702	45.045	46.16	47.097	47.946	48.748	49.462	49.996	50.192	49.887	48.978	47.437	45.343	42.862	40.215	37.612	35.193	33.033	31.165	29.589	28.34	27.517	27.168	27.251	27.695	28.454	29.46	30.614	31.871	33.273	34.869	36.601	38.336	39.92	41.197	42.015	42.263	41.902	40.962	39.531	37.732	35.751	33.834	32.251	31.248	30.986	31.489	32.613	34.053	35.46	36.568	37.254	37.523	37.497	37.433	37.577	38.051	38.839	39.884	41.137	42.485	43.758	44.818	45.577	45.947	45.877	45.397	44.604	43.62	42.557	41.535	40.639	39.889	39.271	38.799	38.491	38.35	38.394	38.648	39.162	40.002	41.135	42.42	43.671	44.71	45.337	45.368	44.753	43.625	42.19	40.608	39.02	37.587	36.414	35.525	34.948	34.739	34.914	35.448	36.325	37.531	39.005	40.594	42.14	43.492	44.468	44.945	44.951	44.633	44.172	43.721	43.333	42.971	42.581	42.115	41.502	40.695	39.716	38.612	37.388	36.036	34.667	33.495	32.711	32.467	32.868	33.862	35.242	36.76	38.239	39.554	40.633	41.5	42.247	42.929	43.518	43.938	44.102	43.899	43.203	41.934	40.104	37.863	35.495	33.311	31.574	30.484	30.183	30.658	31.737	33.217	34.973	36.877	38.775	40.576	42.214	43.559	44.715	45.588	46.188	46.489	46.427	46.003	45.243	44.059	42.339	40.161	37.746	35.316	33.076	31.197	29.82	29.012	28.749	28.932	29.436	30.183	31.157	32.336	33.687	35.241	37.081	39.171	41.375	43.551	45.581	47.294	48.584	49.467	49.979	50.103	49.837	49.234	48.282	46.885	45.068	43.027	40.974	39.11	37.666	36.876	36.858	37.57	38.855	40.442	42.064	43.538	44.754	45.615	46.101	46.29	46.268	46.066	45.745	45.414	45.106	44.772	44.388	43.972	43.516	43.061	42.793	42.934	43.547	44.582	45.995	47.721	49.628	51.573	53.478	55.264	56.762	57.762	58.076	57.563	56.206	54.128	51.748	48.982	46.111	43.296	40.752	38.637	36.986	35.791	35.05	34.785	35.013	35.644	36.528	37.637	39.033	40.635	42.169	43.493	44.666	45.676	46.353	46.594	46.482	46.025	45.155	43.984	42.715	41.465	40.269	39.233	38.445	37.843	37.327	36.904	36.633	36.483	36.407	36.446	36.675	37.152	37.83	38.556	39.209	39.794	40.322	40.702	40.93	41.177	41.553	41.879	41.876	41.408	40.448	39.023	37.384	36.027	35.348	35.462	36.341	37.841	39.589	41.143	42.266	42.963	43.298	43.307	43.081	42.756	42.397	41.985	41.455	40.783	40.035	39.268	38.45	37.527	36.619	35.919	35.506	35.371	35.518	35.908	36.311	36.486	36.385	36.06	35.565	35.026	34.702	34.728	35.015	35.484	36.161	37.031	37.973	38.894	39.785	40.635	41.366	41.868	42.065	41.927	41.471	40.716	39.668	38.497	37.484	36.848	36.67	36.966	37.681	38.578	39.385	39.998	40.432	40.692	40.814	40.928	41.137	41.359	41.46	41.454	41.385	41.197	40.851	40.42	39.998	39.593	39.157	38.687	38.235	37.859	37.636	37.619	37.828	38.272	38.895	39.564	40.176	40.739	41.271	41.72	42.086	42.407	42.608	42.543	42.196	41.684	41.058	40.322	39.593	39.015	38.582	38.204	37.891	37.697	37.603	37.602	37.78	38.256	39.057	40.411	41.68	42.895	43.822	44.377	44.613	44.563	44.226	43.705	43.12	42.471	41.718	40.915	40.132	39.375	38.697	38.212	37.878	37.539	37.152	36.78	36.366	35.805	35.13	34.489	33.967	33.604	33.464	33.617	34.041	34.646	35.312	35.89	36.293	36.538	36.651	36.591	36.37	36.056	35.669	35.19	34.654	34.122	33.591	33.045	32.585	32.301	32.193	32.305	32.821	33.822	35.171	36.715	38.395	40.089	41.574	42.694	43.444	43.868	44.011	43.974	43.851	43.649	43.349	42.941	42.339	41.464	40.368	39.179	38.027	37.037	36.343	36.027	36.132	36.72	37.845	39.402	41.187	43.045	44.841	46.322	47.285	47.747	47.798	47.431	46.611	45.37	43.777	41.905	39.86	37.841	36.052	34.656	33.796	33.542	33.833	34.549	35.571	36.751	37.911	38.923	39.702	40.162	40.289	40.16	39.889	39.586	39.409	39.527	39.93	40.425	40.839	41.074	41.001	40.532	39.766	38.912	38.115	37.446	36.951	36.623	36.359	36.055	35.668	35.148	34.459	33.647	32.827	32.108	31.6	31.399	31.579	32.178	33.215	34.681	36.493	38.503	40.551	42.41	43.771	44.397	44.221	43.29	41.652	39.498	37.15	34.881	32.856	31.228	30.152	29.708	29.883	30.666	32.024	33.831	35.945	38.26	40.643	42.905	44.861	46.328	47.111	47.067	46.145	44.405	42.018	39.291	36.559	34.064	31.949	30.319	29.241	28.675	28.552	28.902	29.765	31.077	32.731	34.662	36.78	38.914	40.926	42.769	44.389	45.699	46.677	47.374	47.826	48.041	48.07	47.956	47.693	47.252	46.602	45.711	44.584	43.27	41.815	40.29	38.863	37.749	37.095	36.952	37.38	38.359	39.719	41.202	42.583	43.707	44.448	44.762	44.77	44.636	44.455	44.241	43.99	43.596	42.88	41.757	40.299	38.69	37.145	35.89	35.131	34.929	35.24	35.991	37.139	38.685	41.127	44.1	47.321	50.508	53.303	55.347	56.345	56.171	54.964	53.008	50.59	47.918	45.215	42.675	40.328	38.11	36.038	34.136	32.383	30.785	29.443	28.424	27.736	27.464	27.786	28.783	30.387	32.515	35.078	37.84	40.408	42.437	43.744	44.249	44.016	43.228	42.109	40.864	39.68	38.618	37.597	36.54	35.454	34.348	33.201	32.043	30.966	29.999	29.141	28.505	28.218	28.309	28.826	29.921	31.692	34.043	36.813	39.888	43.091	46.091	48.562	50.308	51.232	51.283	50.512	49.072	47.129	44.883	42.531	40.203	37.967	35.884	34.003	32.353	31.001	30.111	29.876	30.416	31.79	33.956	36.646	39.465	42.109	44.366	46.03	46.95	47.181	46.848	46.008	44.698	43.059	41.291	39.552	37.944	36.559	35.42	34.478	33.717	33.161	32.859	32.898	33.381	34.313	35.59	37.063	38.591	40.027	41.283	42.384	43.324	44.032	44.456	44.61	44.467	43.962	43.141	42.172	41.132	39.976	38.685	37.303	35.844	34.338	32.922	31.783	31.035	30.714	30.783	31.119	31.53	31.834	31.905	31.67	31.13	30.399	29.669	29.169	29.122	29.692	30.89	32.605	34.673	36.812	38.603	39.72	40.038	39.578	38.412	36.731	34.885	33.205	31.845	30.897	30.432	30.412	30.709	31.233	31.957	32.839	33.832	34.939	36.099	37.17	38.019	38.562	38.774	38.687	38.368	37.908	37.359	36.781	36.24	35.742	35.302	35.026	34.995	35.148	35.38	35.65	35.946	36.197	36.393	36.62	36.941	37.318	37.657	37.874	37.897	37.663	37.213	36.663	36.112	35.631	35.298	35.185	35.3	35.614	36.079	36.615	37.115	37.476	37.586	37.361	36.804	36.026	35.15	34.271	33.54	33.121	33.034	33.19	33.556	34.163	34.981	35.933	36.989	38.1	39.148	40.054	40.831	41.517	42.101	42.587	42.974	43.163	42.956	42.212	40.817	38.685	36.368	34.163	32.27	30.767	29.743	29.298	29.398	29.933	30.863	32.13	33.572	35.052	36.567	38.119	39.647	41.192	42.906	44.837	46.843	48.766	50.475	51.719	52.18	51.66	50.166	47.851	44.993	41.964	39.122	36.758	35.066	34.06	33.588	33.468	33.591	33.882	34.266	34.767	35.443	36.244	37.093	38.003	39.039	40.207	41.518	43.016	44.603	45.94	46.684	46.721	46.103	44.967	43.563	42.173	40.933	39.774	38.537	37.109	35.502	33.91	32.629	31.927	31.939	32.667	34.001	35.719	37.6	39.484	41.199	42.575	43.561	44.237	44.707	45.085	45.548	46.236	47.095	47.916	48.574	49.059	49.36	49.48	49.525	49.595	49.658	49.617	49.391	48.906	48.093	46.939	45.468	43.707	41.729	39.716	37.884	36.42	35.48	35.072	35.034	35.117	35.121	34.921	34.488	33.968	33.669	33.791	34.333	35.253	36.502	37.929	39.343	40.674	41.96	43.211	44.373	45.426	46.364	47.133	47.669	47.941	47.934	47.564	46.765	45.52	43.813	41.72	39.448	37.274	35.494	34.363	34.012	34.395	35.318	36.54	37.796	38.793	39.373	39.613	39.677	39.698	39.843	40.312	41.174	42.3	43.533	44.734	45.732	46.342	46.47	46.107	45.278	44.071	42.707	41.436	40.454	39.905	39.827	40.091	40.464	40.703	40.648	40.283	39.769	39.381	39.355	39.826	40.842	42.314	43.97	45.509	46.803	47.851	48.639	49.194	49.618	49.954	50.111	49.979	49.534	48.79	47.803	46.706	45.674	44.787	44.014	43.331	42.738	42.246	41.937	41.96	42.43	43.373	44.697	46.17	47.456	48.275	48.469	47.996	46.939	45.601	44.393	43.597	43.306	43.492	43.999	44.52	44.768	44.66	44.282	43.782	43.359	43.219	43.426	43.879	44.278	44.656	44.963	45.199	45.287	45.151	44.841	44.418	43.914	43.458	43.256	43.377	43.691	44.045	44.346	44.493	44.401	44.109	43.792	43.609	43.64	43.906	44.344	44.845	45.31	45.627	45.7	45.52	45.181	44.778	44.365	44.006	43.746	43.546	43.33	43.118	42.972	42.891	42.895	43.123	43.66	44.408	45.231	46.078	46.827	47.253	47.192	46.635	45.692	44.508	43.291	42.265	41.568	41.264	41.334	41.684	42.159	42.652	43.093	43.372	43.396	43.179	42.793	42.36	42.122	42.369	43.241	44.709	46.642	48.811	50.843	52.352	53.175	53.338	52.888	51.935	50.715	49.516	48.551	47.968	47.883	48.286	49.008	49.791	50.348	50.413	49.884	48.881	47.676	46.576	45.906	45.871	46.48	47.588	48.986	50.415	51.619	52.507	53.172	53.747	54.274	54.807	55.39	55.904	56.108	55.872	55.234	54.258	53.042	51.747	50.512	49.388	48.368	47.457	46.703	46.157	45.921	46.107	46.702	47.593	48.572	49.374	49.753	49.623	49.092	48.424	48.005	48.236	49.344	51.271	53.793	56.599	59.297	61.456	62.758	63.098	62.441	60.751	58.123	54.821	51.171	47.512	44.195	41.562	39.802	38.953	38.99	39.799	41.2	43.043	45.245	47.722	50.389	53.174	55.988	58.662	60.983	62.704	63.554	63.327	62.006	59.734	56.719	53.27	49.818	46.731	44.154	42.083	40.498	39.376	38.691	38.495	38.931	40.073	41.804	43.889	46.026	47.897	49.271	50.133	50.634	50.949	51.242	51.591	51.958	52.227	52.283	52.034	51.41	50.399	49.05	47.386	45.437	43.389	41.553	40.161	39.315	39.074	39.404	40.101	40.919	41.745	42.565	43.391	44.502	45.964	47.724	49.68	51.69	53.523	54.878	55.58	55.629	55.038	53.829	52.19	50.442	48.839	47.496	46.476	45.821	45.493	45.41	45.476	45.591	45.682	45.763	45.865	45.995	46.187	46.51	46.955	47.381	47.619	47.549	47.029	45.995	44.559	42.96	41.429	40.188	39.449	39.256	39.43	39.742	40.058	40.295	40.372	40.31	40.253	40.362	40.744	41.482	42.624	44.141	45.939	47.874	49.729	51.269	52.341	52.879	52.865	52.334	51.386	50.111	48.499	46.565	44.426	42.213	40.057	38.196	36.838	36.005	35.592	35.563	35.955	36.799	38.154	40.151	42.841	46.035	49.362	52.422	54.85	56.392	57.002	56.78	55.87	54.44	52.663	50.727	48.897	47.517	46.92	47.311	48.703	50.935	53.681	56.544	59.201	61.493	63.31	64.542	65.201	65.436	65.341	64.977	64.474	64.014	63.681	63.456	63.329	63.306	63.328	63.303	63.19	62.919	62.371	61.484	60.311	58.975	57.63	56.484	55.642	55.041	54.528	53.905	52.982	51.75	50.442	49.42	48.994	49.37	50.601	52.467	54.502	56.25	57.482	58.117	58.186	57.842	57.268	56.546	55.635	54.489	53.107	51.529	49.837	48.156	46.619	45.302	44.241	43.484	43.051	42.959	43.237	43.888	44.883	46.18	47.733	49.394	50.998	52.448	53.68	54.559	54.944	54.8	54.143	52.933	51.172	49.041	46.79	44.622	42.75	41.379	40.582	40.282	40.329	40.586	40.9	41.149	41.335	41.529	41.812	42.232	42.849	43.684	44.696	45.794	46.803	47.505	47.772	47.607	47.051	46.206	45.307	44.635	44.345	44.418	44.787	45.355	45.902	46.197	46.152	45.787	45.152	44.366	43.64	43.133	42.888	42.898	43.165	43.646	44.236	44.862	45.502	46.133	46.714	47.205	47.561	47.792	48.318	48.662	48.978	49.244	49.416	49.435	49.286	49.043	48.827	48.638	48.406	48.125	47.852	47.596	47.376	47.285	47.367	47.545	47.716	47.875	48.002	48.014	47.908	47.74	47.479	46.995	46.238	45.316	44.365	43.456	42.683	42.12	41.751	41.484	41.237	40.974	40.718	40.559	40.587	40.819	41.268	42.027	43.135	44.543	46.204	48.031	49.833	51.391	52.582	53.343	53.552	53.146	52.231	50.921	49.249	47.317	45.367	43.623	42.137	40.885	39.831	38.863	37.862	36.816	35.862	35.274	35.351	36.316	38.205	40.835	43.904	47.06	49.942	52.285	53.951	54.86	54.915	54.104	52.503	50.206	47.369	44.337	41.528	39.227	37.592	36.713	36.584	37.021	37.766	38.667	39.629	40.539	41.323	41.981	42.541	43.004	43.385	43.706	43.928	43.986	43.817	43.385	42.705	41.861	41	40.267	39.766	39.579	39.694	39.979	40.322	40.703	41.078	41.354	41.503	41.596	41.639	41.57	41.388	41.153	40.868	40.527	40.21	40.065	40.228	40.802	41.839	43.276	44.946	46.666	48.283	49.678	50.767	51.51	51.842	51.67	50.956	49.748	48.153	46.373	44.663	43.201	42.001	41.024	40.299	39.88	39.799	40.157	41.135	42.801	45.001	47.497	50.066	52.43	54.315	55.561	56.129	56.023	55.288	54.047	52.436	50.568	48.571	46.641	44.988	43.772	43.104	43	43.352	44.005	44.797	45.566	46.222	46.806	47.386	47.916	48.284	48.438	48.371	48.035	47.435	46.696	45.958	45.297	44.766	44.439	44.336	44.408	44.616	44.925	45.228	45.427	45.526	45.622	45.823	46.193	46.76	47.474	48.211	48.819	49.136	49.049	48.592	47.92	47.173	46.451	45.871	45.548	45.456	45.423	45.299	45.007	44.455	43.639	42.687	41.784	41.04	40.523	40.297	40.338	40.524	40.785	41.127	41.521	41.871	42.068	42.013	41.607	40.778	39.531	37.93	36.144	34.465	33.157	32.383	32.24	32.749	33.764	34.956	36.036	36.908	37.593	38.195	38.965	40.19	41.96	44.155	46.582	48.999	51.138	52.872	54.34	55.766	57.268	58.823	60.315	61.543	62.274	61.764	60.785	59.329	57.591	55.852	54.302	52.937	51.671	50.529	49.582	48.848	48.361	48.217	48.426	48.878	49.5	50.288	51.179	52.044	52.835	53.549	54.081	54.29	54.183	53.82	53.172	52.188	50.899	49.412	47.895	46.54	45.496	44.821	44.519	44.542	44.718	44.847	44.882	44.929	45.05	45.266	45.658	46.235	46.829	47.282	47.573	47.699	47.626	47.408	47.168	46.897	46.408	45.584	44.49	43.246	42.013	41.052	40.636	40.888	41.736	42.972	44.312	45.503	46.415	47.001	47.264	47.285	47.215	47.154	47.113	47.1	47.128	47.103	46.886	46.447	45.798	44.915	43.861	42.88	42.195	41.878	41.936	42.441	43.383	44.582	45.848	47.06	48.055	48.668	48.819	48.51	47.855	47.038	46.269	45.696	45.376	45.316	45.465	45.71	45.946	46.153	46.31	46.356	46.273	46.091	45.786	45.309	44.732	44.158	43.569	42.898	42.153	41.432	40.8	40.302	40.116	40.399	41.131	42.168	43.325	44.386	45.145	45.521	45.555	45.344	45	44.624	44.271	43.893	43.435	42.845	42.072	41.159	40.262	39.532	39.035	38.809	38.852	39.01	39.035	38.789	38.324	37.767	37.283	37.13	37.556	38.595	40.032	41.568	42.918	43.826	44.2	44.123	43.772	43.312	42.864	42.529	42.35	42.303	42.399	42.631	42.959	43.358	43.82	44.286	44.707	45.08	45.374	45.454	45.192	44.624	43.85	42.927	41.994	41.282	40.927	40.905	41.163	41.688	42.42	43.265	44.175	45.104	45.976	46.687	47.194	47.499	47.578	47.429	47.068	46.476	45.612	44.481	43.126	41.639	40.224	39.076	38.277	37.851	37.819	38.154	38.715	39.353	40.063	40.906	41.846	42.804	43.748	44.58	45.097	45.17	44.843	44.275	43.671	43.28	43.318	43.794	44.545	45.379	46.134	46.689	46.991	47.118	47.17	47.221	47.304	47.397	47.455	47.49	47.547	47.613	47.596	47.442	47.148	46.661	45.932	45.063	44.272	43.709	43.47	43.616	44.126	44.838	45.545	46.115	46.449	46.489	46.302	46.076	45.949	45.937	46.01	46.122	46.181	46.122	45.953	45.707	45.481	45.414	45.567	45.86	46.167	46.407	46.463	46.176	45.513	44.657	43.827	43.516	43.467	43.8	44.36	45.005	45.606	45.939	45.794	45.163	44.149	42.817	41.289	39.786	38.59	37.957	38.022	38.734	39.865	41.132	42.266	42.994	43.094	42.566	41.595	40.373	39.087	38.013	37.423	37.439	38.132	39.562	41.625	44.022	46.478	48.819	50.847	52.308	53.084	53.221	52.747	51.662	50.08	48.205	46.231	44.317	42.579	41.071	39.808	38.816	38.042	37.354	36.651	35.926	35.21	34.533	34.033	33.921	34.314	35.263	36.821	38.942	41.421	44.02	46.579	48.939	50.855	52.115	52.684	52.578	51.79	50.41	48.651	46.735	44.799	42.91	41.119	39.431	37.861	36.474	35.353	34.606	34.354	34.689	35.541	36.757	38.205	39.739	41.224	42.65	44.083	45.499	46.785	47.843	48.578	48.838	48.501	47.668	46.579	45.365	44.084	42.799	41.503	40.098	38.508	36.785	35.057	33.491	32.217	31.334	30.872	30.821	31.201	32.03	33.272	34.86	36.663	38.432	39.881	40.834	41.209	41.022	40.463	39.816	39.283	38.897	38.646	38.553	38.55	38.5	38.392	38.334	38.376	38.497	38.737	39.14	39.665	40.238	40.799	41.274	41.555	41.591	41.385	40.963	40.384	39.749	39.182	38.764	38.568	38.62	38.836	39.091	39.317	39.459	39.456	39.351	39.337	39.56	39.985	40.521	41.081	41.528	41.708	41.604	41.355	41.12	40.978	40.969	41.088	41.21	41.2	41.01	40.665	40.184	39.631	39.068	38.539	38.074	37.724	37.553	37.613	37.948	38.524	39.203	39.813	40.287	40.683	41.064	41.506	42.148	43.047	44.025	44.804	45.178	45.025	44.295	43.085	41.63	40.17	38.856	37.816	37.167	36.908	36.989	37.383	38.068	38.989	40.09	41.329	42.652	44.014	45.374	46.647	47.687	48.389	48.694	48.493	47.678	46.306	44.615	42.837	41.15	39.761	38.828	38.311	38.055	37.93	37.855	37.789	37.786	38.014	38.588	39.476	40.614	41.971	43.476	44.607	45.435	46.267	46.981	47.467	47.611	47.238	46.229	44.686	42.844	40.93	39.207	37.957	37.269	36.975	36.882	36.879	36.829	36.594	36.255	36.078	36.271	36.852	37.725	38.742	39.699	40.419	40.811	40.866	40.63	40.206	39.633	38.793	37.559	35.93	33.955	31.722	29.427	27.333	25.609	24.326	23.559	23.29	23.379	23.693	24.256	25.123	26.235	27.552	29.16	31.06	33.077	35.015	36.8	38.404	39.785	40.895	41.689	42.113	42.114	41.656	40.727	39.364	37.677	35.816	33.889	31.955	30.113	28.44	26.957	25.758	24.992	24.741	25.046	25.976	27.559	29.626	31.884	34.118	36.163	37.804	38.902	39.557	39.963	40.21	40.328	40.319	40.121	39.651	38.907	37.963	36.924	35.931	35.13	34.589	34.282	34.18	34.267	34.51	34.931	35.638	36.684	37.981	39.406	40.813	41.971	42.623	42.691	42.327	41.741	41.12	40.716	40.753	41.219	41.899	42.562	42.986	42.996	42.51	41.606	40.454	39.237	38.157	37.387	36.971	36.825	36.795	36.683	36.303	35.606	34.676	33.672	32.828	32.448	32.752	33.767	35.411	37.579	40.089	42.639	44.922	46.76	47.96	48.293	47.669	46.207	44.131	41.711	39.28	37.152	35.497	34.347	33.649	33.324	33.255	33.348	33.574	33.905	34.312	34.786	35.303	35.84	36.423	37.067	37.71	38.25	38.648	38.885	38.892	38.631	38.212	37.767	37.313	36.817	36.314	35.812	35.226	34.53	33.803	33.129	32.581	32.275	32.329	32.743	33.399	34.14	34.799	35.167	35.121	34.661	33.906	33.061	32.358	31.97	31.951	32.306	32.992	33.856	34.712	35.467	36.113	36.611	36.878	36.923	36.852	36.742	37.353	37.719	38.255	39.044	40.183	41.553	42.865	43.913	44.669	45.129	45.267	45.16	44.943	44.695	44.419	44.088	43.647	43.061	42.348	41.543	40.649	39.719	38.911	38.331	37.981	37.878	38.058	38.471	39.007	39.617	40.273	40.834	41.207	41.472	41.731	41.99	42.267	42.658	43.167	43.645	43.943	44.06	44.052	43.987	43.979	44.119	44.415	44.795	45.128	45.237	44.951	44.217	43.076	41.607	39.974	38.441	37.253	36.566	36.513	37.141	38.288	39.687	41.14	42.51	43.589	44.221	44.439	44.384	44.142	43.761	43.373	43.084	42.887	42.777	42.794	42.963	43.287	43.788	44.472	45.276	46.123	46.949	47.698	48.271	48.581	48.572	48.167	47.343	46.195	44.874	43.527	42.365	41.63	41.377	41.482	41.809	42.264	42.713	43.015	43.188	43.341	43.503	43.655	43.828	44.065	44.338	44.615	44.889	45.113	45.183	45	44.52	43.728	42.671	41.499	40.377	39.444	38.818	38.552	38.561	38.693	38.841	38.913	38.812	38.557	38.314	38.206	38.227	38.351	38.583	38.863	39.087	39.27	39.53	39.935	40.502	41.256	42.181	43.185	44.153	45.028	45.791	46.401	46.822	47.038	47.027	46.814	46.488	46.136	45.844	45.666	45.611	45.581	45.449	45.169	44.723	44.032	43.06	41.92	40.754	39.632	38.671	38.065	37.928	38.229	38.887	39.782	40.689	41.349	41.624	41.531	41.163	40.663	40.235	40.033	40.061	40.245	40.471	40.594	40.526	40.256	39.797	39.21	38.636	38.22	38.003	37.939	37.972	38.03	37.922	37.462	36.632	35.533	34.272	33.001	31.939	31.204	30.761	30.537	30.491	30.813	30.931	31.081	31.251	31.273	31.011	30.488	29.744	28.812	27.908	27.397	27.496	28.193	29.399	31.006	32.79	34.485	35.951	37.216	38.441	39.81	41.4	43.142	44.894	46.509	47.818	48.679	49.129	49.342	49.454	49.512	49.552	49.573	49.443	49.022	48.305	47.346	46.089	44.507	42.734	40.903	39.041	37.192	35.532	34.243	33.36	32.868	32.767	33.005	33.463	34.002	34.469	34.741	34.808	34.732	34.562	34.406	34.48	34.971	35.931	37.35	39.143	41.028	42.643	43.759	44.308	44.243	43.558	42.436	41.12	39.664	38.034	36.315	34.656	33.139	31.801	30.722	29.96	29.491	29.331	29.196	29.13	29.115	29.216	29.56	30.237	31.23	32.477	33.898	35.384	36.831	38.206	39.542	40.861	42.087	43.063	43.621	43.654	43.129	42.117	40.816	39.487	38.328	37.379	36.568	35.799	34.992	34.084	33.083	32.105	31.29	30.733	30.48	30.555	30.918	31.47	32.118	32.866	33.768	34.868	36.194	37.755	39.471	41.158	42.617	43.719	44.396	44.625	44.412	43.826	42.943	41.823	40.519	39.126	37.809	36.73	35.966	35.518	35.357	35.418	35.586	35.758	35.923	36.103	36.31	36.536	36.764	36.964	37.067	37.011	36.802	36.516	36.239	36.084	36.184	36.655	37.535	38.757	40.227	41.802	43.256	44.314	44.822	44.751	44.129	43.038	41.666	40.235	38.935	37.908	37.222	36.848	36.685	36.593	36.451	36.179	35.738	35.138	34.439	33.747	33.207	32.936	32.996	33.418	34.234	35.372	36.665	37.976	39.229	40.353	41.291	42.067	42.77	43.422	43.946	44.241	44.263	43.993	43.461	42.808	42.17	41.595	41.064	40.531	39.922	39.173	38.297	37.398	36.649	36.207	36.107	36.235	36.418	36.493	36.322	35.827	35.087	34.35	33.836	33.59	33.569	33.752	34.048	34.315	34.482	34.574	34.626	34.662	34.787	35.13	35.744	36.628	37.82	39.317	40.959	42.48	43.661	44.377	44.591	44.4	44.014	43.705	43.705	44.088	44.7	45.266	45.566	45.445	44.789	43.484	42.069	40.965	40.409	40.319	40.467	40.654	40.7	40.427	39.801	38.999	38.282	37.86	37.853	38.266	39.006	39.989	41.105	42.144	42.934	43.467	43.846	44.104	44.241	44.372	44.568	44.771	44.933	45.08	45.198	45.238	45.253	45.332	45.371	45.161	44.654	43.924	43.027	42.069	41.272	40.849	40.873	41.28	41.902	42.518	42.981	43.252	43.297	43.121	42.874	42.815	43.074	43.622	44.381	45.208	45.844	46.081	45.854	45.191	44.158	42.946	41.792	40.81	39.956	39.208	38.645	38.303	38.102	37.998	38.021	38.137	38.284	38.462	38.733	39.194	39.922	40.905	42.014	43.058	43.939	44.63	45.093	45.348	45.5	45.63	45.722	45.755	45.709	45.493	45.041	44.405	43.642	42.711	41.619	40.488	39.443	38.501	37.697	37.157	36.985	37.202	37.807	38.768	39.981	41.296	42.564	43.6	44.23	44.389	44.166	43.688	43.085	42.548	42.277	42.36	42.793	43.519	44.398	45.254	45.976	46.512	46.807	46.825	46.658	46.468	46.31	46.14	45.921	45.613	45.113	44.337	43.308	42.129	40.928	39.875	39.107	38.665	38.528	38.694	39.133	39.726	40.322	40.837	41.248	41.554	41.835	42.24	42.885	43.805	44.948	46.162	47.195	47.836	48.03	47.828	47.314	46.651	46.05	45.677	45.591	45.812	46.35	47.188	48.305	49.702	51.351	53.131	54.927	56.65	58.164	59.309	60.014	60.308	60.204	59.712	58.886	57.818	56.625	55.441	54.422	53.659	53.14	52.857	52.798	52.898	53.091	53.391	53.82	54.324	54.792	55.133	55.298	55.283	55.153	55.008	54.861	54.654	54.316	53.769	52.876	51.574	49.984	48.306	46.699	45.3	44.257	43.653	43.451	43.54	43.803	44.102	44.315	44.432	44.505	44.586	44.751	45.133	45.817	46.776	47.922	49.127	50.236	51.097	51.579	51.59	51.086	50.18	49.086	47.981	46.976	46.201	45.778	45.663	45.699	45.771	45.804	45.69	45.335	44.747	43.999	43.186	42.476	42.111	42.261	42.934	44.059	45.496	46.966	48.118	48.649	48.401	47.347	45.611	43.428	41.083	38.919	37.274	36.346	36.115	36.455	37.22	38.17	38.971	39.403	39.457	39.243	38.944	38.859	39.281	40.31	41.874	43.845	46.009	48.004	49.53	50.521	51.048	51.185	50.887	50.396	49.812	49.037	47.939	46.538	44.909	43.055	41.085	39.27	37.844	36.915	36.542	36.724	37.268	37.873	38.392	38.819	39.125	39.319	39.56	40.039	40.8	41.78	42.913	44.153	45.437	46.668	47.728	48.49	48.883	48.899	48.498	47.626	46.339	44.815	43.174	41.504	39.985	38.791	37.993	37.62	37.695	38.152	38.817	39.572	40.404	41.245	41.938	42.432	42.845	43.278	43.788	44.493	45.541	46.986	48.776	50.771	52.794	54.687	56.39	57.901	59.199	60.303	61.315	62.299	63.159	63.725	63.85	63.388	62.253	60.528	58.407	56.092	53.785	51.756	50.211	49.147	48.506	48.299	48.509	48.988	49.59	50.278	51.067	51.965	52.985	54.097	55.171	56.023	56.461	56.34	55.615	54.449	53.188	52.136	51.416	51.014	50.776	50.449	49.848	48.939	47.78	46.496	45.293	44.382	43.814	43.529	43.536	43.885	44.562	45.497	46.653	48.029	49.544	51.089	52.58	53.941	55.101	56.038	56.77	57.278	57.564	57.665	57.614	57.366	56.85	56.055	55.037	53.845	52.533	51.152	49.747	48.362	47.107	46.116	45.463	45.226	45.458	46.076	46.84	47.516	47.968	48.126	47.956	47.499	46.903	46.333	45.938	45.86	46.136	46.652	47.265	47.857	48.285	48.401	48.211	47.851	47.465	47.134	46.9	46.769	46.66	46.456	46.081	45.482	44.644	43.667	42.698	41.795	40.937	40.104	39.257	38.337	37.35	36.436	35.821	35.72	36.272	37.452	39.048	40.784	42.47	43.971	45.173	46.058	46.727	47.27	47.659	47.831	47.776	47.511	47.044	46.426	45.743	45.062	44.467	44.089	44.003	44.162	44.455	44.82	45.175	45.432	45.556	45.605	45.675	45.823	46.081	46.42	46.761	47.088	47.448	47.838	48.216	48.579	48.947	49.243	49.35	49.279	49.16	49.088	49.094	49.188	49.331	49.414	49.351	49.17	48.899	48.555	48.23	48.038	48.002	48.075	48.249	48.529	48.896	49.264	49.493	49.417	48.902	47.953	46.648	45.08	43.438	42.016	41.018	40.821	41.099	41.966	43.281	44.815	46.442	48.093	49.656	50.996	52.055	52.832	53.335	53.568	53.515	53.153	52.529	51.769	50.901	49.873	48.69	47.408	45.991	44.375	42.606	40.811	39.079	37.49	36.183	35.189	34.389	33.701	33.169	32.817	32.622	32.661	33.087	33.921	35.025	36.26	37.569	38.966	40.482	42.173	44.039	46.012	47.999	49.847	51.334	52.348	52.97	53.328	53.515	53.63	53.749	53.85	53.832	53.663	53.373	52.983	52.55	52.238	52.17	52.292	52.481	52.737	53.007	53.124	52.934	52.394	51.505	50.27	48.725	47.008	45.312	43.829	42.728	42.082	41.814	41.836	42.099	42.525	43.016	43.54	44.085	44.591	44.982	45.193	45.152	44.834	44.283	43.599	42.81	41.911	41.016	40.326	39.959	39.98	40.486	41.541	43.042	44.749	46.374	47.628	48.292	48.277	47.639	46.52	45.135	43.772	42.627	41.701	40.874	40.026	39.071	38.003	36.93	36.043	35.531	35.522	36.03	36.916	37.926	38.863	39.682	40.391	40.978	41.47	41.926	42.317	42.527	42.456	42.059	41.354	40.421	39.444	38.613	38.033	37.785	37.945	38.442	39.056	39.562	39.819	39.711	39.168	38.238	37.085	35.925	34.976	34.429	34.411	34.962	36.111	37.852	40.056	42.476	44.834	46.842	48.229	48.842	48.719	48.064	47.148	46.242	45.508	44.918	44.352	43.727	42.989	42.041	40.853	39.557	38.325	37.287	36.598	36.465	37.051	38.361	40.26	42.521	44.769	46.613	47.811	48.281	48.043	47.261	46.227	45.203	44.336	43.672	43.235	43.013	42.963	43.051	43.237	43.463	43.732	44.084	44.481	44.841	45.173	45.564	46.022	46.478	46.914	47.348	47.751	48.087	48.378	48.645	48.85	48.972	49.014	48.931	48.655	48.23	47.807	47.509	47.39	47.472	47.74	48.094	48.407	48.112	47.037	45.93	45.103	44.799	45.095	45.895	47.037	48.312	49.445	50.181	50.464	50.427	50.183	49.812	49.448	49.184	48.954	48.649	48.243	47.706	46.959	46.012	44.997	43.97	42.874	41.785	40.94	40.528	40.582	41.062	41.876	42.811	43.606	44.057	44.057	43.613	42.824	41.768	40.45	38.896	37.239	35.647	34.215	32.994	31.987	31.088	30.185	29.355	28.85	28.96	29.972	32.091	35.244	38.979	42.728	46.092	48.845	50.867	52.183	52.966	53.382	53.461	53.208	52.672	51.956	51.258	50.806	50.731	50.994	51.461	51.958	52.26	52.172	51.663	50.846	49.896	48.989	48.252	47.713	47.318	47.075	47.057	47.232	47.49	47.765	47.955	47.88	47.393	46.53	45.526	44.653	44.138	44.098	44.49	45.154	45.884	46.484	46.774	46.654	46.185	45.496	44.671	43.818	43.093	42.621	42.443	42.487	42.639	42.768	42.783	42.704	42.567	42.363	42.101	41.831	41.546	41.167	40.676	40.167	39.735	39.388	39.084	38.771	38.383	37.921	37.5	37.29	37.438	38.047	39.135	40.497	41.771	42.624	42.871	42.466	41.474	40.101	38.629	37.305	36.308	35.737	35.584	35.778	36.289	37.101	38.146	39.352	40.696	42.16	43.658	45.062	46.266	47.173	47.716	47.905	47.778	47.331	46.565	45.546	44.361	43.067	41.798	40.8	40.308	40.382	40.929	41.801	42.779	43.602	44.097	44.255	44.149	43.897	43.684	43.652	43.837	44.22	44.784	45.485	46.215	46.851	47.33	47.608	47.68	47.588	47.366	47.021	46.592	46.14	45.646	45.061	44.429	43.818	43.226	42.587	41.901	41.227	40.613	40.141	39.968	40.229	40.946	42.069	43.514	45.084	46.505	47.592	48.294	48.602	48.538	48.221	47.848	47.583	47.491	47.535	47.571	47.422	46.994	46.118	45.036	44	43.141	42.525	42.219	42.27	42.684	43.46	44.56	45.911	47.423	48.965	50.295	51.099	51.242	50.807	49.964	48.913	47.927	47.231	46.88	46.816	46.983	47.298	47.622	47.884	48.116	48.279	48.248	48.017	47.72	47.487	47.371	47.421	47.7	48.221	48.936	49.763	50.611	51.42	52.163	52.782	53.161	53.19	52.856	52.18	51.182	49.978	48.794	47.834	47.225	47.058	47.331	47.871	48.447	48.924	49.236	49.3	49.135	48.907	48.737	48.586	48.356	47.997	47.481	46.8	46.036	45.345	44.874	44.74	44.987	45.498	46.038	46.379	46.397	46.053	45.424	44.729	44.246	44.177	44.619	45.55	46.801	48.118	49.301	50.25	50.884	51.132	51.038	50.718	50.218	49.55	48.789	48.048	47.402	46.87	46.477	46.201	45.955	45.655	45.264	44.775	44.22	43.744	43.501	43.55	43.861	44.394	45.085	45.86	46.69	47.57	48.488	49.412	50.308	51.11	51.681	51.932	51.903	51.63	51.113	50.395	49.583	48.784	48.069	47.506	47.132	46.944	46.902	46.998	47.215	47.507	47.873	48.379	49.047	49.783	50.468	51.006	51.274	51.142	50.56	49.62	48.524	47.513	46.815	46.542	46.655	47.024	47.504	47.917	48.137	48.228	48.338	48.567	48.915	49.266	49.44	49.249	48.602	47.552	46.246	44.919	43.88	43.357	43.324	43.609	44.041	44.474	44.749	44.848	44.938	45.25	45.941	47.081	48.62	50.359	52.036	53.45	54.477	55.025	55.109	54.854	54.399	53.812	53.136	52.432	51.731	51.05	50.385	49.67	48.823	47.856	46.859	45.893	45.018	44.41	44.246	44.529	45.13	45.891	46.65	47.224	47.478	47.422	47.174	46.835	46.56	46.516	46.728	47.08	47.414	47.577	47.424	46.843	45.89	44.782	43.778	43.065	42.183	41.26	40.779	40.744	41.123	41.863	42.917	44.221	45.603	46.801	47.675	48.228	48.482	48.477	48.334	48.184	48.025	47.836	47.697	47.679	47.791	48.081	48.622	49.295	49.809	49.941	49.637	48.911	47.809	46.482	45.148	43.949	42.942	42.132	41.502	41.058	40.889	41.061	41.479	41.979	42.421	42.688	42.724	42.62	42.61	42.878	43.462	44.248	44.98	45.299	44.946	43.956	42.561	41.009	39.572	38.535	38.014	37.878	37.926	38.06	38.275	38.607	39.078	39.68	40.33	40.911	41.354	41.61	41.673	41.656	41.741	42.027	42.516	43.182	43.955	44.731	45.43	46.027	46.494	46.808	47.009	47.156	47.236	47.193	47.044	46.857	46.605	46.219	45.692	45.068	44.382	43.676	43.031	42.561	42.352	42.463	42.883	43.498	44.155	44.765	45.314	45.826	46.383	47.128	48.177	49.511	51.008	52.483	53.692	54.435	54.629	54.248	53.312	51.94	50.352	48.745	47.215	45.846	44.745	43.944	43.385	43.021	42.829	42.788	42.928	43.32	43.999	44.903	45.953	47.082	48.186	49.153	49.967	50.709	51.429	52.097	52.655	53.024	53.116	52.901	52.425	51.749	50.919	49.983	48.944	47.742	46.314	44.703	43.066	41.538	40.251	39.283	38.636	38.231	37.964	37.737	37.438	37.036	36.649	36.468	36.657	37.329	38.57	40.36	42.504	44.744	46.88	48.782	50.392	51.742	52.925	53.989	54.927	55.717	56.305	56.588	56.511	56.13	55.505	54.658	53.6	52.349	50.937	49.409	47.856	46.359	44.983	43.843	43.049	42.595	42.367	42.287	42.358	42.559	42.897	43.486	44.453	45.816	47.47	49.252	50.929	52.268	53.121	53.474	53.372	52.883	52.798	52.933	52.815	52.383	51.646	50.58	49.128	47.347	45.344	43.167	40.9	38.732	36.834	35.308	34.3	33.994	34.385	35.284	36.489	37.872	39.254	40.432	41.328	42.025	42.65	43.316	44.111	45.055	46.094	47.149	48.092	48.726	48.93	48.75	48.312	47.73	47.129	46.612	46.166	45.653	44.912	43.862	42.433	40.685	38.897	37.396	36.372	35.958	36.271	37.279	38.745	40.373	41.951	43.317	44.32	44.875	44.961	44.613	43.932	43.096	42.28	41.6	41.158	40.995	41.01	41.04	40.967	40.763	40.452	40.154	40.033	40.197	40.651	41.371	42.301	43.266	44.091	44.761	45.39	46.102	46.985	48.177	49.783	51.757	53.933	56.136	58.191	59.933	61.247	62.035	62.181	61.6	60.32	58.465	56.175	53.611	50.968	48.404	46.009	43.826	41.92	40.357	39.196	38.511	38.288	38.411	38.781	39.368	40.145	41.065	42.148	43.515	45.291	47.567	50.384	53.676	57.21	60.634	63.545	65.539	66.317	65.834	64.299	62.054	59.462	56.907	54.696	52.968	51.692	50.783	50.127	49.571	48.963	48.175	47.068	45.528	43.546	41.258	38.864	36.598	34.784	33.786	33.837	34.985	37.14	40.077	43.44	46.885	50.096	52.788	54.811	56.225	57.186	57.825	58.252	58.587	58.858	58.939	58.652	57.864	56.497	54.518	52.03	49.22	46.297	43.523	41.164	39.379	38.155	37.387	36.951	36.723	36.588	36.529	36.637	37.026	37.768	38.88	40.288	41.871	43.555	45.322	47.101	48.732	50.102	51.114	51.618	51.474	50.709	49.526	48.148	46.801	45.719	45.039	44.741	44.72	45.523	46.191	46.683	47.031	47.289	47.413	47.31	46.921	46.144	44.851	43.102	41.164	39.304	37.707	36.617	36.297	36.83	38.076	39.828	41.864	43.915	45.7	47.014	47.733	47.877	47.63	47.209	46.754	46.356	46.099	45.981	45.867	45.599	45.084	44.23	42.969	41.364	39.584	37.809	36.268	35.248	34.905	35.111	35.601	36.199	36.769	37.194	37.498	37.851	38.406	39.211	40.209	41.305	42.419	43.545	44.732	45.965	47.145	48.144	48.83	49.034	48.639	47.689	46.361	44.845	43.32	41.935	40.739	39.757	39.065	38.765	38.883	39.36	40.152	41.244	42.504	43.721	44.785	45.665	46.331	46.79	47.143	47.529	48.064	48.817	49.763	50.729	51.488	51.87	51.775	51.135	49.961	48.385	46.592	44.755	43.023	41.509	40.256	39.257	38.504	37.969	37.583	37.343	37.386	37.84	38.757	40.159	42.019	44.186	46.392	48.357	49.859	50.712	50.846	50.315	49.258	47.848	46.327	44.966	43.903	43.111	42.522	42.03	41.495	40.817	40.008	39.197	38.57	38.306	38.543	39.294	40.452	41.89	43.499	45.125	46.611	47.868	48.87	49.58	49.981	50.12	50.07	49.89	49.646	49.379	49.049	48.565	47.9	47.038	45.899	44.483	42.939	41.463	40.218	39.375	39.124	39.534	40.539	41.964	43.556	45.032	46.187	46.991	47.547	48.007	48.568	49.432	50.679	52.214	53.841	55.346	56.537	57.287	57.517	57.144	56.094	54.354	51.997	49.112	45.846	42.487	39.416	36.895	35.048	33.958	33.661	34.074	35.046	36.419	37.986	39.496	40.79	41.857	42.772	43.655	45.324	47.371	49.395	51.21	52.501	52.945	52.436	51.072	49.04	46.65	44.31	42.32	40.796	39.823	39.499	39.786	40.511	41.55	42.855	44.285	45.604	46.66	47.491	48.222	48.999	49.924	50.98	51.994	52.725	52.919	52.384	51.148	49.506	47.824	46.337	45.152	44.298	43.689	43.212	42.854	42.675	42.679	42.839	43.172	43.631	44.055	44.385	44.755	45.311	46.021	46.762	47.386	47.708	47.559	46.906	45.895	44.783	43.852	43.334	43.26	43.478	43.795	44.056	44.12	43.935	43.605	43.303	43.178	43.304	43.699	44.284	44.92	45.558	46.216	46.871	47.466	48.01	48.514	48.866	48.87	48.439	47.601	46.4	44.936	43.346	41.747	40.191	38.712	37.349	36.118	35.07	34.392	34.311	34.974	36.441	38.701	41.594	44.809	47.999	50.864	53.151	54.722	55.593	55.818	55.433	54.545	53.336	51.965	50.5	49.02	47.637	46.408	45.296	44.264	43.302	42.414	41.67	41.201	41.089	41.313	41.803	42.459	43.095	43.481	43.469	43.042	42.262	41.25	40.203	39.345	38.858	38.871	39.458	40.583	42.13	43.981	46.011	48.029	49.815	51.223	52.15	52.525	52.34	51.689	50.764	49.79	48.988	48.486	48.214	47.961	47.518	46.707	45.38	43.53	41.372	39.207	37.295	35.853	35.057	34.987	35.603	36.812	38.48	40.432	42.474	44.51	46.507	48.414	50.213	51.935	53.566	55.038	56.276	57.256	58.002	58.542	58.859	58.793	58.093	56.569	54.163	50.939	47.124	43.171	39.638	36.955	35.324	34.77	35.167	36.242	37.703	39.385	41.184	43.007	44.813	46.587	48.24	49.645	50.746	51.573	52.148	52.461	52.518	52.366	52.017	51.47	50.758	49.928	49.08	48.406	48.022	47.918	48.099	48.65	49.559	50.71	51.973	53.244	54.395	55.271	55.813	56.058	56.008	55.658	55.082	54.355	53.471	52.47	51.499	50.693	50.077	49.194	48.341	47.725	47.386	47.196	47.02	46.918	46.99	47.216	47.593	48.256	49.301	50.692	52.406	54.424	56.548	58.48	60.026	61.074	61.426	60.93	59.702	58.014	56.065	53.991	51.946	50.049	48.359	46.893	45.622	44.511	43.602	42.991	42.652	42.482	42.484	42.75	43.288	44.047	45.052	46.382	48.009	49.88	51.999	54.265	56.439	58.325	59.857	60.948	61.453	61.387	60.926	60.182	59.12	57.725	56.065	54.228	52.315	50.468	48.822	47.491	46.598	46.182	46.147	46.393	46.912	47.705	48.685	49.754	50.873	51.964	52.933	53.827	54.752	55.716	56.673	57.619	58.452	58.885	58.654	57.755	56.361	54.644	52.824	51.179	49.928	49.11	48.667	48.512	48.526	48.601	48.628	48.428	47.815	46.778	45.517	44.325	43.492	43.285	43.829	45.001	46.546	48.235	49.833	51.153	52.205	53.138	54.011	54.738	55.324	55.844	56.239	56.358	56.151	55.637	54.781	53.545	51.98	50.192	48.289	46.415	44.69	43.118	41.665	40.397	39.415	38.77	38.519	38.752	39.48	40.593	41.944	43.353	44.61	45.592	46.317	46.849	47.145	47.181	47.033	46.74	46.216	45.4	44.354	43.112	41.641	39.947	38.136	36.386	34.947	34.109	34.034	34.669	35.839	37.31	38.722	39.678	39.99	39.694	38.944	38.003	37.215	36.858	37.037	37.761	38.946	40.309	41.484	42.284	42.711	42.767	42.462	41.949	41.418	40.911	40.375	39.76	39.023	38.126	37.103	36.041	35.005	34.073	33.432	33.242	33.485	34.047	34.826	35.667	36.344	36.697	36.694	36.363	35.821	35.312	35.03	35.011	35.27	35.926	37.027	38.433	40.003	41.673	43.282	44.552	45.267	45.339	44.783	43.72	42.385	40.996	39.665	38.511	37.667	37.135	36.819	36.708	36.846	37.2	37.706	38.359	39.141	39.988	40.916	41.983	43.088	44.06	44.873	45.581	46.096	46.277	46.157	45.825	45.227	44.295	43.077	41.651	40.086	38.545	37.2	36.102	35.248	34.693	34.464	34.466	35.081	35.996	37.194	38.696	40.404	42.093	43.561	44.701	45.456	45.713	45.348	44.405	43.123	41.716	40.234	38.701	37.252	35.991	34.901	33.988	33.351	33.013	32.921	33.082	33.536	34.198	34.95	35.841	36.972	38.228	39.347	40.168	40.667	40.789	40.42	39.514	38.165	36.563	34.866	33.15	31.552	30.329	29.675	29.54	29.731	30.078	30.439	30.667	30.741	30.813	31.048	31.521	32.304	33.448	34.854	36.314	37.773	39.32	40.908	42.333	43.47	44.369	45.103	45.628	45.861	45.817	45.569	45.136	44.455	43.493	42.368	41.439	40.483	39.607	38.855	38.394	38.384	38.848	39.743	41	42.452	43.881	45.137	46.143	46.826	47.148	47.158	46.92	46.397	45.565	44.493	43.295	42.025	40.691	39.334	38.023	36.847	35.87	35.082	34.438	33.94	33.595	33.335	33.106	32.967	33.043	33.382	33.941	34.677	35.521	36.355	37.098	37.723	38.186	38.427	38.471	38.409	38.278	38.099	37.956	37.986	38.267	38.779	39.494	40.445	41.707	43.323	45.248	47.345	49.455	51.371	52.8	53.457	53.242	52.268	50.76	49.014	47.383	46.16	45.475	45.317	45.551	45.935	46.192	46.147	45.79	45.179	44.367	43.462	42.631	42.022	41.729	41.787	42.258	43.215	44.63	46.301	47.94	49.345	50.44	51.199	51.661	51.931	52.112	52.232	52.244	52.125	51.907	51.666	51.532	51.665	52.088	52.656	53.198	53.629	53.952	54.224	54.569	55.122	55.91	56.752	57.279	57.114	56.064	54.177	51.651	48.794	46.001	43.674	42.031	41.094	40.79	41.025	41.68	42.662	43.938	45.471	47.177	48.99	50.909	52.926	54.983	57.024	59.026	60.933	62.564	63.645	63.926	63.276	61.661	59.13	55.839	52.093	48.83	45.924	43.167	40.716	38.804	37.546	36.947	37.028	37.768	39.017	40.6	42.427	44.423	46.489	48.59	50.782	52.987	54.947	56.448	57.441	57.909	57.841	57.299	56.429	55.354	54.078	52.572	50.845	49.027	47.377	46.124	45.37	45.142	45.459	46.231	47.271	48.459	49.782	51.171	52.498	53.639	54.419	54.553	53.812	52.202	49.881	47.019	43.883	40.946	38.682	37.352	36.99	37.486	38.614	40.041	41.412	42.498	43.258	43.84	44.472	45.35	46.593	48.259	50.298	52.497	54.539	56.108	56.937	56.876	55.964	54.409	52.453	50.331	48.296	46.527	45.011	43.612	42.266	41.036	39.96	39.053	38.373	38.05	38.199	38.862	40.033	41.695	43.823	46.344	49.103	51.889	54.519	56.854	58.758	60.082	60.706	60.544	59.576	57.923	55.881	53.815	52.067	50.932	50.586	50.947	51.661	52.333	52.73	52.762	52.417	51.805	51.134	50.619	50.346	50.284	50.352	50.43	50.351	49.904	48.916	47.336	45.279	43.011	40.923	39.433	38.869	39.429	41.133	43.82	47.114	50.469	53.378	55.493	56.618	56.684	55.775	54.175	52.227	50.177	48.15	46.236	44.554	43.181	42.142	41.458	41.166	41.261	41.684	42.376	43.25	44.199	45.095	45.805	46.203	46.194	45.807	45.222	44.693	44.393	44.351	44.474	44.601	44.568	44.226	43.479	42.392	41.156	39.965	38.913	38.062	37.501	37.314	37.522	38.094	38.984	40.142	41.46	42.808	44.12	45.356	46.462	47.39	48.102	48.525	48.558	48.193	47.548	46.759	45.878	44.909	43.855	42.725	41.518	40.269	39.108	38.263	38.923	40.011	41.572	43.455	45.505	47.515	49.183	50.259	50.687	50.509	49.785	48.743	47.747	47.042	46.658	46.578	46.811	47.226	47.555	47.605	47.333	46.778	46.025	45.164	44.293	43.533	42.997	42.695	42.489	42.259	41.998	41.702	41.348	40.984	40.653	40.287	39.774	39.094	38.316	37.533	36.957	36.936	37.716	39.234	41.23	43.397	45.362	46.712	47.189	46.847	45.997	45.063	44.408	44.229	44.539	45.204	45.97	46.521	46.631	46.3	45.657	44.819	43.879	42.892	41.845	40.69	39.512	38.521	37.905	37.744	38.054	38.745	39.526	40.05	40.213	40.189	40.211	40.462	41.085	42.127	43.438	44.723	45.664	46.051	45.833	45.059	43.844	42.308	40.6	38.887	37.317	36.04	35.221	34.969	35.291	36.163	37.5	39.109	40.726	42.171	43.387	44.335	44.949	45.228	45.267	45.155	44.876	44.382	43.736	43.074	42.538	42.247	42.316	42.818	43.713	44.847	46.002	46.951	47.522	47.64	47.315	46.614	45.619	44.436	43.207	42.109	41.292	40.835	40.798	41.261	42.207	43.454	44.764	45.988	47.046	47.825	48.211	48.185	47.812	47.161	46.303	45.354	44.486	43.852	43.534	43.531	43.764	44.122	44.485	44.796	45.079	45.389	45.767	46.245	46.791	47.249	47.38	47.006	46.126	44.883	43.449	41.998	40.703	39.693	38.981	38.485	38.119	37.878	37.805	37.873	38.026	38.228	38.438	38.622	38.789	39.029	39.443	40.098	41.066	42.405	44.106	46.061	48.14	50.213	52.079	53.47	54.168	54.08	53.237	51.739	49.732	47.416	45.033	42.777	40.749	38.982	37.484	36.302	35.451	35.045	34.854	34.947	35.208	35.478	35.767	36.23	36.961	38.004	39.443	41.267	43.285	45.27	47.089	48.61	49.648	50.151	50.24	49.969	49.265	48.162	46.824	45.378	43.875	42.417	41.179	40.326	39.939	40.014	40.448	41.122	41.931	42.729	43.355	43.766	44.075	44.389	44.733	45.145	45.652	46.202	46.722	47.215	47.681	48.03	48.183	48.189	48.096	47.794	47.142	46.125	44.785	43.143	41.238	39.251	37.451	36.036	35.121	34.766	34.999	35.839	37.242	39.054	41.06	43.1	45.058	46.807	48.265	49.446	50.369	51.014	51.397	51.568	51.501	51.157	50.617	50.003	49.29	48.363	47.262	46.12	45.029	44.019	43.138	42.442	41.897	41.37	40.714	39.847	38.811	37.749	36.827	36.218	36.101	36.591	37.667	39.189	40.955	42.725	44.292	45.554	46.532	47.271	47.806	48.209	48.579	48.908	49.067	48.95	48.582	47.982	47.096	45.894	44.476	43.014	41.641	40.458	39.561	39.026	38.851	38.971	39.308	39.821	40.505	41.381	42.464	43.733	45.096	46.412	47.57	48.504	49.164	49.492	49.517	49.377	49.21	49.091	49.065	49.221	49.609	50.128	50.585	50.808	50.71	50.215	49.293	47.998	46.46	44.846	43.29	41.916	40.875	40.297	40.276	40.893	42.173	44.008	46.157	48.349	50.326	51.851	52.734	52.947	52.673	52.191	51.705	51.311	51.064	50.951	50.908	50.773	50.399	49.772	48.953	47.995	46.955	45.947	45.064	44.319	43.688	43.15	42.691	42.287	41.984	41.902	42.127	42.676	43.553	44.733	46.088	47.384	48.435	49.18	49.674	49.973	50.11	50.1	49.95	49.659	49.162	48.393	47.409	46.382	45.475	44.79	44.397	44.324	44.506	44.806	45.087	45.235	45.113	44.623	43.793	42.716	41.477	40.214	39.135	38.441	38.209	38.439	39.109	40.416	41.622	42.68	43.498	43.994	44.134	44.108	44.158	44.272	44.265	44.01	43.454	42.537	41.259	39.768	38.309	37.103	36.267	35.777	35.527	35.477	35.623	35.878	36.125	36.401	36.839	37.457	38.207	39.091	40.063	40.959	41.651	42.145	42.439	42.457	42.202	41.806	41.318	40.624	39.7	38.696	37.757	36.962	36.423	36.303	36.717	37.671	39.053	40.656	42.282	43.818	45.185	46.302	47.194	47.981	48.693	49.217	49.412	49.193	48.483	47.317	45.95	44.668	43.605	42.826	42.419	42.38	42.527	42.667	42.775	42.915	43.094	43.325	43.723	44.423	45.483	46.862	48.433	50.02	51.417	52.397	52.741	52.353	51.336	49.916	48.355	46.903	45.747	44.977	44.552	44.399	44.465	44.629	44.763	44.88	45.071	45.294	45.445	45.512	45.571	45.646	45.692	45.703	45.704	45.657	45.447	44.989	44.267	43.356	42.419	41.615	41.023	40.716	40.711	40.906	41.163	41.357	41.387	41.166	40.665	39.925	39.005	37.977	37.027	36.417	36.297	36.623	37.274	38.149	39.095	39.92	40.495	40.848	41.088	41.29	41.477	41.694	42.005	42.421	42.93	43.488	44.033	44.499	44.819	44.954	44.883	44.582	44.045	43.325	42.518	41.724	41.027	40.559	40.501	40.941	41.785	42.831	43.899	44.812	45.371	45.418	44.961	44.152	43.181	42.207	41.366	40.763	40.455	40.466	40.805	41.484	42.512	43.847	45.393	47.016	48.516	49.694	50.442	50.753	50.666	50.211	49.456	48.494	47.378	46.071	44.502	42.702	40.808	38.993	37.404	36.174	35.447	35.311	35.727	36.57	37.742	39.169	40.766	42.47	44.274	46.172	48.099	49.956	51.66	53.064	53.994	54.374	54.257	53.753	52.962	52.024	51.101	50.287	49.564	48.848	48.039	47.095	46.011	44.779	43.401	41.98	40.714	39.752	39.159	38.983	39.237	39.852	40.717	41.737	42.835	43.904	44.855	45.682	46.418	47.064	47.651	48.992	50.395	51.757	52.726	53.072	52.741	51.73	50.117	48.135	46.095	44.276	42.847	41.826	41.126	40.703	40.545	40.527	40.469	40.321	40.132	39.867	39.477	39.02	38.599	38.242	38.022	38.084	38.483	39.091	39.77	40.435	40.895	40.878	40.294	39.332	38.256	37.265	36.53	36.183	36.271	36.699	37.245	37.657	37.802	37.694	37.404	36.999	36.607	36.398	36.451	36.692	37.057	37.541	38.119	38.812	39.759	41.075	42.689	44.452	46.255	47.935	49.225	49.936	50.134	49.992	49.603	49.013	48.325	47.637	46.967	46.288	45.553	44.728	43.847	42.948	42.044	41.178	40.464	40	39.781	39.747	39.824	39.902	39.848	39.626	39.322	38.998	38.699	38.554	38.691	39.078	39.563	40.091	40.691	41.34	41.949	42.488	43.009	43.538	44.038	44.452	44.739	44.868	44.808	44.537	44.027	43.28	42.332	41.233	40.071	38.987	38.14	37.657	37.647	38.163	39.101	40.247	41.446	42.646	43.794	44.811	45.688	46.5	47.269	47.893	48.246	48.282	47.983	47.292	46.14	44.518	42.482	40.142	37.644	35.14	32.79	30.74	29.135	28.108	27.764	28.145	29.227	30.942	33.149	35.604	38.034	40.222	42.066	43.526	44.546	45.121	45.382	45.51	45.607	45.719	45.887	46.153	46.497	46.842	47.126	47.319	47.389	47.277	46.938	46.376	45.62	44.741	43.821	42.91	42.008	41.089	40.15	39.266	38.568	38.184	38.229	38.799	39.843	41.156	42.474	43.63	44.617	45.512	46.4	47.327	48.308	49.291	50.12	50.642	50.807	50.671	50.313	49.816	49.267	48.707	48.072	47.285	46.337	45.245	44.03	42.793	41.691	40.822	40.18	39.679	39.248	38.841	38.435	38.052	37.808	37.936	38.645	39.967	41.738	43.702	45.582	47.096	48.025	48.34	48.067	47.301	46.506	45.822	45.344	44.967	44.51	43.942	43.353	42.731	41.984	41.108	40.11	38.953	37.711	36.677	36.141	36.213	36.921	38.222	39.837	41.314	42.359	42.984	43.297	43.408	43.42	43.394	43.319	43.093	42.585	41.743	40.681	39.638	38.792	38.164	37.719	37.443	37.27	37.144	37.15	37.472	38.232	39.456	41.127	43.136	45.217	47.135	48.833	50.309	51.488	52.306	52.793	52.98	52.762	52.045	50.885	49.453	47.941	46.509	45.279	44.288	43.534	42.999	42.619	42.363	42.308	42.554	43.09	43.841	44.704	45.493	46.021	46.209	46.098	45.744	45.191	44.593	44.129	43.872	43.807	43.959	44.38	45.022	45.734	46.363	46.845	47.166	47.318	47.331	47.281	47.249	47.255	47.221	47.015	46.512	45.66	44.486	43.11	41.739	40.573	39.74	39.277	39.132	39.151	39.103	38.879	38.573	38.316	38.187	38.312	38.864	39.901	41.282	42.774	44.187	45.367	46.183	46.6	46.703	46.649	46.567	46.509	46.429	46.205	45.718	44.898	43.761	42.407	40.974	39.586	38.336	37.274	36.39	35.638	35.049	34.789	35.052	35.921	37.388	39.364	41.69	44.092	46.271	48.065	49.476	50.561	51.358	51.929	52.32	52.529	52.5	52.173	51.531	50.569	49.298	47.788	46.17	44.561	43.067	41.841	41.042	40.731	40.827	41.162	41.576	41.905	41.952	41.572	40.784	39.772	38.756	37.918	37.364	37.164	37.298	37.624	38.003	38.405	38.873	39.484	40.315	41.423	42.773	44.245	45.725	47.129	48.38	49.38	50.077	50.481	50.553	50.206	49.366	48.104	46.578	44.965	43.428	42.131	41.217	40.728	40.567	40.57	40.611	40.664	40.96	41.445	42.153	43.017	43.891	44.739	45.616	46.499	47.321	48.105	48.879	49.546	49.997	50.238	50.292	50.098	49.679	49.16	48.519	47.603	46.368	44.955	43.544	42.28	41.302	40.755	40.704	41.07	41.662	42.276	42.767	43.121	43.313	43.262	43	42.675	42.391	42.141	41.93	41.749	41.485	41.024	40.362	39.563	38.657	37.7	36.844	36.202	35.698	35.232	34.866	34.713	34.765	34.946	35.205	35.497	35.757	35.929	36.05	36.251	36.699	37.484	38.517	39.62	40.625	41.391	41.813	41.853	41.599	41.136	40.492	39.716	38.882	38.009	37.11	36.338	35.873	35.719	35.744	35.848	35.99	36.063	35.897	35.417	34.653	33.652	32.446	31.157	30.026	29.347	29.428	30.449	32.414	35.168	38.434	41.833	44.977	47.571	49.402	50.363	50.486	49.916	48.822	47.366	45.786	44.383	43.312	42.547	42.015	41.648	41.349	40.987	40.521	40.042	39.708	39.622	39.783	40.157	40.683	41.273	41.858	42.414	42.973	43.578	44.235	44.883	45.408	45.67	45.569	45.135	44.507	43.857	43.308	42.937	42.811	42.924	43.164	43.417	43.721	44.197	44.895	45.776	46.773	47.796	48.705	49.3	49.474	49.226	48.59	47.579	46.219	44.575	42.761	40.949	39.399	38.403	38.146	38.634	39.763	41.361	43.168	44.912	46.411	47.62	48.559	49.204	49.5	49.446	49.137	48.642	48.045	47.459	47.047	46.918	47.033	47.267	47.505	47.642	47.61	47.409	47.123	46.853	46.66	46.58	46.617	46.73	46.836	46.915	47.039	47.257	47.516	47.732	47.859	47.847	47.653	47.281	46.81	46.392	46.166	46.184	46.409	46.769	47.217	47.672	47.997	48.166	48.257	48.359	48.332	47.884	47.646	47.69	47.957	48.336	48.793	49.334	49.86	50.223	50.395	50.462	50.409	50.17	49.79	49.35	48.826	48.213	47.61	47.077	46.545	46.039	45.689	45.502	45.338	45.157	45.084	45.202	45.466	45.856	46.395	47.103	47.964	48.906	49.807	50.596	51.252	51.722	51.899	51.752	51.383	50.872	50.194	49.335	48.308	47.093	45.695	44.273	43.019	42.017	41.3	40.929	40.877	40.957	41.04	41.236	41.756	42.685	43.997	45.64	47.491	49.345	50.965	52.139	52.784	52.943	52.718	52.178	51.371	50.373	49.228	47.923	46.448	44.904	43.438	42.182	41.31	40.943	41.028	41.406	41.995	42.768	43.659	44.581	45.553	46.672	47.918	49.166	50.36	51.535	52.731	53.917	54.985	55.79	56.185	56.049	55.302	53.946	52.09	49.908	47.576	45.26	43.13	41.343	40.012	39.24	39.105	39.546	40.382	41.462	42.72	44.069	45.374	46.577	47.744	48.919	50.038	51.035	51.941	52.78	53.506	54.03	54.286	54.251	53.951	53.453	52.827	52.146	51.459	50.788	50.124	49.419	48.64	47.756	46.794	45.827	44.904	44.031	43.258	42.719	42.517	42.645	43.03	43.607	44.301	44.959	45.414	45.636	45.733	45.836	45.992	46.182	46.366	46.469	46.378	46.019	45.421	44.685	43.96	43.419	43.178	43.235	43.464	43.724	43.929	44.016	43.957	43.794	43.653	43.634	43.71	43.777	43.772	43.728	43.717	43.792	44.024	44.526	45.335	46.307	47.195	47.803	48.037	47.882	47.429	46.894	46.47	46.23	46.167	46.184	46.096	45.67	44.771	43.446	41.835	40.106	38.486	37.255	36.631	36.692	37.387	38.601	40.197	42.007	43.798	45.354	46.594	47.553	48.268	48.748	49.031	49.205	49.32	49.351	49.275	49.064	48.617	47.854	46.777	45.423	44.269	43.102	41.885	40.728	39.67	38.719	37.931	37.374	37.086	37.066	37.266	37.649	38.287	39.259	40.477	41.726	42.859	43.776	44.338	44.48	44.342	44.166	44.087	44.17	44.483	44.912	45.177	45.124	44.79	44.197	43.304	42.178	41.041	40.053	39.222	38.524	37.981	37.579	37.256	36.941	36.566	36.139	35.759	35.499	35.34	35.3	35.478	35.936	36.685	37.76	39.217	40.973	42.817	44.546	45.95	46.744	46.797	46.266	45.41	44.393	43.374	42.614	42.317	42.505	43.127	44.181	45.638	47.336	49.026	50.439	51.348	51.673	51.46	50.818	49.916	48.955	48.107	47.444	47.016	46.886	47.068	47.509	48.167	48.97	49.7	50.108	50.107	49.733	49.004	47.939	46.7	45.474	44.326	43.225	42.159	41.187	40.386	39.822	39.585	39.719	40.264	41.218	42.515	44.086	45.911	48.004	50.345	52.825	55.262	57.425	59.114	60.228	60.819	60.959	60.685	60.054	59.118	57.842	56.13	54.006	51.698	49.459	47.424	45.633	44.1	42.785	41.601	40.526	39.656	39.169	39.247	39.973	41.293	43.051	45.039	47.033	48.855	50.431	51.756	52.857	53.784	54.564	55.158	55.44	55.31	54.756	53.775	52.305	50.3	47.849	45.147	42.377	39.721	37.409	35.683	34.676	34.363	34.652	35.441	36.621	38.076	39.719	41.487	43.291	45.047	46.67	48.071	49.116	49.661	49.644	49.112	48.195	47.061	45.944	45.12	44.763	44.834	45.123	45.358	45.345	44.946	44.077	42.81	41.378	40.049	39.019	38.409	38.31	38.77	39.75	41.138	42.769	44.421	45.869	46.949	47.596	47.81	47.636	47.197	46.661	46.134	45.61	45.022	44.361	43.678	43.017	42.412	41.935	41.689	41.734	42.022	42.455	42.969	43.54	44.142	44.705	45.158	45.254	44.911	44.446	43.906	43.454	43.154	42.97	42.955	43.16	43.441	43.602	43.622	43.573	43.504	43.537	43.876	44.574	45.461	46.384	47.294	48.048	48.428	48.365	47.968	47.332	46.46	45.422	44.383	43.553	43.082	43	43.239	43.673	44.154	44.471	44.393	43.839	42.958	41.985	41.156	40.75	41.009	41.961	43.45	45.27	47.177	48.828	49.944	50.508	50.576	50.124	49.203	48.076	47.042	46.249	45.764	45.623	45.772	46.018	46.093	45.783	45.026	43.978	42.931	42.116	41.693	41.751	42.249	42.994	43.791	44.533	45.137	45.565	45.874	46.179	46.509	46.849	47.306	48.003	48.88	49.775	50.62	51.417	52.077	52.469	52.55	52.383	52.048	51.593	51.078	50.616	50.331	50.319	50.558	50.921	51.267	51.489	51.519	51.355	51.067	50.731	50.401	50.13	49.972	49.93	49.965	50.137	50.589	51.372	52.386	53.518	54.707	55.834	56.684	57.087	56.994	56.432	55.402	53.917	52.048	49.91	47.673	45.522	43.633	42.165	41.229	40.854	40.977	41.492	42.276	43.221	44.277	45.441	46.663	47.781	48.616	49.042	48.958	48.272	47.001	45.354	43.607	41.948	40.488	39.33	38.602	38.366	38.605	39.315	40.471	42.019	43.867	45.895	47.98	49.97	51.666	52.867	53.397	53.119	51.994	50.155	47.884	45.518	43.334	41.529	40.248	39.537	39.305	39.392	39.698	40.174	40.703	41.149	41.462	41.714	42.019	42.43	42.957	43.555	44.11	44.472	44.528	44.272	43.825	43.358	43.005	42.827	42.754	42.585	42.145	41.402	40.465	39.514	38.769	38.467	38.768	39.623	40.833	42.182	43.49	44.628	45.497	46.026	46.403	46.688	46.457	45.885	45.129	44.311	43.614	43.147	42.823	42.522	42.213	41.86	41.393	40.882	40.552	40.497	40.653	40.996	41.595	42.425	43.305	44.081	44.66	44.935	44.858	44.46	43.828	43.092	42.424	41.885	41.401	40.895	40.381	39.87	39.328	38.766	38.25	37.74	37.187	36.696	36.389	36.295	36.453	36.996	37.938	39.061	40.131	41.092	41.934	42.569	42.927	43.024	42.872	42.464	41.842	41.103	40.346	39.675	39.168	38.757	38.299	37.714	36.997	36.21	35.456	34.914	34.717	34.873	35.39	36.282	37.434	38.689	39.984	41.311	42.516	43.357	43.729	43.673	43.213	42.383	41.352	40.339	39.513	39.006	38.897	39.152	39.629	40.179	40.621	40.789	40.612	40.144	39.518	38.85	38.242	37.765	37.391	37.113	37.025	37.179	37.538	38.104	38.903	39.814	40.578	41.016	41.105	40.876	40.385	39.793	39.32	39.108	39.185	39.521	40.006	40.476	40.859	41.176	41.474	41.773	42.065	42.282	42.311	42.029	41.379	40.4	39.239	38.149	37.373	37.015	37.043	37.394	37.97	38.618	39.252	39.908	40.684	41.587	42.533	43.419	44.077	44.317	44.079	43.45	42.593	41.702	41.002	40.615	40.463	40.368	40.187	39.846	39.33	38.719	38.142	37.682	37.369	37.185	37.075	36.968	36.91	37.085	37.662	38.712	40.237	42.129	44.159	46.053	47.628	48.811	49.6	50.047	50.226	50.165	49.838	49.229	48.334	47.123	45.554	43.647	41.488	39.185	36.885	34.781	33.046	31.807	31.166	31.164	31.773	32.927	34.565	36.573	38.719	40.733	42.401	43.603	44.323	45.055	45.666	45.912	45.907	45.705	45.257	44.551	43.648	42.602	41.446	40.251	39.049	37.811	36.575	35.513	34.794	34.425	34.371	34.66	35.287	36.122	37.006	37.907	38.91	40.099	41.458	42.846	44.115	45.171	45.901	46.189	45.987	45.384	44.512	43.406	42.047	40.416	38.739	36.988	35.274	33.733	32.373	31.11	29.876	28.672	27.551	26.586	25.87	25.491	25.486	25.84	26.501	27.396	28.479	29.759	31.214	32.732	34.196	35.534	36.662	37.484	37.93	37.966	37.535	36.633	35.403	34.038	32.665	31.365	30.203	29.132	27.967	26.564	24.983	23.45	22.259	21.705	22.041	23.331	25.448	28.135	31.023	33.758	36.121	38.013	39.383	40.215	40.533	40.352	39.646	38.386	36.605	34.373	31.777	28.994	26.293	23.872	21.848	20.383	19.644	19.645	20.266	21.391	22.963	24.872	26.949	29.076	31.171	33.13	34.873	36.392	37.689	38.779	39.716	40.548	41.262	41.804	42.128	42.183	41.935	41.379	40.543	39.436	38.096	36.664	35.268	33.919	32.653	31.581	30.753	30.113	29.632	29.403	29.538	30.073	31.019	32.358	33.958	35.611	37.102	38.264	38.961	39.165	39.01	38.692	38.413	38.342	38.578	39.132	39.908	40.74	41.443	41.858	41.965	41.85	41.56	41.133	40.677	40.28	39.869	39.281	38.465	37.5	36.455	35.427	34.588	34.075	33.894	34.03	34.504	35.3	36.356	37.639	39.095	40.564	41.814	42.658	43.038	43.022	42.748	42.407	42.134	41.985	41.952	41.907	41.637	41.035	40.17	39.093	37.803	36.399	35.091	34.05	33.353	33.081	33.348	34.142	35.39	37.061	39.049	41.083	42.871	44.207	44.697	44.544	43.778	42.548	41.042	39.473	38.083	37.002	36.221	35.666	35.272	34.967	34.7	34.561	34.684	35.113	35.822	36.79	37.988	39.348	40.724	41.982	43.027	43.787	44.203	44.186	43.65	42.543	40.851	38.578	35.82	32.85	30.1	28.037	27.025	27.282	28.791	31.257	34.224	37.251	39.958	42.069	43.517	44.434	45.005	45.393	45.735	46.163	46.732	47.324	47.75	47.856	47.564	46.906	46.036	45.188	44.59	44.397	44.574	44.883	44.987	44.568	43.442	41.631	39.354	37.002	35.014	33.69	33.179	33.465	34.361	35.626	37.127	38.817	40.688	42.746	44.975	47.312	49.558	51.409	52.599	52.962	52.442	51.147	49.331	47.331	45.451	43.917	42.78	41.961	41.299	40.601	39.741	38.671	37.448	36.23	35.199	34.542	34.449	35.05	36.308	38.039	39.993	41.866	43.362	44.256	44.519	44.299	43.77	43.119	42.513	42.077	41.84	41.773	41.818	41.876	41.814	41.505	40.891	39.987	38.887	37.771	36.819	36.164	35.873	35.919	36.23	36.794	37.651	38.795	40.15	41.66	43.28	44.943	46.532	47.965	49.24	50.308	51.045	51.358	51.207	50.571	49.478	48.05	46.442	44.76	43.035	41.281	39.525	37.771	36.037	34.436	33.113	32.187	31.72	31.726	32.191	33.098	34.409	36.042	37.906	39.958	42.132	44.24	46.063	47.483	48.499	49.156	49.537	49.756	49.849	49.724	49.272	48.456	47.293	45.871	44.383	43.063	42.055	41.332	40.789	40.311	39.77	39.105	38.331	37.541	36.904	36.579	36.621	36.975	37.581	38.419	39.411	40.429	41.389	42.28	43.053	43.613	43.931	44.051	43.991	43.77	43.489	43.238	43.004	42.785	42.645	42.629	42.666	42.144	41.581	40.938	40.207	39.473	38.835	38.345	38.009	37.811	37.699	37.575	37.388	37.191	37.047	36.994	37.074	37.336	37.748	38.222	38.687	39.096	39.371	39.412	39.175	38.723	38.218	37.851	37.78	38.073	38.651	39.347	39.937	40.2	40.06	39.579	38.861	38.018	37.164	36.411	35.825	35.483	35.5	35.957	36.844	38.042	39.406	40.782	42.02	43.063	43.979	44.893	45.866	46.893	47.911	48.815	49.466	49.729	49.546	48.952	48.08	47.11	46.206	45.477	44.959	44.588	44.234	43.772	43.15	42.39	41.567	40.835	40.368	40.265	40.535	41.184	42.205	43.543	45.076	46.661	48.158	49.401	50.232	50.528	50.251	49.443	48.179	46.589	44.85	43.131	41.579	40.303	39.337	38.681	38.303	38.161	38.226	38.486	38.931	39.549	40.343	41.346	42.554	43.884	45.222	46.475	47.57	48.413	48.927	49.138	49.138	49.005	48.782	48.509	48.228	47.97	47.744	47.582	47.512	47.537	47.627	47.723	47.762	47.67	47.416	47.017	46.541	46.069	45.671	45.399	45.264	45.274	45.402	45.56	45.684	45.781	45.852	45.812	45.576	45.123	44.418	43.439	42.277	41.131	40.227	39.695	39.628	40.032	40.785	41.697	42.633	43.547	44.409	45.259	46.159	47.152	48.225	49.268	50.127	50.646	50.757	50.467	49.797	48.836	47.774	46.849	46.228	45.985	46.209	46.912	47.934	49.002	49.838	50.18	49.828	48.797	47.315	45.712	44.289	43.299	42.872	42.911	43.176	43.449	43.608	43.64	43.59	43.534	43.56	43.73	44.085	44.571	45.096	45.619	46.144	46.609	46.885	46.876	46.57	45.978	45.103	44.023	42.841	41.591	40.624	39.542	38.334	37.113	36.019	35.187	34.685	34.478	34.507	34.705	34.982	35.233	35.441	35.693	36.119	36.826	37.876	39.253	40.832	42.379	43.613	44.297	44.335	43.823	43.044	42.341	42.047	42.393	43.401	44.881	46.566	48.179	49.438	50.12	50.116	49.421	48.1	46.248	44.041	41.715	39.481	37.54	36.119	35.374	35.338	35.927	36.958	38.211	39.487	40.615	41.507	42.169	42.677	43.091	43.418	43.659	43.796	43.798	43.621	43.233	42.661	41.925	41.062	40.222	39.611	39.431	39.789	40.631	41.773	42.92	43.7	43.864	43.375	42.354	40.995	39.542	38.251	37.322	36.868	36.984	37.749	39.185	41.222	43.696	46.396	49.087	51.578	53.773	55.636	57.186	58.451	59.355	59.743	59.461	58.394	56.495	53.87	50.837	47.804	45.111	42.946	41.373	40.32	39.569	38.903	38.263	37.749	37.537	37.822	38.737	40.273	42.262	44.418	46.434	48.04	49.043	49.368	49.077	48.325	47.33	46.343	45.618	45.354	45.675	46.555	47.804	49.151	50.32	51.016	50.997	50.181	48.649	46.594	44.233	41.833	39.683	38.002	36.898	36.425	36.616	37.442	38.893	40.953	43.546	46.476	49.458	52.163	54.271	55.577	56.023	55.693	54.804	53.628	52.392	51.2	50.037	48.901	47.796	46.679	45.516	44.379	43.399	42.668	42.25	42.209	42.551	43.128	43.723	44.144	44.213	43.794	42.905	41.74	40.514	39.402	38.572	38.138	38.123	38.464	39.049	39.771	40.543	41.275	41.894	42.317	42.558	42.763	43.087	43.589	44.315	45.281	47.064	47.959	48.324	48.029	47.151	45.879	44.449	43.124	42.154	41.686	41.757	42.302	43.174	44.193	45.189	46.019	46.638	47.1	47.524	48.004	48.58	49.255	50.002	50.76	51.417	51.881	52.065	51.862	51.209	50.141	48.78	47.278	45.791	44.46	43.37	42.504	41.812	41.308	41.102	41.309	41.973	43.036	44.31	45.523	46.4	46.798	46.766	46.529	46.392	46.604	47.263	48.3	49.496	50.577	51.299	51.53	51.241	50.446	49.219	47.679	45.954	44.174	42.525	41.211	40.329	39.847	39.648	39.631	39.723	39.894	40.202	40.766	41.694	42.989	44.547	46.176	47.636	48.681	49.095	48.723	47.503	45.489	42.866	39.935	37.078	34.668	32.985	32.155	32.157	32.865	34.046	35.448	36.905	38.367	39.804	41.171	42.446	43.603	44.548	45.143	45.333	45.16	44.698	44.048	43.332	42.646	42.032	41.513	41.147	41.008	41.142	41.578	42.303	43.217	44.169	45.002	45.588	45.901	46.02	46.04	46.009	45.994	46.081	46.286	46.525	46.699	46.747	46.604	46.179	45.442	44.472	43.365	42.235	41.245	40.504	40.034	39.811	39.759	39.809	39.897	39.978	40.074	40.244	40.545	41.006	41.621	42.355	43.179	44.084	44.978	45.724	46.256	46.519	46.4	45.815	44.769	43.354	41.695	39.934	38.317	37.136	36.549	36.601	37.256	38.298	39.398	40.268	40.781	40.915	40.712	40.319	39.936	39.747	39.856	40.29	41.014	41.957	43.006	43.988	44.691	44.996	44.964	44.706	44.328	43.981	43.81	43.821	43.882	43.848	43.644	43.616	43.17	42.553	42.009	41.763	41.884	42.242	42.651	42.929	42.905	42.492	41.765	40.891	40.093	39.584	39.508	39.927	40.8	41.953	43.117	44.014	44.453	44.383	43.868	43.07	42.2	41.433	40.849	40.444	40.211	40.132	40.202	40.408	40.715	41.051	41.308	41.377	41.272	41.121	41.062	41.219	41.692	42.448	43.296	43.978	44.274	44.086	43.457	42.516	41.399	40.192	38.929	37.609	36.247	34.922	33.785	33.003	32.655	32.708	33.044	33.48	33.837	34.079	34.332	34.79	35.605	36.858	38.499	40.318	41.99	43.21	43.814	43.783	43.218	42.27	41.127	39.951	38.78	37.604	36.427	35.292	34.3	33.567	33.152	33.043	33.135	33.338	33.623	34.048	34.7	35.649	36.89	38.34	39.864	41.24	42.253	42.799	42.889	42.544	41.779	40.665	39.288	37.692	35.908	34.026	32.191	30.542	29.186	28.25	27.797	27.846	28.446	29.683	31.65	34.367	37.742	41.525	45.301	48.553	50.771	51.616	51.015	49.204	46.585	43.59	40.642	38.108	36.184	34.89	34.174	33.977	34.189	34.659	35.262	35.935	36.667	37.453	38.325	39.309	40.367	41.423	42.384	43.178	43.734	44.009	44.008	43.768	43.309	42.627	41.723	40.628	39.447	38.343	37.409	36.664	36.12	35.727	35.373	34.938	34.425	33.899	33.399	32.969	32.722	32.782	33.211	34.076	35.456	37.322	39.548	41.994	44.549	47.054	49.32	51.166	52.421	52.935	52.574	51.29	49.22	46.674	44.109	41.933	40.412	39.681	39.737	40.397	41.352	42.334	43.197	43.852	44.265	44.498	44.676	44.864	45.069	45.312	45.588	45.813	45.891	45.792	45.476	45.073	43.897	42.495	40.96	39.429	38.054	36.936	36.123	35.65	35.53	35.716	36.15	36.776	37.5	38.225	38.873	39.444	39.969	40.493	41.063	41.711	42.417	43.084	43.604	43.888	43.909	43.712	43.38	42.991	42.643	42.406	42.268	42.164	42.055	41.935	41.833	41.772	41.747	41.724	41.564	41.084	40.163	38.81	37.165	35.5	34.182	33.556	33.805	34.916	36.689	38.821	40.944	42.685	43.78	44.133	43.772	42.843	41.575	40.243	39.097	38.294	37.892	37.869	38.136	38.577	39.099	39.657	40.266	40.965	41.765	42.64	43.53	44.31	44.771	44.722	44.082	42.866	41.161	39.172	37.194	35.471	34.102	33.099	32.412	31.928	31.536	31.157	30.783	30.474	30.381	30.717	31.667	33.34	35.713	38.581	41.593	44.339	46.44	47.638	47.86	47.208	45.881	44.067	41.903	39.503	36.928	34.194	31.33	28.464	25.835	23.696	22.313	21.915	22.617	24.337	26.795	29.616	32.417	34.894	36.909	38.504	39.795	40.887	41.84	42.663	43.319	43.781	44.033	44.046	43.788	43.217	42.258	40.849	39.025	36.962	34.936	33.22	32.091	31.797	32.429	33.85	35.775	37.842	39.651	40.869	41.344	41.125	40.379	39.346	38.286	37.389	36.703	36.161	35.683	35.222	34.766	34.35	33.98	33.641	33.334	33.047	32.779	32.595	32.674	33.233	34.408	36.217	38.6	41.391	44.312	47.062	49.441	51.313	52.557	53.102	52.927	52.034	50.432	48.229	45.639	42.871	40.05	37.26	34.575	32.019	29.629	27.506	25.819	24.806	24.708	25.666	27.655	30.527	34.051	37.884	41.61	44.91	47.627	49.668	50.971	51.584	51.593	51.014	49.845	48.127	45.933	43.293	40.291	37.112	33.977	31.071	28.538	26.55	25.235	24.643	24.833	25.515	26.843	28.879	31.568	34.762	38.222	41.631	44.64	46.976	48.516	49.272	49.322	48.749	47.667	46.168	44.323	42.215	39.963	37.699	35.497	33.425	31.562	29.989	28.777	28.022	27.834	28.305	29.443	31.166	33.306	35.655	37.991	40.101	41.841	43.174	44.143	44.815	45.237	45.42	45.356	45.016	44.334	43.291	41.923	40.313	38.6	36.981	35.674	34.854	34.619	35	35.949	37.304	38.793	40.151	41.208	41.847	42.06	41.947	41.657	41.333	41.06	40.841	40.641	40.423	40.155	39.819	39.403	38.919	38.398	37.881	37.431	37.171	37.24	37.722	38.658	40.051	41.815	43.75	45.644	47.303	48.557	49.225	49.184	48.431	47.053	45.188	43.017	40.753	38.593	36.661	34.995	33.586	32.375	31.286	30.281	29.393	28.728	28.46	28.776	29.801	31.525	33.795	36.313	38.72	40.721	42.125	42.835	42.869	42.364	41.536	40.547	39.48	38.407	37.35	36.275	35.115	33.843	32.489	31.106	29.77	28.606	27.766	27.37	27.508	28.197	29.319	30.646	31.92	32.937	33.612	34.021	34.357	34.828	35.583	36.673	38.008	39.391	40.623	41.623	42.334	42.635	42.418	41.653	40.342	38.552	36.5	34.509	32.903	31.935	31.765	32.399	33.678	35.336	37.112	38.759	40.035	40.79	41.019	40.845	40.47	40.097	39.885	39.925	40.254	40.827	41.523	42.199	42.755	43.113	43.169	42.849	42.201	41.367	40.462	39.553	38.701	37.93	37.178	36.361	35.433	34.375	33.166	31.872	30.65	29.655	29.031	28.938	29.524	30.807	32.633	34.707	36.671	38.219	39.191	39.603	39.578	39.343	39.142	39.103	39.163	39.209	39.144	38.86	38.303	37.578	36.858	36.261	35.814	35.519	35.328	35.083	34.655	34.073	33.431	33.045	32.448	32.222	32.386	32.946	33.85	34.991	36.242	37.497	38.652	39.606	40.304	40.753	41.011	41.131	41.159	41.139	41.054	40.839	40.433	39.794	38.887	37.702	36.269	34.644	32.922	31.217	29.655	28.361	27.408	26.84	26.679	26.885	27.408	28.222	29.299	30.584	31.992	33.42	34.754	35.899	36.818	37.533	38.112	38.632	39.172	39.766	40.345	40.767	40.891	40.664	40.156	39.527	38.969	38.659	38.675	38.91	39.123	39.049	38.495	37.43	35.964	34.338	32.864	31.825	31.427	31.767	32.848	34.572	36.732	39.013	41.107	42.751	43.743	44.046	43.839	43.393	42.955	42.713	42.76	43.085	43.586	44.141	44.64	45.003	45.13	44.918	44.299	43.248	41.815	40.143	38.434	36.88	35.635	34.763	34.297	34.237	34.549	35.164	36.009	37.032	38.202	39.502	40.909	42.453	44.173	46.008	47.782	49.304	50.407	50.954	50.9	50.309	49.304	47.976	46.37	44.515	42.424	40.119	37.681	35.211	32.804	30.512	28.353	26.364	24.643	23.348	22.657	22.724	23.669	25.515	28.175	31.408	34.918	38.426	41.661	44.348	46.289	47.42	47.764	47.382	46.397	44.994	43.347	41.542	39.662	37.804	36.017	34.304	32.711	31.28	29.99	28.824	27.817	27.061	26.677	26.748	27.299	28.297	29.66	31.263	32.943	34.545	36.018	37.359	38.517	39.405	39.982	40.218	40.04	39.425	38.45	37.227	35.85	34.405	33.012	31.781	30.78	30.128	29.973	30.358	31.193	32.352	33.723	35.183	36.646	38.097	39.571	41.116	42.769	44.479	46.105	47.517	48.631	49.371	49.67	49.581	49.259	48.851	48.445	48.106	47.827	47.489	46.933	46.102	45.039	43.877	42.918	42.357	42.284	42.698	43.507	44.532	45.598	46.596	47.436	48.032	48.324	48.264	47.801	46.895	45.558	43.901	42.117	40.424	39.022	38.068	37.648	37.774	38.373	39.337	40.576	42.03	43.639	45.324	47.008	48.618	50.038	51.163	51.916	52.269	52.2	51.688	50.768	49.491	47.9	46.071	44.157	42.346	40.781	39.543	38.678	38.195	38.029	38.091	38.304	38.582	38.818	38.894	38.699	38.177	37.353	36.358	35.403	34.726	34.526	34.904	35.845	37.222	38.839	40.488	41.964	43.089	43.747	43.9	43.576	42.901	42.1	41.427	41.06	41.058	41.369	41.85	42.279	42.445	42.239	41.675	40.85	39.897	38.952	38.105	37.374	36.711	36.033	35.273	34.421	33.495	32.541	31.666	31.011	30.701	30.82	31.437	32.562	34.118	35.926	37.781	39.487	40.819	41.583	41.718	41.288	40.394	39.153	37.718	36.247	34.846	33.59	32.548	31.807	31.434	31.49	32.036	33.094	34.629	36.557	38.757	41.059	43.267	45.158	46.489	47.068	46.806	45.698	43.824	41.403	38.772	36.285	34.217	32.8	32.215	32.485	33.436	34.813	36.353	37.813	39.01	39.91	40.605	41.228	41.894	42.69	43.607	44.518	45.257	45.703	45.808	45.565	45	44.133	42.988	41.633	40.159	38.655	37.247	36.07	35.235	34.717	34.395	34.192	34.089	34.103	34.321	34.926	36.077	37.779	39.903	42.244	44.504	46.355	47.615	48.265	48.363	47.99	47.283	46.391	45.411	44.369	43.269	42.125	40.986	39.961	39.175	38.735	38.769	39.367	40.482	41.897	43.342	44.572	45.373	45.615	45.336	44.652	43.665	42.47	41.207	39.998	38.894	37.948	37.256	36.857	36.961	36.735	36.573	36.381	36.158	35.982	35.974	36.199	36.644	37.242	37.888	38.458	38.889	39.194	39.438	39.705	40.046	40.477	40.976	41.439	41.742	41.841	41.751	41.532	41.283	41.09	40.98	40.95	40.982	41.057	41.207	41.494	41.964	42.61	43.361	44.073	44.576	44.7	44.323	43.466	42.231	40.785	39.363	38.217	37.525	37.384	37.808	38.699	39.864	41.03	41.94	42.458	42.558	42.309	41.871	41.415	41.037	40.751	40.476	40.079	39.459	38.608	37.608	36.643	35.951	35.733	36.061	36.86	37.928	38.975	39.693	39.851	39.358	38.244	36.606	34.618	32.53	30.651	29.3	28.803	29.452	31.429	34.653	38.789	43.351	47.797	51.649	54.573	56.41	57.162	56.917	55.852	54.23	52.337	50.464	48.877	47.749	47.12	46.921	46.96	46.999	46.864	46.47	45.806	44.926	43.987	43.168	42.554	42.129	41.804	41.456	40.931	40.088	38.941	37.642	36.389	35.359	34.657	34.256	34.04	33.902	33.823	33.856	34.099	34.676	35.665	37.06	38.741	40.497	42.069	43.224	43.833	43.885	43.473	42.795	42.131	41.714	41.636	41.914	42.53	43.417	44.464	45.572	46.688	47.712	48.484	48.832	48.622	47.798	46.409	44.65	42.774	40.966	39.337	37.949	36.839	36.042	35.64	35.723	36.349	37.533	39.173	41.043	42.85	44.357	45.422	45.927	45.836	45.264	44.411	43.462	42.585	41.954	41.646	41.588	41.633	41.624	41.418	40.907	40.105	39.167	38.243	37.43	36.817	36.489	36.483	36.776	37.284	37.865	38.367	38.649	38.565	38.039	37.135	36.031	34.92	33.926	33.116	32.551	32.224	32.087	32.128	32.347	32.683	33.049	33.388	33.681	33.925	34.171	34.567	35.237	36.153	37.199	38.596	39.275	39.629	39.574	39.097	38.23	37.067	35.771	34.523	33.471	32.724	32.364	32.38	32.68	33.155	33.729	34.347	34.991	35.697	36.519	37.482	38.558	39.687	40.81	41.835	42.665	43.208	43.375	43.115	42.403	41.241	39.674	37.832	35.895	34.063	32.542	31.5	31.023	31.108	31.695	32.689	33.997	35.52	37.157	38.829	40.446	41.913	43.167	44.165	44.897	45.331	45.349	44.84	43.741	42.056	39.904	37.584	35.508	34.076	33.554	34.013	35.302	37.114	39.099	40.93	42.396	43.424	44.082	44.525	44.91	45.361	45.942	46.608	47.252	47.751	47.951	47.711	46.95	45.7	44.099	42.346	40.671	39.335	38.514	38.22	38.344	38.706	39.125	39.446	39.602	39.629	39.634	39.747	40.088	40.742	41.724	42.972	44.356	45.683	46.702	47.173	46.911	45.859	44.171	42.175	40.232	38.672	37.745	37.533	37.946	38.774	39.819	40.987	42.231	43.518	44.824	46.095	47.207	48.009	48.422	48.469	48.257	47.905	47.493	46.974	46.183	44.934	43.177	41.04	38.807	36.845	35.504	34.984	35.264	36.149	37.318	38.465	39.408	40.065	40.408	40.488	40.429	40.35	40.307	40.324	40.435	40.622	40.828	41.009	41.181	41.376	41.622	41.967	42.451	43.052	43.726	44.456	45.199	45.873	46.39	46.648	46.545	46.029	45.145	44.013	42.789	41.646	40.748	40.129	39.674	39.262	38.791	38.146	37.296	36.348	35.485	34.877	34.689	35.087	36.136	37.756	39.783	42.026	44.272	46.306	48.006	49.346	50.32	50.953	51.285	51.337	51.129	50.698	50.066	49.224	48.164	46.925	45.546	44.012	42.35	40.668	39.076	37.654	36.512	35.796	35.615	36.17	37.199	38.715	40.582	42.527	44.244	45.481	46.089	46.102	45.714	45.158	44.623	44.187	43.828	43.41	42.741	41.704	40.342	38.783	37.193	35.751	34.603	33.829	33.516	33.726	34.468	35.695	37.302	39.091	40.819	42.247	43.222	43.721	43.812	43.629	43.328	42.982	42.59	42.121	41.506	40.656	39.525	38.17	36.711	35.315	34.186	33.533	33.517	34.194	35.538	37.481	39.892	42.563	45.255	47.674	49.482	50.422	50.379	49.439	47.875	46.081	44.472	43.326	42.697	42.462	42.364	42.158	41.696	41.01	40.255	39.619	39.302	39.464	40.147	41.273	42.72	44.093	45.903	47.601	49.034	50.171	51.035	51.606	51.828	51.716	51.428	51.148	50.889	50.548	50.057	49.428	48.554	47.231	45.462	43.569	41.925	40.724	40.077	40.046	40.517	41.247	42.02	42.789	43.58	44.462	45.551	46.878	48.285	49.499	50.361	50.871	51.041	50.851	50.306	49.484	48.474	47.243	45.672	43.781	41.788	39.936	38.343	37.125	36.498	36.616	37.412	38.726	40.398	42.202	43.837	45.021	45.622	45.584	44.884	43.667	42.215	40.744	39.365	38.192	37.386	36.987	36.847	36.795	36.765	36.791	36.898	37.075	37.369	37.902	38.766	39.908	41.162	42.374	43.446	44.22	44.565	44.532	44.3	44.059	43.995	44.281	44.933	45.72	46.334	46.531	46.115	44.947	43.102	40.929	38.837	37.081	35.783	34.994	34.744	34.991	35.602	36.422	37.351	38.304	39.163	39.801	40.204	40.495	40.788	41.129	41.516	41.906	42.175	42.2	41.99	41.634	41.2	40.744	40.848	40.91	40.898	40.622	40.018	39.154	38.085	36.862	35.669	34.781	34.374	34.4	34.652	34.937	35.137	35.157	35.032	34.976	35.259	36.035	37.321	39.026	40.903	42.588	43.807	44.504	44.686	44.321	43.479	42.44	41.502	40.774	40.273	40.034	40.048	40.202	40.261	40.04	39.526	38.811	38.003	37.173	36.422	35.866	35.54	35.414	35.48	35.752	36.165	36.637	37.138	37.633	38.045	38.36	38.715	39.221	39.799	40.304	40.698	40.989	41.092	40.912	40.469	39.852	39.113	38.23	37.204	36.124	35.131	34.366	33.915	33.83	34.149	34.89	36.006	37.427	39.076	40.806	42.418	43.742	44.652	45.012	44.758	43.999	42.945	41.702	40.291	38.801	37.379	36.065	34.843	33.743	32.858	32.253	31.892	31.708	31.67	31.814	32.213	32.979	34.198	35.887	37.972	40.224	42.327	43.963	44.885	44.981	44.322	43.123	41.595	39.899	38.219	36.751	35.6	34.752	34.205	34.025	34.181	34.506	34.847	35.144	35.356	35.462	35.518	35.656	36.029	36.754	37.885	39.391	41.152	43.018	44.828	46.456	47.794	48.753	49.293	49.434	49.23	48.725	47.922	46.827	45.509	44.026	42.357	40.521	38.623	36.789	35.079	33.554	32.313	31.444	30.941	30.781	30.941	31.349	31.882	32.443	32.951	33.34	33.599	33.779	33.973	34.24	34.625	35.176	35.952	36.999	38.318	39.829	41.363	42.764	43.886	44.558	44.681	44.321	43.649	42.849	42.069	41.41	40.914	40.547	40.207	39.814	39.308	38.612	37.723	36.71	35.647	34.599	33.653	32.867	32.236	31.677	31.37	30.748	29.934	29.07	28.346	28.012	28.255	29.119	30.508	32.172	33.787	35.126	36.084	36.59	36.651	36.443	36.212	36.074	35.993	35.896	35.689	35.191	34.314	33.142	31.816	30.436	29.171	28.225	27.655	27.34	27.201	27.247	27.458	27.759	28.113	28.542	29.056	29.63	30.239	30.87	31.504	32.157	32.809	33.366	33.763	33.984	33.999	33.735	33.199	32.46	31.565	30.566	29.599	28.793	28.204	27.902	28.056	28.758	29.88	31.189	32.469	33.471	33.928	33.724	32.978	31.941	30.901	30.107	29.688	29.594	29.636	29.515	28.894	27.548	25.561	23.316	21.373	20.374	20.864	23.071	26.814	31.583	36.677	41.35	45.011	47.451	48.787	49.227	48.996	48.391	47.703	47.044	46.386	45.672	44.807	43.631	42.014	39.96	37.634	35.322	33.34	31.961	31.29	31.272	31.786	32.638	33.617	34.618	35.619	36.629	37.735	39.055	40.629	42.359	44.115	45.759	47.059	47.738	47.662	46.877	45.512	43.686	41.58	39.394	37.242	35.195	33.351	31.828	30.759	30.267	30.444	31.281	32.685	34.522	36.674	38.966	41.193	43.129	44.506	45.079	44.703	43.344	41.111	38.29	35.351	32.781	30.918	29.923	29.829	30.498	31.618	32.864	34.049	35.102	36.044	36.962	37.994	39.23	40.655	42.193	43.725	45.093	46.128	46.696	46.707	46.078	44.819	43.045	40.966	38.877	37.081	35.779	35.032	34.785	34.898	35.172	35.455	35.787	36.338	37.232	38.476	39.959	41.417	42.474	42.796	42.259	40.951	39.133	37.165	35.395	34.059	33.21	32.764	32.609	32.622	32.718	32.883	33.148	33.566	34.175	34.909	35.978	37.279	38.805	40.402	41.853	43.021	43.819	44.129	43.857	43.028	41.802	40.382	38.942	37.598	36.406	35.411	34.68	34.235	34.088	34.328	35.021	36.072	37.251	38.331	39.09	39.327	38.965	38.078	36.768	35.083	33.143	31.183	29.387	27.872	26.822	26.455	26.827	27.804	29.192	30.788	32.377	33.798	34.969	35.895	36.645	37.357	38.113	38.872	39.547	40.046	40.241	39.979	39.219	38.06	36.654	35.208	33.979	33.15	32.683	32.427	32.243	31.977	31.46	30.67	29.804	29.133	28.835	29.024	29.764	31.047	32.766	34.776	36.914	38.985	40.778	42.091	42.713	42.501	41.478	39.828	37.799	35.667	33.68	31.99	30.633	29.643	29.057	28.853	28.99	29.477	30.293	31.289	32.261	33.098	33.769	34.215	34.369	34.246	33.897	33.377	32.803	32.344	32.153	32.338	32.939	33.862	34.906	35.922	36.856	37.755	38.723	39.878	41.264	42.774	44.173	45.192	45.546	45.016	43.56	41.346	38.64	35.707	32.841	30.336	28.39	27.045	26.307	26.194	26.71	27.827	29.487	31.589	33.97	36.404	38.658	40.497	41.696	42.127	41.761	40.681	39.083	37.264	35.498	34.015	32.988	32.456	32.297	32.342	32.515	32.779	33.115	33.557	34.191	35.072	36.124	37.224	38.288	39.216	39.896	40.264	40.292	39.992	39.411	38.68	37.968	37.41	37.065	36.935	36.953	36.974	36.83	36.4	35.644	34.644	33.601	32.717	32.158	32.034	32.377	33.13	34.189	35.482	36.97	38.559	40.106	41.455	42.423	42.825	42.536	41.546	39.955	37.917	35.663	33.424	31.381	29.664	28.371	27.574	27.292	27.827	28.452	29.212	29.994	30.744	31.423	31.995	32.434	32.706	32.833	32.901	33.022	33.194	33.333	33.373	33.281	32.985	32.453	31.766	31.05	30.362	29.745	29.263	28.915	28.652	28.496	28.56	28.866	29.346	29.97	30.788	31.854	33.168	34.734	36.488	38.249	39.72	40.605	40.713	40.043	38.814	37.36	35.981	34.885	34.157	33.71	33.321	32.813	32.117	31.229	30.24	29.336	28.694	28.379	28.376	28.654	29.132	29.633	30.018	30.279	30.466	30.593	30.676	30.76	30.874	31.047	31.32	31.721	32.235	32.785	33.24	33.451	33.32	32.89	32.333	31.839	31.537	31.467	31.549	31.632	31.665	31.72	31.888	32.258	32.931	33.933	35.137	36.35	37.459	38.458	39.357	40.179	40.96	41.713	42.402	43.013	43.563	44.069	44.545	44.996	45.37	45.567	45.48	45.05	44.264	43.164	41.87	40.586	39.496	38.715	38.285	38.064	37.766	37.137	36.051	34.527	32.691	30.847	29.401	28.686	28.86	29.923	31.767	34.142	36.699	39.128	41.169	42.622	43.38	43.427	42.809	41.631	40.048	38.22	36.304	34.431	32.735	31.35	30.395	29.986	30.198	31.017	32.365	34.124	36.11	38.048	39.653	40.744	41.249	41.171	40.628	39.861	39.109	38.486	38.001	37.551	36.956	36.048	34.786	33.273	31.72	30.371	29.424	28.945	28.844	28.962	29.135	29.241	29.254	29.244	29.283	29.447	29.854	30.575	31.561	32.698	33.852	34.873	35.595	35.89	35.763	35.332	34.73	34.069	33.407	32.724	31.955	31.055	30.054	29.07	28.274	27.851	27.952	28.635	29.817	31.513	32.923	34.052	34.813	35.222	35.437	35.674	36.106	36.823	37.803	38.928	40.035	40.963	41.508	41.502	40.957	40.03	38.917	37.823	36.962	36.469	36.323	36.421	36.651	36.85	36.838	36.568	36.132	35.625	35.122	34.757	34.666	34.886	35.321	35.8	36.156	36.213	35.872	35.164	34.244	33.377	32.887	32.994	33.696	34.879	36.359	37.878	39.168	40.056	40.464	40.368	39.786	38.844	37.708	36.496	35.338	34.412	33.845	33.605	33.605	33.738	33.898	33.977	33.96	33.941	34.07	34.45	35.085	35.908	36.769	37.525	38.094	38.42	38.48	38.314	37.929	37.306	36.448	35.383	34.204	33.05	32.126	31.625	31.58	31.865	32.32	32.798	33.157	33.3	33.3	33.303	33.412	33.657	34.027	34.452	34.81	34.982	34.89	34.503	33.821	32.89	31.795	30.618	29.494	28.584	28.028	27.915	28.252	28.981	29.985	31.147	32.397	33.668	34.904	36.069	37.137	37.999	38.506	38.547	38.125	37.288	36.122	34.779	33.458	32.313	31.449	30.936	30.79	30.949	31.315	31.777	32.192	32.459	32.545	32.501	32.418	32.387	32.473	32.69	32.985	33.293	33.573	33.785	33.934	34.056	34.185	34.326	34.523	34.895	35.569	36.607	37.971	39.509	40.966	42.03	42.463	42.199	41.343	40.125	38.837	37.709	36.829	36.188	35.722	35.364	35.063	34.796	34.563	34.349	34.144	33.971	33.858	33.848	34.009	34.409	35.027	35.764	36.498	37.092	37.433	37.483	37.313	37.078	36.934	36.979	37.229	37.6	37.947	38.164	38.248	38.283	38.423	38.833	39.612	40.727	42.018	43.27	44.27	44.879	45.063	44.843	44.25	43.679	42.851	41.79	40.48	38.959	37.425	36.141	35.293	34.939	35.026	35.423	35.964	36.529	37.079	37.656	38.397	39.448	40.843	42.527	44.407	46.377	48.295	49.998	51.389	52.41	52.995	53.086	52.642	51.592	49.84	47.413	44.496	41.32	38.132	35.208	32.775	30.915	29.586	28.71	28.288	28.38	29.054	30.361	32.266	34.64	37.328	40.138	42.866	45.375	47.614	49.506	50.947	51.856	52.234	52.132	51.654	50.982	50.314	49.745	49.266	48.842	48.356	47.583	46.373	44.745	42.843	40.88	39.146	37.941	37.461	37.742	38.666	40.016	41.521	42.941	44.133	44.992	45.456	45.525	45.195	44.451	43.293	41.732	39.771	37.427	34.806	32.111	29.594	27.545	26.294	26.114	27.058	28.981	31.628	34.668	37.762	40.624	43.105	45.183	46.875	48.21	49.219	49.927	50.353	50.548	50.559	50.394	50.076	49.626	49.085	48.504	47.947	47.472	47.106	46.873	46.776	46.78	46.852	47.021	47.381	47.988	48.803	49.752	50.739	51.586	52.095	52.144	51.708	50.82	49.564	48.064	46.501	45.044	43.886	43.205	43.096	43.562	44.537	45.89	47.441	48.987	50.348	51.394	52.031	52.202	51.889	51.119	50.022	48.814	47.71	46.831	46.189	45.703	45.216	44.537	43.55	42.306	40.985	39.837	39.13	39.106	39.873	41.349	43.301	45.39	47.261	48.638	49.431	49.724	49.72	49.68	49.797	50.12	50.527	50.785	50.646	49.932	48.644	46.954	45.079	43.251	41.668	40.468	39.702	39.372	39.485	40.009	40.873	41.982	43.242	44.565	45.845	46.997	47.966	48.714	49.233	49.538	49.681	49.723	49.721	49.724	49.782	49.926	50.15	50.427	50.712	50.967	51.157	51.203	51.035	50.62	49.991	49.242	48.487	47.885	47.542	47.465	47.558	47.656	47.627	47.204	46.125	45.01	44.105	43.591	43.574	44.078	45.001	46.095	47.129	48.004	48.695	49.2	49.595	49.951	50.239	50.377	50.311	50.026	49.459	48.545	47.298	45.759	43.963	41.966	39.899	37.958	36.357	35.27	34.756	34.722	35.03	35.483	35.863	36.034	36.016	35.966	36.041	36.364	37.036	38.069	39.311	40.572	41.692	42.508	42.914	42.942	42.731	42.427	42.116	41.874	41.789	41.882	42.109	42.434	42.866	43.387	43.938	44.451	44.807	44.909	44.717	44.239	43.537	42.743	42.024	41.516	41.297	41.41	41.86	42.587	43.459	44.337	45.07	45.463	45.381	44.83	43.876	42.597	41.106	39.578	38.165	36.972	36.061	35.495	35.312	35.518	36.073	36.884	37.832	38.776	39.591	40.184	40.477	40.407	39.96	39.143	38.035	36.788	35.576	34.569	33.887	33.564	33.498	33.524	33.488	33.284	32.85	32.226	31.578	31.149	31.1	31.47	32.22	33.199	34.165	34.884	35.178	34.931	34.181	33.127	32.069	31.315	31.123	31.663	32.915	34.656	36.525	38.159	39.252	39.652	39.452	38.902	38.29	37.908	37.937	38.354	38.955	39.492	39.748	39.578	38.927	37.863	36.556	35.188	33.911	32.822	31.964	31.344	30.973	30.852	30.961	31.286	31.797	32.443	33.187	34.004	34.901	35.918	37.087	38.406	39.816	41.204	42.453	43.491	44.254	44.673	44.706	44.373	43.732	42.857	41.876	40.947	40.205	39.712	39.486	39.502	39.669	39.889	40.088	40.222	40.267	40.223	40.142	40.066	40.039	40.086	40.191	40.327	40.457	40.548	40.547	40.419	40.172	39.828	39.433	39.059	38.795	38.736	38.922	39.286	39.707	40.051	40.214	40.195	40.099	40.045	40.107	40.261	40.391	40.344	39.992	39.324	38.477	37.674	37.135	37.014	37.357	38.069	38.961	39.825	40.483	40.912	41.485	42.064	42.67	43.298	43.864	44.269	44.467	44.457	44.23	43.766	43.083	42.25	41.372	40.546	39.871	39.406	39.177	39.162	39.259	39.317	39.251	39.047	38.732	38.382	38.124	38.039	38.121	38.312	38.552	38.74	38.736	38.492	38.076	37.597	37.142	36.789	36.596	36.529	36.5	36.476	36.486	36.612	36.951	37.571	38.473	39.583	40.835	42.147	43.425	44.608	45.685	46.625	47.337	47.722	47.681	47.122	45.981	44.297	42.19	39.824	37.419	35.284	33.687	32.78	32.637	33.279	34.608	36.402	38.39	40.293	41.873	42.949	43.457	43.47	43.191	42.911	42.909	43.353	44.274	45.561	46.965	48.12	48.656	48.352	47.147	45.181	42.81	40.506	38.71	37.7	37.556	38.14	39.145	40.226	41.178	41.974	42.673	43.36	44.106	44.882	45.533	45.85	45.727	45.204	44.486	43.882	43.652	43.909	44.584	45.426	46.1	46.312	45.945	45.055	43.851	42.628	41.65	41.079	40.903	41.012	41.269	41.492	41.522	41.326	40.988	40.626	40.381	40.4	40.798	41.6	42.696	43.88	44.932	45.646	45.873	45.575	44.817	43.735	42.509	41.352	40.422	39.857	39.73	40.036	40.753	41.821	43.137	44.567	45.963	47.205	48.201	48.875	49.187	49.168	48.86	48.262	47.372	46.238	44.946	43.586	42.28	41.179	40.383	39.943	39.828	39.95	40.175	40.385	40.535	40.641	40.726	40.794	40.798	40.653	40.266	39.583	38.584	37.312	35.901	34.509	33.261	32.247	31.575	31.355	31.641	32.457	33.753	35.412	37.266	39.145	40.933	42.573	44.038	45.308	46.347	47.073	47.376	47.194	46.567	45.641	44.604	43.635	42.845	42.326	41.65	40.618	39.254	37.732	36.303	35.22	34.68	34.734	35.331	36.366	37.702	39.23	40.876	42.527	43.987	45	45.329	44.85	43.599	41.794	39.809	38.054	36.845	36.334	36.518	37.24	38.205	39.142	39.903	40.416	40.719	40.959	41.316	41.903	42.691	43.571	44.386	44.948	45.11	44.801	44.009	42.778	41.195	39.347	37.327	35.288	33.446	31.998	31.065	30.671	30.712	30.991	31.326	31.615	31.885	32.244	32.845	33.859	35.345	37.157	39.012	40.591	41.575	41.722	40.938	39.339	37.18	34.761	32.385	30.298	28.648	27.484	26.787	26.491	26.524	26.861	27.54	28.587	30.004	31.764	33.793	35.968	38.165	40.257	42.088	43.486	44.325	44.53	44.014	42.754	40.87	38.59	36.175	33.875	31.915	30.456	29.552	29.169	29.232	29.656	30.357	31.251	32.256	33.286	34.274	35.162	35.914	36.499	36.892	37.064	36.987	36.677	36.203	35.673	35.201	34.926	34.986	35.418	36.152	37.087	38.126	39.145	40.021	40.676	41.052	41.078	40.679	39.81	38.452	36.662	34.629	32.659	31.11	30.297	30.412	31.456	33.21	35.316	37.359	38.996	40.034	40.446	40.369	40.012	39.576	39.216	38.979	38.803	38.611	38.375	38.091	37.772	37.419	37.033	36.6	36.098	35.551	35.021	34.589	34.335	34.31	34.513	34.865	35.265	35.65	36.041	36.558	37.376	38.615	40.274	42.179	44.02	45.473	46.3	46.446	46.037	45.298	44.444	43.616	42.813	41.891	40.661	39.05	37.158	35.203	33.488	32.29	31.764	31.909	32.598	33.64	34.816	35.926	36.866	37.608	38.18	38.633	38.993	39.233	39.27	38.981	38.267	37.154	35.925	35.058	34.52	34.424	34.747	35.283	35.775	36.063	36.141	36.132	36.231	36.63	37.432	38.561	39.817	40.941	41.713	42.045	41.997	41.694	41.277	40.878	40.577	40.367	40.162	39.892	39.516	39.032	38.526	38.162	38.099	38.426	39.144	40.146	41.221	42.104	42.608	42.635	42.152	41.206	39.844	38.088	35.945	33.436	30.627	27.682	24.898	22.613	21.082	20.399	20.51	21.253	22.428	23.891	25.579	27.481	29.576	31.786	33.986	36.025	37.793	39.248	40.452	41.517	42.48	43.306	43.917	44.178	43.95	43.169	41.908	40.335	38.654	37.064	35.736	34.792	34.308	34.328	34.823	35.69	36.811	38.057	39.28	40.352	41.188	41.698	41.786	41.385	40.479	39.109	37.363	35.388	33.37	31.486	29.88	28.675	27.955	27.716	27.911	28.478	29.373	30.565	32.018	33.681	35.485	37.288	38.909	40.154	40.844	40.889	40.314	39.249	37.897	36.485	35.197	34.14	33.34	32.771	32.378	32.122	32.018	32.148	32.602	33.411	34.535	35.892	37.295	38.52	39.418	39.934	40.116	40.096	40.035	40.059	40.206	40.42	40.586	40.565	40.247	39.588	38.635	37.508	36.378	35.426	34.789	34.528	34.611	34.914	35.253	35.51	35.629	35.636	35.6	35.605	35.741	36.045	36.479	36.949	37.341	37.55	37.505	37.176	36.582	35.779	34.846	33.878	32.977	32.245	31.78	31.691	32.044	32.885	34.221	36.013	38.175	40.556	42.936	45.047	46.634	47.497	47.543	46.808	45.423	43.616	41.635	39.657	37.757	35.965	34.291	32.753	31.411	30.38	29.778	29.692	30.135	31.061	32.393	34.01	35.795	37.637	39.395	40.912	42.046	42.671	42.709	42.153	41.032	39.353	37.519	35.51	33.437	31.387	29.451	27.752	26.409	25.53	25.182	25.391	26.123	27.275	28.7	30.244	31.773	33.197	34.491	35.682	36.81	37.897	38.923	39.793	40.38	40.563	40.266	39.481	38.244	36.649	34.82	32.907	31.04	29.357	27.975	26.989	26.496	26.594	27.334	28.695	30.572	32.769	35.043	37.17	38.966	40.29	41.083	41.35	41.143	40.539	39.625	38.513	37.321	36.143	35.029	34.004	33.061	32.215	31.531	31.108	31.067	31.487	32.347	33.514	34.778	35.902	36.723	37.17	37.256	37.033	36.568	35.929	35.162	34.308	33.415	32.558	31.826	31.295	30.99	30.883	30.926	31.038	31.131	31.147	31.108	31.086	31.167	31.428	31.901	32.552	33.279	33.93	34.379	34.554	34.4	33.912	33.117	32.069	30.881	29.717	28.777	28.238	28.183	28.55	29.149	29.687	29.915	29.741	29.277	28.785	28.556	28.785	29.488	30.494	31.513	32.253	32.55	32.398	31.911	31.256	30.578	29.949	29.39	28.875	28.411	28.062	27.962	28.262	29.041	30.275	31.876	33.689	35.499	37.101	38.335	39.091	39.339	39.112	38.47	37.501	36.303	34.941	33.459	31.911	30.399	29.049	28.026	27.504	27.613	28.375	29.708	31.434	33.302	35.055	36.495	37.537	38.167	38.398	38.309	38.06	37.836	37.779	37.926	38.234	38.573	38.723	38.46	37.655	36.305	34.549	32.646	30.905	29.574	28.798	28.614	28.935	29.569	30.308	30.968	31.418	31.644	31.715	31.734	31.834	32.123	32.641	33.3	33.932	34.397	34.594	34.481	34.091	33.547	33.027	32.649	32.474	32.488	32.605	32.705	32.696	32.561	32.374	32.268	32.392	32.931	33.482	34.131	34.825	35.461	35.909	36.061	35.817	35.086	33.854	32.223	30.364	28.481	26.834	25.668	25.102	25.065	25.388	25.863	26.271	26.511	26.627	26.746	27.027	27.596	28.521	29.78	31.271	32.851	34.403	35.855	37.167	38.327	39.322	40.143	40.785	41.211	41.355	41.143	40.522	39.407	37.719	35.441	32.655	29.565	26.427	23.521	21.167	19.626	19.028	19.355	20.478	22.165	24.153	26.22	28.173	29.858	31.168	32.056	32.521	32.575	32.257	31.646	30.858	30.026	29.306	28.794	28.517	28.474	28.634	28.92	29.255	29.628	30.08	30.624	31.249	31.943	32.674	33.383	34.003	34.543	35.086	35.738	36.601	37.75	39.142	40.622	42.018	43.141	43.846	44.024	43.635	42.7	41.286	39.503	37.489	35.382	33.361	31.652	30.452	29.867	29.91	30.563	31.723	33.209	34.833	36.442	37.879	38.976	39.652	39.902	39.762	39.311	38.674	37.973	37.233	36.389	35.371	34.13	32.675	31.122	29.757	28.958	29.054	30.227	32.422	35.379	38.733	42.077	45.011	47.221	48.566	48.618	48.337	47.237	45.358	42.892	40.123	37.323	34.705	32.476	30.787	29.688	29.097	28.88	28.947	29.273	29.843	30.61	31.535	32.598	33.709	34.694	35.401	35.771	35.827	35.641	35.301	34.896	34.422	33.794	32.972	32	30.922	29.817	28.82	28.093	27.671	27.476	27.42	27.468	27.612	27.842	28.174	28.661	29.339	30.201	31.183	32.186	33.144	34.054	34.908	35.704	36.489	37.288	38.054	38.698	39.159	39.424	39.503	39.484	39.513	39.647	39.79	39.78	39.48	38.747	37.485	35.732	34.018	31.732	29.41	27.372	25.879	25.048	24.864	25.261	26.124	27.313	28.704	30.234	31.817	33.358	34.826	36.245	37.613	38.921	40.188	41.401	42.45	43.153	43.369	43.02	42.126	40.854	39.484	38.296	37.509	37.236	37.433	37.882	38.277	38.381	38.017	37.123	35.822	34.417	33.232	32.552	32.549	33.193	34.271	35.477	36.576	37.345	37.577	37.188	36.199	34.663	32.678	30.462	28.344	26.635	25.575	25.28	25.693	26.612	27.786	29.016	30.173	31.2	32.108	32.918	33.599	34.075	34.295	34.215	33.818	33.095	32.052	30.722	29.156	27.481	25.91	24.647	23.855	23.657	24.062	24.924	26.042	27.273	28.493	29.638	30.73	31.816	32.912	33.996	35.053	36.046	36.902	37.585	38.126	38.531	38.747	38.726	38.407	37.722	36.653	35.271	33.702	32.051	30.409	28.823	27.253	25.645	24.023	22.53	21.365	20.72	20.754	21.528	22.975	24.953	27.307	29.891	32.603	35.381	38.181	40.896	43.333	45.275	46.465	46.619	45.562	43.293	40.024	36.178	32.309	28.992	26.655	25.492	25.456	26.28	27.582	28.99	30.25	31.245	31.952	32.443	32.866	33.334	33.857	34.366	34.717	34.751	34.365	33.559	32.44	31.137	29.781	28.509	27.394	26.455	25.699	25.166	24.899	24.923	25.26	25.897	26.803	27.965	29.399	31.116	33.091	35.245	37.432	39.415	40.948	41.869	42.109	41.681	40.723	39.427	37.958	36.441	34.924	33.371	31.703	29.878	27.952	26.064	24.386	23.062	22.206	21.888	22.155	23.07	24.659	26.867	29.536	32.378	35.024	37.112	38.388	38.778	38.405	37.495	36.306	35.072	33.909	32.813	31.73	30.607	29.409	28.161	27.108	26.349	25.879	25.709	25.824	26.259	27.05	28.23	29.787	31.623	33.547	35.308	36.647	37.281	37.033	35.964	34.361	32.582	30.948	29.735	29.076	28.905	29.064	29.432	29.919	30.415	30.864	31.251	31.495	31.462	31.1	30.49	29.797	29.214	28.959	29.153	29.766	30.61	31.42	31.943	32.024	31.639	30.859	29.819	28.732	27.859	27.413	27.502	28.124	29.132	30.231	31.067	31.385	31.072	30.159	28.833	27.436	26.319	25.709	25.722	26.404	27.702	29.458	31.463	33.504	35.35	36.803	37.755	38.191	38.172	37.849	37.382	36.855	36.304	35.761	35.249	34.754	34.225	33.623	32.864	31.866	30.645	29.306	27.996	26.888	26.179	26.012	26.395	27.214	28.337	29.635	30.952	32.154	33.16	33.942	34.471	34.767	34.926	35.06	35.24	35.482	35.747	35.923	35.868	35.499	34.805	33.836	32.734	31.693	30.869	30.367	30.257	30.527	31.085	31.855	32.782	33.813	34.883	35.965	37.034	38.023	38.833	39.378	39.586	39.369	38.682	37.543	35.971	34.011	31.794	29.515	27.407	25.691	24.546	24.043	24.123	24.652	25.451	26.362	27.307	28.315	29.5	30.974	32.775	34.82	36.893	38.669	39.808	40.071	39.382	37.829	35.669	33.272	31.009	29.146	27.83	27.062	26.708	26.564	26.456	26.299	26.054	25.735	25.422	25.2	25.142	25.363	25.999	27.172	28.954	31.347	34.21	37.239	40.042	42.232	43.488	43.648	42.794	41.211	39.286	37.366	35.682	34.308	33.156	32.099	31.049	29.967	28.882	27.89	27.121	26.643	26.439	26.461	26.655	26.973	27.392	27.948	28.694	29.641	30.751	31.927	32.988	33.736	34.046	33.89	33.317	32.482	31.592	30.81	30.191	29.67	29.129	28.462	27.69	26.981	26.578	26.726	27.581	29.145	31.174	33.241	34.904	35.828	35.864	35.291	33.537	31.467	29.409	27.631	26.264	25.27	24.51	23.883	23.334	22.794	22.221	21.69	21.333	21.265	21.579	22.367	23.642	25.303	27.139	28.881	30.266	31.113	31.349	30.961	29.969	28.455	26.552	24.355	21.94	19.455	17.101	15.062	13.499	12.524	12.1	12.063	12.258	12.632	13.185	13.953	15.045	16.576	18.557	20.878	23.393	25.943	28.379	30.588	32.47	33.925	34.878	35.331	35.315	34.88	34.119	33.152	32.006	30.635	28.994	27.102	25.013	22.858	20.834	19.127	17.86	17.101	16.913	17.304	18.21	19.526	21.181	23.062	24.975	26.738	28.196	29.209	29.648	29.431	28.544	27.084	25.262	23.397	21.801	20.724	20.302	20.542	21.337	22.507	23.892	25.335	26.683	27.807	28.598	28.954	28.838	28.334	27.612	26.843	26.129	25.531	25.073	24.717	24.415	24.183	24.075	24.126	24.323	24.627	24.953	25.204	25.359	25.44	25.49	25.558	25.705	25.972	26.332	26.749	27.193	27.606	27.911	28.041	27.907	27.417	26.543	25.379	24.098	22.891	21.984	21.554	21.623	22.046	22.58	22.949	22.932	22.454	21.639	20.691	19.793	19.115	18.791	18.905	19.496	20.597	22.203	24.201	26.33	28.267	29.661	30.254	29.971	28.943	27.428	25.723	24.117	22.818	21.87	21.199	20.718	20.394	20.252	20.386	20.897	21.844	23.188	24.825	26.573	28.178	29.426	30.23	30.579	30.471	29.942	29.072	27.919	26.531	24.998	23.439	22	20.855	20.166	19.999	20.287	20.882	21.555	22.041	22.094	21.625	20.71	19.581	18.542	17.898	17.809	18.248	19.059	19.976	20.717	21.099	21.109	20.877	20.572	20.337	20.279	20.39	20.551	20.566	20.278	19.657	18.804	17.949	17.362	17.252	17.702	18.642	19.876	21.146	22.205	22.91	23.261	23.364	23.343	23.292	23.228	23.106	22.88	22.553	22.162	22.153	22.16	22.469	22.942	23.387	23.613	23.465	22.886	21.969	20.949	20.089	19.592	19.536	19.833	20.303	20.749	21.032	21.13	21.162	21.339	21.781	22.444	23.139	23.557	23.396	22.512	21.033	19.303	17.715	16.628	16.265	16.591	17.356	18.258	19.057	19.573	19.707	19.461	18.894	18.06	17.009	15.791	14.46	13.092	11.797	10.676	9.8027	9.2009	8.8835	8.8311	8.9985	9.4021	10.095	11.132	12.561	14.406	16.621	19.058	21.525	23.838	25.81	27.24	27.98	27.976	27.253	25.886	24.031	21.941	19.838	17.917	16.367	15.31	14.787	14.814	15.347	16.281	17.451	18.691	19.878	20.944	21.91	22.876	23.969	25.246	26.691	28.207	29.625	30.775	31.581	32.057	32.238	32.186	31.948	31.55	30.958	30.118	29.019	27.715	26.276	24.791	23.357	22.034	20.892	20.05	19.659	19.838	20.684	22.24	24.417	26.995	29.692	32.233	34.362	35.885	36.718	36.857	36.35	35.306	33.888	32.258	30.555	28.919	27.473	26.282	25.334	24.565	23.879	23.164	22.358	21.497	20.722	20.229	20.221	20.852	22.136	23.946	26.054	28.198	30.111	31.581	32.486	32.781	32.475	31.664	30.493	29.11	27.663	26.31	25.169	24.296	23.675	23.274	23.056	22.941	22.842	22.663	22.33	21.803	21.127	20.423	19.815	19.427	19.341	19.587	20.099	20.771	21.54	22.391	23.317	24.284	25.234	26.072	26.693	27.02	27.024	26.746	26.324	25.948	25.768	25.856	26.213	26.749	27.31	27.734	27.917	27.835	27.513	27.055	26.617	26.27	25.998	25.753	25.48	25.103	24.6	24.051	23.585	23.262	23.085	23.024	23.08	23.293	23.762	24.632	25.982	27.749	29.737	31.642	33.112	33.866	33.816	33.077	31.933	30.727	29.727	29.057	28.688	28.482	28.264	28.131	27.71	27.31	26.994	26.803	26.697	26.543	26.221	25.718	25.136	24.683	24.62	25.147	26.297	27.929	29.788	31.54	32.872	33.603	33.713	33.3	32.502	31.461	30.293	29.054	27.787	26.567	25.474	24.557	23.848	23.319	22.863	22.315	21.55	20.568	19.507	18.614	18.186	18.436	19.392	20.869	22.526	23.957	24.832	24.998	24.515	23.588	22.533	21.67	21.219	21.253	21.729	22.535	23.52	24.521	25.42	26.133	26.554	26.609	26.283	25.619	24.712	23.716	22.844	22.299	22.173	22.437	23.001	23.683	24.305	24.766	25.078	25.332	25.688	26.332	27.348	28.687	30.156	31.457	32.236	32.185	31.138	29.158	26.505	23.613	20.948	18.825	17.354	16.478	16.03	15.774	15.567	15.417	15.411	15.602	15.951	16.363	16.724	17.002	17.31	17.915	19.092	20.991	23.568	26.546	29.476	31.895	33.515	34.266	34.241	33.617	32.604	31.343	29.899	28.302	26.552	24.675	22.738	20.863	19.135	17.612	16.357	15.448	14.94	14.851	15.183	15.905	16.92	18.145	19.543	21.074	22.671	24.234	25.654	26.756	27.37	27.414	26.93	26.076	25.015	23.926	22.936	22.109	21.468	21.04	20.879	21.047	21.591	22.471	23.503	24.449	25.08	25.26	24.967	24.315	23.504	22.681	21.947	21.355	20.895	20.526	20.272	20.236	20.543	21.248	22.327	23.69	25.18	26.599	27.806	28.737	29.365	29.663	29.581	29.073	28.119	26.782	25.244	23.747	22.525	21.713	21.325	21.282	21.458	21.812	22.391	23.269	24.534	26.192	28.108	30.052	31.838	33.377	34.674	35.793	36.832	37.825	38.692	39.242	39.309	38.795	37.719	36.218	34.52	32.828	31.24	29.784	28.405	27.026	25.596	24.157	22.869	21.924	21.523	21.793	22.708	24.12	25.792	27.453	28.87	29.916	30.626	31.106	31.477	31.864	32.373	33.019	33.752	34.497	35.115	35.418	35.225	34.435	33.065	31.24	29.217	27.331	25.87	24.994	24.703	24.9	25.439	26.219	27.232	28.379	29.64	30.923	32.067	32.898	33.332	33.41	33.265	33.062	32.906	32.779	32.556	32.094	31.322	30.266	29.024	27.755	26.603	25.621	24.784	24.087	23.581	23.34	23.432	23.901	24.678	25.504	25.99	25.821	24.843	23.162	21.138	19.265	17.995	17.616	18.17	19.412	20.9	22.18	22.933	23.068	22.781	22.469	22.544	23.256	24.637	26.502	28.524	30.367	31.834	32.917	33.699	34.31	34.856	35.373	35.772	35.902	35.632	34.931	33.82	32.363	30.666	28.85	27.065	25.501	24.365	23.809	23.887	24.582	25.799	27.368	29.109	30.864	32.438	33.632	34.319	34.476	34.151	33.517	32.83	32.336	32.158	32.31	32.708	33.182	33.547	33.693	33.628	33.404	33.097	32.805	32.604	32.513	32.516	32.598	32.721	32.826	32.902	32.978	33.123	33.438	34.009	34.853	35.882	36.942	37.879	38.549	38.868	38.871	38.664	38.312	37.816	37.137	36.196	34.928	33.362	31.638	29.944	28.45	27.259	26.353	25.626	24.951	24.285	23.706	23.376	23.467	24.086	25.221	26.712	28.295	29.709	30.782	31.465	31.865	32.121	32.349	32.605	32.893	33.165	33.334	33.314	33.066	32.573	31.83	30.909	29.969	29.188	28.769	28.932	29.781	31.24	33.121	35.15	37.011	38.407	39.177	39.282	38.82	37.971	36.962	36.047	35.447	35.314	35.701	36.502	37.481	38.384	38.952	38.987	38.464	37.529	36.434	35.458	34.817	34.589	34.662	34.83	34.927	34.885	34.768	34.723	34.951	35.575	36.539	37.645	38.675	39.436	39.829	39.899	39.797	39.698	39.734	39.977	40.406	40.912	41.353	41.618	41.665	41.539	41.327	41.167	41.144	41.261	41.431	41.52	41.401	41.053	40.595	40.17	39.896	39.851	39.994	40.149	40.091	39.661	38.806	37.571	36.108	34.673	33.521	32.829	32.689	33.098	33.908	34.85	35.661	36.168	36.3	36.155	35.956	35.978	36.426	37.353	38.617	39.953	41.077	41.767	41.935	41.595	40.839	39.793	38.898	37.402	35.708	33.83	31.835	29.759	27.647	25.608	23.802	22.426	21.711	21.885	23.125	25.504	28.909	33.032	37.448	41.743	45.633	48.975	51.739	53.986	55.771	57.054	57.715	57.59	56.545	54.544	51.719	48.348	44.757	41.291	38.271	35.935	34.355	33.433	32.991	32.849	32.801	32.663	32.36	31.952	31.575	31.389	31.518	31.982	32.696	33.537	34.374	35.074	35.548	35.785	35.8	35.596	35.152	34.446	33.512	32.452	31.466	30.803	30.658	31.123	32.172	33.652	35.31	36.933	38.411	39.681	40.686	41.343	41.545	41.187	40.221	38.748	36.989	35.233	33.74	32.669	32.001	31.539	31.057	30.436	29.736	29.168	29.016	29.487	30.597	32.186	33.976	35.642	36.937	37.773	38.187	38.256	38.058	37.686	37.243	36.82	36.483	36.309	36.32	36.457	36.62	36.701	36.563	36.123	35.401	34.512	33.573	32.697	32.012	31.632	31.624	31.966	32.605	33.469	34.492	35.627	36.859	38.153	39.461	40.722	41.809	42.556	42.856	42.69	42.096	41.144	39.923	38.506	36.908	35.141	33.266	31.362	29.534	27.914	26.666	25.873	25.536	25.676	26.334	27.534	29.26	31.434	33.834	36.117	37.904	38.855	38.786	37.73	35.941	33.769	31.564	29.582	27.999	26.906	26.351	26.358	26.946	28.063	29.583	31.35	33.195	34.974	36.625	38.223	39.89	41.659	43.399	44.85	45.659	45.47	44.099	41.639	38.432	34.925	31.606	28.812	26.628	24.963	23.669	22.631	21.823	21.353	21.373	21.965	23.081	24.564	26.176	27.688	28.991	30.116	31.18	32.325	33.662	35.22	36.848	38.237	39.104	39.245	38.597	37.283	35.567	33.745	32.044	30.592	29.422	28.51	27.81	27.352	27.223	27.518	28.423	29.342	30.355	31.331	32.18	32.901	33.541	34.178	34.887	35.693	36.541	37.3	37.822	38	37.809	37.309	36.632	35.881	35.092	34.251	33.306	32.213	30.967	29.665	28.49	27.616	27.132	27.007	27.113	27.247	27.256	27.088	26.78	26.465	26.315	26.467	26.98	27.819	28.891	30.087	31.328	32.567	33.776	34.94	36.033	37.012	37.838	38.483	38.978	39.384	39.736	39.98	39.988	39.574	38.55	36.807	34.388	31.52	28.574	25.971	24.12	23.308	23.62	24.958	27.085	29.67	32.344	34.78	36.767	38.197	39.064	39.444	39.482	39.347	39.184	39.147	39.321	39.703	40.21	40.7	40.995	40.951	40.546	39.892	39.194	38.707	38.651	39.111	39.991	41.058	42.06	42.794	43.144	43.177	43.076	43.01	43.102	43.388	43.749	43.95	43.716	42.817	41.145	38.759	35.892	32.91	30.197	28.094	26.831	26.461	26.873	27.864	29.234	30.805	32.481	34.314	36.393	38.767	41.395	44.117	46.656	48.7	49.994	50.416	49.963	48.713	46.803	44.384	41.604	38.626	35.676	33.019	30.898	29.447	28.637	28.278	28.098	27.88	27.549	27.206	27.09	27.457	28.429	29.959	31.852	33.838	35.626	36.996	37.888	38.357	38.489	38.377	38.138	37.833	37.456	36.962	36.307	35.48	34.487	33.359	32.164	30.984	29.892	28.936	28.147	27.544	27.122	26.898	26.907	27.17	27.699	28.49	29.53	30.772	32.114	33.39	34.421	35.071	35.276	35.03	34.342	33.326	32.162	31.021	30.075	29.535	29.596	30.297	31.54	33.145	34.849	36.353	37.459	38.117	38.391	38.409	38.344	38.389	38.627	39.027	39.471	39.913	39.931	39.456	38.43	36.913	35.074	33.166	31.472	30.227	29.585	29.583	30.146	31.121	32.31	33.518	34.584	35.412	36.012	36.444	36.768	37.037	37.235	37.283	37.099	36.646	35.988	35.261	34.597	34.104	33.817	33.678	33.628	33.639	33.726	33.945	34.336	34.888	35.472	35.874	35.907	35.478	34.651	33.656	32.805	32.342	32.359	32.773	33.357	33.814	33.903	33.567	32.881	31.973	30.982	29.997	29.035	28.052	27.032	26.063	25.32	25.027	25.375	26.432	28.081	30.054	32.017	33.661	34.792	35.366	35.498	35.374	35.14	34.856	34.46	33.81	32.751	31.19	29.138	26.757	24.346	22.264	20.817	20.164	20.331	21.191	22.468	23.874	25.215	26.394	27.416	28.392	29.461	30.696	32.094	33.602	35.117	36.485	37.538	38.156	38.266	37.815	36.746	35.066	32.834	30.177	27.31	24.519	22.106	20.36	19.509	19.66	20.763	22.613	24.918	27.341	29.59	31.497	33.039	34.304	35.424	36.491	37.467	38.144	38.236	37.507	35.821	33.227	30	26.571	23.389	20.819	19.138	18.497	18.91	20.326	22.623	25.576	28.885	32.232	35.319	37.908	39.859	41.153	41.844	41.967	41.547	40.576	39.011	36.861	34.271	31.494	28.816	26.524	24.884	24.022	23.898	24.382	25.275	26.375	27.514	28.588	29.599	30.59	31.589	32.641	33.759	34.908	36.023	37.028	37.836	38.34	38.437	38.074	37.232	35.941	34.266	32.285	30.069	27.725	25.41	23.312	21.618	20.518	20.176	20.61	21.721	23.376	25.408	27.621	29.835	31.902	33.664	34.937	35.574	35.538	34.879	33.725	32.28	30.794	29.457	28.372	27.576	27.057	26.787	27.024	27.505	28.135	28.73	29.118	29.199	28.984	28.608	28.288	28.23	28.556	29.266	30.225	31.194	31.908	32.15	31.831	31.034	30.023	29.121	28.598	28.583	29.029	29.777	30.632	31.425	32.097	32.698	33.295	33.918	34.495	34.853	34.814	34.281	33.317	32.114	30.903	29.867	29.032	28.225	27.194	25.742	23.889	21.854	20.002	18.766	18.47	19.209	20.841	23.013	25.274	27.222	28.632	29.449	29.743	29.624	29.219	28.635	27.974	27.352	26.899	26.735	26.877	27.205	27.488	27.438	26.852	25.721	24.214	22.629	21.314	20.556	20.467	20.989	21.985	23.284	24.74	26.258	27.773	29.214	30.461	31.402	31.955	32.05	31.621	30.656	29.162	27.181	24.823	22.279	19.75	17.402	15.37	13.745	12.574	11.894	11.781	12.335	13.622	15.622	18.242	21.332	24.672	28.034	31.217	34.074	36.507	38.471	39.951	40.951	41.508	41.698	41.585	41.172	40.417	39.277	37.753	35.948	34.104	32.505	31.371	30.788	30.664	30.759	30.779	30.559	30.147	29.741	29.543	29.693	30.201	30.913	31.584	31.998	32.075	31.847	31.422	30.915	30.401	29.927	29.557	29.395	29.56	30.104	30.988	32.049	33.05	33.804	34.268	34.563	34.926	35.633	36.832	38.436	40.174	41.725	42.813	43.241	42.955	42.068	40.758	39.146	37.286	35.228	32.997	30.657	28.382	26.43	25.052	24.424	24.644	25.687	27.402	29.546	31.849	34.087	36.11	37.832	39.218	40.247	40.927	41.275	41.259	40.808	39.927	38.699	37.201	35.538	33.839	32.246	30.826	29.59	28.505	27.483	26.418	25.296	24.259	23.515	23.263	23.673	24.786	26.424	28.163	29.507	30.072	29.692	28.489	26.817	25.11	23.761	23.001	22.811	22.952	23.154	23.256	23.222	23.118	23.094	23.323	23.921	24.872	26.089	27.454	28.79	29.934	30.83	31.44	31.694	31.554	31.048	30.245	29.222	28.078	26.935	25.888	24.965	24.14	23.375	22.666	22.073	21.729	21.796	22.371	23.538	24.622	26.028	27.686	29.348	30.81	31.96	32.738	33.145	33.218	32.996	32.507	31.745	30.702	29.405	27.916	26.333	24.79	23.409	22.275	21.43	20.852	20.521	20.426	20.595	21.075	21.916	23.145	24.698	26.396	27.996	29.222	29.876	29.891	29.323	28.362	27.262	26.236	25.417	24.842	24.438	24.083	23.671	23.155	22.607	22.166	21.999	22.209	22.824	23.766	24.911	26.137	27.361	28.574	29.789	30.979	32.079	32.973	33.479	33.416	32.72	31.492	29.909	28.198	26.614	25.367	24.558	24.159	24.095	24.267	24.587	24.99	25.464	26.057	26.86	27.99	29.568	31.704	34.427	37.614	40.966	44.061	46.415	47.591	47.318	45.619	42.812	39.411	35.976	32.983	30.721	29.26	28.479	28.167	28.146	28.27	28.41	28.485	28.453	28.298	27.997	27.578	27.124	26.711	26.323	25.924	25.501	25.052	24.643	24.398	24.473	24.988	25.941	27.184	28.484	29.629	30.449	30.827	30.746	30.269	29.479	28.444	27.218	25.909	24.649	23.537	22.644	22.042	21.716	21.586	21.582	21.679	21.887	22.205	22.639	23.22	23.973	24.832	25.693	26.453	26.993	27.211	27.093	26.725	26.289	26.011	26.043	26.446	27.171	28.046	28.798	29.147	28.929	28.132	26.841	25.19	23.342	21.42	19.449	17.375	15.174	12.862	10.512	8.2894	6.5102	5.5657	5.7846	7.3069	10.101	13.943	18.375	22.856	26.905	30.179	32.469	33.676	33.796	32.893	31.098	28.597	25.619	22.461	19.458	16.898	14.954	13.713	13.22	13.43	14.195	15.367	16.813	18.328	19.661	20.665	21.286	21.517	21.388	21.007	20.544	20.125	19.823	19.705	19.839	20.248	20.889	21.683	22.551	23.4	24.124	24.595	24.548	24.237	23.611	22.828	22.013	21.345	21.03	21.174	21.699	22.465	23.346	24.2	24.923	25.505	25.957	26.258	26.375	26.263	25.801	24.905	23.689	22.403	21.247	20.378	19.966	20.068	20.557	21.292	22.191	23.208	24.328	25.611	27.125	28.792	30.425	31.862	32.988	33.703	34.003	34.036	33.979	33.907	33.83	33.747	33.593	33.3	32.871	32.325	31.664	30.909	30.14	29.389	28.602	27.783	27.041	26.12	25.08	24.602	24.752	25.379	26.211	26.915	27.107	26.504	25.089	23.12	20.961	18.973	17.432	16.469	16.065	16.112	16.528	17.255	18.287	19.659	21.318	23.073	24.684	25.955	26.737	26.933	26.551	25.684	24.434	22.871	21.1	19.237	17.348	15.533	13.982	12.878	12.272	12.139	12.458	13.182	14.229	15.56	17.221	19.283	21.772	24.65	27.738	30.747	33.379	35.367	36.52	36.758	36.179	34.995	33.44	31.703	29.904	28.079	26.222	24.361	22.6	21.09	20.01	19.576	19.949	21.109	22.907	25.136	27.574	29.963	32.058	33.701	34.833	35.434	35.515	35.097	34.209	32.909	31.329	29.618	27.919	26.39	25.218	24.526	24.326	24.593	25.297	26.394	27.847	29.633	31.694	33.835	35.808	37.374	38.318	38.489	37.906	36.738	35.166	33.289	31.176	28.888	26.492	24.084	21.839	19.968	18.641	17.976	17.996	18.618	19.71	21.176	22.903	24.749	26.549	28.125	29.323	29.991	30.043	29.488	28.406	26.952	25.348	23.811	22.477	21.417	20.663	20.179	19.828	19.481	19.096	18.731	18.494	18.532	18.981	19.907	21.284	23.029	24.962	26.842	28.473	29.772	30.726	31.333	31.62	31.592	31.165	30.156	28.398	25.848	22.619	19.029	15.524	12.571	10.521	9.5861	9.8106	11.067	13.115	15.699	18.608	21.622	24.479	26.941	28.769	29.819	30.088	29.671	28.724	27.423	25.956	24.456	22.95	21.426	19.927	18.556	17.4	16.556	16.133	16.196	16.749	17.756	19.142	20.76	22.431	23.995	25.3	26.221	26.686	26.733	26.483	26.036	25.487	24.936	24.48	24.239	24.351	24.879	25.787	26.962	28.227	29.337	30.064	30.338	30.276	30.037	29.731	29.445	29.146	28.676	27.875	26.705	25.215	23.507	21.773	20.221	18.972	18.067	17.497	17.27	17.373	17.765	18.422	19.307	20.382	21.593	22.874	24.114	25.21	26.097	26.682	26.857	26.58	25.92	25.004	23.979	23.017	22.26	21.776	21.543	21.482	21.531	21.568	20.987	20.21	19.765	19.768	20.259	21.239	22.669	24.466	26.514	28.653	30.698	32.486	33.885	34.817	35.243	35.198	34.761	33.991	32.901	31.474	29.689	27.53	25.076	22.511	20.046	17.865	16.104	14.802	13.905	13.328	13.031	13.045	13.435	14.268	15.54	17.156	18.925	20.62	22.054	23.152	23.943	24.529	25	25.366	25.579	25.575	25.283	24.71	23.955	23.168	22.522	22.15	22.11	22.323	22.555	22.557	22.144	21.231	19.871	18.28	16.751	15.537	14.813	14.621	14.878	15.426	16.082	16.674	17.055	17.162	17.013	16.689	16.329	16.128	16.346	17.223	18.938	21.557	24.952	28.809	32.682	36.087	38.599	39.922	39.977	38.912	37.051	34.753	32.353	30.056	27.883	25.702	23.334	20.71	17.941	15.311	13.211	11.99	11.833	12.742	14.547	16.982	19.78	22.753	25.767	28.661	31.239	33.273	34.537	34.876	34.322	33.064	31.344	29.356	27.24	25.067	22.835	20.557	18.31	16.23	14.466	13.135	12.293	11.942	12.071	12.678	13.771	15.36	17.415	19.836	22.427	24.919	27.04	28.554	29.321	29.337	28.704	27.594	26.215	24.802	23.57	22.669	22.128	21.925	22.007	22.221	22.36	22.256	21.884	21.305	20.648	20.094	19.81	19.88	20.287	20.984	21.898	22.92	23.962	24.95	25.794	26.391	26.662	26.572	26.148	25.488	24.714	23.932	23.203	22.533	21.896	21.226	20.524	19.912	19.565	19.592	20.065	21.054	22.541	24.449	26.695	29.183	31.748	34.142	36.097	37.388	37.854	37.452	36.302	34.619	32.619	30.486	28.38	26.421	24.717	23.374	22.457	21.982	21.934	22.243	22.76	23.326	23.854	24.361	24.912	25.573	26.406	27.437	28.605	29.792	30.896	31.789	32.296	32.274	31.673	30.509	28.872	26.962	25.068	23.441	22.22	21.422	20.935	20.57	20.141	19.544	18.79	18.058	17.664	17.887	18.828	20.45	22.621	25.101	27.571	29.748	31.47	32.634	33.213	33.295	32.992	32.354	31.009	29.273	27.61	26.147	24.914	23.866	22.885	21.849	20.694	19.455	18.273	17.38	17.014	17.311	18.236	19.619	21.196	22.684	23.901	24.789	25.41	25.865	26.192	26.386	26.408	26.207	25.792	25.256	24.706	24.221	23.827	23.478	23.08	22.55	21.839	20.978	20.06	19.193	18.472	17.949	17.629	17.51	17.62	17.967	18.535	19.305	20.21	21.179	22.157	23.134	24.14	25.234	26.462	27.82	29.243	30.605	31.766	32.617	33.083	33.139	32.806	32.131	31.188	30.072	28.896	27.774	26.822	26.136	25.764	25.688	25.825	26.082	26.332	26.474	26.529	26.595	26.78	27.136	27.651	28.23	28.696	28.839	28.524	27.753	26.633	25.346	24.138	23.204	22.66	22.574	22.943	23.735	24.853	26.123	27.321	28.249	28.763	28.855	28.641	28.302	28.015	27.85	27.806	27.805	27.765	27.642	27.474	27.382	27.508	27.938	28.666	29.584	30.535	31.351	31.897	32.112	32.009	31.619	30.969	30.119	29.175	28.269	27.538	27.13	27.165	27.651	28.501	29.549	30.572	31.374	31.855	31.996	31.862	31.576	31.286	31.101	31.115	31.393	31.97	32.788	33.747	34.722	35.534	35.972	35.909	35.355	34.404	33.235	32.089	31.22	30.784	30.833	31.309	32.088	32.999	33.866	34.571	35.025	35.159	34.947	34.461	33.835	33.218	32.733	32.47	32.45	32.634	32.936	33.253	33.52	33.746	33.968	34.173	34.303	34.317	34.183	33.881	33.457	33.036	32.755	32.677	32.785	33.023	33.275	33.437	33.495	33.485	33.439	33.382	33.341	33.312	33.204	32.904	32.315	31.423	30.322	29.202	28.303	27.875	28.135	29.18	30.881	32.911	34.905	36.552	37.596	37.902	37.51	36.578	35.298	33.866	32.482	31.321	30.486	30.044	30.008	30.286	30.705	31.116	31.441	31.664	31.826	32.057	32.533	33.392	34.659	36.202	37.725	38.84	39.179	38.452	36.553	33.659	30.245	26.9	24.42	22.487	21.492	21.33	21.748	22.449	23.198	23.914	24.646	25.529	26.67	28.098	29.766	31.568	33.388	35.14	36.786	38.296	39.611	40.63	41.221	41.24	40.609	39.366	37.638	35.618	33.551	31.632	29.995	28.714	27.802	27.215	26.863	26.649	26.503	26.379	26.294	26.328	26.58	27.105	27.906	28.961	30.239	31.716	33.428	35.452	37.82	40.479	43.289	46.039	48.502	50.486	51.887	52.708	53.005	52.825	52.171	51.001	49.314	47.17	44.722	42.197	39.852	37.907	36.487	35.585	35.111	34.94	34.949	35.069	35.292	35.642	36.128	36.731	37.41	38.101	38.74	39.29	39.756	40.171	40.522	40.743	40.772	40.572	40.138	39.509	38.774	38.041	37.423	37.003	36.866	37.092	37.7	38.64	39.79	40.952	41.891	42.416	42.439	42.011	41.32	40.601	40.04	39.762	39.786	40.016	40.287	40.473	40.532	40.458	40.27	40.013	39.712	39.344	38.915	38.492	38.159	38.021	38.195	38.73	39.538	40.421	41.128	41.406	41.098	40.176	38.763	37.096	35.461	34.119	33.238	32.821	32.752	32.862	32.971	32.945	32.766	32.564	32.573	33.037	34.139	35.973	38.433	41.207	43.861	45.919	46.959	46.736	45.267	42.796	39.706	36.44	33.392	30.781	28.709	27.167	26.088	25.449	25.293	25.709	26.764	28.448	30.692	33.298	35.938	38.281	40.085	41.207	41.617	41.421	40.819	40.027	39.204	38.463	37.875	37.441	37.127	36.864	36.607	36.285	35.796	35.086	34.153	33.061	31.949	31.03	30.567	30.762	31.675	33.19	35.02	36.796	38.179	38.961	39.115	38.827	38.404	38.087	37.98	38.056	38.208	38.289	38.228	38.074	37.958	38.011	38.332	38.979	39.924	41.08	42.374	43.735	45.038	46.157	46.962	47.366	47.343	46.941	46.259	45.391	44.418	43.386	42.243	40.832	39.009	36.71	33.909	30.632	27.043	23.44	20.195	17.632	16.082	15.95	17.372	20.257	24.3	29.043	33.978	38.676	42.832	46.292	49.025	51.064	52.438	53.155	53.205	52.596	51.372	49.651	47.584	45.305	42.917	40.46	37.977	35.559	33.377	31.644	30.578	30.346	30.989	32.388	34.287	36.367	38.32	39.928	41.103	41.89	42.428	42.888	43.383	43.918	44.381	44.59	44.347	43.525	42.152	40.376	38.435	36.581	34.998	33.777	32.893	32.272	31.852	31.613	31.593	31.876	32.548	33.64	35.089	36.762	38.472	40.009	41.201	41.935	42.188	42.003	41.48	40.742	39.913	39.107	38.457	38.083	38.049	38.354	38.917	39.552	40.062	40.319	40.313	40.153	40.014	40.067	40.386	40.843	41.149	40.949	39.978	38.166	35.718	33.046	30.628	28.869	27.922	27.669	27.827	28.112	28.386	28.682	29.216	30.216	31.811	33.934	36.317	38.591	40.427	41.614	42.159	42.22	42	41.662	41.288	40.833	40.162	39.13	37.672	35.87	33.901	32.02	30.497	29.503	29.085	29.163	29.598	30.229	30.965	31.798	32.747	33.831	35.048	36.353	37.675	38.938	40.065	40.986	41.627	41.903	41.787	41.302	40.493	39.451	38.297	37.15	36.1	35.196	34.462	33.886	33.417	33.002	32.602	32.18	31.748	31.437	31.446	31.986	33.243	35.277	37.97	41.028	44.065	46.643	48.365	48.965	48.32	46.466	43.617	40.124	36.4	32.822	29.712	27.32	25.79	25.139	25.317	26.237	27.748	29.66	31.764	33.862	35.806	37.49	38.912	40.125	41.169	42.026	42.634	42.886	42.67	41.956	40.826	39.441	37.992	36.666	35.584	34.802	34.361	34.286	34.566	35.147	35.97	36.968	38.054	39.138	40.186	41.225	42.278	43.323	44.302	45.079	45.472	45.322	44.522	43.06	41.027	38.615	36.069	33.673	31.661	30.228	29.503	29.498	30.117	31.158	32.358	33.473	34.387	35.097	35.713	36.439	37.493	38.946	40.672	42.391	43.742	44.397	44.012	42.489	40.129	37.271	34.308	31.636	29.563	28.295	27.918	28.365	29.436	30.85	32.3	33.531	34.413	34.979	35.416	35.954	36.772	37.894	39.166	40.304	41.001	41.034	40.33	38.971	37.161	35.151	33.157	31.332	29.785	28.601	27.848	27.592	27.892	28.774	30.134	31.807	33.613	35.345	36.838	38.005	38.845	39.397	39.74	39.953	40.076	40.05	39.713	38.879	37.381	35.167	32.345	29.21	26.154	23.569	21.767	20.9	20.952	21.795	23.259	25.174	27.42	29.923	32.561	35.138	37.396	39.087	40.09	40.426	40.252	39.845	39.468	39.262	39.194	39.074	38.652	37.76	36.398	34.734	33.054	31.654	30.777	30.51	30.812	31.567	32.642	33.934	35.354	36.809	38.22	39.488	40.55	41.403	42.064	42.6	43.103	43.644	44.193	44.617	44.769	44.521	43.796	42.623	41.125	39.457	37.807	36.357	35.227	34.445	33.97	33.739	33.695	33.776	33.97	34.303	34.81	35.499	36.324	37.186	37.94	38.418	38.478	38.041	37.144	35.934	34.642	33.519	32.756	32.443	32.576	33.066	33.742	34.446	35.082	35.625	36.149	36.799	37.702	38.91	40.376	41.99	43.543	44.764	45.411	45.27	44.222	42.264	39.542	36.363	33.129	30.275	28.183	27.106	27.111	28.099	29.841	32.043	34.468	36.927	39.292	41.474	43.371	44.881	45.906	46.384	46.332	45.858	45.069	44.024	42.795	41.444	39.988	38.463	36.968	35.62	34.476	33.587	32.972	32.571	32.301	32.116	32.051	32.198	32.715	33.802	35.571	37.977	40.804	43.692	46.219	48.054	49.029	49.115	48.435	47.187	45.532	43.571	41.371	39.068	36.833	34.859	33.354	32.459	32.204	32.516	33.262	34.324	35.634	37.175	38.921	40.82	42.724	44.409	45.663	46.326	46.315	45.634	44.407	42.808	41.001	39.142	37.351	35.724	34.366	33.387	32.907	33.02	33.769	35.135	37.027	39.268	41.673	44.088	46.355	48.314	49.613	50.285	50.282	49.562	48.102	45.905	43.083	39.843	36.452	33.209	30.395	28.215	26.775	26.114	26.241	27.161	28.843	31.165	33.927	36.865	39.701	42.203	44.202	45.625	46.472	46.748	46.431	45.483	43.934	41.894	39.562	37.214	35.125	33.485	32.337	31.615	31.183	30.896	30.648	30.415	30.274	30.342	30.757	31.675	33.192	35.298	37.83	40.491	42.927	44.782	45.818	45.967	45.352	44.232	42.909	41.636	40.53	39.562	38.617	37.595	36.478	35.365	34.445	33.902	33.879	34.411	35.416	36.739	38.191	39.596	40.805	41.677	42.104	42.026	41.439	40.403	39.054	37.583	36.158	34.91	33.925	33.189	32.602	32.044	31.465	30.896	30.459	30.353	30.798	31.94	33.797	36.258	39.11	42.074	44.894	47.381	49.369	50.706	51.265	50.943	49.66	47.424	44.379	40.756	36.833	32.9	29.213	25.923	23.136	20.924	19.296	18.212	17.618	17.5	17.881	18.806	20.335	22.476	25.126	28.087	31.117	33.948	36.35	38.186	39.41	40.044	40.156	39.837	39.192	38.324	37.354	36.416	35.598	34.871	34.134	33.308	32.387	31.501	30.908	30.957	31.942	33.96	36.89	40.399	44.036	47.325	49.892	51.523	52.151	51.842	50.748	49.058	46.985	44.713	42.391	40.124	37.953	35.893	33.99	32.363	31.193	30.693	31.013	32.227	34.327	37.19	40.586	44.201	47.711	50.759	52.974	54.074	53.939	52.648	50.454	47.761	45.031	42.648	40.839	39.685	39.121	38.964	39.003	39.06	39	38.756	38.309	37.692	36.948	36.117	35.226	34.306	33.392	32.53	31.795	31.247	30.923	30.862	31.093	31.631	32.497	33.717	35.279	37.071	38.883	40.453	41.533	41.984	41.847	41.357	40.821	40.528	40.695	41.413	42.639	44.231	46.01	47.77	49.325	50.521	51.242	51.428	51.1	50.375	49.632	48.384	47.159	46.05	45.089	44.252	43.517	42.858	42.282	41.865	41.654	41.667	41.89	42.253	42.665	43.035	43.305	43.481	43.614	43.753	43.917	44.06	44.079	43.881	43.414	42.698	41.824	40.915	40.072	39.3	38.533	37.672	36.637	35.433	34.115	32.806	31.683	30.881	30.492	30.545	30.992	31.75	32.756	33.987	35.436	37.083	38.889	40.754	42.532	44.074	45.254	45.994	46.275	46.137	45.673	44.993	44.194	43.355	42.476	41.472	40.229	38.636	36.648	34.318	31.819	29.419	27.42	26.105	25.659	26.095	27.273	28.943	30.799	32.587	34.118	35.293	36.13	36.684	37.038	37.29	37.487	37.662	37.841	38.03	38.201	38.334	38.418	38.453	38.438	38.4	38.404	38.524	38.804	39.242	39.804	40.435	41.065	41.657	42.202	42.674	43.036	43.221	43.156	42.824	42.223	41.412	40.477	39.495	38.524	37.636	36.893	36.357	36.099	36.156	36.527	37.144	37.883	38.611	39.18	39.467	39.405	38.981	38.257	37.373	36.531	35.947	35.778	36.053	36.609	37.125	37.249	36.691	35.319	33.212	30.649	28.041	25.803	24.268	23.653	24.021	25.293	27.282	29.725	32.305	34.728	36.776	38.345	39.424	40.067	40.376	40.463	40.379	40.127	39.672	38.974	37.984	36.684	35.13	33.456	31.873	30.599	29.796	29.543	29.803	30.483	31.434	32.514	33.622	34.702	35.711	36.613	37.334	37.766	37.815	37.444	36.687	35.652	34.494	33.354	32.331	31.447	30.677	29.993	29.387	28.888	28.585	28.606	29.061	30.017	31.476	33.35	35.494	37.681	39.63	41.071	41.755	41.53	40.418	38.601	36.355	34.013	31.876	30.104	28.696	27.556	26.58	25.725	25.026	24.622	24.716	25.456	26.884	28.915	31.356	33.955	36.497	38.821	41.053	42.475	43.395	43.775	43.546	42.628	41	38.726	35.994	33.111	30.421	28.232	26.768	26.126	26.257	27.04	28.346	30.085	32.21	34.682	37.425	40.294	43.071	45.495	47.325	48.391	48.619	48.056	46.831	45.096	43.022	40.754	38.41	36.123	34.021	32.231	30.859	29.946	29.449	29.288	29.396	29.723	30.276	31.108	32.247	33.652	35.179	36.592	37.627	38.044	37.727	36.707	35.15	33.274	31.306	29.404	27.653	26.088	24.725	23.593	22.734	22.19	22.025	22.299	23.039	24.243	25.872	27.881	30.205	32.745	35.33	37.74	39.716	40.999	41.437	41.006	39.858	38.286	36.649	35.231	34.18	33.473	32.935	32.32	31.456	30.278	28.885	27.507	26.374	25.649	25.386	25.567	26.147	27.054	28.198	29.504	30.86	32.127	33.208	34.048	34.664	35.121	35.5	35.855	36.191	36.463	36.606	36.56	36.34	36.003	35.625	35.283	35.017	34.801	34.549	34.173	33.629	32.926	32.138	31.416	30.912	30.733	30.891	31.301	31.796	32.199	32.391	32.36	32.195	32.023	31.971	32.127	32.523	33.1	33.737	34.275	34.537	34.367	33.681	32.506	30.979	29.332	27.83	26.722	26.176	26.225	26.76	27.597	28.513	29.325	29.928	30.283	30.37	30.164	29.633	28.747	27.497	25.925	24.16	22.419	20.974	20.074	19.875	20.397	21.516	22.986	24.505	25.821	26.809	27.483	27.966	28.424	28.993	29.701	30.457	31.119	31.542	31.654	31.482	31.139	30.77	30.492	30.373	30.448	30.73	31.211	31.851	32.582	33.305	33.888	34.202	34.141	33.652	32.767	31.638	30.486	29.548	29.014	28.964	29.357	29.992	30.566	30.764	30.373	29.359	27.881	26.23	24.753	23.758	23.438	23.822	24.818	26.234	27.84	29.413	30.755	31.721	32.247	32.408	32.382	32.402	32.669	33.281	34.221	35.293	36.188	36.634	36.459	35.431	34.049	32.424	30.802	29.353	28.177	27.296	26.705	26.389	26.333	26.521	26.951	27.63	28.557	29.708	31.009	32.34	33.523	34.382	34.806	34.76	34.301	33.57	32.742	31.937	31.193	30.46	29.664	28.725	27.624	26.425	25.23	24.154	23.283	22.616	22.118	21.776	21.609	21.644	21.915	22.466	23.301	24.367	25.591	26.897	28.207	29.446	30.558	31.454	32.047	32.265	32.075	31.491	30.572	29.399	28.064	26.646	25.208	23.82	22.565	21.534	20.79	20.371	20.247	20.333	20.529	20.734	20.897	21.058	21.321	21.809	22.595	23.648	24.842	25.99	26.891	27.395	27.468	27.152	26.571	25.859	25.111	24.392	23.752	23.242	22.865	22.615	22.458	22.328	22.185	22.056	22.053	22.324	22.995	24.073	25.414	26.755	27.821	28.436	28.559	28.24	27.617	26.817	25.927	24.996	24.08	23.263	22.655	22.376	22.481	22.96	23.71	24.56	25.356	25.984	26.409	26.663	26.82	26.972	27.173	27.429	27.704	27.941	28.062	27.971	27.609	26.97	26.097	25.078	24.022	23.048	22.245	21.663	21.3	21.116	21.058	21.055	21.087	21.202	21.498	22.069	22.931	24.012	25.168	26.233	27.055	27.57	27.782	27.766	27.633	27.529	27.588	27.909	28.536	29.455	30.581	31.757	32.812	33.608	34.067	34.174	33.965	33.526	32.949	32.314	31.643	30.914	30.119	29.269	28.374	27.452	26.534	25.669	24.925	24.385	24.134	24.243	24.732	25.552	26.609	27.77	28.876	29.824	30.555	31.042	31.309	31.409	31.403	31.349	31.306	31.297	31.331	31.39	31.377	31.149	30.587	29.626	28.316	26.835	25.436	24.391	23.897	24.023	24.685	25.74	26.988	28.278	29.545	30.81	32.133	33.557	35.07	36.583	37.937	38.927	39.38	39.254	38.586	37.48	36.088	34.503	32.771	30.909	28.941	26.947	25.089	23.596	22.663	22.394	22.727	23.463	24.334	25.125	25.988	26.581	26.978	27.257	27.432	27.425	27.132	26.53	25.708	24.87	24.233	23.967	24.108	24.518	24.943	25.152	25.028	24.626	24.169	23.955	24.217	25.04	26.327	27.802	29.121	29.97	30.176	29.74	28.853	27.813	26.92	26.35	26.117	26.136	26.236	26.224	25.964	25.391	24.508	23.39	22.171	21	20.014	19.321	18.977	18.978	19.276	19.782	20.432	21.202	22.09	23.074	24.119	25.144	26.032	26.69	27.065	27.166	27.068	26.876	26.661	26.411	26.068	25.552	24.803	23.821	22.715	21.688	20.956	20.715	21.12	22.201	23.859	25.919	28.159	30.349	32.291	33.857	35.001	35.748	36.19	36.441	36.615	36.805	37.078	37.442	37.86	38.246	38.493	38.489	38.147	37.408	36.29	34.893	33.353	31.827	30.429	29.237	28.319	27.733	27.524	27.722	28.328	29.303	30.573	32.007	33.436	34.724	35.774	36.517	36.896	36.883	36.482	35.732	34.739	33.609	32.427	31.261	30.135	29.018	27.576	26.303	25.166	24.265	23.631	23.296	23.261	23.497	23.94	24.506	25.053	25.44	25.536	25.249	24.558	23.538	22.376	21.285	20.425	19.884	19.68	19.79	20.197	20.887	21.848	23.04	24.362	25.675	26.785	27.516	27.767	27.534	26.871	25.9	24.782	23.701	22.822	22.234	21.965	21.979	22.173	22.419	22.577	22.537	22.273	21.861	21.444	21.152	21.086	21.286	21.69	22.191	22.657	22.966	23.036	22.874	22.535	22.118	21.721	21.416	21.289	21.395	21.758	22.361	23.104	23.787	24.156	23.994	23.224	21.969	20.515	19.215	18.384	18.17	18.529	19.26	20.09	20.77	21.144	21.204	21.034	20.75	20.441	20.136	19.845	19.573	19.353	19.259	19.387	19.8	20.511	21.458	22.495	23.448	24.143	24.418	24.48	24.508	24.362	24.201	24.181	24.423	24.942	25.655	26.425	27.074	27.435	27.422	27.065	26.496	25.908	25.498	25.421	25.766	26.546	27.656	28.868	29.891	30.425	30.267	29.39	27.95	26.244	24.628	23.359	22.541	22.12	21.928	21.81	21.645	21.367	20.985	20.548	20.087	19.626	19.202	18.876	18.758	18.964	19.564	20.534	21.789	23.183	24.573	25.861	26.987	27.921	28.641	29.121	29.331	29.234	28.789	28.02	27.008	25.866	24.728	23.736	22.991	22.528	22.36	22.493	22.934	23.639	24.514	25.424	26.182	26.586	26.461	25.722	24.414	22.703	20.819	19.032	17.608	16.752	16.539	16.924	17.762	18.87	20.096	21.373	22.721	24.223	25.944	27.857	29.805	31.481	32.526	32.698	31.945	30.414	28.397	26.257	24.325	22.818	21.805	21.232	20.964	20.846	20.736	20.556	20.306	20.059	19.965	20.204	20.891	22.058	23.64	25.459	27.3	28.929	30.163	30.9	31.124	30.894	30.336	29.638	28.976	28.454	28.067	27.683	27.122	26.259	25.085	23.711	22.358	21.285	20.697	20.698	21.244	22.182	23.332	24.498	25.541	26.361	26.912	27.193	27.218	27.047	26.769	26.525	26.458	26.673	27.213	28.045	29.074	30.18	31.243	32.155	32.85	33.327	33.634	33.813	33.861	33.739	33.429	32.915	32.185	31.236	30.104	28.849	27.532	26.224	25.007	23.986	23.276	22.956	23.047	23.506	24.226	25.068	25.897	26.632	27.244	27.754	28.228	28.712	29.193	29.618	29.923	30.052	29.955	29.6	29.023	28.308	27.555	26.872	26.377	26.157	26.248	26.627	27.214	27.909	28.613	29.246	29.763	30.141	30.361	30.418	30.327	30.126	29.877	29.659	29.543	29.547	29.647	29.78	29.895	29.963	29.98	29.967	29.97	30.041	30.519	31.185	31.897	32.642	33.357	33.912	34.171	34.029	33.447	32.511	31.409	30.342	29.443	28.735	28.157	27.58	26.898	26.112	25.32	24.67	24.305	24.36	24.907	25.927	27.341	29.022	30.783	32.422	33.779	34.714	35.15	35.056	34.438	33.344	31.869	30.154	28.369	26.676	25.232	24.161	23.523	23.304	23.422	23.777	24.27	24.828	25.42	26.05	26.703	27.338	27.87	28.199	28.215	27.815	26.984	25.795	24.416	23.075	21.993	21.319	21.095	21.284	21.817	22.648	23.762	25.196	26.961	29.004	31.176	33.232	34.913	36.015	36.455	36.281	35.603	34.563	33.271	31.775	30.061	28.123	26.038	23.98	22.175	20.836	20.123	20.066	20.563	21.424	22.413	23.337	24.079	24.605	24.897	24.92	24.67	24.136	23.319	22.268	21.086	19.959	19.088	18.654	18.758	19.384	20.398	21.588	22.74	23.692	24.396	24.909	25.359	25.88	26.53	27.275	28.007	28.59	28.895	28.867	28.573	28.148	27.741	27.441	27.27	27.183	27.094	26.93	26.69	26.461	26.383	26.604	27.221	28.247	29.587	31.064	32.461	33.613	34.392	34.746	34.683	34.27	33.579	32.698	31.732	30.794	29.997	29.397	29.003	28.76	28.571	28.346	28.049	27.732	27.508	27.509	27.847	28.549	29.555	30.755	31.997	33.131	34.009	34.524	34.605	34.225	33.408	32.254	30.912	29.545	28.319	27.324	26.559	25.953	25.42	24.907	24.401	23.947	23.649	23.609	23.88	24.466	25.309	26.32	27.411	28.54	29.718	31.013	32.51	34.231	36.11	38.003	39.705	41.002	41.729	41.816	41.282	40.215	38.744	37.025	35.221	33.469	31.895	30.602	29.642	29.03	28.771	28.878	29.356	30.216	31.43	32.908	34.521	36.084	37.431	38.423	38.976	39.071	38.749	38.107	37.267	36.354	35.509	34.887	34.619	34.793	35.432	36.47	37.757	39.122	40.409	41.508	42.383	43.062	43.592	44.008	44.339	44.571	44.668	44.589	44.309	43.823	43.16	42.35	41.444	40.725	40.113	39.644	39.291	38.999	38.715	38.409	38.056	37.623	37.085	36.414	35.588	34.608	33.49	32.281	31.066	29.928	28.921	28.076	27.404	26.927	26.661	26.577	26.648	26.853	27.151	27.478	27.757	27.932	27.966	27.848	27.613	27.312	27.026	26.863	26.92	27.249	27.832	28.591	29.427	30.264	31.052	31.794	32.517	33.246	33.988	34.741	35.51	36.309	37.173	38.151	39.243	40.404	41.545	42.556	43.308	43.707	43.73	43.407	42.787	41.895	40.762	39.433	37.942	36.375	34.852	33.524	32.535	31.98	31.89	32.234	32.895	33.709	34.509	35.152	35.563	35.74	35.723	35.603	35.477	35.428	35.508	35.717	36.033	36.387	36.705	36.936	37.042	36.988	36.788	36.526	36.292	36.151	36.174	36.429	36.925	37.627	38.454	39.285	40.006	40.529	40.817	40.872	40.72	40.417	39.975	39.371	38.565	37.531	36.309	35.012	33.828	32.954	32.541	32.659	33.215	33.998	34.736	35.171	35.123	34.547	33.561	32.414	31.432	30.886	30.906	31.444	32.312	33.288	34.191	34.938	35.569	36.176	36.839	37.567	38.293	38.913	39.328	39.536	39.589	39.585	39.623	39.753	39.979	40.275	40.643	41.145	41.888	42.965	44.401	46.118	47.905	49.462	50.491	50.752	50.141	48.729	46.741	44.495	42.307	40.443	39.077	38.279	38.008	38.136	38.485	38.865	39.124	39.186	39.049	38.786	38.521	38.349	38.319	38.441	38.71	39.097	39.577	40.136	40.736	41.302	41.743	42.001	42.058	41.956	41.794	41.689	41.74	41.982	42.381	42.858	43.326	43.72	44.053	44.35	44.667	45.074	45.602	46.233	46.917	47.555	48.046	48.327	48.376	48.195	47.819	47.301	46.67	45.96	45.2	44.416	43.632	42.862	42.109	41.377	40.657	39.937	39.245	38.586	37.97	37.436	37.033	36.811	36.843	37.171	37.785	38.617	39.515	40.288	40.761	40.823	40.459	39.744	38.823	37.894	37.126	36.628	36.459	36.635	37.1	37.752	38.488	39.215	39.867	40.413	40.861	41.228	41.534	41.798	42.026	42.204	42.286	42.235	42.032	41.753	41.352	40.939	40.69	40.743	41.149	41.815	42.541	43.095	43.262	42.902	41.984	40.605	38.934	37.146	35.428	33.959	32.855	32.185	31.992	32.248	32.868	33.724	34.707	35.733	36.731	37.666	38.525	39.274	39.839	40.13	40.09	39.741	39.171	38.498	37.834	37.253	36.785	36.432	36.198	36.084	36.11	36.315	36.729	37.347	38.15	39.09	40.102	41.137	42.122	42.971	43.581	43.892	43.893	43.624	43.195	42.775	42.548	42.651	43.112	43.867	44.801	45.778	46.655	47.331	47.779	48.034	48.128	48.068	47.833	47.366	46.661	45.787	44.849	43.972	43.221	42.585	42.007	41.418	40.817	40.291	39.981	40.048	40.574	41.499	42.661	43.875	44.977	45.88	46.592	47.168	47.624	47.908	47.942	47.635	46.963	45.971	44.751	43.427	42.104	40.853	39.733	38.805	38.131	37.781	37.831	38.311	39.178	40.312	41.537	42.684	43.647	44.426	45.074	45.675	46.287	46.906	47.491	47.977	48.33	48.562	48.719	48.848	48.985	49.16	49.4	49.731	50.197	50.839	51.692	52.717	53.807	54.808	55.566	56.005	56.139	56.072	55.917	55.75	55.593	55.404	55.128	54.743	54.255	53.713	53.195	52.78	52.515	52.408	52.437	52.563	52.766	53.032	53.362	53.738	54.103	54.373	54.463	54.316	53.923	53.328	52.599	51.798	50.974	50.176	49.429	48.776	48.252	47.904	47.8	48.03	48.65	49.694	51.148	52.95	54.99	57.086	58.997	60.504	61.44	61.729	61.416	60.649	59.612	58.48	57.371	56.321	55.325	54.356	53.379	52.404	51.462	50.556	49.701	48.944	48.341	47.992	48.037	48.594	49.692	51.229	52.997	54.736	56.215	57.314	58.047	58.519	58.872	59.19	59.478	59.652	59.615	59.271	58.558	57.45	55.959	54.153	52.156	50.181	48.509	47.396	46.967	47.169	47.812	48.625	49.391	50.025	50.568	51.138	51.831	52.644	53.494	54.223	54.683	54.796	54.568	54.063	53.386	52.628	51.845	51.107	50.922	50.479	49.976	49.361	48.596	47.703	46.766	45.909	45.279	44.968	44.98	45.235	45.607	45.974	46.271	46.49	46.664	46.795	46.836	46.709	46.349	45.719	44.846	43.847	42.857	41.967	41.214	40.585	40.047	39.623	39.401	39.469	39.871	40.562	41.406	42.231	42.891	43.349	43.714	44.206	45.062	46.401	48.169	50.162	52.072	53.652	54.795	55.531	56.027	56.47	56.978	57.555	58.125	58.583	58.884	59.051	59.143	59.226	59.295	59.247	58.932	58.215	57.059	55.573	54.016	52.681	51.788	51.453	51.61	52.067	52.587	52.921	52.897	52.465	51.696	50.76	49.891	49.301	49.112	49.316	49.733	50.084	50.095	49.572	48.477	46.914	45.107	43.298	41.672	40.354	39.407	38.887	38.867	39.402	40.531	42.228	44.359	46.739	49.16	51.412	53.334	54.792	55.696	56.018	55.798	55.177	54.358	53.551	52.931	52.553	52.326	52.083	51.668	51.02	50.202	49.393	48.832	48.68	48.995	49.736	50.734	51.791	52.731	53.454	53.941	54.201	54.281	54.262	54.192	54.1	53.962	53.712	53.255	52.49	51.344	49.8	47.981	46.113	44.483	43.354	42.921	43.224	44.142	45.45	46.892	48.265	49.476	50.564	51.646	52.853	54.242	55.763	57.251	58.48	59.21	59.286	58.701	57.588	56.21	54.856	53.796	53.186	53.012	53.142	53.395	53.618	53.721	53.697	53.604	53.474	53.265	52.889	52.239	51.28	50.08	48.812	47.688	46.897	46.548	46.623	47.026	47.62	48.287	48.9	49.34	49.524	49.381	48.904	48.163	47.314	46.556	46.049	45.875	46.007	46.314	46.67	46.99	47.263	47.505	47.748	47.993	48.191	48.29	48.25	48.092	47.902	47.804	47.884	48.169	48.633	49.185	49.709	50.105	50.31	50.33	50.225	50.083	49.96	49.86	49.784	49.68	49.493	49.199	48.847	48.54	48.361	48.327	48.383	48.393	48.225	47.851	47.343	46.841	47.114	47.047	46.989	46.809	46.408	45.783	45.073	44.513	44.36	44.771	45.729	47.052	48.492	49.843	50.972	51.845	52.473	52.848	52.93	52.701	52.205	51.579	51.01	50.678	50.668	50.931	51.308	51.614	51.705	51.507	51.041	50.391	49.638	48.854	48.119	47.526	47.158	47.099	47.388	47.984	48.797	49.74	50.716	51.667	52.546	53.339	54.008	54.489	54.742	54.778	54.647	54.419	54.149	53.86	53.538	53.184	52.81	52.443	52.163	52.093	52.324	52.899	53.793	54.894	56.002	56.88	57.316	57.213	56.615	55.723	54.83	54.192	53.966	54.182	54.738	55.467	56.19	56.781	57.181	57.357	57.283	56.945	56.408	55.837	55.447	55.43	55.889	56.768	57.854	58.853	59.51	59.715	59.543	59.184	58.841	58.635	58.585	58.657	58.778	58.867	58.885	58.812	58.618	58.278	57.794	57.224	56.67	56.242	56.012	55.961	56.003	56.045	56.012	55.854	55.567	55.174	54.694	54.126	53.476	52.782	52.111	51.559	51.228	51.122	51.155	51.199	51.113	50.825	50.374	49.882	49.499	49.32	49.358	49.571	49.886	50.251	50.674	51.204	51.914	52.862	53.994	55.167	56.175	56.781	56.789	56.115	54.818	53.072	51.115	49.204	47.546	46.256	45.374	44.876	44.721	44.9	45.426	46.332	47.608	49.168	50.857	52.47	53.802	54.719	55.132	55.016	54.423	53.438	52.201	50.922	49.849	49.21	49.144	49.673	50.668	51.874	52.988	53.742	53.987	53.698	52.976	52.002	50.963	50.017	49.296	48.868	48.741	48.91	49.36	50.035	50.855	51.722	52.525	53.19	53.702	54.097	54.419	54.681	54.844	54.807	54.471	53.768	52.727	51.493	50.3	49.376	48.851	48.762	49.054	49.611	50.285	50.943	51.497	51.878	52.053	52.047	51.941	51.866	51.971	52.36	53.049	53.959	54.923	55.725	56.185	56.18	55.641	54.58	53.09	51.282	49.278	47.746	45.832	44.285	43.187	42.564	42.4	42.63	43.134	43.797	44.521	45.252	45.997	46.805	47.772	48.977	50.424	52.03	53.626	54.995	55.938	56.344	56.223	55.677	54.879	54.022	53.291	52.802	52.598	52.651	52.89	53.219	53.532	53.752	53.834	53.81	53.773	53.827	54.047	54.464	55.049	55.709	56.316	56.77	57.009	56.996	56.723	56.218	55.521	54.665	53.736	52.849	52.128	51.668	51.52	51.673	52.038	52.489	52.892	53.143	53.189	53.051	52.801	52.518	52.295	52.199	52.239	52.381	52.569	52.753	52.896	52.976	52.995	52.966	52.879	52.729	52.546	52.379	52.267	52.224	52.236	52.251	52.191	51.987	51.63	51.196	50.825	50.632	50.702	51.025	51.482	51.916	52.172	52.136	51.794	51.2	50.446	49.654	48.933	48.354	47.948	47.713	47.617	47.617	47.675	47.787	47.984	48.288	48.716	49.288	50.009	50.83	51.694	52.542	53.287	53.867	54.242	54.387	54.292	53.947	53.376	52.611	51.68	50.632	49.53	48.459	47.512	46.794	46.407	46.425	46.899	47.812	49.066	50.507	51.934	53.145	53.987	54.361	54.248	53.729	52.928	51.984	51.009	50.064	49.175	48.345	47.58	46.925	46.457	46.258	46.39	46.86	47.61	48.532	49.502	50.38	51.041	51.4	51.419	51.127	50.633	50.089	49.653	49.458	49.561	49.931	50.473	51.048	51.531	51.849	51.982	51.97	51.888	51.797	51.747	51.771	51.86	51.95	51.94	51.709	51.194	50.389	49.365	48.265	47.256	46.475	46.013	45.893	46.073	46.474	47.016	47.615	48.2	48.708	49.074	49.228	49.105	48.668	47.938	47.021	46.078	45.282	44.746	44.493	44.478	44.592	44.715	44.777	44.77	44.752	44.817	45.015	45.332	45.728	46.177	46.675	47.278	48.06	49.059	50.226	51.406	52.366	52.847	52.657	51.749	50.237	48.362	46.454	44.842	44.317	43.879	43.946	44.325	44.772	45.102	45.244	45.223	45.097	44.949	44.864	44.887	45.03	45.291	45.672	46.172	46.761	47.399	48.023	48.543	48.852	48.883	48.644	48.189	47.578	46.888	46.18	45.478	44.789	44.132	43.546	43.095	42.844	42.823	43.018	43.39	43.899	44.465	44.991	45.402	45.63	45.595	45.264	44.661	43.851	42.912	41.94	41.044	40.28	39.657	39.206	39.053	39.343	40.168	41.528	43.286	45.19	46.947	48.313	49.167	49.561	49.674	49.708	49.796	49.96	50.124	50.168	49.97	49.459	48.661	47.675	46.649	45.754	45.11	44.755	44.655	44.729	44.855	44.897	44.776	44.526	44.243	44.03	43.966	44.08	44.373	44.832	45.437	46.157	46.934	47.674	48.237	48.487	48.332	47.777	46.942	46.025	45.234	44.715	44.482	44.454	44.497	44.478	44.304	43.962	43.499	42.991	42.511	42.11	41.818	41.654	41.622	41.721	41.966	42.393	43.007	43.8	44.717	45.669	46.543	47.228	47.667	47.83	47.702	47.301	46.661	45.801	44.721	43.444	42.013	40.51	39.062	37.837	36.97	36.544	36.614	37.178	38.191	39.608	41.381	43.458	45.748	48.144	50.506	52.631	54.332	55.483	56.036	56.025	55.542	54.694	53.549	52.151	50.528	48.716	46.8	44.924	43.276	42.058	41.453	41.546	42.307	43.587	45.135	46.693	48.025	48.951	49.37	49.265	48.709	47.83	46.762	45.633	44.534	43.479	42.446	41.428	40.431	39.512	38.809	38.498	38.707	39.47	40.702	42.192	43.637	44.726	45.233	45.097	44.424	43.451	42.44	41.599	41.054	40.818	40.802	40.88	40.963	41.038	41.163	41.405	41.786	42.285	42.871	43.52	44.222	44.986	45.772	46.49	47.004	47.15	46.82	46.02	44.888	43.627	42.403	41.342	40.5	39.879	39.481	39.305	39.365	39.698	40.336	41.267	42.667	43.886	45.15	46.331	47.304	47.978	48.257	48.072	47.43	46.424	45.182	43.864	42.669	41.742	41.118	40.773	40.656	40.716	40.944	41.406	42.211	43.476	45.237	47.384	49.655	51.701	53.22	54.006	53.969	53.125	51.588	49.529	47.109	44.488	41.856	39.408	37.294	35.617	34.43	33.712	33.397	33.446	33.864	34.678	35.901	37.537	39.551	41.812	44.087	46.113	47.678	48.617	48.854	48.447	47.569	46.47	45.414	44.602	44.108	43.908	43.916	44.02	44.121	44.18	44.2	44.189	44.117	43.936	43.589	43	42.12	40.952	39.549	37.98	36.309	34.646	33.126	31.913	31.24	31.346	32.405	34.439	37.271	40.576	43.977	47.129	49.81	51.94	53.542	54.69	55.426	55.748	55.659	55.198	54.453	53.524	52.552	51.669	50.909	50.269	49.806	49.643	49.901	50.657	51.912	53.518	55.168	56.503	57.256	57.316	56.762	55.816	54.748	53.759	52.885	52.029	51.054	49.868	48.533	47.249	46.278	45.819	45.942	46.549	47.41	48.287	48.988	49.399	49.461	49.143	48.416	47.27	45.772	44.135	42.722	41.926	42.045	43.19	45.218	47.772	50.369	52.528	53.896	54.295	53.739	52.411	50.591	48.601	46.702	45.04	43.663	42.554	41.671	40.989	40.517	40.307	40.392	40.756	41.367	42.189	43.176	44.272	45.418	46.577	47.681	48.641	49.404	49.973	50.405	50.801	51.223	51.681	52.106	52.385	52.402	52.102	51.497	50.646	49.649	48.609	47.59	46.637	45.767	44.996	44.348	43.852	43.538	43.451	43.628	44.123	45	46.314	48.094	50.296	52.748	55.179	57.298	58.86	59.718	59.863	59.416	58.546	57.443	56.307	55.301	54.551	54.114	53.978	54.069	54.247	54.353	54.253	53.882	53.271	52.536	51.803	51.144	50.585	50.123	49.747	49.476	49.37	49.478	49.797	50.246	50.687	51.385	51.184	50.776	50.355	50.137	50.246	50.691	51.374	52.105	52.632	52.797	52.602	52.157	51.631	51.192	50.935	50.833	50.739	50.524	50.125	49.535	48.821	48.106	47.512	47.111	46.902	46.835	46.869	46.967	47.074	47.124	47.063	46.915	46.759	46.663	46.701	46.961	47.466	48.13	48.791	49.324	49.628	49.653	49.447	49.111	48.712	48.264	47.78	47.317	46.903	46.531	46.192	45.889	45.591	45.256	44.846	44.359	43.854	43.392	43.025	42.797	42.745	42.882	43.183	43.629	44.232	44.973	45.806	46.657	47.453	48.1	48.489	48.574	48.405	48.1	47.744	47.422	47.196	47.065	46.976	46.904	46.905	47.09	47.547	48.277	49.179	50.07	50.744	51.055	50.946	50.464	49.74	48.894	48.015	47.156	46.33	45.528	44.781	44.21	43.923	43.925	44.173	44.623	45.188	45.728	46.127	46.343	46.409	46.365	46.268	46.205	46.27	46.537	47.024	47.663	48.325	48.865	49.142	49.041	48.527	47.66	46.572	45.431	44.443	43.793	43.543	43.676	44.118	44.727	45.304	45.671	45.789	45.738	45.601	45.462	45.455	45.7	46.246	47.071	48.103	49.212	50.235	51.013	51.429	51.408	50.995	50.326	49.566	48.903	48.476	48.356	48.536	48.962	49.586	50.299	50.943	51.413	51.625	51.429	50.655	49.278	47.447	45.402	43.42	41.809	40.839	40.601	40.985	41.74	42.583	43.269	43.673	43.801	43.708	43.477	43.214	42.99	42.858	42.883	43.109	43.524	44.078	44.742	45.464	46.114	46.634	47.064	47.385	47.481	47.277	46.829	46.2	45.414	44.554	43.752	43.073	42.48	41.944	41.462	40.999	40.542	40.135	39.843	39.686	39.683	39.856	40.201	40.674	41.148	41.435	41.388	40.985	40.339	39.584	38.907	38.574	38.772	39.45	40.418	41.54	42.665	43.559	44.057	44.113	43.731	42.918	41.789	40.569	39.456	38.591	38.095	38.043	38.379	38.953	39.802	40.029	40.101	40.006	39.775	39.505	39.336	39.334	39.437	39.554	39.686	39.866	40.073	40.289	40.56	40.924	41.323	41.646	41.814	41.769	41.434	40.812	39.979	38.985	37.845	36.633	35.49	34.501	33.677	33.079	32.814	32.942	33.44	34.264	35.378	36.743	38.3	39.923	41.445	42.776	43.947	44.966	45.799	46.475	47.093	47.701	48.238	48.644	48.868	48.823	48.47	47.89	47.203	46.449	45.645	44.875	44.178	43.511	42.901	42.5	42.499	42.982	43.894	45.069	46.29	47.329	48.011	48.249	48.103	47.812	47.594	47.496	47.692	47.545	47.332	47.022	46.69	46.423	46.276	46.3	46.504	46.809	47.096	47.245	47.163	46.796	46.198	45.486	44.74	44.01	43.369	42.852	42.399	41.976	41.641	41.486	41.617	42.154	43.166	44.545	46.018	47.32	48.255	48.686	48.648	48.368	48.135	48.132	48.438	49.029	49.772	50.467	50.929	51.059	50.825	50.28	49.556	48.768	47.973	47.21	46.502	45.831	45.177	44.593	44.175	43.999	44.096	44.424	44.846	45.151	45.22	45.046	44.654	44.091	43.466	42.882	42.359	41.898	41.555	41.404	41.473	41.741	42.132	42.511	42.71	42.632	42.262	41.643	40.894	40.217	39.782	39.664	39.87	40.367	41.068	41.834	42.538	43.09	43.409	43.447	43.206	42.661	41.749	40.471	38.915	37.217	35.55	34.127	33.13	32.62	32.546	32.851	33.503	34.525	36.003	38.005	40.478	43.211	45.913	48.233	49.858	50.641	50.634	50.012	48.995	47.769	46.428	45.022	43.568	42.131	40.854	39.87	39.29	39.184	39.519	40.147	40.858	41.465	41.824	41.843	41.536	40.987	40.31	39.594	38.904	38.288	37.742	37.238	36.778	36.385	36.081	35.934	36.015	36.338	36.885	37.595	38.349	39.005	39.469	39.719	39.748	39.571	39.252	38.839	38.337	37.725	37.02	36.289	35.601	35.065	34.797	34.843	35.175	35.73	36.427	37.182	37.931	38.712	38.795	38.687	38.407	37.958	37.396	36.83	36.34	35.921	35.522	35.104	34.666	34.218	33.796	33.527	33.539	33.877	34.543	35.524	36.757	38.141	39.606	41.101	42.529	43.769	44.734	45.407	45.8	45.921	45.803	45.52	45.113	44.549	43.759	42.698	41.423	40.106	38.912	37.982	37.45	37.362	37.649	38.149	38.691	39.131	39.379	39.415	39.291	39.1	38.922	38.852	38.977	39.357	39.974	40.769	41.644	42.395	42.775	42.595	41.783	40.426	38.726	36.946	35.355	34.176	33.558	33.522	34	34.899	36.094	37.419	38.672	39.686	40.371	40.71	40.748	40.641	40.571	40.619	40.758	40.893	40.9	40.679	40.223	39.652	39.153	38.879	38.904	39.231	39.801	40.499	41.21	41.847	42.344	42.637	42.659	42.355	41.734	40.896	39.992	39.165	38.518	38.071	37.718	37.282	36.624	35.7	34.547	33.288	32.139	31.31	30.913	30.98	31.53	32.536	33.909	35.522	37.238	38.885	40.244	41.107	41.337	40.898	39.902	38.56	37.102	35.763	34.736	34.126	33.934	34.075	34.412	34.804	35.123	35.278	35.238	34.998	34.581	34.038	33.419	32.738	31.99	31.207	30.487	29.964	29.788	30.111	31.02	32.451	34.18	35.888	37.243	37.997	38.04	37.41	36.252	34.82	33.372	32.064	30.947	30.011	29.214	28.519	27.937	27.552	27.514	27.941	28.878	30.291	32.019	33.824	35.462	36.743	37.549	37.835	37.646	37.107	36.354	35.525	34.726	34.03	33.473	33.046	32.706	32.447	32.303	32.334	32.579	33.011	33.565	34.141	34.581	34.742	34.596	34.212	33.706	33.207	32.86	32.721	32.77	32.949	33.173	33.404	33.616	33.778	33.88	33.901	33.768	33.426	32.879	32.178	31.409	30.682	30.058	29.534	29.057	28.567	28.061	27.625	27.427	27.606	28.193	29.107	30.175	31.196	31.984	32.485	32.785	33.015	33.396	33.788	34.42	35.253	36.176	37.076	37.884	38.536	38.928	39.007	38.768	38.245	37.533	36.826	36.33	36.119	36.131	36.255	36.322	36.141	35.57	34.584	33.273	31.835	30.491	29.395	28.634	28.263	28.29	28.626	29.138	29.717	30.278	30.703	30.884	30.804	30.512	30.106	29.729	29.568	29.775	30.405	31.433	32.78	34.246	35.563	36.493	36.901	36.743	36.046	34.954	33.702	32.532	31.643	31.145	31.042	31.281	31.766	32.392	33.068	33.774	34.577	35.499	36.462	37.335	37.958	38.12	37.678	36.658	35.23	33.606	32.028	30.74	29.881	29.427	29.293	29.386	29.589	29.753	29.78	29.637	29.322	28.87	28.355	27.875	27.553	27.511	27.852	28.624	29.83	31.415	33.26	35.184	37.052	38.785	40.361	41.79	43.069	44.153	44.908	45.149	44.759	43.731	42.157	40.219	38.144	36.133	34.274	32.588	31.111	29.878	28.914	28.259	27.914	27.835	27.985	28.349	28.943	29.78	30.855	32.1	33.326	34.321	34.938	35.12	34.901	34.4	33.769	33.085	32.32	31.434	30.439	29.359	28.249	27.234	26.44	25.925	25.679	25.669	25.892	26.384	27.196	28.345	29.801	31.459	33.153	34.703	35.938	36.74	37.055	36.865	36.193	35.107	33.745	32.282	30.901	29.772	28.968	28.429	28.045	27.695	27.291	26.809	26.343	26.072	26.162	26.659	27.5	28.575	29.727	30.806	31.743	32.559	33.325	34.131	35.013	35.901	36.662	37.134	37.177	36.735	35.88	34.753	33.535	32.365	31.314	30.378	29.464	28.474	27.364	26.123	24.768	23.399	22.183	21.319	20.97	21.232	22.157	23.744	25.905	28.489	31.302	34.095	36.607	38.615	39.96	40.591	40.612	40.234	39.662	39.035	38.37	37.586	36.556	35.197	33.556	31.795	30.142	28.834	28.007	27.631	27.567	27.687	27.903	28.179	28.546	29.113	30.334	31.312	32.571	34.049	35.694	37.404	38.996	40.295	41.229	41.772	41.896	41.613	41.014	40.187	39.192	38.128	37.085	36.106	35.189	34.354	33.632	32.987	32.352	31.747	31.241	30.869	30.64	30.609	30.801	31.179	31.671	32.19	32.661	33.084	33.505	33.955	34.448	35.049	35.779	36.544	37.173	37.533	37.541	37.118	36.279	35.127	33.748	32.204	30.571	28.953	27.435	26.069	24.931	24.116	23.668	23.55	23.698	24.067	24.617	25.36	26.312	27.489	28.898	30.534	32.331	34.167	35.967	37.698	39.311	40.735	41.913	42.817	43.388	43.57	43.382	42.84	41.917	40.595	38.943	37.078	35.133	33.311	31.871	31.032	30.861	31.272	32.105	33.127	34.091	34.778	35.088	35.043	34.755	34.392	34.081	33.892	33.852	33.908	33.94	33.838	33.559	33.138	32.656	32.268	32.151	32.385	32.923	33.65	34.404	34.957	35.159	34.999	34.606	34.154	33.791	33.627	33.661	33.778	33.816	33.627	33.15	32.416	31.527	30.574	29.629	28.778	28.131	27.762	27.712	28.007	28.593	29.319	30.004	30.526	30.851	31.038	31.27	31.818	32.852	34.35	36.15	37.991	39.527	40.408	40.397	39.415	37.517	34.851	31.67	28.254	24.931	22.008	19.742	18.334	17.912	18.513	20.062	22.396	25.314	28.599	31.989	35.227	38.096	40.387	41.92	42.663	42.729	42.303	41.599	40.846	40.225	39.809	39.544	39.297	38.981	38.554	38.024	37.448	36.87	36.275	35.612	34.829	33.884	32.817	31.72	30.702	29.874	29.351	29.233	29.59	30.44	31.751	33.469	35.489	37.67	39.889	42	43.809	45.148	45.92	46.098	45.731	44.966	44.024	43.108	42.344	41.757	41.295	40.833	40.207	39.29	38.04	36.512	34.847	33.235	31.835	30.768	30.121	29.902	30.023	30.383	30.92	31.625	32.541	33.767	35.393	37.44	39.84	42.485	45.267	48.249	50.66	53.007	55.077	56.626	57.521	57.683	57.045	55.642	53.619	51.147	48.409	45.62	42.979	40.603	38.521	36.77	35.368	34.253	33.321	32.52	31.854	31.32	30.946	30.824	31.05	31.716	32.874	34.494	36.463	38.638	40.865	42.967	44.78	46.208	47.189	47.605	47.326	46.321	44.645	42.431	39.91	37.371	35.044	33.003	31.272	29.882	28.82	28.05	27.606	27.584	28.038	28.94	30.225	31.832	33.694	35.721	37.786	39.698	41.246	42.219	42.421	41.733	40.224	38.205	36.139	34.52	33.8	34.224	35.708	37.862	40.138	41.959	42.907	42.889	42.197	41.313	40.686	40.627	41.227	42.311	43.496	44.408	44.844	44.806	44.417	43.888	43.433	43.172	43.134	43.252	43.366	43.332	43.092	42.671	42.11	41.482	40.873	40.312	39.776	39.253	38.757	38.314	37.96	37.788	37.875	38.2	38.659	39.15	39.559	39.782	39.792	39.644	39.465	39.372	39.403	39.552	39.792	40.114	40.537	41.114	41.902	42.948	44.239	45.647	46.985	48.055	48.699	48.849	48.559	47.972	47.241	46.46	45.694	45	44.388	43.845	43.387	43.028	42.708	42.312	41.734	40.935	39.946	38.889	37.971	37.417	37.428	38.128	39.548	41.598	44.087	46.786	49.435	51.756	53.504	54.485	54.611	53.939	52.654	51.018	49.265	47.55	45.929	44.368	42.726	40.877	38.799	36.59	34.461	32.678	31.534	31.291	32.081	33.883	36.549	39.81	43.334	46.785	49.876	52.384	54.218	55.398	55.988	56.073	55.727	54.993	53.893	52.504	50.951	49.365	47.844	46.463	45.262	44.201	43.244	42.398	41.725	41.311	41.295	41.807	42.904	44.512	46.445	48.44	50.214	51.524	52.21	52.206	51.545	50.33	48.682	46.716	44.534	42.243	39.97	37.882	36.19	35.06	34.572	34.664	35.158	35.842	36.545	37.208	37.933	38.941	40.472	42.663	45.846	48.668	51.358	53.492	54.795	55.165	54.708	53.693	52.373	50.872	49.227	47.472	45.654	43.819	42.145	40.838	39.967	39.457	39.099	38.657	37.967	37.054	36.21	35.862	36.324	37.633	39.527	41.481	42.92	43.398	42.724	41.033	38.717	36.282	34.173	32.665	31.886	31.827	32.407	33.485	34.926	36.639	38.503	40.419	42.368	44.312	46.148	47.764	49.067	49.946	50.306	50.131	49.535	48.685	47.711	46.747	45.936	45.33	44.927	44.699	44.609	44.673	44.936	45.418	46.096	46.91	47.759	48.491	48.96	49.101	48.948	48.599	48.179	47.816	47.543	47.284	46.937	46.439	45.758	44.898	43.963	43.115	42.483	42.131	42.093	42.397	43.028	43.906	44.944	46.034	47.04	47.867	48.459	48.805	48.937	48.906	48.759	48.502	48.069	47.398	46.452	45.215	43.738	42.116	40.424	38.709	37.016	35.384	33.849	32.436	31.19	30.162	29.369	28.807	28.523	28.645	29.252	30.354	31.897	33.716	35.575	37.272	38.683	39.783	40.653	41.452	42.308	43.239	44.132	44.829	45.205	45.234	45.07	44.953	45.088	45.588	46.384	47.178	47.537	47.089	45.709	43.566	41.109	38.937	37.584	37.292	37.964	39.213	40.502	41.331	41.384	40.624	39.232	37.533	35.912	34.714	34.165	34.354	35.262	36.798	38.82	41.159	43.606	45.898	47.771	49.031	49.576	49.416	48.703	47.688	46.648	45.756	45.009	44.315	43.557	42.71	41.909	41.414	41.477	42.256	43.717	45.624	47.631	49.419	50.833	51.895	52.731	53.481	54.209	54.87	55.3	55.312	54.769	53.631	51.991	50.055	48.05	46.192	44.675	43.623	43.069	42.928	43.038	43.223	43.327	43.283	43.129	42.984	43.014	43.357	44.091	45.209	46.602	48.129	49.627	50.906	51.773	52.071	51.712	50.69	49.103	47.12	45.087	43.248	41.879	41.101	40.889	41.123	41.634	42.192	42.592	42.761	42.777	42.786	42.98	43.587	44.72	46.288	48.052	49.694	50.934	51.607	51.712	51.378	50.786	50.104	49.422	48.718	47.876	46.791	45.457	43.958	42.47	41.231	40.425	40.069	40.042	40.152	40.193	40.041	39.73	39.453	39.413	39.724	40.421	41.456	42.69	43.956	45.126	46.119	46.889	47.397	47.614	47.554	47.283	46.88	46.391	45.781	44.962	43.825	42.31	40.453	38.431	36.511	34.946	33.914	33.535	33.859	34.874	36.543	38.835	41.665	44.828	48.051	51.093	53.769	55.947	57.599	58.795	59.607	60.051	60.12	59.798	59.095	58.086	56.939	55.85	54.968	54.382	54.069	53.902	53.699	53.308	52.663	51.817	50.939	50.246	49.895	49.911	50.226	50.702	51.131	51.314	51.187	50.788	50.219	49.587	48.99	48.492	48.145	48.003	48.109	48.478	49.079	49.832	50.6	51.222	51.544	51.518	51.196	50.683	50.147	49.73	49.499	49.472	49.597	49.765	49.868	49.848	49.705	49.457	49.11	48.667	48.182	47.743	47.442	47.369	47.625	48.258	49.216	50.391	51.631	52.806	53.839	54.677	55.314	55.702	55.794	55.575	55.062	54.295	53.367	52.422	51.594	50.965	50.545	50.281	50.09	49.898	49.67	49.367	48.974	48.516	48.023	47.523	47.08	46.798	46.789	47.125	47.835	48.895	50.228	51.659	52.962	53.886	54.166	53.616	52.212	50.102	47.579	45.031	42.878	41.452	40.861	40.991	41.584	42.306	42.906	43.277	43.441	43.496	43.562	43.739	44.048	44.443	44.897	45.381	45.883	46.414	46.994	47.612	48.225	48.779	49.224	49.5	49.589	49.554	49.49	49.788	50.528	51.211	51.804	52.245	52.493	52.539	52.405	52.138	51.803	51.482	51.248	51.157	51.221	51.349	51.386	51.152	50.461	49.226	47.542	45.686	44.012	42.846	42.364	42.553	43.237	44.14	45.045	45.826	46.442	46.917	47.3	47.592	47.737	47.709	47.496	47.102	46.538	45.827	45.017	44.187	43.418	42.79	42.339	42.087	41.996	41.961	41.863	41.581	41.082	40.37	39.509	38.611	37.808	37.226	36.971	37.095	37.596	38.385	39.316	40.287	41.23	42.111	42.927	43.68	44.31	44.647	44.447	43.545	41.902	39.637	37.059	34.552	32.469	31.027	30.286	30.123	30.33	30.699	31.113	31.521	31.901	32.283	32.725	33.313	34.139	35.284	36.751	38.427	40.121	41.547	42.391	42.42	41.582	40.07	38.214	36.404	34.993	34.212	34.105	34.548	35.341	36.261	37.087	37.644	37.786	37.424	36.568	35.331	33.937	32.652	31.719	31.282	31.397	32.001	32.967	34.137	35.371	36.595	37.774	38.869	39.809	40.518	40.916	40.916	40.467	39.559	38.256	36.69	35.068	33.642	32.65	32.223	32.374	32.995	33.934	35.016	36.121	37.229	38.361	39.534	40.756	42.002	43.205	44.275	45.116	45.659	45.858	45.709	45.291	44.705	44.056	43.475	43.066	42.881	42.907	43.071	43.257	43.305	43.073	42.493	41.55	40.316	38.965	37.719	36.763	36.212	36.105	36.41	37.026	37.813	38.637	39.394	40.054	40.665	41.331	42.156	43.184	44.387	45.633	46.715	47.447	47.765	47.719	47.471	47.186	46.927	46.636	46.152	45.317	44.076	42.548	41.024	39.878	39.428	39.787	41.208	43.122	44.921	46.306	47.076	47.188	46.706	45.759	44.543	43.247	42.055	41.108	40.498	40.254	40.306	40.508	40.672	40.661	40.44	40.103	39.844	39.875	40.383	41.451	43.043	45.04	47.253	49.427	51.267	52.522	53.023	52.69	51.606	50.008	48.229	46.558	45.124	43.892	42.751	41.585	40.335	39.069	37.949	37.133	36.69	36.589	36.689	36.796	36.77	36.576	36.244	35.846	35.481	35.249	35.272	35.659	36.488	37.807	39.584	41.702	43.963	46.073	47.76	48.819	49.091	48.494	47.016	44.767	41.943	38.823	35.745	33.042	31.002	29.82	29.552	30.121	31.372	33.117	35.233	37.632	40.217	42.838	45.268	47.237	48.489	48.866	48.372	47.184	45.594	43.956	42.506	41.322	40.374	39.546	38.723	37.816	36.824	35.808	34.829	33.919	33.105	32.417	31.937	31.79	32.127	33.01	34.336	35.899	37.465	38.806	39.762	40.308	40.552	40.7	40.965	41.539	42.552	44.048	45.998	48.252	50.541	52.513	53.806	54.133	53.298	51.279	48.259	44.568	40.635	36.957	33.979	32.021	31.239	31.608	32.925	34.858	37.094	39.414	41.725	44.004	46.231	48.336	50.187	51.593	52.397	52.548	52.1	51.191	49.98	48.608	47.164	45.7	44.271	42.956	41.848	41.031	40.543	40.368	40.443	40.67	40.943	41.176	41.38	41.677	42.234	43.183	44.627	46.555	48.822	51.202	53.478	55.455	56.965	57.906	58.226	57.883	56.858	55.239	53.224	51.054	48.953	47.053	45.351	43.717	41.976	40.061	38.063	36.24	34.937	34.442	34.891	36.212	38.184	40.494	42.841	45.022	46.978	48.744	50.384	51.953	53.475	54.918	56.178	57.144	57.724	57.803	57.283	56.116	54.314	51.932	49.104	46.076	43.146	40.567	38.499	36.983	35.947	35.248	34.76	34.43	34.313	34.561	34.978	35.705	37.022	38.913	41.255	43.88	46.622	49.314	51.773	53.783	55.146	55.685	55.29	53.965	51.872	49.308	46.611	44.079	41.911	40.171	38.785	37.587	36.405	35.156	33.897	32.794	32.086	32.001	32.626	33.876	35.551	37.412	39.223	40.785	41.992	42.807	43.196	43.124	42.576	41.587	40.25	38.727	37.218	35.923	35	34.55	34.557	34.916	35.461	36.041	36.528	36.87	37.116	37.397	37.837	38.538	39.55	40.801	42.129	43.364	44.403	45.164	45.583	45.649	45.392	44.88	44.167	43.317	42.362	41.309	40.171	39.013	37.925	37.041	36.53	36.528	37.065	38.095	39.505	41.158	42.926	44.683	46.269	47.462	48.031	47.778	46.564	44.366	41.333	37.829	34.325	31.303	29.202	28.314	28.732	30.332	32.804	35.724	38.654	41.198	43.085	44.203	44.529	44.127	43.121	41.66	39.877	37.872	35.742	33.556	31.368	29.246	27.301	25.705	24.665	24.364	24.916	26.287	28.297	30.678	33.076	35.141	36.651	37.528	37.872	37.965	38.158	38.71	39.68	40.902	42.044	42.676	42.433	41.144	38.926	36.118	33.157	30.468	28.363	27	26.428	26.64	27.577	29.144	31.174	33.417	35.545	37.242	38.32	38.788	38.816	38.675	38.638	38.869	39.383	40.077	40.802	41.374	41.672	41.685	41.45	40.98	40.304	39.497	38.642	37.801	37.032	36.401	35.98	35.816	35.909	36.222	36.653	37.093	37.465	37.765	38.056	38.459	39.092	39.957	40.91	41.666	41.896	41.38	40.108	38.282	36.252	34.381	32.947	32.05	31.586	31.338	31.151	30.991	30.92	31.076	31.607	32.607	34.043	35.762	37.601	39.435	41.219	42.986	44.795	46.628	48.337	49.7	50.503	50.603	49.981	48.767	47.211	45.586	44.108	42.892	41.972	41.339	40.976	40.847	40.879	41.011	41.226	41.504	41.838	42.287	42.935	43.823	44.914	46.104	47.245	48.15	48.669	48.754	48.407	47.652	46.559	45.262	44.328	42.632	41.088	39.729	38.531	37.483	36.58	35.814	35.229	34.89	34.86	35.197	35.934	37.087	38.603	40.38	42.299	44.213	45.944	47.336	48.309	48.839	48.956	48.727	48.216	47.46	46.465	45.227	43.743	42.048	40.219	38.385	36.684	35.189	33.928	32.923	32.172	31.658	31.364	31.304	31.507	32.014	32.879	34.115	35.677	37.459	39.348	41.205	42.868	44.25	45.369	46.302	47.144	47.953	48.692	49.222	49.36	48.945	47.912	46.34	44.449	42.511	40.733	39.219	37.975	36.969	36.157	35.52	35.095	34.922	35.016	35.346	35.833	36.357	36.849	37.349	37.976	38.813	39.851	41	42.103	42.941	43.311	43.113	42.376	41.252	39.955	38.68	37.528	36.527	35.638	34.781	33.897	32.967	32.065	31.325	30.939	31.083	31.876	33.327	35.329	37.661	39.993	42.011	43.539	44.543	45.089	45.291	45.299	45.236	45.14	44.985	44.735	44.378	43.911	43.362	42.805	42.283	41.806	41.378	41.017	40.715	40.433	40.131	39.77	39.311	38.72	38.014	37.225	36.407	35.629	34.895	34.158	33.324	32.319	31.15	29.919	28.825	28.115	28.006	28.62	29.954	31.864	34.108	36.425	38.551	40.262	41.389	41.868	41.77	41.239	40.454	39.579	38.73	37.965	37.234	36.466	35.597	34.608	33.563	32.577	31.744	31.12	30.755	30.668	30.833	31.165	31.557	31.916	32.155	32.217	32.102	31.87	31.607	31.42	31.359	31.359	31.306	31.119	30.779	30.347	29.963	29.809	30.028	30.625	31.46	32.324	33.042	33.54	33.892	34.269	34.817	35.613	36.684	37.948	39.227	40.352	41.199	41.73	41.937	41.83	41.454	40.878	40.2	39.544	38.992	38.58	38.374	38.435	38.775	39.33	39.981	40.572	40.93	40.911	40.439	39.526	38.49	37.846	37.358	37.097	37.074	37.296	37.7	38.169	38.629	39.069	39.488	39.898	40.342	40.841	41.367	41.868	42.289	42.587	42.696	42.584	42.254	41.716	40.986	40.057	38.91	37.554	36.091	34.654	33.352	32.274	31.529	31.168	31.108	31.234	31.504	31.901	32.406	33.017	33.745	34.544	35.267	35.771	35.973	35.848	35.471	35.045	34.843	35.064	35.756	36.84	38.128	39.324	40.15	40.384	39.955	39.019	37.865	36.764	35.897	35.402	35.352	35.697	36.318	37.142	38.144	39.256	40.403	41.554	42.724	43.898	45.051	46.185	47.195	47.879	48.056	47.614	46.525	44.811	42.589	40.083	37.539	35.15	33.039	31.274	29.905	28.98	28.479	28.296	28.367	28.722	29.398	30.371	31.611	33.08	34.617	35.994	37.035	37.657	37.832	37.585	37.023	36.269	35.357	34.322	33.318	32.556	32.163	32.152	32.49	33.076	33.715	34.184	34.314	34.102	33.735	33.484	33.539	34.043	35.07	36.617	38.544	40.387	41.767	42.594	42.863	42.47	41.376	39.741	37.79	35.719	33.72	31.935	30.507	29.597	29.252	29.321	29.64	30.232	31.123	32.134	33.076	34.017	35.055	36.167	37.398	38.854	40.436	41.83	42.815	43.291	43.072	42.018	40.323	38.361	36.381	34.503	32.9	31.753	31.102	30.805	30.64	30.366	29.809	28.929	27.744	26.381	25.174	24.53	24.611	25.337	26.638	28.453	30.564	32.714	34.765	36.543	37.73	38.122	37.779	36.795	35.226	33.333	31.617	30.393	29.664	29.366	29.448	29.755	30.059	30.218	30.215	30.16	30.213	30.463	30.898	31.475	32.203	33.038	33.862	34.659	35.514	36.421	37.248	37.896	38.266	38.156	37.629	37.067	36.189	35.067	33.841	32.82	32.243	32.046	32.032	32.12	32.26	32.331	32.297	32.257	32.328	32.532	32.783	32.941	32.884	32.641	32.365	32.213	32.26	32.513	32.847	33.021	32.842	32.259	31.271	29.947	28.487	27.108	25.846	24.671	23.708	23.131	22.931	22.943	23.06	23.232	23.369	23.447	23.596	23.992	24.727	25.78	27.052	28.379	29.587	30.596	31.435	32.136	32.723	33.238	33.705	34.118	34.455	34.66	34.638	34.316	33.663	32.632	31.169	29.405	27.67	26.286	25.45	25.297	25.936	27.298	29.131	31.133	33.035	34.604	35.702	36.324	36.55	36.459	36.166	35.806	35.443	35.032	34.486	33.74	32.754	31.578	30.318	29.102	28.05	27.282	26.832	26.562	26.338	26.131	25.982	25.929	26.042	26.494	27.429	28.84	30.651	32.731	34.883	36.847	38.374	39.258	39.326	38.558	37.115	35.299	33.408	31.686	30.313	29.377	28.874	28.71	28.787	29.056	29.53	30.261	31.235	32.377	33.603	34.804	35.821	36.479	36.699	36.499	35.885	34.854	33.455	31.838	30.193	28.769	27.879	27.76	28.471	29.889	31.736	33.614	35.124	36.044	36.37	36.273	35.987	35.708	35.505	35.329	35.072	34.642	34.044	33.4	32.921	32.779	32.984	33.4	33.79	33.897	33.588	32.951	32.235	31.725	31.595	31.842	32.307	32.752	32.987	33.014	33.004	33.153	33.594	34.353	35.35	36.425	37.446	38.337	39.098	39.762	40.343	40.794	41.01	40.878	40.349	39.451	38.211	36.676	34.923	33.044	31.152	29.381	27.872	26.754	26.128	26.003	26.312	26.902	27.601	28.298	28.953	29.581	30.283	31.185	32.373	33.832	35.467	37.14	38.689	40.021	41.113	41.962	42.559	42.898	42.948	42.624	41.856	40.693	39.284	38.306	36.786	35.759	35.379	35.611	36.249	37.009	37.634	37.956	37.955	37.779	37.627	37.631	37.787	37.956	37.959	37.65	36.985	36.054	35.014	34.021	33.168	32.482	31.953	31.618	31.618	32.142	33.35	35.304	37.902	40.847	43.74	46.2	47.913	48.678	48.476	47.445	45.81	43.804	41.661	39.589	37.728	36.173	34.989	34.192	33.719	33.426	33.132	32.667	31.958	31.108	30.378	30.14	30.778	32.535	35.391	39.049	43.031	46.754	49.66	51.366	51.765	51.001	49.392	47.323	45.196	43.268	41.583	40.06	38.594	37.079	35.475	33.881	32.492	31.504	31.045	31.179	31.91	33.167	34.827	36.758	38.808	40.755	42.379	43.494	43.984	43.848	43.224	42.305	41.289	40.32	39.433	38.571	37.644	36.628	35.566	34.554	33.71	33.13	32.866	32.872	33.107	33.57	34.272	35.201	36.327	37.556	38.727	39.684	40.352	40.767	41.018	41.213	41.439	41.722	41.979	42.117	42.066	41.8	41.352	40.849	40.449	40.294	40.496	41.08	41.961	42.924	43.739	44.218	44.249	43.83	43.068	42.122	41.124	40.165	39.293	38.529	37.868	37.325	36.9	36.576	36.317	36.086	35.856	35.626	35.403	35.238	35.168	35.22	35.438	35.861	36.472	37.165	37.773	38.09	37.915	37.132	35.795	34.087	32.262	30.632	29.456	28.838	28.731	28.997	29.456	29.919	30.259	30.478	30.669	30.975	31.531	32.418	33.61	34.994	36.421	37.724	38.763	39.458	39.788	39.743	39.321	38.559	37.533	36.373	35.233	34.264	33.562	33.136	32.922	32.864	32.933	33.136	33.553	34.302	35.423	36.876	38.567	40.371	42.164	43.833	45.311	46.552	47.474	48.007	48.122	47.813	47.1	46.067	44.847	43.537	42.178	40.793	39.402	38.031	36.733	35.573	34.811	34.485	34.491	34.789	35.311	35.959	36.665	37.399	38.156	38.961	39.832	40.78	41.753	42.664	43.474	44.171	44.765	45.259	45.614	45.751	45.558	44.964	43.985	42.7	41.228	39.696	38.186	36.69	35.153	33.573	32.055	30.751	29.796	29.289	29.242	29.564	30.108	30.728	31.342	31.923	32.524	33.252	34.152	35.226	36.413	37.584	38.54	39.087	39.111	38.602	37.676	36.575	35.586	34.928	34.704	34.915	35.401	35.909	36.203	36.111	35.536	34.474	32.993	31.251	29.468	27.902	26.799	26.336	26.568	27.439	28.789	30.402	32.085	33.72	35.241	36.609	37.775	38.683	39.254	39.435	39.245	38.766	38.111	37.396	36.686	36.014	35.324	34.562	33.779	33.129	32.799	32.941	33.648	34.894	36.529	38.37	40.254	42.064	43.72	45.193	46.479	47.561	48.386	48.879	48.99	48.716	48.113	47.295	46.37	45.438	44.566	43.753	42.953	42.119	41.203	40.148	38.954	37.693	36.464	35.334	34.294	33.308	32.314	31.261	30.222	29.434	29.21	29.843	31.509	34.212	37.72	41.586	45.258	48.215	50.052	50.561	49.743	47.769	44.921	41.557	38.065	34.781	31.955	29.762	28.266	27.405	27.06	27.082	27.329	27.719	28.266	29.099	30.322	31.98	34.041	36.352	38.674	40.768	42.469	43.742	44.588	45.053	45.215	45.123	44.792	44.221	43.415	42.368	41.062	39.481	37.62	35.503	33.208	30.876	28.677	26.798	25.394	24.557	24.338	24.715	25.622	26.965	28.561	30.22	31.795	33.178	34.349	35.347	36.208	36.908	37.395	37.612	37.523	37.149	36.582	35.94	35.311	34.698	34.058	33.327	32.452	31.46	30.899	30.615	30.526	30.666	30.931	31.143	31.166	30.922	30.465	29.976	29.664	29.666	30.026	30.686	31.488	32.227	32.728	32.923	32.824	32.494	32.067	31.724	31.595	31.75	32.221	33.016	34.073	35.241	36.349	37.259	37.884	38.202	38.257	38.102	37.782	37.32	36.705	35.856	34.664	33.075	31.067	28.702	26.142	23.604	21.282	19.359	17.988	17.231	17.031	17.306	18.001	19.055	20.422	22.083	24.034	26.208	28.454	30.548	32.272	33.443	33.979	33.925	33.388	32.5	31.399	30.194	28.956	27.742	26.595	25.57	24.704	23.986	23.384	22.852	22.329	21.784	21.285	20.938	20.867	21.228	22.149	23.647	25.66	28.071	30.701	33.303	35.6	37.347	38.375	38.59	38.03	36.872	35.339	33.646	31.967	30.398	28.956	27.606	26.318	25.083	23.921	22.882	22.025	21.393	21.029	20.979	21.28	21.916	22.809	23.833	24.826	25.655	26.286	26.767	27.178	27.555	27.891	28.114	28.085	27.697	26.994	26.126	25.296	24.749	24.646	25.004	25.729	26.69	27.802	29.019	30.333	31.741	33.17	34.496	35.546	36.143	36.18	35.649	34.667	33.392	31.988	30.618	29.412	28.418	27.604	26.919	26.309	25.741	25.233	24.872	24.81	25.205	26.185	27.832	30.096	32.8	35.655	38.331	40.481	41.779	42.033	41.252	39.614	37.451	35.188	33.204	31.731	30.797	30.226	29.724	28.985	27.837	26.327	24.679	23.266	22.484	22.57	23.536	25.181	27.189	29.224	31.007	32.418	33.498	34.334	34.991	35.489	35.784	35.792	35.459	34.804	33.886	32.787	31.595	30.387	29.183	27.987	27.342	26.738	26.201	25.811	25.647	25.774	26.171	26.754	27.437	28.148	28.81	29.401	29.99	30.677	31.511	32.458	33.42	34.197	34.523	34.211	33.245	31.791	30.136	28.661	27.699	27.422	27.812	28.714	29.901	31.165	32.357	33.396	34.221	34.767	34.942	34.661	33.911	32.775	31.454	30.177	29.129	28.399	27.961	27.655	27.283	26.711	25.905	24.896	23.785	22.74	21.95	21.548	21.618	22.247	23.414	24.964	26.647	28.187	29.315	29.858	29.829	29.403	28.822	28.32	28.071	28.1	28.306	28.558	28.751	28.815	28.75	28.587	28.367	28.091	27.776	27.453	27.137	26.868	26.732	26.831	27.189	27.782	28.586	29.557	30.616	31.716	32.849	34.004	35.138	36.191	37.076	37.679	37.904	37.726	37.192	36.354	35.281	34.04	32.678	31.203	29.628	27.99	26.322	24.714	23.279	22.146	21.426	21.221	21.605	22.567	23.995	25.765	27.728	29.719	31.602	33.323	34.845	36.09	36.965	37.383	37.285	36.636	35.508	34.086	32.571	31.109	29.781	28.593	27.481	26.398	25.393	24.616	24.289	24.655	25.853	27.836	30.318	32.852	34.93	36.125	36.213	35.24	33.479	31.337	29.259	27.577	26.378	25.558	24.937	24.34	23.658	22.909	22.238	21.811	21.724	22.001	22.606	23.474	24.546	25.81	27.285	28.947	30.718	32.473	34.07	35.332	36.144	36.478	36.355	35.844	35.017	33.909	32.51	30.818	28.857	26.694	24.449	22.311	20.52	19.247	18.551	18.435	18.85	19.647	20.678	21.867	23.187	24.584	26.005	27.374	28.55	29.344	29.605	29.294	28.45	27.175	25.623	24.399	23.386	22.437	21.583	20.842	20.245	19.857	19.739	19.922	20.386	21.09	21.987	23.028	24.178	25.44	26.815	28.289	29.845	31.462	33.06	34.499	35.629	36.326	36.463	35.967	34.879	33.336	31.509	29.59	27.775	26.222	25.053	24.36	24.21	24.614	25.499	26.722	28.086	29.355	30.333	30.93	31.143	31.032	30.722	30.334	29.937	29.534	29.083	28.536	27.831	26.968	26.036	25.154	24.39	23.765	23.295	22.97	22.761	22.682	22.792	23.13	23.671	24.356	25.048	25.563	25.736	25.489	24.878	24.076	23.336	22.899	22.897	23.304	23.975	24.695	25.231	25.46	25.391	25.132	24.857	24.755	24.948	25.406	26.008	26.64	27.204	27.63	27.921	28.142	28.32	28.432	28.46	28.401	28.231	27.923	27.504	27.016	26.477	25.92	25.393	24.965	24.718	24.716	24.974	25.429	25.988	26.578	27.164	27.752	28.422	29.309	30.514	32.047	33.834	35.707	37.419	38.72	39.436	39.504	38.967	37.998	36.857	35.751	34.764	33.877	33.055	32.216	31.293	30.321	29.425	28.718	28.278	28.114	28.167	28.353	28.622	28.969	29.37	29.792	30.207	30.617	31.051	31.593	32.375	33.449	34.733	36.024	37.04	37.481	37.179	36.194	34.753	33.133	31.574	30.249	29.222	28.448	27.879	27.526	27.413	27.549	27.923	28.461	29.008	29.411	29.626	29.706	29.783	30.043	30.648	31.648	32.93	34.271	35.369	35.894	35.648	34.628	32.949	30.81	28.504	26.34	24.522	23.124	22.162	21.585	21.249	20.979	20.664	20.274	19.854	19.567	19.641	20.244	21.371	22.881	24.532	26.014	27.039	27.889	28.233	27.985	27.328	26.463	25.548	24.678	23.842	22.953	21.945	20.834	19.684	18.628	17.855	17.498	17.561	17.974	18.628	19.382	20.121	20.808	21.5	22.246	23.035	23.843	24.613	25.242	25.647	25.814	25.771	25.575	25.282	24.973	24.655	24.298	23.861	23.288	22.532	21.614	20.623	19.678	18.887	18.3	17.908	17.604	17.265	16.824	16.293	15.737	15.28	15.074	15.254	15.866	16.895	18.299	19.971	21.774	23.557	25.175	26.458	27.236	27.405	26.946	25.9	24.337	22.404	20.263	18.059	15.951	14.121	12.744	12.004	12.072	13.036	14.867	17.449	20.588	23.959	27.196	29.978	32.075	33.337	33.735	33.358	32.358	30.887	29.128	27.334	25.743	24.581	24.087	24.428	25.594	27.363	29.393	31.303	32.735	33.501	33.656	33.444	33.21	33.286	33.909	35.106	36.703	38.441	40.02	41.175	41.78	41.862	41.527	40.893	40.033	38.904	37.354	35.255	32.644	29.697	26.706	24.071	22.209	21.43	21.854	23.447	26.048	29.346	32.911	36.297	39.094	40.942	41.607	41.05	39.402	36.93	34.001	30.998	28.227	25.882	24.06	22.779	22.002	21.694	21.854	22.472	23.508	24.918	26.603	28.349	29.922	31.174	32.003	32.334	32.172	31.58	30.656	29.502	28.279	27.22	26.537	26.351	26.695	27.503	28.555	29.557	30.255	30.456	30.062	29.082	27.63	25.877	23.996	22.155	20.469	18.991	17.757	16.766	15.958	15.224	14.532	13.926	13.471	13.27	13.521	14.416	15.997	18.146	20.614	23.033	25.01	26.265	26.745	26.567	25.969	25.252	24.665	24.742	24.801	24.811	24.731	24.521	24.15	23.594	22.831	21.843	20.647	19.363	18.168	17.243	16.771	16.921	17.794	19.37	21.544	24.139	26.877	29.441	31.533	32.937	33.526	33.314	32.463	31.201	29.758	28.357	27.176	26.295	25.697	25.298	24.992	24.676	24.283	23.775	23.185	22.618	22.196	22.018	22.119	22.498	23.15	24.067	25.232	26.607	28.101	29.565	30.781	31.55	31.742	31.324	30.356	29.006	27.456	25.829	24.196	22.62	21.157	19.814	18.621	17.656	16.97	16.586	16.501	16.718	17.284	18.252	19.674	21.534	23.699	25.969	28.079	29.77	30.833	31.177	30.83	29.899	28.575	27.103	25.711	24.576	23.804	23.406	23.256	23.14	22.861	22.319	21.53	20.639	19.926	19.669	20.02	20.976	22.386	24	25.537	26.794	27.669	28.16	28.345	28.33	28.193	27.941	27.543	26.957	26.138	25.059	23.757	22.308	20.769	19.181	17.633	16.236	15.093	14.341	14.18	14.763	16.087	18.039	20.438	23.025	25.516	27.696	29.463	30.808	31.755	32.331	32.533	32.276	31.454	29.981	27.836	25.119	22.06	18.966	16.179	14.037	12.754	12.34	12.688	13.635	15.014	16.653	18.454	20.427	22.611	24.957	27.359	29.7	31.807	33.477	34.567	35.028	34.857	34.082	32.8	31.143	29.207	27.063	24.809	22.567	20.411	18.39	16.597	15.127	14.103	13.653	13.835	14.656	16.082	18.04	20.363	22.819	25.204	27.391	29.265	30.717	31.717	32.287	32.454	32.255	31.758	31.004	29.984	28.735	27.344	25.901	24.477	23.612	22.479	21.402	20.431	19.654	19.173	19.121	19.611	20.695	22.307	24.285	26.435	28.554	30.467	32.04	33.204	33.93	34.207	34.017	33.371	32.313	30.898	29.201	27.343	25.429	23.555	21.819	20.308	19.102	18.214	17.656	17.448	17.584	18.039	18.764	19.7	20.769	21.917	23.145	24.478	25.945	27.588	29.372	31.163	32.77	33.975	34.586	34.499	33.699	32.26	30.309	27.987	25.491	23.008	20.671	18.586	16.85	15.506	14.542	13.903	13.538	13.407	13.506	13.875	14.568	15.623	17.024	18.704	20.546	22.403	24.169	25.824	27.366	28.79	30.1	31.283	32.276	33.007	33.426	33.486	33.145	32.394	31.306	29.963	28.459	26.939	25.566	24.436	23.547	22.85	22.28	21.749	21.211	20.704	20.289	20.026	19.978	20.199	20.677	21.357	22.165	22.989	23.694	24.194	24.481	24.603	24.683	24.893	25.374	26.173	27.253	28.506	29.712	30.58	30.898	30.611	29.805	28.688	27.552	26.668	26.21	26.205	26.549	27.077	27.594	27.945	28.03	27.75	27.002	25.717	23.92	21.742	19.414	17.267	15.623	14.708	14.605	15.229	16.362	17.748	19.211	20.683	22.134	23.55	25.001	26.523	27.987	29.213	30.048	30.38	30.14	29.332	28.082	26.526	24.763	22.911	21.107	19.478	18.155	17.33	17.176	17.723	18.859	20.364	21.99	23.56	25.01	26.327	27.529	28.647	29.629	30.297	30.435	29.967	29.001	27.718	26.355	25.171	24.303	23.682	23.147	22.556	21.802	20.866	19.848	18.965	18.41	18.281	18.63	19.464	20.704	22.201	23.784	25.326	27.078	28.935	30.419	31.348	31.628	31.245	30.303	28.994	27.537	26.108	24.818	23.703	22.718	21.815	20.965	20.206	19.646	19.468	19.868	20.993	22.888	25.496	28.628	31.983	35.191	37.894	39.797	40.715	40.62	39.62	37.91	35.686	33.137	30.44	27.73	25.13	22.741	20.662	18.969	17.683	16.78	16.246	16.043	16.153	16.572	17.314	18.391	19.802	21.507	23.377	25.192	26.691	27.602	27.734	27.075	25.8	24.217	22.689	21.551	20.985	20.915	21.078	21.184	20.991	20.375	19.413	18.316	17.371	16.811	16.764	17.233	18.131	19.335	20.733	22.242	23.797	25.337	26.8	28.107	29.17	29.918	30.328	30.415	30.225	29.819	29.199	28.337	27.218	25.877	24.349	22.652	20.872	19.148	17.567	16.188	15.087	14.336	13.982	14.044	14.541	15.458	16.757	18.39	20.283	22.344	24.471	26.541	28.425	29.997	31.17	31.904	32.188	32.097	31.767	31.302	30.761	30.175	29.56	28.896	28.126	27.234	26.287	25.322	24.333	23.319	22.32	21.405	20.692	20.379	20.68	21.724	23.5	25.845	28.454	30.953	33.012	34.46	35.273	35.527	35.347	34.831	34.031	32.974	31.667	30.091	28.287	26.383	24.558	22.975	21.796	21.198	21.308	22.109	23.45	25.151	26.957	28.591	29.86	30.703	31.196	31.481	31.709	31.995	32.333	32.627	32.769	32.68	32.32	31.699	30.881	29.98	29.12	28.371	27.711	27.047	26.283	25.373	24.287	23.091	21.995	21.276	21.138	21.586	22.486	23.57	24.471	24.902	24.798	24.315	23.729	23.338	23.379	23.871	24.626	25.432	26.138	26.649	26.907	26.926	26.76	26.473	26.113	25.733	25.391	25.151	25.068	25.116	25.149	25.065	24.597	24.072	23.621	23.408	23.552	24.108	25.05	26.25	27.509	28.646	29.533	30.119	30.422	30.47	30.31	30.005	29.557	28.904	27.96	26.705	25.16	23.38	21.467	19.523	17.62	15.791	14.076	12.579	11.431	10.779	10.76	11.463	12.862	14.846	17.232	19.813	22.389	24.753	26.701	28.102	28.907	29.144	28.888	28.254	27.362	26.25	24.912	23.345	21.599	19.809	18.166	16.846	15.948	15.471	15.326	15.417	15.678	16.111	16.772	17.734	19.058	20.779	22.835	25.074	27.32	29.393	31.096	32.256	32.76	32.564	31.687	30.199	28.211	25.892	23.443	21.027	18.755	16.709	14.926	13.454	12.371	11.79	11.854	12.691	14.341	16.721	19.609	22.649	25.464	27.75	29.35	30.252	30.527	30.323	29.838	29.269	28.741	28.309	28	27.796	27.598	27.279	26.718	25.882	24.844	23.749	22.817	22.266	22.237	22.747	23.714	24.973	26.335	27.635	28.77	29.665	30.286	30.662	30.87	31.024	31.241	31.564	31.9	32.074	31.876	31.112	29.685	27.724	25.577	23.653	22.281	21.652	21.81	22.637	23.92	25.447	27.037	28.535	29.795	30.693	31.144	31.094	30.545	29.582	28.367	27.077	25.894	24.978	24.453	24.394	24.809	25.639	26.773	28.091	29.46	30.739	31.81	32.657	33.317	33.772	33.956	33.814	33.272	32.223	30.642	28.624	26.367	24.142	22.275	20.994	20.366	20.295	20.584	21.015	21.419	21.715	21.954	22.227	22.594	23.117	23.78	24.524	25.333	26.253	27.267	28.276	29.145	29.702	29.734	29.052	27.665	25.801	23.801	22.017	20.763	20.169	20.144	20.449	20.855	21.178	21.339	21.414	21.577	22	22.738	23.724	24.787	25.761	26.532	27.033	27.244	27.224	27.098	26.938	26.764	26.634	26.844	27.242	28.013	29.095	30.372	31.649	32.664	33.202	33.171	32.636	31.788	30.89	30.194	29.853	29.835	29.978	30.058	29.894	29.441	28.788	28.129	27.677	27.589	27.865	28.38	28.95	29.381	29.511	29.262	28.704	28.035	27.464	27.197	27.421	28.175	29.316	30.57	31.651	32.358	32.593	32.381	31.879	31.358	31.084	31.215	31.771	32.657	33.689	34.665	35.413	35.839	35.973	35.907	35.731	35.555	35.439	35.384	35.348	35.293	35.21	35.054	34.713	34.086	33.091	31.676	29.853	27.796	25.837	24.29	23.396	23.296	24.023	25.488	27.533	29.987	32.716	35.605	38.503	41.218	43.533	45.256	46.294	46.662	46.464	45.825	44.785	43.275	41.181	38.466	35.225	31.674	28.185	25.16	22.861	21.318	20.384	19.89	19.712	19.758	20.025	20.586	21.519	22.83	24.481	26.455	28.755	31.323	34.032	36.7	39.05	40.789	41.711	41.769	41.065	39.79	38.187	36.499	34.922	33.596	32.552	31.776	31.241	30.908	30.692	30.465	30.167	29.825	29.444	28.995	28.49	27.962	27.413	26.826	26.235	25.732	25.413	25.344	25.574	26.077	26.725	27.341	27.791	28.015	27.995	27.825	27.662	27.684	28.029	28.703	29.608	30.603	31.564	32.402	33.05	33.533	34.01	34.6	35.264	35.897	36.393	36.595	36.307	35.436	34.056	32.308	30.335	28.347	26.566	25.146	24.201	23.834	24.131	25.059	26.485	28.225	30.037	31.65	32.82	33.335	33.094	32.155	30.742	28.995	27.142	25.422	24.059	23.157	22.743	22.839	23.368	24.164	25.131	26.22	27.372	28.514	29.693	31.025	32.505	34.063	35.631	37.041	37.994	38.234	37.688	36.399	34.473	32.179	29.908	27.921	26.317	25.139	24.371	23.92	23.721	23.801	24.23	25.064	26.395	28.246	30.437	32.709	34.852	36.668	37.967	38.724	39.301	38.981	38.234	37.228	36.118	34.92	33.625	32.373	31.36	30.659	30.253	30.113	30.166	30.295	30.441	30.694	31.178	31.945	32.976	34.128	35.098	35.58	35.439	34.699	33.513	32.13	30.829	29.735	28.826	28.033	27.25	26.39	25.514	24.816	24.427	24.31	24.385	24.602	24.839	24.989	25.144	25.504	26.178	27.147	28.299	29.385	30.06	30.093	29.513	28.493	27.267	26.106	25.244	24.721	24.412	24.185	23.943	23.641	23.327	23.117	23.105	23.354	23.945	24.882	26.026	27.197	28.292	29.232	29.894	30.229	30.311	30.205	29.932	29.583	29.283	29.084	29.028	29.23	29.746	30.482	31.297	32.145	32.999	33.78	34.458	35.039	35.489	35.719	35.622	35.086	34.001	32.355	30.245	27.794	25.149	22.558	20.305	18.569	17.443	16.987	17.166	17.849	18.878	20.151	21.535	22.892	24.178	25.397	26.483	27.285	27.743	27.878	27.683	27.135	26.299	25.271	24.1	22.789	21.332	19.725	18.012	16.374	15.064	14.278	14.16	14.809	16.16	17.969	19.987	22.038	23.986	25.801	27.584	29.416	31.214	32.819	34.094	34.847	34.842	33.989	32.449	30.439	28.124	25.738	23.535	21.73	20.465	19.859	19.988	20.824	22.284	24.231	26.449	28.686	30.722	32.445	33.757	34.581	34.913	34.787	34.253	33.446	32.574	31.76	31.071	30.625	30.455	30.418	30.309	30.084	29.762	29.295	28.695	28.075	27.539	27.086	26.687	26.362	26.064	25.744	25.441	25.201	25.02	24.932	25.038	25.414	26.095	27.056	28.202	29.387	30.449	31.255	31.689	31.679	31.309	30.784	30.253	29.818	29.62	29.788	30.281	30.935	31.588	32.099	32.293	32.033	31.338	30.338	29.176	28.044	27.19	26.745	26.683	26.948	27.482	28.143	28.739	29.1	29.127	28.811	28.215	27.482	26.764	26.246	26.121	26.411	26.887	27.27	27.383	27.081	26.277	25.106	23.902	22.987	22.559	22.74	23.519	24.675	25.898	26.98	27.792	28.21	28.238	28.076	27.948	27.942	28.043	28.221	28.431	28.65	28.929	29.363	30.036	31.046	32.38	33.638	34.271	34.741	34.934	34.852	34.627	34.439	34.386	34.44	34.459	34.261	33.739	32.899	31.808	30.628	29.626	28.984	28.673	28.547	28.469	28.35	28.141	27.959	28.062	28.628	29.696	31.213	33.039	34.891	36.455	37.612	38.393	38.833	38.99	38.987	38.906	38.706	38.266	37.455	36.194	34.466	32.352	29.995	27.565	25.33	23.616	22.626	22.408	22.936	24.076	25.611	27.3	28.971	30.497	31.776	32.792	33.609	34.238	34.617	34.779	34.826	34.804	34.672	34.407	34.002	33.414	32.615	31.661	30.665	29.738	28.979	28.449	28.107	27.877	27.772	27.886	28.279	29.001	30.073	31.409	32.809	34.033	34.881	35.229	35.049	34.473	33.677	32.762	31.83	31.055	30.551	30.314	30.323	30.599	31.154	31.932	32.85	33.838	34.793	35.567	36.037	36.106	35.662	34.698	33.388	31.953	30.596	29.505	28.814	28.54	28.595	28.884	29.312	29.78	30.234	30.665	31.025	31.219	31.252	31.175	30.967	30.575	30.031	29.397	28.682	27.922	27.206	26.579	26.017	25.522	25.123	24.772	24.417	24.12	23.999	24.117	24.492	25.162	26.111	27.226	28.407	29.533	30.476	31.13	31.465	31.487	31.165	30.544	29.747	28.852	27.856	26.772	25.657	24.565	23.567	22.807	22.428	22.489	23.029	24.097	25.604	27.315	28.988	30.482	31.68	32.464	32.857	33.014	33.071	33.115	33.206	33.325	33.364	33.227	32.893	32.373	31.701	31.003	30.399	29.906	29.461	28.999	28.481	27.876	27.24	26.663	26.162	25.758	25.541	25.573	25.805	26.201	26.845	27.817	29.054	30.404	31.726	32.844	33.533	33.68	33.339	32.656	31.853	31.235	31.066	31.398	32.122	33.06	33.995	34.669	34.919	34.751	34.275	33.68	33.176	32.882	32.799	32.917	33.19	33.427	33.358	32.886	32.089	31.063	29.912	28.837	28.036	27.541	27.292	27.233	27.253	27.204	27.051	26.862	26.697	26.595	26.641	26.948	27.514	28.22	28.93	29.536	29.942	30.108	30.007	29.589	28.879	27.998	27.021	25.924	24.707	23.485	22.344	21.263	20.262	19.469	19.002	18.912	19.289	20.219	21.625	23.323	25.165	26.992	28.435	29.527	30.131	30.259	30.02	29.505	28.9	28.458	28.317	28.427	28.665	28.846	28.659	27.82	26.303	24.294	22.033	19.787	17.867	16.521	15.834	15.739	16.094	16.717	17.432	18.141	18.779	19.282	19.69	20.124	20.636	21.186	21.737	22.226	22.507	22.42	21.911	20.965	19.576	17.918	16.361	15.294	15.03	15.822	17.797	20.746	24.139	27.377	29.976	31.575	32.058	31.614	30.608	29.44	28.446	27.816	27.513	27.413	27.468	27.694	28.129	28.842	29.878	31.222	32.751	34.339	35.866	37.178	38.178	38.906	39.398	39.562	39.356	38.88	38.309	37.779	37.424	37.368	37.564	37.739	37.605	36.957	35.696	33.887	31.811	29.807	28.125	26.956	26.436	26.582	27.269	28.335	29.686	31.215	32.77	34.223	35.472	36.434	37.165	37.814	38.471	39.121	39.73	40.197	40.329	39.94	39.019	37.714	36.225	34.77	33.535	32.539	31.668	30.843	30.074	29.39	28.9	28.83	29.353	30.44	31.88	33.386	34.682	35.533	35.87	35.799	35.507	35.204	35.096	35.257	35.561	35.824	35.907	35.701	35.114	34.173	33.067	31.983	31.044	30.367	29.937	29.574	29.091	28.431	27.602	26.667	25.906	25.752	26.52	28.217	30.618	33.344	35.886	37.757	38.67	38.597	37.688	36.23	34.536	32.795	31.093	29.518	28.174	27.153	26.491	26.237	26.396	26.882	27.609	28.514	29.501	30.471	31.434	32.384	33.152	33.521	33.422	32.867	31.831	30.401	28.879	27.596	26.748	26.449	26.689	27.273	27.892	28.311	28.386	28.053	27.395	26.64	26.006	25.583	25.374	25.337	25.398	25.524	25.767	26.147	26.639	27.292	28.161	29.158	30.074	30.796	31.308	31.521	31.349	30.897	30.404	30.052	29.966	30.275	30.977	31.882	32.764	33.475	33.835	33.684	33.045	32.098	31.028	29.969	29.042	28.319	28.11	27.793	27.531	27.298	27.071	26.838	26.648	26.531	26.485	26.587	26.973	27.689	28.665	29.837	31.128	32.39	33.47	34.311	34.918	35.258	35.346	35.256	34.976	34.379	33.425	32.203	30.764	29.085	27.235	25.402	23.771	22.478	21.667	21.429	21.728	22.425	23.308	24.124	24.677	24.973	25.173	25.43	25.871	26.559	27.442	28.329	29.019	29.405	29.45	29.254	29.083	29.215	29.735	30.571	31.617	32.606	33.095	32.725	31.442	29.402	26.904	24.424	22.492	21.453	21.452	22.472	24.267	26.407	28.508	30.348	31.77	32.659	33.017	32.954	32.562	31.949	31.196	30.322	29.312	28.245	27.25	26.371	25.629	25.14	25.053	25.369	25.995	26.865	27.91	28.989	29.958	30.759	31.357	31.695	31.799	31.761	31.587	31.229	30.76	30.322	29.971	29.718	29.631	29.756	30.063	30.498	31.033	31.632	32.28	32.998	33.741	34.363	34.739	34.838	34.61	33.973	32.964	31.716	30.398	29.21	28.365	27.976	27.941	28.05	28.112	27.921	27.292	26.269	25.168	24.298	23.802	23.74	24.066	24.593	25.081	25.378	25.438	25.272	24.958	24.632	24.361	24.126	23.991	24.085	24.45	25.06	25.877	26.772	27.561	28.126	28.403	28.347	28.001	27.57	27.309	27.333	27.666	28.389	29.494	30.713	31.728	32.342	32.424	31.915	30.912	29.657	28.351	27.136	26.138	25.37	24.743	24.179	23.755	23.579	23.657	23.954	24.417	24.96	25.547	26.205	26.931	27.678	28.436	29.205	29.854	30.169	30.119	29.859	29.486	29.042	28.635	28.394	28.334	28.379	28.52	28.733	28.946	29.157	29.44	29.809	30.167	30.471	30.768	31.033	31.173	31.585	31.977	32.122	31.972	31.472	30.606	29.541	28.587	27.974	27.765	27.934	28.369	28.807	28.987	28.84	28.444	27.941	27.594	27.72	28.423	29.527	30.83	32.195	33.401	34.148	34.316	34.006	33.338	32.417	31.389	30.368	29.434	28.604	27.832	26.962	25.832	24.472	23.049	21.75	20.751	20.234	20.264	20.719	21.44	22.3	23.143	23.904	24.657	25.426	26.07	26.43	26.499	26.306	25.836	25.139	24.418	23.819	23.356	23.036	22.886	22.916	23.163	23.706	24.548	25.518	26.381	26.932	26.976	26.385	25.209	23.704	22.18	20.912	20.121	19.82	19.862	20.111	20.52	21.04	21.633	22.398	23.49	24.887	26.442	27.999	29.412	30.436	30.889	30.744	30.011	28.766	27.23	25.683	24.227	22.809	21.403	20.005	18.6	17.237	16.131	15.532	15.589	16.32	17.604	19.161	20.709	22.118	23.391	24.552	25.702	26.982	28.371	29.626	30.456	30.64	30.022	28.612	26.681	24.648	22.91	21.831	21.692	22.464	23.778	25.186	26.319	26.829	26.439	25.142	23.246	21.166	19.341	18.19	17.93	18.539	19.848	21.606	23.495	25.214	26.665	27.922	29.046	30.078	31.054	31.917	32.511	32.683	32.334	31.365	29.758	27.717	25.537	23.39	21.424	19.869	18.871	18.35	18.139	18.204	18.538	19.103	19.891	20.907	22.074	23.27	24.398	25.381	26.119	26.604	26.975	27.389	27.907	28.54	29.252	29.927	30.434	30.667	30.486	29.779	28.596	27.117	25.463	23.704	22.061	20.83	20.124	19.904	20.201	21.072	22.426	24.118	26.087	28.216	30.281	32.089	33.533	34.458	34.711	34.333	33.547	32.573	31.541	30.561	29.666	28.782	27.836	26.789	25.646	24.545	23.755	23.48	23.685	24.257	25.142	26.204	27.229	27.733	28.174	28.762	29.578	30.58	31.791	33.212	34.621	35.681	36.19	36.089	35.361	34.04	32.249	30.164	27.998	25.999	24.365	23.197	22.582	22.572	23.022	23.651	24.248	24.739	25.128	25.535	26.21	27.306	28.682	30.071	31.2	31.708	31.291	29.993	28.176	26.203	24.288	22.617	21.351	20.477	19.931	19.71	19.865	20.463	21.549	23.083	24.828	26.412	27.523	27.937	27.487	26.216	24.413	22.444	20.616	19.161	18.152	17.428	16.738	15.965	15.083	14.077	13.081	12.392	12.247	12.659	13.575	15.019	17.016	19.542	22.574	26.037	29.688	33.173	36.14	38.259	39.305	39.308	38.556	37.428	36.223	35.176	34.419	33.935	33.626	33.418	33.239	32.986	32.639	32.251	31.772	31.112	30.355	29.71	29.263	29.022	29.053	29.392	29.935	30.53	31.1	31.538	31.719	31.663	31.499	31.326	31.212	31.304	31.716	32.33	32.931	33.364	33.527	33.401	33.031	32.507	31.867	31.141	30.359	29.542	28.707	27.97	27.579	27.679	28.183	28.88	29.532	29.886	29.8	29.374	28.85	28.408	28.185	28.26	28.536	28.738	28.653	28.309	27.777	27.091	26.356	25.761	25.385	25.219	25.306	25.663	26.276	27.177	28.382	29.78	31.171	32.402	33.363	33.886	33.844	33.245	32.177	30.795	29.356	28.14	27.27	26.759	26.639	26.863	27.218	27.532	27.85	28.295	28.878	29.559	30.323	31.102	31.722	32.038	32.023	31.708	31.194	30.7	30.429	30.426	30.631	31.001	31.432	31.769	31.945	32.017	32.116	32.401	33.024	33.982	35.086	36.182	37.186	37.94	38.263	38.169	37.818	37.239	36.339	35.113	33.641	31.949	30.077	28.195	26.474	24.98	23.797	23.042	22.705	22.644	22.772	23.095	23.584	24.177	24.871	25.718	26.763	28.055	29.554	31.106	32.57	33.863	34.839	35.22	34.865	33.89	32.422	30.523	28.349	26.185	24.25	22.647	21.513	20.961	20.907	21.198	22.246	23.257	24.257	25.28	26.355	27.466	28.595	29.752	30.86	31.75	32.352	32.706	32.812	32.702	32.531	32.455	32.411	32.202	31.733	30.989	29.97	28.767	27.518	26.345	25.356	24.63	24.167	23.904	23.811	23.943	24.256	24.572	24.767	24.81	24.678	24.396	24.107	23.925	23.79	23.605	23.373	23.049	22.572	22.057	21.742	21.751	21.984	22.292	22.59	22.782	22.82	22.801	22.875	23.121	23.582	24.224	24.879	25.379	25.702	25.891	25.935	25.869	25.808	25.839	25.992	26.293	26.716	27.118	27.325	27.284	26.991	26.364	25.421	24.414	23.623	23.164	23.094	23.458	24.161	24.947	25.557	25.812	25.617	25.021	24.279	23.689	23.436	23.597	24.158	24.939	25.641	26.056	26.172	26.055	25.838	25.662	25.543	25.36	25.023	24.506	23.751	22.726	21.57	20.5	19.589	18.788	18.101	17.578	17.268	17.251	17.686	18.632	19.948	21.447	22.935	24.139	24.87	25.2	25.371	25.539	25.744	25.973	26.148	26.134	25.844	25.288	24.507	23.617	22.787	22.09	21.425	20.71	20.015	19.429	19.035	19.018	19.59	20.806	22.542	24.595	26.661	28.366	29.44	29.809	29.465	28.389	26.724	24.78	22.827	21.031	19.534	18.491	17.946	17.838	18.092	18.627	19.32	20.084	20.864	21.534	21.935	22.005	21.778	21.266	20.509	19.661	18.872	18.216	17.743	17.48	17.327	17.133	16.881	16.607	16.271	15.886	15.679	15.905	16.598	17.673	19.039	20.528	21.864	22.872	23.505	23.773	23.764	23.631	23.504	23.373	23.168	22.835	22.26	21.308	19.933	18.231	16.417	14.78	13.656	13.268	13.668	14.826	16.606	18.635	20.445	21.799	22.714	23.275	23.553	23.724	23.939	24.139	24.169	23.93	23.357	22.4	21.135	19.796	18.569	17.55	16.901	16.799	17.254	18.095	19.116	20.12	20.933	21.485	21.799	21.897	21.85	21.791	21.722	21.487	21.017	20.46	19.983	19.614	19.391	19.402	19.583	19.752	19.831	19.815	19.634	19.238	18.723	18.169	17.51	16.731	15.976	15.361	14.876	14.463	14.088	13.746	13.434	12.614	12.407	12.467	12.764	13.237	13.802	14.373	14.911	15.36	15.575	15.432	14.99	14.368	13.586	12.67	11.749	10.907	10.079	9.1875	8.2378	7.2313	6.1602	5.1897	4.5486	4.2821	4.3193	4.6674	5.3236	6.1444	6.9668	7.7794	8.6649	9.6387	10.692	11.788	12.828	13.739	14.516	15.155	15.634	16.045	16.55	17.205	17.912	18.622	19.32	19.923	20.392	20.842	21.409	22.135	23.06	24.238	25.574	26.808	27.771	28.437	28.728	28.506	27.753	26.622	25.302	23.987	22.907	22.26	22.098	22.39	23.032	23.821	24.573	25.25	25.893	26.492	27.018	27.453	27.745	27.843	27.799	27.725	27.643	27.509	27.31	26.963	26.279	25.179	23.861	22.605	21.556	20.804	20.405	20.289	20.261	20.155	19.919	19.531	19.002	18.418	17.849	17.269	16.691	16.236	15.983	15.896	15.94	16.087	16.291	16.527	16.827	17.19	17.551	17.904	18.271	18.562	18.649	18.563	18.424	18.229	17.919	17.523	17.091	16.612	16.108	15.702	15.502	15.545	15.871	16.512	17.341	18.156	18.856	19.4	19.717	19.766	19.604	19.352	19.091	18.879	18.738	18.611	18.416	18.119	17.649	16.865	15.727	14.358	12.884	11.388	10.026	9.0261	8.5233	8.5678	9.1909	10.315	11.703	13.092	14.298	15.13	15.366	15.006	14.315	13.608	13.121	13.059	13.559	14.563	15.838	17.121	18.183	18.85	19.103	19.066	18.858	18.544	18.214	17.917	17.572	17.06	16.37	15.559	14.685	13.877	13.302	13.052	13.161	13.714	14.755	16.117	17.571	19.031	20.437	21.625	22.45	22.919	23.065	22.849	22.263	21.36	20.191	18.852	17.545	16.477	15.743	15.383	15.448	15.899	16.556	17.228	17.771	18.071	18.101	17.933	17.634	17.196	16.665	16.143	15.616	15.018	14.481	14.277	14.528	15.185	16.179	17.4	18.615	19.62	20.407	21.054	21.605	22.123	22.685	23.214	23.513	23.495	23.202	22.671	21.926	21.04	20.125	19.284	18.625	18.222	18.067	18.148	18.529	19.209	20.022	20.877	21.836	22.897	23.918	24.773	25.416	25.731	25.576	24.961	23.984	22.683	21.131	19.554	18.191	17.148	16.526	16.512	17.199	18.468	20.104	21.877	23.557	24.934	25.397	25.812	25.889	25.733	25.469	25.18	24.918	24.641	24.169	23.354	22.307	21.279	20.432	19.902	19.875	20.377	21.167	21.98	22.648	23.003	22.908	22.402	21.658	20.729	19.603	18.422	17.378	16.485	15.676	14.964	14.399	13.968	13.656	13.473	13.452	13.665	14.201	15.046	16.105	17.291	18.573	19.821	20.827	21.478	21.761	21.652	21.209	20.671	20.288	20.186	20.465	21.176	22.168	23.083	23.678	23.958	23.989	23.852	23.756	23.951	24.502	25.271	26.053	26.603	26.657	26.092	24.926	23.226	21.152	19.002	17.084	15.559	14.514	14.016	14.036	14.435	15.127	16.064	17.119	18.195	19.346	20.623	21.901	23.01	23.891	24.443	24.443	23.774	22.557	21.057	19.557	18.359	17.675	17.528	17.794	18.347	19.069	19.827	20.572	21.359	22.161	22.8	23.11	23.022	22.542	21.786	20.966	20.228	19.604	19.114	18.744	18.373	17.866	17.316	16.963	16.93	17.178	17.645	18.22	18.685	18.887	18.826	18.58	18.25	17.983	17.891	17.91	17.893	17.808	17.696	17.537	17.303	17.07	16.907	16.817	16.784	16.785	16.753	16.67	16.621	16.689	16.864	17.173	17.708	18.435	19.131	19.576	19.65	19.261	18.402	17.265	16.129	15.217	14.743	14.925	15.816	17.248	19.049	21.107	23.207	25.026	26.312	26.955	26.913	26.226	25.088	23.776	22.559	21.68	21.318	21.438	21.849	22.413	23.046	23.657	24.215	24.814	25.546	26.437	27.5	28.661	29.713	30.4	30.577	30.182	29.13	27.447	25.441	23.514	21.954	20.966	20.738	21.303	22.48	24.002	25.625	27.112	28.274	29.086	29.606	29.887	29.988	30.031	30.089	30.1	29.996	29.749	29.321	28.718	28.034	27.303	26.494	25.653	24.893	24.21	23.505	22.83	22.377	22.222	22.348	22.793	23.58	24.582	25.637	26.667	27.584	28.226	28.516	28.48	28.127	27.457	26.591	25.744	25.053	24.52	24.097	23.741	23.406	23.095	22.835	22.62	22.463	22.439	22.531	22.561	22.417	22.184	21.967	21.752	21.541	21.384	21.239	20.952	20.481	19.908	19.278	18.666	18.272	18.253	18.523	18.905	19.326	19.705	19.862	19.723	19.369	18.936	18.289	18.391	18.669	19.085	19.58	20.176	20.881	21.568	22.127	22.592	23.01	23.246	23.17	22.816	22.249	21.471	20.564	19.699	18.955	18.306	17.791	17.503	17.367	17.218	17.059	16.971	16.882	16.704	16.525	16.536	16.9	17.737	19.087	20.853	22.841	24.822	26.52	27.657	28.167	28.202	27.907	27.38	26.798	26.361	26.129	26.097	26.305	26.709	27.125	27.434	27.691	27.866	27.804	27.484	27.099	26.763	26.445	26.174	26.078	26.172	26.361	26.528	26.523	26.215	25.6	24.776	23.821	22.809	21.909	21.26	20.821	20.502	20.324	20.292	20.383	20.664	21.207	21.924	22.697	23.536	24.443	25.233	25.8	26.283	26.861	27.506	28.122	28.718	29.247	29.537	29.47	29.029	28.226	27.111	25.825	24.494	23.181	22.017	21.244	21.015	21.296	21.975	22.877	23.729	24.301	24.541	24.482	24.212	23.971	24.056	24.501	25.129	25.841	26.589	27.166	27.301	26.971	26.346	25.581	24.889	24.568	24.77	25.436	26.416	27.509	28.429	28.942	29.051	28.874	28.448	27.767	26.891	25.887	24.845	23.922	23.236	22.752	22.376	22.064	21.688	21.044	20.147	19.31	18.849	18.878	19.429	20.485	21.829	23.116	24.163	24.957	25.492	25.875	26.349	27.002	27.665	28.15	28.405	28.36	27.899	27.071	26.087	25.103	24.21	23.437	22.676	21.753	20.652	19.483	18.285	17.14	16.344	16.188	16.653	17.535	18.634	19.685	20.364	20.507	20.182	19.506	18.635	17.901	17.611	17.759	18.198	18.87	19.726	20.542	21.079	21.293	21.255	21.017	20.686	20.399	20.204	20.139	20.286	20.579	20.775	20.712	20.422	19.932	19.237	18.486	17.904	17.583	17.562	17.888	18.477	19.098	19.63	20.107	20.424	20.345	19.871	19.232	18.552	17.857	17.283	17.004	17.038	17.305	17.756	18.308	18.883	19.568	20.522	21.707	22.964	24.179	25.215	25.778	25.604	24.661	23.042	20.921	18.62	16.454	14.516	12.819	11.493	10.602	9.9999	9.6525	9.8135	10.698	12.233	14.268	16.708	19.346	21.915	24.281	26.39	28.112	29.356	30.163	30.467	30.056	28.881	26.866	24.573	22.096	19.642	17.128	14.445	12.484	10.95	10.078	9.9711	10.542	11.641	13.191	15.007	16.658	17.86	18.746	19.456	19.859	19.925	19.988	20.309	20.77	21.258	21.777	22.07	21.692	20.543	18.893	16.968	14.97	13.341	12.527	12.509	12.935	13.56	14.28	15.003	15.67	16.307	16.982	17.793	18.794	19.823	20.674	21.429	22.291	23.221	24.045	24.796	25.506	25.923	25.801	25.219	24.291	22.935	21.22	19.497	17.969	16.6	15.49	14.951	15.061	15.583	16.325	17.243	18.25	19.165	19.895	20.453	20.94	21.494	22.152	22.809	23.417	24.029	24.555	24.763	24.596	24.188	23.573	22.738	21.843	21.075	20.376	19.645	19.022	18.67	18.511	18.458	18.622	19.02	19.374	19.411	19.158	18.797	18.447	18.19	18.133	18.339	18.773	19.297	19.702	19.837	19.707	19.352	18.745	17.95	17.219	16.76	16.604	16.778	17.275	17.851	18.148	18.072	17.755	17.255	16.62	16.109	16.006	16.291	16.747	17.306	18.016	18.816	19.567	20.199	20.744	21.244	21.678	21.986	22.137	22.149	22.002	21.611	20.923	20.023	19.013	17.956	16.925	16.033	15.298	14.624	14.029	13.671	13.595	13.728	14.08	14.726	15.566	16.329	16.856	17.241	17.6	17.974	18.431	19.087	19.986	21.035	22.05	22.91	23.602	24.147	24.517	24.681	24.621	24.289	23.637	22.688	21.609	20.587	19.698	18.998	18.561	18.313	18.022	17.573	17.073	16.645	16.296	16.026	15.955	16.204	16.715	17.33	17.947	18.512	18.905	18.996	18.768	18.356	17.985	17.808	17.893	18.265	18.871	19.571	20.25	20.892	21.473	21.905	22.14	22.218	22.174	21.973	21.642	21.352	21.24	21.228	21.111	20.785	20.229	19.421	18.366	17.153	15.957	14.912	14.033	13.294	12.747	12.501	12.582	12.944	13.545	14.314	15.096	15.739	16.231	16.623	16.906	17.096	17.308	17.582	17.776	17.764	17.582	17.346	17.11	16.894	16.771	16.83	17.069	17.402	17.736	18.047	18.386	18.773	19.151	19.5	19.881	20.294	20.647	20.875	20.988	20.962	20.745	20.375	19.941	19.46	19.359	18.948	18.697	18.746	19.103	19.584	19.998	20.222	20.079	19.4	18.241	16.817	15.29	13.814	12.657	12.06	12.075	12.609	13.534	14.661	15.728	16.472	16.714	16.445	15.837	15.181	14.688	14.463	14.59	15.042	15.585	15.932	15.937	15.559	14.802	13.8	12.852	12.243	12.119	12.574	13.632	15.096	16.57	17.737	18.502	18.903	19.085	19.346	19.998	21.184	22.826	24.644	26.292	27.481	28.067	28.044	27.547	26.862	26.309	26.061	26.107	26.398	26.855	27.318	27.632	27.795	27.857	27.801	27.624	27.406	27.173	26.844	26.364	25.796	25.229	24.65	24.021	23.322	22.517	21.546	20.378	19.047	17.629	16.235	14.918	13.673	12.533	11.581	10.878	10.488	10.571	11.329	12.827	14.972	17.593	20.459	23.199	25.443	27.018	27.916	28.186	27.956	27.441	26.795	26.033	25.082	23.867	22.363	20.59	18.613	16.606	14.794	13.381	12.487	12.137	12.321	13.006	14.083	15.334	16.582	17.727	18.654	19.241	19.488	19.515	19.447	19.369	19.396	19.66	20.18	20.854	21.568	22.209	22.582	22.547	22.117	21.413	20.578	19.753	19.032	18.47	18.083	17.815	17.553	17.233	16.892	16.57	16.215	15.798	15.407	15.13	14.963	14.924	15.116	15.576	16.208	16.946	17.74	18.456	18.915	19.016	18.743	18.093	17.069	15.792	14.442	13.189	12.197	11.625	11.626	12.33	13.753	15.745	18.04	20.373	22.476	24.01	24.751	24.767	24.262	23.397	22.327	21.255	20.288	19.358	18.346	17.215	15.899	14.328	12.576	10.867	9.4299	8.4085	7.9574	8.1876	9.045	10.33	11.796	13.242	14.57	15.761	16.822	17.773	18.674	19.564	20.319	20.722	20.662	20.175	19.236	17.805	15.986	13.983	11.911	9.8594	8.0362	6.6465	5.7761	5.4769	5.8366	6.8408	8.2945	10.019	11.982	14.169	16.493	18.893	21.337	23.763	26.017	27.847	28.969	29.212	28.574	27.118	24.911	22.139	19.151	16.234	13.497	11.055	9.0648	7.5538	6.4508	5.781	5.622	6.3634	7.2266	8.5867	10.286	12.25	14.497	16.955	19.407	21.646	23.499	24.716	25.091	24.668	23.69	22.37	20.868	19.336	17.861	16.418	14.936	13.346	11.678	10.094	8.8005	7.941	7.577	7.7653	8.4721	9.4638	10.465	11.366	12.168	12.89	13.61	14.445	15.375	16.163	16.554	16.398	15.564	13.99	11.814	9.3435	6.8588	4.5403	2.5639	1.1438	0.43162	0.49283	1.3077	2.7566	4.6786	6.8531	9.025	10.984	12.658	14.094	15.308	16.255	16.925	17.308	17.307	16.815	15.85	14.524	12.905	11.093	9.2644	7.5488	5.9582	4.496	3.2544	2.3242	1.763	1.6272	2.0315	3.024	4.5435	6.4545	8.5718	10.742	12.866	14.851	16.63	18.238	19.776	21.263	22.607	23.702	24.43	24.575	23.886	22.282	19.879	16.837	13.396	9.8934	6.6683	3.8833	1.6018	-0.10415	-1.1711	-1.6095	-1.4805	-0.83527	0.26432	1.6539	3.1285	4.5305	5.7756	6.8639	7.8147	8.6196	9.2896	9.8384	10.168	10.107	9.5931	8.691	7.5157	6.1904	4.9526	4.0925	3.7475	3.8941	4.4636	5.3269	6.2638	7.0315	7.5444	7.8413	7.9884	8.1091	8.3851	8.9886	9.9767	11.256	12.623	13.808	14.566	14.71	14.189	13.14	11.869	10.671	9.6728	8.8932	8.3141	7.8333	7.2553	6.4802	5.6188	4.8204	4.1916	3.884	4.0962	4.9423	6.4047	8.4305	10.916	13.645	16.336	18.748	20.72	22.123	22.839	22.816	22.07	20.687	18.798	16.525	14.044	11.628	9.5167	7.8036	6.5335	5.8117	5.7026	6.075	6.7403	7.607	8.5888	9.5178	10.278	10.917	11.503	12.025	12.476	12.899	13.239	13.373	13.29	13.076	12.831	12.626	12.544	12.668	13.032	13.599	14.213	14.68	14.903	14.871	14.548	13.886	12.975	11.971	10.885	9.6313	8.2497	6.875	5.5614	4.3514	3.3976	2.8178	2.5867	2.6395	3.009	3.6802	4.5021	5.3623	6.266	7.1962	8.0603	8.7905	9.4162	9.9938	10.588	11.197	11.755	12.221	12.616	12.891	12.89	12.542	11.93	11.133	10.178	9.1886	8.3944	7.9361	8.0977	8.368	8.9177	9.5637	10.065	10.319	10.378	10.245	9.9121	9.4379	8.8843	8.1734	7.183	5.9144	4.4897	3.0997	1.9389	1.1489	0.80008	0.89548	1.3678	2.0304	2.6778	3.282	3.9099	4.5554	5.2162	6.0101	7.0595	8.3414	9.7397	11.109	12.2	12.611	12.053	10.483	8.0298	4.9678	1.7841	-0.91372	-2.7201	-3.5547	-3.5249	-2.8289	-1.7378	-0.50141	0.7288	1.9116	3.0729	4.2473	5.4308	6.6139	7.9113	9.5231	11.511	13.728	15.957	17.862	19.007	19.042	17.904	15.776	12.934	9.7191	6.5027	3.5464	0.94669	-1.1819	-2.6598	-3.3473	-3.2369	-2.3998	-0.94933	0.95775	3.1369	5.4318	7.7528	10.109	12.543	15.04	17.508	19.804	21.755	23.083	23.475	22.805	21.191	18.873	16.158	13.46	11.162	9.4138	8.1526	7.2793	6.697	6.2973	6.0319	5.9926	6.3062	7.0092	8.0703	9.4618	11.14	12.972	14.768	16.316	17.445	18.059	18.121	17.661	16.838	15.888	14.987	14.207	13.621	13.3	13.176	13.069	12.853	12.475	11.89	11.069	10.134	9.3532	8.9638	9.0942	9.8254	11.119	12.786	14.539	16.119	17.342	18.087	18.316	18.11	17.678	17.307	17.231	17.556	18.257	19.212	20.163	20.755	20.732	20.103	19.007	17.618	16.214	15.14	14.559	14.385	14.44	14.578	14.639	14.486	14.158	13.833	13.65	13.656	13.883	14.337	14.93	15.536	16.046	16.386	16.537	16.466	16.111	15.454	14.6	13.693	12.79	11.905	11.099	10.408	9.7506	9.0764	8.4925	8.1183	7.9657	8.045	8.4032	9.0074	9.7354	10.521	11.371	12.248	13.041	13.653	14.023	14.015	13.458	12.279	10.538	8.4535	6.3646	4.5942	3.4293	3.1392	3.8525	5.4031	7.392	9.4683	11.383	12.889	13.833	14.307	14.574	14.832	15.222	15.918	16.957	18.101	19.036	19.524	19.367	18.402	16.653	14.397	12.001	9.7359	7.808	6.3866	5.5477	5.2641	5.4203	5.8413	6.3665	6.8791	7.242	7.2859	7.0211	6.6783	6.4899	6.5524	6.9258	7.6422	8.5907	9.2053	9.7101	9.9885	10.105	10.233	10.476	10.894	11.58	12.576	13.729	14.766	15.477	15.762	15.628	15.203	14.666	14.196	13.939	13.906	13.894	13.664	13.108	12.224	10.996	9.4578	7.7913	6.2065	4.8115	3.6801	2.9377	2.6336	2.6468	2.8472	3.1727	3.5219	3.7783	3.9921	4.3625	5.0355	5.994	7.1512	8.3953	9.5673	10.48	10.991	11.056	10.729	10.149	9.4472	8.7261	8.1447	7.8722	7.9215	8.1865	8.6173	9.1884	9.795	10.337	10.846	11.384	11.894	12.283	12.521	12.57	12.338	11.825	11.209	10.706	10.431	10.433	10.712	11.204	11.716	11.992	11.816	11.096	9.8787	8.2668	6.4212	4.6235	3.1829	2.2584	1.8503	1.9446	2.5091	3.4167	4.5268	5.8439	7.4392	9.2613	11.163	13.018	14.69	15.984	16.75	17.063	17.105	17.002	16.819	16.587	16.307	15.917	15.332	14.558	13.724	13.025	12.568	12.364	12.388	12.6	12.889	13.096	13.174	13.227	13.338	13.488	13.675	13.907	14.061	13.972	13.601	13.015	12.272	11.41	10.541	9.7803	9.1494	8.6277	8.2528	8.0791	8.0865	8.1946	8.3227	8.4323	8.522	8.5895	8.605	8.6238	8.7933	9.1795	9.7138	10.338	11.086	11.956	12.843	13.668	14.465	15.213	15.787	16.087	16.073	15.655	14.739	13.353	11.672	9.8871	8.2048	6.8988	6.1635	6.0287	6.4031	7.1582	8.2092	9.5317	11.091	12.782	14.488	16.104	17.475	18.344	18.533	18.105	17.277	16.191	14.976	13.844	12.949	12.286	11.844	11.668	11.712	11.809	11.818	11.692	11.429	11.053	10.729	10.695	11.02	11.556	12.1	12.48	12.656	12.726	12.852	13.151	13.734	14.624	15.637	16.496	17.112	17.618	18.105	18.568	19.04	19.532	19.91	20.012	19.859	19.536	19.025	18.318	17.507	16.633	15.646	14.606	13.766	13.346	13.397	13.876	14.685	15.675	16.672	17.498	18.005	18.179	18.146	17.982	17.63	17.079	16.091	15.123	14.294	13.648	13.267	13.133	13.184	13.422	13.883	14.577	15.466	16.481	17.551	18.635	19.664	20.499	21.004	21.223	21.323	21.374	21.373	21.376	21.396	21.302	20.957	20.339	19.432	18.169	16.552	14.726	12.807	10.882	9.126	7.7913	6.9781	6.5823	6.4371	6.4059	6.3758	6.3058	6.2467	6.3782	6.9865	8.3058	10.353	12.972	15.968	19.094	22.003	24.332	25.884	26.623	26.549	25.769	24.569	23.276	22.103	21.197	20.686	20.593	20.74	20.939	21.131	21.305	21.417	21.499	21.655	21.939	22.26	22.438	22.332	21.873	21.112	20.155	19.124	18.184	17.504	17.135	17.01	17.089	17.389	17.865	18.393	18.892	19.296	19.424	19.105	18.368	17.405	16.416	15.589	15.151	15.268	15.905	16.936	18.244	19.714	21.212	22.583	23.71	24.561	25.162	25.546	25.743	25.828	25.898	25.94	25.817	25.446	24.868	24.113	23.203	22.27	21.495	20.938	20.513	20.195	20.01	19.879	19.693	19.431	19.122	18.741	18.234	17.602	16.876	16.106	15.375	14.829	14.685	15.143	16.279	17.978	20.008	22.116	23.977	25.251	25.735	25.494	24.691	23.497	22.214	21.238	20.85	21.112	21.923	23.088	24.233	24.882	24.731	23.737	22.011	19.806	17.527	15.596	14.273	13.623	13.586	14.033	14.798	15.711	16.558	17.159	17.484	17.565	17.386	16.949	16.39	15.851	15.294	14.625	13.872	13.069	12.203	11.34	10.693	10.414	10.492	10.887	11.554	12.315	12.948	13.367	13.649	13.899	14.193	14.6	15.154	15.831	16.534	17.089	17.314	17.208	16.943	16.68	16.496	16.519	16.899	17.553	18.237	18.836	19.353	19.774	20.12	20.513	21.026	21.543	21.919	22.119	22.097	21.753	21.111	20.356	19.631	18.933	18.237	17.581	17.054	16.774	16.799	17.074	17.554	18.224	18.96	19.508	19.727	19.255	18.611	18.075	17.603	17.293	17.283	17.584	18.125	18.858	19.747	20.712	21.644	22.443	23.062	23.545	23.963	24.288	24.456	24.499	24.493	24.414	24.215	23.931	23.585	23.106	22.452	21.718	20.963	20.161	19.337	18.602	18.005	17.491	17.05	16.728	16.449	16.01	15.228	14.041	12.459	10.554	8.4692	6.4215	4.6644	3.4099	2.7146	2.4913	2.6453	3.1243	3.8234	4.6516	5.6434	6.8803	8.3421	9.9336	11.587	13.214	14.665	15.843	16.834	17.742	18.536	19.126	19.435	19.305	18.497	16.897	14.639	12.053	9.529	7.4249	6.0095	5.4341	5.6813	6.579	7.8759	9.3615	10.911	12.389	13.617	14.499	15.048	15.27	15.171	14.89	14.65	14.599	14.819	15.409	16.381	17.549	18.658	19.563	20.193	20.474	20.387	20.034	19.565	19.041	18.452	17.75	16.924	16.03	15.131	14.276	13.562	13.128	12.989	13.03	13.162	13.373	13.646	13.938	14.328	14.977	15.951	17.184	18.582	20.025	21.268	22.055	22.305	22.087	21.485	20.545	19.339	17.941	16.382	14.679	12.91	11.216	9.726	8.5145	7.5722	6.8857	6.5442	6.6097	7.0515	7.843	8.9758	10.328	11.618	12.624	13.318	13.777	14.093	14.487	15.23	16.421	18	19.886	21.996	24.165	26.168	27.834	29.022	29.561	29.293	28.122	26.098	23.39	20.218	16.815	13.421	10.312	7.6816	5.5472	3.8722	2.7689	2.3992	2.7911	3.9024	5.7214	8.1709	11.003	13.957	16.886	19.647	22.064	24.075	25.701	26.911	27.623	27.878	27.822	27.567	27.159	26.615	25.949	25.182	24.355	23.475	22.558	21.698	20.975	20.299	19.508	18.629	17.867	17.375	17.23	17.551	18.374	19.487	20.554	21.345	21.74	21.653	21.155	20.52	19.969	19.528	19.153	18.839	18.528	18.081	17.401	16.491	15.443	14.382	13.41	12.587	11.977	11.674	11.689	11.887	12.18	12.654	13.338	14.141	15.004	15.918	16.735	17.224	17.325	17.145	16.783	16.388	16.237	16.549	17.396	17.92	18.243	18.078	17.277	15.966	14.376	12.711	11.248	10.283	9.8976	9.9868	10.431	11.148	11.981	12.788	13.634	14.677	15.955	17.39	18.898	20.393	21.704	22.654	23.126	23.108	22.715	22.09	21.309	20.415	19.553	18.879	18.38	17.972	17.633	17.344	16.958	16.36	15.614	14.814	13.998	13.282	12.882	12.913	13.338	14.127	15.257	16.585	17.861	18.932	19.793	20.491	21.076	21.548	21.865	21.96	21.759	21.184	20.222	19.034	17.87	16.855	15.98	15.246	14.693	14.328	14.213	14.528	15.404	16.732	18.259	19.76	20.989	21.674	21.716	21.284	20.657	20.035	19.59	19.508	19.907	20.784	22.046	23.584	25.272	26.941	28.349	29.199	29.273	28.522	27.023	24.952	22.652	20.565	18.98	17.976	17.537	17.569	17.868	18.231	18.652	19.224	19.933	20.701	21.488	22.273	22.957	23.465	23.819	24.105	24.364	24.571	24.661	24.575	24.268	23.648	22.645	21.299	19.76	18.188	16.696	15.418	14.514	13.991	13.688	13.447	13.173	12.76	12.131	11.369	10.673	10.196	9.9984	10.15	10.684	11.514	12.477	13.449	14.372	15.159	15.717	15.983	15.948	15.699	15.346	14.959	14.671	14.672	15.062	15.76	16.638	17.591	18.433	18.846	18.576	17.589	15.96	13.828	11.505	9.4573	8.0798	7.5614	7.9725	9.266	11.182	13.34	15.43	17.311	18.912	20.225	21.317	22.3	23.241	24.09	24.682	24.85	24.561	23.915	23.028	22.072	21.314	20.943	20.92	21.061	21.219	21.236	20.873	20.018	18.783	17.347	15.877	14.641	13.938	13.943	14.609	15.819	17.438	19.27	21.102	22.753	24.112	25.132	25.804	26.119	26.088	25.842	25.566	25.303	24.961	24.479	23.814	22.824	21.374	19.555	17.633	15.835	14.367	13.501	13.385	13.918	14.898	16.186	17.642	19.057	20.341	21.572	22.818	24.026	25.078	25.928	26.586	27.119	27.625	28.165	28.77	29.414	29.91	29.957	29.421	28.438	27.243	26.053	25.126	24.71	24.809	25.208	25.738	26.294	26.669	26.689	26.405	25.968	25.415	24.803	24.357	24.288	24.57	25.032	25.514	25.843	25.835	25.389	24.541	23.435	22.34	21.533	21.095	20.982	20.944	20.729	20.551	20.519	20.775	21.385	22.359	23.669	25.176	26.644	27.839	28.576	28.774	28.513	27.882	26.87	25.511	23.978	22.43	20.877	19.34	17.984	16.944	16.226	15.889	16.062	16.756	17.848	19.214	20.756	22.315	23.746	25.075	26.434	27.877	29.365	30.854	32.295	33.594	34.617	35.246	35.414	35.137	34.473	33.424	32.005	30.348	28.639	26.96	25.338	23.853	22.568	21.416	20.373	19.592	19.253	19.431	20.177	21.519	23.304	25.2	26.959	28.495	29.728	30.557	30.958	30.979	30.684	30.13	29.403	28.605	27.883	27.335	26.893	26.371	25.646	24.677	23.459	22.028	20.562	19.273	18.217	17.347	16.7	16.326	16.206	16.34	16.825	17.73	18.972	20.437	22.067	23.769	25.343	26.571	27.36	27.705	27.631	27.209	26.571	25.876	25.241	24.658	24.02	23.246	22.338	21.342	20.351	19.588	19.317	19.619	20.374	21.407	22.504	23.366	23.735	23.582	23.039	22.251	21.421	20.854	20.815	21.377	22.446	23.878	25.462	26.905	27.887	28.174	27.698	26.56	24.968	23.204	21.644	20.661	20.462	20.999	22.095	23.497	24.847	25.761	26.021	25.662	24.831	23.736	22.702	22.073	22.008	22.489	23.452	24.787	26.295	27.807	29.296	30.842	32.505	34.238	35.903	37.318	38.337	38.851	38.804	38.261	37.373	36.224	34.747	32.902	30.813	28.701	26.766	25.254	24.409	24.286	24.711	25.469	26.403	27.364	28.225	28.974	29.659	30.244	30.656	30.88	30.972	30.986	30.93	30.81	30.674	30.628	30.777	31.158	31.767	32.594	33.517	34.25	34.492	34.143	33.241	31.868	30.197	28.542	27.191	26.262	25.759	25.674	25.917	26.276	26.603	26.869	27.069	27.198	27.355	27.708	28.315	29.094	29.933	30.724	31.368	31.81	31.994	31.887	31.571	31.197	30.828	30.442	30.096	29.937	29.963	30.041	30.096	30.078	29.842	29.277	28.493	27.714	27.084	26.737	26.855	27.45	28.335	29.339	30.407	31.485	32.475	33.313	34.019	34.597	35.031	35.288	35.292	35.035	34.602	34.015	33.181	32.095	30.906	29.743	28.632	27.645	26.909	26.421	26.097	25.937	26.01	26.477	26.531	26.84	27.401	28.057	28.736	29.483	30.307	31.177	32.152	33.27	34.396	35.314	35.948	36.291	36.298	35.96	35.369	34.616	33.712	32.645	31.406	29.994	28.526	27.173	26.01	25.049	24.323	23.824	23.44	23.091	22.88	22.928	23.224	23.728	24.43	25.216	25.935	26.571	27.291	28.239	29.478	31.044	32.937	35.005	37.004	38.733	40.095	41.043	41.579	41.748	41.586	41.176	40.659	40.13	39.6	39.07	38.555	38.02	37.431	36.868	36.469	36.261	36.24	36.454	36.912	37.485	38.108	38.883	39.903	41.125	42.458	43.812	44.999	45.75	45.906	45.458	44.427	42.865	40.835	38.38	35.563	32.547	29.596	26.99	24.983	23.754	23.295	23.388	23.792	24.359	24.951	25.489	26.106	27.015	28.279	29.839	31.659	33.628	35.484	36.949	37.859	38.116	37.673	36.649	35.339	34.035	32.974	32.346	32.217	32.477	32.949	33.483	33.922	34.166	34.213	34.092	33.841	33.573	33.499	33.753	34.343	35.268	36.545	38.019	39.389	40.432	41.051	41.161	40.765	40.048	39.25	38.492	37.838	37.348	36.993	36.657	36.291	35.973	35.748	35.596	35.538	35.55	35.527	35.403	35.181	34.846	34.441	34.174	34.241	34.695	35.537	36.789	38.36	39.966	41.338	42.342	42.855	42.779	42.199	41.274	40.039	38.51	36.791	34.933	32.89	30.705	28.614	26.842	25.498	24.673	24.447	24.8	25.642	26.898	28.405	29.88	31.117	32.006	32.401	32.203	31.59	30.943	30.581	30.737	31.615	33.231	35.317	37.515	39.535	41.08	41.949	42.22	42.181	42.036	41.942	42.14	42.749	43.629	44.52	45.247	45.688	45.771	45.565	45.173	44.566	43.71	42.655	41.405	39.882	38.179	36.58	35.284	34.295	33.605	33.204	32.978	32.916	33.21	34.054	35.476	37.472	40.027	42.838	45.387	47.333	48.59	49.112	48.896	48.144	47.172	46.173	45.284	44.61	44.083	43.083	42.079	41.218	40.543	39.895	39.115	38.239	37.294	36.232	35.105	34.122	33.526	33.517	34.187	35.385	36.867	38.509	40.169	41.585	42.618	43.42	44.095	44.461	44.391	44.039	43.494	42.691	41.703	40.743	39.787	38.653	37.37	36.089	34.827	33.595	32.601	32.039	31.808	31.646	31.391	30.989	30.451	29.898	29.475	29.335	29.675	30.593	31.868	33.153	34.282	35.188	35.648	35.168	34.552	33.718	32.719	31.596	30.459	29.389	28.414	27.659	27.393	27.854	29.092	30.987	33.316	35.748	37.856	39.246	39.741	39.464	38.714	37.8	36.969	36.453	36.391	36.654	36.984	37.2	37.183	36.804	36.04	35.066	34.116	33.312	32.739	32.483	32.496	32.532	32.338	31.825	31	29.918	28.699	27.559	26.685	26.165	25.956	25.967	26.177	26.616	27.29	28.156	29.227	30.524	31.929	33.231	34.281	35.03	35.441	35.468	35.205	34.811	34.335	33.769	33.15	32.53	31.853	31.052	30.129	29.137	28.089	27.008	26.014	25.281	24.972	25.144	25.762	26.743	27.977	29.323	30.599	31.728	32.793	33.88	34.958	36.015	37.06	37.953	38.391	38.151	37.18	35.494	33.157	30.469	27.867	25.648	23.954	22.879	22.47	22.633	23.193	24.036	25.112	26.37	27.753	29.213	30.715	32.259	33.8	35.152	36.088	36.472	36.248	35.383	34.009	32.52	31.311	30.557	30.278	30.438	30.858	31.184	31.158	30.752	29.999	28.936	27.717	26.6	25.68	24.864	24.056	23.196	22.24	21.166	20.087	19.224	18.854	19.189	20.277	21.991	24.109	26.34	28.281	29.557	30.105	30.123	29.869	29.611	29.683	30.302	31.365	32.631	33.898	34.965	35.541	35.424	34.64	33.248	31.303	29.011	26.778	24.989	23.831	23.338	23.394	23.747	24.09	24.161	23.799	23.001	21.97	20.962	20.12	19.623	19.734	20.564	21.954	23.706	25.656	27.518	28.982	30.082	30.6	30.762	30.757	30.787	30.976	31.467	32.335	33.41	34.366	34.918	34.864	34.034	32.392	30.182	27.812	25.665	23.981	22.837	22.146	21.741	21.445	21.046	20.416	19.667	19.06	18.798	19.015	19.862	21.384	23.415	25.719	28.109	30.417	32.427	33.977	35.064	35.671	35.71	35.191	34.265	33.059	31.65	30.15	28.687	27.337	26.104	24.96	23.902	23.003	22.374	22.091	22.17	22.633	23.488	24.624	25.832	26.94	27.87	28.506	28.791	28.812	28.689	28.443	28.075	27.662	27.227	26.672	25.897	24.916	23.769	22.456	21.017	19.664	18.708	18.451	19.144	20.935	23.84	27.695	32.141	36.702	40.955	44.568	47.235	48.679	48.765	47.523	45.068	41.646	37.667	33.595	29.761	26.328	23.401	21.051	19.239	17.937	17.238	17.23	17.839	18.843	20.059	21.395	22.84	24.498	26.548	29.151	32.298	35.712	38.91	41.374	42.754	42.903	41.845	39.827	37.293	34.659	32.198	30.139	28.67	27.824	27.471	27.475	27.717	28.012	28.205	28.326	28.566	29.111	30.061	31.458	33.219	35.068	36.62	37.54	37.687	37.18	36.273	35.275	34.538	34.373	34.896	35.967	37.34	38.786	40.019	40.665	40.425	39.23	37.131	34.282	31.057	28	25.584	24.065	23.555	23.984	25.067	26.427	27.798	29.088	30.291	31.411	32.472	33.492	34.46	35.331	36.024	36.498	36.835	37.127	37.321	37.332	37.197	36.981	36.656	36.207	35.76	35.428	35.181	34.996	34.929	34.979	35.053	35.074	35.05	34.929	34.614	34.118	33.567	33.079	32.717	32.528	32.549	32.76	33.067	33.296	33.315	33.141	32.923	32.781	32.786	33.08	33.758	34.7	35.632	36.357	36.808	36.932	36.791	36.659	36.808	37.33	38.186	39.312	40.481	41.319	41.54	41.077	39.974	38.3	36.24	34.096	32.184	30.721	29.766	29.24	29.037	29.09	29.302	29.522	29.7	29.929	30.235	30.485	30.58	30.541	30.429	30.345	30.554	31.334	32.695	34.641	36.191	37.379	37.792	37.148	35.533	33.397	31.277	29.6	28.694	28.671	29.285	30.113	30.835	31.315	31.48	31.303	30.902	30.42	29.972	29.628	29.438	29.458	29.797	30.518	31.58	32.851	34.235	35.665	36.958	37.901	38.458	38.661	38.473	37.882	37.025	36.049	35.018	34.06	33.358	32.936	32.653	32.367	31.995	31.431	30.596	29.555	28.548	27.835	27.624	28.024	29.002	30.436	32.1	33.648	34.735	35.188	35.038	34.385	33.383	32.318	31.473	30.953	30.709	30.691	30.833	30.996	31.062	31.036	30.932	30.641	30.088	29.335	28.471	27.562	26.707	26.077	25.845	26.09	26.764	27.728	28.769	29.63	30.021	29.74	28.808	27.467	26.043	24.843	24.156	24.172	24.87	26.068	27.588	29.251	30.835	32.131	33.037	33.523	33.543	33.084	32.303	31.444	30.674	30.072	29.711	29.62	29.755	30.051	30.49	31.117	31.978	33.048	34.177	35.176	35.879	36.122	35.778	34.9	33.745	32.603	31.684	31.177	31.211	31.708	32.449	33.263	34.062	34.728	35.154	35.358	35.42	35.351	35.113	34.737	34.289	33.826	33.403	33.079	32.924	32.948	33.06	33.09	32.901	32.477	31.876	31.167	30.491	30.049	29.972	30.229	30.736	31.442	32.259	33.042	33.729	34.344	34.835	35.072	34.951	34.423	33.445	32.023	30.326	28.65	27.288	26.453	26.251	26.681	27.659	29.012	30.52	31.996	33.353	34.547	35.449	35.981	36.254	36.485	36.824	37.386	38.276	39.452	40.637	41.508	41.887	41.698	40.951	39.816	38.563	37.376	36.303	35.39	34.7	34.211	33.837	33.479	33.045	32.486	31.793	31.019	30.269	29.729	29.596	29.879	30.421	31.1	31.845	32.52	33.015	33.384	33.772	34.234	34.733	35.246	35.687	35.858	35.619	34.999	34.098	33.019	31.945	31.174	30.909	31.183	31.915	32.972	34.214	35.489	36.641	37.538	38.158	38.569	38.822	38.888	38.528	38.117	37.694	37.308	36.904	36.404	35.834	35.325	34.988	34.888	35.018	35.323	35.746	36.242	36.705	37.055	37.376	37.799	38.344	38.979	39.748	40.667	41.607	42.411	43.007	43.309	43.211	42.754	42.12	41.449	40.716	39.895	38.969	37.848	36.414	34.693	32.88	31.229	29.937	29.126	28.843	29.076	29.773	30.798	31.964	33.128	34.191	35.007	35.445	35.545	35.474	35.391	35.397	35.631	36.151	36.828	37.483	38.024	38.362	38.369	38.01	37.427	36.791	36.2	35.701	35.317	35.004	34.616	34.018	33.155	32.099	31.03	30.142	29.605	29.553	30.042	30.991	32.161	33.306	34.194	34.586	34.312	33.405	32.102	30.687	29.445	28.667	28.551	29.041	29.924	31.02	32.206	33.359	34.363	35.183	35.828	36.268	36.467	36.414	36.132	35.69	35.122	34.436	33.678	32.943	32.319	31.826	31.5	31.427	31.62	31.981	32.45	33.036	33.712	34.42	35.181	36.044	36.924	37.641	38.056	38.111	37.735	36.895	35.682	34.265	32.792	31.377	30.122	29.108	28.377	27.885	27.497	27.102	26.686	26.293	25.992	25.974	26.536	27.903	30.094	32.975	36.315	39.726	42.72	44.92	46.118	46.207	45.198	43.296	40.827	38.098	35.335	32.726	30.428	28.472	26.779	25.264	23.9	22.755	21.976	21.723	22.169	23.478	25.674	28.518	31.638	34.69	37.339	39.272	40.296	40.449	39.91	38.893	37.656	36.507	35.648	35.067	34.666	34.309	33.742	32.701	31.114	29.163	27.188	25.58	24.732	24.961	26.395	28.905	32.124	35.565	38.763	41.391	43.212	44.151	44.374	44.2	43.872	43.473	43.074	42.672	42.128	41.306	40.219	38.977	37.652	36.34	35.173	34.2	33.336	32.52	31.818	31.346	31.191	31.43	32.146	33.314	34.786	36.319	37.641	38.578	39.121	38.91	38.208	37.431	36.759	36.267	36	35.944	35.98	35.938	35.612	34.847	33.642	32.098	30.339	28.561	27.079	26.162	25.858	26.045	26.624	27.487	28.46	29.432	30.41	31.376	32.249	32.967	33.585	34.144	34.63	35.068	35.478	35.797	35.816	35.338	34.271	32.59	30.328	27.593	24.557	21.436	18.454	15.766	13.515	11.895	11.085	11.119	11.89	13.263	15.089	17.143	19.241	21.378	23.62	25.969	28.376	30.83	33.242	35.366	36.946	37.86	38.028	37.367	35.872	33.693	31.099	28.364	25.753	23.507	21.775	20.593	19.901	19.573	19.574	19.971	20.807	22.048	23.625	25.459	27.4	29.289	31.07	32.718	34.112	35.067	35.462	35.221	34.255	32.595	30.475	28.217	26.09	24.286	22.94	22.088	21.614	21.295	20.96	20.54	20.074	19.68	19.508	19.736	20.535	21.961	23.887	26.12	28.44	30.554	32.17	33.128	33.43	33.179	32.528	31.694	30.889	30.173	29.459	28.658	27.707	26.554	25.215	23.812	22.547	21.61	21.16	21.323	22.174	23.72	25.791	28.073	30.224	31.97	33.152	33.701	33.684	33.287	32.667	31.841	30.821	29.7	28.577	27.518	26.638	26.084	25.876	25.941	26.224	26.735	27.47	28.388	29.459	30.648	31.832	32.828	33.489	33.767	33.708	33.396	32.894	32.275	31.675	31.205	30.893	30.706	30.652	30.706	30.702	30.481	30.003	29.331	28.541	27.761	27.172	26.874	26.829	26.968	27.255	27.604	27.865	27.949	27.845	27.545	27.055	26.455	25.9	25.545	25.471	25.616	25.817	25.94	25.873	25.516	24.83	23.963	23.207	22.792	22.834	23.409	24.509	25.929	27.399	28.782	30.013	31.04	31.877	32.609	33.232	33.576	33.475	32.884	31.851	30.485	28.963	27.518	26.323	25.458	24.796	24.224	23.74	23.331	23.034	22.923	23.114	23.675	24.539	25.589	26.743	27.943	29.049	29.92	30.539	30.939	31.148	31.234	31.323	31.514	31.764	31.979	32.046	31.797	31.016	29.642	27.852	25.918	24.089	22.633	21.774	21.562	21.857	22.436	23.086	23.673	24.161	24.529	24.756	24.84	24.778	24.505	23.922	23.055	22.037	20.984	19.974	19.122	18.491	18.027	17.691	17.548	17.644	17.934	18.334	18.78	19.149	19.272	19.086	18.707	18.387	18.379	18.886	19.999	21.675	23.71	25.804	27.633	28.963	29.687	29.754	29.17	28.06	26.622	25.02	23.365	21.804	20.497	19.532	18.954	18.846	19.238	20.039	21.074	22.192	23.239	24.062	24.586	24.889	25.137	25.48	26.011	26.724	27.506	28.139	28.357	27.917	26.716	24.858	22.598	20.271	18.276	16.997	16.614	17.031	17.984	19.171	20.267	21.002	21.32	21.366	21.35	21.462	21.862	22.584	23.503	24.412	25.158	25.686	26.016	26.181	26.203	26.075	25.765	25.193	24.298	23.102	21.705	20.151	18.375	16.278	13.802	10.907	7.6028	4.0674	0.66489	-2.2312	-4.3696	-5.6078	-5.896	-5.3096	-4.0141	-2.1457	0.21956	2.9752	5.9626	9.0292	12.031	14.777	17.081	18.84	20.046	20.787	21.196	21.387	21.439	21.422	21.361	21.241	21.097	21.087	21.395	22.081	23.076	24.239	25.335	26.038	26.137	25.652	24.727	23.528	22.287	21.251	20.569	20.317	20.55	21.312	22.517	23.912	25.157	25.951	26.099	25.576	24.535	23.245	22.035	21.179	20.739	20.566	20.468	20.272	19.806	18.947	17.718	16.235	14.559	12.73	10.869	9.1688	7.8313	7.1308	7.4168	8.898	11.45	14.718	18.206	21.368	23.722	25.036	25.421	25.186	24.694	24.208	23.816	23.492	23.206	22.901	22.472	21.902	21.286	20.671	20.007	19.29	18.618	18.064	17.663	17.512	17.697	18.17	18.75	19.33	19.816	20.039	19.935	19.656	19.447	19.482	19.852	20.594	21.651	22.878	24.102	25.142	25.902	26.394	26.658	26.669	26.393	25.86	24.978	23.87	22.599	21.27	20.057	19.097	18.41	17.928	17.607	17.439	17.431	17.616	18.023	18.673	19.556	20.575	21.531	22.223	22.604	22.685	22.473	22.056	21.636	21.351	21.208	21.165	21.146	21	20.561	19.821	18.948	18.141	17.609	17.607	18.313	19.707	21.603	23.801	26.101	28.306	30.254	31.816	32.916	33.537	33.707	33.433	32.738	31.736	30.566	29.296	27.939	26.561	25.259	24.081	23.102	22.458	22.228	22.36	22.767	23.359	23.969	24.419	24.702	24.966	25.376	26.054	27.08	28.488	30.237	32.199	34.207	36.137	37.905	39.388	40.394	40.681	40.118	38.742	36.697	34.246	31.756	29.556	27.775	26.333	25.071	23.799	22.363	20.707	18.942	17.242	15.724	14.495	13.703	13.457	13.74	14.477	15.588	16.92	18.25	19.372	20.191	20.771	21.227	21.681	22.223	22.908	23.795	24.887	26.13	27.483	28.908	30.249	31.289	31.879	31.962	31.515	30.587	29.355	28.02	26.682	25.356	24.055	22.787	21.516	20.225	18.986	17.872	16.927	16.167	15.576	15.159	14.933	14.922	15.156	15.677	16.519	17.644	18.886	20.088	21.145	21.976	22.543	22.917	23.24	23.585	23.892	24.094	24.129	23.894	23.319	22.451	21.449	20.48	19.673	19.131	18.891	18.878	18.951	18.955	18.797	18.466	18.008	17.518	17.144	17.05	17.332	17.973	18.895	20.065	21.417	22.867	24.364	25.935	27.579	29.214	30.725	32.01	32.917	33.274	33.003	32.117	30.663	28.722	26.454	24.066	21.762	19.69	17.964	16.661	15.832	15.471	15.514	15.902	16.628	17.676	18.921	20.201	21.408	22.483	23.357	24.04	24.681	25.436	26.345	27.355	28.373	29.268	29.907	30.276	30.502	30.711	30.958	31.249	31.534	31.656	31.399	30.603	29.267	27.54	25.66	23.872	22.351	21.221	20.544	20.264	20.249	20.438	20.851	21.468	22.209	23.028	23.893	24.682	25.24	25.52	25.539	25.314	24.909	24.465	24.077	23.721	23.363	23.03	22.741	22.456	22.143	21.795	21.442	21.145	20.959	20.925	21.134	21.717	22.7	23.978	25.401	26.829	28.076	28.918	29.239	29.121	28.703	28.146	27.682	27.511	27.655	28.001	28.433	28.787	28.815	28.327	27.354	25.838	24.24	22.796	21.657	20.923	20.654	20.79	21.122	21.417	21.571	21.515	21.197	20.669	20.059	19.476	18.96	18.574	18.392	18.388	18.487	18.651	18.874	19.123	19.375	19.702	20.215	20.992	22.024	23.227	24.471	25.619	26.539	27.099	27.265	27.139	26.889	26.629	26.402	26.234	26.106	25.903	25.511	24.901	24.089	23.075	21.935	20.838	19.924	19.272	18.994	19.245	20.089	21.463	23.268	25.393	27.661	29.844	31.75	33.232	34.188	34.605	34.547	34.145	33.661	33.399	33.548	34.078	34.818	35.487	35.723	35.254	34.036	32.227	30.059	27.812	25.769	24.11	22.9	22.2	22.112	22.732	24.05	25.938	28.15	30.338	32.145	33.319	33.812	33.754	33.407	33.005	32.675	32.464	32.352	32.227	31.918	31.325	30.488	29.505	28.505	27.697	27.295	27.398	27.975	28.948	30.181	31.441	32.445	32.954	32.793	31.815	29.988	27.436	24.421	21.309	18.49	16.316	15.02	14.673	15.137	16.121	17.334	18.562	19.646	20.507	21.217	21.954	22.896	24.149	25.803	27.902	30.355	32.947	35.455	37.666	39.355	40.346	40.582	40.144	39.184	37.887	36.43	34.913	33.316	31.533	29.481	27.188	24.793	22.477	20.396	18.65	17.28	16.275	15.628	15.43	15.888	17.192	19.345	22.162	25.34	28.486	31.216	33.352	34.97	36.252	37.37	38.421	39.41	40.186	40.533	40.342	39.646	38.567	37.284	35.995	34.859	33.958	33.287	32.767	32.314	31.897	31.469	30.901	30.06	28.921	27.538	25.987	24.416	23.064	22.118	21.602	21.464	21.633	22.031	22.615	23.451	24.659	26.307	28.311	30.492	32.629	34.472	35.811	36.596	36.943	37.034	37.043	37.054	37.048	37.019	36.986	36.931	36.855	36.823	36.899	37.009	36.955	36.568	35.764	34.508	32.884	31.158	29.636	28.504	27.851	27.725	28.054	28.64	29.304	29.949	30.516	30.974	31.355	31.772	32.346	33.101	33.946	34.714	35.233	35.419	35.267	34.831	34.279	33.91	33.96	34.497	35.48	36.818	38.295	39.653	40.749	41.548	42.005	42.039	41.456	40.683	39.734	38.54	37.06	35.324	33.39	31.333	29.293	27.425	25.813	24.49	23.527	23.039	23.049	23.511	24.309	25.293	26.272	27.052	27.493	27.58	27.4	27.083	26.715	26.32	25.918	25.482	24.895	24.057	23.044	22.044	21.259	20.884	21.106	21.985	23.398	25.175	27.156	29.15	30.965	32.516	33.859	35.016	35.954	36.663	37.167	37.477	37.608	37.606	37.59	37.68	37.962	38.449	39.054	39.641	40.086	40.246	40.047	39.595	39.125	38.855	38.938	39.445	40.313	41.326	42.259	42.952	43.308	43.268	42.842	42.127	41.183	39.972	38.467	36.678	34.687	32.641	30.733	29.141	28.006	27.384	27.185	27.224	27.346	27.475	27.582	27.681	27.844	28.161	28.645	29.225	29.826	30.411	30.915	31.318	31.712	32.217	32.918	33.826	34.948	36.23	37.514	38.64	39.478	39.979	40.153	40.035	39.689	39.204	38.668	38.138	37.637	37.186	36.812	36.468	36.025	35.38	34.492	33.34	31.93	30.371	28.842	27.454	26.243	25.248	24.491	23.959	23.625	23.509	23.679	24.168	24.945	25.955	27.132	28.382	29.629	30.849	32.071	33.366	34.768	36.215	37.573	38.697	39.401	39.482	38.859	37.636	36.018	34.199	32.389	30.802	29.545	28.564	27.789	27.171	26.663	26.237	25.963	25.984	26.39	27.194	28.366	29.833	31.477	33.16	34.76	36.218	37.478	38.453	39.027	39.109	38.725	37.977	36.957	35.785	34.646	33.683	32.914	32.296	31.84	31.57	31.44	31.417	31.505	31.629	31.67	31.59	31.489	31.486	31.643	32.01	32.556	33.112	33.419	33.258	32.562	31.439	30.119	28.836	27.781	27.106	26.921	27.195	27.821	28.737	29.899	31.149	32.26	33.073	33.539	33.678	33.63	33.639	33.898	34.403	35.036	35.667	36.137	36.289	36.103	35.707	35.215	34.64	33.938	33.075	32.081	31.037	30.073	29.323	28.912	28.946	29.384	30.03	30.691	31.276	31.745	32.044	32.209	32.351	32.504	32.612	32.66	32.649	32.363	32.135	31.983	31.944	31.959	31.916	31.767	31.527	31.243	31.003	30.952	31.214	31.782	32.545	33.376	34.197	34.974	35.708	36.405	37.057	37.646	38.12	38.414	38.509	38.495	38.487	38.492	38.431	38.199	37.652	36.652	35.168	33.364	31.494	29.788	28.444	27.597	27.244	27.279	27.609	28.184	28.953	29.853	30.835	31.835	32.753	33.485	33.982	34.266	34.453	34.687	35.023	35.392	35.624	35.505	34.813	33.428	31.466	29.222	27.037	25.22	23.998	23.471	23.566	24.118	24.981	26.039	27.159	28.22	29.172	29.988	30.657	31.199	31.707	32.273	32.887	33.448	33.817	33.874	33.557	32.828	31.712	30.315	28.82	27.414	26.284	25.664	25.775	26.69	28.281	30.308	32.44	34.29	35.578	36.243	36.397	36.215	35.908	35.697	35.708	35.94	36.35	36.908	37.586	38.302	38.942	39.37	39.486	39.254	38.687	37.835	36.81	35.76	34.756	33.781	32.78	31.718	30.57	29.32	28.029	26.815	25.779	24.979	24.487	24.343	24.529	24.997	25.726	26.683	27.777	28.852	29.766	30.422	30.762	30.761	30.457	29.953	29.368	28.796	28.26	27.759	27.332	26.981	26.623	26.177	25.634	25.003	24.307	23.64	23.19	23.117	23.493	24.325	25.566	27.067	28.613	30.026	31.206	32.074	32.599	32.839	32.876	32.791	32.596	32.221	31.559	30.508	29.013	27.116	24.997	22.989	21.436	20.549	20.392	20.951	22.129	23.699	25.445	27.242	28.986	30.539	31.795	32.754	33.452	33.948	34.324	34.711	35.12	35.407	35.391	34.953	34.037	32.686	31.07	29.448	28.076	27.127	26.614	26.418	26.396	26.405	26.313	26.027	25.601	25.219	25.005	24.997	25.227	25.711	26.379	27.118	27.854	28.5	28.954	29.179	29.239	29.21	29.106	28.935	28.742	28.534	28.258	27.872	27.42	26.999	26.737	26.732	27.008	27.563	28.336	29.152	29.762	29.97	29.73	29.042	27.905	26.393	24.71	23.057	21.612	20.715	20.377	20.802	22.036	23.959	26.354	28.965	31.572	33.95	35.909	37.382	38.359	38.854	38.892	38.537	37.916	37.16	36.364	35.566	34.77	33.989	33.257	32.569	31.939	31.446	31.149	31.004	30.893	30.717	30.404	29.862	29.108	28.31	27.684	27.396	27.591	28.373	29.683	31.304	32.979	34.473	35.58	36.139	36.096	35.527	34.593	33.448	32.211	30.974	29.82	28.803	27.906	27.072	26.287	25.562	24.876	24.203	23.577	23.092	22.817	22.814	23.153	23.865	24.843	25.92	26.972	27.868	28.453	28.622	28.374	27.773	26.923	25.981	25.17	24.692	24.711	25.284	26.348	27.771	29.359	30.872	32.027	32.658	32.736	32.276	31.332	30.082	28.767	27.57	26.571	25.823	25.344	25.064	24.866	24.697	24.569	24.469	24.418	24.502	24.818	25.382	26.146	27.038	27.946	28.745	29.314	29.582	29.546	29.24	28.655	27.746	26.519	25.067	23.494	21.918	20.552	19.683	19.488	19.942	20.912	22.167	23.384	24.248	24.615	24.555	24.257	23.959	23.916	24.291	25.077	26.152	27.358	28.553	29.602	30.392	30.86	30.998	30.861	30.523	30.035	29.453	28.864	28.3	27.714	27.282	26.784	26.3	25.898	25.64	25.488	25.361	25.257	25.199	25.21	25.368	25.773	26.442	27.314	28.33	29.404	30.399	31.176	31.661	31.806	31.549	30.904	29.967	28.863	27.738	26.731	25.922	25.343	25.023	24.975	25.092	25.214	25.255	25.23	25.164	25.115	25.237	25.681	26.471	27.52	28.697	29.797	30.586	30.944	30.902	30.532	29.917	29.202	28.549	28.013	27.539	27.084	26.647	26.233	25.897	25.733	25.791	26.102	26.679	27.415	28.111	28.655	29.071	29.402	29.613	29.691	29.633	29.367	28.827	28.054	27.177	26.331	25.668	25.343	25.389	25.687	26.137	26.668	27.18	27.552	27.742	27.812	27.902	28.156	28.657	29.405	30.317	31.281	32.154	32.758	32.982	32.864	32.49	31.85	30.937	30.138	29.27	28.324	27.414	26.643	26.033	25.509	25.038	24.646	24.362	24.21	24.251	24.542	25.059	25.738	26.514	27.31	28.091	28.866	29.576	30.121	30.438	30.476	30.148	29.366	28.136	26.575	24.826	23.078	21.591	20.568	20.09	20.13	20.592	21.303	22.056	22.773	23.529	24.389	25.349	26.359	27.318	28.105	28.611	28.822	28.823	28.759	28.748	28.773	28.698	28.357	27.675	26.698	25.551	24.448	23.644	23.284	23.352	23.782	24.456	25.236	26.042	26.871	27.736	28.577	29.295	29.83	30.125	30.114	29.801	29.307	28.825	28.493	28.389	28.511	28.76	29.014	29.171	29.189	29.134	29.157	29.368	29.765	30.256	30.713	30.968	30.865	30.37	29.586	28.663	27.776	27.143	26.936	27.163	27.695	28.391	29.123	29.754	30.228	30.592	30.92	31.218	31.429	31.452	31.171	30.535	29.587	28.472	27.379	26.475	25.841	25.446	25.219	25.119	25.107	25.178	25.389	25.837	26.519	27.312	28.09	28.758	29.218	29.404	29.356	29.179	28.964	28.741	28.512	28.293	28.101	27.971	27.961	28.11	28.372	28.656	28.832	28.835	28.745	28.778	29.203	30.248	32.005	34.302	36.725	38.798	40.146	40.559	40.006	38.654	36.811	34.721	32.491	30.233	28.125	26.365	25.145	24.679	25.076	26.223	27.799	29.429	30.783	31.656	32.036	32.05	31.883	31.655	31.369	30.913	30.146	29.028	27.628	26.074	24.55	23.292	22.477	22.111	22.088	22.304	22.622	22.881	22.999	22.992	22.924	22.853	22.854	23.005	23.333	23.779	24.307	24.926	25.597	26.232	26.762	27.139	27.333	27.364	27.299	27.225	27.239	27.403	27.666	27.913	28.066	28.125	28.064	27.842	27.518	27.196	26.921	26.725	26.674	26.787	27.008	27.283	27.607	27.949	28.263	28.542	28.796	28.975	28.945	28.587	27.87	26.873	25.767	24.75	23.931	23.365	23.015	22.735	22.345	21.772	21.142	20.687	20.564	20.87	21.639	22.868	24.185	25.484	26.605	27.462	28.017	28.191	27.897	27.159	26.059	24.675	23.123	21.556	20.083	18.764	17.589	16.508	15.516	14.673	14.09	13.86	14.023	14.588	15.5	16.621	17.786	18.904	19.942	20.832	21.548	22.106	22.475	22.585	22.399	21.974	21.396	20.749	20.168	19.815	19.764	19.994	20.443	21.036	21.674	22.239	22.651	22.862	22.871	22.736	22.541	22.36	22.3	22.446	22.794	23.245	23.682	24.008	24.116	23.964	23.615	23.174	22.738	22.423	22.367	22.666	23.281	24.102	25.03	25.942	26.706	27.262	27.66	27.979	28.288	28.596	28.846	28.929	28.719	28.147	27.215	26.022	24.737	23.502	22.358	21.282	20.255	19.288	18.433	17.873	17.81	18.301	19.229	20.404	21.61	22.64	23.433	24.095	24.817	25.706	26.737	27.815	28.773	29.453	29.798	29.854	29.715	29.473	29.189	28.877	28.557	28.291	28.153	28.164	28.305	28.543	28.79	28.931	28.945	28.932	28.982	29.13	29.425	29.888	30.442	30.954	31.319	31.487	31.434	31.179	30.811	30.464	30.244	30.243	30.512	31.012	31.646	32.293	32.828	33.177	33.357	33.425	33.426	33.411	33.398	33.317	33.046	32.491	31.696	30.787	29.89	29.119	28.582	28.284	28.09	27.889	27.64	27.361	27.082	26.871	26.776	26.765	26.777	26.753	26.672	26.547	26.425	26.382	26.51	26.879	27.524	28.413	29.454	30.552	31.59	32.354	32.657	32.46	31.814	30.799	29.535	28.243	27.14	26.354	25.959	25.975	26.343	26.891	27.442	27.901	28.216	28.391	28.536	28.797	29.237	29.831	30.509	31.172	31.728	32.108	32.251	32.133	31.813	31.414	31.013	30.624	30.278	29.99	29.678	29.208	28.532	27.716	26.822	25.926	25.186	24.753	24.674	24.941	25.574	26.527	27.669	28.862	30.008	31.015	31.771	32.24	32.473	32.544	32.499	32.354	32.096	31.739	31.368	31.076	30.873	30.769	30.775	30.758	30.493	30.22	29.489	28.384	27.228	26.371	26.085	26.524	27.649	29.192	30.751	31.979	32.688	32.856	32.613	32.167	31.721	31.435	31.348	31.363	31.324	31.169	30.955	30.727	30.564	30.591	30.879	31.375	31.977	32.604	33.156	33.515	33.625	33.509	33.159	32.523	31.615	30.538	29.431	28.434	27.705	27.394	27.559	28.155	29.071	30.165	31.3	32.359	33.286	34.061	34.781	35.644	36.806	38.329	40.202	42.346	44.596	46.763	48.751	50.533	52.006	53.015	53.449	53.205	52.253	50.709	48.923	47.366	46.393	46.175	46.632	47.465	48.297	48.758	48.619	47.855	46.593	45.023	43.34	41.745	40.429	39.496	38.935	38.709	38.748	38.884	38.947	38.865	38.667	38.357	37.929	37.444	36.907	36.232	35.329	34.213	33.012	31.892	31.026	30.584	30.648	31.174	32.043	33.103	34.196	35.227	36.176	37.04	37.817	38.483	38.96	39.123	38.862	38.135	36.95	35.351	33.466	31.495	29.599	27.847	26.316	25.112	24.284	23.826	23.754	24.062	24.686	25.517	26.442	27.356	28.198	28.984	29.785	30.653	31.599	32.58	33.492	34.189	34.533	34.399	33.711	32.49	30.858	28.982	27.028	25.226	23.869	23.166	23.155	23.772	24.901	26.315	27.694	28.759	29.33	29.304	28.669	27.525	26.075	24.566	23.259	22.386	22.058	22.215	22.702	23.363	24.072	24.778	25.51	26.276	27.025	27.678	28.089	28.065	27.501	26.5	25.278	24.03	22.923	22.112	21.672	21.535	21.626	21.933	22.437	23.076	23.798	24.552	25.216	25.652	25.796	25.675	25.364	24.962	24.582	24.292	24.105	23.983	23.869	23.717	23.573	23.541	23.654	23.872	24.169	24.54	24.954	25.372	25.847	26.48	27.27	28.117	28.911	29.499	29.687	29.351	28.504	27.25	25.737	24.186	22.881	22.044	21.764	22.018	22.725	23.749	24.925	26.087	27.092	27.858	28.381	28.668	28.687	29.17	29.834	30.437	30.989	31.509	31.956	32.258	32.34	32.136	31.603	30.744	29.636	28.421	27.295	26.429	25.889	25.581	25.339	24.973	24.308	23.283	22.017	20.752	19.715	19.085	18.991	19.447	20.357	21.633	23.208	24.985	26.802	28.5	29.952	31.005	31.524	31.451	30.835	29.814	28.588	27.342	26.202	25.233	24.464	23.861	23.365	22.942	22.583	22.264	21.948	21.626	21.303	20.995	20.756	20.731	21.08	21.863	23.071	24.64	26.38	28.013	29.327	30.257	30.815	31.032	30.945	30.572	29.907	28.93	27.662	26.229	24.834	23.754	23.255	23.506	24.554	26.351	28.706	31.297	33.816	35.994	37.61	38.539	38.787	38.441	37.592	36.327	34.792	33.135	31.47	29.903	28.593	27.689	27.239	27.187	27.414	27.76	28.081	28.294	28.393	28.438	28.516	28.692	29.005	29.489	30.196	31.173	32.437	33.999	35.838	37.835	39.779	41.438	42.659	43.358	43.541	43.365	43.085	42.865	42.729	42.622	42.44	42.034	41.27	40.109	38.61	36.874	34.99	33.059	31.149	29.313	27.607	26.126	24.992	24.343	24.29	24.811	25.824	27.212	28.768	30.204	31.303	32.008	32.336	32.322	32.082	31.787	31.543	31.361	31.266	31.335	31.655	32.326	33.455	35.087	37.128	39.361	41.531	43.379	44.688	45.301	45.161	44.315	42.895	41.067	38.995	36.858	34.858	33.144	31.751	30.653	29.845	29.297	28.926	28.65	28.487	28.479	28.643	28.98	29.478	30.046	30.504	30.717	30.642	30.35	30.031	30.014	30.601	31.911	33.795	35.886	37.726	38.919	39.22	38.58	37.138	35.145	32.893	30.618	28.506	26.781	25.705	25.43	25.963	27.226	29.046	31.139	33.174	34.901	36.171	36.875	36.992	36.661	36.068	35.387	34.808	34.501	34.483	34.576	34.533	34.148	33.311	32.082	30.658	29.275	28.161	27.504	27.373	27.713	28.48	29.726	31.485	33.68	36.177	38.822	41.367	43.535	45.17	46.137	46.487	46.369	45.809	44.845	43.523	41.872	39.918	37.801	35.722	33.803	32.088	30.598	29.295	28.048	26.73	25.335	23.978	22.811	21.969	21.547	21.538	21.896	22.571	23.518	24.732	26.282	28.206	30.396	32.613	34.609	36.179	37.197	37.686	37.83	37.825	37.761	37.674	37.563	37.371	37.021	36.543	36.056	35.657	35.381	35.211	35.121	35.06	34.99	34.901	34.805	34.695	34.551	34.351	34.058	33.706	33.401	33.219	33.161	33.161	33.075	32.701	31.898	30.732	29.424	28.243	27.454	27.28	27.805	28.91	30.388	32.049	33.751	35.365	36.829	38.176	39.483	40.804	42.17	43.556	44.837	45.802	46.206	45.842	44.631	42.698	40.305	37.817	35.627	34.062	33.287	33.305	34.01	35.205	36.581	37.801	38.666	39.137	39.269	39.2	39.145	39.267	39.571	39.941	40.226	40.273	39.995	39.417	38.647	37.829	37.095	36.546	36.237	36.216	36.53	37.216	38.264	39.603	41.112	42.601	43.852	44.747	45.324	45.669	45.87	46.013	46.162	46.255	46.168	45.834	45.317	44.733	44.199	43.861	43.803	43.989	44.277	44.495	44.492	44.176	43.586	42.854	42.159	41.713	41.695	42.166	43.071	44.297	45.676	46.994	48.108	48.987	49.655	50.134	50.517	50.957	51.562	52.374	53.358	54.438	55.433	56.074	56.137	55.517	54.192	52.221	49.729	46.899	43.926	41.005	38.373	36.287	34.985	34.623	35.232	36.701	38.834	41.388	44.097	46.775	49.357	51.835	54.16	56.268	58.085	59.489	60.303	60.395	59.756	58.467	56.652	54.491	52.199	49.943	47.858	46.047	44.58	43.454	42.622	42.034	41.629	41.344	41.121	40.921	40.707	40.492	40.33	40.312	40.535	41.127	42.21	43.762	45.605	47.513	49.242	50.527	51.164	51.085	50.336	48.995	47.187	45.119	42.993	40.994	39.281	37.997	37.178	36.743	36.578	36.609	36.803	37.211	37.935	39.094	40.778	42.974	45.511	48.072	50.314	51.975	52.914	53.105	52.692	51.936	51.05	50.135	49.188	48.165	46.872	45.358	43.632	41.788	40.063	38.773	38.148	38.289	39.204	40.815	42.901	45.152	47.326	49.284	50.92	52.192	53.173	53.988	54.715	55.341	55.751	55.793	55.335	54.313	52.728	50.683	48.413	46.211	44.257	42.629	41.389	40.534	39.982	39.667	39.601	39.812	40.27	40.954	41.874	42.963	44.057	45.04	45.89	46.587	47.112	47.503	47.835	48.133	48.362	48.441	48.279	47.82	47.053	46.012	44.794	43.557	42.485	41.693	41.181	40.9	40.79	40.722	40.618	40.543	40.612	40.926	41.57	42.605	43.973	45.468	46.84	47.914	48.568	48.696	48.285	47.419	46.246	44.941	43.703	42.711	42.101	41.932	42.139	42.527	42.86	42.934	42.64	41.996	41.14	40.332	39.833	39.803	40.342	41.429	42.864	44.354	45.664	46.625	47.064	46.867	46.079	44.87	43.44	42.024	40.901	40.294	40.287	40.806	41.67	42.631	43.483	44.14	44.595	44.932	45.315	45.896	46.735	47.788	48.964	50.094	50.98	51.48	51.5	50.964	49.81	48.097	45.995	43.721	41.499	39.603	38.332	37.86	38.171	39.088	40.336	41.616	42.717	43.61	44.431	45.39	46.67	48.315	50.208	52.096	53.675	54.67	54.903	54.349	53.083	51.228	48.991	46.669	44.527	42.695	41.258	40.316	39.878	39.855	40.162	40.751	41.54	42.402	43.229	43.959	44.593	45.199	45.92	46.89	48.152	49.643	51.223	52.684	53.818	54.471	54.558	54.082	53.148	51.892	50.439	48.954	47.659	46.728	46.178	45.934	45.897	45.919	45.809	45.454	44.908	44.302	43.795	43.58	43.844	44.652	45.901	47.398	48.888	50.076	50.701	50.663	50.065	49.164	48.297	47.723	47.515	47.57	47.648	47.474	46.856	45.81	44.565	43.379	42.456	41.939	41.892	42.261	42.953	43.949	45.213	46.614	47.963	49.072	49.75	49.837	49.318	48.35	47.181	46.019	44.967	44.043	43.172	42.267	41.275	40.226	39.268	38.629	38.493	38.906	39.82	41.129	42.657	44.157	45.453	46.446	47.054	47.203	46.89	46.163	45.043	43.553	41.447	39.113	36.636	34.205	32.008	30.176	28.813	28.016	27.753	27.885	28.308	28.936	29.648	30.351	31.071	31.894	32.868	33.994	35.269	36.685	38.204	39.743	41.198	42.452	43.393	43.95	44.042	43.625	42.792	41.715	40.513	39.272	38.081	36.966	35.855	34.652	33.358	31.999	30.595	29.238	28.107	27.323	26.911	26.899	27.322	28.114	29.123	30.216	31.334	32.467	33.625	34.821	36.068	37.384	38.76	40.128	41.367	42.362	43.052	43.378	43.33	42.971	42.415	41.742	41.021	40.318	39.636	38.862	37.859	36.578	35.049	33.347	31.679	30.396	29.826	30.132	31.287	33.111	35.3	37.481	39.312	40.576	41.197	41.24	40.868	40.249	39.55	38.946	38.531	38.306	38.244	38.305	38.412	38.509	38.622	38.829	39.159	39.599	40.165	40.885	41.714	42.567	43.431	44.276	44.945	45.238	45.015	44.235	42.956	41.331	39.592	37.982	36.674	35.766	35.27	35.149	35.384	35.965	36.861	38.054	39.499	41.055	42.514	43.7	44.512	44.892	44.838	44.444	43.886	43.306	42.758	42.277	41.863	41.443	40.969	40.465	40.016	39.72	39.632	39.767	40.092	40.503	40.869	41.1	41.168	41.127	41.082	41.137	41.358	41.768	42.317	42.855	43.232	43.375	43.236	42.752	41.918	40.841	39.649	38.401	37.168	36.048	35.065	34.175	33.326	32.484	31.602	30.694	29.889	29.397	29.426	30.107	31.472	33.402	35.646	37.902	39.853	41.25	42.012	42.191	41.871	41.186	40.328	39.45	38.605	37.812	37.121	36.575	36.136	35.753	35.419	35.123	34.829	34.527	34.272	34.133	34.152	34.361	34.764	35.306	35.885	36.399	36.782	37.003	37.051	36.9	36.519	35.945	35.274	34.615	34.081	33.824	33.973	34.505	35.264	36.068	36.751	37.138	37.122	36.787	36.321	35.869	35.57	35.57	35.927	36.542	37.257	37.931	38.44	38.683	38.646	38.418	38.132	37.9	37.764	37.686	37.618	37.527	37.361	37.048	36.58	36.039	35.483	35.562	35.725	35.756	35.54	34.988	34.151	33.17	32.159	31.21	30.44	29.943	29.738	29.796	30.049	30.422	30.884	31.398	31.921	32.387	32.792	33.151	33.435	33.613	33.715	33.819	33.947	34.111	34.327	34.538	34.568	34.254	33.535	32.399	30.885	29.181	27.584	26.337	25.557	25.303	25.61	26.422	27.632	29.082	30.585	31.959	33.069	33.834	34.258	34.499	34.836	35.518	36.66	38.271	40.217	42.168	43.734	44.62	44.685	43.895	42.382	40.459	38.473	36.666	35.232	34.335	34.055	34.326	35.012	35.964	36.975	37.782	38.132	37.854	36.905	35.386	33.519	31.587	29.871	28.589	27.866	27.659	27.857	28.338	28.952	29.59	30.28	31.153	32.308	33.775	35.554	37.568	39.607	41.412	42.811	43.733	44.116	43.948	43.344	42.502	41.644	41.013	40.815	41.153	42.011	43.242	44.593	45.801	46.694	47.219	47.375	47.224	46.851	46.265	45.384	44.177	42.715	41.096	39.397	37.754	36.308	35.086	34.048	33.206	32.621	32.307	32.217	32.307	32.5	32.676	32.748	32.716	32.666	32.748	33.095	33.762	34.658	35.58	36.265	36.461	36.031	35.065	33.806	32.565	31.698	31.556	32.33	33.971	36.294	39.021	41.782	44.134	45.705	46.275	45.75	44.166	41.72	38.742	35.581	32.532	29.826	27.613	25.946	24.832	24.254	24.192	24.627	25.489	26.638	27.93	29.271	30.604	31.888	33.106	34.298	35.476	36.55	37.382	37.928	38.196	38.199	38.005	37.756	37.57	37.471	37.447	37.462	37.412	37.152	36.592	35.724	34.552	33.115	31.527	29.956	28.591	27.624	27.198	27.38	28.17	29.46	30.978	32.385	33.437	34.067	34.335	34.381	34.491	34.943	35.834	37.095	38.552	39.955	40.995	41.427	41.163	40.246	38.798	37.048	35.329	33.924	32.997	32.615	32.758	33.31	34.079	34.861	35.467	35.778	35.788	35.513	34.988	34.344	33.775	33.433	33.348	33.501	33.859	34.487	34.869	35.012	34.818	34.279	33.484	32.48	31.338	30.23	29.341	28.754	28.434	28.319	28.331	28.349	28.253	27.962	27.482	26.971	26.674	26.791	27.453	28.73	30.535	32.564	34.395	35.683	36.211	35.893	34.841	33.333	31.651	29.976	28.454	27.252	26.447	26.02	25.972	26.308	26.925	27.609	28.157	28.487	28.606	28.591	28.596	28.801	29.315	30.136	31.116	31.993	32.523	32.566	32.07	31.096	29.873	28.698	27.791	27.258	27.13	27.328	27.659	27.912	28.012	27.957	27.71	27.308	26.89	26.583	26.414	26.379	26.47	26.637	26.779	26.812	26.688	26.413	26.056	25.744	25.623	25.823	26.453	27.51	28.821	30.155	31.286	31.983	32.1	31.695	30.98	30.193	29.552	29.275	29.498	30.19	31.232	32.532	33.975	35.379	36.544	37.309	37.58	37.304	36.505	35.284	33.798	32.192	30.585	29.074	27.724	26.579	25.656	24.927	24.391	24.09	24.088	24.428	25.159	26.33	27.875	29.626	31.423	33.135	34.592	35.594	36.029	35.879	35.156	33.935	32.415	30.838	29.411	28.293	27.588	27.337	27.52	28.065	28.912	29.992	31.231	32.57	33.921	35.223	36.454	37.576	38.504	39.132	39.37	39.131	38.302	36.83	34.783	32.297	29.548	26.791	24.359	22.553	21.532	21.36	22.002	23.289	24.993	26.898	28.794	30.495	31.851	32.804	33.408	33.773	34.06	34.382	34.766	35.171	35.473	35.478	35.038	34.177	33.015	31.628	30.063	28.407	26.755	25.166	23.742	22.642	21.997	21.834	22.099	22.72	23.587	24.604	25.753	27.075	28.595	30.288	32.1	33.94	35.679	37.173	38.315	39.056	39.393	39.323	38.801	37.769	36.257	34.356	32.165	29.789	27.363	25.036	22.927	21.138	19.817	19.172	19.366	20.504	22.597	25.472	28.778	32.088	35.05	37.417	39.078	40.099	40.683	41.078	41.473	41.93	42.395	42.736	42.794	42.422	41.531	40.182	38.625	37.145	35.922	35.034	34.492	34.218	34.105	34.116	34.297	34.693	35.191	35.783	36.309	36.601	36.47	35.857	34.854	33.546	31.978	30.26	28.503	26.751	25.058	23.605	22.622	22.211	22.323	22.85	23.663	24.628	25.646	26.719	27.857	29.056	30.288	31.426	32.312	32.873	33.194	33.409	33.631	33.948	34.359	34.752	34.98	34.997	34.829	34.518	34.16	33.898	33.75	33.579	33.287	32.904	32.476	32.02	31.599	31.31	31.189	31.194	31.286	31.424	31.563	31.671	31.727	31.686	31.49	31.122	30.591	29.877	28.96	27.852	26.571	25.15	23.682	22.296	21.07	20.084	19.476	19.327	19.559	20.05	20.718	21.481	22.174	22.658	22.951	23.175	23.494	24.119	25.249	26.928	29	31.197	33.18	34.57	35.117	34.826	33.891	32.616	31.304	30.183	29.345	28.742	28.239	27.676	26.937	26.039	25.12	24.296	23.634	23.252	23.291	23.757	24.562	25.628	26.85	28.079	29.191	30.118	30.811	31.207	31.284	31.06	30.529	29.658	28.483	27.14	25.771	24.509	23.495	22.82	22.516	22.546	22.815	23.215	23.686	24.244	24.928	25.742	26.664	27.672	28.667	29.445	29.815	29.685	29.056	28.014	26.758	25.519	24.42	23.512	22.844	22.401	22.051	21.679	21.308	21.012	20.831	20.813	21.052	21.648	22.673	24.165	26.106	28.408	30.903	33.368	35.53	37.148	38.155	38.669	38.874	38.953	39.037	39.132	39.111	38.828	38.166	37.025	35.364	33.29	31.006	28.662	26.386	24.395	22.944	22.152	21.998	22.388	23.158	24.088	25.007	25.854	26.66	27.509	28.486	29.584	30.653	31.458	31.806	31.598	30.829	29.592	28.031	26.304	24.578	23.015	21.692	20.639	19.958	19.854	20.461	21.716	23.458	25.509	27.63	29.534	31.025	32.065	32.705	33.028	33.133	33.055	32.767	32.258	31.563	30.734	29.807	28.835	27.912	27.101	26.347	25.547	24.627	23.635	22.751	22.192	22.126	22.675	23.893	25.678	27.712	29.609	31.126	32.049	32.692	32.904	32.746	32.317	31.779	31.286	30.922	30.723	30.724	30.888	31.092	31.254	31.347	31.335	31.223	31.148	31.279	31.665	32.295	33.21	33.738	34.368	35.161	35.873	36.258	36.196	35.658	34.63	33.192	31.542	29.893	28.39	27.126	26.158	25.461	24.942	24.544	24.263	24.07	23.964	24.044	24.434	25.126	26.03	27.097	28.304	29.586	30.833	31.962	32.907	33.623	34.054	34.159	33.924	33.404	32.718	31.932	31.054	30.15	29.361	28.806	28.596	28.835	29.552	30.645	31.978	33.42	34.802	35.955	36.816	37.42	37.774	37.828	37.547	36.961	36.093	34.94	33.531	31.941	30.284	28.69	27.274	26.121	25.294	24.818	24.637	24.634	24.713	24.839	25.028	25.335	25.835	26.576	27.506	28.506	29.459	30.242	30.716	30.823	30.669	30.413	30.174	30.054	30.165	30.571	31.231	32.049	32.936	33.827	34.672	35.425	36.009	36.311	36.225	35.69	34.709	33.395	31.958	30.64	29.618	28.978	28.703	28.648	28.65	28.625	28.573	28.494	28.375	28.28	28.304	28.449	28.674	28.944	29.204	29.356	29.293	28.963	28.396	27.685	26.97	26.403	26.079	26.049	26.303	26.795	27.443	28.155	28.865	29.538	30.21	30.957	31.812	32.771	33.832	34.973	36.113	37.115	37.895	38.442	38.725	38.686	38.306	37.643	36.76	35.725	34.622	33.538	32.504	31.55	30.708	30.017	29.529	29.303	29.366	29.702	30.274	31.012	31.807	32.576	33.299	33.937	34.433	34.782	35.058	35.347	35.683	36.11	36.664	37.294	37.878	38.322	38.594	38.711	38.726	38.734	38.829	39.013	39.192	39.219	38.962	38.331	37.335	36.112	34.89	33.917	33.37	33.278	33.53	33.962	34.383	34.583	34.43	33.95	33.285	32.586	32.007	31.75	31.982	32.734	33.956	35.525	37.201	38.649	39.584	39.855	39.447	38.498	37.267	36.037	35.013	34.297	33.863	33.609	33.451	33.364	33.323	33.285	33.24	33.164	32.955	32.503	31.815	30.995	30.15	29.393	28.877	28.697	28.858	29.344	30.148	31.216	32.384	33.462	34.289	34.737	34.715	34.229	33.393	32.38	31.349	30.421	29.634	28.964	28.378	27.825	27.244	26.651	26.164	25.891	25.872	26.123	26.636	27.317	28.013	28.651	29.216	29.679	30.054	30.422	30.849	31.3	31.701	32.023	32.242	32.312	32.207	31.616	30.838	30.116	29.59	29.354	29.389	29.641	30.104	30.772	31.561	32.411	33.364	34.428	35.513	36.492	37.287	37.802	37.944	37.719	37.202	36.412	35.338	34.021	32.545	30.974	29.39	27.97	26.94	26.465	26.576	27.184	28.109	29.159	30.167	31	31.611	32.079	32.537	33.045	33.603	34.253	35.041	35.924	36.834	37.718	38.445	38.81	38.675	38.059	37.066	35.85	34.662	33.804	33.433	33.502	33.884	34.422	34.939	35.264	35.298	35.041	34.58	34.069	33.633	33.338	33.22	33.314	33.57	33.887	34.219	34.584	34.989	35.427	35.918	36.447	36.903	37.19	37.334	37.361	37.242	36.958	36.566	36.084	35.46	34.702	33.93	33.286	32.873	32.733	32.805	33.002	33.228	33.369	33.338	33.104	32.707	32.208	31.677	31.217	30.944	30.927	31.174	31.66	32.333	33.046	33.646	34.087	34.376	34.485	34.382	34.108	33.739	33.317	32.87	32.471	32.207	32.087	32.056	32.045	31.988	31.84	31.589	31.247	30.811	30.289	29.71	29.089	28.47	27.933	27.545	27.339	27.346	27.597	28.041	28.561	29.08	29.575	30.007	30.332	30.596	30.932	31.429	32.082	32.854	33.671	34.378	34.809	34.878	34.577	33.959	33.112	32.149	31.184	30.315	29.612	29.098	28.762	28.613	28.648	28.83	29.171	29.752	30.631	31.759	33.029	34.304	35.352	35.903	35.807	35.096	33.907	32.43	30.909	29.573	28.541	27.844	27.508	27.545	27.939	28.696	29.818	31.299	33.087	35.042	36.954	38.585	39.735	40.264	40.098	39.281	38.008	36.562	35.175	34.007	33.186	32.761	32.668	32.805	33.107	33.494	33.834	34.018	33.988	33.701	33.144	32.391	31.59	30.868	30.307	29.953	29.826	29.937	30.288	30.853	31.577	32.404	33.239	33.889	34.154	33.957	33.36	32.459	31.375	30.247	29.185	28.204	27.274	26.402	25.639	25.031	24.648	24.578	24.84	25.331	25.938	26.605	27.274	27.857	28.298	28.623	28.881	29.124	29.414	29.805	30.326	30.974	31.66	32.198	32.409	32.933	33.164	32.939	32.238	31.202	30.051	28.955	28.032	27.385	27.068	27.053	27.241	27.494	27.699	27.81	27.828	27.747	27.548	27.257	26.889	26.404	25.77	25.062	24.393	23.838	23.454	23.299	23.343	23.432	23.428	23.268	22.903	22.309	21.556	20.824	20.243	19.851	19.675	19.709	19.865	20.018	20.06	19.943	19.717	19.543	19.605	20.038	20.911	22.237	23.921	25.798	27.749	29.706	31.588	33.288	34.72	35.796	36.38	36.42	36.035	35.44	34.819	34.338	34.128	34.188	34.331	34.299	33.907	33.052	31.715	30.001	28.1	26.24	24.626	23.358	22.411	21.703	21.154	20.689	20.271	19.948	19.836	20.03	20.539	21.357	22.429	23.614	24.737	25.721	26.557	27.202	27.622	27.874	28.029	28.115	28.14	28.171	28.289	28.528	28.9	29.402	29.994	30.572	31.013	31.186	30.995	30.406	29.432	28.127	26.61	25.071	23.681	22.571	21.854	21.6	21.722	22.008	22.276	22.436	22.448	22.335	22.226	22.28	22.562	23.026	23.606	24.253	24.927	25.611	26.31	26.997	27.61	28.082	28.375	28.497	28.475	28.305	27.914	27.192	26.067	24.543	22.741	20.967	19.635	19.032	19.182	19.887	20.834	21.688	22.198	22.316	22.205	22.051	21.913	21.743	21.423	20.795	19.75	18.361	16.857	15.507	14.551	14.135	14.26	14.802	15.572	16.373	17.091	17.721	18.309	18.872	19.406	19.944	20.516	21.066	21.537	21.933	22.269	22.504	22.578	22.477	22.179	21.632	20.849	19.913	18.904	17.907	17.018	16.334	15.916	15.753	15.806	16.039	16.413	16.867	17.367	17.906	18.511	19.229	20.056	20.953	21.936	23.064	24.313	25.593	26.811	27.847	28.528	28.719	28.425	27.778	26.932	26.032	25.198	24.417	23.541	22.41	21.002	19.035	17.147	15.468	14.132	13.239	12.827	12.827	13.147	13.785	14.772	16.089	17.675	19.445	21.218	22.732	23.787	24.312	24.304	23.806	22.959	21.978	21.018	20.098	19.216	18.372	17.537	16.663	15.737	14.771	13.809	12.902	12.046	11.176	10.249	9.2772	8.2931	7.3321	6.4759	5.8013	5.2991	4.8716	4.4486	3.979	3.4074	2.7626	2.2012	1.8719	1.8068	1.9681	2.3005	2.6826	2.9351	2.9259	2.6482	2.1784	1.6168	1.08	0.67509	0.4738	0.53253	0.90051	1.6177	2.7367	4.3503	6.474	9.0033	11.717	14.311	16.421	17.699	17.967	17.253	15.728	13.674	11.48	9.5192	8.0196	7.0725	6.7113	6.9102	7.5667	8.5397	9.746	11.129	12.594	14.022	15.289	16.267	16.852	16.996	16.691	15.964	14.887	13.524	11.91	10.088	8.1463	6.1769	4.265	2.5507	1.2172	0.39878	0.14803	0.51435	1.5259	3.0518	4.8358	6.6249	8.2296	9.5356	10.561	11.48	12.531	13.883	15.576	17.519	19.481	21.144	22.191	22.389	21.619	19.916	17.457	14.526	11.489	8.7255	6.5293	5.0509	4.2986	4.1754	4.4706	4.8916	5.2252	5.4399	5.6082	5.8559	6.3647	7.3049	8.7244	10.545	12.604	14.714	16.688	18.373	19.666	20.51	20.838	20.596	19.786	18.48	16.816	14.984	13.162	11.497	10.118	9.0875	8.3683	7.9203	7.7633	7.9363	8.4371	9.2324	10.305	11.626	13.056	14.441	15.694	16.728	17.455	17.853	17.97	17.863	17.548	17.055	16.419	15.63	14.652	13.49	12.206	10.897	9.6852	8.6753	7.9244	7.469	7.297	7.3346	7.5119	7.8718	8.5365	9.6031	11.115	13.052	15.34	17.803	20.221	22.445	24.369	25.889	26.934	27.504	27.635	27.368	26.767	25.929	24.944	23.839	22.623	21.358	20.126	19.023	18.151	17.579	17.323	17.371	17.642	17.998	18.353	18.717	19.119	19.528	19.921	20.304	20.642	20.887	21.086	21.36	21.76	22.255	22.786	23.207	23.274	22.798	21.771	20.351	18.785	17.377	16.431	16.156	16.586	17.6	18.933	20.247	21.21	21.737	21.642	20.957	19.849	18.558	17.307	16.264	15.516	15.091	14.944	14.943	14.971	15.034	15.133	15.177	15.068	14.807	14.425	13.973	13.602	13.54	13.911	14.701	15.852	17.264	18.71	19.942	20.857	21.488	21.859	22.001	22.004	21.96	21.922	21.897	21.869	21.815	21.727	21.623	21.487	21.307	21.137	21.076	21.159	21.354	21.629	21.915	22.058	21.925	21.499	20.819	19.935	18.989	18.173	17.571	17.158	16.918	16.898	17.12	17.522	18.021	18.497	18.805	18.79	18.374	17.596	16.607	15.653	14.916	14.45	14.22	14.125	14.005	13.718	13.218	12.555	11.78	10.96	10.208	9.6379	9.2765	9.1242	9.2219	9.5245	9.8498	10.017	9.9706	9.7385	9.3876	9.0738	9.0392	9.5138	10.599	12.267	14.36	16.629	18.794	20.603	21.836	22.376	22.219	21.438	20.135	18.473	16.693	15.003	13.575	12.593	12.18	12.297	12.774	13.438	14.097	14.53	14.607	14.371	13.966	13.539	13.196	13.041	13.133	13.45	13.916	14.431	14.85	14.998	14.711	13.872	12.485	10.711	8.8164	7.128	5.9531	5.5079	5.8209	6.7299	7.9722	9.2825	10.391	11.069	11.241	11.029	10.61	10.157	9.8832	9.9801	10.49	11.302	12.257	13.208	14.006	14.551	14.825	14.853	14.664	14.307	13.851	13.367	12.968	12.788	12.945	13.504	14.449	15.643	16.789	17.577	17.813	17.417	16.429	15.067	13.703	12.658	12.082	11.983	12.275	12.777	13.265	13.599	13.74	13.684	13.447	13.074	12.642	12.231	11.946	11.888	12.084	12.496	12.998	13.431	13.69	13.797	13.891	14.104	14.535	15.234	16.1	16.839	17.12	16.761	15.755	14.222	12.414	10.661	9.2231	8.2093	7.6266	7.4289	7.5433	7.9309	8.6273	9.7305	11.27	13.152	15.174	17.057	18.507	19.312	19.411	18.912	18.062	17.145	16.344	15.69	15.155	14.673	14.126	13.399	12.488	11.491	10.469	9.4438	8.4591	7.5696	6.7809	6.1325	5.7438	5.7242	6.0928	6.8245	7.8359	8.956	9.9659	10.704	11.109	11.224	11.146	10.953	10.646	10.152	9.3979	8.3378	6.9917	5.5298	4.2544	3.4219	3.1374	3.4276	4.266	5.5497	7.1635	9.0738	11.271	13.643	15.965	18.007	19.581	20.547	20.898	20.843	20.674	20.569	20.558	20.529	19.963	18.756	16.77	14.101	11.031	7.8905	5.0197	2.74	1.1909	0.26696	-0.2075	-0.34549	-0.23307	0.038774	0.45415	1.0622	1.8732	2.8688	4.09	5.6071	7.4023	9.3727	11.433	13.451	15.169	16.287	16.605	16.034	14.592	12.422	9.7688	6.9422	4.2882	2.1129	0.58618	-0.2594	-0.44938	-0.06274	0.74374	1.8062	3.0647	4.5333	6.2058	8.0744	10.159	12.406	14.675	16.81	18.683	20.131	20.97	21.136	20.713	19.828	18.614	17.237	15.883	14.684	13.714	12.988	12.474	12.135	11.936	11.839	11.786	11.787	11.922	12.258	12.831	13.677	14.807	16.103	17.381	18.502	19.329	19.712	19.574	18.956	17.951	16.628	15.105	13.586	12.288	11.353	10.851	10.833	11.242	11.93	12.725	13.485	14.157	14.799	15.531	16.439	17.55	18.808	20.034	20.954	21.332	21.07	20.212	18.923	17.497	16.234	15.281	14.613	14.153	13.809	13.43	12.936	12.384	11.885	11.515	11.275	11.16	11.164	11.268	11.471	11.808	12.332	13.051	13.913	14.823	15.69	16.485	17.223	17.91	18.539	19.106	19.536	19.696	19.522	19.071	18.44	17.747	17.16	16.854	16.854	17.039	17.28	17.488	17.569	17.454	17.164	16.777	16.334	15.857	15.359	14.847	14.323	13.804	13.32	12.929	12.686	12.582	12.537	12.466	12.327	12.14	11.964	11.952	12.331	13.25	14.669	16.407	18.228	19.828	20.89	21.236	20.902	20.024	18.752	17.262	15.732	14.267	12.928	11.806	10.994	10.542	10.451	10.682	11.184	11.904	12.798	13.813	14.89	15.99	17.039	17.869	18.303	18.287	17.87	17.126	16.201	15.3	14.586	14.084	13.741	13.518	13.381	13.318	13.384	13.681	14.27	15.091	16.045	17.027	17.884	18.476	18.752	18.746	18.543	18.227	17.825	17.342	16.816	16.327	15.914	15.561	15.306	15.214	15.247	15.311	15.371	15.456	15.576	15.699	15.842	15.999	16.082	16.026	15.833	15.535	15.17	14.825	14.648	14.737	15.067	15.559	16.137	16.715	17.172	17.393	17.302	16.906	16.316	15.683	15.153	14.914	15.164	15.927	17.03	18.244	19.368	20.256	20.405	20.03	19.171	17.945	16.516	15.003	13.498	12.162	11.161	10.536	10.19	10.005	9.8611	9.6788	9.4792	9.3345	9.3481	9.6238	10.178	10.88	11.539	12.094	12.595	13.077	13.566	14.11	14.719	15.301	15.767	16.149	16.517	16.917	17.424	18.12	18.946	19.712	20.241	20.472	20.386	19.971	19.316	18.612	18.036	17.731	17.794	18.272	19.164	20.391	21.797	23.155	24.299	25.149	25.651	25.793	25.672	25.479	25.374	25.482	25.936	26.777	27.903	29.169	30.479	31.74	32.834	33.69	34.317	34.698	34.726	34.302	33.404	32.075	30.386	28.44	26.36	24.245	22.17	20.193	18.364	16.781	15.581	14.841	14.543	14.593	14.852	15.145	15.294	15.248	15.091	14.904	14.778	14.841	15.168	15.686	16.231	16.699	17.036	17.197	17.183	17.069	16.94	16.796	16.583	16.234	15.725	15.117	14.557	14.237	14.296	14.796	15.653	16.662	17.603	18.322	18.753	18.914	18.927	18.975	19.145	19.394	19.631	19.753	19.587	18.966	17.865	16.394	14.731	13.072	11.611	10.49	9.7123	9.1993	8.859	8.624	8.4907	8.5143	8.7867	9.3729	10.296	11.523	12.981	14.61	16.369	18.173	19.849	21.189	22.005	22.112	21.346	19.708	17.436	14.898	12.442	10.403	9.0596	8.53	8.7578	9.5859	10.823	12.257	13.701	15.074	16.342	17.44	18.286	18.789	18.864	18.477	17.686	16.623	15.475	14.444	13.65	13.068	12.586	12.115	11.594	10.963	10.208	9.4111	8.657	7.929	7.1704	6.3971	5.6456	4.9537	4.4027	4.1176	4.193	4.6598	5.5467	6.8468	8.4724	10.274	12.092	13.792	15.278	16.507	17.472	18.189	18.702	19.066	19.245	19.145	18.73	18.043	17.115	15.999	14.842	13.817	13.025	12.526	12.413	12.749	13.521	14.646	16.021	17.491	18.83	19.89	20.644	21.106	21.29	21.191	20.814	20.153	19.223	18.056	16.735	15.418	14.27	13.391	12.783	12.409	12.264	12.311	12.448	12.619	12.824	13.034	13.21	13.387	13.639	14.012	14.521	15.202	16.056	16.966	17.419	17.603	17.686	17.644	17.358	16.734	15.796	14.625	13.294	11.932	10.737	9.8422	9.2847	9.1219	9.4131	10.127	11.184	12.532	14.101	15.723	17.211	18.485	19.568	20.537	21.481	22.473	23.548	24.672	25.734	26.544	26.921	26.833	26.329	25.454	24.275	22.934	21.579	20.278	19.081	18.095	17.39	16.955	16.808	17.013	17.551	18.298	19.106	19.851	20.372	20.508	20.221	19.597	18.787	17.915	17.047	16.197	15.309	14.328	13.204	11.936	10.618	9.4329	8.5335	7.9547	7.6534	7.5502	7.5172	7.4735	7.4927	7.7305	8.2883	9.2241	10.567	12.238	14.026	15.717	17.225	18.537	19.641	20.534	21.241	21.764	22.057	22.074	21.806	21.275	20.549	19.701	18.772	17.826	16.949	16.207	15.623	15.215	15.003	14.952	14.987	15.074	15.196	15.279	15.23	15.069	14.902	14.776	14.726	14.84	15.189	15.743	16.378	16.963	17.377	17.493	17.223	16.572	15.629	14.546	13.504	12.671	12.138	11.905	11.911	12.048	12.22	12.386	12.527	12.637	12.763	12.965	13.243	13.54	13.822	14.133	14.479	14.833	15.233	15.75	16.396	17.121	17.873	18.592	19.184	19.559	19.677	19.536	19.17	18.644	18.041	17.43	16.865	16.399	16.059	15.887	15.953	16.316	16.971	17.857	18.866	19.784	20.274	20.062	19.08	17.435	15.383	13.315	11.667	10.746	10.641	11.284	12.503	14.051	15.686	17.237	18.608	19.74	20.579	21.099	21.263	21.06	20.528	19.728	18.746	17.723	16.773	15.964	15.353	15.028	15.064	15.439	16.067	16.871	17.733	18.472	18.948	19.148	19.147	19.058	19.05	19.292	19.844	20.639	21.528	22.351	22.946	23.194	23.039	22.51	21.677	20.646	19.53	18.413	17.39	16.513	15.785	15.17	14.657	14.255	13.961	13.78	13.8	14.126	14.779	15.666	16.648	17.542	18.12	18.238	17.944	17.391	16.759	16.237	15.973	15.967	16.065	16.074	15.86	15.351	14.577	13.649	12.715	11.943	11.463	11.317	11.422	11.639	11.864	11.999	11.979	11.856	11.775	11.867	12.198	12.788	13.596	14.482	15.294	15.944	16.408	16.67	16.755	16.753	16.752	16.762	16.748	16.711	16.666	16.625	16.606	16.635	16.756	17.008	17.392	17.834	18.267	18.709	19.196	19.589	20.08	20.544	20.897	21.017	20.764	20.102	19.148	18.109	17.185	16.511	16.096	15.864	15.757	15.716	15.666	15.63	15.784	16.289	17.155	18.304	19.674	21.162	22.62	24.002	25.365	26.72	28.025	29.246	30.341	31.188	31.626	31.627	31.272	30.645	29.866	29.126	28.616	28.431	28.552	28.874	29.245	29.553	29.75	29.822	29.81	29.833	30.01	30.334	30.7	31.031	31.29	31.41	31.386	31.308	31.228	31.09	30.846	30.47	29.908	29.099	28.094	27.08	26.234	25.67	25.484	25.739	26.386	27.279	28.241	29.123	29.816	30.278	30.505	30.51	30.379	30.217	30.058	29.827	29.418	28.737	27.698	26.297	24.68	23.062	21.589	20.332	19.317	18.476	17.647	16.718	15.768	14.97	14.492	14.513	15.143	16.351	17.952	19.66	21.201	22.372	23.081	23.352	23.273	22.959	22.538	22.096	21.647	21.206	20.822	20.524	20.306	20.162	20.092	20.009	19.813	19.507	19.157	18.804	18.448	18.145	17.966	17.887	17.864	17.89	17.976	18.116	18.285	18.466	18.651	18.83	19.005	19.204	19.437	19.689	19.938	20.132	20.24	20.279	20.268	20.217	20.137	20.062	19.979	19.861	19.743	19.734	19.934	20.373	21.065	21.998	23.053	24.042	24.842	25.392	25.664	25.675	25.468	25.106	24.656	24.188	23.771	23.447	23.217	23.043	22.848	22.552	22.13	21.607	21.017	20.437	19.957	19.612	19.392	19.297	19.375	19.68	20.212	20.921	21.75	22.59	23.288	23.75	23.984	24.034	23.968	23.847	23.711	23.569	23.407	23.216	23.017	22.844	22.718	22.645	22.622	22.643	22.735	22.909	23.154	23.474	23.843	24.176	24.377	24.426	24.353	24.195	24.016	23.915	23.99	24.245	24.612	25.005	25.323	25.477	25.415	25.143	24.698	24.081	23.277	22.286	21.138	19.909	18.73	17.767	17.2	17.148	17.589	18.372	19.268	20.039	20.475	20.469	20.081	19.488	18.873	18.382	18.094	18.007	18.03	18.033	17.963	17.854	17.798	17.93	18.363	19.122	20.118	21.168	22.056	22.594	22.656	22.22	21.356	20.242	19.122	18.197	17.58	17.296	17.321	17.597	18.059	18.679	19.476	20.447	21.529	22.631	23.665	24.51	25.043	25.18	24.886	24.164	23.055	21.669	20.164	18.721	17.506	16.4	15.738	15.429	15.457	15.795	16.373	17.133	18.064	19.115	20.132	20.969	21.631	22.201	22.759	23.398	24.212	25.178	26.137	26.945	27.522	27.79	27.685	27.252	26.635	25.957	25.249	24.527	23.878	23.379	23.054	22.877	22.825	22.89	23.053	23.239	23.4	23.59	23.895	24.355	24.984	25.772	26.672	27.587	28.424	29.137	29.687	29.987	29.982	29.767	29.481	29.223	29.129	29.363	29.997	30.892	31.775	32.418	32.72	32.653	32.27	31.719	31.178	30.76	30.479	30.266	30.043	29.757	29.371	28.883	28.349	27.83	27.351	26.947	26.667	26.555	26.577	26.663	26.824	27.126	27.562	28.079	28.69	29.44	30.302	31.136	31.818	32.312	32.596	32.619	32.357	31.841	31.089	30.095	28.887	27.563	26.247	25.096	24.259	23.83	23.788	23.981	24.24	24.507	24.826	25.281	25.934	26.829	27.961	29.174	30.191	30.811	31.036	31.009	30.873	30.775	30.875	31.252	31.844	32.508	33.134	33.667	34.052	34.26	34.324	34.279	34.107	33.801	33.411	32.958	32.402	31.719	30.979	30.294	29.733	29.304	29.012	28.892	28.938	29.053	29.143	29.208	29.333	29.531	29.707	29.777	29.674	29.264	28.407	27.098	25.474	23.707	21.983	20.515	19.463	18.831	18.536	18.537	18.789	19.185	19.633	20.155	20.85	21.754	22.82	23.969	25.117	26.13	26.804	26.943	26.472	25.469	24.075	22.423	20.717	19.096	17.674	16.477	15.623	15.225	15.234	15.554	16.147	17.004	18.097	19.373	20.786	22.299	23.932	25.704	27.521	29.25	30.874	32.408	33.695	34.498	34.695	34.278	33.263	31.725	29.876	27.915	25.921	23.993	22.26	20.764	19.503	18.592	18.224	18.444	19.165	20.298	21.786	23.537	25.417	27.29	29.046	30.635	32.069	33.35	34.45	35.405	36.322	37.169	37.756	37.898	37.519	36.595	35.16	33.377	31.466	29.56	27.751	26.144	24.766	23.533	22.422	21.579	21.152	21.157	21.574	22.42	23.658	25.12	26.594	27.906	28.961	29.747	30.312	30.681	30.876	30.999	31.149	31.308	31.428	31.542	31.693	31.855	32.035	32.019	31.836	31.33	30.469	29.338	27.968	26.378	24.665	22.952	21.279	19.664	18.214	17.042	16.178	15.619	15.335	15.227	15.194	15.225	15.346	15.551	15.857	16.315	16.91	17.519	18.06	18.533	18.936	19.255	19.519	19.75	19.845	19.711	19.385	18.92	18.328	17.698	17.208	16.974	16.993	17.223	17.633	18.148	18.692	19.277	19.974	20.84	21.947	23.375	25.085
[truncated: 11,277,863 more chars]
