# Supplementary material for: Dynamical Hurst analysis identifies EEG channel differences between PTSD and healthy controls
Source: PLoS One. 2018 Jul 3;13(7):e0199144. doi: 10.1371/journal.pone.0199144 (PMC6029761; doi:10.1371/journal.pone.0199144)
Supplement: S1 Appendix — Zip file containing files: Standard Deviations of Healthy 1 - H3_w3.txtStandard Deviations of Healthy 2 - H4_w3.txtStandard Deviations of Healthy 3 - H5_w3.txtStandard Deviations of Healthy 4 - H6_w3.txtStandard Deviations of Healthy 5 - H7_w3.txtStandard Deviations of Healthy 6 - H12_w3.txtStandard Deviations of PTSD 1 - P1_w3.txtStandard Deviations of PTSD 2 - P2_w3.txtStandard Deviations of PTSD 3 - P8_w3.txtStandard Deviations of PTSD 4 - P9_w3.txtStandard Deviations of PTSD 5 - P10_w3.txtStandard Deviations of PTSD 6 - P11_w3.txtHurst Values of Healthy 1 - Hurst_H3.txtHurst Values of Healthy 2 - Hurst_H4.txtHurst Values of Healthy 3 - Hurst_H5.txtHurst Values of Healthy 4 - Hurst_H6.txtHurst Values of Healthy 5 - Hurst_H7.txtHurst Values of Healthy 6 - Hurst_H12.txtHurst Values of PTSD 1 - Hurst_P1.txtHurst Values of PTSD 2 - Hurst_P2.txtHurst Values of PTSD 3 - Hurst_P8.txtHurst Values of PTSD 4 - Hurst_P9.txtHurst Values of PTSD 5 - Hurst_P10.txtHurst Values of PTSD 6 - Hurst_P11.txtOriginal Data Healthy 1 - H3.txtOriginal Data Healthy 2 - H4.txtOriginal Data Healthy 3 - H5.txtOriginal Data Healthy 4 - H6.txtOriginal Data Healthy 5 - H7.txtOriginal Data Healthy 6 - H12.txtOriginal Data PTSD 1 - P1.txtOriginal Data PTSD 2 - P2.txtOriginal Data PTSD 3 - P8.txtOriginal Data PTSD 4 - P9.txtOriginal Data PTSD 5 - P10.txtOriginal Data PTSD 6 - P11.txt. (ZIP) [file pone.0199144.s001.zip › H4.txt]

12.99	11.952	11.114	10.539	10.303	10.449	10.934	11.689	12.649	13.692	14.624	15.27	15.529	15.374	14.867	14.188	13.552	13.112	12.961	13.159	13.677	14.392	15.176	15.965	16.743	17.521	18.339	19.228	20.16	21.035	21.692	21.908	21.488	20.368	18.646	16.515	14.239	12.145	10.536	9.582	9.316	9.683	10.52	11.577	12.595	13.372	13.758	13.704	13.339	12.912	12.675	12.824	13.486	14.66	16.181	17.785	19.213	20.253	20.805	20.91	20.694	20.288	19.823	19.416	19.09	18.761	18.327	17.735	16.944	15.933	14.765	13.574	12.488	11.623	11.085	10.914	11.052	11.415	11.939	12.543	13.129	13.636	14.075	14.45	14.736	14.916	14.993	14.974	14.901	14.846	14.862	14.985	15.282	15.774	16.375	16.958	17.433	17.742	17.83	17.719	17.532	17.41	17.452	17.724	18.237	18.889	19.529	20.035	20.313	20.272	19.873	19.182	18.317	17.384	16.477	15.678	15.033	14.534	14.145	13.8	13.422	12.983	12.519	12.06	11.629	11.298	11.161	11.26	11.583	12.122	12.865	13.737	14.674	15.662	16.697	17.738	18.764	19.769	20.68	21.366	21.742	21.794	21.523	20.947	20.13	19.163	18.136	17.12	16.169	15.3	14.531	13.914	13.493	13.253	13.201	13.382	13.802	14.394	15.088	15.826	16.51	17.043	17.404	17.628	17.734	17.748	17.723	17.672	17.518	17.179	16.657	15.998	15.238	14.422	13.632	12.93	12.345	11.884	11.534	11.267	11.015	10.828	10.768	10.9	11.277	11.935	12.877	14.061	15.421	16.839	18.116	19.048	19.522	19.495	18.937	17.91	16.598	15.22	13.952	12.938	12.286	12.005	12.002	12.172	12.421	12.648	12.775	12.822	12.852	12.895	12.97	13.128	13.423	13.866	14.438	15.089	15.722	16.229	16.518	16.507	16.148	15.498	14.715	13.932	13.216	12.629	12.212	11.92	11.671	11.45	11.28	11.198	11.284	11.655	12.374	13.414	14.718	16.217	17.771	19.199	20.364	21.209	21.71	21.866	21.7	21.226	20.449	19.388	18.065	16.509	14.814	13.158	11.724	10.616	9.874	9.504	9.439	9.557	9.77	10.073	10.495	11.088	11.927	13.04	14.339	15.687	16.971	18.08	18.88	19.285	19.301	18.965	18.3	17.367	16.266	15.117	14.068	13.267	12.781	12.588	12.645	12.9	13.254	13.614	13.973	14.379	14.842	15.335	15.837	16.307	16.679	16.931	17.106	17.252	17.405	17.619	17.916	18.206	18.325	18.13	17.525	16.445	14.913	13.084	11.192	9.507	8.301	7.761	7.935	8.768	10.146	11.875	13.689	15.385	16.888	18.181	19.277	20.242	21.14	21.943	22.554	22.872	22.791	22.219	21.156	19.73	18.118	16.501	15.079	14.053	13.535	13.521	13.928	14.627	15.464	16.326	17.157	17.942	18.712	19.559	20.548	21.641	22.741	23.769	24.638	25.215	25.377	25.073	24.271	22.962	21.219	19.191	17.032	14.898	12.985	11.45	10.343	9.648	9.358	9.433	9.778	10.307	10.986	11.819	12.852	14.163	15.812	17.8	20.094	22.612	25.171	27.516	29.418	30.711	31.227	30.827	29.492	27.305	24.399	21.004	17.443	14.035	11.034	8.663	7.09	6.362	6.4	7.089	8.296	9.832	11.475	13.05	14.452	15.649	16.69	17.669	18.652	19.669	20.712	21.677	22.363	22.582	22.235	21.296	19.796	17.883	15.82	13.871	12.242	11.094	10.497	10.372	10.566	10.977	11.534	12.153	12.804	13.56	14.503	15.647	16.968	18.439	20.002	21.557	22.978	24.103	24.758	24.826	24.263	23.076	21.253	19.087	16.984	15.221	13.954	13.234	13.02	13.183	13.551	13.969	14.32	14.548	14.682	14.776	14.843	14.896	15.022	15.314	15.785	16.405	17.143	17.893	18.428	18.524	18.051	16.962	15.315	13.322	11.263	9.372	7.815	6.734	6.218	6.264	6.828	7.883	9.401	11.315	13.522	15.892	18.265	20.466	22.318	23.61	24.145	23.848	22.786	21.1	18.988	16.714	14.543	12.64	11.048	9.77	8.788	8.067	7.616	7.537	7.918	8.787	10.154	11.988	14.138	16.362	18.438	20.216	21.614	22.632	23.354	23.893	24.325	24.66	24.816	24.609	23.857	22.503	20.583	18.198	15.556	12.964	10.711	9.018	8.051	7.892	8.477	9.636	11.174	12.891	14.584	16.16	17.674	19.238	20.93	22.793	24.821	26.9	28.807	30.28	31.061	30.953	29.872	27.87	25.096	21.778	18.228	14.779	11.669	9.048	7.029	5.695	5.067	5.144	5.928	7.384	9.412	11.89	14.684	17.598	20.402	22.916	25.002	26.528	27.41	27.685	27.476	26.895	26.03	24.95	23.666	22.158	20.426	18.507	16.462	14.417	12.579	11.142	10.25	10.032	10.6	11.978	14.066	16.691	19.614	22.519	25.075	27.037	28.237	28.591	28.142	27.045	25.469	23.536	21.35	19.022	16.625	14.203	11.836	9.634	7.728	6.257	5.338	5.027	5.331	6.254	7.77	9.765	12.064	14.481	16.794	18.731	20.067	20.713	20.701	20.152	19.28	18.33	17.472	16.779	16.298	16.032	15.918	15.875	15.882	15.933	15.978	15.97	15.901	15.805	15.749	15.845	16.181	16.77	17.579	18.514	19.378	19.916	19.953	19.435	18.37	16.842	15.037	13.184	11.466	10.024	8.978	8.372	8.153	8.259	8.65	9.245	9.927	10.636	11.364	12.081	12.732	13.273	13.689	13.971	14.141	14.229	14.253	14.232	14.201	14.163	14.055	13.828	13.5	13.073	12.511	11.811	11.023	10.197	9.409	8.799	8.514	8.61	9.073	9.858	10.851	11.858	12.727	13.447	14.083	14.692	15.321	15.993	16.661	17.215	17.542	17.558	17.244	16.681	15.995	15.272	14.559	13.838	13.158	12.546	11.982	11.519	11.217	11.08	11.105	11.29	11.613	12.048	12.575	13.167	13.806	14.493	15.224	15.941	16.597	17.224	17.86	18.481	19.042	19.542	19.961	20.22	20.253	20.062	19.64	18.979	18.124	17.153	16.105	15.006	13.927	12.959	12.131	11.459	10.984	10.751	10.782	11.08	11.645	12.469	13.55	14.88	16.393	17.961	19.465	20.803	21.842	22.451	22.586	22.285	21.609	20.639	19.512	18.374	17.316	16.415	15.734	15.259	14.892	14.544	14.181	13.772	13.305	12.849	12.558	12.553	12.884	13.526	14.369	15.238	15.951	16.364	16.39	16.068	15.587	15.178	15.004	15.175	15.744	16.666	17.786	18.945	20.023	20.906	21.51	21.82	21.857	21.618	21.123	20.445	19.634	18.668	17.518	16.2	14.73	13.126	11.446	9.789	8.254	6.937	5.903	5.159	4.674	4.466	4.592	5.096	5.999	7.328	9.052	11.016	12.997	14.789	16.214	17.145	17.571	17.58	17.277	16.748	16.093	15.386	14.619	13.746	12.784	11.807	10.903	10.177	9.752	9.716	10.083	10.803	11.764	12.804	13.785	14.648	15.357	15.866	16.156	16.244	16.119	15.744	15.128	14.327	13.395	12.398	11.427	10.548	9.76	9.065	8.496	8.069	7.788	7.704	7.92	8.498	9.425	10.631	11.997	13.37	14.621	15.675	16.497	17.082	17.47	17.692	17.707	17.456	16.944	16.223	15.361	14.468	13.689	13.134	12.839	12.805	13.011	13.374	13.787	14.199	14.589	14.905	15.094	15.16	15.127	14.999	14.806	14.613	14.502	14.564	14.866	15.409	16.106	16.837	17.495	17.955	18.106	17.954	17.603	17.146	16.646	16.182	15.798	15.465	15.156	14.873	14.599	14.303	13.995	13.746	13.605	13.573	13.669	13.936	14.366	14.898	15.468	16.002	16.433	16.711	16.807	16.706	16.428	16.042	15.605	15.127	14.622	14.122	13.653	13.203	12.777	12.422	12.159	12	12	12.241	12.753	13.55	14.654	16.02	17.476	18.815	19.886	20.584	20.839	20.654	20.117	19.358	18.514	17.704	17.014	16.481	16.128	15.823	15.532	15.322	15.145	14.979	14.847	14.77	14.74	14.736	14.711	14.623	14.467	14.275	14.074	13.9	13.841	13.955	14.179	14.402	14.551	14.562	14.379	14.016	13.582	13.193	12.939	12.919	13.196	13.745	14.487	15.355	16.271	17.105	17.713	18.02	17.999	17.657	17.048	16.258	15.37	14.479	13.671	12.988	12.432	12.037	11.844	11.825	11.899	12.004	12.115	12.202	12.255	12.333	12.495	12.737	13.034	13.363	13.686	13.961	14.218	14.543	14.97	15.452	15.917	16.289	16.476	16.414	16.109	15.618	15.014	14.382	13.801	13.308	12.958	12.859	13.09	13.651	14.48	15.48	16.471	17.222	17.558	17.404	16.758	15.706	14.435	13.148	11.963	10.943	10.137	9.556	9.164	8.952	8.978	9.3	9.913	10.765	11.761	12.769	13.662	14.357	14.798	14.953	14.856	14.579	14.17	13.672	13.183	12.811	12.597	12.525	12.535	12.516	12.307	11.817	11.05	10.066	8.974	7.967	7.248	6.914	6.955	7.316	7.887	8.504	9.011	9.323	9.418	9.334	9.158	8.977	8.849	8.822	8.95	9.244	9.645	10.098	10.556	10.956	11.219	11.312	11.247	11.046	10.741	10.397	10.06	9.735	9.452	9.29	9.295	9.451	9.724	10.092	10.503	10.876	11.168	11.367	11.469	11.487	11.439	11.313	11.083	10.766	10.39	9.948	9.446	8.953	8.549	8.275	8.158	8.229	8.477	8.839	9.26	9.711	10.149	10.548	10.937	11.345	11.731	12.026	12.212	12.313	12.375	12.451	12.602	12.84	13.115	13.331	13.353	13.05	12.376	11.394	10.196	8.888	7.623	6.56	5.78	5.307	5.172	5.399	5.95	6.766	7.782	8.889	9.955	10.909	11.761	12.538	13.258	13.971	14.736	15.548	16.338	17.021	17.525	17.794	17.794	17.514	16.933	16.06	14.955	13.697	12.359	11.057	9.965	9.22	8.883	8.977	9.496	10.361	11.446	12.64	13.839	14.922	15.787	16.411	16.806	16.952	16.857	16.62	16.363	16.171	16.106	16.209	16.457	16.771	17.02	17.042	16.7	15.934	14.679	12.946	10.857	8.562	6.23	4.041	2.159	0.755	-0.009	-0.03	0.683	2.029	3.88	6.066	8.346	10.495	12.39	13.969	15.181	16.04	16.618	16.956	17.049	16.907	16.547	15.95	15.101	14.063	12.945	11.805	10.659	9.531	8.443	7.41	6.473	5.691	5.12	4.819	4.824	5.107	5.607	6.316	7.279	8.515	9.994	11.689	13.546	15.432	17.196	18.744	20.005	20.894	21.35	21.348	20.863	19.866	18.415	16.669	14.783	12.874	11.052	9.42	8.038	6.926	6.102	5.556	5.25	5.129	5.119	5.139	5.173	5.301	5.637	6.261	7.232	8.584	10.253	12.077	13.883	15.493	16.699	17.32	17.283	16.597	15.318	13.572	11.564	9.5	7.538	5.816	4.49	3.708	3.572	4.124	5.336	7.093	9.231	11.567	13.91	16.102	18.063	19.757	21.139	22.172	22.857	23.22	23.27	23.023	22.519	21.767	20.751	19.496	18.091	16.653	15.309	14.221	13.546	13.326	13.516	14.043	14.821	15.749	16.727	17.678	18.552	19.311	19.929	20.365	20.562	20.486	20.126	19.457	18.469	17.211	15.794	14.331	12.942	11.771	10.927	10.446	10.348	10.665	11.419	12.591	14.142	16.01	18.04	19.982	21.592	22.681	23.126	22.872	21.96	20.503	18.639	16.515	14.277	12.06	10.009	8.273	6.96	6.129	5.809	6.01	6.716	7.887	9.478	11.419	13.569	15.745	17.783	19.549	20.937	21.91	22.541	22.938	23.168	23.272	23.273	23.157	22.871	22.365	21.619	20.659	19.547	18.381	17.268	16.303	15.565	15.078	14.811	14.731	14.844	15.196	15.838	16.813	18.121	19.65	21.185	22.496	23.39	23.737	23.513	22.825	21.875	20.854	19.907	19.154	18.672	18.464	18.463	18.583	18.731	18.81	18.747	18.523	18.188	17.833	17.545	17.36	17.272	17.245	17.218	17.122	16.914	16.602	16.204	15.722	15.183	14.646	14.163	13.767	13.498	13.397	13.444	13.563	13.669	13.704	13.636	13.468	13.27	13.154	13.217	13.503	14.007	14.684	15.467	16.288	16.968	17.536	18.017	18.312	18.27	17.812	16.942	15.726	14.321	12.984	11.972	11.45	11.454	11.883	12.549	13.297	14.044	14.738	15.339	15.841	16.255	16.56	16.746	16.845	16.89	16.893	16.886	16.898	16.869	16.683	16.302	15.775	15.134	14.392	13.642	13.027	12.624	12.441	12.458	12.641	12.927	13.255	13.596	13.937	14.282	14.66	15.094	15.559	16.013	16.433	16.806	17.114	17.344	17.461	17.372	17.003	16.341	15.41	14.24	12.954	11.783	10.929	10.463	10.15	10.437	11.164	12.252	13.561	14.977	16.438	17.874	19.208	20.394	21.379	22.084	22.469	22.568	22.428	22.086	21.617	21.074	20.401	19.507	18.39	17.119	15.761	14.416	13.233	12.303	11.598	11.076	10.75	10.636	10.748	11.15	11.897	12.955	14.207	15.536	16.822	17.938	18.818	19.482	19.965	20.287	20.474	20.522	20.365	19.936	19.233	18.283	17.11	15.822	14.6	13.564	12.75	12.182	11.863	11.73	11.712	11.828	12.119	12.585	13.219	14.024	14.946	15.86	16.669	17.332	17.804	18.052	18.091	17.929	17.529	16.869	15.983	14.916	13.737	12.583	11.635	11.008	10.766	10.966	11.608	12.592	13.787	15.092	16.396	17.572	18.554	19.345	19.935	20.307	20.499	20.583	20.597	20.561	20.51	20.417	20.166	19.629	18.703	17.312	15.465	13.309	11.079	8.996	7.265	6.074	5.515	5.553	6.124	7.174	8.619	10.365	12.356	14.538	16.794	18.969	20.91	22.438	23.359	23.565	23.1	22.111	20.794	19.4	18.172	17.245	16.684	16.504	16.655	17.023	17.506	18.033	18.518	18.883	19.157	19.46	19.89	20.507	21.367	22.448	23.582	24.56	25.234	25.501	25.321	24.787	24.065	23.274	22.478	21.718	21.004	20.282	19.486	18.605	17.664	16.709	15.83	15.136	14.713	14.648	15.033	15.892	17.137	18.636	20.251	21.798	23.082	23.992	24.514	24.669	24.496	24.085	23.53	22.868	22.122	21.351	20.587	19.793	18.922	17.968	16.912	15.716	14.409	13.11	11.957	11.103	10.698	10.824	11.491	12.663	14.247	15.918	17.611	19.205	20.512	21.411	21.899	22.061	22.021	21.905	21.803	21.741	21.721	21.726	21.707	21.624	21.494	21.359	21.186	20.909	20.501	19.948	19.223	18.327	17.334	16.349	15.478	14.858	14.628	14.844	15.457	16.368	17.436	18.479	19.341	19.948	20.319	20.522	20.635	20.738	20.884	21.101	21.385	21.684	21.891	21.902	21.648	21.061	20.1	18.838	17.457	16.151	15.1	14.472	14.377	14.807	15.67	16.845	18.155	19.381	20.34	20.943	21.148	20.946	20.408	19.655	18.799	17.924	17.096	16.367	15.772	15.352	15.14	15.134	15.319	15.676	16.162	16.687	17.176	17.617	18.024	18.414	18.836	19.377	20.093	20.967	21.956	22.982	23.915	24.619	25.021	25.083	24.758	24.024	22.924	21.537	19.956	18.316	16.787	15.529	14.667	14.273	14.328	14.735	15.371	16.115	16.828	17.375	17.71	17.858	17.876	17.883	18.071	18.616	19.552	20.769	22.04	23.038	23.421	22.986	21.743	19.875	17.688	15.561	13.852	12.774	12.384	12.64	13.411	14.511	15.731	16.871	17.767	18.322	18.547	18.521	18.359	18.193	18.142	18.23	18.378	18.491	18.494	18.322	17.945	17.422	16.873	16.395	16.069	15.991	16.223	16.748	17.509	18.442	19.444	20.38	21.164	21.784	22.262	22.635	22.943	23.191	23.335	23.323	23.123	22.711	22.104	21.379	20.609	19.791	18.875	17.835	16.665	15.375	14.052	12.87	12.028	11.686	11.965	12.935	14.525	16.553	18.814	21.096	23.166	24.837	26.024	26.72	26.953	26.775	26.268	25.517	24.608	23.646	22.695	21.762	20.856	19.984	19.097	18.12	17.063	16.011	15.027	14.184	13.598	13.382	13.6	14.303	15.524	17.213	19.191	21.235	23.129	24.646	25.594	25.926	25.731	25.151	24.321	23.346	22.297	21.206	20.111	19.042	18.017	17.074	16.274	15.645	15.172	14.861	14.786	15.012	15.535	16.333	17.363	18.52	19.667	20.73	21.684	22.503	23.169	23.716	24.141	24.347	24.226	23.745	22.92	21.785	20.424	18.989	17.656	16.576	15.854	15.523	15.561	15.939	16.622	17.425	18.37	19.631	21.209	23.011	24.885	26.667	28.182	29.284	29.908	30.066	29.852	29.429	28.959	28.545	28.239	28.089	28.097	28.161	28.141	27.937	27.479	26.711	25.657	24.468	23.326	22.402	21.853	21.801	22.25	23.106	24.256	25.561	26.847	27.959	28.838	29.528	30.128	30.758	31.515	32.418	33.38	34.234	34.755	34.73	34.085	32.916	31.423	29.859	28.528	27.693	27.471	27.839	28.694	29.88	31.179	32.383	33.351	33.965	34.114	33.759	32.952	31.775	30.317	28.71	27.1	25.573	24.152	22.832	21.623	20.565	19.77	19.388	19.533	20.243	21.469	23.044	24.685	26.137	27.267	28.046	28.514	28.79	29.021	29.262	29.457	29.504	29.282	28.651	27.531	25.963	24.075	22.016	19.953	18.083	16.557	15.429	14.693	14.303	14.186	14.272	14.545	15.036	15.789	16.855	18.239	19.844	21.485	22.991	24.241	25.158	25.725	26.015	26.104	25.99	25.623	24.974	24.028	22.818	21.484	20.231	19.2	18.422	17.872	17.485	17.158	16.828	16.535	16.375	16.439	16.783	17.392	18.167	18.973	19.699	20.262	20.601	20.739	20.785	20.827	20.896	20.992	21.1	21.139	21.005	20.657	20.129	19.493	18.864	18.393	18.179	18.21	18.421	18.737	19.068	19.32	19.465	19.554	19.667	19.873	20.227	20.731	21.326	21.915	22.376	22.567	22.396	21.886	21.13	20.219	19.259	18.382	17.679	17.15	16.772	16.542	16.436	16.403	16.433	16.555	16.772	17.072	17.487	18.048	18.707	19.371	19.958	20.386	20.578	20.503	20.202	19.76	19.279	18.856	18.538	18.306	18.143	18.035	17.923	17.741	17.482	17.196	16.915	16.673	16.555	16.638	16.937	17.429	18.088	18.839	19.562	20.176	20.662	21.008	21.189	21.238	21.235	21.237	21.249	21.243	21.165	20.921	20.425	19.622	18.491	17.096	15.61	14.223	13.079	12.306	12.032	12.296	13.021	14.077	15.317	16.534	17.502	18.097	18.314	18.212	17.935	17.737	17.839	18.311	19.103	20.118	21.188	22.086	22.627	22.73	22.403	21.721	20.795	19.724	18.589	17.326	16.244	15.383	14.808	14.55	14.603	14.925	15.436	16.036	16.637	17.16	17.529	17.709	17.759	17.777	17.818	17.897	18.039	18.216	18.324	18.262	18.015	17.614	17.132	16.713	16.533	16.687	17.162	17.875	18.676	19.334	19.636	19.5	18.982	18.244	17.509	16.999	16.875	17.206	17.981	19.091	20.365	21.623	22.69	23.347	23.378	22.697	21.376	19.606	17.677	15.963	14.795	14.331	14.565	15.367	16.5	17.684	18.693	19.428	19.858	20.012	20.01	20.025	20.202	20.601	21.211	21.927	22.572	22.956	22.939	22.464	21.593	20.507	19.415	18.455	17.691	17.145	16.771	16.457	16.13	15.81	15.547	15.385	15.39	15.613	16.029	16.569	17.207	17.937	18.75	19.643	20.618	21.62	22.511	23.141	23.402	23.231	22.631	21.686	20.504	19.199	17.907	16.766	15.874	15.308	15.167	15.521	16.334	17.465	18.725	19.887	20.705	21.027	20.857	20.298	19.487	18.585	17.729	16.944	16.18	15.388	14.552	13.672	12.772	11.92	11.174	10.551	10.04	9.631	9.303	9.054	8.93	8.972	9.175	9.535	10.058	10.717	11.44	12.179	12.921	13.64	14.292	14.86	15.343	15.694	15.838	15.731	15.33	14.585	13.511	12.22	10.872	9.633	8.68	8.188	8.253	8.863	9.926	11.27	12.683	13.973	14.993	15.621	15.785	15.523	14.934	14.114	13.196	12.353	11.715	11.323	11.161	11.196	11.354	11.536	11.687	11.789	11.787	11.619	11.284	10.819	10.262	9.694	9.265	9.114	9.291	9.75	10.366	10.97	11.423	11.677	11.758	11.733	11.701	11.759	11.9	12.054	12.193	12.351	12.55	12.805	13.153	13.591	14.036	14.398	14.637	14.739	14.7	14.562	14.414	14.302	14.211	14.134	14.093	14.085	14.079	14.058	14.04	14.075	14.247	14.645	15.317	16.261	17.431	18.695	19.836	20.663	21.082	21.054	20.583	19.773	18.812	17.874	17.088	16.572	16.373	16.411	16.537	16.641	16.642	16.456	16.068	15.581	15.119	14.759	14.543	14.497	14.63	14.933	15.385	15.955	16.532	17.207	17.891	18.523	19.016	19.271	19.227	18.873	18.262	17.528	16.822	16.242	15.842	15.665	15.694	15.828	15.939	15.962	15.867	15.607	15.181	14.672	14.175	13.771	13.567	13.651	14.01	14.546	15.148	15.712	16.144	16.406	16.563	16.729	16.985	17.358	17.803	18.207	18.446	18.441	18.143	17.548	16.739	15.852	14.98	14.182	13.535	13.134	13.026	13.203	13.645	14.297	15.038	15.741	16.348	16.836	17.208	17.525	17.888	18.353	18.894	19.476	20.074	20.64	21.108	21.433	21.569	21.46	21.076	20.417	19.522	18.506	17.562	16.864	16.482	16.384	16.456	16.5	16.281	15.664	14.697	13.562	12.522	11.887	11.911	12.682	14.129	16.07	18.22	20.234	21.805	22.754	23.016	22.614	21.677	20.423	19.072	17.816	16.794	16.06	15.595	15.363	15.327	15.404	15.498	15.542	15.49	15.272	14.84	14.243	13.604	13.047	12.708	12.711	13.095	13.797	14.724	15.794	16.905	17.962	18.929	19.789	20.477	20.892	20.966	20.658	19.969	18.974	17.807	16.605	15.491	14.564	13.842	13.275	12.83	12.53	12.424	12.544	12.928	13.593	14.457	15.355	16.129	16.666	16.894	16.835	16.6	16.307	16.023	15.78	15.606	15.505	15.459	15.47	15.554	15.679	15.764	15.716	15.459	14.967	14.321	13.678	13.183	12.958	13.109	13.681	14.648	15.983	17.708	19.823	22.219	24.71	27.06	28.982	30.198	30.577	30.163	29.094	27.571	25.848	24.147	22.589	21.228	20.1	19.199	18.462	17.795	17.12	16.392	15.636	14.957	14.478	14.302	14.505	15.107	16.011	17.051	18.094	19.049	19.823	20.349	20.617	20.641	20.412	19.933	19.248	18.397	17.387	16.248	15.056	13.869	12.738	11.756	11.073	10.813	11.061	11.878	13.271	15.168	17.409	19.776	22.018	23.929	25.422	26.503	27.222	27.69	28.049	28.344	28.492	28.377	27.884	26.887	25.297	23.141	20.526	17.562	14.396	11.261	8.406	6.035	4.336	3.495	3.617	4.67	6.518	8.975	11.811	14.774	17.634	20.196	22.328	23.928	25.204	26.205	27.003	27.606	27.957	27.972	27.558	26.659	25.298	23.557	21.511	19.256	16.944	14.745	12.801	11.271	10.363	10.243	10.947	12.377	14.331	16.498	18.521	20.143	21.264	21.915	22.24	22.474	22.84	23.42	24.131	24.802	25.204	25.103	24.338	22.888	20.858	18.471	16.024	13.806	12.069	11.028	10.839	11.509	12.884	14.728	16.757	18.652	20.136	21.086	21.537	21.615	21.525	21.501	21.692	22.102	22.642	23.172	23.482	23.354	22.663	21.412	19.686	17.632	15.442	13.311	11.394	9.831	8.759	8.292	8.523	9.515	11.207	13.356	15.611	17.622	19.096	19.849	19.896	19.42	18.652	17.795	17.012	16.404	15.987	15.743	15.698	15.876	16.232	16.685	17.149	17.519	17.693	17.635	17.385	17.022	16.624	16.259	15.963	15.747	15.648	15.726	16.019	16.52	17.202	17.974	18.639	18.975	18.845	18.215	17.154	15.852	14.58	13.567	12.935	12.715	12.86	13.254	13.754	14.29	14.857	15.453	16.079	16.735	17.377	17.882	18.094	17.877	17.142	15.899	14.282	12.501	10.77	9.3	8.271	7.77	7.769	8.228	9.115	10.36	11.855	13.527	15.308	17.088	18.75	20.201	21.34	22.041	22.233	21.918	21.143	19.979	18.546	16.991	15.423	13.89	12.414	11.005	9.695	8.56	7.682	7.103	6.816	6.8	6.987	7.269	7.567	7.889	8.278	8.746	9.303	9.949	10.637	11.258	11.73	12.016	12.093	11.97	11.725	11.45	11.17	10.868	10.531	10.135	9.64	9.034	8.34	7.604	6.885	6.249	5.735	5.342	5.096	5.044	5.201	5.556	6.142	7.013	8.153	9.487	10.937	12.401	13.725	14.786	15.539	15.966	16.033	15.728	15.067	14.03	12.579	10.762	8.734	6.696	4.834	3.298	2.163	1.406	0.947	0.706	0.609	0.64	0.836	1.213	1.708	2.251	2.799	3.302	3.696	3.971	4.16	4.274	4.3	4.267	4.227	4.188	4.156	4.181	4.297	4.46	4.631	4.851	5.19	5.696	6.396	7.295	8.357	9.499	10.634	11.678	12.586	13.389	14.14	14.701	15.096	15.558	16.05	16.493	16.831	17.068	17.225	17.325	17.384	17.377	17.237	16.901	16.329	15.487	14.4	13.189	12.01	10.957	10.078	9.404	8.923	8.56	8.248	7.986	7.786	7.645	7.598	7.706	8	8.49	9.203	10.151	11.269	12.42	13.445	14.173	14.452	14.215	13.51	14.773	14.578	14.172	13.71	13.274	12.938	12.734	12.668	12.741	12.906	13.059	13.137	13.164	13.187	13.241	13.367	13.593	13.873	14.098	14.165	14.014	13.651	13.152	12.614	12.101	11.664	11.354	11.196	11.164	11.255	11.499	11.9	12.412	13.001	13.666	14.378	15.091	15.793	16.478	17.093	17.592	17.998	18.354	18.659	18.894	19.033	19.01	18.697	17.985	16.849	15.367	13.72	12.167	10.969	10.332	10.392	11.172	12.534	14.226	16.01	17.663	18.96	19.737	19.964	19.711	19.087	18.264	17.475	16.918	16.697	16.844	17.319	17.952	18.505	18.786	18.689	18.157	17.197	15.922	14.509	13.144	12.013	11.271	11.035	11.391	12.382	13.958	15.95	18.159	20.384	22.376	23.881	24.764	25.031	24.759	24.087	23.216	22.338	21.535	20.806	20.13	19.462	18.738	17.964	17.24	16.678	16.335	16.245	16.422	16.826	17.388	18.052	18.797	19.636	20.612	21.753	23.017	24.318	25.594	26.786	27.789	28.522	28.995	29.21	29.083	28.522	27.49	25.969	23.979	21.666	19.278	17.036	15.091	13.561	12.499	11.837	11.459	11.293	11.293	11.383	11.498	11.59	11.636	11.651	11.689	11.795	12	12.368	12.964	13.765	14.689	15.684	16.693	17.566	18.108	18.191	17.754	16.777	15.358	13.73	12.141	10.761	9.722	9.111	8.898	8.944	9.151	9.501	9.992	10.627	11.432	12.437	13.625	14.919	16.178	17.214	17.89	18.183	18.139	17.828	17.393	17.034	16.86	16.829	16.866	16.903	16.853	16.649	16.344	16.057	15.85	15.761	15.87	16.203	16.652	17.076	17.399	17.572	17.527	17.26	16.872	16.517	16.334	16.432	16.875	17.554	18.392	19.3	20.204	21.053	21.796	22.333	22.558	22.455	22.039	21.308	20.302	19.153	18.001	16.904	15.901	15.04	14.336	13.767	13.342	13.111	13.096	13.297	13.742	14.439	15.304	16.203	17.031	17.694	18.111	18.242	18.103	17.747	17.254	16.723	16.231	15.827	15.587	15.6	15.865	16.3	16.83	17.386	17.849	18.087	18.047	17.73	17.139	16.305	15.331	14.339	13.421	12.7	12.323	12.371	12.808	13.531	14.413	15.282	15.979	16.441	16.696	16.818	16.893	16.976	17.056	17.101	17.133	17.184	17.25	17.338	17.476	17.638	17.727	17.677	17.49	17.185	16.76	16.242	15.646	14.914	13.999	12.944	11.838	10.759	9.787	9.023	8.518	8.264	8.251	8.502	9.034	9.854	10.96	12.313	13.81	15.36	16.883	18.258	19.345	20.079	20.452	20.446	20.076	19.457	18.747	18.051	17.439	16.972	16.663	16.456	16.316	16.246	16.228	16.22	16.223	16.258	16.309	16.36	16.431	16.564	16.79	17.165	17.751	18.569	19.595	20.758	21.873	22.661	22.879	22.41	21.236	19.454	17.346	15.309	13.686	12.685	12.403	12.818	13.778	15.076	16.551	18.072	19.495	20.722	21.721	22.45	22.837	22.833	22.438	21.66	20.521	19.089	17.472	15.796	14.212	12.873	11.87	11.264	11.14	11.567	12.499	13.832	15.473	17.275	19.003	20.45	21.53	22.236	22.614	22.8	22.949	23.123	23.3	23.449	23.522	23.418	23.054	22.436	21.637	20.732	19.801	18.939	18.217	17.686	17.367	17.221	17.169	17.164	17.219	17.321	17.427	17.558	17.781	18.106	18.492	18.938	19.436	19.889	20.174	20.216	19.947	19.303	18.326	17.193	16.077	15.092	14.366	14.03	14.127	14.623	15.48	16.651	18.056	19.593	21.106	22.385	23.262	23.683	23.67	23.268	22.62	21.957	21.432	21.035	20.69	20.293	19.685	18.741	17.515	16.182	14.909	13.85	13.178	12.963	13.094	13.429	13.9	14.476	15.101	15.752	16.455	17.222	18.043	18.877	19.641	20.238	20.557	20.633	20.434	19.94	19.218	18.384	17.554	16.817	16.198	15.655	15.162	14.716	14.323	14.055	14.061	14.45	15.189	16.145	17.201	18.251	19.2	20.05	20.895	21.815	22.797	23.768	24.611	25.133	25.141	24.558	23.407	21.74	19.652	17.323	14.97	12.795	10.979	9.678	8.967	8.837	9.224	9.978	10.916	11.934	13.026	14.214	15.507	16.943	18.535	20.191	21.723	22.966	23.779	24.027	23.649	22.719	21.373	19.77	18.117	16.657	15.549	14.834	14.508	14.539	14.85	15.353	16	16.77	17.638	18.577	19.535	20.399	21.062	21.485	21.67	21.615	21.363	21.026	20.679	20.299	19.841	19.273	18.536	17.585	16.49	15.419	14.541	14.011	13.962	14.436	15.326	16.469	17.747	19.067	20.344	21.514	22.531	23.314	23.763	23.808	23.407	22.578	21.416	20.048	18.542	16.915	15.22	13.551	12.002	10.709	9.884	9.723	10.28	11.478	13.162	15.082	16.938	18.509	19.705	20.509	20.963	21.216	21.465	21.836	22.352	22.993	23.675	24.241	24.527	24.413	23.819	22.74	21.266	19.527	17.637	15.752	14.08	12.785	11.959	11.687	12.053	13.028	14.475	16.246	18.181	20.08	21.777	23.195	24.289	24.987	25.246	25.076	24.473	23.422	21.97	20.258	18.452	16.714	15.201	14.007	13.157	12.671	12.561	12.786	13.289	14.047	14.994	15.969	16.809	17.474	18.001	18.447	18.92	19.56	20.391	21.299	22.128	22.732	22.948	22.673	21.935	20.819	19.391	17.724	15.959	14.296	12.929	12.036	11.754	12.127	13.118	14.625	16.492	18.542	20.658	22.781	24.804	26.568	27.95	28.856	29.153	28.723	27.586	25.878	23.763	21.458	19.24	17.321	15.782	14.641	13.898	13.468	13.228	13.145	13.289	13.719	14.456	15.507	16.842	18.4	20.114	21.892	23.58	25.016	26.057	26.533	26.255	25.156	23.35	21.033	18.404	15.707	13.204	11.06	9.365	8.227	7.742	7.904	8.658	9.949	11.669	13.614	15.597	17.555	19.475	21.286	22.897	24.231	25.204	25.743	25.822	25.443	24.653	23.58	22.371	21.023	19.816	18.8	17.936	17.168	16.465	15.821	15.25	14.796	14.524	14.498	14.779	15.391	16.274	17.318	18.449	19.596	20.624	21.409	21.92	22.159	22.108	21.788	21.264	20.578	19.722	18.717	17.632	16.525	15.456	14.533	13.878	13.537	13.522	13.876	14.638	15.788	17.242	18.844	20.37	21.584	22.303	22.414	21.907	20.928	19.735	18.547	17.494	16.656	16.062	15.65	15.32	15.032	14.789	14.573	14.381	14.26	14.241	14.321	14.527	14.925	15.525	16.261	17.059	17.848	18.534	19.022	19.273	19.3	19.119	18.753	18.213	17.454	16.433	15.191	13.813	12.388	11.056	10.011	9.401	9.266	9.593	10.344	11.406	12.603	13.786	14.838	15.643	16.135	16.357	16.404	16.34	16.22	16.096	15.972	15.787	15.472	15.008	14.414	13.761	13.165	12.751	12.597	12.766	13.285	14.091	15.07	16.149	17.298	18.461	19.574	20.622	21.606	22.473	23.18	23.735	24.142	24.375	24.44	24.351	24.05	23.434	22.443	21.075	19.353	17.35	15.239	13.246	11.572	10.385	9.792	9.792	10.315	11.269	12.501	13.815	15.075	16.242	17.309	18.26	19.142	20.037	20.944	21.741	22.266	22.338	21.775	20.489	18.6	16.35	14.016	11.883	10.197	9.07	8.463	8.312	8.594	9.305	10.446	12.008	13.921	16.034	18.173	20.161	21.824	23.062	23.896	24.38	24.489	24.159	23.36	22.067	20.246	17.973	15.475	13.032	10.895	9.302	8.424	8.271	8.734	9.699	11.053	12.632	14.281	15.929	17.542	19.07	20.468	21.705	22.736	23.517	24.011	24.158	23.88	23.178	22.118	20.764	19.187	17.565	16.162	15.193	14.83	15.225	16.416	18.254	20.472	22.793	24.913	26.543	27.527	27.872	27.626	26.83	25.574	24.007	22.25	20.402	18.569	16.876	15.425	14.306	13.556	13.14	13.01	13.135	13.445	13.812	14.148	14.47	14.813	15.185	15.634	16.237	16.993	17.823	18.663	19.449	20.069	20.463	20.697	20.873	21.01	21.101	21.18	21.256	21.257	21.114	20.817	20.384	19.852	19.28	18.734	18.294	18.08	18.188	18.609	19.257	20.049	20.862	21.614	22.213	22.688	23.108	23.491	23.817	24.052	24.123	23.96	23.527	22.828	21.909	20.849	19.734	18.614	17.551	16.685	16.151	15.988	16.168	16.676	17.446	18.345	19.273	20.216	21.184	22.158	23.141	24.145	25.124	26.01	26.818	27.617	28.439	29.275	30.109	30.877	31.433	31.623	31.348	30.608	29.53	28.368	27.406	26.865	26.884	27.463	28.406	29.384	30.104	30.389	30.145	29.389	28.302	27.128	26.06	25.242	24.776	24.649	24.71	24.78	24.696	24.292	23.451	22.198	20.698	19.172	17.853	16.946	16.578	16.751	17.363	18.22	19.074	19.72	20.087	20.204	20.15	20.06	20.106	20.378	20.836	21.389	21.942	22.376	22.573	22.506	22.197	21.654	20.887	19.961	18.956	17.912	16.871	15.92	15.124	14.495	14.032	13.737	13.585	13.548	13.616	13.765	13.972	14.262	14.681	15.237	15.914	16.728	17.686	18.719	19.709	20.551	21.14	21.35	21.117	20.487	19.549	18.4	17.179	16.043	15.074	14.288	13.7	13.313	13.07	12.876	12.671	12.423	12.121	11.808	11.58	11.538	11.77	12.337	13.22	14.279	15.354	16.343	17.169	17.782	18.22	18.584	18.938	19.279	19.588	19.824	19.889	19.686	19.211	18.514	17.656	16.756	15.993	15.514	15.377	15.596	16.151	16.966	17.927	18.918	19.821	20.524	20.956	21.075	20.819	20.174	19.241	18.176	17.098	16.113	15.34	14.836	14.553	14.415	14.363	14.316	14.185	13.953	13.664	13.365	13.138	13.152	13.594	14.553	15.987	17.762	19.633	21.26	22.319	22.621	22.159	21.107	19.759	18.395	17.196	16.261	15.613	15.165	14.803	14.516	14.404	14.549	14.991	15.759	16.816	18.015	19.194	20.262	21.162	21.846	22.337	22.722	23.018	23.159	23.089	22.786	22.215	21.338	20.179	18.82	17.374	15.972	14.723	13.679	12.866	12.315	11.999	11.817	11.698	11.656	11.702	11.8	11.927	12.075	12.167	12.094	11.824	11.397	10.858	10.287	9.827	9.571	9.482	9.464	9.47	9.469	9.417	9.31	9.204	9.163	9.22	9.376	9.594	9.842	10.133	10.497	10.906	11.184	11.55	11.855	12.05	12.109	12.01	11.794	11.555	11.401	11.414	11.634	12.037	12.541	13.056	13.487	13.738	13.792	13.787	13.916	14.303	15.021	16.111	17.525	19.101	20.659	22.081	23.272	24.152	24.702	24.958	24.912	24.528	23.814	22.799	21.478	19.887	18.181	16.611	15.452	14.951	15.258	16.362	18.066	20.062	21.996	23.554	24.586	25.123	25.248	25.049	24.673	24.28	23.959	23.737	23.621	23.566	23.429	23.029	22.24	21.023	19.433	17.686	16.125	15.041	14.585	14.786	15.567	16.728	18.018	19.226	20.193	20.82	21.073	20.966	20.524	19.814	18.952	18.04	17.109	16.195	15.4	14.814	14.494	14.521	14.977	15.842	16.979	18.209	19.353	20.226	20.723	20.898	20.892	20.832	20.837	21.01	21.365	21.816	22.256	22.614	22.85	22.958	22.968	22.897	22.719	22.386	21.856	21.069	19.999	18.732	17.439	16.275	15.374	14.864	14.808	15.149	15.783	16.621	17.566	18.517	19.432	20.335	21.232	22.078	22.838	23.472	23.89	24.01	23.834	23.419	22.861	22.282	21.788	21.409	21.12	20.882	20.615	20.224	19.699	19.129	18.585	18.075	17.586	17.087	16.473	15.627	14.548	13.349	12.209	11.394	11.213	11.883	13.428	15.678	18.335	20.988	23.197	24.651	25.245	25.047	24.244	23.104	21.873	20.731	19.785	19.069	18.537	18.133	17.857	17.726	17.711	17.791	18.02	18.474	19.156	20.032	21.041	22.005	22.652	22.758	22.2	20.936	19.043	16.755	14.391	12.219	10.429	9.163	8.468	8.261	8.42	8.84	9.436	10.164	11.012	11.937	12.855	13.696	14.415	14.917	15.112	15.023	14.768	14.449	14.149	13.972	13.963	14.055	14.142	14.148	13.974	13.507	12.722	11.716	10.622	9.573	8.734	8.266	8.209	8.485	8.962	9.491	9.931	10.198	10.248	10.067	9.688	9.197	8.665	8.101	7.525	7.009	6.593	6.262	6.024	5.925	5.979	6.17	6.527	7.075	7.76	8.499	9.264	10.025	10.694	11.204	11.576	11.851	12.031	12.118	12.141	12.114	12.027	11.845	11.512	10.989	10.318	9.294	8.552	8.036	7.756	7.66	7.687	7.767	7.853	7.953	8.117	8.418	8.925	9.641	10.449	11.178	11.711	11.987	11.962	11.655	11.211	10.8	10.532	10.492	10.76	11.337	12.124	13	13.848	14.504	14.818	14.758	14.39	13.803	13.097	12.402	11.811	11.331	10.911	10.487	10.011	9.472	8.907	8.355	7.854	7.495	7.384	7.564	8.003	8.675	9.557	10.575	11.647	12.744	13.866	14.98	16.051	17.064	17.956	18.604	18.907	18.832	18.366	17.523	16.411	15.217	14.105	13.181	12.496	12.049	11.78	11.631	11.578	11.624	11.802	12.172	12.739	13.403	14.032	14.549	14.901	15.045	14.996	14.825	14.56	14.18	13.687	13.112	12.466	11.777	11.13	10.604	10.2	9.896	9.708	9.653	9.721	9.926	10.286	10.782	11.35	11.9	12.329	12.542	12.514	12.288	11.906	11.418	10.911	10.474	10.124	9.833	9.603	9.428	9.266	9.109	9.007	8.979	8.992	8.999	8.945	8.719	8.21	7.413	6.43	5.404	4.509	3.947	3.871	4.323	5.253	6.531	7.945	9.277	10.355	11.051	11.29	11.118	10.694	10.178	9.665	9.223	8.893	8.648	8.435	8.258	8.169	8.186	8.308	8.526	8.776	8.935	8.919	8.743	8.487	8.253	8.175	8.372	8.878	9.628	10.498	11.326	11.961	12.326	12.396	12.169	11.676	11.014	10.27	9.466	8.622	7.806	7.091	6.516	6.123	5.974	6.078	6.37	6.784	7.265	7.734	8.128	8.475	8.843	9.246	9.649	10.019	10.3	10.411	10.302	9.979	9.487	8.9	8.299	7.729	7.188	6.69	6.27	5.913	5.559	5.192	4.825	4.438	4.015	3.615	3.349	3.306	3.576	4.256	5.352	6.744	8.266	9.749	10.981	11.744	11.915	11.496	10.55	9.186	7.563	5.864	4.26	2.892	1.853	1.155	0.783	0.726	0.953	1.378	1.948	2.661	3.478	4.295	5.022	5.615	6.025	6.217	6.238	6.159	5.971	5.633	5.137	4.467	3.562	2.425	1.172	-0.047	-1.124	-1.983	-2.557	-2.809	-2.726	-2.303	-1.575	-0.612	0.513	1.714	2.848	3.797	4.389	4.956	5.355	5.623	5.841	6.073	6.301	6.475	6.55	6.463	6.136	5.522	4.625	3.517	2.366	1.363	0.621	0.177	0.033	0.112	0.244	0.287	0.22	0.106	0.006	0.002	0.193	0.596	1.131	1.733	2.346	2.878	3.245	3.442	3.511	3.465	3.305	3.062	2.774	2.444	2.055	1.6	1.084	0.557	0.105	-0.199	-0.317	-0.204	0.163	0.72	1.338	1.92	2.426	2.831	3.128	3.382	3.675	4.029	4.447	4.935	5.457	5.928	6.298	6.57	6.714	6.653	6.342	5.779	4.961	3.895	2.632	1.262	-0.103	-1.318	-2.239	-2.777	-2.883	-2.534	-1.805	-0.856	0.166	1.201	2.242	3.31	4.467	5.789	7.257	8.739	10.061	11.043	11.504	11.36	10.679	9.621	8.33	6.944	5.608	4.418	3.386	2.502	1.771	1.195	0.756	0.447	0.256	0.167	0.21	0.448	0.922	1.635	2.599	3.795	5.121	6.455	7.741	8.949	10.024	10.927	11.623	12.018	11.961	11.357	10.199	8.534	6.496	4.338	2.369	0.832	-0.139	-0.529	-0.456	-0.143	0.172	0.324	0.259	0.062	-0.065	0.073	0.577	1.457	2.634	3.926	5.1	5.979	6.479	6.55	6.18	5.416	4.325	2.945	1.336	-0.381	-2.082	-3.69	-5.11	-6.218	-6.914	-7.151	-6.875	-6.05	-4.706	-2.949	-0.946	1.098	2.96	4.453	5.451	5.868	5.695	5.04	4.068	2.911	1.692	0.541	-0.467	-1.345	-2.125	-2.808	-3.38	-3.813	-4.031	-3.941	-3.503	-2.743	-1.686	-0.38	1.055	2.482	3.815	4.992	5.958	6.713	7.31	7.831	8.377	9.034	9.816	10.649	11.431	12.038	12.291	12.016	11.153	9.775	8.008	6.033	4.094	2.405	1.061	0.08	-0.564	-0.957	-1.223	-1.434	-1.579	-1.636	-1.596	-1.416	-1.02	-0.376	0.498	1.544	2.665	3.726	4.59	5.14	5.302	5.098	4.666	4.179	3.768	3.543	3.609	3.986	4.6	5.369	6.232	7.108	7.906	8.606	9.216	9.711	10.094	10.443	10.85	11.336	11.881	12.465	13.018	13.4	13.478	13.198	12.587	11.738	10.781	9.824	8.933	8.154	7.495	6.902	6.308	5.72	5.005	4.417	3.873	3.412	3.128	3.099	3.337	3.829	4.565	5.505	6.586	7.75	8.945	10.115	11.228	12.242	13.057	13.577	13.773	13.654	13.219	12.494	11.585	10.59	9.54	8.436	7.311	6.184	5.051	3.97	3.047	2.364	1.977	1.962	2.383	3.231	4.453	5.993	7.77	9.653	11.482	13.11	14.413	15.327	15.862	16.041	15.881	15.425	14.732	13.8	12.602	11.193	9.685	8.181	6.775	5.586	4.707	4.145	3.876	3.887	4.147	4.602	5.24	6.106	7.224	8.568	10.113	11.818	13.584	15.247	16.639	17.617	18.09	18.047	17.551	16.697	15.604	14.401	13.175	11.93	10.643	9.338	8.049	6.802	5.675	4.8	4.283	4.166	4.469	5.181	6.226	7.502	8.964	10.579	12.247	13.826	15.181	16.144	16.541	16.284	15.425	14.118	12.578	11.026	9.61	8.388	7.385	6.619	6.077	5.742	5.64	5.799	6.175	6.697	7.329	8.047	8.811	9.601	10.412	11.188	11.843	12.336	12.689	12.941	13.131	13.335	13.613	13.935	14.214	14.374	14.366	14.151	13.715	13.065	12.2	11.146	9.995	8.866	7.872	7.132	6.772	6.836	7.25	7.931	8.823	9.866	11.01	12.273	13.69	15.244	16.891	18.593	20.273	21.803	23.077	24.042	24.638	24.793	24.486	23.769	22.715	21.401	19.93	18.38	16.815	15.319	13.999	12.942	12.208	11.857	11.878	12.115	12.341	12.36	12.029	11.274	10.169	8.949	7.885	7.203	7.068	7.518	8.407	9.487	10.524	11.322	11.731	11.716	11.389	10.924	10.474	10.165	10.047	10.083	10.187	10.263	10.209	9.918	9.363	8.614	7.762	6.916	6.252	5.948	6.055	6.481	7.083	7.692	8.126	8.284	8.202	7.988	7.747	7.612	7.699	8.029	8.54	9.181	9.908	10.626	11.212	11.581	11.68	11.504	11.112	10.605	10.057	9.532	9.119	8.855	8.68	8.534	8.415	8.29	8.078	7.756	7.384	7.013	6.667	6.388	6.195	6.019	5.778	5.475	5.144	4.817	4.584	4.583	4.861	5.311	5.766	6.056	6.051	5.725	5.16	4.495	3.872	3.443	3.312	3.442	3.721	4.1	4.41	4.971	5.52	6.04	6.568	7.092	7.518	7.761	7.786	7.586	7.184	6.639	6.026	5.441	5.02	4.852	4.926	5.222	5.762	6.513	7.337	8.067	8.584	8.773	8.554	7.994	7.282	6.6	6.119	6.016	6.364	7.045	7.87	8.692	9.392	9.849	10.007	9.927	9.712	9.428	9.107	8.753	8.344	7.882	7.387	6.848	6.25	5.655	5.143	4.741	4.455	4.331	4.386	4.569	4.836	5.179	5.541	5.846	6.123	6.464	6.856	7.217	7.526	7.789	7.947	7.93	7.767	7.534	7.259	6.939	6.564	6.125	5.643	5.204	4.877	4.666	4.564	4.563	4.583	4.509	4.293	3.967	3.586	3.263	3.196	3.536	4.313	5.529	7.165	9.025	10.746	12.019	12.692	12.664	11.895	10.525	8.833	7.069	5.402	3.964	2.815	1.955	1.379	1.093	1.036	1.122	1.313	1.571	1.841	2.093	2.352	2.643	2.989	3.467	4.126	4.903	5.725	6.585	7.414	7.989	8.142	7.897	7.339	6.525	5.559	4.625	3.834	3.189	2.679	2.299	2.006	1.777	1.649	1.627	1.644	1.659	1.695	1.788	1.965	2.272	2.734	3.323	4.008	4.761	5.488	6.094	6.619	7.164	7.696	8.111	8.423	8.699	8.889	8.903	8.751	8.467	8.013	7.385	6.668	5.938	5.239	4.678	4.376	4.33	4.466	4.753	5.175	5.66	6.129	6.538	6.854	7.091	7.312	7.536	7.706	7.824	7.958	8.069	8.006	7.745	7.431	7.162	6.942	6.82	6.835	6.877	6.786	6.513	6.062	5.412	4.624	3.881	3.314	2.935	2.793	3.017	3.666	4.678	5.952	7.351	8.713	9.939	10.993	11.851	12.575	13.345	14.264	15.208	15.991	16.553	16.852	16.784	16.344	15.671	14.844	13.838	12.696	11.479	10.132	8.582	6.912	5.242	3.593	2.019	0.75	0.055	0.063	0.795	2.191	4.076	6.192	8.272	10.059	11.36	12.163	12.568	12.601	12.094	11.391	10.686	10.157	9.676	9.097	8.492	7.93	7.334	6.643	5.895	5.129	4.357	3.552	2.652	1.69	0.908	0.546	0.573	0.881	1.521	2.479	3.478	4.073	4.567	4.897	5.004	4.934	4.857	4.811	4.727	4.659	4.693	4.694	4.46	4.019	3.514	2.975	2.401	1.927	1.729	1.913	2.532	3.569	4.905	6.421	8.006	9.439	10.433	10.899	10.963	10.707	10.157	9.432	8.677	7.893	7.064	6.302	5.699	5.227	4.927	4.942	5.258	5.664	6.076	6.595	7.245	7.916	8.542	9.135	9.634	9.933	9.984	9.798	9.436	9.039	8.713	8.417	8.071	7.687	7.275	6.778	6.215	5.705	5.313	5.01	4.818	4.742	4.65	4.422	4.126	3.855	3.534	3.121	2.762	2.591	2.572	2.66	2.937	3.473	4.234	5.153	6.138	7.019	7.594	7.703	7.219	6.094	4.486	2.726	1.129	-0.086	-0.772	-0.934	-0.743	-0.385	0.03	0.386	0.601	0.77	1.071	1.529	2.067	2.719	3.577	4.584	5.601	6.593	7.57	8.452	9.141	9.603	9.82	9.752	9.407	8.835	8.064	7.132	6.126	5.106	4.064	2.974	1.855	0.77	-0.152	-0.69	-0.65	0.038	1.379	3.323	5.655	8.01	10.103	11.813	13.032	13.623	13.562	12.961	11.928	10.557	9.015	7.504	6.148	5.006	4.12	3.485	3.025	2.68	2.458	2.372	2.411	2.574	2.857	3.235	3.693	4.231	4.821	5.448	6.141	6.902	7.616	8.134	8.403	8.415	8.138	7.597	6.936	6.292	5.683	5.078	4.456	3.75	2.858	1.773	0.608	-0.499	-1.397	-1.882	-1.764	-0.967	0.464	2.412	4.706	7.132	9.487	11.611	13.402	14.817	15.846	16.43	16.462	15.892	14.741	13.057	10.95	8.652	6.428	4.44	2.763	1.432	0.424	-0.366	-1.029	-1.559	-1.913	-2.077	-2.011	-1.63	-0.876	0.267	1.813	3.774	6.101	8.651	11.215	13.57	15.509	16.88	17.624	17.769	17.403	16.632	15.535	14.14	12.473	10.586	8.539	6.413	4.368	2.637	1.418	0.837	0.976	1.846	3.324	5.179	7.193	9.184	10.979	12.456	13.6	14.439	14.981	15.226	15.205	14.939	14.412	13.607	12.532	11.205	9.672	8.038	6.457	5.12	4.211	3.834	3.964	4.481	5.085	5.978	6.859	7.708	8.558	9.426	10.302	11.142	11.88	12.45	12.797	12.885	12.734	12.433	12.078	11.686	11.224	10.672	9.997	9.138	8.084	6.927	5.795	4.78	3.974	3.444	3.171	3.078	3.128	3.317	3.62	3.992	4.425	4.918	5.429	5.911	6.355	6.786	7.249	7.79	8.404	9.025	9.58	10.02	10.272	10.275	10.045	9.664	9.204	8.721	8.3	8.026	7.939	8.068	8.469	9.158	10.084	11.187	12.412	13.664	14.822	15.814	16.626	17.255	17.683	17.9	17.892	17.632	17.093	16.262	15.129	13.721	12.114	10.4	8.652	6.961	5.477	4.341	3.648	3.473	3.873	4.826	6.227	7.946	9.841	11.735	13.457	14.9	15.978	16.599	16.718	16.371	15.653	14.678	13.59	12.548	11.663	10.984	10.494	10.113	9.743	9.357	9.007	8.779	8.79	9.185	10.043	11.297	12.765	14.226	15.458	16.255	16.524	16.325	15.799	15.101	14.382	13.751	13.214	12.694	12.123	11.48	10.766	10.028	9.375	8.929	8.764	8.897	9.28	9.814	10.384	10.922	11.393	11.782	12.142	12.57	13.122	13.779	14.488	15.166	15.68	15.873	15.671	15.091	14.204	13.168	12.211	11.536	11.235	11.305	11.677	12.196	12.669	12.955	13	12.815	12.441	11.954	11.442	10.989	10.697	10.646	10.832	11.195	11.664	12.142	12.531	12.803	13.036	13.334	13.721	14.154	14.532	14.702	14.52	13.948	13.08	12.07	11.092	10.34	9.943	9.9	10.131	10.529	10.977	11.331	11.469	11.34	10.949	10.369	9.743	9.215	8.894	8.873	9.198	9.812	10.574	11.335	11.955	12.272	12.153	11.574	10.615	9.404	8.149	7.106	6.469	6.31	6.623	7.33	8.25	9.159	9.89	10.383	10.643	10.723	10.72	10.724	10.774	10.879	10.998	11.049	10.971	10.772	10.491	10.16	9.867	9.742	9.888	10.317	11.01	11.916	12.925	13.911	14.808	15.59	16.224	16.698	17.043	17.276	17.361	17.278	17.08	16.846	16.615	16.388	16.14	15.801	15.287	14.55	13.6	12.521	11.221	10.221	9.474	9.042	8.927	9.096	9.533	10.224	11.162	12.339	13.704	15.113	16.401	17.458	18.206	18.57	18.529	18.172	17.62	16.935	16.153	15.293	14.303	13.092	11.611	9.905	8.077	6.295	4.81	3.871	3.627	4.128	5.379	7.333	9.875	12.841	16.026	19.186	22.072	24.459	26.168	27.11	27.323	26.957	26.158	25.026	23.626	21.991	20.084	17.879	15.453	12.97	10.619	8.602	7.104	6.213	5.879	5.995	6.462	7.177	8.045	9.041	10.21	11.577	13.118	14.776	16.433	17.952	19.229	20.223	20.925	21.377	21.663	21.831	21.836	21.588	21.017	20.063	18.674	16.881	14.791	12.527	10.222	8.061	6.262	5	4.401	4.551	5.447	6.954	8.879	11.073	13.419	15.811	18.15	20.33	22.193	23.538	24.192	24.016	22.953	21.085	18.609	15.751	12.741	9.827	7.238	5.103	3.483	2.425	1.914	1.858	2.152	2.724	3.509	4.463	5.615	7.041	8.78	10.818	13.108	15.554	17.988	20.196	21.99	23.224	23.809	23.711	22.966	21.646	19.849	17.709	15.35	12.871	10.368	7.974	5.793	3.885	2.349	1.333	0.969	1.336	2.477	4.355	6.801	9.559	12.382	15.055	17.399	19.347	20.946	22.236	23.208	23.809	23.965	23.577	22.587	21.032	19.046	16.84	14.692	12.869	11.541	10.782	10.602	10.912	11.53	12.281	13.095	13.972	14.933	16.043	17.389	18.982	20.718	22.435	23.934	24.967	25.302	24.828	23.575	21.672	19.383	17.109	15.293	14.302	14.357	15.484	17.488	20.005	22.6	24.818	26.274	26.763	26.287	24.975	23.08	21.009	19.223	18.081	17.767	18.296	19.47	20.893	22.112	22.786	22.738	21.971	20.716	19.363	18.288	17.75	17.921	18.884	20.575	22.794	25.269	27.703	29.809	31.365	32.246	32.436	32.037	31.255	30.279	29.209	28.102	27.01	25.929	24.82	23.713	22.721	21.967	21.562	21.619	22.184	23.173	24.442	25.86	27.29	28.562	29.558	30.268	30.7	30.812	30.55	29.881	28.798	27.335	25.591	23.698	21.814	20.113	18.735	17.405	16.602	16.197	16.147	16.425	17.052	18.052	19.411	21.067	22.891	24.715	26.386	27.793	28.844	29.488	29.745	29.643	29.15	28.232	26.924	25.292	23.41	21.393	19.427	17.687	16.3	15.374	14.981	15.106	15.674	16.612	17.838	19.22	20.613	21.914	23.043	23.936	24.55	24.868	24.885	24.608	24.051	23.212	22.103	20.8	19.451	18.195	17.122	16.306	15.785	15.517	15.423	15.48	15.701	16.08	16.605	17.275	18.067	18.929	19.852	20.899	22.11	23.454	24.87	26.268	27.508	28.45	29.039	29.292	29.263	29.023	28.609	27.989	27.104	25.929	24.474	22.744	20.798	18.779	16.837	15.094	13.682	12.738	12.333	12.464	13.099	14.166	15.535	17.072	18.689	20.306	21.806	23.066	23.985	24.473	24.458	23.94	22.994	21.731	20.276	18.737	17.174	15.622	14.122	12.741	11.535	10.554	9.876	9.576	9.659	10.072	10.764	11.663	12.644	13.584	14.423	15.159	15.841	16.601	17.621	18.998	20.696	22.595	24.488	26.075	27.054	27.242	26.587	25.172	23.212	20.994	18.805	16.901	15.477	14.62	14.303	14.468	15.06	15.996	17.172	18.532	20.077	21.77	23.541	25.315	26.991	28.401	29.35	29.679	29.268	28.062	26.151	23.786	21.274	18.891	16.855	15.307	14.274	13.694	13.494	13.615	14.019	14.705	15.674	16.869	18.206	19.624	21.074	22.477	23.768	24.929	25.906	26.566	26.766	26.419	25.491	24.032	22.227	20.354	18.638	17.217	16.15	15.386	14.773	14.149	13.457	12.743	12.114	11.709	11.648	11.981	12.675	13.635	14.711	15.742	16.631	17.372	17.98	18.482	18.956	19.47	19.989	20.394	20.572	20.429	19.883	18.935	17.703	16.328	14.905	13.528	12.306	11.297	10.515	10.015	9.87	10.121	10.756	11.75	13.066	14.668	16.528	18.6	20.773	22.897	24.818	26.348	27.297	27.588	27.283	26.492	25.318	23.886	22.314	20.658	18.957	17.326	15.941	14.96	14.531	14.811	15.864	17.601	19.847	22.428	25.145	27.75	30.012	31.77	32.918	33.414	33.288	32.632	31.573	30.262	28.83	27.065	25.36	23.703	22.165	20.796	19.674	18.894	18.539	18.649	19.237	20.266	21.658	23.311	25.084	26.761	28.137	29.099	29.596	29.591	29.117	28.329	27.412	26.507	25.739	25.212	24.951	24.892	24.96	25.094	25.225	25.296	25.335	25.413	25.552	25.721	25.868	25.913	25.745	25.277	24.484	23.406	22.145	20.845	19.628	18.583	17.813	17.425	17.462	17.889	18.65	19.644	20.669	21.467	21.83	21.613	20.736	19.249	17.346	15.271	13.245	11.483	10.167	9.374	9.048	9.087	9.389	9.837	10.326	10.805	11.279	11.775	12.34	13.013	13.796	14.683	15.669	16.714	17.716	18.578	19.265	19.75	19.986	19.933	19.561	18.809	17.607	15.983	14.06	12.002	10.027	8.399	7.317	6.849	6.968	7.612	8.656	9.918	11.218	12.427	13.465	14.307	15.008	15.675	16.429	17.387	18.608	20.026	21.485	22.84	23.97	24.749	25.099	25.028	24.588	23.831	22.851	21.796	20.797	19.94	19.292	18.878	18.624	18.387	18.059	17.582	16.929	16.149	15.372	14.742	14.352	14.232	14.346	14.598	14.891	15.187	15.478	15.76	16.059	16.431	16.886	17.368	17.821	18.2	18.405	18.305	17.822	16.938	15.677	14.145	12.555	11.144	10.091	9.525	9.536	10.122	11.17	12.541	14.093	15.662	17.079	18.184	18.852	19.009	18.675	17.956	16.988	15.948	15.055	14.489	14.305	14.481	14.963	15.649	16.381	17.034	17.545	17.864	17.927	17.708	17.224	16.498	15.581	14.604	13.719	13	12.474	12.161	12.067	12.162	12.419	12.814	13.302	13.816	14.28	14.618	14.785	14.816	14.803	14.791	14.758	14.683	14.542	14.276	13.846	13.306	12.757	12.271	11.914	11.774	11.917	12.37	13.184	14.411	16.005	17.793	19.567	21.125	22.289	22.948	23.129	22.957	22.598	22.208	21.872	21.575	21.252	20.853	20.33	19.641	18.816	17.977	17.234	16.636	16.227	16.044	16.055	16.178	16.352	16.519	16.573	16.429	16.098	15.651	15.166	14.775	14.665	14.981	15.731	16.803	18.019	19.157	20.001	20.421	20.37	19.904	19.17	18.353	17.599	16.702	16.236	16.074	16.206	16.542	16.96	17.359	17.663	17.824	17.843	17.757	17.616	17.488	17.445	17.504	17.66	17.92	18.254	18.554	18.699	18.657	18.443	18.086	17.662	17.297	17.071	16.975	16.991	17.106	17.267	17.413	17.536	17.663	17.774	17.826	17.807	17.71	17.523	17.251	16.926	16.594	16.326	16.211	16.303	16.605	17.105	17.782	18.54	19.248	19.831	20.26	20.488	20.46	20.182	19.69	19.004	18.168	17.282	16.424	15.613	14.859	14.195	13.63	13.165	12.848	12.767	12.983	13.502	14.302	15.332	16.511	17.764	19.027	20.232	21.33	22.311	23.157	23.802	24.188	24.314	24.202	23.873	23.4	22.919	22.55	22.369	22.431	22.757	23.281	23.891	24.499	25.026	25.393	25.552	25.528	25.377	25.121	24.784	24.386	23.913	23.328	22.606	21.743	20.759	19.758	18.896	18.292	18.006	18.095	18.578	19.382	20.4	21.546	22.735	23.83	24.683	25.204	25.324	25.006	24.327	23.455	22.553	21.728	21.053	20.527	20.052	19.511	18.856	18.124	17.415	16.881	16.69	16.963	17.771	19.135	20.978	23.092	25.227	27.156	28.649	29.497	29.619	29.071	27.953	26.377	24.511	22.537	20.592	18.783	17.218	15.959	14.976	14.223	13.696	13.41	13.377	13.645	14.271	15.231	16.408	17.655	18.818	19.786	20.533	21.075	21.375	21.365	20.999	20.252	19.106	17.631	16.046	14.614	13.53	12.932	12.893	13.364	14.188	15.206	16.281	17.255	18.013	18.555	18.956	19.297	19.653	20.101	20.645	21.181	21.536	21.545	21.115	20.279	19.205	18.115	17.213	16.698	16.724	17.292	18.283	19.573	21.033	22.469	23.668	24.482	24.826	24.645	23.973	22.963	21.789	20.577	19.434	18.446	17.599	16.79	15.95	15.077	14.201	13.381	12.725	12.361	12.398	12.895	13.828	15.063	16.422	17.752	18.895	19.71	20.161	20.35	20.388	20.334	20.24	20.144	20	19.731	19.321	18.798	18.15	17.371	16.523	15.683	14.87	14.128	13.58	13.346	13.47	13.934	14.697	15.677	16.761	17.846	18.838	19.668	20.032	20.289	20.323	20.145	19.775	19.21	18.411	17.345	15.995	14.388	12.632	10.894	9.359	8.223	7.697	7.908	8.806	10.212	11.908	13.647	15.169	16.312	17.065	17.495	17.675	17.701	17.664	17.593	17.467	17.292	17.066	16.726	16.172	15.345	14.226	12.837	11.284	9.75	8.435	7.494	7.011	6.933	7.089	7.294	7.43	7.422	7.273	7.115	7.161	7.564	8.377	9.595	11.107	12.669	13.986	14.818	14.996	14.445	13.263	11.712	10.092	8.654	7.598	7.04	6.98	7.339	8.022	8.94	10.012	11.178	12.369	13.488	14.452	15.248	15.894	16.392	16.761	17.031	17.173	17.082	16.671	15.933	14.911	13.699	12.467	11.409	10.643	10.222	10.171	10.457	10.97	11.597	12.284	13.012	13.753	14.493	15.204	15.81	16.204	16.284	15.977	15.257	14.202	12.972	11.724	10.58	9.657	9.027	8.666	8.503	8.501	8.638	8.863	9.136	9.468	9.873	10.329	10.833	11.39	11.926	12.323	12.5	12.426	12.079	11.48	10.706	9.862	9.038	8.326	7.803	7.524	7.535	7.878	8.533	9.387	10.308	11.197	11.954	12.498	12.836	13.041	13.139	13.097	12.887	12.493	11.91	11.185	10.455	9.873	9.524	9.437	9.604	9.931	10.259	10.46	10.485	10.32	9.962	9.435	8.76	7.975	7.16	6.412	5.796	5.362	5.181	5.296	5.676	6.273	7.08	8.058	9.087	10.037	10.818	11.34	11.535	11.446	11.207	10.944	10.75	10.707	10.838	11.066	11.281	11.424	11.48	11.43	11.266	10.988	10.592	10.083	9.486	8.817	8.086	7.367	6.771	6.37	6.183	6.239	6.549	7.038	7.572	8.053	8.422	8.615	8.614	8.49	8.311	8.098	7.888	7.756	7.744	7.843	8.08	8.502	9.095	9.754	10.337	10.709	10.76	10.46	9.866	9.079	8.262	7.612	7.241	7.119	7.168	7.326	7.502	7.579	7.513	7.343	7.106	6.847	6.668	6.667	6.847	7.155	7.546	7.933	8.154	8.083	7.745	7.258	6.754	6.384	6.312	6.652	7.439	8.633	10.111	11.518	12.868	13.93	14.559	14.63	14.087	12.961	11.375	9.534	7.655	5.892	4.356	3.154	2.349	1.897	1.731	1.837	2.187	2.709	3.351	4.12	5.032	6.101	7.383	8.943	10.756	12.686	14.566	16.189	17.296	17.677	17.272	16.159	14.501	12.511	10.413	8.385	6.553	5.003	3.765	2.84	2.249	2.05	2.248	2.786	3.626	4.758	6.13	7.663	9.322	11.071	12.829	14.507	16.045	17.349	18.254	18.599	18.283	17.231	15.417	12.969	10.178	7.396	4.979	3.242	2.36	2.351	3.107	4.426	6.047	7.75	9.425	11.033	12.544	13.962	15.33	16.642	17.818	18.768	19.41	19.622	19.266	18.257	16.578	14.246	11.351	8.127	4.885	1.93	-0.437	-1.91	-2.269	-1.454	0.452	3.249	6.619	10.21	13.713	16.901	19.63	21.851	23.556	24.672	25.062	24.634	23.37	21.319	18.645	15.649	12.652	9.894	7.552	5.754	4.555	3.937	3.882	4.367	5.303	6.546	8.007	9.653	11.463	13.441	15.615	17.973	20.417	22.788	24.895	26.537	27.565	27.921	27.585	26.539	24.819	22.542	19.85	16.903	13.953	11.305	9.202	7.785	7.126	7.21	7.93	9.163	10.846	12.917	15.254	17.703	20.097	22.213	23.808	24.734	24.995	24.688	23.951	22.926	21.703	20.298	18.713	16.983	15.171	13.403	11.881	10.791	10.211	10.16	10.654	11.67	13.103	14.848	16.817	18.884	20.892	22.73	24.346	25.672	26.661	27.332	27.718	27.807	27.58	27.068	26.323	25.379	24.271	23.033	21.678	20.217	18.692	17.161	15.689	14.382	13.352	12.641	12.208	12.023	12.067	12.264	12.527	12.844	13.248	13.756	14.406	15.281	16.394	17.655	18.945	20.147	21.087	21.573	21.532	21.037	20.232	19.273	18.322	17.494	16.83	16.332	15.975	15.726	15.597	15.66	15.946	16.408	16.993	17.677	18.41	19.108	19.715	20.206	20.518	20.573	20.353	19.88	19.154	18.186	17.053	15.81	14.423	12.883	11.309	9.893	8.82	8.272	8.409	9.29	10.839	12.872	15.138	17.389	19.211	20.74	21.9	22.676	23.081	23.136	22.862	22.306	21.543	20.664	19.761	18.885	18.01	17.095	16.187	15.394	14.792	14.453	14.485	14.933	15.717	16.724	17.86	19.017	20.064	20.917	21.522	21.807	21.719	21.309	20.694	19.965	19.193	18.47	17.863	17.381	17.015	16.767	16.643	16.675	16.905	17.343	17.951	18.717	19.635	20.642	21.634	22.533	23.283	23.777	23.909	23.673	23.171	22.561	22.063	21.947	22.378	23.324	24.597	25.916	26.917	27.267	26.824	25.681	24.068	22.261	20.525	19.038	17.853	16.93	16.195	15.568	15.027	14.66	14.595	14.912	15.643	16.78	18.181	19.577	20.694	21.331	21.349	20.696	19.483	17.93	16.266	14.71	13.486	12.747	12.496	12.657	13.147	13.86	14.685	15.58	16.577	17.731	19.083	20.642	22.34	24.05	25.653	27.054	28.147	28.822	29.042	28.806	28.097	26.934	25.448	23.814	22.19	20.723	19.543	18.677	18.053	17.595	17.271	17.05	16.921	16.94	17.193	17.704	18.424	19.263	20.084	20.703	20.951	20.715	19.959	18.757	17.297	15.789	14.415	13.342	12.718	12.584	12.874	13.499	14.378	15.379	16.323	17.072	17.542	17.659	17.408	16.89	16.229	15.496	14.743	14.023	13.337	12.642	11.94	11.311	10.86	10.689	10.891	11.51	12.518	13.838	15.345	16.849	18.16	19.176	19.838	20.073	19.854	19.241	18.312	17.115	15.724	14.283	12.929	11.758	10.87	10.33	10.101	10.097	10.289	10.691	11.307	12.158	13.3	14.752	16.419	18.139	19.743	21.077	22.051	22.671	22.983	23.041	22.929	22.72	22.378	21.803	20.959	19.898	18.689	17.448	16.365	15.618	15.278	15.353	15.837	16.665	17.719	18.929	20.271	21.65	22.909	23.897	24.508	24.67	24.358	23.664	22.754	21.804	20.965	20.313	19.823	19.443	19.149	18.915	18.692	18.483	18.365	18.389	18.533	18.756	19.039	19.326	19.562	19.761	19.97	20.173	20.341	20.494	20.619	20.626	20.454	20.152	19.811	19.501	19.288	19.226	19.307	19.454	19.547	19.455	19.085	18.447	17.637	16.455	15.289	14.246	13.441	12.889	12.578	12.51	12.681	13.076	13.665	14.378	15.108	15.768	16.285	16.59	16.669	16.612	16.528	16.444	16.337	16.198	15.994	15.649	15.132	14.492	13.785	13.05	12.361	11.801	11.394	11.134	11.041	11.138	11.385	11.723	12.104	12.48	12.782	12.943	12.907	12.623	12.077	11.313	10.387	9.361	8.369	7.587	7.11	6.948	7.082	7.482	8.065	8.75	9.532	10.448	11.508	12.705	14.022	15.404	16.723	17.876	18.822	19.525	19.933	20.028	19.819	19.305	18.481	17.375	16.07	14.69	13.403	12.381	11.723	11.461	11.592	12.041	12.655	13.306	13.969	14.675	15.448	16.359	17.48	18.778	20.133	21.414	22.509	23.303	23.74	23.874	23.787	23.505	23.042	22.422	21.653	20.746	19.767	18.837	18.09	17.647	17.587	17.892	18.464	19.207	20.033	20.831	21.495	21.985	22.288	22.346	22.11	21.616	20.933	20.12	19.263	18.482	17.859	17.416	17.174	17.157	17.334	17.647	18.068	18.589	19.184	19.833	20.541	21.301	22.07	22.795	23.415	23.855	24.074	24.101	23.966	23.657	23.167	22.491	21.561	20.286	18.678	16.871	15.05	13.415	12.193	11.553	11.523	12.046	13.051	14.444	16.086	17.865	19.697	21.46	23	24.175	24.876	25.036	24.645	23.771	22.525	21.059	19.58	18.292	17.328	16.762	16.643	16.944	17.539	18.312	19.238	20.307	21.467	22.664	23.846	24.907	25.705	26.175	26.342	26.249	25.936	25.466	24.864	24.064	22.977	21.572	19.897	18.07	16.089	14.547	13.421	12.767	12.538	12.649	13	13.472	13.986	14.604	15.482	16.737	18.382	20.372	22.595	24.83	26.828	28.407	29.458	29.909	29.759	29.088	28.021	26.673	25.183	23.712	22.365	21.151	20.033	18.987	18.025	17.208	16.619	16.331	16.403	16.856	17.612	18.487	19.325	20.057	20.645	21.038	21.221	21.23	21.071	20.699	20.098	19.277	18.22	16.946	15.589	14.339	13.35	12.755	12.662	13.083	13.876	14.84	15.817	16.738	17.623	18.554	19.635	20.951	22.541	24.336	26.118	27.618	28.416	28.608	28.194	27.26	25.976	24.603	23.405	22.569	22.164	22.149	22.411	22.826	23.275	23.65	23.92	24.156	24.434	24.773	25.155	25.545	25.848	25.924	25.693	25.175	24.442	23.613	22.874	22.404	22.248	22.338	22.554	22.756	22.771	22.482	21.908	21.178	20.47	19.931	19.639	19.587	19.687	19.807	19.8	19.562	19.105	18.522	17.917	17.406	17.122	17.169	17.603	18.456	19.715	21.271	22.92	24.461	25.735	26.599	26.953	26.805	26.262	25.447	24.46	23.407	22.401	21.537	20.864	20.38	20.063	19.876	19.776	19.725	19.709	19.774	19.992	20.416	21.068	21.948	23.013	24.179	25.356	26.472	27.435	28.128	28.467	28.441	28.063	27.345	26.349	25.214	24.1	23.12	22.352	21.867	21.687	21.771	22.043	22.426	22.858	23.293	23.709	24.114	24.525	24.946	25.332	25.603	25.654	25.388	24.753	23.801	22.696	21.647	20.817	20.321	20.244	20.581	21.21	21.976	22.746	23.409	23.853	23.976	23.725	23.103	22.161	20.992	19.736	18.557	17.62	17.059	16.961	17.356	18.199	19.373	20.729	22.135	23.474	24.631	25.544	26.23	26.726	27.034	27.156	27.146	27.075	26.969	26.823	26.642	26.42	26.107	25.623	24.891	23.851	22.472	20.79	18.925	17.071	15.462	14.334	13.868	14.139	15.089	16.537	18.255	20.054	21.774	23.258	24.38	25.094	25.379	25.179	24.475	23.36	22.01	20.598	19.277	18.19	17.427	17.003	16.885	17.039	17.418	17.969	18.649	19.413	20.205	20.951	21.598	22.155	22.683	23.268	23.957	24.736	25.554	26.309	26.851	27.04	26.859	26.402	25.771	25.038	24.274	23.527	22.783	21.997	21.183	20.406	19.719	19.166	18.802	18.63	18.591	18.635	18.77	19.005	19.32	19.681	20.06	20.427	20.759	21.04	21.261	21.456	21.684	21.946	22.158	22.229	22.142	21.878	21.418	20.803	20.148	19.544	19.035	18.67	18.5	18.535	18.764	19.213	19.893	20.728	21.605	22.455	23.221	23.809	24.118	24.107	23.786	23.183	22.349	21.362	20.334	19.416	18.737	18.011	17.636	17.508	17.581	17.774	17.975	18.074	17.993	17.718	17.312	16.855	16.396	15.986	15.687	15.517	15.428	15.395	15.454	15.652	16.006	16.528	17.186	17.85	18.331	18.485	18.266	17.691	16.862	16.004	15.379	15.156	15.383	16.015	16.95	18.033	19.085	19.947	20.511	20.732	20.627	20.254	19.721	19.203	18.892	18.911	19.299	20.029	20.984	21.971	22.815	23.412	23.713	23.715	23.506	23.234	23.02	22.921	22.988	23.259	23.696	24.19	24.616	24.883	24.937	24.758	24.348	23.741	22.995	22.161	21.29	20.443	19.72	19.234	19.068	19.261	19.791	20.535	21.291	21.864	22.125	22.022	21.584	20.941	20.298	19.846	19.681	19.839	20.34	21.153	22.165	23.231	24.22	25.009	25.506	25.667	25.523	25.174	24.734	24.305	23.946	23.662	23.427	23.221	23.062	23.021	23.189	23.627	24.356	25.351	26.494	27.581	28.414	28.882	28.942	28.587	27.881	26.97	26.026	25.18	24.507	24.05	23.797	23.683	23.612	23.496	23.281	22.95	22.541	22.128	21.789	21.576	21.49	21.5	21.57	21.664	21.736	21.787	21.863	21.982	22.088	22.105	22.01	21.816	21.536	21.207	20.897	20.646	20.414	20.094	19.569	18.753	17.647	16.36	15.091	14.074	13.517	13.537	14.135	15.209	16.544	17.85	18.843	19.321	19.188	18.462	17.302	16.015	14.94	14.294	14.138	14.429	15.032	15.746	16.409	16.968	17.452	17.883	18.248	18.492	18.525	18.259	17.69	16.918	16.101	15.394	14.906	14.688	14.725	14.951	15.272	15.599	15.911	16.22	16.494	16.663	16.693	16.596	16.357	15.956	15.441	14.919	14.457	14.057	13.704	13.355	12.917	12.331	11.631	10.914	10.302	9.956	10.042	10.641	11.696	13.051	14.517	15.901	17.037	17.801	18.129	18.051	17.668	17.083	16.351	15.546	14.766	14.056	13.397	12.779	12.231	11.774	11.391	11.092	10.897	10.788	10.734	10.74	10.829	10.983	11.196	11.515	11.998	12.637	13.388	14.214	15.084	15.937	16.704	17.305	17.669	17.675	17.399	16.728	15.742	14.56	13.306	12.11	11.101	10.386	10.012	9.943	10.121	10.523	11.128	11.902	12.842	13.951	15.182	16.419	17.541	18.427	18.969	19.106	18.867	18.346	17.607	16.694	15.688	14.681	13.739	12.929	12.345	12.095	12.25	12.794	13.63	14.601	15.524	16.219	16.552	16.475	16.053	15.415	14.678	13.917	13.182	12.479	11.781	11.096	10.468	9.911	9.391	8.858	8.277	7.613	6.858	6.111	5.556	5.344	5.533	6.108	7.019	8.197	9.579	11.114	12.751	14.41	15.946	17.152	17.813	17.772	16.979	15.51	13.558	11.407	9.364	7.692	6.609	6.261	6.664	7.7	9.197	10.975	12.828	14.565	16.074	17.342	18.405	19.267	19.91	20.298	20.368	20.016	19.141	17.696	15.742	13.461	11.12	9.027	7.47	6.63	6.539	7.081	8.036	9.126	10.092	10.781	11.188	11.385	11.461	11.517	11.661	11.938	12.314	12.728	13.128	13.464	13.667	13.684	13.514	13.205	12.819	12.425	12.087	11.83	11.64	11.462	11.222	10.877	10.425	9.911	9.439	9.156	9.173	9.491	10.057	10.806	11.636	12.419	13.088	13.705	14.384	15.201	16.176	17.257	18.278	18.999	19.188	18.699	17.504	15.724	13.602	11.442	9.528	8.079	7.22	6.982	7.327	8.158	9.322	10.661	12.049	13.371	14.477	15.266	15.758	16.051	16.226	16.365	16.566	16.875	17.215	17.45	17.475	17.243	16.783	16.213	15.708	15.396	15.311	15.4	15.556	15.649	15.585	15.348	15.004	14.667	14.453	14.431	14.645	15.15	15.989	17.142	18.518	20.009	21.484	22.734	23.529	23.739	23.365	22.479	21.207	19.755	18.348	17.155	16.306	15.906	15.964	16.374	16.979	17.627	18.17	18.493	18.576	18.503	18.411	18.442	18.648	18.951	19.199	19.229	18.875	18.008	16.656	15.027	13.375	11.899	10.77	10.126	9.998	10.321	11.032	12.067	13.315	14.635	15.924	17.086	17.977	18.468	18.51	18.105	17.242	15.942	14.312	12.524	10.773	9.229	7.999	7.115	6.552	6.231	5.745	5.339	5.004	4.853	5.001	5.502	6.314	7.297	8.263	9.04	9.506	9.603	9.392	9.04	8.722	8.538	8.517	8.63	8.805	8.969	9.103	9.239	9.4	9.586	9.801	10.041	10.243	10.336	10.303	10.172	9.961	9.673	9.329	8.973	8.655	8.395	8.204	8.098	8.102	8.229	8.464	8.787	9.2	9.7	10.274	10.919	11.65	12.46	13.292	14.05	14.606	14.8	14.487	13.637	12.338	10.744	9.03	7.412	6.101	5.219	4.767	4.675	4.854	5.209	5.648	6.101	6.554	7.027	7.536	8.073	8.605	9.096	9.522	9.854	10.079	10.194	10.164	9.932	9.477	8.861	8.203	7.66	7.417	7.616	8.24	9.084	9.846	10.253	10.114	9.354	8.062	6.469	4.847	3.416	2.304	1.551	1.137	1.019	1.142	1.463	1.959	2.61	3.387	4.282	5.305	6.441	7.611	8.717	9.647	10.256	10.397	10.038	9.303	8.415	7.605	7.078	6.96	7.229	7.718	8.177	8.36	8.128	7.483	6.572	5.639	4.963	4.76	5.124	6.02	7.313	8.791	10.216	11.402	12.263	12.797	13.044	13.097	13.111	13.189	13.309	13.387	13.338	13.072	12.507	11.644	10.607	9.581	8.735	8.198	8.032	8.223	8.718	9.455	10.366	11.375	12.376	13.242	13.846	14.101	13.98	13.501	12.774	12.003	11.374	10.957	10.727	10.635	10.595	10.478	10.2	9.794	9.366	9.006	8.767	8.677	8.706	8.779	8.839	8.891	8.967	9.117	9.411	9.899	10.552	11.264	11.902	12.363	12.596	12.61	12.448	12.188	11.961	11.892	12.004	12.229	12.526	12.874	13.192	13.364	13.346	13.17	12.884	12.564	12.348	12.365	12.648	13.152	13.795	14.444	14.949	15.247	15.387	15.444	15.441	15.353	15.139	14.76	14.215	13.562	12.928	12.495	12.442	12.837	13.594	14.566	15.63	16.643	17.434	17.925	18.164	18.241	18.269	18.429	18.896	19.712	20.787	21.981	23.099	23.885	24.142	23.843	23.081	21.96	20.608	19.189	17.863	16.775	16.029	15.67	15.677	15.977	16.431	16.841	17.053	17.067	16.794	16.543	16.516	16.87	17.604	18.562	19.513	20.217	20.483	20.222	19.467	18.355	17.075	15.783	14.557	13.449	12.524	11.853	11.488	11.488	11.916	12.773	13.966	15.348	16.751	17.98	18.878	19.38	19.492	19.229	18.634	17.82	16.944	16.149	15.547	15.229	15.244	15.547	16.007	16.449	16.723	16.779	16.656	16.445	16.277	16.278	16.498	16.857	17.194	17.326	17.091	16.389	15.243	13.787	12.187	10.599	9.189	8.106	7.425	7.153	7.288	7.826	8.699	9.776	10.909	11.985	12.934	13.726	14.391	15.009	15.669	16.43	17.275	18.138	18.931	19.562	19.932	19.964	19.635	18.947	17.938	16.697	15.348	13.981	12.639	11.361	10.203	9.203	8.381	7.78	7.476	7.515	7.877	8.49	9.274	10.156	11.076	11.984	12.858	13.688	14.436	15.024	15.387	15.491	15.334	14.965	14.477	13.984	13.538	13.106	12.627	12.059	11.376	10.59	9.808	9.22	9.002	9.221	9.849	10.785	11.866	12.894	13.707	14.236	14.495	14.543	14.455	14.296	14.094	13.854	13.573	13.269	12.993	12.795	12.686	12.652	12.642	12.548	12.221	11.593	10.745	9.849	9.092	8.667	8.737	9.355	10.426	11.778	13.24	14.666	15.931	16.946	17.643	17.947	17.784	17.118	15.97	14.433	12.669	10.894	9.34	8.204	7.592	7.492	7.811	8.445	9.275	10.17	11.043	11.917	12.844	13.808	14.725	15.517	16.099	16.363	16.25	15.812	15.166	14.426	13.71	13.109	12.657	12.343	12.163	12.121	12.203	12.373	12.593	12.831	13.068	13.292	13.468	13.545	13.5	13.335	13.033	12.591	12.105	11.736	11.587	11.664	11.936	12.336	12.723	12.956	12.99	12.854	12.584	12.221	11.821	11.399	10.917	10.366	9.802	9.289	8.874	8.583	8.421	8.375	8.412	8.498	8.607	8.766	9.05	9.486	10.007	10.54	11.044	11.449	11.65	11.598	11.329	10.874	10.239	9.474	8.663	7.86	7.128	6.598	6.419	6.658	7.328	8.431	9.894	11.526	13.091	14.404	15.343	15.845	15.896	15.517	14.751	13.691	12.432	11.041	9.607	8.29	7.15	6.287	5.717	5.408	5.289	5.252	5.212	5.133	5.028	4.939	4.914	4.993	5.224	5.66	6.306	7.101	7.947	8.738	9.361	9.723	9.8	9.64	9.331	8.955	8.597	8.318	8.112	7.946	7.809	7.696	7.597	7.512	7.482	7.576	7.855	8.344	9.056	9.983	11.067	12.218	13.322	14.282	15.04	15.556	15.811	15.822	15.648	15.349	14.962	14.511	13.999	13.409	12.739	12.028	11.361	10.823	10.475	10.376	10.563	11.003	11.616	12.337	13.11	13.876	14.564	15.103	15.453	15.602	15.564	15.376	15.097	14.795	14.491	14.146	13.694	13.065	12.207	11.115	9.877	8.672	7.712	7.195	7.284	8.054	9.44	11.244	13.235	15.197	16.945	18.339	19.322	19.919	20.173	20.112	19.755	19.145	18.345	17.427	16.473	15.536	14.633	13.73	12.762	11.678	10.484	9.237	8.033	7.006	6.304	6.002	6.105	6.585	7.419	8.538	9.81	11.123	12.419	13.66	14.847	16.035	17.305	18.694	20.156	21.553	22.689	23.372	23.465	22.901	21.687	19.896	17.653	15.123	12.518	10.114	8.179	6.901	6.385	6.628	7.454	8.564	9.682	10.661	11.475	12.164	12.825	13.59	14.514	15.529	16.497	17.274	17.737	17.812	17.528	17.003	16.397	15.89	15.63	15.684	15.983	16.363	16.624	16.593	16.197	15.479	14.569	13.661	12.999	12.751	12.923	13.43	14.181	15.087	16.017	16.856	17.569	18.142	18.531	18.708	18.704	18.582	18.399	18.227	18.111	18.019	17.864	17.556	17.037	16.275	15.281	14.127	12.923	11.791	10.851	10.203	9.922	10.106	10.814	11.967	13.349	14.704	15.784	16.33	16.15	15.26	13.838	12.104	10.271	8.558	7.108	5.95	5.095	4.582	4.427	4.601	5.074	5.822	6.797	7.913	9.112	10.386	11.747	13.184	14.623	15.919	16.926	17.544	17.705	17.372	16.609	15.583	14.436	13.224	11.987	10.784	9.645	8.589	7.708	7.134	6.933	7.103	7.627	8.408	9.243	9.937	10.426	10.745	10.956	11.135	11.363	11.662	11.967	12.15	12.086	11.726	11.147	10.495	9.884	9.412	9.021	8.827	8.77	8.778	8.806	8.845	8.899	8.965	9.017	9.026	8.971	8.839	8.628	8.38	8.175	8.09	8.175	8.461	8.963	9.642	10.421	11.212	11.923	12.441	12.676	12.607	12.272	11.743	11.11	10.485	9.964	9.577	9.287	9.048	8.85	8.715	8.689	8.816	9.125	9.594	10.123	10.559	10.764	10.646	10.176	9.384	8.348	7.17	5.937	4.734	3.68	2.915	2.536	2.573	2.996	3.706	4.523	5.262	5.831	6.247	6.598	6.982	7.463	8.043	8.651	9.154	9.417	9.357	8.977	8.342	7.555	6.733	5.993	5.412	5.022	4.85	4.899	5.122	5.448	5.849	6.327	6.867	7.44	8.031	8.631	9.213	9.729	10.145	10.45	10.628	10.646	10.466	10.074	9.498	8.797	8.036	7.283	6.597	6.009	5.534	5.195	5.028	5.063	5.322	5.81	6.517	7.35	8.164	8.836	9.291	9.452	9.239	8.637	7.71	6.571	5.354	4.235	3.396	2.959	2.934	3.237	3.709	4.188	4.569	4.851	5.118	5.509	6.152	7.074	8.181	9.28	10.125	10.507	10.357	9.794	9.038	8.318	7.831	7.704	7.902	8.23	8.463	8.457	8.152	7.568	6.816	6.074	5.507	5.235	5.335	5.825	6.669	7.783	9.038	10.253	11.208	11.7	11.603	10.919	9.794	8.462	7.143	6.008	5.164	4.62	4.265	3.983	3.748	3.587	3.514	3.547	3.758	4.216	4.939	5.925	7.174	8.639	10.196	11.69	12.955	13.821	14.162	13.964	13.331	12.413	11.382	10.423	9.694	9.299	9.257	9.493	9.862	10.226	10.475	10.495	10.211	9.678	9.056	8.497	8.112	8.024	8.326	8.996	9.932	11.036	12.203	13.297	14.219	14.942	15.428	15.617	15.491	15.085	14.436	13.563	12.497	11.312	10.098	8.949	7.938	7.097	6.443	6.007	5.777	5.692	5.739	5.988	6.491	7.21	8.09	9.088	10.109	11.03	11.809	12.476	13.05	13.533	13.965	14.344	14.554	14.482	14.106	13.471	12.626	11.652	10.675	9.819	9.16	8.715	8.438	8.262	8.162	8.127	8.054	7.944	7.958	8.133	8.471	8.927	9.409	9.791	9.953	9.84	9.478	8.973	8.483	8.205	8.332	8.941	9.954	11.168	12.301	13.062	13.239	12.786	11.83	10.609	9.399	8.461	7.955	7.884	8.126	8.523	8.928	9.229	9.363	9.35	9.27	9.217	9.266	9.472	9.876	10.489	11.258	12.065	12.767	13.242	13.41	13.262	12.886	12.43	12.026	11.739	11.563	11.431	11.214	10.792	10.136	9.303	8.387	7.504	6.778	6.323	6.199	6.411	6.929	7.691	8.592	9.48	10.201	10.656	10.835	10.812	10.722	10.73	10.972	11.496	12.248	13.118	13.976	14.687	15.156	15.363	15.346	15.146	14.786	14.306	13.767	13.198	12.593	11.952	11.279	10.585	9.902	9.307	8.903	8.798	9.06	9.685	10.59	11.634	12.646	13.455	13.938	14.046	13.792	13.242	12.528	11.823	11.269	10.943	10.903	11.191	11.772	12.537	13.376	14.194	14.876	15.304	15.379	15.071	14.411	13.498	12.482	11.54	10.843	10.535	10.707	11.359	12.408	13.692	14.995	16.087	16.796	17.01	16.703	15.98	15.052	14.125	13.321	12.699	12.266	11.933	11.525	10.9	10.033	8.977	7.824	6.703	5.739	5.004	4.514	4.267	4.258	4.492	4.998	5.818	6.954	8.352	9.907	11.498	13.026	14.439	15.717	16.828	17.737	18.429	18.875	19.011	18.831	18.457	18.067	17.779	17.631	17.617	17.649	17.543	17.125	16.324	15.157	13.716	12.161	10.682	9.438	8.548	8.134	8.29	9.025	10.241	11.752	13.309	14.661	15.613	16.057	16.01	15.633	15.142	14.687	14.321	14.081	13.976	13.928	13.813	13.58	13.265	12.906	12.552	12.292	12.176	12.149	12.105	11.955	11.607	10.997	10.172	9.288	8.498	7.876	7.433	7.133	6.905	6.688	6.445	6.176	5.943	5.853	5.959	6.233	6.66	7.272	8.062	8.936	9.784	10.512	10.988	11.078	10.766	10.14	9.322	8.455	7.716	7.227	6.972	6.867	6.858	6.885	6.842	6.638	6.263	5.783	5.32	5.03	5.051	5.475	6.329	7.533	8.87	9.972	10.747	11.186	11.226	10.87	10.176	9.248	8.232	7.295	6.598	6.25	6.26	6.527	6.896	7.208	7.326	7.158	6.706	6.053	5.318	4.633	4.127	3.891	3.948	4.261	4.776	5.435	6.166	6.919	7.682	8.439	9.134	9.677	9.965	9.928	9.56	8.922	8.138	7.4	6.929	6.883	7.312	8.153	9.24	10.335	11.2	11.681	11.75	11.476	10.987	10.445	9.968	9.576	9.222	8.849	8.428	7.959	7.473	7.044	6.761	6.685	6.817	7.133	7.623	8.276	9.062	9.935	10.833	11.676	12.362	12.776	12.835	12.5	11.758	10.635	9.207	7.586	5.892	4.26	2.87	1.905	1.478	1.606	2.227	3.21	4.328	5.319	5.985	6.23	6.059	5.571	4.931	4.326	3.916	3.781	3.91	4.226	4.625	5.016	5.363	5.679	6.015	6.392	6.78	7.105	7.269	7.162	6.697	5.917	4.985	4.109	3.496	3.331	3.732	4.69	6.046	7.563	8.997	10.131	10.817	11.018	10.798	10.269	9.547	8.698	7.726	6.607	5.327	3.934	2.558	1.377	0.55	0.169	0.249	0.736	1.494	2.343	3.157	3.909	4.601	5.204	5.691	6.062	6.299	6.353	6.215	5.967	5.73	5.622	5.762	6.259	7.155	8.409	9.933	11.6	13.247	14.725	15.934	16.836	17.432	17.713	17.663	17.275	16.572	15.596	14.4	13.094	11.853	10.82	10.014	9.367	8.799	8.21	7.478	6.53	5.409	4.207	2.995	1.861	0.915	0.251	-0.079	-0.027	0.435	1.227	2.163	3.026	3.648	3.936	3.897	3.647	3.397	3.377	3.725	4.419	5.316	6.272	7.171	7.906	8.43	8.813	9.176	9.574	9.985	10.381	10.715	10.901	10.862	10.58	10.072	9.336	8.408	7.412	6.497	5.771	5.33	5.287	5.702	6.496	7.491	8.497	9.358	9.955	10.215	10.149	9.894	9.656	9.602	9.815	10.316	11.085	12	12.852	13.46	13.715	13.532	12.866	11.784	10.421	8.894	7.32	5.905	4.866	4.292	4.159	4.432	5.047	5.833	6.575	7.152	7.563	7.86	8.112	8.416	8.887	9.624	10.557	11.664	12.892	14.137	15.285	16.272	17.058	17.633	18.013	18.211	18.188	17.899	17.315	16.397	15.084	13.35	11.193	8.622	5.719	2.708	-0.128	-2.509	-4.129	-4.68	-4.046	-2.402	-0.057	2.687	5.501	8.056	10.166	11.827	13.098	14.033	14.697	15.129	15.312	15.215	14.823	14.11	13.053	11.695	10.164	8.638	7.328	6.432	6.024	6.045	6.402	6.965	7.548	8.053	8.594	9.339	10.29	11.338	12.405	13.37	14.034	14.248	14.02	13.41	12.446	11.186	9.742	8.217	6.747	5.542	4.809	4.617	4.91	5.565	6.403	7.256	8.011	8.608	9.034	9.368	9.717	10.079	10.378	10.635	10.915	11.134	11.087	10.69	9.981	8.983	7.761	6.532	5.561	4.974	4.799	5.011	5.486	6.023	6.518	7.013	7.575	8.245	9.079	10.117	11.323	12.577	13.7	14.488	14.814	14.667	14.032	12.885	11.367	9.796	8.405	7.241	6.337	5.746	5.385	5.038	4.599	4.11	3.624	3.215	3.07	3.342	4.011	4.988	6.245	7.734	9.301	10.805	12.217	13.536	14.711	15.638	16.196	16.303	15.974	15.255	14.142	12.694	11.126	9.628	8.186	6.682	5.109	3.652	2.398	1.324	0.445	-0.106	-0.191	0.244	1.192	2.607	4.444	6.656	9.133	11.672	14.07	16.211	17.954	19.05	19.304	18.731	17.475	15.734	13.781	11.897	10.219	8.729	7.377	6.087	4.739	3.324	2.056	1.195	0.837	0.945	1.467	2.309	3.306	4.314	5.28	6.251	7.35	8.679	10.22	11.856	13.491	15.053	16.393	17.313	17.7	17.519	16.728	15.343	13.476	11.296	9.013	6.934	5.366	4.446	4.134	4.351	4.999	5.875	6.759	7.581	8.415	9.327	10.315	11.313	12.212	12.913	13.375	13.578	13.508	13.222	12.849	12.465	12.054	11.586	11.049	10.401	9.572	8.505	7.136	5.428	3.492	1.587	-0.024	-1.159	-1.649	-1.379	-0.421	0.969	2.517	4.035	5.405	6.562	7.506	8.252	8.828	9.292	9.696	10.036	10.295	10.514	10.765	11.057	11.345	11.581	11.724	11.73	11.576	11.247	10.718	10.026	9.093	8.226	7.465	6.758	6.13	5.672	5.398	5.288	5.411	5.872	6.653	7.64	8.713	9.75	10.596	11.141	11.371	11.337	11.138	10.919	10.8	10.809	10.915	11.055	11.13	11.03	10.718	10.222	9.6	8.987	8.586	8.541	8.846	9.443	10.284	11.247	12.119	12.775	13.228	13.507	13.613	13.587	13.501	13.373	13.182	12.924	12.609	12.214	11.706	11.092	10.388	9.622	8.856	8.184	7.669	7.338	7.178	7.12	7.084	7.047	7.023	7.013	7.022	7.121	7.379	7.776	8.247	8.79	9.407	10.04	10.644	11.238	11.841	12.406	12.892	13.284	13.534	13.556	13.309	12.815	12.114	11.257	10.358	9.585	9.083	8.946	9.189	9.733	10.447	11.185	11.802	12.202	12.405	12.54	12.736	13.054	13.51	14.077	14.657	15.133	15.469	15.697	15.823	15.822	15.698	15.444	15.011	14.393	13.685	13.022	12.496	12.157	12.031	12.087	12.229	12.35	12.354	12.193	11.876	11.454	10.995	10.587	10.34	10.338	10.588	11.039	11.629	12.27	12.87	13.401	13.917	14.464	15.047	15.678	16.378	17.089	17.691	18.118	18.371	18.441	18.292	17.942	17.454	16.867	16.198	15.489	14.798	14.178	13.689	13.388	13.287	13.352	13.524	13.74	13.936	14.08	14.182	14.255	14.318	14.41	14.55	14.712	14.874	15.079	15.351	15.614	15.758	15.719	15.433	14.815	13.865	12.726	11.595	10.647	10.045	9.914	10.279	11.074	12.212	13.574	15.002	16.333	17.469	18.371	19.02	19.435	19.654	19.711	19.65	19.505	19.266	18.91	18.474	18.016	17.515	16.902	16.168	15.372	14.561	13.797	13.227	12.994	13.135	13.592	14.275	15.045	15.734	16.262	16.658	16.971	17.226	17.458	17.704	17.95	18.137	18.235	18.251	18.232	18.247	18.343	18.533	18.827	19.257	19.788	20.292	20.644	20.787	20.659	20.188	19.403	18.462	17.541	16.793	16.385	16.423	16.848	17.513	18.293	19.08	19.752	20.269	20.72	21.204	21.712	22.159	22.438	22.435	22.074	21.338	20.26	18.926	17.471	16.013	14.343	12.646	11.178	10.013	9.221	8.851	8.903	9.341	10.127	11.214	12.56	14.122	15.831	17.566	19.174	20.501	21.394	21.733	21.485	20.694	19.466	17.946	16.293	14.641	13.083	11.676	10.443	9.362	8.399	7.543	6.829	6.281	5.921	5.797	5.962	6.445	7.246	8.359	9.771	11.443	13.29	15.18	16.938	18.366	19.31	19.708	19.576	19.022	18.244	17.479	16.917	16.664	16.722	16.985	17.285	17.432	17.259	16.65	15.596	14.2	12.625	11.032	9.576	8.386	7.512	6.934	6.611	6.544	6.769	7.345	8.342	9.765	11.496	13.313	14.952	16.144	16.683	16.52	15.795	14.762	13.682	12.766	12.144	11.84	11.803	11.934	12.118	12.263	12.329	12.329	12.274	12.207	12.214	12.378	12.736	13.245	13.807	14.275	14.482	14.323	13.793	12.969	11.999	11.112	10.537	10.396	10.695	11.385	12.363	13.45	14.414	15.076	15.336	15.172	14.66	13.983	13.375	13.067	13.25	13.982	15.158	16.579	18.014	19.247	20.122	20.594	20.729	20.659	20.544	20.537	20.696	20.971	21.287	21.591	21.807	21.864	21.778	21.658	21.599	21.63	21.737	21.898	22.05	22.11	22.029	21.809	21.475	21.089	20.755	20.564	20.568	20.799	21.256	21.856	22.435	22.802	22.801	22.35	21.506	20.447	19.397	18.597	18.278	18.55	19.314	20.36	21.485	22.501	23.207	23.471	23.308	22.813	22.109	21.36	20.749	20.407	20.39	20.713	21.317	22.038	22.669	23.031	22.986	22.441	21.379	19.892	18.162	16.439	14.978	13.929	13.295	13	12.927	12.885	12.717	12.44	12.216	12.182	12.376	12.794	13.369	13.928	14.306	14.463	14.457	14.376	14.347	14.507	14.879	15.369	15.887	16.391	16.845	17.215	17.507	17.773	18.085	18.519	19.123	19.887	20.783	21.793	22.821	23.682	24.244	24.473	24.345	23.786	22.785	21.41	19.712	17.736	15.609	13.517	11.605	9.993	8.831	8.192	7.996	8.101	8.404	8.796	9.134	9.298	9.258	9.046	8.728	8.385	8.084	7.889	7.898	8.039	8.356	9.081	10.252	11.848	13.785	15.928	18.117	20.184	21.974	23.373	24.32	24.818	24.951	24.86	24.667	24.455	24.275	24.148	24.057	23.977	23.896	23.809	23.709	23.578	23.389	23.082	22.591	21.906	21.075	20.144	19.151	18.154	17.216	16.379	15.685	15.206	15.023	15.194	15.743	16.637	17.772	19.028	20.309	21.551	22.706	23.761	24.738	25.673	26.592	27.494	28.365	29.187	29.941	30.596	31.104	31.406	31.464	31.282	30.874	30.245	29.431	28.508	27.544	26.571	25.594	24.611	23.603	22.55	21.457	20.357	19.286	18.293	17.43	16.687	15.99	15.275	14.523	13.744	12.958	12.213	11.57	11.083	10.794	10.736	10.92	11.355	12.045	12.975	14.054	15.145	16.135	16.947	17.534	17.894	18.097	18.227	18.349	18.519	18.772	19.091	19.425	19.752	20.05	20.253	20.283	20.121	19.806	19.386	18.922	18.504	18.218	18.1	18.125	18.204	18.215	18.061	17.694	17.104	16.33	15.463	14.635	13.943	13.411	12.992	12.589	12.081	11.39	10.526	9.572	8.654	7.941	7.609	7.717	8.182	8.872	9.664	10.421	11	11.337	11.483	11.557	11.689	12.027	12.68	13.672	14.941	16.369	17.783	19.012	19.961	20.627	21.054	21.287	21.357	21.232	20.846	20.155	19.154	17.879	16.455	15.113	14.087	13.483	13.307	13.538	14.105	14.858	15.653	16.439	17.198	17.888	18.472	18.924	19.195	19.242	19.082	18.763	18.299	17.703	17.032	16.371	15.812	15.464	15.448	15.85	16.697	17.931	19.374	20.779	21.947	22.764	23.128	22.985	22.412	21.574	20.596	19.548	18.522	17.625	16.9	16.377	16.108	16.101	16.277	16.526	16.747	16.799	16.558	16.017	15.322	14.674	14.264	14.238	14.652	15.422	16.361	17.208	17.709	17.736	17.351	16.711	15.994	15.432	15.267	15.613	16.404	17.496	18.753	19.996	21.048	21.82	22.284	22.386	22.092	21.467	20.609	19.592	18.53	17.623	17.049	16.867	17.042	17.51	18.183	18.953	19.725	20.421	20.983	21.401	21.523	21.222	20.732	20.078	19.339	18.618	18.006	17.594	17.47	17.698	18.307	19.278	20.541	21.971	23.426	24.758	25.81	26.47	26.715	26.615	26.294	25.889	25.525	25.264	25.088	24.951	24.776	24.456	23.896	23.068	21.992	20.714	19.313	17.921	16.701	15.792	15.285	15.222	15.577	16.251	17.113	18.027	18.873	19.568	20.094	20.46	20.672	20.725	20.622	20.381	20.012	19.541	19.035	18.592	18.318	18.306	18.591	19.14	19.885	20.752	21.644	22.451	23.084	23.509	23.712	23.668	23.371	22.843	22.137	21.354	20.641	20.152	19.99	20.197	20.745	21.508	22.274	22.82	22.986	22.683	21.89	20.683	19.225	17.747	16.489	15.66	15.387	15.693	16.524	17.741	19.126	20.436	21.483	22.139	22.312	21.965	21.148	19.98	18.625	17.295	16.195	15.439	15.046	14.992	15.208	15.585	16.023	16.506	17.054	17.643	18.194	18.607	18.795	18.699	18.317	17.733	17.099	16.602	16.418	16.649	17.281	18.206	19.263	20.258	20.989	21.318	21.192	20.625	19.69	18.516	17.238	15.956	14.783	13.848	13.214	12.851	12.702	12.724	12.834	12.93	12.987	13.093	13.381	13.999	15.064	16.614	18.564	20.739	22.899	24.761	26.04	26.532	26.149	24.899	22.912	20.441	17.813	15.371	13.424	12.155	11.561	11.495	11.772	12.186	12.53	12.714	12.836	13.089	13.599	14.425	15.571	16.934	18.304	19.476	20.333	20.824	20.993	20.97	20.902	20.864	20.832	20.737	20.453	19.804	18.653	16.965	14.829	12.455	10.134	8.136	6.675	5.928	5.992	6.815	8.26	10.229	12.668	15.465	18.458	21.502	24.442	27.057	29.101	30.388	30.758	30.081	28.346	25.689	22.344	18.614	14.894	11.611	9.064	7.367	6.466	6.185	6.283	6.538	6.805	7.022	7.27	7.735	8.574	9.834	11.509	13.579	15.914	18.284	20.48	22.344	23.719	24.459	24.516	23.937	22.797	21.245	19.546	17.967	16.655	15.668	15.046	14.765	14.716	14.805	15.016	15.396	16.02	16.947	18.176	19.655	21.325	22.974	24.397	25.66	26.665	27.357	27.71	27.731	27.453	26.906	26.113	25.08	23.813	22.344	20.771	19.212	17.743	16.396	15.167	14.04	13.003	12.079	11.342	10.88	10.776	11.101	11.896	13.138	14.748	16.653	18.769	20.961	23.064	24.951	26.529	27.714	28.422	28.618	28.315	27.562	26.441	25.052	23.483	21.8	20.071	18.35	16.664	15.054	13.608	12.439	11.64	11.279	11.374	11.893	12.785	14.002	15.485	17.162	18.978	20.887	22.765	24.434	25.714	26.472	26.623	26.143	25.102	23.631	21.881	19.989	18.062	16.166	14.345	12.677	11.273	10.244	9.674	9.639	10.206	11.411	13.246	15.664	18.576	21.845	25.286	28.67	31.733	34.213	35.899	36.629	36.285	34.825	32.353	29.113	25.427	21.674	18.249	15.468	13.508	12.395	12.018	12.158	12.574	13.114	13.734	14.458	15.362	16.591	18.293	20.517	23.192	26.158	29.201	32.066	34.519	36.369	37.481	37.809	37.382	36.258	34.496	32.178	29.419	26.33	23.032	19.693	16.527	13.774	11.668	10.416	10.103	10.673	12.01	13.978	16.424	19.205	22.275	25.664	29.338	33.12	36.735	39.848	42.092	43.13	42.742	40.846	37.504	32.957	27.59	21.881	16.343	11.48	7.696	5.202	4.007	3.963	4.838	6.4	8.501	11.045	13.931	17.046	20.272	23.418	26.223	28.454	29.996	30.808	30.844	30.091	28.624	26.569	24.072	21.327	18.58	16.035	13.837	12.075	10.776	9.888	9.334	9.088	9.15	9.508	10.138	11.021	12.142	13.516	15.174	17.111	19.253	21.488	23.657	25.489	26.671	27.016	26.498	25.177	23.211	20.893	18.546	16.416	14.668	13.423	12.719	12.511	12.728	13.317	14.171	15.131	16.091	17.011	17.867	18.635	19.303	19.855	20.273	20.532	20.575	20.343	19.852	19.205	18.512	17.836	17.246	16.841	16.642	16.56	16.495	16.398	16.226	15.978	15.759	15.734	16.017	16.652	17.647	18.924	20.277	21.501	22.495	23.224	23.644	23.739	23.533	23.073	22.416	21.639	20.709	19.835	19.179	18.772	18.584	18.553	18.608	18.7	18.823	19.014	19.335	19.869	20.648	21.605	22.593	23.457	24.082	24.401	24.423	24.232	23.923	23.55	23.132	22.642	21.995	21.103	19.952	18.601	17.136	15.662	14.32	13.232	12.445	11.941	11.665	11.562	11.592	11.778	12.19	12.903	13.973	15.396	17.077	18.825	20.415	21.654	22.415	22.625	22.291	21.484	20.323	18.972	17.641	16.512	15.705	15.271	15.193	15.359	15.58	15.688	15.606	15.345	14.977	14.627	14.436	14.507	14.894	15.613	16.62	17.822	19.115	20.395	21.526	22.356	22.765	22.7	22.172	21.23	19.966	18.504	16.986	15.558	14.334	13.39	12.787	12.588	12.814	13.408	14.244	15.191	16.133	16.97	17.669	18.269	18.832	19.385	19.901	20.303	20.484	20.369	20.003	19.522	19.062	18.742	18.668	18.869	19.257	19.69	20.039	20.213	20.155	19.842	19.277	18.485	17.523	16.486	15.467	14.529	13.748	13.201	12.936	12.977	13.339	14.014	14.952	16.082	17.327	18.582	19.714	20.613	21.213	21.461	21.319	20.854	20.267	19.784	19.585	19.801	20.473	21.509	22.712	23.855	24.746	25.247	25.328	25.05	24.508	23.798	23.015	22.246	21.52	20.834	20.184	19.572	19.027	18.612	18.382	18.329	18.402	18.541	18.654	18.608	18.33	17.879	17.376	16.895	16.483	16.182	16.005	15.925	15.928	16.032	16.244	16.555	16.98	17.522	18.128	18.74	19.338	19.911	20.434	20.878	21.215	21.387	21.329	20.988	20.317	19.318	18.128	16.997	16.149	15.737	15.879	16.603	17.751	19.037	20.2	21.058	21.508	21.571	21.397	21.179	21.064	21.157	21.494	21.969	22.37	22.516	22.33	21.822	21.077	20.255	19.55	19.143	19.145	19.56	20.295	21.224	22.233	23.155	23.775	23.956	23.721	23.173	22.45	21.77	21.397	21.496	22.081	23.062	24.261	25.397	26.201	26.542	26.387	25.744	24.717	23.528	22.392	21.426	20.658	20.079	19.64	19.052	18.34	17.557	16.757	16.062	15.618	15.535	15.856	16.557	17.548	18.675	19.778	20.735	21.483	22.001	22.3	22.41	22.374	22.233	22.04	21.86	21.732	21.66	21.639	21.641	21.598	21.43	21.111	20.678	20.188	19.685	19.213	18.797	18.45	18.193	18.066	18.118	18.403	18.964	19.803	20.849	21.989	23.112	24.122	24.942	25.531	25.873	25.952	25.753	25.279	24.533	23.535	22.365	21.165	20.065	19.168	18.555	18.288	18.378	18.748	19.296	19.916	20.504	20.985	21.328	21.53	21.6	21.583	21.544	21.533	21.57	21.649	21.76	21.874	21.936	21.887	21.702	21.388	20.979	20.528	20.094	19.723	19.464	19.336	19.301	19.31	19.344	19.418	19.553	19.761	20.046	20.37	20.641	20.748	20.594	20.115	19.316	18.323	17.325	16.488	15.925	15.706	15.836	16.224	16.735	17.255	17.707	18.04	18.222	18.234	18.067	17.725	17.246	16.668	16.029	15.382	14.799	14.322	13.938	13.617	13.326	13.033	12.742	12.512	12.41	12.485	12.804	13.443	14.41	15.625	16.997	18.461	19.926	21.262	22.381	23.243	23.82	24.094	24.079	23.794	23.248	22.455	21.418	20.118	18.537	16.713	14.753	12.801	11.023	9.6	8.683	8.377	8.759	9.854	11.607	13.927	16.696	19.707	22.641	25.171	27.1	28.384	29.075	29.314	29.289	29.124	28.809	28.254	27.377	26.126	24.516	22.65	20.656	18.619	16.6	14.691	13.01	11.685	10.843	10.578	10.897	11.714	12.886	14.215	15.527	16.774	17.992	19.181	20.284	21.244	22.007	22.46	22.48	22.027	21.121	19.783	18.082	16.179	14.285	12.633	11.484	11.071	11.484	12.626	14.279	16.165	17.997	19.547	20.725	21.589	22.279	22.943	23.667	24.435	25.186	25.859	26.355	26.536	26.318	25.715	24.777	23.546	22.127	20.686	19.35	18.195	17.293	16.707	16.43	16.434	16.747	17.391	18.304	19.404	20.646	21.986	23.341	24.642	25.864	26.677	27.232	27.492	27.347	26.727	25.643	24.176	22.491	20.825	19.405	18.384	17.813	17.683	17.932	18.467	19.208	20.114	21.159	22.317	23.571	24.903	26.239	27.462	28.444	29.045	29.108	28.508	27.242	25.452	23.375	21.289	19.443	17.999	16.993	16.346	15.94	15.675	15.538	15.605	15.993	16.77	17.93	19.411	21.112	22.924	24.761	26.554	28.218	29.639	30.674	31.13	30.834	29.737	27.957	25.728	23.326	21.023	19.061	17.575	16.598	16.11	16.093	16.523	17.367	18.575	20.052	21.678	23.358	25.038	26.695	28.291	29.802	31.206	32.437	33.371	33.859	33.774	33.025	31.597	29.569	27.093	24.419	21.88	19.808	18.434	17.851	18.039	18.847	20.02	21.288	22.454	23.407	24.11	24.615	25.009	25.359	25.688	25.98	26.168	26.117	25.681	24.818	23.597	22.156	20.681	19.365	18.356	17.708	17.376	17.264	17.265	17.316	17.402	17.537	17.722	17.945	18.204	18.499	18.845	19.294	19.915	20.728	21.699	22.741	23.687	24.34	24.567	24.328	23.633	22.51	21.058	19.451	17.853	16.394	15.207	14.422	14.111	14.281	14.896	15.869	17.067	18.336	19.504	20.375	20.778	20.636	19.983	18.961	17.779	16.661	15.778	15.187	14.852	14.656	14.437	14.082	13.597	13.05	12.492	11.967	11.587	11.46	11.633	12.132	12.999	14.235	15.738	17.354	18.902	20.19	21.065	21.494	21.535	21.267	20.793	20.243	19.713	19.232	18.776	18.303	17.768	17.157	16.505	15.871	15.356	15.128	15.359	16.098	17.25	18.702	20.315	21.879	23.171	24.081	24.603	24.766	24.628	24.278	23.783	23.148	22.368	21.466	20.441	19.265	17.973	16.668	15.455	14.43	13.697	13.359	13.485	14.101	15.146	16.496	18.022	19.637	21.238	22.687	23.882	24.772	25.261	25.187	24.452	23.089	21.208	18.992	16.723	14.67	12.98	11.695	10.82	10.319	10.092	10.074	10.296	10.819	11.648	12.747	14.063	15.524	17.033	18.482	19.753	20.623	21.24	21.604	21.72	21.627	21.392	21.087	20.791	20.578	20.501	20.596	20.886	21.348	21.877	22.319	22.543	22.498	22.241	21.929	21.784	22.006	22.695	23.825	25.241	26.694	27.924	28.761	29.154	29.109	28.679	27.955	27.035	25.993	24.888	23.785	22.737	21.767	20.849	19.914	18.862	17.622	16.223	14.783	13.487	12.58	12.303	12.808	14.108	16.073	18.455	20.942	23.246	25.136	26.464	27.168	27.299	27.006	26.457	25.785	25.089	24.43	23.804	23.164	22.478	21.766	21.086	20.507	20.083	19.83	19.713	19.701	19.827	20.168	20.822	21.884	23.391	25.251	27.221	28.986	30.246	30.809	30.635	29.829	28.582	27.126	25.693	24.448	23.442	22.654	22.02	21.455	20.864	20.194	19.46	18.734	18.126	17.768	17.772	18.183	18.979	20.108	21.485	22.966	24.38	25.585	26.467	26.925	26.873	26.29	25.242	23.841	22.238	20.608	19.118	17.915	17.124	16.806	16.936	17.444	18.235	19.188	20.171	21.089	21.893	22.579	23.188	23.795	24.453	25.155	25.873	26.576	27.18	27.556	27.618	27.368	26.848	26.117	25.269	24.421	23.654	22.988	22.417	21.915	21.453	21.04	20.723	20.548	20.537	20.713	21.092	21.674	22.467	23.495	24.784	26.32	28.033	29.751	31.186	32.023	32.046	31.161	29.382	26.893	24.077	21.372	19.132	17.58	16.817	16.794	17.336	18.242	19.357	20.568	21.807	23.068	24.369	25.69	26.991	28.247	29.43	30.467	31.26	31.712	31.724	31.243	30.269	28.837	27.023	24.986	22.928	20.999	19.3	17.958	17.109	16.79	16.94	17.499	18.419	19.61	21.005	22.596	24.348	26.153	27.894	29.465	30.739	31.587	31.96	31.885	31.384	30.436	29.031	27.205	25.066	22.802	20.636	18.75	17.293	16.346	15.854	15.647	15.607	15.741	16.116	16.797	17.878	19.446	21.469	23.797	26.269	28.699	30.844	32.497	33.559	33.981	33.719	32.804	31.383	29.643	27.724	25.756	23.908	22.354	21.261	20.759	20.903	21.655	22.91	24.478	25.956	27.156	28.169	28.985	29.676	30.344	31.048	31.781	32.465	32.98	33.199	33.01	32.355	31.279	29.933	28.532	27.298	26.399	25.923	25.849	26.051	26.355	26.591	26.638	26.466	26.144	25.796	25.54	25.471	25.658	26.113	26.772	27.527	28.281	28.962	29.515	29.895	30.068	30.03	29.792	29.366	28.761	28.005	27.158	26.294	25.459	24.669	23.916	23.192	22.501	21.885	21.424	21.218	21.351	21.856	22.677	23.659	24.597	25.307	25.692	25.732	25.461	24.981	24.419	23.869	23.356	22.838	22.26	21.585	20.812	19.988	19.215	18.624	18.33	18.398	18.813	19.492	20.321	21.201	22.08	22.942	23.798	24.684	25.626	26.62	27.604	28.496	29.23	29.786	30.17	30.371	30.369	30.157	29.738	29.091	28.188	27.043	25.729	24.357	23.061	21.991	21.274	20.997	21.212	21.924	23.087	24.626	26.455	28.48	30.544	32.423	33.878	34.729	34.902	34.442	33.507	32.33	31.134	30.057	29.108	28.19	27.212	26.15	25.044	23.975	23.024	22.242	21.626	21.143	20.77	20.53	20.476	20.67	21.142	21.83	22.572	23.183	23.542	23.593	23.313	22.714	21.858	20.814	19.634	18.364	17.096	15.96	15.099	14.635	14.629	15.063	15.863	16.92	18.102	19.271	20.35	21.354	22.353	13.607	12.764	11.988	11.35	10.913	10.726	10.859	11.372	12.276	13.515	14.946	16.36	17.573	18.475	19.012	19.189	19.106	18.899	18.632	18.29	17.859	17.336	16.718	16.03	15.354	14.749	14.196	13.654	13.129	12.644	12.233	11.987	12.054	12.544	13.461	14.734	16.257	17.89	19.456	20.759	21.594	21.795	21.279	20.058	18.232	16.016	13.735	11.7	10.113	9.097	8.704	8.883	9.497	10.421	11.554	12.777	13.988	15.159	16.29	17.327	18.222	18.983	19.628	20.121	20.398	20.412	19.73	18.676	17.406	15.967	14.444	12.941	11.636	10.783	10.571	11.033	12.084	13.581	15.315	17.029	18.526	19.717	20.551	21.014	21.172	21.135	20.992	20.821	20.721	20.762	20.923	21.108	21.22	21.189	20.964	20.547	19.992	19.38	18.828	18.455	18.334	18.506	19.018	19.878	20.977	22.156	23.277	24.24	24.964	25.442	25.754	25.984	26.15	26.232	26.171	25.848	25.126	23.936	22.315	20.354	18.194	16.033	14.117	12.659	11.792	11.559	11.897	12.685	13.788	15.059	16.355	17.592	18.745	19.784	20.659	21.367	21.947	22.412	22.745	22.933	22.929	22.589	21.771	20.409	18.531	16.247	13.79	11.485	9.618	8.349	7.704	7.613	7.926	8.448	9.02	9.558	10.066	10.623	11.313	12.17	13.194	14.351	15.536	16.584	17.365	17.818	17.917	17.652	17.082	16.325	15.462	14.555	13.708	13.018	12.515	12.177	11.964	11.78	11.472	10.909	10.058	8.998	7.878	6.885	6.207	5.963	6.18	6.785	7.625	8.539	9.425	10.21	10.803	11.146	11.232	11.077	10.708	10.215	9.768	9.517	9.527	9.823	10.376	11.062	11.704	12.182	12.446	12.46	12.219	11.782	11.24	10.655	10.062	9.511	9.05	8.728	8.581	8.617	8.829	9.233	9.831	10.545	11.272	11.954	12.563	13.08	13.518	13.949	14.438	14.965	15.497	16.027	16.525	16.942	17.275	17.553	17.733	17.713	17.414	16.812	15.935	14.875	13.792	12.875	12.258	11.98	11.971	12.098	12.268	12.454	12.65	12.866	13.167	13.611	14.159	14.686	15.065	15.184	14.94	14.308	13.398	12.372	11.362	10.496	9.899	9.611	9.565	9.686	9.937	10.279	10.64	10.953	11.214	11.449	11.714	12.097	12.67	13.475	14.498	15.619	16.604	17.232	17.388	17.022	16.152	14.885	13.404	11.864	10.356	8.972	7.771	6.721	5.773	4.961	4.347	3.929	3.716	3.764	4.114	4.737	5.567	6.58	7.772	9.132	10.646	12.057	13.293	14.53	15.637	16.481	16.974	17.119	16.946	16.467	15.734	14.862	13.955	13.07	12.282	11.693	11.346	11.208	11.257	11.507	11.943	12.543	13.35	14.398	15.628	16.886	18.021	18.891	19.36	19.378	19.021	18.445	17.805	17.211	16.678	16.139	15.51	14.721	13.715	12.499	11.204	10.007	9.025	8.333	8.013	8.081	8.444	9.004	9.723	10.549	11.403	12.283	13.257	14.364	15.592	16.934	18.376	19.815	21.088	22.046	22.581	22.63	22.204	21.385	20.298	19.113	18.034	17.212	16.736	16.659	16.967	17.517	18.089	18.532	18.775	18.784	18.618	18.464	18.495	18.735	19.122	19.589	20.018	20.225	20.086	19.601	18.803	17.733	16.488	15.228	14.117	13.296	12.85	12.776	12.977	13.32	13.656	13.864	13.902	13.812	13.632	13.361	13.037	12.755	12.569	12.524	12.723	13.242	14.012	14.875	15.71	16.418	16.879	17.034	16.965	16.795	16.578	16.35	16.173	16.089	16.104	16.232	16.487	16.83	17.188	17.465	17.542	17.327	16.817	16.068	15.161	14.238	13.512	13.119	13.068	13.332	13.885	14.616	15.371	16.09	16.786	17.431	17.958	18.355	18.627	18.709	18.549	18.204	17.777	17.338	16.939	16.62	16.357	16.057	15.625	14.997	14.167	13.215	12.28	11.479	10.909	10.684	10.874	11.433	12.286	13.407	14.741	16.14	17.48	18.724	19.82	20.665	21.224	21.538	21.574	21.236	20.481	19.309	17.69	15.63	13.275	10.873	8.695	7	6.008	5.824	6.433	7.722	9.496	11.529	13.672	15.864	17.999	19.942	21.601	22.903	23.708	23.82	23.538	22.919	22.117	21.198	20.231	19.263	18.216	16.965	15.456	13.72	11.85	10.046	8.552	7.559	7.187	7.504	8.462	9.877	11.575	13.473	15.48	17.456	19.314	20.998	22.386	23.35	23.893	24.091	23.975	23.591	23.047	22.407	21.635	20.732	19.807	18.977	18.293	17.796	17.507	17.366	17.28	17.215	17.183	17.23	17.474	18.014	18.836	19.809	20.643	21.461	22.162	22.664	22.981	23.162	23.236	23.271	23.372	23.54	23.695	23.801	23.847	23.702	23.221	22.416	21.431	20.412	19.503	18.876	18.632	18.75	19.151	19.712	20.247	20.596	20.718	20.607	20.231	19.601	18.811	17.953	17.081	16.28	15.646	15.228	15.077	15.267	15.793	16.538	17.389	18.278	19.071	19.587	19.753	19.635	19.319	18.87	18.377	17.907	17.446	16.946	16.386	15.74	14.988	14.206	13.517	12.99	12.636	12.491	12.6	12.983	13.646	14.614	15.868	17.333	18.915	20.483	21.838	22.819	23.397	23.589	23.392	22.859	22.152	21.447	20.848	20.434	20.249	20.238	20.255	20.143	19.76	18.987	17.818	16.401	14.932	13.585	12.51	11.828	11.574	11.685	12.062	12.601	13.203	13.807	14.383	14.886	15.271	15.564	15.813	16.019	16.176	16.353	16.637	17.041	17.559	18.204	18.936	19.653	20.253	20.652	20.74	20.445	19.808	18.949	17.976	16.984	16.092	15.377	14.833	14.421	14.109	13.877	13.746	13.76	13.93	14.218	14.594	15.027	15.461	15.844	16.206	16.625	17.126	17.663	18.162	18.506	18.536	18.152	17.385	16.344	15.186	14.122	13.349	12.95	12.891	13.11	13.558	14.183	14.936	15.79	16.71	17.638	18.515	19.275	19.866	20.322	20.746	21.211	21.709	22.178	22.501	22.48	21.91	20.731	19.06	17.118	15.199	13.632	12.645	12.282	12.471	13.104	14.026	15.066	16.114	17.123	18.031	18.721	19.072	19.006	18.496	17.596	16.43	15.154	13.951	13.011	12.443	12.23	12.312	12.604	12.955	13.193	13.231	13.101	12.881	12.677	12.635	12.86	13.342	13.999	14.764	15.551	16.247	16.781	17.143	17.329	17.282	16.946	16.328	15.505	14.608	13.792	13.182	12.851	12.804	12.954	13.126	13.178	13.078	12.871	12.628	12.448	12.428	12.591	12.87	13.211	13.584	13.963	14.331	14.751	15.277	15.858	16.391	16.812	17.081	17.134	16.909	16.404	15.644	14.65	13.453	12.108	10.726	9.367	8.296	7.691	7.655	8.206	9.255	10.639	12.179	13.704	15.076	16.248	17.282	18.237	19.082	19.742	20.165	20.285	20.042	19.479	18.734	17.958	17.272	16.773	16.503	16.416	16.422	16.478	16.56	16.634	16.674	16.669	16.61	16.483	16.276	15.985	15.632	15.288	15.04	14.939	15.02	15.318	15.827	16.449	17.043	17.5	17.755	17.756	17.511	17.118	16.682	16.264	15.898	15.597	15.319	14.991	14.601	14.203	13.854	13.599	13.487	13.551	13.786	14.135	14.525	14.881	15.144	15.278	15.242	15.013	14.654	14.308	14.123	14.212	14.657	15.46	16.469	17.422	18.084	18.299	18.016	17.327	16.465	15.683	15.148	14.931	15.031	15.348	15.726	16.053	16.29	16.415	16.402	16.231	15.906	15.486	15.114	14.961	15.154	15.756	16.745	17.961	19.142	20.075	20.666	20.897	20.796	20.445	19.932	19.284	18.506	17.665	16.885	16.279	15.931	15.885	16.092	16.38	16.556	16.496	16.164	15.603	14.933	14.302	13.854	13.7	13.866	14.284	14.839	15.43	15.977	16.41	16.726	17.005	17.318	17.674	18.06	18.459	18.82	19.061	19.157	19.13	18.988	18.719	18.342	17.89	17.359	16.735	16.05	15.364	14.715	14.141	13.692	13.416	13.362	13.558	13.974	14.539	15.177	15.808	16.303	16.52	16.383	15.873	14.998	13.853	12.673	11.738	11.269	11.417	12.224	13.552	15.108	16.579	17.728	18.389	18.488	18.088	17.335	16.362	15.263	14.114	12.986	11.957	11.112	10.524	10.241	10.316	10.787	11.619	12.704	13.929	15.183	16.322	17.185	17.682	17.809	17.591	17.103	16.488	15.899	15.418	15.076	14.879	14.76	14.565	14.163	13.506	12.624	11.619	10.698	10.142	10.208	11.048	12.641	14.774	17.123	19.369	21.254	22.607	23.427	23.883	24.155	24.337	24.513	24.766	25.097	25.444	25.765	26.01	26.074	25.841	25.293	24.498	23.534	22.511	21.599	20.938	20.563	20.431	20.485	20.657	20.847	20.734	20.289	19.661	18.832	17.852	16.881	16.145	15.809	15.905	16.376	17.114	17.96	18.715	19.237	19.503	19.551	19.415	19.172	18.921	18.706	18.488	18.211	17.815	17.216	16.361	15.285	14.097	12.91	11.829	10.96	10.355	10.01	9.896	9.97	10.195	10.568	11.079	11.655	12.193	12.623	12.895	12.962	12.825	12.59	12.381	12.261	12.245	12.339	12.498	12.63	12.69	12.715	12.749	12.817	12.943	13.12	13.277	13.312	13.167	12.852	12.418	11.955	11.558	11.308	11.281	11.534	12.061	12.816	13.76	14.847	15.964	16.962	17.72	18.148	18.144	17.636	16.659	15.323	13.77	12.182	10.779	9.732	9.115	8.925	9.122	9.621	10.318	11.137	12.048	13.018	13.981	14.836	15.473	15.815	15.831	15.541	14.994	14.29	13.562	12.896	12.316	11.845	11.537	11.421	11.479	11.69	12.024	12.371	12.583	12.563	12.283	11.767	11.122	10.534	10.188	10.177	10.506	11.122	11.914	12.743	13.483	14.049	14.405	14.557	14.53	14.344	14.059	13.801	13.69	13.79	14.138	14.751	15.577	16.472	17.298	17.992	18.523	18.864	19.029	19.05	18.9	18.507	17.831	16.876	15.66	14.229	12.684	11.151	9.715	8.424	7.323	6.46	5.903	5.735	5.999	6.695	7.796	9.215	10.776	12.273	13.579	14.622	15.341	15.724	15.855	15.836	15.729	15.576	15.43	15.276	15.04	14.676	14.204	13.663	13.109	12.662	12.468	12.602	13.039	13.687	14.416	15.1	15.65	16.017	16.19	16.201	16.105	15.895	15.514	14.939	14.212	13.371	12.463	11.594	10.886	10.372	10.021	9.812	9.705	9.637	9.599	9.671	9.928	10.363	10.939	11.617	12.318	12.925	13.373	13.669	13.866	14.022	14.16	14.261	14.292	14.247	14.115	13.863	13.51	13.142	12.823	12.547	12.286	12.037	11.772	11.474	11.221	11.148	11.348	11.859	12.698	13.791	14.941	15.93	16.658	17.131	17.401	17.591	17.877	18.398	19.19	20.166	21.041	21.578	21.785	21.498	20.619	19.172	17.314	15.283	13.313	11.639	10.486	9.972	10.055	10.621	11.554	12.716	13.979	15.288	16.639	18.011	19.327	20.491	21.386	21.881	21.904	21.518	20.863	20.066	19.221	18.366	17.492	16.561	15.546	14.453	13.351	12.354	11.556	10.968	10.541	10.236	10.04	9.94	9.954	10.176	10.697	11.53	12.622	13.897	15.224	16.413	17.289	17.739	17.692	17.131	16.142	14.9	13.563	12.244	11.03	9.971	9.07	8.297	7.627	7.053	6.611	6.364	6.356	6.61	7.155	8.022	9.167	10.493	11.925	13.385	14.754	15.894	16.695	17.066	16.899	16.129	14.802	13.032	10.976	8.853	6.93	5.428	4.483	4.179	4.548	5.554	7.099	9.039	11.188	13.358	15.37	17.042	18.215	18.8	18.803	18.259	17.208	15.742	14.009	12.126	10.164	8.208	6.349	4.637	3.111	1.848	0.944	0.454	0.404	0.813	1.661	2.851	4.264	5.814	7.429	9.032	10.545	11.888	12.98	13.745	14.114	14.037	13.529	12.696	11.65	10.454	9.156	7.833	6.547	5.34	4.298	3.575	3.289	3.476	4.113	5.125	6.353	7.606	8.748	9.687	10.34	10.664	10.685	10.461	10.054	9.528	8.962	8.444	8.055	7.846	7.827	7.973	8.248	8.591	8.888	9.03	9.008	8.889	8.754	8.708	8.891	9.402	10.236	11.327	12.596	13.921	15.133	16.082	16.671	16.805	16.399	15.464	14.106	12.458	10.661	8.876	7.258	5.933	4.989	4.463	4.333	4.567	5.138	5.999	7.098	8.454	10.13	12.112	14.283	16.464	18.416	19.831	20.447	20.177	19.1	17.403	15.385	13.4	11.703	10.365	9.336	8.528	7.838	7.181	6.573	6.131	6.01	6.339	7.154	8.39	9.918	11.603	13.309	14.884	16.22	17.286	18.04	18.403	18.339	17.887	17.106	16.063	14.884	13.717	12.635	11.669	10.89	10.368	10.106	10.079	10.295	10.731	11.279	11.812	12.267	12.646	13.015	13.288	13.614	14.258	15.176	16.237	17.27	18.125	18.674	18.802	18.467	17.747	16.779	15.689	14.65	13.875	13.504	13.551	13.949	14.59	15.316	15.981	16.527	16.97	17.319	17.566	17.723	17.808	17.816	17.781	17.8	17.965	18.305	18.747	19.127	19.252	18.998	18.35	17.399	16.335	15.419	14.872	14.753	14.962	15.34	15.707	15.88	15.774	15.46	15.082	14.777	14.674	14.877	15.382	16.092	16.889	17.645	18.19	18.354	18.045	17.278	16.165	14.902	13.723	12.825	12.313	12.166	12.23	12.303	12.282	12.22	12.247	12.518	13.183	14.281	15.663	17.069	18.249	19.029	19.318	19.145	18.67	18.088	17.542	17.141	16.965	17.018	17.23	17.518	17.811	18.054	18.214	18.309	18.4	18.598	19.026	19.77	20.857	22.284	24.02	25.957	27.9	29.641	31	31.798	31.894	31.279	30.061	28.386	26.421	24.358	22.347	20.453	18.685	17.073	15.658	14.472	13.567	13.038	12.979	13.443	14.463	16.052	18.19	20.799	23.713	26.668	29.349	31.455	32.716	32.928	32.028	30.161	27.605	24.682	21.735	19.089	16.936	15.298	14.107	13.251	12.583	11.983	11.443	11.03	10.814	10.868	11.296	12.205	13.65	15.638	18.1	20.863	23.648	26.091	27.79	28.422	27.855	26.162	23.558	20.373	17.043	13.974	11.427	9.53	8.335	7.79	7.759	8.103	8.742	9.611	10.645	11.823	13.156	14.625	16.179	17.793	19.483	21.227	22.934	24.452	25.585	26.127	25.921	24.906	23.158	20.895	18.414	15.974	13.748	11.869	10.45	9.537	9.139	9.298	10.033	11.27	12.849	14.609	16.377	17.951	19.191	20.075	20.63	20.875	20.875	20.747	20.56	20.298	19.909	19.334	18.528	17.489	16.277	15.002	13.826	12.928	12.441	12.403	12.798	13.604	14.733	16.025	17.345	18.615	19.757	20.704	21.452	22.013	22.347	22.394	22.16	21.694	21.032	20.231	19.401	18.638	17.931	17.2	16.362	15.365	14.202	12.944	11.741	10.784	10.275	10.436	11.098	12.298	13.938	15.873	17.911	19.849	21.497	22.722	23.479	23.783	23.675	23.236	22.615	21.941	21.257	20.582	19.947	19.364	18.797	18.21	17.602	16.956	16.235	15.475	14.776	14.241	13.984	14.143	14.808	15.962	17.5	19.258	21.017	22.528	23.568	23.976	23.699	22.825	21.538	20.032	18.504	17.178	16.241	15.763	15.752	16.207	17.065	18.176	19.364	20.498	21.483	22.239	22.748	23.043	23.14	23.041	22.784	22.446	22.097	21.773	21.474	21.141	20.671	19.932	18.836	17.394	15.715	13.973	12.331	10.899	9.769	9.004	8.595	8.495	8.687	9.152	9.815	10.585	11.414	12.307	13.271	14.311	15.44	16.604	17.642	18.355	18.592	18.269	17.381	16.053	14.514	13.017	11.77	10.891	10.413	10.292	10.451	10.798	11.25	11.767	12.362	13.021	13.669	14.224	14.637	14.846	14.812	14.582	14.267	13.957	13.676	13.433	13.193	12.859	12.341	11.636	10.792	9.859	8.91	8.038	7.331	6.849	6.628	6.689	7.032	7.626	8.417	9.331	10.301	11.294	12.266	13.107	13.686	13.911	13.695	12.973	11.771	10.214	8.457	6.629	4.858	3.292	2.041	1.191	0.858	1.131	1.981	3.271	4.835	6.477	8.025	9.381	10.535	11.54	12.459	13.332	14.125	14.757	15.153	15.269	15.068	14.558	13.844	13.053	12.231	11.385	10.514	9.589	8.545	7.368	6.138	4.973	3.997	3.363	3.203	3.544	4.293	5.317	6.472	7.613	8.625	9.459	10.138	10.709	11.202	11.596	11.804	11.726	11.281	10.393	9.043	7.334	5.488	3.741	2.322	1.449	1.282	1.845	3.055	4.791	6.89	9.124	11.291	13.264	14.948	16.226	17.046	17.44	17.469	17.189	16.665	15.986	15.233	14.452	13.681	12.935	12.227	11.594	11.059	10.596	10.205	9.951	9.905	10.103	10.578	11.346	12.342	13.422	14.44	15.274	15.783	15.868	15.553	14.944	14.139	13.257	12.478	11.945	11.7	11.705	11.883	12.154	12.448	12.736	13.047	13.449	14.036	14.979	16.039	17.153	18.18	18.986	19.461	19.571	19.358	18.913	18.367	17.852	17.435	17.085	16.733	16.333	15.837	15.203	14.456	13.706	13.067	12.597	12.33	12.264	12.325	12.401	12.411	12.335	12.186	12.017	11.929	12.024	12.35	12.899	13.656	14.599	15.685	16.848	17.981	18.947	19.596	19.789	19.43	18.504	17.128	15.518	13.894	12.461	11.42	10.906	10.927	11.419	12.284	13.369	14.495	15.514	16.352	16.986	17.426	17.742	18.037	18.36	18.711	19.07	19.413	19.685	19.837	19.822	19.608	19.203	18.64	17.951	17.19	16.45	15.846	15.437	15.219	15.169	15.251	15.375	15.453	15.488	15.548	15.721	16.114	16.815	17.845	19.124	20.535	21.967	23.307	24.445	25.298	25.82	25.955	25.657	24.909	23.728	22.177	20.353	18.363	16.319	14.364	12.684	11.437	10.715	10.559	10.944	11.733	12.701	13.666	14.54	15.302	15.999	16.722	17.55	18.465	19.385	20.228	20.918	21.37	21.513	21.316	20.756	19.818	18.522	16.946	15.235	13.589	12.188	11.144	10.493	10.21	10.197	10.304	10.41	10.489	10.578	10.705	10.922	11.302	11.864	12.564	13.358	14.206	15.041	15.778	16.371	16.799	17.02	16.996	16.742	16.301	15.695	14.94	14.057	13.086	12.096	11.174	10.394	9.821	9.512	9.481	9.664	9.975	10.375	10.852	11.363	11.86	12.316	12.686	12.886	12.861	12.63	12.249	11.779	11.315	10.944	10.691	10.51	10.361	10.235	10.115	9.994	9.887	9.806	9.757	9.728	9.675	9.581	9.484	9.487	9.689	10.149	10.895	11.89	12.979	13.935	14.577	14.802	14.566	13.916	12.995	11.955	10.902	9.9	9.01	8.26	7.631	7.12	6.779	6.653	6.729	6.978	7.357	7.808	8.28	8.721	9.092	9.376	9.592	9.742	9.789	9.703	9.505	9.227	8.866	8.435	7.989	7.534	7.036	6.505	5.983	5.5	5.097	4.867	4.898	5.172	5.62	6.185	6.816	7.414	7.895	8.228	8.409	8.449	8.354	8.131	7.807	7.567	7.127	6.709	6.353	6.062	5.802	5.509	5.128	4.679	4.242	3.919	3.858	4.213	5.045	6.262	7.678	9.077	10.242	10.996	11.286	11.195	10.84	10.335	9.817	9.383	9.048	8.778	8.533	8.263	7.889	7.34	6.597	5.706	4.769	3.926	3.311	3.021	3.109	3.569	4.307	5.211	6.219	7.291	8.363	9.367	10.255	10.988	11.524	11.866	12.08	12.247	12.393	12.518	12.592	12.517	12.175	11.5	10.516	9.336	8.14	7.172	6.683	6.839	7.669	9.061	10.781	12.552	14.135	15.354	16.133	16.518	16.617	16.508	16.225	15.814	15.331	14.793	14.192	13.516	12.724	11.727	10.461	8.965	7.356	5.804	4.537	3.771	3.639	4.146	5.203	6.653	8.29	9.901	11.306	12.388	13.104	13.49	13.615	13.539	13.345	13.128	12.94	12.776	12.617	12.437	12.164	11.686	10.943	9.957	8.825	7.701	6.802	6.327	6.369	6.926	7.934	9.281	10.825	12.446	14.076	15.658	17.103	18.278	19.043	19.281	18.949	18.085	16.774	15.163	13.46	11.84	10.384	9.123	8.077	7.237	6.556	6.028	5.71	5.671	5.955	6.615	7.697	9.174	10.965	12.986	15.13	17.237	19.133	20.687	21.805	22.422	22.513	22.132	21.402	20.477	19.495	18.533	17.607	16.733	15.917	15.138	14.394	13.746	13.27	12.979	12.845	12.84	12.921	13.032	13.151	13.33	13.63	14.085	14.722	15.538	16.463	17.37	18.135	18.669	18.883	18.708	18.124	17.184	15.989	14.659	13.312	12.037	10.917	10.022	9.358	8.899	8.658	8.698	9.036	9.641	10.476	11.474	12.504	13.402	14.077	14.483	14.582	14.404	14.054	13.625	13.161	12.709	12.344	12.121	12.066	12.205	12.559	13.122	13.81	14.479	14.944	15.058	14.781	14.149	13.267	12.328	11.588	11.235	11.325	11.818	12.611	13.523	14.345	14.941	15.268	15.287	14.987	14.424	13.664	12.751	11.764	10.877	10.291	10.131	10.443	11.214	12.365	13.759	15.249	16.709	18.112	19.133	19.918	20.403	20.542	20.324	19.788	19.038	18.234	17.501	16.877	16.347	15.876	15.414	14.905	14.356	13.858	13.508	13.355	13.42	13.698	14.121	14.576	14.96	15.194	15.209	14.963	14.48	13.85	13.179	12.573	12.135	11.913	11.894	12.013	12.18	12.327	12.445	12.562	12.692	12.838	13.019	13.236	13.444	13.597	13.698	13.754	13.723	13.565	13.266	12.824	12.239	11.564	10.908	10.375	10.052	10.016	10.331	10.998	11.941	13.038	14.125	15.031	15.63	15.87	15.798	15.538	15.231	14.958	14.72	14.495	14.248	13.951	13.597	13.259	13.035	12.958	13.022	13.213	13.517	13.911	14.402	15.043	15.873	16.864	17.949	19.057	20.096	20.951	21.542	21.842	21.844	21.563	21.015	20.229	19.246	18.126	16.926	15.689	14.483	13.388	12.471	11.775	11.352	11.281	11.593	12.272	13.289	14.576	16.003	17.398	18.616	19.544	20.09	20.235	20.047	19.657	19.189	18.741	18.388	18.134	17.923	17.678	17.337	16.888	16.38	15.889	15.475	15.192	15.086	15.172	15.412	15.761	16.205	16.714	17.215	17.664	18.068	18.439	18.765	19.037	19.227	19.245	18.982	18.396	17.553	16.57	15.6	14.812	14.309	14.077	14.012	13.977	13.858	13.615	13.3	13.014	12.884	13.056	13.607	14.507	15.651	16.94	18.279	19.54	20.6	21.392	21.862	21.95	21.648	21.023	20.167	19.177	18.169	17.248	16.451	15.744	15.093	14.487	13.923	13.408	12.977	12.691	12.619	12.832	13.383	14.28	15.506	16.976	18.487	19.754	20.539	20.725	20.296	19.336	18.054	16.693	15.408	14.264	13.3	12.497	11.787	11.141	10.61	10.259	10.129	10.271	10.754	11.592	12.727	14.039	15.356	16.47	17.178	17.311	16.771	15.592	13.954	12.088	10.2	8.469	7.044	5.993	5.297	4.944	4.945	5.291	5.954	6.929	8.204	9.694	11.286	12.909	14.494	15.925	17.077	17.907	18.41	18.573	18.4	17.95	17.306	16.56	15.8	15.078	14.425	14.09	13.677	13.364	13.149	13.049	13.101	13.347	13.829	14.596	15.633	16.844	18.118	19.381	20.54	21.476	22.102	22.378	22.278	21.797	20.998	20.017	18.992	18.022	17.157	16.378	15.6	14.748	13.823	12.906	12.144	11.711	11.746	12.325	13.443	15.022	16.944	19.086	21.341	23.567	25.547	27.052	27.926	28.091	27.527	26.333	24.728	22.935	21.091	19.251	17.437	15.642	13.862	12.158	10.678	9.601	9.104	9.354	10.439	12.315	14.809	17.644	20.474	22.951	24.803	25.881	26.188	25.893	25.249	24.452	23.605	22.772	21.955	21.071	20.032	18.842	17.579	16.311	15.102	14.057	13.285	12.845	12.783	13.136	13.891	14.963	16.241	17.592	18.858	19.9	20.656	21.146	21.45	21.672	21.887	22.12	22.362	22.589	22.718	22.625	22.262	21.667	20.854	19.817	18.631	17.432	16.315	15.325	14.518	13.935	13.537	13.254	13.071	13.026	13.178	13.618	14.443	15.666	17.189	18.852	20.473	21.884	22.953	23.585	23.713	23.315	22.443	21.182	19.636	17.994	16.533	15.471	14.866	14.697	14.942	15.501	16.203	16.937	17.687	18.437	19.154	19.856	20.582	21.315	22.015	22.685	23.33	23.901	24.33	24.569	24.573	24.28	23.642	22.645	21.34	19.883	18.484	17.297	16.444	16.05	16.154	16.626	17.295	18.093	19.01	19.989	20.975	21.962	22.907	23.65	24.048	24.035	23.562	22.621	21.345	19.968	18.7	17.705	17.157	17.199	17.897	19.213	21.023	23.142	25.371	27.52	29.387	30.795	31.694	32.152	32.198	31.828	31.146	30.331	29.499	28.728	28.136	27.815	27.714	27.707	27.705	27.614	27.31	26.771	26.137	25.542	25.027	24.64	24.456	24.493	24.691	24.959	25.211	25.383	25.457	25.428	25.274	25.032	24.824	24.714	24.629	24.504	24.368	24.222	24.007	23.721	23.423	23.101	22.684	22.184	21.657	21.084	20.456	19.874	19.427	19.063	18.708	18.412	18.271	18.326	18.562	18.948	19.407	19.826	20.101	20.158	20.022	19.872	19.927	20.366	20.93	21.65	22.342	22.857	23.112	23.085	22.818	22.415	22.009	21.699	21.515	21.433	21.396	21.337	21.176	20.857	20.353	19.667	18.836	17.921	16.994	16.14	15.462	15.049	14.949	15.17	15.683	16.402	17.199	17.944	18.551	18.963	19.157	19.189	19.158	19.133	19.153	19.246	19.397	19.521	19.522	19.346	18.975	18.416	17.724	16.996	16.314	15.74	15.326	15.096	15.053	15.195	15.522	16.02	16.666	17.432	18.268	19.09	19.81	20.368	20.728	20.875	20.843	20.695	20.465	20.153	19.755	19.271	18.699	18.067	17.458	16.981	16.705	16.645	16.793	17.106	17.521	18.006	18.583	19.279	20.093	20.976	21.829	22.527	22.975	23.159	23.125	22.96	22.76	22.582	22.387	22.081	21.587	20.872	19.961	18.962	18.046	17.36	16.975	16.926	17.215	17.781	18.525	19.366	20.251	21.102	21.836	22.402	22.777	22.958	22.966	22.854	22.685	22.497	22.315	22.14	21.945	21.708	21.442	21.184	20.984	20.912	21.022	21.313	21.751	22.301	22.926	23.573	24.21	24.852	25.491	26.062	26.51	26.837	27.053	27.153	27.161	27.111	26.992	26.753	26.351	25.789	25.092	24.325	23.587	22.963	22.486	22.168	22.028	22.082	22.356	22.893	23.694	24.709	25.863	27.054	28.153	29.038	29.656	29.982	29.972	29.6	28.927	28.055	27.07	26.071	25.176	24.449	23.868	23.38	22.94	22.51	22.066	21.651	21.342	21.187	21.2	21.375	21.683	22.052	22.417	22.749	23.062	23.423	23.934	24.672	25.644	26.81	28.081	29.284	30.195	30.658	30.606	29.996	28.828	27.214	25.342	23.412	21.641	20.27	19.481	19.328	19.769	20.704	21.95	23.281	24.524	25.595	26.451	27.069	27.449	27.573	27.4	26.873	25.931	24.542	22.769	20.789	18.837	17.122	15.841	15.165	15.133	15.631	16.492	17.561	18.689	19.763	20.76	21.718	22.642	23.529	24.42	25.353	26.307	27.245	28.151	28.973	29.594	29.909	29.886	29.569	29.068	28.51	27.993	27.553	27.19	26.865	26.505	26.054	25.547	25.109	24.66	24.073	23.303	22.37	21.351	20.354	19.494	18.855	18.42	18.071	17.624	16.905	15.837	14.489	13.026	11.634	10.515	9.842	9.682	9.975	10.606	11.457	12.417	13.378	14.274	15.092	15.824	16.445	16.943	17.297	17.468	17.441	17.251	16.96	16.628	16.304	16.028	15.824	15.68	15.546	15.351	15.062	14.712	14.389	14.183	14.191	14.506	15.139	15.957	16.759	17.366	17.662	17.605	17.254	16.758	16.262	15.859	15.588	15.46	15.439	15.475	15.535	15.599	15.632	15.589	15.467	15.326	15.258	15.356	15.655	16.112	16.618	17.02	17.154	16.907	16.329	15.6	14.93	14.493	14.409	14.72	15.354	16.176	17.059	17.888	18.545	18.94	19.03	18.776	18.15	17.191	16	14.712	13.463	12.368	11.525	10.999	10.813	10.94	11.327	11.926	12.689	13.526	14.307	14.942	15.409	15.708	15.852	15.905	15.962	16.083	16.273	16.512	16.752	16.922	16.969	16.902	16.767	16.606	16.486	16.498	16.718	17.172	17.839	18.66	19.548	20.375	20.993	21.266	21.133	20.633	19.859	18.913	17.914	17.013	16.305	15.79	15.431	15.204	15.086	15.047	15.088	15.237	15.493	15.828	16.227	16.68	17.143	17.576	17.989	18.4	18.787	19.115	19.353	19.484	19.512	19.462	19.354	19.237	19.204	19.338	19.659	20.141	20.771	21.484	22.115	22.486	22.485	22.088	21.351	20.419	19.509	18.804	18.391	18.29	18.463	18.804	19.187	19.559	19.919	20.274	20.617	20.937	21.231	21.498	21.726	21.872	21.876	21.694	21.302	20.671	19.791	18.763	17.786	17.045	16.673	16.77	17.353	18.313	19.472	20.671	21.774	22.668	23.307	23.72	23.935	23.918	23.656	23.199	22.607	21.949	21.309	20.789	20.474	20.394	20.51	20.735	20.984	21.194	21.292	21.188	20.852	20.361	19.815	19.291	18.86	18.585	18.454	18.38	18.284	18.104	17.752	17.165	16.367	15.433	14.407	13.342	12.375	11.626	11.116	10.792	10.592	10.459	10.344	10.232	10.141	10.104	10.163	10.323	10.516	10.809	10.864	10.802	10.683	10.578	10.575	10.75	11.144	11.748	12.476	13.187	13.754	14.103	14.204	14.069	13.775	13.455	13.209	13.051	12.98	13.014	13.174	13.454	13.839	14.294	14.739	15.058	15.166	15.051	14.764	14.396	14.078	13.905	13.879	13.932	13.975	13.96	13.89	13.823	13.87	14.157	14.785	15.768	17	18.3	19.506	20.502	21.209	21.625	21.852	22.007	22.163	22.344	22.555	22.767	22.931	23.024	23.048	22.999	22.866	22.674	22.47	22.275	22.1	21.935	21.737	21.466	21.092	20.618	20.112	19.711	19.553	19.682	20.045	20.524	20.974	21.221	21.123	20.652	19.875	18.902	17.859	16.871	16.017	15.296	14.678	14.136	13.664	13.275	13.029	13.029	13.347	13.989	14.903	15.987	17.126	18.202	19.103	19.751	20.133	20.29	20.263	20.077	19.783	19.459	19.142	18.816	18.479	18.154	17.862	17.618	17.462	17.424	17.496	17.649	17.878	18.172	18.496	18.8	19.057	19.222	19.221	19.002	18.559	17.954	17.303	16.726	16.324	16.18	16.344	16.784	17.376	18.001	18.597	19.143	19.619	20.03	20.409	20.72	20.866	20.736	20.264	19.441	18.348	17.164	16.095	15.268	14.712	14.401	14.27	14.21	14.128	13.998	13.842	13.723	13.69	13.752	13.889	14.096	14.343	14.556	14.674	14.713	14.731	14.738	14.711	14.665	14.609	14.518	14.407	14.353	14.432	14.678	15.103	15.676	16.276	16.746	16.973	16.941	16.672	16.206	15.607	14.951	14.305	13.708	13.178	12.731	12.421	12.301	12.355	12.515	12.738	13.005	13.275	13.493	13.667	13.822	13.933	13.957	13.897	13.778	13.613	13.449	13.377	13.436	13.576	13.713	13.807	13.812	13.671	13.377	12.978	12.551	12.2	12.022	12.085	12.431	13.075	13.937	14.83	15.562	16.022	16.163	15.969	15.514	14.955	14.406	13.925	13.577	13.399	13.329	13.256	13.112	12.836	12.34	11.596	10.723	9.928	9.377	9.17	9.34	9.814	10.443	11.057	11.514	11.758	11.841	11.854	11.83	11.96	11.816	11.581	11.267	10.929	10.667	10.584	10.746	11.158	11.754	12.449	13.188	13.927	14.611	15.22	15.785	16.308	16.749	17.084	17.345	17.575	17.797	18.037	18.307	18.554	18.677	18.577	18.189	17.487	16.526	15.462	14.499	13.809	13.486	13.541	13.917	14.493	15.125	15.679	16.083	16.349	16.521	16.626	16.679	16.729	16.819	16.926	16.998	16.986	16.85	16.524	15.973	15.246	14.432	13.623	12.913	12.356	11.919	11.512	11.066	10.543	9.941	9.287	8.635	8.062	7.623	7.338	7.191	7.158	7.244	7.46	7.776	8.119	8.449	8.748	8.963	9.053	9.03	8.944	8.839	8.739	8.675	8.663	8.69	8.744	8.834	8.962	9.11	9.275	9.452	9.61	9.709	9.733	9.717	9.738	9.865	10.112	10.413	10.666	10.759	10.576	10.049	9.257	8.415	7.738	7.364	7.365	7.72	8.303	8.938	9.489	9.896	10.151	10.301	10.434	10.623	10.872	11.145	11.397	11.548	11.503	11.182	10.568	9.729	8.777	7.843	7.038	6.466	6.212	6.29	6.636	7.177	7.879	8.695	9.532	10.313	11.014	11.625	12.132	12.533	12.839	13.02	13.023	12.828	12.447	11.896	11.227	10.554	9.989	9.58	9.312	9.142	9.039	8.991	8.979	8.974	8.951	8.918	8.883	8.828	8.762	8.77	8.95	9.289	9.697	10.079	10.34	10.399	10.262	10.053	9.92	9.959	10.225	10.709	11.29	11.795	12.116	12.232	12.136	11.84	11.381	10.829	10.269	9.797	9.478	9.343	9.402	9.635	9.938	10.165	10.238	10.161	9.928	9.517	8.949	8.26	7.452	6.546	5.637	4.854	4.286	4.008	4.087	4.49	5.064	5.663	6.218	6.697	7.078	7.384	7.695	8.108	8.69	9.458	10.36	11.304	12.199	12.915	13.294	13.261	12.891	12.317	11.65	11.032	10.603	10.399	10.342	10.34	10.321	10.209	9.993	9.806	9.818	10.109	10.692	11.557	12.616	13.677	14.535	15.084	15.329	15.336	15.19	14.96	14.68	14.434	14.105	13.732	13.32	12.917	12.589	12.387	12.352	12.519	12.864	13.321	13.855	14.492	15.245	16.044	16.784	17.386	17.771	17.861	17.662	17.273	16.814	16.401	16.14	16.086	16.215	16.444	16.686	16.851	16.828	16.533	15.947	15.121	14.167	13.227	12.433	11.895	11.702	11.863	12.28	12.822	13.401	13.955	14.412	14.725	14.922	15.04	15.075	14.995	14.807	14.531	14.18	13.808	13.473	13.192	12.94	12.699	12.474	12.269	12.081	11.924	11.825	11.802	11.854	11.966	12.141	12.427	12.88	13.474	14.112	14.691	15.113	15.244	14.991	14.397	13.61	12.803	12.13	11.712	11.571	11.623	11.735	11.8	11.744	11.564	11.335	11.189	11.227	11.47	11.854	12.281	12.662	12.939	13.087	13.128	13.151	13.261	13.476	13.727	13.947	14.097	14.13	14.002	13.744	13.453	13.214	13.07	13.059	13.19	13.4	13.611	13.777	13.867	13.854	13.75	13.623	13.522	13.436	13.304	13.055	12.65	12.095	11.438	10.749	10.123	9.676	9.442	9.352	9.344	9.435	9.663	10.029	10.543	11.223	12.033	12.877	13.676	14.404	15.054	15.633	16.182	16.722	17.193	17.495	17.561	17.358	16.875	16.134	15.216	14.248	13.359	12.642	12.124	11.816	11.756	11.967	12.386	12.933	13.583	14.329	15.108	15.858	16.593	17.347	18.114	18.877	19.626	20.293	20.744	20.878	20.657	20.05	19.085	17.888	16.657	15.556	14.661	13.999	13.568	13.342	13.278	13.316	13.409	13.567	13.825	14.147	14.437	14.656	14.821	14.914	14.893	14.789	14.677	14.6	14.588	14.696	14.935	15.199	15.363	15.359	15.105	14.512	13.608	12.563	11.563	10.73	10.147	9.865	9.879	10.132	10.53	10.982	11.459	12.011	12.675	13.412	14.171	14.931	15.628	16.141	16.409	16.47	16.361	16.103	15.748	15.338	14.847	14.252	13.639	13.133	12.782	12.607	12.658	12.936	13.314	13.632	13.798	13.786	13.616	13.341	13.031	12.77	12.665	12.889	13.216	13.823	14.645	15.599	16.599	17.563	18.425	19.129	19.647	19.976	20.086	19.911	19.412	18.629	17.628	16.457	15.193	13.94	12.775	11.721	10.808	10.103	9.679	9.607	9.971	10.821	12.097	13.641	15.255	16.728	17.876	18.602	18.935	19.006	18.979	18.963	18.96	18.875	18.588	17.984	16.98	15.588	13.959	12.296	10.745	9.404	8.374	7.736	7.527	7.773	8.484	9.6	10.975	12.429	13.791	14.919	15.739	16.279	16.642	16.913	17.122	17.255	17.27	17.116	16.725	16.007	14.887	13.358	11.475	9.338	7.118	5.091	3.561	2.727	2.651	3.306	4.597	6.335	8.297	10.304	12.214	13.914	15.34	16.487	17.376	18.011	18.402	18.553	18.414	17.892	16.91	15.474	13.696	11.776	9.942	8.414	7.391	7.022	7.317	8.164	9.428	10.99	12.698	14.393	15.989	17.467	18.797	19.928	20.831	21.479	21.829	21.862	21.616	21.141	20.456	19.587	18.586	17.518	16.435	15.393	14.451	13.682	13.127	12.768	12.539	12.403	12.387	12.533	12.864	13.423	14.297	15.539	17.109	18.932	20.934	22.988	24.9	26.478	27.563	28.006	27.715	26.725	25.155	23.148	20.873	18.552	16.405	14.571	13.115	12.069	11.445	11.244	11.449	12.02	12.923	14.17	15.753	17.563	19.444	21.27	22.926	24.266	25.191	25.725	25.959	25.976	25.855	25.67	25.411	24.982	24.296	23.3	21.95	20.259	18.375	16.537	14.956	13.763	13.008	12.661	12.638	12.842	13.194	13.668	14.337	15.307	16.581	18.038	19.539	20.962	22.158	23.006	23.513	23.777	23.872	23.835	23.706	23.476	23.071	22.453	21.682	20.828	19.954	19.174	18.652	18.495	18.703	19.221	19.969	20.845	21.735	22.523	23.1	23.42	23.513	23.416	23.135	22.727	22.331	22.042	21.843	21.683	21.508	21.211	20.674	19.905	19.031	18.193	17.533	17.214	17.325	17.789	18.458	19.238	20.062	20.825	21.436	21.876	22.182	22.41	22.625	22.883	23.222	23.664	24.16	24.556	24.883	24.67	24.075	23.182	22.119	21.036	20.066	19.286	18.724	18.353	18.117	17.987	17.993	18.183	18.574	19.182	20.02	21.033	22.064	22.951	23.609	24.013	24.183	24.204	24.2	24.258	24.403	24.63	24.915	25.213	25.495	25.783	26.113	26.485	26.858	27.175	27.371	27.4	27.238	26.883	26.371	25.778	25.16	24.51	23.81	23.101	22.471	22.002	21.793	21.985	22.696	23.944	25.654	27.674	29.793	31.776	33.446	34.714	35.56	36.015	36.147	36.019	35.642	34.978	34.003	32.748	31.32	29.856	28.474	27.267	26.317	25.655	25.235	24.982	24.87	24.896	25.005	25.108	25.164	25.196	25.238	25.351	25.627	26.119	26.802	27.592	28.369	28.966	29.211	28.999	28.307	27.169	25.644	23.851	21.974	20.24	18.883	18.077	17.917	18.425	19.541	21.08	22.774	24.395	25.786	26.832	27.452	27.66	27.563	27.28	26.903	26.514	26.143	25.734	25.181	24.405	23.362	22.048	20.536	18.993	17.594	16.457	15.648	15.207	15.162	15.522	16.24	17.186	18.201	19.137	19.858	20.255	20.362	20.368	20.46	20.703	21.049	21.375	21.493	21.236	20.605	19.777	18.992	18.491	18.456	18.921	19.723	20.605	21.341	21.782	21.85	21.547	20.967	20.263	19.605	19.131	18.906	18.949	19.249	19.724	20.191	20.457	20.446	20.175	19.684	19.037	18.341	17.668	16.988	16.238	15.395	14.446	13.392	12.311	11.33	10.517	9.886	9.475	9.348	9.53	10.004	10.741	11.69	12.764	13.837	14.739	15.308	15.49	15.338	14.927	14.349	13.805	13.531	13.646	14.144	14.966	16.005	17.067	17.937	18.504	18.723	18.569	18.114	17.532	16.973	16.487	16.107	15.87	15.749	15.639	15.439	15.119	14.698	14.225	13.762	13.355	13.06	12.949	13.038	13.248	13.513	13.842	14.217	14.568	14.877	15.19	15.523	15.862	16.243	16.713	17.249	17.794	18.347	18.887	19.31	19.514	19.516	19.382	19.135	18.789	18.397	18.029	17.74	17.569	17.514	17.564	17.711	17.916	18.067	18.061	18.017	17.707	17.293	16.891	16.607	16.509	16.625	16.952	17.468	18.129	18.858	19.555	20.144	20.592	20.888	21.027	21.052	21.064	21.134	21.247	21.352	21.4	21.321	21.04	20.535	19.866	19.133	18.435	17.869	17.496	17.31	17.248	17.263	17.321	17.389	17.46	17.558	17.719	17.973	18.315	18.717	19.143	19.578	20.005	20.367	20.609	20.726	20.727	20.576	20.247	19.766	19.163	18.445	17.635	16.797	15.993	15.253	14.606	14.063	13.622	13.278	13.07	13.063	13.291	13.75	14.388	15.109	15.812	16.411	16.845	17.107	17.262	17.394	17.536	17.698	17.922	18.274	18.77	19.39	20.121	20.916	21.677	22.3	22.735	22.973	23.029	22.939	22.752	22.488	22.143	21.738	21.341	21.036	20.906	21.001	21.319	21.806	22.352	22.794	22.98	22.858	22.474	21.899	21.213	20.531	19.979	19.612	19.403	19.332	19.403	19.596	19.876	20.238	20.682	21.192	21.76	22.403	23.119	23.869	24.593	25.239	25.75	26.056	26.111	25.914	25.517	25.028	24.544	24.127	23.832	23.708	23.73	23.783	23.763	23.632	23.372	22.948	22.371	21.716	21.031	20.322	19.612	18.949	18.356	17.837	17.396	17.025	16.649	16.2	15.69	15.206	14.857	14.752	14.983	15.576	16.485	17.581	18.665	19.549	20.135	20.388	20.278	19.838	19.209	18.574	18.061	17.742	17.683	17.868	18.164	18.414	18.516	18.398	18.038	17.515	16.984	16.56	16.311	16.296	16.554	17.042	17.646	18.25	18.769	19.166	19.449	19.637	19.765	19.91	20.156	20.491	20.834	21.145	21.432	21.662	21.777	21.792	21.783	21.801	21.903	22.178	22.665	23.284	23.898	24.391	24.631	24.496	23.993	23.276	22.521	21.81	21.168	20.588	20.034	19.488	18.966	18.519	18.243	18.249	18.548	19.009	19.484	19.892	20.16	20.2	20.006	19.686	19.332	19.009	18.824	18.868	19.127	19.521	20.013	20.536	20.923	21.013	20.765	20.215	19.387	18.351	17.263	16.3	15.589	15.173	14.982	14.889	14.796	14.652	14.422	14.292	14.176	14.319	14.783	15.5	16.336	17.15	17.842	18.386	18.796	19.081	19.253	19.312	19.214	18.888	18.34	17.701	17.137	16.766	16.643	16.778	17.084	17.393	17.56	17.518	17.258	16.826	16.302	15.755	15.196	14.614	14.021	13.467	12.999	12.66	12.485	12.467	12.54	12.595	12.511	12.237	11.827	11.396	11.036	10.815	10.782	10.917	11.109	11.235	11.264	11.237	11.203	11.228	11.376	11.647	11.981	12.314	12.608	12.84	13.004	13.126	13.234	13.32	13.342	13.273	13.114	12.911	12.724	12.593	12.553	12.658	12.934	13.333	13.781	14.234	14.664	15.005	15.184	15.174	14.991	14.651	14.186	13.672	13.197	12.827	12.631	12.675	12.987	13.553	14.347	15.349	16.507	17.72	18.862	19.818	20.483	20.773	20.622	19.997	18.949	17.595	16.063	14.47	12.987	11.817	11.09	10.823	10.967	11.442	12.116	12.847	13.557	14.227	14.833	15.334	15.691	15.848	15.753	15.426	14.986	14.595	14.369	14.348	14.497	14.723	14.921	14.986	14.846	14.514	14.086	13.651	13.226	12.838	12.571	12.492	12.586	12.835	13.237	13.736	14.212	14.565	14.763	14.793	14.679	14.532	14.482	14.586	14.834	15.192	15.587	15.902	16.03	15.914	15.572	15.069	14.478	13.839	13.193	12.625	12.198	11.897	11.679	11.54	11.47	11.387	11.213	10.964	10.706	10.495	10.413	10.567	11.002	11.685	12.593	13.711	14.963	16.217	17.371	18.351	19.056	19.382	19.285	18.811	18.076	17.214	16.328	15.461	14.645	13.898	13.171	12.399	11.63	11.013	10.651	10.556	10.718	11.077	11.48	11.768	11.872	11.781	11.497	11.1	10.763	10.617	10.702	11.043	11.684	12.605	13.694	14.834	15.942	16.962	17.856	18.598	19.149	19.499	19.693	19.734	19.569	19.191	18.687	18.133	17.534	16.906	16.306	15.772	15.317	15.019	14.986	15.218	15.647	16.235	16.896	17.436	17.701	17.705	17.558	17.339	17.102	16.904	16.77	16.671	16.576	16.464	16.348	16.283	16.307	16.399	16.437	16.356	16.044	15.421	14.484	13.317	12.074	10.943	10.085	9.623	9.606	9.962	10.523	11.141	11.744	12.32	12.875	13.446	14.074	14.736	15.352	15.845	16.165	16.296	16.266	16.126	15.924	15.676	15.392	15.074	14.698	14.236	13.682	13.065	12.463	11.991	11.749	11.786	12.104	12.683	13.44	14.245	15.006	15.703	16.334	16.868	17.255	17.457	17.456	17.243	16.848	16.327	15.745	15.149	14.538	13.868	13.098	12.223	11.297	10.408	9.68	9.245	9.204	9.596	10.393	11.502	12.756	13.971	15.024	15.836	16.334	16.501	16.409	16.16	15.829	15.475	15.17	14.971	14.875	14.848	14.849	14.825	14.751	14.627	14.464	14.28	14.123	14.051	14.06	14.101	14.103	13.997	13.73	13.321	12.877	12.523	12.362	12.474	12.879	13.46	14.016	14.4	14.549	14.436	14.089	13.628	13.221	12.99	12.993	13.224	13.603	14.015	14.346	14.51	14.442	14.163	13.794	13.457	13.208	13.061	12.989	12.911	12.75	12.503	12.202	11.851	11.483	11.174	10.94	10.722	10.496	10.322	10.226	10.165	10.12	10.133	10.239	10.467	10.866	11.458	12.212	13.064	13.924	14.639	15.067	15.171	14.976	14.5	13.786	12.933	12.062	11.28	10.729	10.547	10.745	11.261	12.05	13.041	14.07	15.008	15.887	16.755	17.538	18.126	18.463	18.492	18.143	17.409	16.36	15.086	13.702	12.368	11.206	10.286	9.711	9.607	10.016	10.871	12.061	13.42	14.701	15.677	16.238	16.318	15.92	15.193	14.349	13.473	12.534	11.553	10.591	9.611	8.552	7.484	6.576	5.937	5.639	5.77	6.35	7.317	8.601	10.092	11.584	12.851	13.764	14.248	14.226	13.7	12.788	11.618	10.303	8.977	7.738	6.59	5.564	4.799	4.387	4.297	4.543	5.229	6.331	7.647	8.99	10.251	11.297	11.972	12.23	12.114	11.661	10.965	10.198	9.482	8.867	8.448	8.346	8.564	9.008	9.61	10.315	11.03	11.702	12.328	12.845	13.16	13.29	13.281	13.039	12.595	11.926	11.196	10.393	9.499	8.605	7.843	7.323	7.127	7.285	7.783	8.569	9.497	10.303	10.79	10.985	11.019	10.951	11.079	11.068	11.28	11.71	12.26	12.819	13.286	13.591	13.723	13.734	13.697	13.694	13.822	14.143	14.634	15.236	15.915	16.635	17.324	17.882	18.243	18.387	18.337	18.152	17.899	17.634	17.418	17.299	17.253	17.201	17.089	16.917	16.684	16.385	16.043	15.712	15.428	15.216	15.084	15.021	15.001	15.024	15.105	15.23	15.349	15.443	15.526	15.61	15.689	15.759	15.847	15.99	16.199	16.446	16.684	16.898	17.126	17.395	17.691	17.966	18.177	18.259	18.13	17.748	17.167	16.497	15.858	15.344	14.982	14.723	14.503	14.284	14.044	13.761	13.457	13.207	13.103	13.202	13.518	14.038	14.74	15.564	16.383	17.027	17.382	17.421	17.149	16.575	15.763	14.847	13.966	13.24	12.762	12.578	12.688	13.049	13.571	14.135	14.61	14.906	15	14.913	14.688	14.408	14.218	14.291	14.763	15.659	16.889	18.285	19.628	20.659	21.142	20.981	20.265	19.191	17.974	16.79	15.795	15.077	14.605	14.29	14.044	13.786	13.476	13.128	12.796	12.546	12.465	12.672	13.271	14.292	15.681	17.321	19.065	20.745	22.183	23.195	23.661	23.578	22.996	21.958	20.552	18.978	17.467	16.167	15.151	14.468	14.118	14.029	14.115	14.325	14.607	14.912	15.21	15.477	15.667	15.719	15.655	15.565	15.528	15.574	15.696	15.886	16.126	16.396	16.658	16.9	17.189	17.595	18.099	18.617	19.105	19.582	20.038	20.428	20.742	21.001	21.167	21.171	20.997	20.646	20.118	19.463	18.785	18.15	17.554	17.02	16.64	16.487	16.577	16.895	17.423	18.11	18.857	19.532	20.012	20.269	20.375	20.405	20.387	20.37	20.447	20.649	20.891	21.078	21.158	21.077	20.795	20.363	19.898	19.466	19.117	18.917	18.87	18.853	18.721	18.44	18.04	17.525	16.929	16.36	15.944	15.763	15.847	16.151	16.578	17.052	17.487	17.837	18.067	18.236	18.418	18.682	19.054	19.493	19.908	20.18	20.2	19.948	19.509	19.001	18.501	18.073	17.804	17.725	17.777	17.886	18.031	18.188	18.297	18.319	18.256	18.113	17.897	17.657	17.481	17.43	17.539	17.86	18.411	19.137	19.924	20.653	21.209	21.504	21.49	21.165	20.593	19.907	19.244	18.684	18.261	18.03	18.027	18.184	18.378	18.526	18.573	18.459	18.189	17.849	17.548	17.365	17.348	17.519	17.807	18.077	18.227	18.224	18.085	17.873	17.699	17.691	17.927	18.399	18.992	19.542	19.914	20.027	19.83	19.33	18.641	17.937	17.339	16.899	16.664	16.661	16.831	17.077	17.306	17.418	17.329	17.012	16.529	15.975	15.416	14.92	14.547	14.312	14.175	14.091	14.042	14.037	14.095	14.205	14.343	14.522	14.781	15.114	15.466	15.806	16.137	16.41	16.522	16.407	16.076	15.55	14.863	14.1	13.36	12.694	12.125	11.678	11.346	11.07	10.792	10.51	10.227	9.939	9.644	9.366	9.162	9.097	9.207	9.486	9.942	10.587	11.363	12.124	12.738	13.161	13.37	13.33	13.059	12.659	12.224	11.796	11.413	11.116	10.882	10.65	10.382	10.071	9.684	9.207	8.715	8.325	8.113	8.1	8.282	8.623	9.076	9.561	9.973	10.227	10.313	10.245	10.009	9.619	9.203	8.929	8.875	9.048	9.443	10.007	10.6	11.107	11.495	11.743	11.831	11.799	11.721	11.603	11.393	11.073	10.682	10.245	9.787	9.381	9.145	9.195	9.595	10.305	11.184	12.093	12.918	13.525	13.819	13.848	13.753	13.612	13.409	13.133	12.781	12.315	11.739	11.168	10.735	10.488	10.437	10.594	10.895	11.21	11.463	11.697	11.959	12.217	12.401	12.442	12.27	11.841	11.165	10.299	9.369	8.559	7.987	7.665	7.594	7.813	8.317	8.989	9.692	10.309	10.674	10.635	10.19	9.468	8.599	7.723	7.024	6.596	6.359	6.171	5.979	5.787	5.585	5.396	5.309	5.406	5.697	6.122	6.585	6.99	7.318	7.627	7.942	8.125	8.114	7.858	7.328	6.535	5.537	4.46	3.469	2.688	2.141	1.798	1.637	1.602	1.571	1.451	1.247	0.99	0.71	0.473	0.383	0.507	0.838	1.34	1.943	2.52	2.966	3.255	3.412	3.459	3.416	3.315	3.208	3.157	3.205	3.361	3.623	3.992	4.422	4.795	5.009	5.075	5.091	5.168	5.43	6.009	6.948	8.152	9.422	10.544	11.348	11.74	11.742	11.477	11.07	10.606	10.156	9.76	9.397	9.022	8.634	8.285	8.056	8.006	8.152	8.489	9.031	9.773	10.637	11.509	12.308	12.997	13.499	13.721	13.659	13.376	12.934	12.402	11.887	11.488	11.241	11.131	11.106	11.05	10.821	10.331	9.598	8.699	7.751	6.902	6.324	6.16	6.479	7.223	8.229	9.292	10.193	10.712	10.686	10.135	9.255	8.277	7.369	6.646	6.153	5.824	5.539	5.254	5.016	4.91	5.031	5.456	6.161	7.001	7.794	8.428	8.879	9.172	9.375	9.594	9.893	10.262	10.596	10.732	10.575	10.156	9.571	8.926	8.371	8.083	8.152	8.513	9.055	9.688	10.309	10.804	11.115	11.223	11.1	10.733	10.191	9.588	9.019	8.583	8.381	8.474	8.817	9.3	9.826	10.344	10.847	11.317	11.687	11.876	11.836	11.519	10.856	9.842	8.615	7.367	6.228	5.283	4.615	4.269	4.201	4.346	4.658	5.056	5.424	5.71	5.951	6.179	6.409	6.681	7.03	7.39	7.627	7.644	7.425	7.027	6.545	6.047	5.555	5.085	4.662	4.276	3.911	3.649	3.641	3.952	4.518	5.246	6.036	6.726	7.193	7.453	7.58	7.621	7.635	7.707	7.837	7.919	7.868	7.683	7.384	6.969	6.465	5.959	5.542	5.287	5.223	5.324	5.554	5.91	6.343	6.732	6.999	7.16	7.227	7.175	7.022	6.859	6.733	6.621	6.541	6.537	6.576	6.629	6.764	7.055	7.462	7.913	8.388	8.867	9.254	9.461	9.501	9.464	9.454	9.548	9.76	10.056	10.429	10.91	11.256	11.393	11.298	10.977	10.474	9.861	9.251	8.793	8.576	8.596	8.813	9.186	9.618	9.94	10.022	9.845	9.457	8.928	8.359	7.864	7.48	7.176	6.919	6.68	6.438	6.186	5.962	5.803	5.709	5.649	5.622	5.673	5.866	6.264	6.891	7.722	8.695	9.688	10.515	11.023	11.174	11.009	10.564	9.886	9.082	8.259	7.463	6.704	5.999	5.34	4.682	4.023	3.415	2.925	2.629	2.628	3.012	3.786	4.854	6.069	7.276	8.331	9.099	9.476	9.406	8.909	8.053	6.895	5.521	4.109	2.884	2.007	1.549	1.535	1.927	2.606	3.419	4.262	5.081	5.831	6.471	6.981	7.32	7.421	7.273	6.949	6.546	6.15	5.842	5.686	5.722	5.931	6.236	6.521	6.698	6.719	6.53	6.091	5.471	4.834	4.323	4.003	3.908	4.053	4.381	4.796	5.234	5.648	5.976	6.159	6.193	6.089	5.867	5.58	5.325	5.186	5.169	5.207	5.226	5.176	5.047	4.843	4.602	4.397	4.325	4.409	4.553	4.663	4.718	4.728	4.692	4.664	4.754	5.027	5.464	6.009	6.585	7.07	7.332	7.33	7.079	6.594	5.927	5.192	4.526	4.006	3.663	3.498	3.491	3.616	3.824	4.06	4.3	4.588	4.971	5.418	5.86	6.264	6.598	6.783	6.763	6.588	6.346	6.097	5.897	5.807	5.836	5.929	6.057	6.224	6.397	6.51	6.544	6.537	6.512	6.471	6.423	6.393	6.393	6.405	6.385	6.29	6.139	6.031	6.039	6.206	6.605	7.305	8.258	9.306	10.297	11.083	11.491	11.406	10.861	9.978	8.895	7.799	6.913	6.365	6.136	6.177	6.461	6.924	7.454	7.947	8.354	8.67	8.935	9.185	9.453	9.762	10.122	10.463	10.624	10.495	10.099	9.513	8.811	8.109	7.539	7.119	6.772	6.444	6.132	5.826	5.557	5.459	5.642	6.055	6.584	7.184	7.836	8.49	9.103	9.684	10.233	10.707	11.03	11.13	10.977	10.62	10.137	9.578	9.114	8.651	8.185	7.731	7.347	7.098	7.027	7.126	7.337	7.586	7.821	7.983	7.981	7.776	7.406	6.932	6.388	5.846	5.43	5.237	5.286	5.54	5.945	6.41	6.828	7.143	7.355	7.475	7.538	7.609	7.748	7.948	8.146	8.279	8.303	8.197	7.948	7.559	7.054	6.488	5.902	5.292	4.667	4.098	3.673	3.406	3.252	3.173	3.114	2.984	2.722	2.369	2.028	1.805	1.811	2.109	2.655	3.324	3.972	4.496	4.822	4.914	4.807	4.597	4.4	4.314	4.402	4.69	5.196	5.907	6.718	7.481	8.109	8.561	8.795	8.785	8.581	8.268	7.889	7.452	6.974	6.48	5.963	5.433	4.94	4.498	4.093	3.734	3.471	3.36	3.421	3.637	3.965	4.347	4.708	4.962	5.064	5.032	4.928	4.767	4.524	4.216	3.925	3.722	3.664	3.822	4.251	4.899	5.615	6.229	6.605	6.657	6.386	5.905	5.354	4.821	4.366	4.045	3.887	3.871	3.96	4.137	4.403	4.751	5.14	5.504	5.791	5.986	6.061	5.948	5.627	5.155	4.587	3.921	3.169	2.403	1.698	1.121	0.77	0.755	1.118	1.803	2.723	3.761	4.776	5.682	6.515	7.382	8.344	9.378	10.392	11.255	11.842	12.061	11.864	11.279	10.416	9.381	8.184	6.82	5.368	3.952	2.672	1.631	0.97	0.783	1.05	1.704	2.684	3.875	5.121	6.315	7.41	8.348	9.074	9.609	10.02	10.341	10.55	10.624	10.567	10.413	10.196	9.926	9.614	9.302	9.055	8.875	8.717	8.601	8.59	8.68	8.8	8.906	8.973	8.933	8.735	8.432	8.118	7.853	7.7	7.76	8.068	8.552	9.136	9.783	10.427	10.955	11.269	11.337	11.175	10.829	10.352	9.795	9.247	8.835	8.653	8.7	8.963	9.442	10.054	10.623	11.003	11.148	11.056	10.772	10.441	10.215	10.109	10.024	9.881	9.617	9.124	8.366	7.465	6.583	5.8	5.134	4.609	4.256	4.095	4.138	4.382	4.817	5.453	6.283	7.228	8.246	9.437	10.582	11.569	12.281	12.63	12.578	12.131	11.337	10.268	9.042	7.817	6.726	5.856	5.292	5.122	5.367	5.927	6.652	7.412	8.091	8.588	8.875	8.998	9.017	8.967	8.868	8.72	8.506	8.219	7.914	7.662	7.486	7.352	7.197	6.949	6.558	6.007	5.319	4.579	3.931	3.5	3.312	3.337	3.547	3.911	4.361	4.837	5.341	5.896	6.487	7.077	7.641	8.143	8.53	8.771	8.867	8.821	8.626	8.293	7.867	7.373	6.827	6.275	5.799	5.502	5.447	5.623	5.975	6.432	6.922	7.341	7.607	7.724	7.767	7.782	7.774	7.768	7.794	7.842	7.89	7.957	8.071	8.227	8.426	8.693	9.036	9.448	9.936	10.52	11.193	11.887	12.517	12.998	13.271	13.292	13.036	12.506	11.788	11.019	10.297	9.675	9.201	8.93	8.846	8.865	8.927	9.023	9.134	9.256	9.427	9.703	10.115	10.661	11.333	12.071	12.746	13.227	13.436	13.326	12.87	12.104	11.127	10.078	9.088	8.244	7.569	7.081	6.812	6.753	6.846	7.047	7.363	7.779	8.221	8.617	8.967	9.289	9.586	9.882	10.201	10.51	10.741	10.861	10.876	10.795	10.654	10.531	10.485	10.48	10.42	10.211	9.812	9.249	8.607	7.972	7.43	7.085	6.99	7.081	7.272	7.556	7.96	8.457	9.005	9.593	10.183	10.673	10.98	11.1	11.047	10.847	10.584	10.347	10.143	9.908	9.586	9.161	8.611	7.916	7.117	6.312	5.633	5.188	5.021	5.119	5.456	5.983	6.587	7.141	7.609	8.044	8.463	8.832	9.132	9.345	9.41	9.285	9.027	8.725	8.412	8.105	7.834	7.568	7.212	6.718	6.149	5.593	5.098	4.723	4.559	4.685	5.148	5.934	6.949	8.071	9.186	10.154	10.828	11.166	11.281	11.314	11.34	11.396	11.508	11.615	11.599	11.42	11.101	10.641	10.056	9.451	8.918	8.447	8.002	7.622	7.362	7.21	7.125	7.125	7.25	7.523	7.929	8.414	8.925	9.407	10.034	10.644	11.286	12.033	12.928	13.947	14.976	15.846	16.39	16.441	15.864	14.657	12.994	11.121	9.268	7.651	6.446	5.721	5.413	5.401	5.566	5.785	5.977	6.157	6.396	6.749	7.223	7.798	8.387	8.857	9.077	8.998	8.681	8.255	7.864	7.612	7.525	7.579	7.682	7.694	7.532	7.246	6.958	6.754	6.671	6.711	6.808	6.844	6.72	6.434	6.048	5.656	5.367	5.272	5.391	5.685	6.131	6.732	7.477	8.329	9.207	10.009	10.619	10.92	10.836	10.389	9.724	9.048	8.518	8.203	8.138	8.288	8.505	8.588	8.4	7.895	7.093	6.075	5.005	4.061	3.354	2.942	2.84	3.019	3.418	4.017	4.844	5.905	7.137	8.406	9.536	10.36	10.755	10.683	10.233	9.618	9.107	8.876	8.958	9.307	9.848	10.439	10.913	11.176	11.199	10.955	10.406	9.561	8.488	7.269	6.038	4.974	4.225	3.857	3.879	4.27	4.949	5.788	6.644	7.394	7.978	8.408	8.73	9.012	9.355	9.859	10.518	11.19	11.704	11.948	11.841	11.336	10.474	9.4	8.277	7.23	6.353	5.72	5.337	5.16	5.16	5.327	5.642	6.098	6.741	7.611	8.659	9.75	10.717	11.409	11.737	11.682	11.296	10.699	10.075	9.586	9.273	9.103	9.065	9.142	9.251	9.312	9.328	9.333	9.344	9.392	9.537	9.799	10.119	10.43	10.675	10.76	10.586	10.141	9.499	8.735	7.913	7.121	6.466	6.049	5.939	6.147	6.627	7.331	8.216	9.159	9.982	10.56	10.831	10.702	10.075	8.977	7.554	5.988	4.507	3.382	2.819	2.844	3.366	4.266	5.352	6.393	7.264	7.968	8.543	8.992	9.322	9.552	9.707	9.798	9.808	9.702	9.468	9.135	8.721	8.206	7.624	7.106	6.776	6.67	6.815	7.237	7.869	8.579	9.272	9.895	10.374	10.648	10.79	10.904	11.016	11.124	11.269	11.457	11.579	11.504	11.164	10.557	9.738	8.795	7.725	6.782	5.985	5.368	4.924	4.632	4.499	4.569	4.867	5.354	5.975	6.677	7.393	8.024	8.505	8.85	9.094	9.243	9.324	9.383	9.436	9.48	9.51	9.499	9.363	9.006	8.364	7.421	6.191	4.738	3.185	1.687	0.407	-0.516	-0.997	-0.982	-0.437	0.6	1.974	3.473	4.916	6.147	7.043	7.561	7.789	7.898	8.032	8.289	8.703	9.196	9.598	9.717	9.412	8.598	7.307	5.696	4.009	2.486	1.301	0.554	0.297	0.528	1.189	2.176	3.368	4.662	5.955	7.093	7.912	8.341	8.382	8.049	7.372	6.448	5.425	4.433	3.58	2.958	2.609	2.496	2.553	2.731	2.998	3.345	3.82	4.491	5.382	6.428	7.494	8.435	9.124	9.467	9.401	8.914	8.095	7.095	6.059	5.109	4.395	4.066	4.152	4.544	5.052	5.477	5.628	5.379	4.754	3.893	2.955	2.09	1.423	1.008	0.818	0.817	1.007	1.408	2.019	2.808	3.729	4.719	5.681	6.481	6.97	7.053	6.718	5.981	4.858	3.442	1.926	0.499	-0.715	-1.623	-2.149	-2.283	-2.102	-1.693	-1.125	-0.489	0.141	0.773	1.464	2.238	3.1	4.044	5.015	5.887	6.506	6.776	6.68	6.257	5.578	4.7	3.696	2.665	1.705	0.847	0.111	-0.421	-0.673	-0.662	-0.449	-0.072	0.434	1.001	1.582	2.185	2.802	3.389	3.94	4.485	5.009	5.473	5.88	6.246	6.543	6.696	6.646	6.375	5.906	5.295	4.599	3.878	3.207	2.651	2.203	1.803	1.474	1.315	1.375	1.639	2.085	2.653	3.207	3.597	3.777	3.766	3.601	3.378	3.239	3.242	3.308	3.333	3.264	3.065	2.716	2.267	1.827	1.515	1.407	1.495	1.685	1.88	2.014	2.014	1.793	1.351	0.827	0.382	0.147	0.244	0.786	1.767	3.039	4.432	5.777	6.875	7.578	7.903	7.943	7.755	7.403	7.026	6.769	6.669	6.679	6.744	6.797	6.743	6.506	6.06	5.447	4.772	4.199	3.78	3.595	3.692	4.06	4.643	5.36	6.142	6.962	7.78	8.515	9.118	9.605	9.979	10.206	10.273	10.212	10.06	9.823	9.513	9.168	8.805	8.43	8.089	7.844	7.731	7.768	7.96	8.277	8.641	8.952	9.134	9.153	9.014	8.728	8.314	7.821	7.331	6.921	6.601	6.374	6.281	6.361	6.592	6.936	7.386	7.94	8.557	9.173	9.739	10.193	10.452	10.478	10.301	9.971	9.546	9.111	8.758	8.52	8.372	8.266	8.168	8.076	7.99	7.917	7.891	7.959	8.161	8.461	8.771	9.041	9.259	9.38	9.375	9.282	9.179	9.099	9.033	8.953	8.804	8.501	8.018	7.415	6.802	6.303	6.043	6.115	6.509	7.112	7.766	8.333	8.747	8.999	9.107	9.104	9.058	9.03	9.012	8.941	8.788	8.591	8.39	8.211	8.124	8.227	8.573	9.149	9.911	10.783	11.631	12.316	12.765	12.956	12.886	12.612	12.264	11.958	11.745	11.623	11.564	11.522	11.457	11.322	11.073	10.727	10.376	10.108	9.947	9.917	10.077	10.421	10.846	11.238	11.531	11.683	11.674	11.575	11.512	11.58	11.82	12.244	12.807	13.358	13.735	13.848	13.674	13.223	12.539	11.717	10.892	10.214	9.795	9.678	9.871	10.369	11.112	11.922	12.583	12.983	13.09	12.898	12.455	11.904	11.387	10.957	10.619	10.349	10.063	9.643	9.02	8.218	7.253	6.165	5.102	4.277	3.86	3.923	4.454	5.354	6.44	7.486	8.262	8.613	8.524	8.09	7.391	6.458	5.378	4.288	3.269	2.367	1.689	1.35	1.359	1.667	2.211	2.895	3.586	4.2	4.753	5.259	5.678	5.999	6.274	6.524	6.699	6.735	6.592	6.25	5.713	4.996	4.144	3.276	2.574	2.181	2.129	2.417	3.05	3.939	4.892	5.748	6.446	6.952	7.266	7.496	7.781	8.157	8.586	9.04	9.464	9.715	9.695	9.466	9.151	8.804	8.441	8.087	7.762	7.471	7.218	7.006	6.859	6.813	6.884	6.95	7.092	7.205	7.241	7.153	6.905	6.484	5.898	5.202	4.54	4.107	4.057	4.427	5.163	6.171	7.287	8.299	9.066	9.577	9.884	10.05	10.14	10.194	10.186	10.054	9.743	9.231	8.516	7.644	6.742	5.974	5.477	5.344	5.612	6.254	7.182	8.245	9.247	10.028	10.531	10.762	10.745	10.55	10.31	10.151	10.089	10.109	10.226	10.437	10.71	11.027	11.395	11.786	12.128	12.351	12.408	12.263	11.92	11.476	11.094	10.924	11.055	11.487	12.158	12.975	13.815	14.525	14.979	15.146	15.037	14.64	13.964	13.092	12.142	11.18	10.248	9.422	8.768	8.292	7.991	7.876	7.926	8.059	8.197	8.283	8.257	8.064	7.709	7.272	6.836	6.457	6.157	5.942	5.832	5.838	5.945	6.117	6.357	6.693	7.093	7.487	7.847	8.202	8.548	8.841	9.078	9.258	9.32	9.185	8.85	8.356	7.732	7.06	6.487	6.133	6.025	6.136	6.438	6.869	7.328	7.73	8.02	8.196	8.32	8.46	8.652	8.942	9.416	10.091	10.875	11.674	12.454	13.168	13.722	14.102	14.364	14.52	14.544	14.463	14.326	14.097	13.728	13.246	12.695	12.047	11.273	10.422	9.579	8.801	8.143	7.658	7.386	7.372	7.64	8.157	8.88	9.827	10.997	12.301	13.623	14.912	16.109	17.076	17.696	17.949	17.81	17.224	16.257	15.109	13.958	12.914	12.122	11.721	11.711	11.974	12.419	13	13.603	14.094	14.403	14.505	14.424	14.236	14.01	13.758	13.489	13.214	12.86	12.318	11.592	10.779	9.959	9.207	8.677	8.47	8.529	8.766	9.178	9.715	10.215	10.593	10.916	11.223	11.441	11.523	11.498	11.341	10.977	10.426	9.827	9.368	9.238	9.568	10.316	11.3	12.31	13.128	13.56	13.563	13.276	12.851	12.352	11.829	11.326	10.764	10.053	9.294	8.659	8.177	7.818	7.649	7.686	7.771	7.752	7.659	7.581	7.513	7.454	7.479	7.629	7.909	8.345	8.955	9.693	10.504	11.334	12.058	12.548	12.829	13.005	13.015	12.928	12.845	12.824	12.896	13.146	13.669	14.416	15.2	15.88	16.375	16.564	16.338	15.758	15.019	14.266	13.576	13.054	12.769	12.685	12.752	12.981	13.351	13.754	14.093	14.322	14.416	14.353	14.145	13.88	13.674	13.625	13.755	13.985	14.243	14.517	14.745	14.787	14.574	14.191	13.721	13.193	12.682	12.322	12.147	12.04	11.902	11.693	11.328	10.751	10.039	9.313	8.585	7.818	7.031	6.254	5.494	4.756	4.104	3.623	3.379	3.396	3.621	3.999	4.558	5.326	18.736	18.211	17.491	16.64	15.786	15.09	14.709	14.766	15.303	16.239	17.406	18.604	19.643	20.349	20.609	20.416	19.858	19.073	18.202	17.404	16.826	16.541	16.551	16.795	17.192	17.661	18.132	18.568	18.955	19.307	19.651	20.012	20.393	20.752	21.034	21.176	21.15	20.999	20.797	20.633	20.578	20.674	20.881	21.078	21.161	21.096	20.904	20.626	20.347	20.188	20.224	20.461	20.87	21.392	21.933	22.366	22.573	22.471	22.027	21.283	20.333	19.307	18.304	17.377	16.531	15.743	15.014	14.349	13.761	13.301	13.034	12.996	13.145	13.418	13.792	14.265	14.822	15.455	16.189	17.017	17.878	18.705	19.433	19.997	20.339	20.443	20.344	20.09	19.745	19.4	19.149	19.041	19.069	19.203	19.387	19.578	19.773	19.975	20.195	20.446	20.708	20.896	20.902	20.698	20.344	19.935	19.571	19.36	19.363	19.528	19.741	19.904	19.958	19.889	19.74	19.601	19.53	19.528	19.566	19.625	19.698	19.77	19.837	19.897	19.926	19.884	19.711	19.355	18.82	18.19	17.579	17.079	16.773	16.731	16.944	17.315	17.715	18.036	18.145	17.928	17.371	16.537	15.527	14.472	13.562	12.967	12.767	12.979	13.594	14.57	15.792	17.113	18.403	19.542	20.414	20.914	20.955	20.516	19.675	18.611	17.626	16.892	16.535	16.584	16.969	17.534	18.104	18.538	18.762	18.797	18.712	18.579	18.451	18.358	18.292	18.247	18.226	18.24	18.29	18.348	18.359	18.278	18.062	17.701	17.221	16.661	16.092	15.593	15.22	15.001	14.948	15.055	15.295	15.653	16.124	16.719	17.431	18.216	19.011	19.728	20.259	20.536	20.54	20.307	19.903	19.408	18.883	18.348	17.787	17.157	16.436	15.65	14.852	14.124	13.554	13.212	13.152	13.385	13.875	14.558	15.351	16.149	16.831	17.307	17.508	17.427	17.1	16.618	16.1	15.634	15.259	14.978	14.75	14.511	14.213	13.858	13.481	13.126	12.822	12.587	12.437	12.373	12.399	12.545	12.845	13.341	14.022	14.808	15.578	16.2	16.545	16.542	16.243	15.772	15.303	15.048	15.172	15.745	16.731	18.007	19.419	20.817	22.057	23.023	23.668	23.987	23.995	23.738	23.287	22.75	22.199	21.678	21.226	20.837	20.492	20.193	19.991	19.941	20.062	20.375	20.844	21.361	21.799	22.048	22.047	21.795	21.369	20.881	20.42	20.062	19.839	19.713	19.567	19.286	18.8	18.108	17.269	16.362	15.512	14.824	14.336	14.044	13.924	13.93	14.051	14.313	14.754	15.399	16.246	17.26	18.357	19.419	20.294	20.846	20.966	20.606	19.793	18.605	17.183	15.741	14.491	13.575	13.073	13.023	13.382	14.021	14.791	15.577	16.311	16.934	17.411	17.733	17.862	17.741	17.331	16.65	15.77	14.825	14	13.473	13.354	13.645	14.269	15.108	16.015	16.861	17.546	17.983	18.144	18.042	17.694	17.14	16.488	15.874	15.38	15.024	14.779	14.588	14.361	14.033	13.65	13.306	13.082	13.062	13.301	13.778	14.409	15.126	15.888	16.67	17.442	18.161	18.792	19.279	19.565	19.616	19.407	18.957	18.338	17.636	16.919	16.277	15.832	15.665	15.798	16.215	16.869	17.681	18.527	19.303	19.933	20.316	20.39	20.178	19.76	19.225	18.684	18.273	18.085	18.111	18.256	18.405	18.466	18.383	18.162	17.841	17.463	17.089	16.752	16.439	16.31	16.363	16.6	16.987	17.483	18.034	18.594	19.127	19.599	19.989	20.264	20.398	20.398	20.283	20.095	19.889	19.694	19.512	19.345	19.201	19.082	19.012	19.026	19.152	19.393	19.72	20.079	20.404	20.623	20.69	20.589	20.324	19.932	19.494	19.073	18.713	18.46	18.335	18.342	18.492	18.786	19.231	19.803	20.444	21.076	21.586	21.864	21.854	21.583	21.12	20.561	19.998	19.491	19.063	18.701	18.385	18.126	17.954	17.909	18.019	18.276	18.617	18.951	19.182	19.218	19.03	18.644	18.126	17.569	17.05	16.627	16.317	16.111	16.007	16.008	16.105	16.299	16.634	17.152	17.853	18.718	19.694	20.691	21.6	22.319	22.795	23.015	23.015	22.865	22.634	22.357	22.044	21.701	21.309	20.854	20.349	19.821	19.314	18.882	18.563	18.364	18.264	18.244	18.278	18.329	18.363	18.386	18.436	18.535	18.71	18.989	19.392	19.906	20.471	20.994	21.362	21.455	21.194	20.558	19.589	18.394	17.129	15.95	14.954	14.191	13.657	13.303	13.08	12.949	12.89	12.887	12.957	13.15	13.514	14.063	14.798	15.71	16.727	17.708	18.511	19.031	19.222	19.102	18.773	18.398	18.131	18.063	18.196	18.441	18.639	18.631	18.348	17.826	17.208	16.697	16.498	16.746	17.449	18.487	19.652	20.716	21.526	22.026	22.22	22.169	21.976	21.723	21.402	20.991	20.506	19.986	19.484	19.072	18.831	18.782	18.876	19.042	19.195	19.246	19.128	18.862	18.516	18.171	17.909	17.791	17.853	18.103	18.508	19.032	19.63	20.293	21.036	21.848	22.676	23.466	24.167	24.699	24.992	25.02	24.793	24.323	23.611	22.676	21.552	20.288	19.004	17.885	17.109	16.788	16.966	17.595	18.486	19.398	20.109	20.485	20.521	20.304	19.975	19.659	19.427	19.298	19.224	19.098	18.847	18.487	18.076	17.684	17.421	17.409	17.709	18.318	19.164	20.142	21.076	21.773	22.099	21.974	21.363	20.315	19.001	17.634	16.414	15.503	14.999	14.918	15.191	15.689	16.272	16.823	17.295	17.627	18.037	18.404	18.69	18.856	18.871	18.768	18.624	18.549	18.651	18.953	19.388	19.852	20.224	20.4	20.355	20.159	19.93	19.765	19.699	19.7	19.693	19.573	19.283	18.843	18.32	17.822	17.465	17.324	17.413	17.7	18.122	18.599	19.053	19.42	19.668	19.808	19.871	19.915	19.994	20.135	20.359	20.67	21.032	21.396	21.73	22.002	22.167	22.187	22.02	21.655	21.099	20.384	19.596	18.833	18.178	17.705	17.438	17.348	17.363	17.402	17.375	17.209	16.864	16.332	15.645	14.865	14.075	13.378	12.843	12.509	12.395	12.485	12.732	13.089	13.533	14.052	14.63	15.241	15.851	16.403	16.814	17.002	16.925	16.577	16.021	15.391	14.853	14.566	14.643	15.131	15.996	17.123	18.344	19.483	20.377	20.897	20.993	20.667	19.966	19.008	17.938	16.88	15.933	15.166	14.606	14.214	13.911	13.6	13.219	12.723	12.114	11.462	10.858	10.398	10.183	10.269	10.642	11.233	11.942	12.653	13.267	13.715	13.988	14.13	14.218	14.346	14.6	14.994	15.489	16.016	16.48	16.788	16.909	16.89	16.81	16.746	16.751	16.864	17.072	17.331	17.596	17.829	17.992	18.078	18.114	18.133	18.166	18.252	18.42	18.667	18.96	19.242	19.464	19.596	19.655	19.704	19.799	19.987	20.314	20.794	21.382	22.012	22.623	23.157	23.548	23.754	23.777	23.66	23.449	23.2	22.975	22.797	22.651	22.517	22.365	22.161	21.895	21.591	21.279	20.977	20.677	20.373	20.085	19.855	19.746	19.807	20.039	20.409	20.856	21.273	21.563	21.697	21.71	21.656	21.6	21.589	21.642	21.718	21.758	21.722	21.59	21.35	21.012	20.612	20.172	19.694	19.2	18.739	18.362	18.11	18.023	18.144	18.475	18.961	19.501	19.964	20.235	20.258	20.028	19.577	18.998	18.429	17.98	17.688	17.527	17.428	17.284	16.971	16.444	15.748	14.981	14.302	13.892	13.869	14.223	14.858	15.648	16.471	17.247	17.966	18.701	19.536	20.482	21.473	22.279	22.837	23.091	23.065	22.849	22.557	22.275	22.015	21.727	21.351	20.829	20.147	19.336	18.452	17.553	16.635	15.685	14.714	13.789	13.027	12.592	12.624	13.169	14.155	15.415	16.721	17.851	18.655	19.099	19.239	19.167	18.968	18.702	18.373	17.945	17.393	16.724	15.981	15.263	14.669	14.261	14.049	13.998	14.072	14.228	14.418	14.641	14.914	15.24	15.596	15.95	16.267	16.53	16.789	17.135	17.664	18.433	19.44	20.616	21.819	22.865	23.6	23.915	23.761	23.165	22.216	21.027	19.735	18.498	17.433	16.624	16.113	15.905	15.968	16.224	16.61	17.098	17.687	18.389	19.219	20.154	21.109	21.97	22.612	22.931	22.884	22.516	21.962	21.394	20.952	20.726	20.719	20.855	21.027	21.134	21.105	20.912	20.601	20.234	19.868	19.534	19.234	18.956	18.664	18.313	17.894	17.444	17.02	16.695	16.536	16.559	16.721	16.938	17.109	17.156	17.039	16.777	16.442	16.108	15.819	15.602	15.459	15.371	15.316	15.279	15.236	15.183	15.147	15.148	15.201	15.324	15.53	15.804	16.084	16.307	16.417	16.361	16.102	15.636	14.978	14.162	13.252	12.342	11.527	10.882	10.46	10.289	10.361	10.626	11.039	11.563	12.156	12.782	13.387	13.903	14.272	14.483	14.563	14.561	14.549	14.613	14.821	15.169	15.589	16.005	16.319	16.44	16.317	15.959	15.401	14.707	13.977	13.309	12.784	12.459	12.362	12.481	12.744	13.064	13.375	13.648	13.888	14.113	14.33	14.518	14.637	14.648	14.519	14.265	13.965	13.741	13.688	13.82	14.107	14.469	14.797	15.001	15.046	14.924	14.634	14.184	13.584	12.853	12.027	11.186	10.457	9.955	9.735	9.818	10.161	10.692	11.339	12.055	12.795	13.528	14.208	14.735	14.982	14.854	14.342	13.533	12.562	11.608	10.859	10.432	10.349	10.577	11.027	11.568	12.087	12.52	12.834	13.023	13.109	13.158	13.245	13.405	13.65	13.973	14.341	14.696	14.978	15.055	14.953	14.745	14.495	14.285	14.2	14.297	14.576	15.004	15.526	16.072	16.557	16.919	17.156	17.281	17.283	17.137	16.826	16.31	15.567	14.638	13.632	12.687	11.913	11.392	11.136	11.059	11.039	11.001	10.946	10.925	11.017	11.3	11.8	12.469	13.19	13.814	14.215	14.327	14.16	13.746	13.126	12.362	11.526	10.667	9.824	9.064	8.455	8.042	7.862	7.944	8.292	8.863	9.607	10.476	11.39	12.248	12.982	13.589	14.1	14.567	15.085	15.741	16.571	17.533	18.512	19.352	19.897	20.037	19.714	18.919	17.726	16.295	14.821	13.493	12.486	11.951	11.936	12.394	13.214	14.229	15.252	16.123	16.784	17.256	17.597	17.914	18.338	18.938	19.671	20.405	20.971	21.183	20.884	19.994	18.534	16.616	14.409	12.126	9.955	8.057	6.583	5.651	5.304	5.516	6.225	7.312	8.613	9.99	11.341	12.598	13.719	14.708	15.59	16.35	16.949	17.366	17.602	17.646	17.492	17.182	16.762	16.279	15.765	15.243	14.746	14.307	13.971	13.756	13.642	13.614	13.682	13.869	14.202	14.733	15.51	16.518	17.678	18.868	19.927	20.672	20.972	20.804	20.202	19.215	17.946	16.552	15.162	13.842	12.651	11.644	10.846	10.254	9.879	9.752	9.905	10.351	11.076	12.002	13.026	14.077	15.112	16.092	16.991	17.815	18.551	19.162	19.612	19.873	19.911	19.718	19.346	18.89	18.422	18.018	17.783	17.781	17.96	18.214	18.45	18.583	18.558	18.387	18.16	18.009	18.05	18.372	18.987	19.825	20.769	21.682	22.392	22.724	22.577	21.939	20.85	19.42	17.81	16.177	14.636	13.296	12.277	11.619	11.304	11.328	11.695	12.322	13.066	13.83	14.56	15.202	15.72	16.128	16.477	16.803	17.138	17.523	17.955	18.406	18.848	19.226	19.427	19.333	18.865	17.981	16.727	15.25	13.756	12.445	11.481	10.986	10.97	11.307	11.868	12.588	13.377	14.072	14.547	14.742	14.609	14.143	13.439	12.696	12.055	11.771	11.896	12.428	13.256	14.234	15.248	16.21	17.048	17.758	18.383	18.945	19.41	19.709	19.799	19.662	19.317	18.831	18.274	17.716	17.259	17	16.941	17.012	17.169	17.372	17.539	17.568	17.424	17.145	16.791	16.452	16.234	16.194	16.334	16.645	17.112	17.667	18.232	18.782	19.309	19.767	20.074	20.159	19.98	19.537	18.888	18.107	17.278	16.53	16.012	15.784	15.778	15.908	16.104	16.264	16.271	16.074	15.721	15.284	14.853	14.565	14.523	14.755	15.246	15.977	16.852	17.678	18.305	18.684	18.824	18.756	18.552	18.295	18.016	17.684	17.235	16.588	15.746	14.867	14.153	13.715	13.597	13.823	14.323	14.937	15.523	16.029	16.438	16.744	17.01	17.3	17.602	17.866	18.09	18.241	18.206	17.898	17.355	16.699	16.058	15.542	15.228	15.125	15.149	15.17	15.027	14.616	13.956	13.153	12.273	11.588	10.814	10.176	9.775	9.657	9.824	10.262	10.926	11.718	12.542	13.33	14.046	14.674	15.197	15.589	15.817	15.877	15.775	15.545	15.242	14.966	14.833	14.906	15.179	15.598	16.051	16.388	16.499	16.365	16.042	15.63	15.286	15.174	15.369	15.822	16.433	17.093	17.666	18.042	18.191	18.153	17.994	17.784	17.567	17.343	17.093	16.791	16.415	15.952	15.419	14.875	14.368	13.915	13.531	13.217	12.953	12.742	12.625	12.648	12.826	13.158	13.618	14.132	14.568	14.805	14.8	14.573	14.198	13.8	13.522	13.464	13.64	13.998	14.429	14.828	15.115	15.254	15.269	15.216	15.179	15.252	15.489	15.922	16.558	17.359	18.261	19.189	20.041	20.672	20.945	20.776	20.153	19.128	17.831	16.478	15.319	14.548	14.27	14.504	15.163	16.082	17.085	18.03	18.834	19.496	20.067	20.621	21.209	21.846	22.524	23.195	23.783	24.212	24.418	24.335	23.932	23.217	22.25	21.15	20.112	19.367	19.096	19.364	20.118	21.212	22.406	23.442	24.131	24.389	24.233	23.75	23.075	22.336	21.646	21.026	20.669	20.48	20.449	20.525	20.641	20.735	20.781	20.814	20.909	21.133	21.544	22.154	22.875	23.519	23.899	23.933	23.647	23.129	22.534	22.024	21.649	21.338	20.971	20.444	19.676	18.675	17.594	16.668	16.09	15.961	16.312	17.068	18.039	18.991	19.729	20.149	20.251	20.112	19.851	19.582	19.402	19.352	19.4	19.468	19.499	19.484	19.42	19.335	19.311	19.419	19.688	20.122	20.708	21.375	21.992	22.438	22.634	22.517	22.05	21.298	20.429	19.621	19.01	18.682	18.642	18.801	19.028	19.208	19.276	19.25	19.223	19.286	19.472	19.76	20.108	20.447	20.712	20.896	21.028	21.135	21.242	21.389	21.596	21.831	22.044	22.197	22.226	22.035	21.572	20.9	20.142	19.424	18.854	18.489	18.312	18.246	18.213	18.192	18.227	18.42	18.856	19.543	20.389	21.252	21.988	22.474	22.666	22.613	22.396	22.096	21.782	21.498	21.246	21.017	20.836	20.748	20.77	20.894	21.136	21.495	21.921	22.332	22.653	22.816	22.756	22.44	21.888	21.17	20.393	19.698	19.215	19.024	19.161	19.611	20.293	21.088	21.898	22.65	23.293	23.817	24.23	24.518	24.635	24.545	24.249	23.78	23.197	22.599	22.106	21.792	21.657	21.673	21.79	21.945	22.072	22.106	21.996	21.697	21.169	20.414	19.475	18.442	17.461	16.709	16.331	16.412	16.946	17.831	18.9	19.977	20.925	21.648	22.102	22.3	22.258	21.951	21.339	20.445	19.34	18.129	16.964	16.005	15.338	14.954	14.78	14.717	14.683	14.666	14.739	15.001	15.515	16.286	17.251	18.272	19.177	19.843	20.208	20.287	20.18	20.019	19.921	19.956	20.146	20.451	20.767	20.949	20.868	20.436	19.609	18.426	17.019	15.591	14.379	13.602	13.415	13.877	14.947	16.497	18.335	20.237	21.979	23.387	24.363	24.878	24.986	24.805	24.475	24.134	23.89	23.798	23.84	23.951	24.042	24.017	23.802	23.378	22.811	22.213	21.718	21.46	21.539	21.976	22.719	23.666	24.676	25.598	26.315	26.768	26.981	27.103	27.12	27.117	27.153	27.22	27.266	27.199	26.929	26.406	25.63	24.66	23.63	22.744	22.178	21.991	22.145	22.557	23.1	23.597	23.924	24.064	24.056	23.981	23.942	24.04	24.302	24.669	25.068	25.423	25.637	25.63	25.419	25.092	24.728	24.386	24.113	23.947	23.898	23.965	24.127	24.358	24.645	24.975	25.289	25.509	25.605	25.613	25.563	25.487	25.449	25.461	25.462	25.393	25.248	25.043	24.802	24.591	24.494	24.52	24.577	24.583	24.517	24.378	24.209	24.102	24.159	24.457	24.993	25.7	26.448	27.101	27.558	27.759	27.692	27.406	27.017	26.642	26.349	26.168	26.095	26.074	26.035	25.956	25.841	25.689	25.53	25.424	25.415	25.481	25.578	25.706	25.871	26.064	26.289	26.577	26.945	27.374	27.818	28.208	28.484	28.628	28.663	28.624	28.55	28.489	28.464	28.435	28.345	28.161	27.856	27.42	26.888	26.327	25.791	25.326	24.982	24.789	24.698	24.611	24.462	24.232	23.916	23.552	23.222	23.011	22.958	23.044	23.211	23.379	23.473	23.445	23.291	23.029	22.701	22.383	22.143	22.033	22.11	22.41	22.924	23.625	24.475	25.399	26.298	27.104	27.783	28.314	28.692	28.958	29.177	29.384	29.575	29.743	29.869	29.937	29.959	29.977	30.054	30.24	30.561	31.004	31.502	31.945	32.223	32.261	32.018	31.497	30.737	29.794	28.722	27.569	26.392	25.243	24.194	23.361	22.868	22.8	23.172	23.961	25.067	26.314	27.517	28.519	29.205	29.515	29.45	29.063	28.437	27.694	26.966	26.376	25.987	25.816	25.822	25.908	25.955	25.882	25.666	25.349	25.017	24.753	24.585	24.498	24.441	24.35	24.178	23.914	23.61	23.369	23.295	23.465	23.923	24.658	25.592	26.602	27.557	28.335	28.855	29.093	29.077	28.858	28.487	28.021	27.492	26.912	26.296	25.678	25.086	24.544	24.067	23.65	23.281	22.962	22.733	22.658	22.798	23.201	23.897	24.852	25.97	27.119	28.166	28.997	29.532	29.752	29.682	29.371	28.869	28.218	27.519	26.797	25.993	25.103	24.148	23.155	22.188	21.316	20.613	20.133	19.892	19.852	19.959	20.176	20.458	20.722	20.885	20.924	20.842	20.633	20.332	20.024	19.774	19.605	19.533	19.548	19.586	19.565	19.463	19.306	19.127	18.955	18.856	18.883	19.021	19.209	19.384	19.509	19.603	19.74	20.014	20.513	21.315	22.441	23.81	25.25	26.583	27.67	28.384	28.646	28.477	27.954	27.175	26.269	25.382	24.601	23.93	23.335	22.781	22.231	21.669	21.177	20.932	21.086	21.706	22.766	24.146	25.662	27.124	28.381	29.35	30.023	30.439	30.624	30.583	30.329	29.916	29.395	28.783	28.084	27.296	26.39	25.352	24.236	23.163	22.252	21.612	21.35	21.524	22.12	23.096	24.438	26.091	27.904	29.67	31.179	32.251	32.782	32.79	32.39	31.735	30.957	30.119	29.213	28.204	27.123	26.087	25.252	24.774	24.749	25.134	25.766	26.436	26.971	27.267	27.325	27.26	27.224	27.307	27.507	27.795	28.123	28.433	28.71	29.019	29.437	29.989	30.613	31.166	31.442	31.267	30.589	29.473	28.092	26.692	25.52	24.712	24.255	24.047	23.93	23.753	23.446	23.063	22.741	22.646	22.935	23.687	24.845	26.208	27.518	28.549	29.13	29.183	28.749	27.96	26.98	25.954	24.993	24.169	23.498	22.979	22.599	22.321	22.096	21.895	21.706	21.523	21.378	21.33	21.429	21.719	22.224	22.93	23.77	24.665	25.545	26.345	26.985	27.405	27.6	27.588	27.381	27.013	26.543	26.041	25.582	25.225	25.008	24.932	24.978	25.119	25.318	25.534	25.737	25.941	26.172	26.471	26.897	27.497	28.297	29.255	30.263	31.147	31.706	31.781	31.309	30.313	28.892	27.222	25.507	23.914	22.566	21.557	20.947	20.758	20.97	21.541	22.398	23.446	24.591	25.756	26.869	27.865	28.724	29.448	30.034	30.488	30.819	31.01	31.031	30.857	30.468	29.861	29.075	28.199	27.331	26.543	25.881	25.389	25.078	24.943	24.991	25.234	25.667	26.273	27.015	27.853	28.74	29.64	30.472	31.327	32.149	32.897	33.516	33.93	34.08	33.933	33.479	32.747	31.788	30.661	29.452	28.29	27.291	26.503	25.936	25.597	25.475	25.525	25.723	26.11	26.739	27.625	28.78	30.184	31.738	33.292	34.708	35.872	36.668	37.028	36.962	36.551	35.889	35.071	34.205	33.368	32.582	31.831	31.061	30.211	29.277	28.312	27.391	26.611	26.103	25.974	26.264	26.914	27.821	28.846	29.813	30.594	31.147	31.48	31.616	31.603	31.482	31.214	30.712	29.912	28.83	27.553	26.214	24.986	24.031	23.429	23.179	23.21	23.41	23.683	23.994	24.346	24.754	25.256	25.896	26.682	27.566	28.461	29.266	29.859	30.131	30.044	29.629	28.953	28.122	27.278	26.514	25.844	25.255	24.75	24.348	24.054	23.875	23.835	23.917	24.086	24.33	24.665	25.121	25.755	26.609	27.636	28.691	29.594	30.165	30.258	29.813	28.901	27.682	26.348	25.097	24.097	23.423	23.047	22.896	22.874	22.854	22.757	22.586	22.436	22.447	22.752	23.45	24.547	25.946	27.476	28.92	30.057	30.712	30.796	30.299	29.27	27.833	26.17	24.468	22.867	21.488	20.437	19.784	19.6	19.958	20.874	22.275	24.011	25.892	27.703	29.244	30.419	31.246	31.797	32.113	32.187	31.965	31.352	30.288	28.787	26.942	24.896	22.822	20.861	19.073	17.486	16.158	15.19	14.687	14.725	15.331	16.409	17.748	19.115	20.317	21.246	21.903	22.398	22.855	23.322	23.755	24.062	24.133	23.868	23.235	22.303	21.201	20.076	19.05	18.193	17.537	17.101	16.908	16.954	17.208	17.64	18.228	18.936	19.708	20.496	21.273	21.997	22.645	23.239	23.816	24.404	25.035	25.727	26.416	26.977	27.282	27.233	26.774	25.903	24.701	23.307	21.868	20.526	19.389	18.52	17.965	17.763	17.925	18.422	19.21	20.246	21.478	22.825	24.211	25.564	26.793	27.785	28.449	28.721	28.554	27.955	27.001	25.796	24.447	23.066	21.78	20.699	19.869	19.293	18.952	18.8	18.774	18.83	18.939	19.117	19.427	19.955	20.757	21.856	23.466	25.318	27.336	29.313	30.988	32.137	32.601	32.292	31.212	29.46	27.215	24.7	22.147	19.745	17.609	15.805	14.394	13.427	12.932	12.952	13.564	14.792	16.566	18.755	21.207	23.744	26.194	28.423	30.347	31.908	33.059	33.782	34.079	33.923	33.295	32.24	30.846	29.22	27.473	25.728	24.083	22.589	21.266	20.117	19.161	18.461	18.141	18.312	19.034	20.323	22.112	24.243	26.5	28.682	30.64	32.258	33.471	34.256	34.596	34.468	33.867	32.836	31.425	29.709	27.818	25.895	24.062	22.399	20.968	19.834	19.064	18.73	18.898	19.598	20.798	22.428	24.358	26.394	28.366	30.155	31.679	32.876	33.699	34.122	34.109	33.624	32.67	31.293	29.562	27.574	25.479	23.419	21.48	19.738	18.264	17.106	16.281	15.805	15.702	15.986	16.651	17.689	19.07	20.726	22.567	24.496	26.366	28.022	29.381	30.416	31.126	31.518	31.618	31.419	30.878	29.97	28.697	27.096	25.232	23.234	21.259	19.433	17.867	16.679	15.964	15.757	16.037	16.747	17.804	19.117	20.613	22.241	23.966	25.742	27.515	29.182	30.606	31.682	32.365	32.675	32.643	32.304	31.695	30.819	29.668	28.271	26.706	25.08	23.526	22.187	21.151	20.437	20.056	20.024	20.356	21.06	22.142	23.581	25.294	27.139	28.948	30.547	31.791	32.611	32.997	32.951	32.519	31.815	30.969	30.097	29.3	28.647	28.159	27.786	27.444	27.05	26.539	25.889	25.183	24.584	24.264	24.376	25.025	26.202	27.76	29.445	30.985	32.138	32.739	32.731	32.16	31.148	29.85	28.45	27.091	25.854	24.805	23.98	23.359	22.883	22.519	22.276	22.188	22.314	22.723	23.431	24.371	25.441	26.539	27.547	28.362	28.95	29.314	29.449	29.315	28.885	28.163	27.201	26.112	25.051	24.168	23.568	23.311	23.372	23.622	23.917	24.134	24.18	24.007	23.652	23.243	22.936	22.877	23.171	23.848	24.835	25.978	27.125	28.108	28.766	29.005	28.829	28.307	27.547	26.69	25.904	25.334	25.071	25.123	25.415	25.815	26.182	26.41	26.426	26.231	25.923	25.929	26.091	26.531	27.283	28.286	29.435	30.594	31.624	32.408	32.879	33.037	32.932	32.64	32.238	31.771	31.256	30.713	30.145	29.544	28.903	28.246	27.601	26.997	26.454	26.006	25.68	25.475	25.375	25.376	25.46	25.614	25.845	26.156	26.515	26.87	27.186	27.443	27.633	27.768	27.881	27.999	28.119	28.214	28.236	28.109	27.801	27.344	26.792	26.218	25.739	25.476	25.493	25.807	26.384	27.143	27.964	28.721	29.332	29.765	30.038	30.237	30.474	30.832	31.344	32.015	32.81	33.627	34.327	34.743	34.727	34.183	33.088	31.528	29.675	27.779	26.126	24.971	24.464	24.633	25.398	26.567	27.873	29.06	29.933	30.388	30.398	30.032	29.42	28.683	27.93	27.249	26.671	26.151	25.611	24.986	24.225	23.318	22.328	21.4	20.73	20.502	20.844	21.766	23.134	24.74	26.354	27.773	28.877	29.663	30.222	30.666	31.09	31.537	31.991	32.378	32.601	32.592	32.321	31.814	31.168	30.521	29.992	29.663	29.586	29.755	30.117	30.6	31.144	31.739	32.411	33.199	34.139	35.201	36.3	37.328	38.135	38.569	38.537	38.05	37.178	36.044	34.799	33.575	32.439	31.373	30.329	29.267	28.162	27.049	26.028	25.197	24.613	24.305	24.286	24.526	24.977	25.584	26.301	27.09	27.905	28.698	29.398	29.93	30.245	30.308	30.081	29.549	28.752	27.75	26.611	25.433	24.332	23.41	22.731	22.311	22.118	22.067	22.046	21.98	21.836	21.603	21.313	21.032	20.813	20.655	20.513	20.341	20.131	19.925	19.808	19.887	20.225	20.824	21.626	22.503	23.3	23.92	24.365	24.687	24.953	25.245	25.615	26.052	26.503	26.93	27.3	27.579	27.772	27.904	27.971	27.937	27.764	27.439	26.945	26.288	25.514	24.715	23.99	23.424	23.065	22.899	22.869	22.919	22.993	23.045	23.072	23.124	23.235	23.399	23.592	23.783	23.937	24.023	24.043	24.022	23.947	23.801	23.588	23.328	23.051	22.824	22.759	22.961	23.46	24.219	25.136	26.086	26.932	27.575	27.96	28.056	27.885	27.484	26.875	26.223	25.477	24.734	24.017	23.36	22.809	22.434	22.298	22.454	22.919	23.641	24.494	25.309	25.907	26.149	25.993	25.489	24.725	23.818	22.906	22.085	21.402	20.861	20.436	20.092	19.783	19.479	19.198	18.974	18.863	18.95	19.297	19.896	20.676	21.522	22.274	22.781	22.927	22.665	22.033	21.134	20.135	19.222	18.56	18.276	18.442	19.038	19.952	21.045	22.167	23.175	23.956	24.464	24.721	24.775	24.671	24.463	24.197	23.918	23.688	23.586	23.664	23.912	24.296	24.748	25.184	25.526	25.725	25.772	25.67	25.434	25.084	24.64	24.137	23.652	23.261	22.998	22.846	22.759	22.663	22.504	22.304	22.171	22.251	22.649	23.392	24.389	25.451	26.353	26.919	27.063	26.793	26.214	25.484	24.743	24.074	23.524	23.113	22.842	22.707	22.698	22.767	22.836	22.83	22.705	22.438	22.048	21.614	21.242	21.009	20.937	21.008	21.174	21.363	21.522	21.644	21.742	21.841	21.976	22.178	22.45	22.779	23.161	23.594	24.063	24.548	25.033	25.509	25.963	26.382	26.747	27.024	27.18	27.21	27.114	26.881	26.536	26.144	25.756	25.397	25.091	24.862	24.711	24.598	24.474	24.275	23.923	23.371	22.632	21.768	20.858	20.023	19.387	19.028	18.948	19.095	19.387	19.713	19.97	20.102	20.095	19.991	19.891	19.909	20.116	20.534	21.15	21.878	22.565	23.05	23.226	23.059	22.585	21.922	21.249	20.731	20.489	20.594	21.041	21.727	22.509	23.26	23.873	24.276	24.448	24.413	24.224	23.917	23.526	23.082	22.607	22.14	21.723	21.359	21.003	20.606	20.13	19.53	18.809	18.028	17.31	16.76	16.455	16.453	16.759	17.311	18.026	18.834	19.639	20.335	20.863	21.215	21.422	21.542	21.65	21.816	22.073	22.421	22.825	23.209	23.494	23.626	23.578	23.343	22.968	22.566	22.239	22.062	22.075	22.273	22.598	22.957	23.273	23.503	23.602	23.544	23.357	23.09	22.786	22.518	22.396	22.508	22.857	23.358	23.877	24.272	24.447	24.396	24.187	23.935	23.761	23.729	23.841	24.029	24.247	24.454	24.638	24.815	25.001	25.198	25.377	25.488	25.478	25.304	24.966	24.512	24.019	23.547	23.146	22.859	22.702	22.653	22.668	22.72	22.805	22.928	23.11	23.371	23.685	23.986	24.2	24.267	24.158	23.91	23.639	23.474	23.501	23.725	24.092	24.508	24.872	25.137	25.304	25.407	25.499	25.618	25.736	25.763	25.627	25.298	24.802	24.224	23.679	23.274	23.055	23.002	23.069	23.194	23.33	23.493	23.741	24.117	24.629	25.255	25.927	26.542	26.988	27.182	27.103	26.781	26.291	25.717	25.116	24.518	23.948	23.421	22.937	22.509	22.189	22.02	22.006	22.116	22.303	22.535	22.787	23.078	23.453	23.951	24.571	25.275	25.976	26.549	26.902	26.981	26.759	26.247	25.475	24.509	23.444	22.399	21.511	20.88	20.551	20.542	20.832	21.368	22.096	22.998	24.069	25.267	26.517	27.732	28.828	29.715	30.343	30.717	30.873	30.855	30.718	30.518	30.284	30.018	29.738	29.459	29.19	28.931	28.697	28.513	28.391	28.337	28.351	28.413	28.51	28.652	28.827	28.981	29.058	29.025	28.86	28.56	28.169	27.77	27.428	27.156	26.95	26.781	26.611	26.45	26.356	26.408	26.655	27.127	27.809	28.624	29.454	30.192	30.775	31.196	31.498	31.767	32.066	32.436	32.891	33.397	33.846	34.116	34.141	33.89	33.373	32.631	31.748	30.822	29.917	29.098	28.44	28.009	27.846	27.976	28.364	28.892	29.385	29.691	29.706	29.407	28.855	28.195	27.611	27.269	27.287	27.693	28.425	29.366	30.36	31.207	31.701	31.732	31.301	30.493	29.471	28.449	27.644	27.192	27.138	27.467	28.098	28.891	29.716	30.474	31.091	31.526	31.828	32.12	32.55	33.228	34.188	35.384	36.668	37.823	38.639	38.94	38.659	37.858	36.67	35.236	33.706	32.219	30.84	29.57	28.403	27.369	26.517	25.895	25.57	25.594	25.951	26.586	27.435	28.407	29.368	30.184	30.757	31.001	30.868	30.371	29.62	28.79	28.063	27.577	27.376	27.406	27.555	27.683	27.776	27.867	28.039	28.376	28.929	29.7	30.62	31.58	32.453	33.109	33.454	33.446	33.102	32.459	31.584	30.589	29.598	28.711	28.008	27.561	27.396	27.479	27.756	28.154	28.601	29.064	29.551	30.091	30.685	31.306	31.898	32.382	32.675	32.742	32.618	32.379	32.119	31.924	31.797	31.678	31.494	31.185	30.727	30.144	29.519	28.958	28.534	28.248	28.063	27.933	27.795	27.611	27.39	27.169	26.989	26.884	26.891	27.023	27.279	27.662	28.17	28.767	29.356	29.837	30.131	30.208	30.11	29.919	29.71	29.524	29.34	29.062	28.549	27.714	26.6	25.366	24.213	23.353	22.963	23.111	23.756	24.817	26.198	27.804	29.578	31.503	33.536	35.554	37.377	38.812	39.683	39.855	39.301	38.131	36.53	34.711	32.872	31.133	29.559	28.189	27.056	26.163	25.499	25.075	24.914	25.005	25.305	25.819	26.587	27.632	28.983	30.647	32.546	34.527	36.426	38.101	39.413	40.275	40.699	40.759	40.511	39.958	39.076	37.808	36.088	33.913	31.349	28.544	25.742	23.25	21.324	20.109	19.674	20.008	21.004	22.492	24.316	26.381	28.586	30.842	33.084	35.188	36.983	38.321	39.147	39.46	39.305	38.81	38.148	37.454	36.782	36.158	35.613	35.158	34.793	34.501	34.215	33.874	33.457	33.001	32.578	32.319	32.413	33.021	34.172	35.77	37.666	39.648	41.466	42.928	43.895	44.233	43.86	42.822	41.25	39.286	37.126	35.048	33.309	32.039	31.257	30.947	31.046	31.448	32.056	32.763	33.435	33.953	34.223	34.157	33.714	32.999	32.238	31.673	31.482	31.777	32.563	33.681	34.907	36.036	36.861	37.222	37.099	36.603	35.838	34.902	33.983	33.307	32.983	32.971	33.168	33.417	33.494	33.203	32.473	31.365	30.088	28.948	28.227	28.061	28.447	29.285	30.383	31.49	32.417	33.104	33.569	33.88	34.172	34.517	34.863	35.123	35.261	35.222	34.906	34.324	33.638	33.012	32.49	32.081	31.816	31.68	31.619	31.645	31.795	32.082	32.5	33.009	33.48	33.849	33.907	33.615	32.964	31.993	30.797	29.485	28.156	26.916	25.848	24.979	24.357	24.104	24.329	25.019	26.119	27.601	29.372	31.231	32.982	34.551	35.896	36.954	37.705	38.173	38.342	38.184	37.759	37.21	36.69	36.347	36.335	36.716	37.407	38.235	39.023	39.627	40.001	40.197	40.264	40.235	40.171	40.119	40.024	39.79	39.433	39.039	38.624	38.166	37.715	37.34	37.039	36.822	36.782	36.971	37.349	37.839	38.376	38.816	38.975	38.781	38.296	37.629	36.891	36.223	35.751	35.551	35.666	36.083	36.725	37.525	38.431	39.3	39.893	40.05	39.766	39.076	38.029	36.785	35.582	34.533	33.62	32.826	32.107	31.338	30.436	29.486	28.632	27.961	27.557	27.55	27.993	28.776	29.736	30.749	31.723	32.611	33.418	34.151	34.835	35.535	36.285	37.007	37.623	38.167	38.493	38.947	39.266	39.422	39.482	39.507	39.524	39.565	39.681	39.907	40.249	40.671	41.09	41.442	41.709	41.859	41.809	41.526	41.098	40.594	39.975	39.201	38.297	37.304	36.258	35.262	34.467	33.953	33.71	33.69	33.791	33.839	33.687	33.326	32.809	32.165	31.423	30.654	29.948	29.391	29.06	29.005	29.244	29.774	30.522	31.332	32.049	32.642	33.158	33.603	33.962	34.256	34.499	34.664	34.74	34.765	34.763	34.72	34.63	34.499	34.292	33.967	33.585	33.245	32.979	32.748	32.506	32.227	31.9	31.544	31.214	30.967	30.846	30.86	30.962	31.067	31.176	31.388	31.773	32.325	33.008	33.755	34.445	34.954	35.241	35.325	35.261	35.129	35.022	34.966	34.915	34.823	34.685	34.473	34.121	33.603	32.952	32.236	31.532	30.913	30.456	30.224	30.255	30.534	30.973	31.466	31.948	32.347	32.541	32.444	32.054	31.413	30.575	29.629	28.67	27.748	26.9	26.191	25.67	25.344	25.228	25.373	25.798	26.44	27.239	28.172	29.222	30.362	31.544	32.669	33.601	34.201	34.356	33.973	33.037	31.671	30.101	28.551	27.218	26.266	25.773	25.696	25.89	26.164	26.318	26.204	25.79	25.138	24.45	23.75	23.228	23.01	23.132	23.541	24.189	25.059	26.13	27.36	28.718	30.172	31.653	33.058	34.29	35.245	35.817	35.954	35.685	35.085	34.278	33.403	32.584	31.888	31.32	30.826	30.309	29.674	28.887	27.977	26.995	26.032	25.248	24.794	24.73	25.042	25.679	26.523	27.395	28.118	28.583	28.741	28.591	28.197	27.677	27.126	26.611	26.202	25.949	25.868	25.939	26.121	26.366	26.617	26.828	26.97	27.046	27.105	27.209	27.385	27.624	27.921	28.264	28.592	28.829	28.944	28.943	28.844	28.679	28.506	28.367	28.253	28.131	27.961	27.691	27.248	26.608	25.825	24.985	24.183	23.509	23.06	22.886	22.968	23.24	23.61	23.979	24.268	24.44	24.499	24.485	24.492	24.613	24.891	25.345	25.957	26.661	27.35	27.932	28.36	28.603	28.658	28.564	28.384	28.13	27.801	27.429	27.051	26.666	26.259	25.84	25.436	25.079	24.819	24.713	24.794	25.052	25.417	25.756	25.899	25.725	25.2	24.375	23.38	22.369	21.47	20.755	20.253	19.984	19.952	20.137	20.521	21.088	21.774	22.465	23.09	23.64	24.127	24.571	24.991	25.409	25.804	26.109	26.277	26.306	26.215	26.049	25.877	25.726	25.577	25.384	25.084	24.609	23.913	22.986	21.881	20.71	19.643	18.853	18.453	18.494	18.968	19.794	20.8	21.8	22.671	23.324	23.694	23.769	23.637	23.452	23.382	23.602	24.243	25.316	26.711	28.244	29.701	30.88	31.664	32.056	32.144	32.048	31.872	31.69	31.529	31.372	31.18	30.891	30.437	29.795	28.995	28.058	27.024	26.006	25.154	24.578	24.321	24.386	24.726	25.203	25.651	25.951	26.041	25.902	25.598	25.263	25.015	24.922	25.018	25.312	25.775	26.348	26.966	27.581	28.155	28.649	29.012	29.181	29.124	28.84	28.32	27.534	26.503	25.308	24.026	22.717	21.439	20.278	19.315	18.619	18.294	18.441	19.097	20.223	21.748	23.534	25.345	26.921	28.056	28.582	28.357	27.307	25.503	23.13	20.458	17.801	15.454	13.641	12.495	12.023	12.089	12.493	13.078	13.944	14.799	15.553	16.17	16.633	16.931	17.053	16.999	16.791	16.503	16.244	16.123	16.216	16.551	17.079	17.693	18.292	18.807	19.22	19.557	19.871	20.203	20.544	20.839	21.014	21.01	20.812	20.44	19.951	19.415	18.895	18.441	18.056	17.732	17.483	17.336	17.335	17.519	17.921	18.535	19.323	20.206	21.08	21.832	22.352	22.567	22.466	22.087	21.512	20.857	20.248	19.775	19.46	19.275	19.171	19.103	19.015	18.876	18.697	18.508	18.37	18.34	18.459	18.753	19.228	19.845	20.504	21.092	21.5	21.63	21.41	20.836	19.982	18.97	17.95	17.096	16.53	16.273	16.252	16.355	16.448	16.408	16.171	15.76	15.267	14.799	14.447	14.273	14.277	14.403	14.562	14.67	14.694	14.658	14.629	14.687	14.892	15.259	15.737	16.234	16.67	17.003	17.224	17.337	17.362	17.299	17.087	16.637	15.916	14.98	13.939	12.937	12.132	11.649	11.526	11.712	12.116	12.624	13.118	13.529	13.836	14.052	14.218	14.373	14.527	14.637	14.628	14.422	13.958	13.249	12.399	11.564	10.897	10.539	10.579	10.98	11.586	12.207	12.708	13.001	13.049	12.888	12.605	12.27	11.895	11.474	11.009	10.505	10.009	9.624	9.446	9.492	9.699	9.961	10.157	10.217	10.168	10.124	10.245	10.65	11.366	12.283	13.229	14.065	14.711	15.113	15.25	15.151	14.812	14.177	13.203	11.931	10.486	9.039	7.795	6.953	6.624	6.813	7.454	8.417	9.511	10.526	11.321	11.84	12.091	12.128	12.037	11.899	11.765	11.654	11.529	11.341	11.092	10.839	10.625	10.465	10.383	10.401	10.479	10.551	10.592	10.609	10.602	10.573	10.558	10.586	10.634	10.689	10.751	10.789	10.737	10.562	10.277	9.919	9.527	9.166	8.915	8.839	8.956	9.214	9.493	9.679	9.72	9.607	9.368	9.107	8.979	9.086	9.417	9.901	10.458	10.978	11.364	11.607	11.766	11.885	11.988	12.112	12.246	12.31	12.221	11.97	11.602	11.149	10.655	10.184	9.789	9.489	9.285	9.178	9.184	9.361	9.698	10.168	10.874	11.774	12.763	13.707	14.489	15.022	15.255	15.184	14.831	14.23	13.406	12.37	11.149	9.775	8.3	6.834	5.529	4.543	3.984	3.882	4.18	4.754	5.435	6.061	6.538	6.836	6.969	6.971	6.874	6.71	6.513	6.312	6.15	6.09	6.186	6.442	6.831	7.307	7.79	8.193	8.438	8.473	8.264	7.798	7.095	6.219	5.232	4.172	3.055	1.9	0.743	-0.344	-1.256	-1.872	-2.111	-1.972	-1.532	-0.927	-0.286	0.315	0.859	1.376	1.913	2.487	3.053	3.526	3.841	3.977	3.961	3.861	3.79	3.851	4.071	4.42	4.863	5.363	5.875	6.369	6.842	7.303	7.743	8.135	8.453	8.684	8.838	8.936	9.01	9.085	9.167	9.227	9.206	9.043	8.722	8.279	7.799	7.409	7.219	7.256	7.457	7.718	7.918	7.916	7.602	6.983	6.157	5.232	4.303	3.46	2.779	2.286	1.972	1.827	1.837	1.969	2.179	2.418	2.614	2.704	2.661	2.489	2.212	1.888	1.59	1.386	1.333	1.473	1.796	2.237	2.716	3.173	3.547	3.756	3.774	3.647	3.412	3.07	2.63	2.137	1.638	1.18	0.81	0.57	0.456	0.427	0.446	0.482	0.509	0.54	0.612	0.753	0.958	1.202	1.44	1.629	1.77	1.875	1.953	2.024	2.153	2.404	2.78	3.242	3.759	4.271	4.641	4.751	4.585	4.207	3.713	3.223	2.842	2.598	2.419	2.205	1.878	1.385	0.738	0.041	-0.566	-0.97	-1.114	-0.986	-0.615	-0.039	0.698	1.527	2.356	3.117	3.776	4.28	4.58	4.721	4.803	4.873	4.921	4.929	4.847	4.572	4.025	3.236	2.317	1.403	0.647	0.203	0.13	0.376	0.879	1.602	2.496	3.498	4.549	5.576	6.501	7.247	7.735	7.903	7.738	7.295	6.627	5.749	4.728	3.724	2.881	2.266	1.901	1.765	1.723	1.59	1.259	0.741	0.112	-0.495	-0.894	-0.964	-0.764	-0.437	-0.093	0.177	0.291	0.2	-0.09	-0.544	-1.125	-1.85	-2.621	-3.359	-4.012	-4.532	-4.881	-5.036	-4.996	-4.783	-4.428	-3.946	-3.349	-2.69	-2.05	-1.503	-1.107	-0.868	-0.738	-0.622	-0.408	-0.048	0.417	0.902	1.298	1.498	1.431	1.093	0.526	-0.217	-1.11	-2.145	-3.295	-4.524	-5.784	-6.994	-8.065	-8.932	-9.576	-10.007	-10.231	-10.231	-9.998	-9.528	-8.823	-7.936	-6.989	-6.136	-5.499	-5.118	-4.948	-4.868	-4.709	-4.314	-3.617	-2.695	-1.722	-0.915	-0.47	-0.493	-0.975	-1.766	-2.641	-3.391	-3.876	-4.051	-3.972	-3.786	-3.656	-3.674	-3.843	-4.12	-4.43	-4.658	-4.708	-4.567	-4.268	-3.847	-3.337	-2.786	-2.259	-1.827	-1.558	-1.508	-1.692	-2.073	-2.561	-3.029	-3.36	-3.504	-3.474	-3.329	-3.187	-3.171	-3.357	-3.754	-4.331	-5.016	-5.675	-6.155	-6.362	-6.275	-5.906	-5.301	-4.578	-3.869	-3.256	-2.764	-2.383	-2.111	-1.964	-1.956	-2.113	-2.445	-2.926	-3.489	-4.043	-4.49	-4.778	-4.901	-4.879	-4.765	-4.626	-4.485	-4.324	-4.115	-3.836	-3.449	-2.898	-2.169	-1.326	-0.451	0.41	1.169	1.683	1.844	1.613	0.994	0.025	-1.211	-2.581	-3.957	-5.246	-6.379	-7.326	-8.1	-8.732	-9.208	-9.49	-9.515	-9.218	-8.567	-7.589	-6.374	-5.091	-3.973	-3.222	-2.918	-3.031	-3.488	-4.159	-4.84	-5.355	-5.69	-5.918	-6.102	-6.312	-6.618	-7.021	-7.441	-7.787	-8.001	-8.033	-7.849	-7.468	-6.936	-6.271	-5.495	-4.669	-3.89	-3.271	-2.91	-2.839	-3.023	-3.405	-3.911	-4.419	-4.828	-5.144	-5.43	-5.712	-5.969	-6.226	-6.54	-6.923	-7.371	-7.904	-8.519	-9.112	-9.537	-9.693	-9.497	-8.891	-7.921	-6.759	-5.606	-4.615	-3.916	-3.606	-3.703	-4.133	-4.755	-5.407	-5.95	-6.29	-6.355	-6.091	-5.529	-4.807	-4.045	-3.288	-2.575	-1.962	-1.442	-0.954	-0.495	-0.117	0.147	0.26	0.138	-0.287	-0.985	-1.888	-2.969	-4.192	-5.43	-6.55	-7.476	-8.143	-8.482	-8.444	-8.035	-7.36	-6.42	-5.46	-4.631	-4.003	-3.539	-3.137	-2.699	-2.159	-1.503	-0.757	0.014	0.724	1.315	1.752	1.986	1.956	1.6	0.885	-0.185	-1.556	-3.102	-4.646	-6.026	-7.142	-7.909	-8.281	-8.275	-7.942	-7.334	-6.494	-5.485	-4.406	-3.366	-2.464	-1.784	-1.387	-1.29	-1.438	-1.723	-2.031	-2.296	-2.495	-2.653	-2.858	-3.188	-3.654	-4.167	-4.597	-4.823	-4.778	-4.475	-4.012	-3.556	-3.248	-3.143	-3.227	-3.441	-3.703	-3.922	-4.018	-3.946	-3.683	-3.19	-2.455	-1.538	-0.564	0.32	0.948	1.178	0.951	0.336	-0.475	-1.264	-1.855	-2.145	-2.134	-1.943	-1.763	-1.76	-2.007	-2.467	-3.025	-3.539	-3.872	-3.944	-3.762	-3.392	-2.912	-2.385	-1.866	-1.401	-0.99	-0.609	-0.247	0.086	0.405	0.727	1.019	1.201	1.206	0.992	0.503	-0.313	-1.424	-2.719	-4.059	-5.31	-6.335	-7.007	-7.244	-7.027	-6.406	-5.474	-4.345	-3.154	-2.029	-1.058	-0.285	0.288	0.668	0.881	0.962	0.887	0.563	-0.085	-1.072	-2.381	-3.964	-5.674	-7.277	-8.555	-9.384	-9.689	-9.423	-8.621	-7.394	-5.851	-4.08	-2.193	-0.328	1.375	2.786	3.793	4.32	4.344	3.902	3.051	1.878	0.487	-0.991	-2.384	-3.532	-4.328	-4.724	-4.698	-4.319	-3.764	-3.209	-2.721	-2.293	-1.924	-1.592	-1.223	-0.775	-0.294	0.153	0.524	0.765	0.815	0.671	0.377	-0.022	-0.487	-0.957	-1.362	-1.687	-1.956	-2.22	-2.545	-2.981	-3.541	-4.236	-5.054	-5.9	-6.628	-7.16	-7.469	-7.506	-7.226	-6.681	-5.997	-5.249	-4.473	-3.727	-3.053	-2.424	-1.793	-1.141	-0.425	0.425	1.44	2.577	3.767	4.941	5.988	6.739	7.054	6.873	6.233	5.257	4.092	2.872	1.716	0.726	-0.089	-0.798	-1.435	-1.944	-2.262	-2.394	-2.33	-2.03	-1.517	-0.857	-0.063	0.879	1.909	2.927	3.871	4.673	5.224	5.46	5.456	5.341	5.167	4.941	4.656	4.282	3.781	3.146	2.405	1.56	0.851	0.312	0.013	-0.017	0.186	0.555	1.041	1.635	2.363	3.243	4.247	5.31	6.342	7.22	7.808	8.042	7.942	7.578	7.043	6.439	5.865	5.355	4.883	4.431	3.984	3.5	2.943	2.327	1.732	1.254	0.987	1.017	1.405	2.131	3.087	4.128	5.115	5.959	6.606	7.044	7.307	7.436	7.438	7.301	7.034	6.676	6.259	5.812	5.371	4.968	4.623	4.331	4.131	4.104	4.32	4.777	5.411	6.107	6.694	6.978	6.808	6.163	5.144	3.917	2.704	1.746	1.218	1.186	1.612	2.403	3.434	4.554	5.637	6.62	7.476	8.158	8.603	8.772	8.656	8.274	7.658	6.881	6.059	5.303	4.69	4.264	4.045	4.017	4.12	4.254	4.319	4.251	4.006	3.581	3.07	2.609	2.311	2.24	2.424	2.861	3.481	4.183	4.908	5.661	6.409	7.059	7.528	7.767	7.757	7.532	7.196	6.903	6.758	6.755	6.781	6.667	6.258	5.492	4.441	3.273	2.202	1.387	0.856	0.544	0.349	0.142	-0.179	-0.598	-1.001	-1.268	-1.347	-1.205	-0.806	-0.179	0.551	1.285	1.996	2.676	3.316	3.917	4.477	4.942	5.208	5.178	4.814	4.135	3.236	2.269	1.388	0.697	0.247	0.023	-0.018	0.119	0.435	0.912	1.537	2.344	3.332	4.385	5.361	6.187	6.814	7.128	7.041	6.582	5.833	4.863	3.769	2.675	1.685	0.849	0.229	-0.099	-0.115	0.14	0.591	1.138	1.63	1.936	2.008	1.911	1.827	1.963	2.445	3.297	4.47	5.836	7.151	8.141	8.668	8.746	8.409	7.706	6.805	5.917	5.167	4.612	4.291	4.191	4.204	4.239	4.303	4.415	4.556	4.725	4.956	5.221	5.438	5.565	5.627	5.708	5.929	6.361	6.982	7.73	8.536	9.262	9.711	9.786	9.541	9.065	8.403	7.639	6.895	6.201	5.533	4.914	4.405	4.023	3.783	3.758	3.984	4.347	4.681	4.908	5.012	4.985	4.885	4.846	5.002	5.407	5.997	6.606	7.063	7.148	7.071	6.774	6.394	6.076	5.904	5.869	5.895	5.893	5.792	5.533	5.099	4.535	3.958	3.485	3.173	3.057	3.146	3.39	3.685	3.978	4.274	4.59	4.934	5.326	5.768	6.182	6.451	6.514	6.378	6.081	5.673	5.239	4.883	4.674	4.627	4.709	4.877	5.091	5.283	5.411	5.471	5.491	5.488	5.458	5.403	5.348	5.322	5.351	5.495	5.819	6.338	6.979	7.614	8.122	8.403	8.398	8.156	7.835	7.613	7.588	7.778	8.149	8.599	8.969	9.106	8.933	8.459	7.739	6.888	6.071	5.456	5.151	5.193	5.564	6.201	6.976	7.709	8.255	8.556	8.616	8.496	8.33	8.298	8.549	9.121	9.95	10.92	11.874	12.644	13.108	13.253	13.152	12.908	12.623	12.406	12.346	12.455	12.665	12.893	13.039	12.961	12.499	11.599	10.344	8.886	7.409	6.144	5.302	4.973	5.095	5.539	6.166	6.868	7.577	8.271	8.955	9.604	10.132	10.417	10.359	9.94	9.24	8.4	7.602	7.027	6.746	6.68	6.713	6.755	6.708	6.49	6.111	5.686	5.334	5.116	5.104	5.398	6.04	6.98	8.127	9.366	10.537	11.47	12.051	12.242	12.07	11.614	10.991	10.315	9.675	9.103	8.591	8.125	7.726	7.41	7.137	6.847	6.535	6.181	5.714	5.103	4.446	3.885	3.476	3.239	3.22	3.436	3.835	4.385	5.122	6.07	7.184	8.378	9.533	10.479	11.055	11.201	10.983	10.535	10.02	9.59	9.364	9.403	9.717	10.22	10.771	11.291	11.734	11.999	11.976	11.679	11.218	10.65	9.995	9.342	8.797	8.379	8.07	7.905	7.915	8.054	8.293	8.647	9.106	9.595	10.067	10.532	10.981	11.354	11.584	11.641	11.53	11.278	10.895	10.355	9.656	8.852	7.948	6.917	5.841	4.961	4.5	4.545	5.118	6.18	7.532	8.865	9.955	10.687	10.991	10.901	10.613	10.354	10.236	10.298	10.593	11.112	11.724	12.265	12.644	12.863	12.978	13.076	13.22	13.443	13.617	13.776	13.923	14.024	14.062	14.013	13.845	13.535	13.094	12.581	12.064	11.602	11.283	11.208	11.412	11.832	12.347	12.831	13.128	13.084	12.652	11.907	10.975	9.999	9.166	8.658	8.569	8.901	9.617	10.644	11.81	12.87	13.608	13.878	13.617	12.857	11.746	10.525	9.448	8.7	8.348	8.364	8.668	9.124	9.593	9.996	10.337	10.669	11.047	11.538	12.186	12.935	13.621	14.054	14.094	13.653	12.721	11.408	9.926	8.478	7.179	6.084	5.235	4.647	4.306	4.196	4.347	4.779	5.471	6.36	7.384	8.496	9.615	10.644	11.504	12.139	12.498	12.55	12.343	11.995	11.631	11.323	11.094	10.929	10.751	10.444	9.912	9.15	8.236	7.269	6.358	5.637	5.209	5.1	5.265	5.653	6.202	6.797	7.321	7.722	8.023	8.26	8.477	8.747	9.127	9.59	10.022	10.309	10.405	10.3	10.011	9.62	9.259	9.033	8.976	9.077	9.303	9.608	9.922	10.148	10.206	10.045	9.644	9.029	8.319	7.708	7.36	7.368	7.771	8.572	9.673	10.895	12.109	13.275	14.362	15.303	16.06	16.64	17.039	17.22	17.183	16.982	16.67	16.255	15.732	15.091	14.319	13.443	12.554	11.795	11.325	11.269	11.674	12.505	13.659	14.966	16.178	17.07	17.529	17.514	17.008	16.104	15.077	14.234	13.763	13.726	14.088	14.664	15.127	15.163	14.603	13.421	11.692	9.616	7.46	5.456	3.779	2.579	1.967	1.994	2.629	3.772	5.284	7.008	8.77	10.375	11.648	12.519	13.003	13.1	12.821	12.316	11.815	11.461	11.297	11.345	11.568	11.806	11.855	11.601	11.006	10.062	8.855	7.595	6.477	5.604	5.052	4.872	5.039	5.452	6.005	6.646	7.373	8.212	9.145	10.085	10.942	11.645	12.088	12.119	11.695	10.933	9.941	8.772	7.53	6.382	5.436	4.73	4.323	4.265	4.49	4.85	5.281	5.756	6.201	6.594	7.042	7.655	8.432	9.293	10.166	10.985	11.689	12.223	12.556	12.574	12.374	12.109	11.855	11.633	11.427	11.185	10.868	10.463	9.953	9.312	8.566	7.789	7.044	6.366	5.797	5.399	5.2	5.177	5.315	5.597	5.954	6.286	6.531	6.676	6.7	6.588	6.395	6.216	6.12	6.115	6.207	6.39	6.617	6.819	6.97	7.11	7.331	7.714	8.306	9.119	10.108	11.144	12.048	12.666	12.917	12.79	12.321	11.618	10.842	10.11	9.482	9.001	8.7	8.57	8.565	8.65	8.833	9.113	9.451	9.811	10.188	10.57	10.912	11.161	11.285	11.29	11.179	10.959	10.683	10.419	10.171	9.879	9.493	8.983	8.319	7.504	6.613	5.794	5.171	4.792	4.68	4.824	5.159	5.582	6.007	6.398	6.752	7.078	7.384	7.733	8.212	8.859	9.67	10.613	11.618	12.543	13.208	13.516	13.492	13.203	12.723	12.194	11.786	11.562	11.479	11.478	11.519	11.523	11.352	10.912	10.154	9.045	7.607	5.971	4.358	2.999	2.085	1.721	1.903	2.535	3.438	4.416	5.349	6.229	7.078	7.882	8.639	9.392	10.115	10.67	10.962	11.034	10.942	10.689	10.314	9.901	9.472	8.943	8.235	7.347	6.28	5.055	3.795	2.702	1.935	1.595	1.753	2.418	3.489	4.755	5.962	6.906	7.496	7.742	7.707	7.52	7.399	7.522	7.877	8.341	8.873	9.479	10.087	10.664	11.296	12.071	12.939	13.813	14.668	15.434	15.956	16.153	16.066	15.702	15.003	13.997	12.812	11.565	10.317	9.13	8.079	7.252	6.719	6.482	6.489	6.732	7.23	7.891	8.511	8.979	9.283	9.316	8.91	8.025	6.718	5.012	2.978	0.891	-0.927	-2.327	-3.227	-3.509	-3.179	-2.47	-1.594	-0.558	0.681	2.071	3.546	5.06	6.536	7.843	8.863	9.514	9.812	9.905	9.941	9.935	9.86	9.777	9.696	9.503	9.151	8.701	8.141	7.375	6.445	5.5	4.547	3.537	2.625	2.038	1.773	1.713	1.903	2.456	3.339	4.447	5.768	7.316	9.004	10.682	12.075	13.082	13.579	13.581	13.216	12.64	12.039	11.592	11.35	11.238	11.155	11.017	10.709	10.176	9.526	8.893	8.296	7.78	7.518	7.582	7.785	7.92	7.946	7.853	7.577	7.157	6.792	6.656	6.773	7.098	7.541	7.971	8.305	8.58	8.862	9.181	9.546	9.908	10.142	10.126	9.796	9.112	8.095	6.92	5.812	4.832	3.992	3.462	3.411	3.742	4.246	4.865	5.581	6.234	6.664	6.901	7.045	7.117	7.154	7.239	7.371	7.468	7.493	7.438	7.237	6.828	6.227	5.51	4.793	4.194	3.758	3.46	3.328	3.427	3.656	3.824	3.943	4.19	4.591	5.023	5.522	6.238	7.138	8.027	8.807	9.442	9.808	9.82	9.586	9.24	8.823	8.406	8.118	7.972	7.839	7.606	7.25	6.822	6.411	6.073	5.831	5.758	5.984	6.483	7.025	7.467	7.876	8.227	8.289	7.96	7.388	6.704	5.932	5.226	4.843	4.864	5.216	5.885	6.844	7.887	8.795	9.572	10.303	10.908	11.261	11.339	11.183	10.817	10.207	9.304	8.149	6.935	5.852	4.931	4.22	3.97	4.356	5.193	6.181	7.03	7.703	8.091	8.139	7.891	7.466	6.968	6.487	6.091	5.792	5.564	5.388	5.232	5.038	4.812	4.639	4.548	4.518	4.586	4.789	5.018	5.074	4.888	4.525	3.994	3.285	2.497	1.741	0.998	0.226	-0.508	-1.093	-1.441	-1.455	-1.033	-0.184	0.945	2.176	3.348	4.295	4.903	5.141	5.02	4.58	3.921	3.119	2.189	1.221	0.403	-0.145	-0.433	-0.451	-0.145	0.388	0.882	1.16	1.193	0.936	0.365	-0.378	-1.102	-1.731	-2.251	-2.607	-2.776	-2.839	-2.852	-2.796	-2.675	-2.562	-2.514	-2.551	-2.664	-2.771	-2.769	-2.631	-2.359	-1.918	-1.354	-0.856	-0.59	-0.53	-0.601	-0.809	-1.113	-1.366	-1.515	-1.646	-1.789	-1.88	-1.917	-1.932	-1.85	-1.557	-1.086	-0.564	-0.01	0.61	1.261	1.902	2.57	3.221	3.934	4.648	5.271	5.755	6.108	6.374	6.638	6.989	7.466	8.007	8.473	8.754	8.818	8.684	8.387	7.99	7.563	7.111	6.606	6.011	5.308	4.532	3.813	3.313	3.13	3.279	3.734	4.436	5.266	6.091	6.842	7.517	8.141	8.761	9.404	10.054	10.662	11.174	11.529	11.64	11.45	11.002	10.384	9.665	8.893	8.107	7.322	6.535	5.739	4.936	4.156	3.486	3.056	2.969	3.231	3.799	4.633	5.656	6.741	7.771	8.688	9.469	10.13	10.718	11.272	11.794	12.256	12.622	12.815	12.726	12.318	11.698	11.025	10.425	9.996	9.806	9.833	9.988	10.149	10.204	10.096	9.852	9.566	9.325	9.218	9.397	10.011	11.088	12.523	14.123	15.632	16.759	17.292	17.145	16.327	14.948	13.232	11.422	9.654	8.01	6.605	5.557	4.877	4.478	4.268	4.131	3.925	3.527	2.877	1.992	0.97	-0.023	-0.824	-1.328	-1.438	-1.057	-0.165	1.156	2.759	4.457	6.019	7.226	7.94	8.086	7.651	6.763	5.689	4.657	3.802	3.26	3.19	3.617	4.397	5.353	6.33	7.157	7.681	7.851	7.719	7.4	7.043	6.807	6.754	6.858	7.083	7.404	7.76	8.067	8.262	8.283	8.089	7.696	7.147	6.455	5.671	4.931	4.35	3.906	3.566	3.421	3.557	3.918	4.38	4.835	5.127	5.056	4.516	3.567	2.362	1.116	0.107	-0.444	-0.486	-0.07	0.745	1.884	3.231	4.687	6.189	7.685	9.159	10.597	11.938	13.104	14.102	14.977	15.657	15.988	15.934	15.573	14.939	14.059	13.089	12.236	11.606	11.223	11.081	11.078	10.994	10.643	9.955	8.884	7.408	5.649	3.865	2.276	1.021	0.208	-0.099	0.115	0.821	1.913	3.201	4.524	5.815	7.008	7.978	8.712	9.375	10.091	10.822	11.518	12.172	12.714	13.057	13.249	13.416	13.598	13.795	14.069	14.428	14.737	14.876	14.88	14.816	14.652	14.324	13.819	13.158	12.344	11.462	10.596	9.803	9.139	8.666	8.408	8.325	8.363	8.535	8.868	9.303	9.744	10.143	10.483	10.731	10.897	11.065	11.302	11.635	12.107	12.739	13.434	14.039	14.472	14.692	14.598	14.081	13.146	11.911	10.514	9.114	7.899	7.043	6.66	6.792	7.373	8.247	9.257	10.301	11.298	12.184	12.961	13.702	14.47	15.259	16.009	16.599	16.85	16.623	15.885	14.673	13.087	11.339	9.73	8.488	7.695	7.377	7.546	8.128	8.939	9.778	10.474	10.887	10.954	10.716	10.267	9.713	9.172	8.73	8.365	7.967	7.45	6.808	6.084	5.359	4.736	4.287	4.045	4.03	4.228	4.572	5.016	5.596	6.347	7.199	8.039	8.817	9.528	10.138	10.626	11.011	11.288	11.395	11.272	10.883	10.197	9.261	8.269	7.485	7.093	7.187	7.821	8.981	10.506	12.138	13.631	14.796	15.512	15.737	15.485	14.817	13.868	12.816	11.783	10.804	9.898	9.114	8.459	7.904	7.447	7.106	6.882	6.793	6.871	7.085	7.324	7.529	7.726	7.906	8.014	8.086	8.249	8.567	8.976	9.39	9.756	10.016	10.132	10.122	10.019	9.86	9.718	9.649	9.641	9.636	9.634	9.66	9.695	9.695	9.619	9.417	9.055	8.576	8.057	7.53	7.055	6.771	6.748	6.874	7.007	7.127	7.258	7.364	7.444	7.573	7.821	8.147	8.472	8.706	8.731	8.469	7.957	7.295	6.563	5.86	5.346	5.151	5.296	5.73	6.363	7.085	7.812	8.501	9.101	9.57	9.974	10.426	10.91	11.322	11.678	12.087	12.561	13.036	13.504	13.958	14.292	14.381	14.18	13.663	12.803	11.661	10.372	8.995	7.519	6.004	4.574	3.313	2.255	1.447	0.964	0.899	1.332	2.264	3.578	5.125	6.766	8.277	9.354	9.83	9.791	9.394	8.743	8.003	7.381	6.962	6.696	6.549	6.506	6.475	6.385	6.3	6.299	6.336	6.374	6.5	6.79	7.196	7.643	8.11	8.585	9.04	9.41	9.581	9.461	8.973	8.193	7.37	6.739	6.468	6.626	7.161	7.935	8.8	9.619	10.262	10.671	10.915	11.099	11.23	11.256	11.161	10.942	10.569	10.06	9.51	9.005	8.608	8.44	8.614	9.105	9.78	10.524	11.241	11.772	11.975	11.859	11.563	11.219	10.888	10.578	10.239	9.794	9.212	8.512	7.761	7.087	6.641	6.478	6.524	6.675	6.859	7.043	7.246	7.546	8.019	8.676	9.503	10.478	11.5	12.406	13.119	13.667	14.053	14.218	14.154	13.948	13.693	13.441	13.249	13.179	13.239	13.381	13.521	13.551	13.371	12.985	12.503	12.045	11.694	11.522	11.565	11.773	12.013	12.145	12.059	11.713	11.157	10.499	9.813	9.167	8.682	8.44	8.401	8.482	8.676	8.998	9.406	9.84	10.277	10.686	11.007	11.215	11.309	11.266	11.088	10.859	10.661	10.476	10.244	9.955	9.624	9.243	8.802	8.316	7.827	7.377	7.003	6.715	6.521	6.489	6.731	7.279	8.063	8.986	9.944	10.783	11.328	11.492	11.3	10.847	10.295	9.843	9.599	9.539	9.617	9.793	9.946	9.888	9.537	8.955	8.205	7.3	6.288	5.268	4.337	3.593	3.139	3.052	3.354	4.044	5.062	6.253	7.433	8.492	9.397	10.133	10.723	11.234	11.739	12.303	13	13.829	14.659	15.323	15.724	15.788	15.409	14.601	13.601	12.716	12.098	11.765	11.684	11.732	11.721	11.537	11.199	10.798	10.474	10.398	10.666	11.217	11.921	12.693	13.463	14.137	14.657	14.998	15.152	15.142	15.011	14.744	14.299	13.732	13.148	12.538	11.829	11.057	10.338	9.684	9.023	8.375	7.83	7.447	7.307	7.558	8.295	9.484	11.043	12.861	14.704	16.27	17.367	17.956	18.045	17.658	16.894	15.896	14.814	13.786	12.877	12.068	11.375	10.886	10.611	10.421	10.223	10.047	9.88	9.601	9.164	8.639	8.064	7.434	6.83	6.367	6.071	5.955	6.13	6.654	7.426	8.324	9.329	10.41	11.439	12.278	12.853	13.128	13.088	12.731	12.053	11.098	10.026	8.797	7.644	6.702	6.032	5.645	5.487	5.476	5.536	5.601	5.632	5.579	5.354	4.898	4.27	3.583	2.898	2.254	1.732	1.387	1.186	1.077	1.041	1.047	1.063	1.137	1.359	1.722	2.158	2.651	3.186	3.647	3.896	3.932	3.865	3.811	3.859	4.071	4.439	4.895	5.349	5.69	5.825	5.743	5.528	5.26	4.959	4.649	4.377	4.162	3.991	3.846	3.689	3.44	3.044	2.506	1.828	0.989	0.037	-0.902	-1.765	-2.594	-3.387	-4.045	-4.465	-4.587	-4.348	-3.701	-2.662	-1.295	0.313	2.033	3.721	5.293	6.713	7.922	8.841	9.459	9.84	10.071	10.249	10.455	10.714	10.996	11.244	11.365	11.234	10.78	10.068	9.219	8.292	7.312	6.352	5.49	4.741	4.109	3.635	3.356	3.282	3.437	3.839	4.449	5.208	6.097	7.087	8.047	8.821	9.345	9.624	9.674	9.528	9.239	8.836	8.338	7.753	7.069	6.275	5.428	4.633	3.927	3.265	2.635	2.101	1.738	1.616	1.84	2.492	3.568	5.004	6.721	8.562	10.329	11.913	13.305	14.459	15.265	15.661	15.682	15.333	14.581	13.44	12.014	10.443	8.874	7.453	6.279	5.384	4.77	4.395	4.127	3.821	3.416	2.908	2.293	1.579	0.812	0.045	-0.644	-1.123	-1.265	-1.04	-0.442	0.567	1.942	3.471	4.928	6.225	7.331	8.165	8.693	8.987	9.144	9.224	9.29	9.391	9.519	9.629	9.701	9.693	9.521	9.158	8.699	8.271	7.967	7.845	7.932	8.207	8.631	9.159	9.696	10.139	10.5	10.857	11.188	11.408	11.535	11.676	11.827	11.895	11.839	11.643	11.207	10.433	9.311	7.865	6.127	4.239	2.455	0.981	-0.07	-0.58	-0.469	0.184	1.171	2.255	3.244	4.022	4.576	4.94	5.129	5.21	5.305	5.415	5.388	5.125	4.671	4.058	3.25	2.285	1.289	0.34	-0.536	-1.268	-1.796	-2.19	-2.547	-2.87	-3.172	-3.559	-4.074	-4.581	-4.911	-4.995	-4.82	-4.378	-3.704	-2.891	-2.09	-1.502	-1.364	-1.734	-2.511	-3.556	-4.724	-5.873	-6.882	-7.673	-8.196	-8.458	-8.526	-8.464	-8.252	-7.843	-7.255	-6.532	-5.666	-4.644	-3.506	-2.285	-0.982	0.355	1.637	2.808	3.845	4.677	5.222	5.519	5.674	5.716	5.636	5.48	5.312	5.131	4.893	4.569	4.142	3.621	3.077	2.596	2.255	2.159	2.444	3.164	4.258	5.619	7.134	8.659	10.039	11.162	11.945	12.32	12.287	11.932	11.334	10.524	9.585	8.657	7.803	6.978	6.152	5.362	4.642	3.991	3.431	3.008	2.747	2.661	2.755	2.991	3.295	3.618	3.937	4.188	4.297	4.255	4.14	4.052	4.102	4.375	4.903	5.657	6.563	7.481	8.2	8.556	8.542	8.233	7.707	7.073	6.506	6.147	5.997	5.958	5.908	5.714	5.279	4.622	3.866	3.16	2.688	2.653	3.165	4.151	5.416	6.781	8.097	9.235	10.13	10.818	11.4	11.976	12.596	13.219	13.715	13.975	13.932	13.519	12.676	11.446	9.979	8.419	6.85	5.329	3.89	2.511	1.178	-0.048	-1.078	-1.797	-2.006	-1.474	-0.118	1.942	4.519	7.417	10.366	13.055	15.237	16.783	17.629	17.766	17.24	16.142	14.616	12.889	11.199	9.702	8.47	7.544	6.9	6.41	5.905	5.251	4.364	3.238	1.989	0.779	-0.268	-1.023	-1.304	-1.006	-0.209	0.95	2.405	4.086	5.833	7.486	8.971	10.24	11.222	11.88	12.228	12.285	12.105	11.795	11.434	11.005	10.468	9.827	9.088	8.242	7.309	6.351	5.444	4.683	4.165	3.917	3.919	4.22	4.886	5.852	6.958	8.132	9.386	10.666	11.875	12.995	14.036	14.919	15.534	15.822	15.747	15.268	14.453	13.471	12.448	11.434	10.5	9.743	9.187	8.785	8.491	8.282	8.147	8.098	8.123	8.166	8.215	8.336	8.522	8.649	8.65	8.597	8.547	8.47	8.393	8.419	8.589	8.871	9.286	9.853	10.474	11.034	11.509	11.866	11.973	11.738	11.231	10.551	9.727	8.778	7.777	6.81	5.948	5.228	4.626	3.938	3.298	2.732	2.235	1.828	1.568	1.521	1.745	2.236	2.887	3.572	4.263	4.989	5.75	6.527	7.341	8.184	8.977	9.648	10.185	10.586	10.859	11.078	11.318	11.547	11.679	11.703	11.656	11.51	11.205	10.73	10.097	9.266	8.175	6.812	5.232	3.543	1.895	0.432	-0.743	-1.536	-1.856	-1.693	-1.157	-0.399	0.437	1.206	1.796	2.175	2.384	2.491	2.59	2.786	3.091	3.405	3.653	3.824	3.871	3.678	3.187	2.455	1.579	0.667	-0.113	-0.56	-0.532	0.054	1.201	2.811	4.72	6.804	8.985	11.158	13.17	14.886	16.207	17.041	17.333	17.092	16.393	15.363	14.168	12.933	11.671	10.348	8.957	7.492	5.887	4.115	2.289	0.597	-0.818	-1.864	-2.489	-2.715	-2.641	-2.356	-1.927	-1.427	-0.9	-0.33	0.281	0.827	1.186	1.318	1.239	0.959	0.484	-0.162	-0.947	-1.814	-2.663	-3.374	-3.811	-3.804	-3.192	-1.951	-0.2	1.913	4.249	6.639	8.879	10.804	12.289	13.225	13.582	13.433	12.886	12.026	10.972	9.844	8.636	7.219	5.508	3.529	1.327	-1.054	-3.5	-5.834	-7.868	-9.43	-10.364	-10.576	-10.041	-8.77	-6.87	-4.582	-2.207	0.004	1.859	3.212	4.012	4.337	4.352	4.273	4.351	4.754	5.472	6.385	7.376	8.29	8.915	9.143	9.101	9.024	9.085	9.399	10.063	11.061	12.253	13.468	14.577	15.485	16.156	16.653	17.035	17.288	17.372	17.27	16.943	16.313	15.31	13.909	12.121	10.031	7.779	5.478	3.219	1.159	-0.533	-1.839	-2.834	-3.515	-3.804	-3.713	-3.321	-2.664	-1.775	-0.765	0.247	1.226	2.158	2.992	3.708	4.309	4.704	4.741	4.378	3.727	2.971	2.309	1.949	2.057	2.71	3.894	5.494	7.314	9.223	11.188	13.138	14.896	16.349	17.518	18.417	18.99	19.246	19.274	19.078	18.572	17.705	16.45	14.749	12.638	10.352	8.198	6.382	5.071	4.454	4.589	5.318	6.389	7.59	8.775	9.866	10.845	11.69	12.37	12.728	12.675	12.317	11.657	10.755	9.681	8.532	7.417	6.425	5.625	5.042	4.642	4.405	4.392	4.694	5.309	6.157	7.155	8.189	9.107	9.785	10.181	10.267	10.006	9.411	8.546	7.448	6.175	4.907	3.87	3.197	2.939	3.134	3.807	4.895	6.256	7.732	9.151	10.334	11.124	11.406	11.114	10.277	9.025	7.496	5.784	3.981	2.205	0.561	-0.875	-2.025	-2.83	-3.282	-3.381	-3.122	-2.564	-1.841	-1.054	-0.22	0.631	1.436	2.185	2.923	3.647	4.24	4.548	4.435	3.801	2.639	1.061	-0.756	-2.623	-4.329	-5.666	-6.521	-6.871	-6.722	-6.111	-5.154	-4.062	-3.078	-2.419	-2.212	-2.427	-2.916	-3.492	-3.951	-4.084	-3.793	-3.185	-2.487	-1.912	-1.618	-1.727	-2.241	-3.014	-3.842	-4.537	-4.96	-5.074	-4.973	-4.806	-4.636	-4.45	-4.215	-3.852	-3.195	-2.09	-0.507	1.454	3.647	5.919	8.138	10.221	12.106	13.711	14.978	15.861	16.269	16.067	15.209	13.794	12.002	10.043	8.164	6.575	5.374	4.565	4.098	3.851	3.663	3.464	3.296	3.173	3.054	2.96	2.992	3.214	3.609	4.16	4.879	5.752	6.739	7.789	8.835	9.815	10.714	11.536	12.24	12.772	13.131	13.354	13.458	13.463	13.406	13.302	13.143	12.922	12.582	11.97	10.947	9.5	7.674	5.501	3.11	0.809	-1.051	-2.256	-2.695	-2.302	-1.135	0.592	2.604	4.613	6.308	7.437	7.907	7.737	6.997	5.828	4.456	3.077	1.781	0.566	-0.612	-1.802	-3.001	-4.128	-5.114	-5.917	-6.426	-6.534	-6.288	-5.824	-5.168	-4.232	-2.986	-1.45	0.4	2.574	4.966	7.411	9.784	11.959	13.794	15.243	16.363	17.168	17.621	17.741	17.596	17.191	16.468	15.373	13.893	12.06	9.959	7.674	5.267	2.847	0.601	-1.352	-3.009	-4.299	-5.021	-5.039	-4.376	-3.101	-1.301	0.808	2.92	4.813	6.345	7.363	7.79	7.712	7.25	6.439	5.349	4.167	3.063	2.056	1.093	0.119	-0.912	-2.009	-3.108	-4.074	-4.684	-4.644	-3.731	-2.135	0.184	3.194	6.608	10.153	13.567	16.584	18.991	20.643	21.49	21.584	21.056	20.05	18.726	17.299	15.947	14.725	13.617	12.632	11.787	11.07	10.483	10.058	9.806	9.716	9.819	10.183	10.816	11.674	12.749	14.025	15.388	16.677	17.812	18.791	19.63	20.349	20.991	21.608	22.222	22.831	23.387	23.795	23.964	23.851	23.414	22.594	21.395	19.921	18.315	16.74	15.381	14.398	13.871	13.839	14.309	15.195	16.319	17.523	18.731	19.862	20.795	21.467	21.895	22.079	21.965	21.513	20.723	19.616	18.236	16.656	14.944	13.142	11.313	9.542	7.866	6.278	4.815	3.587	2.721	2.349	2.589	3.509	5.103	7.299	9.936	12.755	15.488	17.961	20.051	21.603	22.462	22.557	21.871	20.406	18.245	15.607	12.796	10.139	7.953	6.456	5.692	5.555	5.893	6.506	7.123	7.516	7.629	7.552	7.425	7.399	7.624	8.194	9.117	10.318	11.652	12.948	14.096	15.079	15.877	16.465	16.886	17.252	17.658	18.145	18.729	19.379	19.981	20.413	20.59	20.439	19.915	19.093	18.146	17.18	16.219	15.315	14.59	14.14	13.98	14.107	14.519	15.169	15.964	16.822	17.679	18.489	19.255	20.002	20.694	21.259	21.642	21.807	21.696	21.254	20.48	19.415	18.143	16.818	15.601	14.559	13.716	13.156	12.92	12.912	13.035	13.321	13.806	14.424	15.08	15.748	16.417	17.062	17.697	18.366	19.072	19.783	20.473	21.067	21.419	21.402	20.984	20.191	19.084	17.788	16.48	15.353	14.59	14.302	14.428	14.791	15.24	15.68	15.976	16.017	15.889	15.804	15.873	16.088	16.425	16.83	17.156	17.262	17.136	16.824	16.375	15.877	15.436	15.053	14.647	14.198	13.788	13.503	13.389	13.469	13.72	14.061	14.388	14.597	14.623	14.552	14.626	15.05	15.861	17.047	18.61	20.44	22.299	24.015	25.534	26.79	27.694	28.257	28.529	28.479	28.079	27.399	26.494	25.311	23.828	22.162	20.453	18.751	17.08	15.493	14.051	12.818	11.864	11.239	10.991	11.203	11.89	12.721	13.713	14.875	16.101	17.325	18.55	19.778	20.966	22.044	22.935	23.575	23.928	23.967	23.627	22.852	21.692	20.251	18.627	16.927	15.308	13.914	12.809	12.024	11.577	11.453	11.61	12.036	12.732	13.623	14.603	15.625	16.674	17.677	18.53	19.183	19.622	19.793	19.62	19.065	18.148	16.938	15.552	14.127	12.771	11.586	10.675	10.082	9.769	9.684	9.821	10.175	10.724	11.435	12.246	13.054	13.767	14.366	14.86	15.264	15.668	16.208	16.932	17.757	18.588	19.383	20.112	20.731	21.22	21.585	21.783	21.741	21.389	20.651	19.478	17.935	16.209	14.53	13.131	12.269	12.152	12.847	14.25	16.122	18.144	20.011	21.506	22.523	23.037	23.106	22.9	22.595	22.279	22.005	21.852	21.883	22.06	22.275	22.406	22.325	21.939	21.267	20.438	19.599	18.885	18.414	18.211	18.139	17.992	17.652	17.108	16.411	15.682	15.108	14.873	15.091	15.785	16.865	18.144	19.432	20.567	21.379	21.708	21.499	20.816	19.771	18.483	17.1	15.774	14.629	13.786	13.37	13.422	13.877	14.636	15.603	16.605	17.429	17.985	18.336	18.576	18.767	18.967	19.246	19.619	20.05	20.492	20.877	21.134	21.235	21.182	20.942	20.495	19.925	19.396	19.063	19.049	19.435	20.186	21.163	22.196	23.101	23.69	23.892	23.829	23.684	23.527	23.355	23.179	22.946	22.493	21.679	20.526	19.156	17.722	16.411	15.407	14.823	14.701	15.046	15.776	16.68	17.516	18.117	18.392	18.327	18.022	17.658	17.425	17.47	17.844	18.423	18.98	19.364	19.515	19.346	18.786	17.924	16.963	16.027	15.158	14.437	13.941	13.649	13.511	13.548	13.784	14.214	14.876	15.828	17.008	18.219	19.276	20.051	20.437	20.363	19.865	19.068	18.146	17.277	16.566	16.027	15.684	15.605	15.784	16.094	16.46	16.912	17.427	17.856	18.069	18.024	17.672	17	16.17	15.435	14.98	14.903	15.272	15.993	16.762	17.282	17.455	17.328	16.986	16.573	16.276	16.227	16.46	16.917	17.456	17.941	18.324	18.371	18.208	17.812	17.152	16.279	15.297	14.328	13.506	12.942	12.69	12.737	12.999	13.321	13.562	13.691	13.75	13.774	13.808	13.94	14.245	14.729	15.356	16.07	16.757	17.254	17.424	17.182	16.456	15.239	13.671	11.982	10.362	8.948	7.885	7.296	7.213	7.577	8.302	9.287	10.42	11.605	12.767	13.86	14.89	15.92	16.979	18.01	18.932	19.684	20.212	20.484	20.54	20.458	20.299	20.119	19.958	19.777	19.452	18.894	18.104	17.094	15.871	14.532	13.259	12.209	11.451	10.991	10.795	10.777	10.841	10.939	11.07	11.268	11.618	12.201	13.012	13.94	14.852	15.652	16.277	16.72	17.019	17.219	17.336	17.333	17.104	16.48	15.339	13.721	11.794	9.752	7.821	6.251	5.216	4.737	4.74	5.133	5.818	6.714	7.789	9.031	10.369	11.687	12.885	13.859	14.465	14.605	14.316	13.729	12.979	12.193	11.49	10.953	10.612	10.455	10.43	10.472	10.556	10.726	11.021	11.441	12	12.73	13.6	14.502	15.334	16.011	16.47	16.717	16.848	16.963	17.115	17.354	17.729	18.181	18.549	18.697	18.584	18.183	17.47	16.503	15.412	14.335	13.383	12.636	12.119	11.805	11.682	11.739	11.929	12.187	12.5	12.867	13.243	13.564	13.776	13.832	13.73	13.548	13.396	13.327	13.366	13.563	13.89	14.168	14.207	13.957	13.422	12.561	11.659	10.936	10.451	10.15	10	9.955	9.888	9.691	9.372	8.982	8.565	8.189	7.955	7.977	8.365	9.126	10.077	10.982	11.752	12.379	12.803	13.035	13.28	13.72	14.278	14.776	15.157	15.371	15.299	14.919	14.373	13.775	13.152	12.6	12.297	12.335	12.674	13.274	14.097	14.996	15.742	16.182	16.298	16.184	15.977	15.774	15.637	15.669	15.957	16.437	16.952	17.421	17.836	18.071	17.936	17.408	16.612	15.624	14.508	13.441	12.581	11.901	11.333	10.946	10.81	10.86	11.047	11.439	12.054	12.75	13.376	13.899	14.341	14.706	14.984	15.165	15.286	15.429	15.638	15.88	16.152	16.358	16.682	17.005	17.285	17.491	17.536	17.402	17.223	17.161	17.281	17.589	18.065	18.607	19.051	19.253	19.125	18.669	18.007	17.338	16.848	16.673	16.889	17.438	18.1	18.627	18.844	18.626	17.923	16.862	15.705	14.644	13.765	13.161	12.897	12.886	12.958	13.016	13.016	12.882	12.569	12.149	11.763	11.527	11.556	11.948	12.702	13.71	14.832	15.915	16.802	17.394	17.665	17.609	17.246	16.651	15.898	15.022	14.08	13.215	12.537	12.058	11.782	11.741	11.869	11.987	11.972	11.797	11.458	10.973	10.441	9.998	9.677	9.423	9.184	8.888	8.431	7.773	6.992	6.191	5.435	4.782	4.258	3.85	3.553	3.376	3.311	3.347	3.524	3.887	4.406	5.015	5.717	6.518	7.349	8.13	8.84	9.449	9.887	10.137	10.263	10.304	10.246	10.111	9.947	9.744	9.467	9.155	8.892	8.711	8.597	8.529	8.483	8.408	8.253	7.987	7.574	7.019	6.388	5.748	5.143	4.663	4.442	4.55	4.953	5.592	6.376	7.155	7.813	8.351	8.814	9.202	9.518	9.808	10.036	10.068	9.851	9.482	9.074	8.706	8.468	8.438	8.608	8.891	9.196	9.443	9.561	9.538	9.381	9.064	8.566	7.943	7.311	6.769	6.419	6.345	6.535	6.885	7.297	7.689	7.971	8.119	8.243	8.463	8.751	9.015	9.22	9.33	9.256	8.965	8.569	8.226	8.026	8.025	8.251	8.646	9.1	9.542	9.927	10.198	10.352	10.466	10.627	10.883	11.283	11.842	12.525	13.278	14.022	14.614	14.885	14.782	14.368	13.685	12.78	11.837	11.104	10.715	10.686	11.036	11.749	12.696	13.699	14.637	15.399	15.859	15.976	15.821	15.485	15.037	14.614	14.383	14.414	14.663	15.022	15.367	15.587	15.632	15.488	15.162	14.724	14.326	14.055	13.876	13.787	13.866	14.11	14.366	14.466	14.286	13.679	12.546	10.984	9.233	7.517	6.04	5.011	4.499	4.37	4.445	4.646	4.935	5.258	5.591	5.967	6.429	7.005	7.7	8.472	9.253	10.019	10.732	11.263	11.57	11.643	11.619	11.552	11.492	11.502	11.597	11.723	11.785	11.7	11.423	10.96	10.376	9.75	9.176	8.77	8.614	8.685	8.889	9.142	9.369	9.505	9.543	9.555	9.615	9.76	10.018	10.382	10.753	11.003	11.076	10.983	10.729	10.337	9.892	9.502	9.243	9.157	9.262	9.553	9.985	10.5	11.018	11.436	11.686	11.764	11.698	11.515	11.26	11.007	10.834	10.799	10.953	11.321	11.889	12.627	13.494	14.389	15.178	15.777	16.164	16.315	16.164	15.692	14.96	14.069	13.141	12.316	11.75	11.553	11.769	12.375	13.263	14.256	15.178	15.885	16.24	16.126	15.523	14.528	13.31	12.029	10.83	9.836	9.097	8.613	8.348	8.217	8.153	8.165	8.284	8.487	8.735	9.03	9.394	9.821	10.286	10.788	11.307	11.8	12.24	12.617	12.907	13.08	13.142	13.078	12.803	12.22	11.328	10.206	8.971	7.762	6.747	6.068	5.782	5.857	6.191	6.659	7.197	7.811	8.508	9.248	9.98	10.653	11.178	11.452	11.431	11.144	10.643	10.015	9.381	8.811	8.302	7.855	7.49	7.175	6.829	6.443	6.113	5.936	5.96	6.22	6.722	7.384	8.059	8.61	8.946	9.053	9.021	8.99	9.06	9.262	9.585	9.996	10.426	10.802	11.096	11.304	11.425	11.478	11.469	11.345	11.081	10.746	10.425	10.129	9.85	9.632	9.492	9.33	9.019	8.514	7.819	6.962	6.037	5.187	4.516	4.089	3.954	4.097	4.41	4.785	5.173	5.567	5.961	6.356	6.768	7.193	7.619	8.02	8.299	8.331	8.086	7.626	7.001	6.278	5.65	5.368	5.541	6.121	7.007	8.07	9.108	9.951	10.555	10.932	11.081	11.036	10.857	10.537	10.026	9.344	8.585	7.81	7.013	6.165	5.253	4.308	3.44	2.793	2.484	2.624	3.287	4.393	5.7	6.999	8.207	9.275	10.124	10.736	11.169	11.423	11.452	11.277	10.96	10.52	9.991	9.496	9.149	8.951	8.88	8.969	9.242	9.628	10.045	10.481	10.957	11.486	12.041	12.528	12.831	12.897	12.713	12.248	11.509	10.779	9.989	9.133	8.23	7.313	6.404	5.558	4.897	4.537	4.521	4.808	5.296	5.844	6.318	6.617	6.676	6.49	6.14	5.744	5.383	5.088	4.885	4.815	4.897	5.159	5.651	6.39	7.326	8.379	9.44	10.354	10.99	11.326	11.418	11.319	11.066	10.724	10.368	10.047	9.8	9.684	9.755	10.034	10.496	11.063	11.626	12.099	12.44	12.64	12.705	12.675	12.639	12.684	12.863	13.187	13.607	14.025	14.327	14.428	14.263	13.811	13.129	12.346	11.566	10.812	10.071	9.336	8.572	7.738	6.844	5.971	5.219	4.689	4.473	4.608	5.062	5.768	6.666	7.678	8.723	9.774	10.875	12.077	13.386	14.757	16.089	17.257	18.143	18.673	18.816	18.633	18.253	17.809	17.349	16.845	16.262	15.575	14.761	13.831	12.866	11.973	11.237	10.738	10.519	10.547	10.736	11.012	11.29	11.439	11.326	10.919	10.274	9.471	8.603	7.77	7.047	6.438	5.898	5.35	4.727	4.042	3.402	2.947	2.795	3.04	3.714	4.735	5.906	7	7.821	8.249	8.289	8.076	7.774	7.515	7.419	7.575	7.97	8.479	8.989	9.446	9.781	9.877	9.648	9.083	8.21	7.108	5.934	4.878	4.106	3.73	3.783	4.175	4.747	5.368	5.975	6.538	7.053	7.533	7.964	8.294	8.485	8.526	8.412	8.197	8.028	8.038	8.227	8.52	8.869	9.217	9.457	9.527	9.48	9.398	9.327	9.308	9.371	9.495	9.619	9.709	9.742	9.665	9.437	9.076	8.615	8.068	7.455	6.808	6.161	5.587	5.176	4.966	4.957	5.19	5.698	6.396	7.12	7.765	8.278	8.574	8.579	8.337	7.976	7.608	7.343	7.301	7.519	7.909	8.344	8.725	8.936	8.867	8.534	8.077	7.649	7.357	7.28	7.464	7.897	8.521	9.219	9.844	10.301	10.602	10.779	10.831	10.812	10.855	11.028	11.276	11.547	11.834	12.121	12.392	12.72	13.204	13.864	14.67	15.613	16.633	17.546	18.173	18.448	18.362	17.886	17.043	15.945	14.754	13.629	12.696	12.011	11.59	11.461	11.633	12.026	12.543	13.176	14.101	15.146	16.154	17.045	17.775	18.299	18.558	18.51	18.16	17.547	16.713	15.711	14.6	13.443	12.345	11.418	10.759	10.451	10.571	11.143	12.094	13.268	14.485	15.581	16.42	16.944	17.177	17.186	17.064	16.923	16.857	16.9	17.024	17.196	17.37	17.466	17.39	17.099	16.621	15.983	15.194	14.267	13.211	12.015	10.68	9.231	7.716	6.23	4.911	3.893	3.251	3.004	3.153	3.663	4.452	5.421	6.49	7.575	8.62	9.59	10.432	11.08	11.503	11.727	11.784	11.711	11.589	11.546	11.688	12.052	12.635	13.396	14.251	15.1	15.852	16.431	16.782	16.889	16.784	16.491	16.003	15.315	14.467	13.508	12.491	11.492	10.6	9.895	9.433	9.239	9.292	9.555	10.004	10.59	11.205	11.711	12.013	12.069	11.869	11.456	10.937	10.418	9.971	9.626	9.39	9.239	9.173	9.257	9.561	10.077	10.726	11.418	12.074	12.604	12.949	13.109	13.124	13.034	12.844	12.521	12.019	11.334	10.539	9.742	9.045	8.539	8.297	8.314	8.525	8.866	9.285	9.752	10.267	10.86	11.53	12.221	12.874	13.443	13.843	13.962	13.765	13.336	12.785	12.21	11.72	11.415	11.335	11.441	11.664	11.93	12.182	13.725	13.3	12.926	12.576	12.271	12.051	11.925	11.864	11.824	11.743	11.538	11.146	10.566	9.875	9.204	8.708	8.546	8.84	9.644	10.922	12.554	14.379	16.225	17.943	19.423	20.605	21.472	22.027	22.297	22.326	22.166	21.851	21.404	20.852	20.227	19.562	18.9	18.302	17.835	17.528	17.354	17.262	17.186	17.054	16.81	16.442	15.989	15.536	15.174	14.997	15.099	15.534	16.288	17.283	18.359	19.319	19.973	20.209	20.045	19.623	19.149	18.825	18.769	18.982	19.351	19.708	19.897	19.848	19.586	19.208	18.853	18.661	18.718	19.036	19.554	20.175	20.785	21.282	21.6	21.726	21.692	21.53	21.261	20.912	20.503	20.075	19.713	19.544	19.702	20.26	21.188	22.343	23.483	24.33	24.655	24.346	23.437	22.098	20.582	19.182	18.185	17.822	18.218	19.357	21.086	23.13	25.124	26.707	27.618	27.761	27.2	26.133	24.828	23.559	22.529	21.835	21.472	21.35	21.329	21.269	21.069	20.679	20.098	19.365	18.549	17.736	17.008	16.425	16.037	15.876	15.96	16.277	16.78	17.41	18.097	18.619	18.881	18.828	18.444	17.742	16.778	15.663	14.558	13.631	13.014	12.776	12.919	13.359	13.943	14.523	15.013	15.374	15.591	15.691	15.731	15.752	15.775	15.83	15.955	16.17	16.458	16.79	17.113	17.332	17.352	17.138	16.729	16.215	15.71	15.332	15.18	15.281	15.584	15.99	16.379	16.682	16.894	17.044	17.167	17.288	17.404	17.448	17.337	17.018	16.493	15.828	15.139	14.586	14.302	14.342	14.712	15.375	16.233	17.136	17.964	18.651	19.16	19.494	19.706	19.897	20.178	20.606	21.15	21.682	22.022	22	21.515	20.582	19.356	18.095	17.053	16.399	16.195	16.384	16.832	17.394	17.956	18.443	18.777	18.89	18.742	18.317	17.633	16.776	15.908	15.202	14.77	14.654	14.834	15.234	15.753	16.289	16.769	17.137	17.358	17.405	17.267	16.962	16.562	16.17	15.882	15.769	15.848	16.091	16.436	16.832	17.264	17.742	18.284	18.922	19.66	20.429	21.108	21.573	21.734	21.537	20.996	20.201	19.305	18.471	17.833	17.487	17.454	17.681	18.075	18.531	18.961	19.324	19.623	19.875	20.105	20.331	20.541	20.702	20.78	20.747	20.586	20.296	19.902	19.447	18.956	18.435	17.903	17.398	16.948	16.598	16.402	16.407	16.628	17.022	17.497	17.94	18.242	18.348	18.276	18.108	17.943	17.858	17.885	17.994	18.117	18.173	18.097	17.865	17.49	17.004	16.455	15.894	15.377	14.953	14.648	14.459	14.376	14.379	14.439	14.552	14.751	15.094	15.628	16.354	17.212	18.079	18.799	19.239	19.346	19.158	18.804	18.46	18.283	18.349	18.63	19.015	19.364	19.579	19.639	19.602	19.574	19.66	19.912	20.283	20.656	20.9	20.924	20.696	20.266	19.75	19.28	18.968	18.872	18.997	19.304	19.712	20.109	20.391	20.477	20.329	19.963	19.457	18.927	18.495	18.244	18.204	18.356	18.626	18.911	19.124	19.205	19.139	18.954	18.714	18.508	18.429	18.542	18.869	19.384	19.997	20.577	20.965	21.022	20.679	19.972	19.148	18.192	17.321	16.76	16.649	17.011	17.748	18.695	19.668	20.484	21.001	21.126	20.842	20.222	19.394	18.491	17.663	17.081	16.866	17.049	17.593	18.411	19.375	20.335	21.173	21.831	22.283	22.546	22.701	22.851	23.059	23.346	23.711	24.121	24.499	24.755	24.819	24.658	24.259	23.653	22.903	22.107	21.397	20.901	20.684	20.74	21.005	21.365	21.653	21.707	21.43	20.807	19.891	18.798	17.707	16.779	16.117	15.788	15.828	16.207	16.849	17.677	18.621	19.611	20.558	21.364	21.936	22.185	22.043	21.502	20.606	19.462	18.233	17.079	16.107	15.375	14.893	14.615	14.489	14.507	14.703	15.125	15.809	16.76	17.933	19.212	20.463	21.595	22.535	23.199	23.517	23.465	23.068	22.398	21.579	20.775	20.15	19.803	19.73	19.851	20.027	20.127	20.074	19.856	19.517	19.139	18.801	18.545	18.384	18.314	18.325	18.417	18.613	18.955	19.444	20.034	20.665	21.249	21.681	21.871	21.82	21.599	21.301	21.005	20.752	20.529	20.271	19.905	19.4	18.782	18.144	17.61	17.283	17.198	17.324	17.563	17.788	17.89	17.815	17.574	17.252	16.984	16.934	17.233	17.945	19.069	20.528	22.171	23.793	25.212	26.294	26.966	27.209	27.056	26.57	25.823	24.888	23.86	22.839	21.914	21.143	20.543	20.072	19.666	19.29	18.948	18.695	18.611	18.751	19.111	19.615	20.148	20.609	20.932	21.114	21.212	21.286	21.366	21.439	21.473	21.435	21.311	21.113	20.885	20.677	20.522	20.438	20.421	20.432	20.41	20.289	20.021	19.62	19.168	18.802	18.673	18.891	19.465	20.303	21.231	22.051	22.616	22.841	22.718	22.303	21.685	20.945	20.162	19.436	18.855	18.502	18.418	18.59	18.948	19.368	19.712	19.88	19.827	19.577	19.217	18.872	18.653	18.639	18.85	19.238	19.716	20.18	20.543	20.775	20.899	20.969	21.056	21.219	21.489	21.864	22.302	22.744	23.128	23.395	23.49	23.388	23.09	22.632	22.071	21.482	20.947	20.54	20.309	20.342	20.748	21.174	21.5	21.633	21.536	21.22	20.727	20.129	19.52	18.975	18.528	18.163	17.813	17.403	16.891	16.271	15.57	14.874	14.342	14.121	14.298	14.884	15.835	17.041	18.35	19.637	20.82	21.825	22.585	23.064	23.252	23.15	22.8	22.316	21.85	21.516	21.366	21.386	21.499	21.606	21.612	21.457	21.126	20.65	20.087	19.48	18.867	18.311	17.894	17.681	17.715	18.007	18.527	19.196	19.903	20.564	21.093	21.404	21.451	21.246	20.835	20.288	19.713	19.243	18.982	18.954	19.12	19.394	19.644	19.731	19.549	19.05	18.279	17.371	16.498	15.808	15.41	15.356	15.603	16.055	16.613	17.212	17.805	18.375	18.934	19.486	19.982	20.358	20.577	20.608	20.416	19.993	19.363	18.571	17.675	16.759	15.949	15.389	15.184	15.386	15.973	16.854	17.9	18.965	19.917	20.674	21.222	21.593	21.845	22.04	22.22	22.395	22.528	22.565	22.446	22.095	21.452	20.518	19.362	18.097	16.867	15.839	15.148	14.839	14.854	15.085	15.409	15.719	15.956	16.133	16.312	16.564	16.933	17.412	17.929	18.379	18.658	18.684	18.431	17.929	17.269	16.572	15.963	15.555	15.428	15.605	16.085	16.85	17.835	18.927	19.995	20.912	21.558	21.853	21.803	21.504	21.084	20.654	20.295	20.012	19.744	19.398	18.9	18.226	17.425	16.61	15.917	15.457	15.277	15.344	15.556	15.791	15.973	16.094	16.209	16.407	16.773	17.306	17.908	18.43	18.747	18.793	18.589	18.231	17.847	17.542	17.356	17.269	17.244	17.229	17.177	17.052	16.821	16.452	15.925	15.264	14.559	13.945	13.553	13.473	13.711	14.185	14.748	15.248	15.573	15.684	15.606	15.39	15.094	14.783	14.513	14.322	14.237	14.269	14.403	14.592	14.775	14.919	15.021	15.126	15.337	15.775	16.522	17.583	18.868	20.198	21.347	22.107	22.34	22.015	21.221	20.134	18.959	17.872	16.982	16.307	15.788	15.321	14.808	14.203	13.506	12.761	12.029	11.376	10.867	10.559	10.44	10.632	11.031	11.576	12.164	12.656	12.918	12.863	12.47	11.784	10.896	9.92	8.982	8.218	7.746	7.636	7.912	8.559	9.502	10.585	11.626	12.479	13.047	13.297	13.282	13.12	12.915	12.74	12.652	12.679	12.797	12.969	13.19	13.47	13.797	14.151	14.509	14.844	15.134	15.367	15.539	15.627	15.622	15.512	15.279	14.929	14.525	14.18	13.998	14.069	14.437	15.075	15.87	16.675	17.332	17.685	17.617	17.103	16.206	15.053	13.811	12.688	11.897	11.587	11.805	12.5	13.543	14.746	15.902	16.828	17.399	17.585	17.449	17.113	16.725	16.42	16.297	16.389	16.64	16.946	17.189	17.273	17.148	16.845	16.451	16.073	15.811	15.737	15.864	16.131	16.452	16.767	17.036	17.216	17.27	17.166	16.872	16.37	15.683	14.899	14.164	13.649	13.466	13.629	14.04	14.532	14.935	15.123	15.057	14.797	14.447	14.101	13.834	13.68	13.635	13.689	13.856	14.16	14.607	15.161	15.79	16.459	17.114	17.703	18.2	18.588	18.835	18.91	18.794	18.494	18.031	17.449	16.791	16.1	15.426	14.817	14.317	13.969	13.821	13.91	14.254	14.854	15.697	16.712	17.793	18.814	19.635	20.119	20.162	19.711	18.79	17.485	15.921	14.275	12.741	11.497	10.688	10.408	10.671	11.402	12.445	13.6	14.65	15.384	15.652	15.386	14.63	13.536	12.354	11.39	10.932	11.181	12.179	13.783	15.707	17.609	19.166	20.147	20.445	20.08	19.158	17.821	16.237	14.591	13.061	11.799	10.906	10.419	10.311	10.517	10.971	11.639	12.515	13.613	14.928	16.401	17.895	19.227	20.198	20.651	20.516	19.831	18.716	17.349	15.936	14.651	13.614	12.859	12.342	11.978	11.66	11.32	10.967	10.686	10.613	10.893	11.627	12.833	14.428	16.239	18.046	19.634	20.822	21.504	21.656	21.328	20.622	19.668	18.614	17.583	16.667	15.912	15.317	14.848	14.452	14.091	13.749	13.45	13.261	13.275	13.587	14.266	15.342	16.763	18.316	19.78	21.048	21.943	22.366	22.315	21.882	21.208	20.439	19.665	18.919	18.201	17.473	16.657	15.688	14.573	13.375	12.185	11.147	10.439	10.205	10.506	11.339	12.627	14.213	15.902	17.522	18.935	20.026	20.726	21.048	21.056	20.83	20.46	20.025	19.573	19.126	18.673	18.193	17.683	17.178	16.749	16.452	16.306	16.318	16.489	16.808	17.274	17.915	18.737	19.69	20.675	21.581	22.288	22.708	22.817	22.67	22.335	21.857	21.263	20.578	19.801	18.925	17.982	17.04	16.197	15.554	15.19	15.17	15.53	16.283	17.391	18.746	20.19	21.551	22.65	23.33	23.508	23.196	22.468	21.466	20.367	19.333	18.472	17.842	17.466	17.313	17.313	17.393	17.52	17.662	17.764	17.76	17.602	17.266	16.782	16.233	15.748	15.467	15.492	15.849	16.475	17.237	17.974	18.544	18.834	18.794	18.449	17.866	17.125	16.316	15.52	14.769	14.06	13.386	12.75	12.15	11.618	11.228	11.071	11.2	11.618	12.296	13.176	14.174	15.193	16.137	16.897	17.369	17.476	17.2	16.595	15.788	14.951	14.245	13.778	13.576	13.587	13.705	13.84	13.942	14.014	14.093	14.24	14.513	14.921	15.444	16.05	16.724	17.451	18.204	18.935	19.57	20.009	20.154	19.947	19.421	18.679	17.864	17.116	16.511	16.046	15.647	15.214	14.658	13.934	13.077	12.186	11.399	10.867	10.712	10.992	11.682	12.693	13.872	15.029	15.988	16.636	16.928	16.866	16.51	15.954	15.305	14.664	14.108	13.689	13.417	13.262	13.18	13.131	13.1	13.118	13.251	13.573	14.119	14.884	15.81	16.805	17.79	18.707	19.527	20.242	20.846	21.321	21.61	21.635	21.343	20.734	19.853	18.792	17.683	16.653	15.796	15.171	14.803	14.689	14.81	15.141	15.638	16.245	16.882	17.472	17.972	18.368	18.682	18.959	19.242	19.551	19.851	20.066	20.096	19.869	19.36	18.614	17.729	16.844	16.103	15.604	15.374	15.394	15.606	15.948	16.378	16.89	17.43	18.086	18.67	19.158	19.537	19.813	20.026	20.236	20.474	20.717	20.878	20.825	20.444	19.707	18.665	17.424	16.14	15.002	14.157	13.669	13.54	13.744	14.216	14.858	15.598	16.39	17.174	17.901	18.559	19.152	19.668	20.101	20.476	20.829	21.168	21.465	21.66	21.667	21.407	20.834	19.96	18.867	17.715	16.688	15.932	15.535	15.543	15.932	16.601	17.414	18.243	18.993	19.601	20.068	20.463	20.869	21.329	21.851	22.418	22.956	23.341	23.465	23.281	22.764	21.909	20.745	19.352	17.836	16.326	14.981	13.949	13.341	13.209	13.508	14.096	14.793	15.438	15.91	16.153	16.216	16.224	16.295	16.507	16.901	17.43	17.97	18.388	18.583	18.476	18	17.148	15.987	14.647	13.302	12.166	11.479	11.424	12.062	13.309	14.96	16.736	18.362	19.608	20.337	20.525	20.252	19.665	18.941	18.257	17.777	17.604	17.744	18.129	18.626	19.049	19.22	19.033	18.46	17.524	16.308	14.96	13.647	12.517	11.691	11.279	11.346	11.877	12.795	13.982	15.308	16.661	17.962	19.153	20.18	20.981	21.477	21.581	21.308	20.51	19.288	17.781	16.183	14.678	13.39	12.355	11.541	10.904	10.424	10.101	9.957	10.048	10.444	11.167	12.158	13.331	14.585	15.81	16.894	17.767	18.419	18.862	19.1	19.141	18.999	18.667	18.137	17.438	16.624	15.751	14.86	13.988	13.173	12.437	11.796	11.291	10.995	10.991	11.33	12.007	12.962	14.098	15.282	16.355	17.174	17.656	17.763	17.493	16.883	16.019	15.007	13.954	12.957	12.109	11.463	11.022	10.765	10.669	10.684	10.756	10.864	11.023	11.271	11.655	12.229	13.042	14.103	15.356	16.685	17.933	18.929	19.525	19.624	19.184	18.257	16.96	15.445	13.867	12.365	11.05	9.977	9.159	8.596	8.287	8.229	8.427	8.896	9.63	10.588	11.709	12.932	14.2	15.438	16.562	17.506	18.202	18.591	18.633	18.314	17.653	16.676	15.414	13.914	12.263	10.61	9.016	7.619	6.641	6.171	6.21	6.657	7.367	8.228	9.187	10.218	11.301	12.42	13.57	14.746	15.936	17.136	18.348	19.516	20.534	21.279	21.633	21.5	20.862	19.827	18.588	17.319	16.14	15.123	14.285	13.579	12.934	12.302	11.68	11.112	10.662	10.401	10.397	10.717	11.404	12.449	13.809	15.411	17.145	18.857	20.385	21.593	22.363	22.614	22.358	21.682	20.708	19.569	18.419	17.405	16.599	15.98	15.501	15.13	14.846	14.648	14.572	14.669	14.973	15.466	16.098	16.79	17.475	18.132	18.776	19.429	20.105	20.78	21.377	21.788	21.924	21.738	21.218	20.415	19.442	18.418	17.431	16.556	15.87	15.414	15.184	15.17	15.394	15.871	16.605	17.582	18.775	20.115	21.493	22.767	23.788	24.433	24.652	24.453	23.904	23.123	22.236	21.355	20.558	19.88	19.324	18.872	18.517	18.294	18.253	18.431	18.847	19.512	20.418	21.514	22.734	24.011	25.269	26.391	27.24	27.697	27.713	27.308	26.562	25.611	24.568	23.487	22.347	21.081	19.637	18.037	16.407	14.935	13.8	13.124	12.926	13.135	13.662	14.436	15.415	16.57	17.866	19.241	20.574	21.703	22.503	22.927	22.982	22.716	22.2	21.508	20.688	19.78	18.841	17.949	17.186	16.634	16.364	16.41	16.764	17.378	18.192	19.131	20.13	21.144	22.139	23.106	24.05	24.955	25.765	26.399	26.793	26.899	26.706	26.268	25.697	25.106	24.579	24.164	23.867	23.662	23.525	23.435	23.391	23.396	23.466	23.617	23.871	24.247	24.743	25.345	26.027	26.743	27.439	28.044	28.498	28.758	28.802	28.627	28.269	27.799	27.309	26.881	26.565	26.377	26.3	26.282	26.265	26.222	26.149	26.053	25.936	25.793	25.601	25.319	24.927	24.45	23.951	23.512	23.213	23.105	23.188	23.412	23.695	23.95	24.115	24.155	24.056	23.824	23.497	23.121	22.731	22.364	22.053	21.828	21.714	21.734	21.914	22.265	22.77	23.411	24.141	24.744	25.027	25.127	25.037	24.782	24.406	23.951	23.471	23.032	22.675	22.382	22.117	21.862	21.596	21.274	20.889	20.504	20.206	20.069	20.166	20.544	21.169	21.959	22.84	23.743	24.58	25.273	25.796	26.154	26.341	26.351	26.214	25.984	25.738	25.55	25.463	25.472	25.546	25.618	25.59	25.373	24.936	24.323	23.587	22.79	22.008	21.318	20.766	20.407	20.317	20.534	21.016	21.687	22.46	23.224	23.884	24.439	24.98	25.593	26.306	27.07	27.768	28.244	28.375	28.118	27.511	26.671	25.734	24.79	23.855	22.921	22.012	21.19	20.533	20.143	20.079	20.309	20.718	21.165	21.512	21.659	21.598	21.413	21.216	21.069	20.997	21.04	21.231	21.576	22.073	22.693	23.336	23.831	23.993	23.667	22.813	21.559	20.164	18.946	18.186	18.067	18.62	19.697	21.042	22.376	23.459	24.137	24.372	24.229	23.807	23.231	22.633	22.117	21.743	21.519	21.453	21.54	21.736	21.962	22.147	22.228	22.158	21.911	21.496	20.947	20.315	19.661	19.037	18.477	18.004	17.652	17.441	17.37	17.448	17.684	18.079	18.631	19.337	20.151	20.973	21.698	22.23	22.482	22.401	22.01	21.404	20.718	20.09	19.654	19.502	19.648	20.009	20.45	20.794	20.892	20.661	20.113	19.353	18.542	17.854	17.421	17.289	17.434	17.785	18.273	18.856	19.531	20.31	21.191	22.148	23.134	24.079	24.897	25.516	25.917	26.102	26.085	25.882	25.514	24.981	24.271	23.386	22.35	21.204	20.021	18.899	17.945	17.255	16.888	16.857	17.11	17.555	18.082	18.611	19.125	19.685	20.411	21.413	22.738	24.331	26.026	27.572	28.72	29.304	29.296	28.796	28.001	27.145	26.437	25.993	25.827	25.877	26.022	26.136	26.126	25.975	25.725	25.464	25.304	25.347	25.642	26.175	26.867	27.586	28.181	28.526	28.554	28.266	27.751	27.168	26.689	26.444	26.495	26.806	27.235	27.585	27.676	27.408	26.797	25.975	25.157	24.572	24.252	24.157	24.365	24.768	25.243	25.701	26.093	26.451	26.875	27.441	28.125	28.838	29.485	29.945	30.087	29.839	29.207	28.238	26.993	25.572	24.091	22.634	21.255	20.024	18.997	18.185	17.58	17.206	17.107	17.3	17.77	18.503	19.478	20.646	21.942	23.276	24.552	25.69	26.629	27.306	27.673	27.746	27.599	27.292	26.866	26.352	25.747	25.002	24.076	22.99	21.814	20.643	19.621	18.918	18.62	18.703	19.099	19.716	20.429	21.116	21.7	22.163	22.504	22.741	22.892	22.974	23.019	23.078	23.186	23.325	23.456	23.531	23.494	23.295	22.95	22.546	22.187	21.962	21.919	22.044	22.245	22.425	22.568	22.709	22.898	23.2	23.692	24.395	25.251	26.17	27.069	27.885	28.568	29.106	29.502	29.764	29.907	29.932	29.786	29.381	28.648	27.562	26.148	24.529	22.91	21.512	20.509	19.986	19.936	20.255	20.787	21.407	22.039	22.623	23.108	23.479	23.748	23.915	23.978	23.955	23.876	23.756	23.585	23.347	23.023	22.609	22.126	21.609	21.086	20.59	20.159	19.81	19.539	19.368	19.327	19.444	19.751	20.279	21.03	21.94	22.915	23.85	24.613	25.073	25.186	25.006	24.629	24.169	23.749	23.477	23.413	23.567	23.931	24.477	25.15	25.893	26.645	27.338	27.923	28.393	28.767	29.052	29.252	29.358	29.352	29.218	28.965	28.628	28.254	27.882	27.542	27.235	26.924	26.588	26.274	26.072	26.083	26.408	27.12	28.214	29.583	31.03	32.308	33.166	33.412	32.969	31.898	30.378	28.687	27.133	25.95	25.248	25.023	25.161	25.488	25.83	26.071	26.163	26.126	26.035	25.99	26.066	26.288	26.655	27.139	27.674	28.172	28.547	28.735	28.699	28.435	27.979	27.394	26.748	26.105	25.514	24.996	24.557	24.211	23.973	23.858	23.873	24.021	24.281	24.596	24.901	25.135	25.268	25.334	25.442	25.733	26.307	27.217	28.449	29.9	31.391	32.721	33.739	34.356	34.548	34.353	33.838	33.069	32.108	31.028	29.863	28.947	28.092	27.38	26.873	26.612	26.612	26.865	27.332	27.941	28.629	29.371	30.146	30.901	31.593	32.234	32.846	33.396	33.83	34.108	34.177	33.976	33.488	32.751	31.807	30.694	29.474	28.221	26.977	25.787	24.751	23.984	23.558	23.496	23.791	24.405	25.254	26.227	27.2	28.05	28.706	29.135	29.295	29.157	28.758	28.187	27.519	26.813	26.137	25.537	25.001	24.488	23.981	23.463	22.93	22.435	22.084	21.96	22.09	22.473	23.079	23.818	24.579	25.296	25.973	26.667	27.457	28.404	29.506	30.688	31.825	32.75	33.29	33.348	32.937	32.138	31.045	29.762	28.379	26.932	25.417	23.863	22.339	20.935	19.787	19.071	18.921	19.359	20.313	21.649	23.176	24.693	26.056	27.222	28.228	29.145	30.037	30.906	31.67	32.189	32.3	31.852	30.775	29.139	27.147	25.082	23.249	21.919	21.248	21.225	21.703	22.451	23.216	23.794	24.12	24.265	24.359	24.549	24.981	25.741	26.792	27.996	29.173	30.127	30.671	30.684	30.135	29.073	27.633	26.005	24.372	22.868	21.592	20.624	20.004	19.726	19.77	20.103	20.654	21.327	22.045	22.751	23.409	24.035	24.688	25.407	26.187	27.002	27.809	28.519	29.007	29.159	28.901	28.202	27.089	25.676	24.142	22.709	21.604	20.995	20.951	21.438	22.356	23.554	24.855	26.096	27.168	28.017	28.639	29.077	29.413	29.713	30.003	30.297	30.577	30.773	30.806	30.635	30.255	29.677	28.944	28.145	27.383	26.753	26.341	26.205	26.341	26.701	27.214	27.783	28.314	28.752	29.091	29.318	29.406	29.328	29.049	28.541	27.812	26.911	25.908	24.866	23.851	22.933	22.165	21.599	21.306	21.352	21.728	22.331	22.988	23.508	23.719	23.523	22.931	22.048	21.027	20.026	19.173	18.531	18.118	17.944	17.983	18.17	18.454	18.821	19.276	19.831	20.519	21.374	22.392	23.534	24.751	25.988	27.169	28.228	29.124	29.817	30.238	30.324	30.062	29.465	28.57	27.436	26.145	24.789	23.474	22.308	21.386	20.764	20.835	21.253	21.969	22.898	23.961	25.105	26.279	27.425	28.475	29.336	29.935	30.284	30.421	30.372	30.186	29.951	29.74	29.563	29.421	29.34	29.332	29.371	29.448	29.56	29.675	29.743	29.745	29.682	29.526	29.26	28.932	28.633	28.439	28.405	28.563	28.896	29.337	29.792	30.169	30.411	30.534	30.597	30.625	30.591	30.461	30.208	29.805	29.248	28.619	28.057	27.666	27.512	27.627	27.969	28.419	28.885	29.313	29.664	29.898	30.027	30.113	30.205	30.314	30.44	30.566	30.643	30.589	30.306	29.713	28.802	27.679	26.505	25.44	24.639	24.229	24.237	24.606	25.249	26.089	27.056	28.088	29.156	30.233	31.247	32.127	32.839	33.351	33.608	33.576	33.272	32.713	31.886	30.789	29.476	28.044	26.598	25.267	24.176	23.413	23.023	23.002	23.278	23.744	24.327	24.983	25.666	26.355	27.055	27.755	28.423	29.033	29.577	30.037	30.389	30.63	30.748	30.686	30.371	29.776	28.913	27.802	26.499	25.096	23.71	22.46	21.475	20.875	20.742	21.1	21.901	23.026	24.3	25.542	26.62	27.459	28.023	28.317	28.38	28.252	27.969	27.594	27.196	26.808	26.435	26.065	25.639	25.058	24.282	23.372	22.465	21.728	21.357	21.513	22.25	23.491	25.062	26.732	28.268	29.525	30.466	31.11	31.506	31.715	31.753	31.572	31.11	30.356	29.356	28.207	27.045	25.982	25.04	24.16	23.252	22.241	21.093	19.86	18.702	17.821	17.376	17.472	18.149	19.367	21.011	22.925	24.95	26.939	28.781	30.41	31.767	32.793	33.457	33.745	33.659	33.213	32.463	31.492	30.382	29.203	28.016	26.852	25.713	24.622	23.628	22.789	22.145	21.743	21.619	21.759	22.113	22.634	23.298	24.097	25.031	26.101	27.268	28.421	29.408	30.064	30.26	29.964	29.289	28.441	27.624	26.984	26.557	26.26	25.93	25.432	24.718	23.815	22.815	21.853	21.026	20.357	19.841	19.501	19.371	19.475	19.822	20.398	21.14	21.948	22.721	23.379	23.875	24.204	24.38	24.395	24.132	24.046	23.704	23.094	22.259	21.273	20.251	19.337	18.66	18.309	18.303	18.586	19.068	19.669	20.314	20.905	21.381	21.768	22.116	22.452	22.808	23.247	23.792	24.405	25.051	25.707	26.31	26.768	27.043	27.125	26.974	26.561	25.927	25.16	24.337	23.53	22.813	22.232	21.794	21.482	21.265	21.104	20.992	20.948	20.974	21.068	21.261	21.602	22.097	22.715	23.415	24.121	24.72	25.124	25.309	25.277	25.048	24.687	24.281	23.867	23.418	22.93	22.434	21.968	21.563	21.257	21.078	21.021	21.057	21.14	21.227	21.305	21.386	21.483	21.587	21.693	21.842	22.084	22.453	22.984	23.706	24.585	25.536	26.48	27.349	28.073	28.627	29.051	29.38	29.592	29.658	29.58	29.355	28.946	28.314	27.464	26.416	25.219	23.969	22.789	21.802	21.114	20.775	20.748	20.945	21.292	21.751	22.3	22.932	23.651	24.406	25.079	25.533	25.65	25.346	24.591	23.478	22.19	20.916	19.816	19.028	18.624	18.562	18.716	18.95	19.149	19.237	19.204	19.096	18.981	18.94	19.06	19.407	20.02	20.904	22.036	23.326	24.609	25.7	26.424	26.645	26.296	25.406	24.065	22.409	20.622	18.927	17.52	16.52	16.008	16.005	16.439	17.17	18.051	18.986	19.927	20.875	21.865	22.925	24.05	25.214	26.373	27.449	28.364	29.041	29.397	29.338	28.801	27.8	26.426	24.827	23.195	21.711	20.484	19.549	18.879	18.395	17.991	17.591	17.195	16.844	16.588	16.471	16.535	16.787	17.187	17.67	18.149	18.547	18.819	18.959	18.992	18.941	18.833	18.695	18.515	18.249	17.841	17.26	16.491	15.554	14.524	13.506	12.608	11.923	11.52	11.397	11.495	11.759	12.157	12.67	13.278	13.971	14.721	15.447	16.035	16.375	16.393	16.079	15.497	14.757	13.962	13.188	12.48	11.854	11.305	10.852	10.549	10.452	10.586	10.939	11.447	12.008	12.535	12.997	13.409	13.792	14.173	14.564	14.938	15.229	15.386	15.396	15.274	15.044	14.74	14.396	14.051	13.763	13.454	13.579	13.815	14.095	14.309	14.358	14.176	13.756	13.169	12.521	11.954	11.631	11.659	12.041	12.714	13.599	14.586	15.513	16.233	16.657	16.732	16.44	15.842	15.062	14.215	13.385	12.662	12.098	11.655	11.251	10.833	10.376	9.863	9.31	8.784	8.393	8.238	8.401	8.91	9.725	10.767	11.922	13.03	13.92	14.49	14.727	14.667	14.391	14.04	13.74	13.542	13.446	13.435	13.449	13.404	13.252	13.004	12.68	12.279	11.835	11.404	11.008	10.635	10.279	9.959	9.706	9.566	9.599	9.853	10.364	11.157	12.21	13.437	14.721	15.943	16.967	17.661	17.942	17.804	17.285	16.46	15.451	14.378	13.306	12.263	11.28	10.381	9.566	8.865	8.383	8.231	8.458	9.057	9.98	11.121	12.327	13.45	14.365	14.995	15.332	15.412	15.28	14.961	14.484	13.84	12.978	11.861	10.517	9.043	7.588	6.354	5.549	5.298	5.617	6.457	7.698	9.149	10.61	11.946	13.107	14.067	14.837	15.485	16.111	16.78	17.508	18.245	18.883	19.275	19.296	18.866	17.97	16.692	15.205	13.714	12.41	11.452	10.938	10.877	11.2	11.802	12.534	13.234	13.796	14.184	14.393	14.452	14.45	14.518	14.756	15.201	15.848	16.65	17.503	18.278	18.873	19.216	19.27	19.029	18.499	17.685	16.626	15.434	14.276	13.338	12.774	12.673	13.017	13.702	14.586	15.547	16.491	17.358	18.127	18.773	19.247	19.51	19.591	19.582	19.598	19.744	20.092	20.62	21.208	21.702	21.968	21.921	21.57	21.005	20.358	19.755	19.301	19.077	19.103	19.339	19.707	20.105	20.424	20.575	20.527	20.299	19.973	19.699	19.636	19.894	20.497	21.391	22.453	23.498	24.334	24.819	24.89	24.562	23.919	23.098	22.241	21.479	20.916	20.604	20.538	20.655	20.873	21.087	21.193	21.132	20.934	20.703	20.579	20.716	21.219	22.085	23.212	24.42	25.501	26.286	26.7	26.785	26.651	26.412	26.149	25.893	25.615	25.245	24.719	24.008	23.132	22.166	21.222	20.41	19.746	19.712	19.89	20.234	20.688	21.226	21.854	22.566	23.332	24.088	24.717	25.104	25.193	24.998	24.577	24.029	23.502	23.108	22.857	22.701	22.574	22.383	22.026	21.448	20.649	19.646	18.494	17.319	16.302	15.603	15.339	15.583	16.313	17.384	18.569	19.636	20.4	20.763	20.741	20.435	20.007	19.673	19.626	19.972	20.695	21.671	22.698	23.508	23.85	23.597	22.775	21.515	20.048	18.652	17.54	16.813	16.508	16.616	17.069	17.774	18.659	19.682	20.78	21.861	22.844	23.67	24.298	24.72	24.958	25.032	24.972	24.812	24.56	24.177	23.622	22.889	21.996	20.987	19.96	19.051	18.372	17.991	17.94	18.199	18.691	19.331	20.074	20.899	21.769	22.654	23.553	24.435	25.225	25.845	26.256	26.462	26.485	26.36	26.107	25.721	25.197	24.539	23.763	22.926	22.129	21.501	21.128	21.048	21.252	21.672	22.191	22.709	23.163	23.509	23.743	23.9	24.007	24.032	23.897	23.555	23.014	22.327	21.62	21.082	20.906	21.194	21.922	22.946	24.043	24.978	25.581	25.77	25.555	25.03	24.343	23.642	23.042	22.635	22.477	22.582	22.933	23.511	24.272	25.152	26.102	27.093	28.078	28.974	29.717	30.268	30.582	30.604	30.303	29.664	28.678	27.369	25.828	24.208	22.692	21.463	20.635	20.223	20.154	20.333	20.702	21.254	22.045	23.156	24.633	26.424	28.389	30.328	32.028	33.338	34.203	34.634	34.669	34.331	33.649	32.643	31.326	29.736	27.968	26.15	24.404	22.853	21.608	20.757	20.368	20.494	21.16	22.334	23.952	25.909	28.043	30.164	32.087	33.663	34.783	35.405	35.569	35.351	34.817	34.016	32.96	31.611	29.934	27.966	25.847	23.804	22.122	21.095	20.956	21.778	23.469	25.775	28.342	30.796	32.839	34.296	35.112	35.347	35.133	34.608	33.877	33.013	32.066	31.082	30.112	29.206	28.383	27.628	26.905	26.186	25.48	24.832	24.326	24.046	24.011	24.172	24.441	24.746	25.069	25.436	25.897	26.47	27.114	27.733	28.195	28.389	28.231	28.226	28.067	27.854	27.647	27.431	27.161	26.785	26.268	25.633	24.944	24.279	23.708	23.315	23.147	23.177	23.363	23.696	24.163	24.711	25.294	25.896	26.487	27.023	27.484	27.89	28.252	28.572	28.883	29.205	29.499	29.694	29.718	29.498	28.955	28.042	26.784	25.288	23.718	22.251	21.041	20.177	19.69	19.545	19.642	19.86	20.127	20.43	20.76	21.107	21.488	21.909	22.352	22.807	23.292	23.822	24.366	24.876	25.311	25.585	25.595	25.309	24.779	24.093	23.342	22.631	22.048	21.649	21.455	21.449	21.595	21.839	22.127	22.397	22.578	22.623	22.54	22.353	22.066	21.698	21.271	20.801	20.338	19.986	19.863	20.04	20.529	21.306	22.269	23.236	24.029	24.541	24.717	24.531	24.007	23.229	22.308	21.378	20.586	20.058	19.884	20.1	20.674	21.485	22.363	23.162	23.767	24.1	24.133	23.906	23.51	23.073	22.77	22.78	23.215	24.081	25.306	26.747	28.164	29.314	30.051	30.337	30.207	29.758	29.15	28.528	27.995	27.596	27.323	27.128	26.948	26.761	26.583	26.447	26.441	26.662	27.149	27.873	28.761	29.702	30.554	31.205	31.573	31.594	31.229	30.497	29.491	28.344	27.211	26.27	25.673	25.468	25.576	25.844	26.078	26.101	25.805	25.184	24.343	23.462	22.735	22.324	22.296	22.625	23.23	23.99	24.762	25.447	25.998	26.385	26.58	26.565	26.336	25.906	25.333	24.758	24.35	24.222	24.437	25.003	25.833	26.748	27.578	28.219	28.62	28.783	28.76	28.628	28.448	28.244	28.042	27.858	27.704	27.612	27.608	27.669	27.735	27.746	27.642	27.39	27.028	26.646	26.347	26.216	26.309	26.639	27.133	27.694	28.274	28.857	29.421	29.96	30.489	30.986	31.37	31.534	31.399	30.925	30.124	29.078	27.895	26.677	25.504	24.451	23.569	22.902	22.526	22.532	22.973	23.854	25.125	26.67	28.325	29.941	31.416	32.653	33.556	34.09	34.258	34.057	33.52	32.763	31.965	31.263	30.73	30.387	30.172	29.936	29.509	28.778	27.705	26.35	24.865	23.875	23.188	22.908	23.094	23.703	24.634	25.77	26.977	28.123	29.107	29.865	30.359	30.592	30.621	30.487	30.181	29.693	29.041	28.244	27.307	26.241	25.076	23.846	22.595	21.383	20.29	19.399	18.823	18.672	18.995	19.774	20.976	22.56	24.437	26.464	28.483	30.331	31.859	32.965	33.615	33.832	33.676	33.245	32.642	31.903	31.021	30.026	29.006	28.027	27.135	26.373	25.762	25.279	24.894	24.578	24.316	24.112	24.009	24.06	24.285	24.677	25.239	25.949	26.727	27.477	28.113	28.555	28.75	28.703	28.456	28.051	27.556	27.079	26.696	26.407	26.199	26.097	26.114	26.193	26.275	26.339	26.365	26.322	26.18	25.919	25.519	24.983	24.389	23.839	23.426	23.239	23.351	23.752	24.329	24.928	25.403	25.658	25.685	25.545	25.325	25.097	24.943	24.914	24.957	24.984	24.987	25.022	25.107	25.23	25.401	25.618	25.82	25.932	25.919	25.768	25.457	25.007	24.463	23.823	23.069	22.242	21.436	20.73	20.191	19.868	19.801	20.004	20.48	21.207	22.146	23.273	24.562	25.897	27.05	27.83	28.16	28.029	27.47	26.64	25.754	24.961	24.329	23.901	23.691	23.64	23.676	23.767	23.848	23.79	23.522	23.093	22.617	22.208	21.987	22.052	22.429	23.069	23.877	24.729	25.528	26.253	26.888	27.357	27.591	27.597	27.458	27.185	26.768	26.249	25.74	25.322	24.967	24.62	24.282	23.95	23.596	23.196	22.748	22.275	21.852	21.561	21.437	21.509	21.842	22.455	23.253	24.112	24.981	25.815	26.519	27.025	27.313	27.334	27.019	26.375	25.475	24.371	23.132	21.892	20.789	19.859	19.075	18.445	17.982	17.663	17.431	17.255	17.162	17.24	17.62	18.392	19.578	21.154	23.013	24.919	26.583	27.817	28.575	28.885	28.852	28.647	28.423	28.239	28.114	28.071	28.067	28.01	27.84	27.566	27.165	26.573	25.799	24.937	24.089	23.343	22.791	22.534	22.663	23.227	24.2	25.475	26.922	28.415	29.802	30.928	31.696	32.107	32.19	31.981	31.301	30.732	29.96	28.955	27.779	26.518	25.26	24.135	23.335	23.031	23.31	24.162	25.489	27.107	28.797	30.345	31.569	32.368	32.735	32.728	32.415	31.905	31.356	30.887	30.523	30.251	30.029	29.741	29.229	28.419	27.348	26.071	24.67	23.29	22.1	21.164	20.478	20.043	19.853	19.867	20.007	20.223	20.48	20.75	21.038	21.359	21.725	22.153	22.641	23.147	23.609	23.994	24.27	24.383	24.292	23.996	23.508	22.827	22.022	21.236	20.607	20.206	20.076	20.245	20.666	21.229	21.859	22.53	23.215	23.86	24.425	24.905	25.295	25.612	25.898	26.19	26.504	26.825	27.107	27.3	27.398	27.439	27.472	27.529	27.615	27.678	27.582	27.197	26.501	25.562	24.494	23.468	22.698	22.334	22.392	22.813	23.508	24.363	25.253	26.092	26.854	27.528	28.104	28.592	29.009	29.358	29.623	29.769	29.749	29.503	28.98	28.137	26.954	25.465	23.759	21.97	20.263	18.855	17.958	17.695	18.074	19.033	20.441	22.095	23.783	25.37	26.788	28.004	29.019	29.869	30.589	31.198	31.711	32.141	32.461	32.601	32.472	31.994	31.132	29.934	28.522	27.075	25.782	24.804	24.214	23.999	24.108	24.499	25.138	25.995	27.053	28.285	29.614	30.903	32.013	32.84	33.324	33.449	33.252	32.8	32.152	31.356	30.481	29.611	28.803	28.086	27.458	26.882	26.283	25.593	24.798	23.958	23.193	22.653	22.471	22.739	23.499	24.733	26.327	28.076	29.724	30.983	31.571	31.314	30.222	28.483	26.417	24.398	22.732	21.56	20.829	20.381	20.036	19.671	19.291	19.053	19.197	19.924	21.327	23.347	25.787	28.366	30.8	32.848	34.357	35.274	35.633	35.512	34.994	34.173	33.141	31.986	30.806	29.72	28.863	28.355	28.282	28.671	29.465	30.529	31.716	32.906	34.029	35.078	36.089	37.116	38.172	39.201	40.091	40.717	40.966	40.761	40.069	38.9	37.279	35.253	32.9	30.335	27.718	25.248	23.125	21.492	20.408	19.834	19.655	19.728	19.955	20.326	20.916	21.675	23.201	25.249	27.687	30.257	32.639	34.514	35.643	35.916	35.341	34.042	32.226	30.114	27.892	25.722	23.777	22.182	20.976	20.154	19.692	19.545	19.667	20.076	20.84	21.995	23.513	25.32	27.292	29.265	31.101	32.766	34.308	35.776	37.182	38.49	39.613	40.414	40.763	40.573	39.826	38.578	36.951	35.088	33.121	31.198	29.45	27.955	26.737	25.801	25.147	24.759	24.638	24.833	25.381	26.292	27.575	29.236	31.215	33.37	35.542	37.562	39.227	40.355	40.848	40.726	40.105	39.159	38.06	36.927	35.802	34.66	33.432	32.042	30.48	28.836	27.261	25.916	24.95	24.469	24.502	25.014	25.937	27.174	28.604	30.12	31.644	33.097	34.362	35.322	35.899	36.032	35.677	34.859	33.681	32.309	30.916	29.663	28.652	27.92	27.44	27.152	26.994	26.941	27.046	27.406	28.106	29.185	30.625	32.347	34.21	36.057	37.75	39.187	40.314	41.142	41.704	42.003	42.006	41.695	41.067	40.121	38.884	37.434	35.875	34.291	32.739	31.27	29.93	28.798	28.003	27.695	27.994	28.953	30.51	32.479	34.611	36.678	38.541	40.159	41.565	42.809	43.889	44.719	45.167	45.115	44.504	43.358	41.803	40.02	38.15	36.258	34.345	32.386	30.372	28.343	26.415	24.749	23.498	22.761	22.562	22.848	23.504	24.42	25.535	26.844	28.363	30.094	31.975	33.85	35.498	36.687	37.226	37.041	36.194	34.859	33.242	31.522	29.837	28.258	26.797	25.454	24.263	23.3	22.677	22.511	22.893	23.843	25.316	27.215	29.391	31.644	33.749	35.501	36.734	37.339	37.287	36.643	35.551	34.208	32.821	31.551	30.494	29.666	29.015	28.451	27.862	27.171	26.346	25.39	24.338	23.262	22.266	21.473	21	20.936	21.319	22.129	23.293	24.703	26.217	27.681	28.962	29.97	30.635	30.915	30.803	30.342	29.62	28.769	27.941	27.272	26.846	26.667	26.665	26.711	26.677	26.49	26.155	25.752	25.4	25.214	25.261	25.542	26.019	26.643	27.396	28.301	29.422	30.82	32.505	34.411	36.409	38.31	40.292	41.91	42.944	43.269	42.847	41.703	39.951	37.79	35.468	33.246	31.357	29.961	29.157	29.016	29.526	30.577	32.005	33.669	35.411	37.047	38.423	39.454	40.083	40.249	39.957	39.274	38.26	36.995	35.643	34.414	33.469	32.91	32.802	33.124	33.732	34.393	34.878	35.017	34.738	34.087	33.192	32.223	31.358	30.737	30.398	30.309	30.45	30.822	31.409	32.176	33.08	34.017	34.816	35.318	35.459	35.244	34.741	34.106	33.532	33.131	32.903	32.811	32.822	32.893	32.973	33.039	33.105	33.185	33.283	33.401	33.539	33.707	33.923	34.179	34.433	34.654	34.865	35.111	35.451	35.94	36.596	37.343	38.041	38.548	38.742	38.514	37.832	36.767	35.423	33.878	32.221	30.569	29.025	27.637	26.445	25.496	24.816	24.397	24.188	24.123	24.126	24.152	24.193	24.275	24.44	24.759	25.287	26.026	26.923	27.882	28.77	29.451	29.845	29.925	29.689	29.167	28.472	27.767	27.205	26.918	27.032	27.618	28.606	29.822	31.061	32.136	32.891	33.259	33.278	33.071	32.805	32.638	32.669	32.914	33.306	33.751	34.146	34.402	34.476	34.374	34.141	33.849	33.569	33.325	33.098	32.861	32.586	32.233	31.753	31.127	30.358	29.441	28.35	27.09	25.718	24.323	23.032	22	21.369	21.218	21.548	22.268	23.213	24.181	24.987	25.506	25.68	25.517	25.09	24.528	23.976	23.579	23.438	23.583	23.972	24.528	25.131	25.634	25.926	25.983	25.852	25.612	25.361	25.205	25.207	25.373	25.682	26.097	26.564	27.023	27.443	27.791	28.03	28.129	28.086	27.909	27.629	27.301	27.015	26.86	26.905	27.167	27.604	28.127	28.635	29.034	29.243	29.217	28.951	28.474	27.844	27.127	26.392	25.701	25.103	24.614	24.225	23.899	23.596	23.3	23.028	22.823	22.729	22.781	22.984	23.293	23.61	23.822	23.824	23.539	22.948	22.091	21.054	19.949	18.911	18.062	17.484	17.229	17.326	17.766	18.509	19.478	20.586	21.734	22.82	23.767	24.525	25.072	25.411	25.564	25.546	25.35	24.955	24.36	23.597	22.721	21.909	21.33	20.903	20.528	20.09	19.538	18.89	18.216	17.649	17.35	17.442	17.96	18.819	19.84	20.816	21.597	22.071	22.154	21.851	21.282	20.606	19.951	19.43	19.133	19.063	19.135	19.277	19.449	19.621	19.788	20.009	20.352	20.806	21.306	21.807	22.285	22.7	23.024	23.257	23.411	23.493	23.513	23.481	23.417	23.371	23.401	23.513	23.662	23.822	23.99	24.154	24.318	24.543	24.894	25.385	26.013	26.774	27.624	28.488	29.33	30.146	30.883	31.422	31.659	31.539	31.04	30.192	29.104	27.928	26.79	25.762	24.857	24.044	23.307	22.677	22.2	21.906	21.816	21.941	22.243	22.633	23.036	23.418	23.749	24.007	24.214	24.396	24.554	24.707	24.922	25.259	25.723	26.299	26.985	27.754	28.538	29.25	29.817	30.154	30.181	29.846	29.135	28.089	26.799	25.39	23.965	22.627	21.482	20.617	20.066	19.834	19.899	20.202	20.658	21.212	21.838	22.523	23.271	24.119	25.108	26.219	27.376	28.502	29.531	30.389	31.014	31.397	31.555	31.515	31.295	30.912	30.376	29.706	28.938	28.127	27.322	26.567	25.9	25.33	24.845	24.44	24.117	23.868	23.694	23.615	23.637	23.761	24.029	24.531	25.342	26.479	27.922	29.595	31.339	32.942	34.215	35.035	35.351	35.186	34.625	33.766	32.686	31.437	30.054	28.573	27.053	25.579	24.232	23.062	22.072	21.245	20.564	20.059	19.827	19.975	20.559	21.545	22.82	24.197	25.456	26.433	27.06	27.341	27.304	26.999	26.504	25.91	25.321	24.855	24.612	24.625	24.843	25.149	25.407	25.511	25.441	25.247	25.019	24.845	24.768	24.781	24.847	24.938	25.05	25.203	25.426	25.753	26.2	26.742	27.334	27.948	28.55	29.09	29.513	29.772	29.838	29.702	29.396	29.008	28.657	28.442	28.419	28.581	28.856	29.12	29.253	29.161	28.796	28.172	27.354	26.44	25.546	24.777	24.213	23.894	23.821	23.967	24.285	24.707	25.169	25.624	26.03	26.347	26.559	26.669	26.693	26.662	26.62	26.6	26.611	26.617	26.558	26.362	25.985	25.442	24.812	24.218	23.786	23.72	24.08	24.726	25.474	26.139	26.61	26.848	26.869	26.729	26.491	26.206	25.91	25.615	25.312	25.006	24.749	24.587	24.506	24.473	24.481	24.529	24.589	24.661	24.796	25.029	25.362	25.803	26.354	26.98	27.619	28.249	28.864	29.424	29.867	30.152	30.254	30.129	29.744	29.121	28.336	27.516	26.797	26.271	25.971	25.881	25.959	26.13	26.332	26.58	26.942	27.463	28.141	28.942	29.779	30.527	31.098	31.469	31.647	31.619	31.397	31.012	30.471	29.765	28.928	28.035	27.138	26.255	25.403	24.619	23.95	23.445	23.146	23.055	23.135	23.312	23.484	23.541	23.432	23.189	22.877	22.56	22.314	22.212	22.282	22.521	22.927	23.473	24.081	24.667	25.189	25.615	25.901	26.034	26.058	26.025	25.973	25.947	26.018	26.253	26.71	27.406	28.319	29.376	30.443	31.348	31.91	31.981	31.524	30.611	29.4	28.111	26.972	26.125	25.608	25.379	25.348	25.4	25.446	25.475	25.514	25.567	25.607	25.624	25.629	25.616	25.588	25.575	25.596	25.635	25.65	25.588	25.422	25.161	24.846	24.525	24.231	23.975	23.749	23.519	23.246	22.919	22.546	22.147	21.775	21.512	21.424	21.54	21.882	22.455	23.211	24.049	24.886	25.685	26.406	27.009	27.482	27.819	27.991	27.978	27.794	27.484	27.124	26.792	26.556	26.444	26.452	26.553	26.71	26.886	27.055	27.199	27.286	27.289	27.192	26.989	26.687	26.334	26.015	25.796	25.699	25.706	25.785	25.884	25.929	25.875	25.721	25.485	25.201	24.906	24.63	24.362	24.06	23.68	23.193	22.611	22.007	21.489	21.16	21.082	21.254	21.596	21.981	22.289	22.431	22.361	22.076	21.612	20.997	20.244	19.363	18.387	17.37	16.354	15.366	14.421	13.507	12.598	11.687	10.807	10.029	9.438	9.1	9.042	9.223	9.552	9.921	10.238	10.444	10.522	10.49	10.379	10.221	10.059	9.928	9.853	9.878	10.05	10.394	10.902	11.536	12.231	12.89	13.417	13.75	13.876	13.825	13.662	13.473	13.328	13.254	13.235	13.229	13.174	13.017	12.746	12.28	12.099	12.046	12.17	12.468	12.896	13.378	13.815	14.124	14.242	14.148	13.863	13.455	12.987	12.458	11.861	11.226	10.594	9.994	9.476	9.127	9.001	9.1	9.408	9.901	10.536	11.266	12.078	12.952	13.819	14.581	15.158	15.507	15.613	15.504	15.254	14.945	14.635	14.329	13.99	13.585	13.137	12.724	12.407	12.212	12.118	12.045	11.855	11.433	10.782	10.005	9.253	8.692	8.431	8.45	8.611	8.747	8.735	8.499	8.044	7.463	6.904	6.493	6.29	6.299	6.487	6.798	7.176	7.585	8.008	8.456	8.954	9.513	10.113	10.726	11.334	11.906	12.393	12.759	12.978	13.022	12.894	12.656	12.402	12.209	12.119	12.153	12.27	12.359	12.322	12.136	11.844	11.538	11.328	11.319	11.562	12.027	12.618	13.2	13.635	13.829	13.743	13.4	12.888	12.344	11.902	11.637	11.555	11.6	11.661	11.625	11.442	11.145	10.817	10.55	10.424	10.464	10.601	10.731	10.798	10.804	10.791	10.829	10.996	11.314	11.727	12.113	12.338	12.303	11.971	11.382	10.624	9.808	9.048	8.441	8.042	7.87	7.922	8.168	8.537	8.958	9.39	9.795	10.145	10.452	10.762	11.1	11.474	11.882	12.294	12.636	12.823	12.819	12.654	12.416	12.226	12.198	12.387	12.749	13.161	13.457	13.481	13.151	12.48	11.56	10.527	9.525	8.652	7.948	7.423	7.073	6.882	6.813	6.832	6.927	7.093	7.318	7.61	7.992	8.461	8.971	9.454	9.845	10.069	10.058	9.786	9.283	8.626	7.936	7.368	7.07	7.138	7.588	8.345	9.253	10.126	10.798	11.159	11.175	10.899	10.43	9.861	9.27	8.728	8.306	8.063	8.055	8.328	8.878	9.631	10.461	11.253	11.907	12.353	12.587	12.655	12.633	12.588	12.562	12.549	12.506	12.37	12.075	11.586	10.928	10.185	9.469	8.875	8.473	8.286	8.275	8.359	8.463	8.543	8.573	8.561	8.557	8.623	8.8	9.092	9.486	9.933	10.335	10.587	10.622	10.431	10.049	9.543	8.993	8.219	7.688	7.312	7.185	7.388	7.958	8.867	10.008	11.2	12.256	13.043	13.484	13.55	13.278	12.769	12.124	11.427	10.755	10.199	9.807	9.576	9.464	9.401	9.277	8.982	8.483	7.824	7.093	6.405	5.88	5.594	5.549	5.689	5.951	6.295	6.712	7.227	7.848	8.539	9.216	9.752	9.984	9.784	9.126	8.099	6.861	5.613	4.561	3.84	3.471	3.392	3.503	3.668	3.761	3.709	3.527	3.27	3.017	2.877	2.956	3.325	3.984	4.874	5.885	6.875	7.701	8.25	8.485	8.454	8.271	8.047	7.853	7.727	7.676	7.668	7.663	7.644	7.629	7.625	7.644	7.706	7.832	8.023	8.293	8.671	9.164	9.73	10.311	10.861	11.336	11.681	11.859	11.844	11.606	11.107	10.327	9.299	8.136	7.025	6.198	5.844	6.061	6.846	8.057	9.444	10.74	11.734	12.303	12.409	12.108	11.511	10.714	9.796	8.837	7.919	7.107	6.465	6.07	5.965	6.12	6.452	6.851	7.209	7.45	7.545	7.509	7.383	7.207	6.998	6.725	6.339	5.813	5.162	4.421	3.66	2.969	2.414	2.01	1.739	1.57	1.453	1.318	1.128	0.871	0.544	0.152	-0.244	-0.551	-0.677	-0.544	-0.085	0.72	1.823	3.114	4.448	5.659	6.608	7.202	7.414	7.287	6.923	6.457	5.99	5.583	5.276	5.091	5.024	5.086	5.315	5.753	6.405	7.244	8.218	9.239	10.189	10.973	11.526	11.804	11.785	11.495	11.003	10.385	9.719	9.082	8.518	8.042	7.644	7.299	6.985	6.708	6.506	6.424	6.499	6.771	7.256	7.912	8.647	9.356	9.952	10.358	10.542	10.55	10.466	10.386	10.398	10.572	10.919	11.378	11.849	12.242	12.487	12.545	12.432	12.216	11.969	11.754	11.618	11.585	11.667	11.887	12.262	12.768	13.358	13.95	14.417	14.612	14.431	13.859	12.957	11.836	10.658	9.594	8.756	8.193	7.927	7.936	8.147	8.469	8.843	9.238	9.633	10.021	10.409	10.806	11.218	11.642	12.059	12.44	12.465	12.529	12.458	12.266	12.002	11.733	11.537	11.476	11.562	11.768	12.058	12.375	12.635	12.761	12.728	12.54	12.201	11.764	11.328	11.006	10.881	11.004	11.368	11.906	12.527	13.146	13.708	14.161	14.463	14.582	14.481	14.119	13.474	12.581	11.537	10.492	9.613	9.03	8.803	8.93	9.343	9.93	10.598	11.318	12.099	12.938	13.778	14.519	15.009	15.075	14.622	13.705	12.518	11.333	10.432	10.017	10.117	10.591	11.216	11.769	12.089	12.116	11.914	11.629	11.422	11.413	11.639	12.042	12.508	12.913	13.146	13.129	12.868	12.43	11.886	11.283	10.663	10.041	9.393	8.683	7.9	7.052	6.167	5.313	4.603	4.151	4.028	4.254	4.791	5.543	6.381	7.19	7.898	8.485	8.967	9.381	9.773	10.196	10.686	11.249	11.844	12.397	12.811	12.976	12.811	12.34	11.725	11.197	10.996	11.315	12.226	13.614	15.221	16.744	17.905	18.486	18.387	17.654	16.441	14.948	13.396	11.982	10.835	10.015	9.524	9.323	9.365	9.605	10.005	10.501	11.01	11.446	11.725	11.785	11.616	11.284	10.886	10.504	10.198	10.015	9.957	9.997	10.11	10.29	10.511	10.735	10.938	11.117	11.276	11.433	11.643	11.958	12.398	12.939	13.518	14.046	14.44	14.655	14.68	14.542	14.318	14.099	13.94	13.864	13.881	13.974	14.07	14.094	13.989	13.718	13.255	12.611	11.858	11.109	10.492	10.148	10.197	10.671	11.499	12.55	13.66	14.655	15.393	15.805	15.888	15.68	15.243	14.629	13.875	13.036	12.204	11.476	10.94	10.664	10.67	10.875	11.116	11.23	11.103	10.683	10.021	9.263	8.587	8.126	7.947	8.057	8.392	8.845	9.326	9.798	10.242	10.634	10.938	11.111	11.105	10.887	10.462	9.898	9.317	8.874	8.688	8.789	9.123	9.582	10.005	10.222	10.122	9.691	8.977	8.07	7.121	6.302	5.755	5.602	5.937	6.779	8.024	9.473	10.881	11.985	12.557	12.494	11.86	10.857	9.779	8.935	8.572	8.823	9.437	10.667	12.116	13.48	14.457	14.811	14.44	13.409	11.911	10.224	8.644	7.379	6.514	6.045	5.918	6.049	6.333	6.672	6.969	7.12	7.039	6.717	6.238	5.739	5.383	5.302	5.546	6.06	6.723	7.422	8.096	8.759	9.476	10.318	11.313	12.421	13.528	14.49	15.168	15.483	15.427	15.031	14.34	13.407	12.281	11.001	9.624	8.26	7.045	6.094	5.481	5.217	5.229	5.379	5.544	5.651	5.673	5.624	5.551	5.516	5.571	5.759	6.115	6.659	7.392	8.279	9.241	10.169	10.962	11.559	11.931	12.076	12.031	11.846	11.562	11.218	10.897	10.7	10.711	10.98	11.515	12.262	13.105	13.905	14.551	14.97	15.118	14.999	14.655	14.137	13.487	12.772	12.083	11.527	11.22	11.237	11.602	12.271	13.129	14.017	14.769	15.28	15.515	15.485	15.236	14.842	14.372	13.858	13.307	12.737	12.182	11.677	11.259	10.982	10.885	10.962	11.173	11.47	11.795	12.092	12.333	12.538	12.764	13.075	13.511	14.078	14.745	15.437	16.068	16.563	16.88	17.017	16.985	16.798	16.482	16.081	15.626	15.149	14.689	14.275	13.905	13.562	13.248	12.994	12.844	12.837	13.024	13.441	14.071	14.834	15.627	16.34	16.87	17.135	17.109	16.827	16.371	15.867	15.456	15.251	15.311	15.607	16.028	16.406	16.579	16.448	16.004	15.356	14.705	14.253	14.125	14.352	14.871	15.532	16.141	16.554	16.721	16.675	16.48	16.218	15.953	15.715	15.49	15.258	15.028	14.841	14.737	14.734	14.822	14.953	15.048	15.031	14.863	14.552	14.147	13.708	13.308	13.023	12.908	12.982	13.254	13.731	14.394	15.172	15.972	16.725	17.376	17.875	18.194	18.351	18.38	18.303	18.141	17.931	17.71	17.501	17.299	17.104	16.937	16.835	16.839	17.018	17.43	18.076	18.894	19.785	20.653	21.409	21.961	22.253	22.264	21.99	21.42	20.583	19.584	18.587	17.758	17.238	17.123	17.44	18.103	18.951	19.827	20.613	21.206	21.4	21.316	20.932	20.327	19.584	18.834	18.235	17.868	17.719	17.726	17.815	17.884	17.841	17.671	17.444	17.274	17.277	17.532	18.047	18.741	19.479	20.118	20.528	20.624	20.388	19.857	19.102	18.217	17.276	16.318	15.393	14.578	13.944	13.521	13.354	13.515	14.01	14.757	15.662	16.681	17.782	18.909	20.008	21.041	21.958	22.716	23.288	23.661	23.828	23.801	23.59	23.191	22.572	21.707	20.619	19.386	18.144	17.04	16.182	15.632	15.413	15.493	15.773	16.15	16.602	17.146	17.744	18.334	18.892	19.411	19.837	20.11	20.237	20.266	20.235	20.174	20.106	20.017	19.859	19.597	19.233	18.757	18.166	17.492	16.801	16.159	15.613	15.169	14.804	14.5	14.243	13.992	13.687	13.334	12.998	12.715	12.49	12.382	12.513	12.953	13.698	14.73	15.999	17.356	18.615	19.634	20.322	20.63	20.6	20.36	20.038	19.688	19.308	18.878	18.328	17.553	16.464	15.046	13.407	11.758	10.335	9.327	8.882	9.077	9.852	10.976	12.199	13.361	14.367	15.138	15.664	16.014	16.233	16.324	16.311	16.238	16.088	15.821	15.435	14.927	14.255	13.403	12.473	11.633	11.016	10.687	10.66	10.89	11.308	11.832	12.371	12.872	13.374	13.934	14.525	15.134	15.7	16.186	16.6	16.937	17.236	17.612	18.146	18.797	19.418	19.837	19.888	19.463	18.579	17.387	16.113	14.989	14.184	13.745	13.614	13.718	14.009	14.44	14.966	15.545	16.091	16.472	16.613	16.521	16.233	15.822	15.429	15.186	15.123	15.189	15.368	15.66	16.041	16.466	16.92	17.382	17.775	17.999	17.975	17.669	17.108	16.404	15.724	15.208	14.93	14.897	15.049	15.273	15.45	15.516	15.461	15.326	15.198	15.131	15.115	15.119	15.133	15.11	14.968	14.695	14.384	14.146	14.054	14.163	14.5	15.004	15.562	16.098	16.585	17.026	17.459	17.931	18.423	18.836	19.076	19.102	18.94	18.662	18.372	18.17	18.094	18.066	18.137	18.13	17.982	17.686	17.278	16.777	16.197	15.569	14.933	14.328	13.792	13.372	13.116	13.048	13.142	13.324	13.511	13.645	13.714	13.736	13.763	13.86	14.057	14.33	14.612	14.823	14.888	14.771	14.494	14.114	13.679	13.233	12.823	12.51	12.328	12.286	12.371	12.556	12.803	13.061	13.294	13.518	13.783	14.128	14.551	15.001	15.401	15.66	15.705	15.498	15.068	14.502	13.901	13.361	12.941	12.669	12.552	12.598	12.837	13.294	13.968	14.83	15.827	16.873	17.863	18.715	19.407	19.973	20.449	20.846	21.158	21.363	21.427	21.318	21.039	20.651	20.236	19.859	19.538	19.24	18.901	18.448	17.855	17.161	16.46	15.881	15.547	15.523	15.794	16.266	16.82	17.361	17.841	18.249	18.597	18.898	19.147	19.311	19.326	19.15	18.805	18.362	17.907	17.497	17.156	16.865	16.565	16.189	15.723	15.234	14.851	14.733	15.019	15.756	16.881	18.247	19.658	20.917	21.868	22.437	22.619	22.462	22.036	21.406	20.635	19.808	19.038	18.42	18.002	17.791	17.747	17.76	17.678	17.387	16.85	16.106	15.254	14.419	13.723	13.244	13.004	12.996	13.173	13.461	13.772	14.039	14.22	14.29	14.26	14.17	14.076	14.012	13.967	13.877	13.665	13.289	12.765	12.133	11.484	10.982	10.787	10.994	11.641	12.745	14.277	16.148	18.242	20.425	22.529	24.364	25.777	26.662	26.947	26.612	25.729	24.44	22.914	21.322	19.824	18.543	17.554	16.871	16.445	16.209	16.127	16.188	16.35	16.555	16.76	16.937	17.035	17.021	16.925	16.823	16.78	16.842	17.045	17.383	17.786	18.178	18.528	18.832	19.088	19.339	19.64	20.006	20.364	20.598	20.601	20.311	19.74	18.981	18.186	17.522	17.112	16.978	17.024	17.122	17.191	17.198	17.151	17.127	17.244	17.581	18.168	19.011	20.065	21.197	22.226	23.011	23.462	23.528	23.241	22.736	22.171	21.64	21.172	20.772	20.424	20.06	19.713	19.396	19.15	18.97	18.803	18.574	18.227	17.752	17.203	16.685	16.301	16.103	16.072	16.148	16.245	16.296	16.27	16.188	16.108	16.106	16.232	16.504	16.9	17.382	17.908	18.431	18.903	19.279	19.522	19.585	19.433	19.067	18.534	17.907	17.299	16.842	16.641	16.738	17.121	17.742	18.514	19.337	20.147	20.935	21.704	22.441	23.132	23.745	24.237	24.573	24.746	24.788	24.766	24.769	24.857	25.039	25.266	25.449	25.482	25.28	24.821	24.164	23.42	22.731	22.228	21.996	22.031	22.271	22.637	23.033	23.362	23.538	23.522	23.296	22.86	22.253	21.572	20.949	20.513	20.368	20.559	21.044	21.716	22.441	23.1	23.619	24	24.319	24.656	25.047	25.454	25.765	25.817	25.478	24.699	23.526	22.098	20.64	19.395	18.527	18.093	18.074	18.402	18.94	19.539	20.096	20.557	20.896	21.106	21.185	21.132	20.943	20.638	20.254	19.84	19.459	19.175	19.021	18.985	19.022	19.071	19.063	18.952	18.714	18.344	17.846	17.266	16.725	16.367	16.32	16.712	17.66	19.192	21.217	23.59	26.134	28.642	30.889	32.691	33.919	34.473	34.316	33.492	32.1	30.268	28.146	25.909	23.692	21.599	19.717	18.122	16.891	16.091	15.759	15.862	16.335	17.108	18.097	19.181	20.263	21.334	22.42	23.507	24.555	25.517	26.313	26.839	27.018	26.859	26.418	25.782	25.073	24.39	23.748	23.101	22.402	21.612	20.706	19.689	18.619	17.569	16.611	15.805	15.163	14.675	14.357	14.248	14.356	14.678	15.256	16.153	17.346	18.722	20.143	21.442	22.423	22.928	22.926	22.485	21.733	20.858	20.068	19.488	19.132	18.968	18.962	19.057	19.182	19.304	19.429	19.568	19.714	19.835	19.854	19.717	19.432	19.029	18.543	18.057	17.705	17.569	17.647	17.914	18.354	18.926	19.569	20.257	20.97	21.632	22.142	22.438	22.486	22.255	21.783	21.209	20.682	20.277	19.984	19.741	19.462	19.07	18.537	17.907	17.289	16.713	16.542	16.757	17.367	18.32	19.528	20.912	22.424	24.032	25.693	27.341	28.873	30.17	31.117	31.646	31.743	31.445	30.828	29.993	29.032	28.002	26.934	25.84	24.737	23.671	22.72	21.95	21.405	21.083	20.946	20.912	20.885	20.799	20.644	20.45	20.266	20.162	20.19	20.359	20.653	21.047	21.48	21.864	22.125	22.201	22.041	21.631	21.034	20.383	19.837	19.527	19.536	19.872	20.455	21.149	21.789	22.224	22.373	22.236	21.858	21.284	20.55	19.695	18.75	17.751	16.756	15.855	15.151	14.727	14.625	14.84	15.309	15.96	16.756	17.672	18.673	19.723	20.781	21.783	22.628	23.226	23.531	23.521	23.18	22.507	21.503	20.193	18.662	17.058	15.555	14.321	13.497	13.154	13.251	13.663	14.241	14.864	15.463	16.048	16.694	17.458	18.344	19.321	20.313	21.179	21.762	21.982	21.841	21.374	20.63	19.69	18.66	17.628	16.672	15.867	15.25	14.816	14.53	14.322	14.089	13.764	13.349	12.897	12.489	12.213	12.153	12.365	12.887	13.755	14.955	16.413	18.024	19.659	21.146	22.289	22.982	23.236	23.117	22.684	21.999	21.12	20.069	18.861	17.548	16.234	15.034	14.057	13.379	13.02	12.939	13.113	13.553	14.3	15.386	16.81	18.498	20.297	22.03	23.513	24.584	25.161	25.277	25.014	24.407	23.488	22.333	21.019	19.572	18.011	16.4	14.817	13.322	12.012	11.033	10.529	10.612	11.358	12.755	14.648	16.775	18.864	20.685	22.059	22.893	23.186	22.999	22.41	21.507	20.37	19.084	17.779	16.61	15.666	14.967	14.539	14.407	14.531	14.835	15.299	15.938	16.721	17.613	18.608	19.693	20.822	21.964	23.116	24.232	25.211	25.972	26.456	26.594	26.316	25.599	24.493	23.103	21.576	20.054	18.638	17.404	16.411	15.665	15.125	14.792	14.733	14.998	15.544	16.294	17.164	18.023	18.722	19.195	19.447	19.476	19.281	18.909	18.417	17.804	17.097	16.41	15.872	15.554	15.474	15.635	15.999	16.496	17.066	17.653	18.219	18.763	19.256	19.363	19.37	19.038	18.307	17.236	15.983	14.76	13.783	13.217	13.144	13.537	14.287	15.228	16.186	17.037	17.725	18.23	18.57	18.805	19.012	19.236	19.476	19.696	19.822	19.776	19.499	18.984	18.252	17.358	16.398	15.479	14.665	13.988	13.501	13.271	13.348	13.745	14.428	15.309	16.249	17.094	17.727	18.085	18.173	18.054	17.805	17.47	17.058	16.586	16.088	15.602	15.184	14.892	14.757	14.781	14.944	15.206	15.515	15.852	16.224	16.628	17.011	17.311	17.484	17.486	17.279	16.864	16.282	15.581	14.825	14.104	13.505	13.086	12.898	12.974	13.294	13.778	14.332	14.897	15.427	15.88	16.225	16.437	16.487	16.355	16.038	15.575	15.077	14.728	14.716	15.154	16.027	17.212	18.481	19.534	20.087	19.974	19.18	17.839	16.219	14.664	13.479	12.874	12.956	13.688	14.857	16.131	17.187	17.786	17.774	17.129	15.996	14.627	13.276	12.151	11.373	10.971	10.914	11.154	11.619	12.203	12.797	13.301	13.615	13.671	13.473	13.11	12.716	12.453	12.47	12.835	13.506	14.4	15.432	16.457	17.277	17.747	17.806	17.428	16.615	15.459	14.139	12.868	11.845	11.244	11.16	11.573	12.372	13.388	14.401	15.199	15.653	15.741	15.503	15.005	14.326	13.532	12.68	11.82	11.005	10.256	9.602	9.108	8.833	8.764	8.884	9.252	9.919	10.839	11.889	12.944	13.862	14.467	14.64	14.343	13.58	12.399	10.934	9.376	7.916	6.75	6.076	6.009	6.536	7.531	8.801	10.143	11.395	12.457	13.253	13.738	13.925	13.86	13.538	12.936	12.127	11.255	10.424	9.697	9.159	8.888	8.872	9.049	9.372	9.771	10.13	10.366	10.45	10.351	10.014	9.46	8.791	8.106	7.486	6.998	6.696	6.595	6.684	6.929	7.276	7.717	8.295	9.018	9.808	10.594	11.374	12.132	12.824	13.46	14.106	14.79	15.481	16.168	16.821	17.353	17.691	17.856	17.902	17.829	17.666	17.505	17.426	17.42	17.438	17.445	17.412	17.307	17.108	16.789	16.361	15.901	15.506	15.216	15.046	15.059	15.274	15.741	16.282	16.722	16.936	16.84	16.376	15.562	14.522	13.413	12.364	11.453	10.702	10.086	9.567	9.126	8.785	8.606	8.704	9.207	10.15	11.469	13.034	14.673	16.197	17.46	18.4	19.018	19.351	19.465	19.415	19.22	18.868	18.374	17.782	17.118	16.404	15.694	15.053	14.512	14.073	13.739	13.516	13.402	13.386	13.452	13.573	13.735	13.967	14.31	14.754	15.245	15.689	15.959	15.914	15.475	14.658	13.595	12.528	11.753	11.505	11.878	12.821	14.171	15.641	16.891	17.657	17.825	17.407	16.493	15.243	13.845	12.478	11.293	10.401	9.867	9.677	9.767	10.049	10.393	10.647	10.721	10.624	10.432	10.238	10.137	10.211	10.52	11.1	11.96	13.057	14.311	15.648	16.949	18.045	18.767	19.03	18.833	18.227	17.321	16.282	15.282	14.458	13.905	13.663	13.667	13.787	13.931	14.037	14.05	13.952	13.802	13.691	13.659	13.684	13.721	13.739	13.709	13.628	13.521	13.418	13.335	13.291	13.253	13.153	12.956	12.704	12.473	12.341	12.37	12.558	12.816	12.994	12.959	12.603	11.862	10.801	9.603	8.448	7.442	6.677	6.228	6.087	6.16	6.351	6.595	6.845	7.06	7.229	7.357	7.451	7.545	7.689	7.917	8.236	8.644	9.118	9.584	9.929	10.037	9.822	9.267	8.458	7.536	6.633	5.871	5.391	5.257	5.399	5.708	6.128	6.622	7.109	7.519	7.846	8.079	8.16	8.041	7.719	7.211	6.575	5.943	5.454	5.185	5.151	5.357	5.78	6.354	7.011	7.702	8.41	9.125	9.842	10.515	11.062	11.445	11.66	11.657	11.375	10.854	10.217	9.541	8.869	8.275	7.827	7.516	7.302	7.188	7.185	7.274	7.475	7.844	8.376	8.995	9.65	10.329	10.996	11.592	12.075	12.413	12.584	12.577	12.374	11.946	11.318	10.6	9.883	9.195	8.583	8.151	7.939	7.885	7.922	8.018	8.105	8.116	8.073	8.071	8.176	8.451	8.984	9.785	10.706	11.533	12.127	12.394	12.257	11.716	10.866	9.861	8.84	7.899	7.073	6.375	5.844	5.51	5.146	5.044	5.024	5.018	5.006	4.994	4.988	5.022	5.147	5.418	5.883	6.564	7.434	8.437	9.539	10.713	11.885	12.97	13.916	14.688	15.227	15.476	15.416	15.037	14.343	13.4	12.312	11.149	9.969	8.876	7.989	7.376	7.067	7.096	7.488	8.197	9.112	10.106	11.048	11.845	12.458	12.895	13.193	13.416	13.646	13.916	14.195	14.418	14.515	14.409	14.036	13.373	12.447	11.337	10.186	9.177	8.445	8.028	7.924	8.11	8.505	8.993	9.502	10.051	10.685	11.419	12.239	13.119	13.988	14.756	15.353	15.714	15.78	15.541	15.033	14.293	13.336	12.204	10.973	9.709	8.459	7.27	6.184	5.238	4.47	3.903	3.51	3.259	3.175	3.294	3.622	4.156	4.924	5.931	7.115	8.356	9.519	10.458	11.033	11.163	10.835	10.066	8.916	7.512	5.999	4.481	3.047	1.817	0.923	0.435	0.362	0.674	1.31	2.18	3.189	4.238	5.23	6.115	6.899	7.59	8.187	8.731	9.292	9.904	10.555	11.22	11.86	12.432	12.918	13.324	13.62	13.731	13.601	13.226	12.601	11.726	10.69	9.679	8.854	8.306	8.083	8.205	8.624	9.238	9.915	10.526	10.954	11.144	11.109	10.886	10.527	10.13	9.801	9.587	9.495	9.509	9.568	9.607	9.581	9.459	9.218	8.889	8.602	8.479	8.553	8.806	9.228	9.773	10.299	10.652	10.73	10.465	9.808	8.789	7.53	6.206	5.011	4.147	3.753	3.836	4.319	5.121	6.158	7.328	8.558	9.782	10.904	11.81	12.379	12.477	12.014	11.046	9.766	8.353	6.964	5.787	4.999	4.632	4.598	4.801	5.137	5.477	5.727	5.881	5.961	5.96	5.876	5.704	5.385	4.843	4.103	3.329	2.735	2.526	2.857	3.777	5.198	6.911	8.635	10.091	11.116	11.711	11.929	11.791	11.361	10.77	10.108	9.391	8.678	8.083	7.689	7.523	7.606	7.912	8.315	8.658	8.856	8.852	8.57	8.003	7.253	6.45	5.677	4.995	4.481	4.194	4.167	4.385	4.781	5.273	5.804	6.324	6.739	6.871	6.958	6.994	6.989	6.933	6.851	6.75	6.606	6.399	6.119	5.776	5.397	5.011	4.614	4.207	3.839	3.57	3.402	3.302	3.265	3.293	3.377	3.565	3.96	4.65	5.656	6.931	8.343	9.65	10.606	11.089	11.117	10.756	10.087	9.226	8.273	7.275	6.267	5.313	4.519	4.004	3.854	4.076	4.572	5.215	5.899	6.541	7.081	7.525	7.939	8.397	8.963	9.698	10.63	11.723	12.915	14.128	15.246	16.129	16.704	16.988	17.015	16.793	16.36	15.795	15.154	14.459	13.725	12.981	12.251	11.555	10.933	10.405	9.973	9.639	9.402	9.22	9.028	8.82	8.655	8.619	8.795	9.224	9.884	10.698	11.565	12.384	13.046	13.482	13.703	13.742	13.588	13.234	12.739	12.19	11.662	11.234	10.991	10.996	11.26	11.78	12.528	13.437	14.426	15.441	16.44	17.341	18.061	18.569	18.846	18.848	18.518	17.837	16.849	15.651	14.388	13.216	12.262	11.634	11.41	11.592	12.096	12.836	13.736	14.709	15.654	16.491	17.18	17.693	18.028	18.214	18.252	18.11	17.798	17.385	16.926	16.447	16.017	15.73	15.624	15.656	15.759	15.892	16.019	16.121	16.197	16.247	16.268	16.275	16.269	16.195	15.983	15.615	15.116	14.528	13.921	13.384	13.009	12.862	12.996	13.418	14.049	14.773	15.519	16.216	16.748	17.051	17.18	17.235	17.258	17.234	17.121	16.808	16.133	14.984	13.359	11.359	9.193	7.157	5.529	4.476	4.091	4.403	5.35	6.779	8.484	10.252	11.886	13.265	14.348	15.131	15.643	15.986	16.267	16.474	16.503	16.295	15.863	15.222	14.397	13.503	12.697	12.073	11.671	11.513	11.575	11.786	12.115	12.61	13.299	14.182	15.259	16.512	17.825	19.025	19.944	20.477	20.598	20.356	19.817	19.012	17.998	16.866	15.662	14.377	13.072	11.915	11.047	10.506	10.307	10.456	10.874	11.418	11.977	12.473	12.798	12.875	12.725	12.405	11.922	11.307	10.67	10.116	9.66	9.245	8.817	8.306	7.653	6.825	5.814	4.673	3.536	2.538	1.727	0.997	0.555	0.324	0.281	0.359	0.506	0.734	1.078	1.568	2.215	3.003	3.895	4.847	5.794	6.634	7.288	7.755	8.071	8.241	8.255	8.154	8.005	7.837	7.677	7.573	7.523	7.479	7.415	7.333	7.205	7.009	6.791	6.629	6.52	6.399	6.236	6.033	5.763	5.384	4.877	4.241	3.491	2.679	1.869	1.117	0.499	0.09	-0.112	-0.178	-0.183	-0.158	-0.109	-0.01	0.207	0.597	1.137	1.751	2.344	2.783	2.937	2.781	2.428	2.022	1.66	1.431	1.418	1.611	1.916	2.23	2.483	2.632	2.663	2.6	2.475	2.325	2.22	2.24	2.405	2.663	2.939	3.155	3.214	3.059	2.69	2.157	1.552	1.018	0.677	0.569	0.696	1.049	1.575	2.135	2.578	2.831	2.884	2.751	2.513	2.307	2.267	2.486	3.012	3.826	4.833	5.908	6.958	7.911	8.693	9.258	9.651	9.958	10.236	10.505	10.743	10.902	10.925	10.766	10.376	9.74	8.91	7.986	7.063	6.193	5.426	4.819	4.37	4.007	3.644	3.207	2.652	2.018	1.426	0.996	0.79	0.825	1.062	1.363	1.532	1.468	1.207	0.835	0.427	0.051	-0.239	-0.439	-0.562	-0.613	-0.59	-0.478	-0.255	0.076	0.445	0.753	0.956	1.058	1.073	1.037	1.003	1.018	1.117	1.344	1.711	2.158	2.607	3.011	3.315	3.406	3.223	2.845	2.397	1.953	1.557	1.257	1.068	0.971	0.967	1.073	1.291	1.607	1.999	2.404	2.718	2.891	2.965	3.03	3.177	3.485	4.005	4.734	5.645	6.683	7.746	8.723	9.556	10.247	10.772	11.112	11.372	11.726	12.267	12.981	13.819	14.694	15.438	15.873	15.882	15.398	14.391	12.925	11.157	9.26	7.396	5.769	4.588	3.987	4.008	4.645	5.851	7.535	9.558	11.695	13.672	15.253	16.31	16.776	16.621	15.948	14.974	13.871	12.699	11.486	10.288	9.129	8.019	7.036	6.274	5.763	5.496	5.514	5.833	6.391	7.129	8.054	9.168	10.398	11.655	12.88	14.029	15.056	15.902	16.505	16.82	16.872	16.729	16.414	15.82	15.295	14.834	14.44	14.089	13.771	13.469	13.142	12.751	12.278	11.733	11.169	10.656	10.236	9.962	9.931	10.237	10.894	11.849	13.031	14.324	15.562	16.611	17.416	17.953	18.223	18.247	18.028	17.489	16.526	15.162	13.542	11.849	10.29	9.088	8.401	8.223	8.413	8.795	9.238	9.697	10.215	10.869	11.701	12.689	13.757	14.727	15.342	15.394	14.793	13.577	11.908	10.061	8.334	6.972	6.146	5.928	6.251	6.929	7.791	8.76	9.784	10.821	11.883	13.014	14.191	15.275	16.081	16.446	16.266	15.524	14.328	12.89	11.476	10.389	9.898	10.129	11.029	12.427	14.089	15.735	17.089	17.933	18.138	17.676	16.634	15.192	13.571	12.03	10.869	10.317	10.412	11.036	12.008	13.108	14.09	14.767	15.078	15.069	14.827	14.457	14.04	13.577	13.009	12.298	11.402	10.254	8.829	7.221	5.625	4.257	3.337	3.063	3.581	4.955	7.14	9.967	13.153	16.398	19.426	21.96	23.763	24.734	24.916	24.395	23.262	21.637	19.655	17.432	15.089	12.773	10.616	8.687	7.066	5.852	5.082	4.702	4.683	5.07	5.886	7.084	8.616	10.46	12.567	14.834	17.134	19.302	21.161	22.583	23.482	23.775	23.415	22.453	21	19.157	17.042	14.823	12.677	10.766	9.261	8.294	7.874	7.946	8.482	9.414	10.557	11.706	12.746	13.61	14.197	14.44	14.408	14.246	14.076	13.975	13.965	13.979	13.899	13.63	13.097	12.244	11.106	9.826	8.567	7.445	6.573	6.079	6.054	6.558	7.625	9.174	10.987	12.857	14.612	16.01	16.79	16.893	16.472	15.699	14.723	13.767	13.066	12.7	12.615	12.725	12.913	13.034	13.026	12.912	12.713	12.431	12.132	11.9	11.747	11.649	11.606	11.653	11.836	12.226	12.856	13.673	14.599	15.613	16.649	17.544	18.227	18.825	19.461	20.1	20.663	21.108	21.331	21.161	20.54	19.561	18.35	17.066	15.934	15.111	14.585	14.297	14.247	14.415	14.699	15.025	15.38	15.771	16.221	16.768	17.379	17.971	18.536	18.807	19.028	19.041	18.846	18.546	18.192	17.759	17.272	16.787	16.293	15.748	15.126	14.374	13.423	12.303	11.138	10.062	9.233	8.882	9.193	10.172	11.688	13.53	15.422	17.077	18.332	19.153	19.521	19.509	19.332	19.172	19.045	18.922	18.876	18.948	19.068	19.177	19.3	19.403	19.373	19.129	18.659	17.956	17.08	16.217	15.556	15.171	15.103	15.399	16.015	16.816	17.675	18.481	19.101	19.437	19.458	19.128	18.448	17.57	16.737	16.079	15.635	15.5	15.744	16.239	16.762	17.209	17.534	17.656	17.557	17.344	17.103	16.85	16.641	16.565	16.618	16.737	16.931	17.258	17.681	18.092	18.416	18.577	18.508	18.186	17.607	16.765	15.744	14.727	13.826	13.042	12.423	12.091	12.029	12.065	12.085	12.078	11.995	11.784	11.524	11.32	11.134	10.91	10.688	10.479	10.199	9.833	9.514	9.329	9.223	9.122	8.999	8.813	8.518	8.118	7.64	7.148	6.787	6.657	6.704	6.849	7.118	7.518	7.93	8.264	8.567	8.861	9.064	9.149	9.178	9.109	8.864	8.526	8.265	8.102	7.983	7.994	8.262	8.754	9.37	10.121	11.074	12.213	13.474	14.777	16.033	17.173	18.164	18.955	19.507	19.929	20.422	21.072	21.834	22.741	23.748	24.686	25.344	25.585	25.377	24.727	23.717	22.525	21.303	20.073	18.816	17.581	16.434	15.42	14.639	14.268	14.437	15.178	16.449	18.101	19.843	21.349	22.383	22.798	22.534	21.69	20.513	19.26	18.123	17.235	16.663	16.402	16.427	16.728	17.242	17.858	18.491	19.088	19.526	19.684	19.576	19.316	18.989	18.634	18.292	17.972	17.619	17.206	16.799	16.476	16.29	16.304	16.555	16.966	17.379	17.697	17.894	17.955	17.869	17.649	17.29	16.771	16.097	15.298	14.411	13.523	12.781	12.277	11.986	11.886	12.02	12.4	12.963	13.669	14.495	15.334	16.025	16.483	16.678	16.586	16.246	15.808	15.4	15.007	14.56	14.022	13.327	12.389	11.207	9.908	8.671	7.687	7.116	7.001	7.162	7.588	8.058	8.487	8.793	8.918	8.841	8.559	8.101	7.502	6.753	5.873	4.981	4.227	3.68	3.374	3.34	3.553	3.902	4.275	4.611	4.855	4.978	5.058	5.212	5.473	5.8	6.183	6.62	7.027	7.309	7.474	7.609	7.786	8.048	8.41	8.863	9.372	9.905	10.417	10.855	11.217	11.574	11.991	12.506	13.151	13.947	14.84	15.708	16.426	16.875	16.96	16.694	16.21	15.629	15.008	14.408	13.926	13.597	13.382	13.292	13.409	13.773	14.335	14.997	15.628	16.077	16.237	16.091	15.665	15.022	14.281	13.553	12.893	12.301	11.779	11.333	10.94	10.57	10.191	9.752	9.231	8.677	8.164	7.733	7.429	7.341	7.518	7.88	8.29	8.664	8.96	9.146	9.241	9.339	9.528	9.832	10.244	10.694	11.05	11.199	11.126	10.888	10.545	10.157	9.814	9.586	9.484	9.502	9.644	9.924	10.364	10.965	11.649	12.3	12.829	13.186	13.316	13.184	12.84	12.414	12.035	11.785	11.724	11.865	12.133	12.423	12.652	12.73	12.584	12.238	11.783	11.278	10.716	10.098	9.467	8.831	8.163	7.476	6.814	6.209	5.678	5.226	4.829	4.467	4.171	3.99	3.918	3.949	4.108	4.405	4.806	5.27	5.775	6.293	6.791	7.275	7.726	8.065	8.232	8.233	8.076	7.715	7.148	6.485	5.871	5.38	5.062	4.962	5.094	5.435	5.964	6.669	7.511	8.42	9.318	10.079	10.539	10.589	10.237	9.574	8.714	7.785	6.887	6.071	5.372	4.829	4.441	4.206	4.17	4.375	4.788	5.322	5.959	6.747	7.664	8.605	9.469	10.152	10.524	10.491	10.048	9.252	8.172	6.924	5.626	4.339	3.079	1.907	0.948	0.331	0.137	0.417	1.184	2.41	4.058	6.049	8.243	10.517	12.776	14.845	16.452	17.362	17.474	16.734	15.118	12.74	9.858	6.765	3.74	1.102	-0.855	-1.979	-2.232	-1.629	-0.3	1.495	3.509	5.621	7.767	9.851	11.762	13.401	14.669	15.473	15.764	15.553	14.941	14.148	13.2	12.5	12.019	11.734	11.618	11.625	11.703	11.817	11.948	12.112	12.348	12.687	13.093	13.516	13.938	14.344	14.648	14.758	14.665	14.393	13.967	13.461	12.994	12.639	12.418	12.342	12.396	12.468	12.417	12.186	11.783	11.204	10.476	9.736	9.173	8.931	9.081	9.619	10.452	11.44	12.422	13.226	13.711	13.828	13.629	13.205	12.638	12.047	11.563	11.27	11.181	11.246	11.345	11.288	10.885	10.025	8.667	6.851	4.772	2.757	1.122	0.062	-0.333	-0.06	0.75	1.853	2.999	3.993	4.707	5.094	5.174	4.967	4.467	3.671	2.576	1.15	-0.598	-2.539	-4.426	-5.959	-6.86	-6.944	-6.183	-4.704	-2.714	-0.465	1.763	3.778	5.526	7.042	8.314	9.317	10.049	10.515	10.699	10.606	10.299	9.872	9.417	9.013	8.693	8.425	8.131	7.767	7.314	6.762	6.182	5.748	5.688	6.173	7.272	8.934	10.946	13.003	14.768	15.948	16.365	16.049	15.209	14.089	12.882	11.729	10.704	9.768	8.812	7.782	6.688	5.606	4.697	4.191	4.279	5.046	6.512	8.617	11.15	13.79	16.236	18.295	19.851	20.838	21.263	21.168	20.597	19.572	18.101	16.188	13.874	11.284	8.594	5.988	3.664	1.835	0.681	0.271	0.578	1.517	2.941	4.682	6.614	8.638	10.635	12.518	14.248	15.757	16.876	17.409	17.269	16.442	14.945	12.888	10.53	8.206	6.233	4.866	4.256	4.392	5.152	6.358	7.813	9.337	10.824	12.257	13.623	14.851	15.806	16.317	16.199	15.353	13.787	11.567	8.828	5.824	2.845	0.09	-2.332	-4.28	-5.605	-6.271	-6.344	-5.906	-5.05	-3.941	-2.743	-1.549	-0.434	0.524	1.288	1.847	2.129	2.018	1.442	0.396	-1.09	-2.939	-4.976	-6.944	-8.569	-9.608	-9.945	-9.628	-8.792	-7.589	-6.208	-4.865	-3.672	-2.589	-1.568	-0.634	0.185	0.884	1.41	1.682	1.684	1.44	0.952	0.242	-0.595	-1.49	-2.474	-3.587	-4.795	-6.025	-7.222	-8.295	-9.097	-9.484	-9.368	-8.734	-7.667	-6.305	-4.766	-3.403	-2.019	-0.853	0.064	0.792	1.422	2.002	2.518	2.9	3.053	2.904	2.416	1.589	0.5	-0.675	-1.771	-2.75	-3.657	-4.526	-5.389	-6.276	-7.153	-7.925	-8.52	-8.939	-9.187	-9.287	-9.325	-9.379	-9.409	-9.306	-9.019	-8.562	-7.938	-7.162	-6.317	-5.514	-4.846	-4.4	-4.239	-4.391	-4.856	-5.593	-6.462	-7.265	-7.845	-8.14	-8.151	-7.925	-7.571	-7.211	-6.905	-6.658	-6.444	-6.188	-5.772	-5.146	-4.351	-3.448	-2.498	-1.624	-1.008	-0.761	-0.864	-1.231	-1.758	-2.31	-2.752	-3.006	-3.042	-2.866	-2.532	-2.105	-1.631	-1.142	-0.696	-0.365	-0.175	-0.096	-0.079	-0.079	-0.069	-0.044	-0.015	0.032	0.103	0.18	0.252	0.337	0.427	0.431	0.262	-0.067	-0.452	-0.769	-0.896	-0.736	-0.309	0.244	0.742	1.027	0.99	0.645	0.141	-0.344	-0.724	-0.976	-1.09	-1.075	-0.979	-0.844	-0.696	-0.559	-0.46	-0.416	-0.456	-0.585	-0.736	-0.795	-0.681	-0.392	0.045	0.595	1.187	1.724	2.153	2.463	2.66	2.775	2.879	3.021	3.213	3.482	3.865	4.33	4.784	5.174	5.52	5.838	6.091	6.257	6.328	6.269	6.042	5.622	5.006	4.244	3.474	2.866	2.544	2.577	2.994	3.747	4.688	5.642	6.476	7.096	7.48	7.693	7.818	7.873	7.848	7.76	7.598	7.292	6.796	6.157	5.439	4.649	3.798	2.974	2.301	1.9	1.892	2.35	3.253	4.494	5.93	7.37	8.591	9.415	9.758	9.607	8.987	7.983	6.74	5.437	4.292	3.495	3.126	3.154	3.515	4.125	4.823	5.424	5.853	6.128	6.237	6.13	5.811	5.329	4.721	4.051	3.427	2.953	2.683	2.666	2.94	3.46	4.118	4.834	5.573	6.266	6.817	7.139	7.167	6.893	6.379	5.726	5.035	4.444	4.112	4.09	4.274	4.536	4.804	4.992	4.971	4.699	4.252	3.726	3.213	2.831	2.68	2.735	2.904	3.129	3.358	3.511	3.604	3.787	4.225	4.958	5.909	6.933	7.843	8.471	8.711	8.532	7.944	7.206	6.361	5.565	4.892	4.348	3.915	3.584	3.401	3.435	3.695	4.166	4.826	5.587	6.248	6.594	6.531	6.074	5.298	4.348	3.413	2.602	1.922	1.365	0.928	0.574	0.274	0.094	0.134	0.396	0.801	1.294	1.85	2.416	2.919	3.308	3.553	3.624	3.505	3.18	2.636	1.93	1.175	0.46	-0.193	-0.767	-1.235	-1.599	-1.868	-2.01	-1.987	-1.788	-1.397	-0.773	0.05	0.968	1.914	2.87	3.774	4.482	4.876	4.926	4.62	3.971	3.074	2.096	1.215	0.58	0.274	0.282	0.514	0.876	1.298	1.698	1.979	2.093	2.028	1.792	1.434	1.054	0.761	0.654	0.82	1.261	1.84	2.385	2.793	3.007	2.968	2.651	2.153	1.615	1.138	0.808	0.702	0.839	1.169	1.588	1.938	2.01	1.647	0.825	-0.367	-1.789	-3.258	-4.541	-5.437	-5.84	-5.745	-5.217	-4.364	-3.295	-2.12	-0.984	-0.036	0.656	1.089	1.271	1.224	1.051	0.917	0.94	1.15	1.516	1.95	2.322	2.536	2.573	2.454	2.216	1.936	1.7	1.514	1.297	0.999	0.659	0.325	0.041	-0.148	-0.202	-0.14	-0.023	0.075	0.082	-0.037	-0.249	-0.503	-0.802	-1.171	-1.587	-2.004	-2.377	-2.648	-2.755	-2.678	-2.435	-2.042	-1.535	-0.996	-0.469	0.071	0.635	1.14	1.505	1.738	1.891	2.005	2.136	2.37	2.759	3.285	3.89	4.495	5.016	5.392	5.61	5.647	5.448	4.991	4.335	3.583	2.844	2.223	1.805	1.619	1.655	1.873	2.19	2.537	2.948	3.512	4.233	5.031	5.848	6.628	7.23	7.478	7.293	6.695	5.749	4.58	3.377	2.308	1.464	0.892	0.605	0.523	0.506	0.475	0.409	0.291	0.111	-0.113	-0.333	-0.486	-0.507	-0.374	-0.128	0.192	0.581	0.997	1.35	1.609	1.857	2.159	2.494	2.838	3.187	3.485	3.647	3.651	3.516	3.244	2.848	2.413	2.014	1.638	1.265	0.942	0.71	0.562	0.488	0.524	0.72	1.12	1.754	2.595	3.431	4.123	4.566	4.738	4.69	4.495	4.257	4.134	4.242	4.563	4.988	5.412	5.73	5.82	5.609	5.123	4.422	3.591	2.789	2.2	1.903	1.892	2.151	2.641	3.226	3.748	4.144	4.443	4.681	4.888	5.086	5.278	5.457	5.611	5.713	5.721	5.626	5.472	5.285	5.067	4.838	4.637	4.469	4.299	4.083	3.759	3.243	2.502	1.58	0.526	-0.632	-1.815	-2.888	-3.766	-4.453	-4.947	-5.209	-5.225	-5.014	-4.588	-3.952	-3.138	-2.209	-1.251	-0.378	0.307	0.783	1.093	1.289	1.406	1.477	1.531	1.569	1.588	1.622	1.727	1.966	2.378	2.92	3.428	3.701	3.612	3.115	2.214	0.996	-0.323	-1.501	-2.379	-2.884	-3.002	-2.773	-2.285	-1.591	-0.707	0.344	1.543	2.883	4.301	5.633	6.685	7.335	7.524	7.245	6.55	5.552	4.377	3.146	1.963	0.886	-0.053	-0.796	-1.262	-1.451	-1.446	-1.323	-1.143	-0.978	-0.894	-0.888	-0.888	-0.801	-0.52	0.048	0.901	1.923	2.969	3.903	4.567	4.833	4.718	4.393	4.06	3.869	3.905	4.176	4.606	5.069	5.451	5.682	5.764	5.784	5.835	5.94	6.069	6.198	6.299	6.324	6.226	6	5.648	5.195	4.71	4.261	3.887	3.633	3.596	3.847	4.357	5.088	6.073	7.319	8.702	10.018	11.046	11.578	11.451	10.659	9.368	7.861	6.463	5.453	4.953	4.88	5.047	5.288	5.486	5.587	5.623	5.673	5.819	6.141	6.702	7.495	8.467	9.587	10.799	11.924	12.71	13.009	12.8	12.099	10.962	9.555	8.072	6.634	5.324	4.25	3.497	3.131	3.239	3.91	5.118	6.733	8.617	10.647	12.668	14.492	15.935	16.836	17.071	16.595	15.44	13.72	11.668	9.611	7.801	6.331	5.22	4.484	4.067	3.835	3.701	3.658	3.685	3.728	3.785	3.87	3.959	4.044	4.181	4.4	4.616	4.735	4.748	4.69	4.584	4.488	4.499	4.697	5.107	5.669	6.151	6.454	6.46	6.13	5.504	4.693	3.863	3.167	2.683	2.421	2.397	2.584	2.858	3.067	3.133	3.031	2.765	2.405	2.088	1.918	1.933	2.157	2.588	3.133	3.673	4.168	4.643	5.077	5.426	5.685	5.876	5.988	5.994	5.876	5.631	5.264	4.794	4.237	3.619	3.02	2.569	2.36	2.418	2.72	3.219	3.828	4.436	4.98	5.429	5.767	6.032	6.308	6.631	6.964	7.291	7.635	7.977	8.232	8.345	8.333	8.218	7.99	7.664	7.276	6.857	6.446	6.105	5.888	5.827	5.964	6.318	6.833	7.4	7.915	8.312	8.553	8.623	8.528	8.278	7.886	7.381	6.785	6.098	5.361	4.699	4.245	4.05	4.099	4.361	4.783	5.25	5.648	5.935	6.109	6.191	6.231	6.294	6.385	6.489	6.638	6.863	7.137	7.425	7.75	8.153	8.624	9.126	9.616	10.04	10.336	10.463	10.386	10.092	9.647	9.199	8.862	8.679	8.685	8.91	9.325	9.843	10.367	10.788	10.992	10.917	10.584	10.083	9.57	9.272	9.407	10.039	11.041	12.187	13.239	13.956	14.139	13.73	12.833	11.644	10.386	9.247	8.321	7.635	7.187	6.954	6.88	6.901	7.012	7.224	7.502	7.799	8.103	8.419	8.769	9.213	9.775	10.36	10.82	11.054	10.987	10.564	9.868	9.166	8.757	8.803	9.315	10.202	11.255	12.18	12.72	12.735	12.198	11.22	10.038	8.91	8.005	7.41	7.142	7.142	7.296	7.509	7.751	8.037	8.427	8.983	9.689	10.455	11.225	11.972	12.61	13.016	13.157	13.065	12.716	12.066	11.173	10.173	9.207	8.421	7.988	7.997	8.41	9.136	10.074	11.074	11.974	12.729	13.387	13.992	14.535	14.986	15.293	15.4	15.291	14.967	14.437	13.787	13.178	12.694	12.285	11.901	11.572	11.305	11.047	10.792	10.604	10.492	10.408	10.336	10.274	10.17	9.996	9.805	9.639	9.459	9.23	9.002	8.833	8.737	8.728	8.855	9.174	9.704	10.396	11.132	11.665	11.995	11.934	11.511	10.811	9.969	9.147	8.492	8.113	8.032	8.162	8.378	8.603	8.792	8.868	8.755	8.439	7.93	7.234	6.411	5.612	4.997	4.684	4.773	5.302	6.163	7.165	8.183	9.144	9.95	10.49	10.73	10.684	10.354	9.752	8.954	8.08	7.262	6.626	6.216	5.972	5.791	5.579	5.233	4.672	3.907	3.054	2.25	1.618	1.262	1.235	1.514	2.069	2.893	3.935	5.093	6.3	7.535	8.715	9.684	10.327	10.628	10.62	10.329	9.795	9.079	8.217	7.237	6.187	5.134	4.173	3.466	3.182	3.393	4.056	5.068	6.298	7.609	8.888	10.073	11.119	11.986	12.639	13.01	12.984	12.487	11.586	10.422	9.115	7.795	6.647	5.829	5.395	5.322	5.574	6.081	6.754	7.539	8.414	9.349	10.335	11.396	12.532	13.65	14.616	15.329	15.735	15.778	15.427	14.711	13.702	12.505	11.254	10.078	9.082	8.39	8.113	8.261	8.732	9.412	10.218	11.061	11.858	12.59	13.285	13.962	14.64	15.322	15.933	16.318	16.368	16.036	15.284	14.108	12.614	11.003	9.457	8.06	6.852	5.845	5.033	4.428	4.083	4.062	4.438	5.268	6.52	8.035	9.592	10.998	12.136	12.919	13.318	13.367	13.114	12.605	11.922	11.158	10.363	9.614	9.062	8.818	8.867	9.142	9.617	10.252	10.903	11.402	11.646	11.577	11.167	10.48	9.675	8.938	8.462	8.419	8.858	9.663	10.624	11.521	12.158	12.376	12.103	11.371	10.297	9.069	7.88	6.844	5.995	5.39	5.077	4.994	5.026	5.139	5.372	5.688	5.994	6.254	6.473	6.637	6.751	6.88	7.063	7.268	7.447	7.554	7.48	7.096	6.385	5.483	4.562	3.77	3.227	2.997	3.083	3.437	3.969	4.558	5.153	5.775	6.414	6.982	7.436	7.846	8.268	8.671	9.032	9.356	9.578	9.595	9.395	9.045	8.587	8.094	7.708	7.518	7.471	7.498	7.619	7.876	8.247	8.692	9.184	9.674	10.1	10.417	10.588	10.633	10.674	10.58	10.681	10.829	11.034	11.269	11.466	11.558	11.504	11.3	10.994	10.637	10.226	9.751	9.258	8.798	8.365	7.962	7.667	7.563	7.699	8.11	8.828	9.823	10.998	12.272	13.57	14.746	15.643	16.209	16.469	16.425	16.098	15.6	15.09	14.675	14.376	14.166	13.966	13.667	13.174	12.414	11.366	10.101	8.786	7.581	6.612	6.015	5.928	6.436	7.548	9.194	11.199	13.279	15.136	16.528	17.283	17.323	16.753	15.842	14.851	13.95	13.269	12.92	12.927	13.203	13.618	14.034	14.296	14.293	13.999	13.468	12.818	12.244	11.921	11.885	12.044	12.271	12.448	12.493	12.395	12.218	12.037	11.916	11.915	12.044	12.225	12.365	12.451	12.469	12.338	11.987	11.427	10.738	10.01	9.363	8.947	8.867	9.128	9.651	10.287	10.83	11.116	11.115	10.884	10.505	10.073	9.693	9.41	9.181	8.908	8.502	7.929	7.228	6.485	5.786	5.178	4.708	4.428	4.336	4.393	4.608	5.047	5.751	6.692	7.796	8.936	9.921	10.576	10.805	10.569	9.889	8.892	7.77	6.646	5.535	4.437	3.385	2.4	1.493	0.709	0.109	-0.279	-0.458	-0.447	-0.265	0.123	0.833	1.969	3.535	5.428	7.474	9.434	11.03	12.045	12.382	12.06	11.208	10.042	8.783	7.574	6.504	5.663	5.055	4.56	4.05	3.511	3.02	2.658	2.538	2.805	3.538	4.678	6.076	7.533	8.82	9.766	10.321	10.507	10.375	10.009	9.523	8.984	8.384	7.704	6.939	6.115	5.316	4.639	4.105	3.661	3.279	2.935	2.554	2.071	1.557	1.178	1.058	1.233	1.713	2.463	3.356	4.227	4.972	5.517	5.82	5.929	5.961	6.004	6.093	6.271	6.59	7.022	7.462	7.789	7.892	7.698	7.193	6.401	5.362	4.191	3.072	2.118	1.31	0.619	0.082	-0.269	-0.457	-0.441	-0.109	0.601	1.686	3.138	4.906	6.822	8.685	10.34	11.631	12.392	12.554	12.254	11.706	11.085	10.517	10.09	9.822	9.66	9.512	9.264	8.841	8.286	7.669	6.781	6.178	5.689	5.373	5.333	5.655	6.363	7.418	8.729	10.165	11.607	12.946	14.08	14.968	15.689	16.357	17.01	17.626	18.177	18.593	18.745	18.532	17.941	16.98	15.675	14.14	12.525	10.938	9.46	8.208	7.291	6.695	6.322	6.111	6.061	6.184	6.509	7.095	7.989	9.188	10.638	12.215	13.748	15.097	16.186	16.933	17.232	17.032	16.357	15.272	13.882	12.363	10.892	9.586	8.534	7.819	7.435	7.296	7.344	7.576	7.93	8.266	8.498	8.628	8.688	8.714	8.769	8.935	9.256	9.735	10.33	10.948	11.487	11.895	12.179	12.348	12.429	12.491	12.608	12.801	13.037	13.252	13.355	13.289	13.078	12.801	12.525	12.333	12.35	12.662	13.222	13.928	14.722	15.543	16.296	16.883	17.261	17.412	17.347	17.129	16.857	16.61	16.45	16.43	16.544	16.67	16.637	16.332	15.703	14.751	13.547	12.209	10.865	9.618	8.52	7.552	6.657	5.836	5.181	4.787	4.707	5.004	5.732	6.841	8.184	9.594	10.922	12.021	12.789	13.2	13.242	12.904	12.244	11.391	10.447	9.47	8.556	7.82	7.305	6.976	6.789	6.724	6.769	6.955	7.341	7.968	8.823	9.875	11.041	12.133	12.939	13.34	13.307	12.86	12.083	11.125	10.122	9.147	8.25	7.454	6.726	6.03	5.421	4.964	4.644	4.437	4.375	4.467	4.66	4.93	5.325	5.877	6.566	7.354	8.165	8.845	9.251	9.346	9.124	8.573	7.776	6.904	6.097	5.426	4.956	4.726	4.713	4.859	5.117	5.411	5.632	5.741	5.772	5.718	5.551	5.322	5.116	4.919	4.675	4.387	4.079	3.739	3.373	3.058	2.853	2.772	2.87	3.219	3.789	4.501	5.335	6.278	7.217	8.015	8.598	8.912	8.919	8.68	8.345	8.06	7.958	8.182	8.769	9.583	10.471	11.365	12.184	12.836	13.355	13.858	14.387	14.913	15.437	15.951	16.355	16.577	16.654	16.595	16.331	15.873	15.323	14.723	14.054	13.345	12.648	11.929	11.134	10.285	9.418	8.564	7.828	7.169	6.925	6.923	7.162	7.607	8.168	8.763	9.35	9.875	10.3	10.605	10.734	10.614	10.247	9.69	8.928	7.933	6.825	5.811	5.006	4.47	4.334	4.659	5.297	6.019	6.684	7.207	7.503	7.61	7.692	7.85	8.057	8.265	8.441	8.493	8.311	7.9	7.343	6.746	6.249	5.999	6.082	6.536	7.36	8.431	9.469	10.244	10.669	10.686	10.237	9.427	8.505	7.634	6.842	6.187	5.753	5.49	5.288	5.134	5.023	4.847	4.518	4.087	3.631	3.163	2.732	2.452	2.37	2.439	2.593	2.769	2.897	2.974	3.051	3.142	3.259	3.527	4.068	4.846	5.778	6.871	8.073	9.151	9.871	10.169	10.009	9.334	8.255	7.037	5.871	4.841	4.092	3.757	3.778	3.984	4.285	4.628	4.902	5.038	5.094	5.162	5.317	5.635	6.103	6.588	6.997	7.327	7.537	7.549	7.42	7.29	7.148	6.862	6.403	5.813	5.039	4.045	2.961	1.903	0.844	-0.185	-1.006	-1.508	-1.727	-1.653	-1.204	-0.433	0.487	1.462	2.496	3.576	4.707	5.918	7.138	8.225	9.107	9.712	9.884	9.539	8.792	7.764	6.448	4.907	3.359	1.946	0.68	-0.358	-1.056	-1.507	-1.887	-2.192	-2.35	-2.431	-2.481	-2.36	-1.925	-1.211	-0.275	0.921	2.358	3.915	5.495	7.004	8.301	9.313	10.083	10.61	10.839	10.842	10.749	10.506	10.073	9.036	7.761	6.271	4.447	2.332	0.196	-1.712	-3.228	-4.172	-4.412	-3.958	-2.895	-1.348	0.475	2.421	4.507	6.71	8.805	10.616	12.18	13.478	14.317	14.629	14.549	14.116	13.237	11.966	10.484	8.83	7.01	5.244	3.773	2.596	1.657	1.053	0.836	0.885	1.077	1.425	1.954	2.643	3.474	4.388	5.294	6.171	7.037	7.777	8.246	8.493	8.622	8.58	8.314	7.976	7.704	7.451	7.201	7.08	7.088	7.051	6.93	6.84	6.741	6.49	6.149	5.9	5.757	5.628	5.528	5.518	5.552	5.565	5.552	5.513	5.475	5.521	5.664	5.81	5.825	5.984	6.119	6.206	6.327	6.581	6.94	7.311	7.649	7.9	7.955	7.753	7.324	6.726	6.007	5.257	4.587	4.083	3.783	3.671	3.694	3.809	4.009	4.285	4.618	5.059	5.694	6.501	7.319	8.013	8.541	8.847	8.885	8.73	8.515	8.27	7.914	7.385	6.657	5.706	4.583	3.471	2.593	2.095	2.046	2.454	3.225	4.21	5.278	6.35	7.395	8.429	9.474	10.49	11.417	12.22	12.83	13.115	12.983	12.486	11.728	10.801	9.849	9.087	8.64	8.515	8.697	9.188	9.939	10.869	11.945	13.136	14.332	15.387	16.186	16.638	16.7	16.435	15.982	15.488	15.073	14.802	14.643	14.51	14.364	14.21	14.034	13.851	13.747	13.796	13.957	14.158	14.38	14.603	14.766	14.846	14.891	14.943	15.014	15.124	15.29	15.458	15.538	15.489	15.313	15.015	14.658	14.365	14.209	14.171	14.18	14.151	13.996	13.708	13.392	13.167	13.116	13.305	13.752	14.34	14.867	15.211	15.339	15.233	14.907	14.437	13.889	13.268	12.594	11.92	11.288	10.752	10.429	10.416	10.692	11.183	11.827	12.527	13.153	13.609	13.88	13.974	13.918	13.801	13.723	13.737	13.885	14.223	14.728	15.273	15.754	16.137	16.395	16.503	16.47	16.315	16.023	15.56	14.924	14.122	13.171	12.153	11.185	10.304	9.478	8.728	8.095	7.564	7.131	6.874	6.894	7.251	8.022	9.292	11.081	13.33	15.962	18.85	21.733	24.311	26.374	27.768	28.384	28.199	27.308	25.854	24.003	21.943	19.824	17.732	15.742	13.937	12.328	10.869	9.592	8.649	8.193	8.346	9.254	11.005	13.477	16.387	19.399	22.143	24.255	25.531	25.975	25.667	24.683	23.178	21.361	19.398	17.403	15.511	13.871	12.57	11.634	11.006	10.531	10.057	9.528	8.945	8.314	7.741	7.454	7.645	8.376	9.648	11.426	13.559	15.805	17.976	19.927	21.496	22.566	23.159	23.332	23.045	22.266	21.063	19.523	17.693	15.657	13.593	11.695	10.127	8.993	8.306	8.008	8.055	8.414	8.687	9.365	10.314	11.539	12.918	14.286	15.518	16.516	17.228	17.672	17.884	17.908	17.795	17.541	17.04	16.204	15.084	13.78	12.318	10.732	9.15	7.69	6.399	5.35	4.693	4.539	4.924	5.882	7.406	9.354	11.523	13.778	16.012	18.068	19.807	21.226	22.404	23.423	24.356	25.243	26.044	26.679	27.067	27.101	26.69	25.884	24.841	23.657	22.34	20.924	19.467	17.946	16.344	14.757	13.323	12.137	11.301	10.944	11.097	11.683	12.641	13.94	15.469	17.058	18.602	20.068	21.416	22.597	23.595	24.395	24.976	25.347	25.509	25.408	25.009	24.35	23.454	22.27	20.783	19.085	17.292	15.502	13.867	12.588	11.793	11.554	11.942	12.969	14.511	16.399	18.518	20.716	22.761	24.476	25.794	26.694	27.155	27.203	26.898	26.301	25.501	24.602	23.651	22.643	21.601	20.57	19.512	18.38	17.259	16.327	15.713	15.508	15.78	16.493	17.482	18.584	19.691	20.707	21.561	22.297	22.992	23.608	24.034	24.209	24.116	23.73	23.049	22.131	21.045	19.843	18.583	17.287	15.929	14.523	13.173	11.971	10.943	10.165	9.793	9.93	10.59	11.777	13.463	15.504	17.694	19.853	21.801	23.334	24.324	24.783	24.753	24.252	23.38	22.326	21.235	20.17	19.16	18.188	17.208	16.199	15.177	14.163	13.224	12.523	12.245	12.429	13.018	13.959	15.148	16.38	17.477	18.391	19.125	19.705	20.232	20.822	21.466	22.047	22.474	22.669	22.505	21.893	20.907	19.707	18.426	17.207	16.212	15.563	15.333	15.534	16.075	16.794	17.586	18.451	19.402	20.452	21.728	23.395	25.465	27.79	30.17	32.36	34.071	35.107	35.453	35.183	34.397	33.262	31.978	30.628	29.146	27.483	25.662	23.694	21.613	19.557	17.74	16.376	15.649	15.634	16.262	17.385	18.854	20.49	22.073	23.494	24.823	26.149	27.47	28.75	29.934	30.862	31.329	31.257	30.687	29.676	28.353	26.961	25.718	24.683	23.862	23.324	23.126	23.243	23.634	24.302	25.227	26.329	27.486	28.522	29.253	29.564	29.421	28.768	27.357	25.757	23.971	22.175	20.459	18.928	17.714	16.904	16.509	16.465	16.636	16.849	17.003	17.075	17.041	16.944	16.939	17.133	17.445	17.717	17.881	17.902	17.764	17.542	17.407	17.486	17.8	18.363	19.162	20.088	21.016	21.926	22.844	23.716	24.465	25.081	25.582	25.974	26.257	26.44	26.532	26.554	26.572	26.613	26.676	26.825	27.169	27.712	28.353	29.037	29.75	30.416	30.946	31.324	31.556	31.597	31.435	31.129	30.705	30.142	29.502	28.919	28.447	28.048	27.701	27.401	27.093	26.704	26.21	25.646	25.093	24.678	24.503	24.538	24.691	24.881	24.986	24.838	24.36	23.656	22.894	22.206	21.718	21.51	21.526	21.621	21.707	21.756	21.744	21.734	21.905	22.389	23.139	24.016	24.865	25.494	25.71	25.428	24.703	23.683	22.587	21.662	21.037	20.714	20.672	20.87	21.175	21.442	21.652	21.884	22.196	22.649	23.345	24.334	25.57	26.984	28.513	30.003	31.252	32.143	32.621	32.597	32.024	31.001	29.727	28.404	27.22	26.337	25.832	25.681	25.819	26.127	26.433	26.627	26.723	26.743	26.648	26.449	26.239	26.068	25.925	25.835	25.859	25.997	26.205	26.472	26.749	26.911	26.866	26.611	26.13	25.37	24.365	23.256	22.179	21.232	20.512	20.101	20.044	20.378	21.138	22.282	23.716	25.372	27.131	28.736	29.907	30.515	30.539	30.006	29.045	27.899	26.789	25.825	25.067	24.52	24.077	23.601	23.067	22.499	21.877	21.189	20.531	20.018	19.691	19.53	19.512	19.596	19.734	19.918	20.125	20.313	20.506	20.769	21.069	21.301	21.452	21.612	21.845	22.183	22.714	23.506	24.507	25.607	26.728	27.761	28.574	29.14	29.558	29.889	30.133	30.329	30.534	30.7	30.678	30.34	29.636	28.592	27.316	25.977	24.728	23.718	23.099	22.91	23.038	23.347	23.777	24.242	24.599	24.767	24.765	24.608	24.318	24.026	23.885	23.948	24.236	24.809	25.669	26.667	27.639	28.525	29.271	29.768	29.942	29.823	29.495	29.054	28.614	28.25	27.999	27.912	28.021	28.253	28.195	28.278	28.25	28.043	27.537	26.698	25.642	24.549	23.597	22.916	22.52	22.33	22.252	22.182	22.015	21.746	21.557	21.643	22.041	22.676	23.474	24.301	24.929	25.186	25.035	24.47	23.505	22.256	20.911	19.603	18.457	17.664	17.376	17.568	18.09	18.782	19.47	19.949	20.078	19.809	19.16	18.251	17.275	16.378	15.661	15.262	15.327	15.85	16.683	17.679	18.718	19.637	20.307	20.742	21.02	21.183	21.276	21.368	21.453	21.468	21.444	21.508	21.751	22.175	22.774	23.535	24.361	25.116	25.712	26.119	26.367	26.553	26.76	26.988	27.208	27.441	27.673	27.812	27.811	27.733	27.652	27.574	27.514	27.487	27.419	27.194	26.765	26.138	25.301	24.318	23.377	22.651	22.181	21.947	21.924	22	21.977	21.683	21.022	19.984	18.692	17.368	16.218	15.375	14.951	14.986	15.352	15.846	16.364	16.906	17.472	18.09	18.839	19.731	20.671	21.54	22.243	22.66	22.685	22.346	21.751	20.97	20.055	19.124	18.325	17.727	17.363	17.262	17.411	17.748	18.223	18.758	19.245	19.643	20.022	20.439	20.886	21.38	21.991	22.712	23.445	24.138	24.778	25.327	25.752	26.089	26.355	26.501	26.52	26.498	26.524	26.626	26.853	27.27	27.856	28.474	28.98	29.244	29.155	28.68	27.855	26.718	25.333	23.865	22.492	21.304	20.327	19.611	19.175	18.933	18.81	18.854	19.147	19.741	20.68	21.928	23.272	24.409	25.133	25.352	25.034	24.258	23.265	22.304	21.479	20.785	20.16	19.493	18.688	17.734	16.671	15.578	14.658	14.196	14.378	15.221	16.651	18.5	20.424	22.012	23.002	23.332	23.066	22.416	21.701	21.161	20.845	20.724	20.741	20.771	20.676	20.454	20.238	20.141	20.19	20.38	20.673	20.998	21.285	21.479	21.52	21.411	21.245	21.088	20.905	20.652	20.353	19.993	19.478	18.767	17.914	16.964	15.965	15.054	14.382	13.989	13.869	14.074	14.607	15.335	16.107	16.892	17.678	18.384	18.951	19.399	19.758	20.041	20.253	20.361	20.321	20.144	19.863	19.175	18.566	17.898	17.172	16.384	15.578	14.807	14.116	13.587	13.317	13.398	13.932	14.95	16.319	17.821	19.29	20.546	21.355	21.58	21.297	20.698	19.979	19.348	19.027	19.095	19.452	19.955	20.459	20.762	20.72	20.392	19.947	19.511	19.173	19.02	19.104	19.372	19.715	20.027	20.22	20.269	20.22	20.096	19.871	19.574	19.278	18.96	18.529	17.986	17.412	16.871	16.419	16.186	16.278	16.676	17.302	18.073	18.815	19.264	19.277	18.851	17.988	16.721	15.202	13.666	12.291	11.167	10.331	9.736	9.285	8.905	8.526	8.05	7.453	6.864	6.423	6.168	6.136	6.407	6.973	7.706	8.478	9.202	9.767	10.095	10.222	10.231	10.148	10.017	9.969	10.109	10.434	10.935	11.637	12.511	13.441	14.294	14.978	15.436	15.67	15.722	15.621	15.357	14.989	14.605	14.203	13.738	13.245	12.801	12.442	12.174	12.02	11.973	11.958	11.937	11.926	11.924	11.915	11.962	12.175	12.544	12.971	13.393	13.772	14.036	14.178	14.304	14.549	15.019	15.76	16.686	17.552	18.113	18.287	18.08	17.538	16.867	16.395	16.337	16.691	17.315	17.972	18.325	18.108	17.275	15.956	14.357	12.785	11.62	11.089	11.206	11.886	13.019	14.438	15.936	17.355	18.585	19.517	20.091	20.301	20.144	19.662	19.021	18.388	17.785	17.186	16.641	16.21	15.869	15.594	15.415	15.278	15.057	14.689	14.2	13.638	13.096	12.782	12.867	13.335	14.069	14.966	15.936	16.828	17.473	17.765	17.641	17.106	16.279	15.365	14.584	14.187	14.356	15.005	15.812	16.453	16.708	16.436	15.638	14.539	13.463	12.647	12.239	12.317	12.817	13.513	14.213	14.803	15.118	14.971	14.325	13.311	12.104	10.87	9.813	9.13	8.934	9.23	9.894	10.686	11.369	11.818	11.972	11.785	11.342	10.851	10.469	10.181	9.912	9.611	9.194	8.608	7.963	7.442	7.146	7.139	7.524	8.304	9.299	10.318	11.283	12.132	12.718	12.89	12.585	11.815	10.664	9.306	7.961	6.827	6.093	5.856	6.003	6.302	6.589	6.64	6.809	6.728	6.407	6.03	5.796	5.813	6.14	6.807	7.736	8.776	9.759	10.547	11.067	11.362	11.511	11.505	11.33	11.069	10.819	10.587	10.387	10.315	10.418	10.568	10.58	10.31	9.635	8.507	7.077	5.644	4.459	3.692	3.481	3.849	4.614	5.533	6.445	7.254	7.862	8.196	8.231	7.956	7.407	6.686	5.884	5.072	4.414	4.12	4.26	4.759	5.544	6.539	7.569	8.428	9.011	9.273	9.174	8.772	8.238	7.723	7.319	7.168	7.429	8.117	9.102	10.242	11.387	12.332	12.882	12.932	12.476	11.595	10.455	9.226	8	6.855	5.931	5.329	5.003	4.874	4.916	5.074	5.24	5.378	5.564	5.883	6.409	7.227	8.363	9.682	11.007	12.222	13.203	13.758	13.751	13.18	12.084	10.512	8.6	6.568	4.659	3.135	2.212	1.951	2.251	2.99	4.014	5.062	5.862	6.306	6.447	6.356	6.152	6.025	6.121	6.442	6.935	7.535	8.096	8.456	8.567	8.455	8.091	7.432	6.53	5.502	4.432	3.41	2.553	1.936	1.576	1.461	1.512	1.57	1.535	1.449	1.369	1.303	1.314	1.539	2.02	2.668	3.387	4.087	4.63	4.88	4.82	4.492	3.941	3.287	2.745	2.447	2.369	2.465	2.732	3.127	3.587	4.088	4.637	5.224	5.83	6.412	6.847	6.999	6.833	6.369	5.564	4.427	3.148	1.983	1.081	0.542	0.461	0.828	1.511	2.397	3.437	4.539	5.586	6.537	7.339	7.824	7.855	7.485	6.903	6.312	5.915	5.878	6.251	6.967	7.899	8.871	9.685	10.243	10.541	10.529	10.111	9.328	8.359	7.342	6.381	5.633	5.206	5.042	5.014	5.039	5.015	4.813	4.425	3.984	3.588	3.244	3.017	3.035	3.339	3.894	4.66	5.59	6.594	7.581	8.452	9.077	9.374	9.383	9.15	8.651	7.942	7.206	6.603	6.175	5.961	6.001	6.22	6.486	6.761	7.067	7.33	7.475	7.519	7.448	7.124	6.455	5.539	4.545	3.594	2.778	2.191	1.854	1.704	1.645	1.566	1.384	1.133	0.909	0.484	0.373	0.497	0.829	1.316	1.943	2.666	3.424	4.182	4.893	5.501	5.977	6.271	6.253	5.853	5.199	4.505	3.896	3.47	3.374	3.679	4.279	5.029	5.844	6.608	7.19	7.575	7.838	8.009	8.103	8.212	8.406	8.586	8.587	8.322	7.766	6.93	5.916	4.904	4.077	3.621	3.674	4.22	5.099	6.167	7.331	8.414	9.188	9.538	9.481	9.012	8.139	6.988	5.72	4.421	3.204	2.244	1.651	1.44	1.634	2.278	3.274	4.399	5.467	6.38	7.043	7.402	7.483	7.345	7.059	6.73	6.424	6.1	5.73	5.379	5.09	4.793	4.447	4.123	3.897	3.786	3.847	4.18	4.771	5.506	6.261	6.858	7.024	6.554	5.456	3.854	1.903	-0.142	-1.918	-3.15	-3.758	-3.815	-3.524	-3.183	-3.045	-3.223	-3.719	-4.421	-5.031	-5.221	-4.873	-4.087	-3.019	-1.856	-0.861	-0.23	0.054	0.13	0.141	0.276	0.716	1.499	2.547	3.805	5.222	6.61	7.709	8.339	8.388	7.748	6.406	4.506	2.298	0.106	-1.709	-2.897	-3.414	-3.322	-2.712	-1.78	-0.823	-0.034	0.576	1.036	1.354	1.623	2	2.569	3.349	4.355	5.512	6.598	7.393	7.785	7.677	6.978	5.736	4.182	2.545	0.966	-0.452	-1.647	-2.626	-3.381	-3.894	-4.201	-4.354	-4.326	-4.096	-3.78	-3.506	-3.237	-2.886	-2.458	-1.973	-1.419	-0.863	-0.465	-0.309	-0.357	-0.575	-0.905	-1.182	-1.275	-1.231	-1.164	-1.088	-0.974	-0.846	-0.718	-0.554	-0.334	-0.031	0.407	0.999	1.715	2.568	3.593	4.679	5.602	6.242	6.608	6.686	6.451	5.993	5.44	4.827	4.175	3.596	3.182	2.951	2.973	3.376	4.147	5.115	6.123	7.075	7.817	8.173	8.08	7.599	6.85	6.013	5.249	4.633	4.203	4.012	4.03	4.081	4.048	3.989	3.964	3.949	3.957	4.057	4.207	4.288	4.273	4.206	4.069	3.882	3.801	3.933	4.169	4.345	4.412	4.351	4.096	3.655	3.173	2.839	2.813	3.192	3.958	4.819	6.011	7.197	8.292	9.225	9.941	10.431	10.706	10.802	10.826	10.883	10.972	11.079	11.3	11.701	12.151	12.467	12.57	12.415	11.919	11.102	10.143	9.197	8.332	7.628	7.133	6.747	6.332	5.886	5.475	5.097	4.729	4.425	4.249	4.222	4.366	4.717	5.289	6.067	6.998	7.879	8.414	8.419	7.859	6.716	5.011	2.95	0.859	-1.005	-2.458	-3.306	-3.428	-2.869	-1.739	-0.166	1.597	3.203	4.399	5.096	5.222	4.744	3.818	2.734	1.77	1.131	0.954	1.252	1.908	2.761	3.616	4.239	4.495	4.43	4.138	3.627	2.956	2.311	1.86	1.673	1.825	2.398	3.344	4.527	5.849	7.194	8.37	9.217	9.718	9.868	9.597	8.908	7.951	6.911	5.903	5.008	4.253	3.57	2.885	2.178	1.43	0.646	-0.065	-0.553	-0.824	-0.99	-1.076	-1.039	-0.902	-0.696	-0.364	0.13	0.734	1.422	2.231	3.13	4.036	4.969	5.984	7.004	7.887	8.581	9.075	9.304	9.205	8.79	8.109	7.28	6.526	6.066	6	6.361	7.137	8.142	9.03	9.551	9.68	9.476	9.03	8.549	8.266	8.279	8.572	9.114	9.802	10.442	10.907	11.208	11.356	11.291	11.017	10.62	10.135	9.527	8.803	8.029	7.314	6.833	6.749	7.071	7.686	8.492	9.362	10.089	10.545	10.833	11.128	11.481	11.871	12.277	12.592	12.629	12.298	11.642	10.713	9.61	8.584	7.932	7.803	8.241	9.282	10.857	12.698	14.442	15.765	16.416	16.265	15.342	13.745	11.611	9.191	6.819	4.726	3.019	1.864	1.458	1.804	2.725	4.05	5.594	7.085	8.32	9.289	10.038	10.582	11.02	11.53	12.13	12.668	13.032	13.211	13.166	12.844	12.28	11.578	10.858	10.237	9.773	9.421	9.12	8.871	8.636	8.291	7.815	7.382	7.154	7.164	7.441	8.04	8.887	9.812	10.719	11.561	12.21	12.578	12.765	12.895	12.941	12.856	12.712	12.543	12.216	11.577	10.57	9.207	7.558	5.77	3.83	2.151	0.793	-0.129	-0.621	-0.74	-0.578	-0.206	0.419	1.37	2.624	4.119	5.88	7.877	9.871	11.592	12.928	13.822	14.168	13.951	13.296	12.313	11.055	9.646	8.231	6.831	5.429	4.131	3.081	2.311	1.829	1.717	2.048	2.799	3.896	5.233	6.658	8.053	9.354	10.452	11.212	11.636	11.855	11.926	11.823	11.629	11.483	11.408	11.339	11.243	11.072	10.705	10.082	9.277	8.359	7.352	6.366	5.584	5.059	4.726	4.585	4.707	5.124	5.819	6.771	7.92	9.18	10.507	11.86	13.139	14.262	15.248	16.07	16.546	16.538	16.094	15.316	14.279	13.13	12.064	11.155	10.373	9.701	9.108	8.479	7.759	7.07	6.553	6.227	6.118	6.313	6.822	7.526	8.287	8.982	9.482	9.745	9.855	9.931	10.099	10.565	11.519	12.915	14.5	16.054	17.387	18.255	18.483	18.112	17.296	16.172	14.928	13.763	12.733	11.779	10.905	10.169	9.537	8.975	8.587	8.515	8.791	9.363	10.171	11.111	12.077	13.058	14.07	15.078	16.059	17.038	17.919	18.426	18.365	17.751	16.655	15.131	13.333	11.481	9.68	7.953	6.361	4.973	3.79	2.864	2.34	2.254	2.474	2.895	3.519	4.338	5.321	6.5	7.907	9.476	11.097	12.635	13.888	14.691	15.092	15.236	15.156	14.843	14.42	13.986	13.459	12.721	11.787	10.695	9.43	8.066	6.788	5.718	4.913	4.493	4.54	4.932	5.459	6.028	6.603	7.108	7.516	7.903	8.337	8.845	9.432	10.018	10.432	10.588	10.531	10.248	9.669	8.915	8.242	7.758	7.396	7.124	6.924	6.653	6.185	5.601	5.059	4.658	4.525	4.816	5.494	6.319	7.116	7.842	8.449	8.864	9.108	9.26	9.357	9.421	9.465	9.438	9.295	9.103	8.901	8.57	8.051	7.501	7.041	6.605	6.146	5.733	5.346	4.862	4.285	3.753	3.32	2.978	2.821	2.908	3.075	3.166	3.228	3.349	3.526	3.775	4.209	4.911	5.889	7.1	8.429	9.701	10.812	11.505	12.107	12.375	12.341	12.16	11.908	11.541	11.036	10.373	9.491	8.398	7.208	6.026	4.936	4.119	3.766	3.862	4.279	4.989	5.957	6.999	7.942	8.748	9.351	9.627	9.558	9.229	8.661	7.857	6.961	6.11	5.245	4.275	3.259	2.286	1.362	0.551	0.004	-0.231	-0.231	-0.078	0.116	0.169	0.003	-0.255	-0.47	-0.582	-0.45	0.13	1.187	2.568	4.146	5.792	7.278	8.423	9.227	9.735	9.945	9.959	9.956	9.949	9.798	9.48	9.072	8.551	7.894	7.236	6.718	6.345	6.135	6.165	6.432	6.853	7.447	8.257	9.144	9.915	10.523	10.954	11.099	10.915	10.546	10.139	9.76	9.531	9.559	9.798	10.147	10.586	11.035	11.28	11.213	10.921	10.495	9.956	9.448	9.201	9.272	9.588	10.132	10.847	11.549	12.141	12.685	13.151	13.369	13.301	13.059	12.678	12.157	11.683	11.511	11.715	12.223	12.939	13.675	14.178	14.35	14.248	13.891	13.313	12.674	12.079	11.429	10.618	9.682	8.643	7.439	6.135	4.912	3.858	3.033	2.656	2.893	3.631	4.706	6.099	7.709	9.22	10.406	11.289	11.876	12.079	11.908	11.475	10.808	9.921	8.91	7.821	6.608	5.342	4.227	3.386	2.87	2.82	3.343	2.065	2.232	2.519	2.965	3.471	3.97	4.476	4.932	5.213	5.261	5.104	4.811	4.517	4.362	4.349	4.402	4.526	4.7	4.733	4.433	3.823	3.044	2.168	1.3	0.648	0.331	0.298	0.491	0.886	1.348	1.736	2.083	2.45	2.709	2.668	2.301	1.672	0.814	-0.163	-1.05	-1.648	-1.838	-1.591	-1.049	-0.495	-0.11	0.066	-0.047	-0.55	-1.319	-2.063	-2.614	-2.939	-2.952	-2.605	-2.014	-1.311	-0.492	0.42	1.318	2.184	3.081	3.927	4.492	4.687	4.599	4.287	3.747	3.018	2.162	1.209	0.198	-0.833	-1.881	-2.886	-3.673	-4.158	-4.439	-4.589	-4.497	-4.085	-3.422	-2.53	-1.363	-0.007	1.342	2.594	3.709	4.517	4.865	4.806	4.432	3.71	2.684	1.639	0.838	0.294	-0.13	-0.584	-1.231	-2.183	-3.412	-4.774	-6.038	-6.887	-7.289	-6.918	-5.995	-4.727	-3.259	-1.729	-0.281	0.965	1.88	2.359	2.411	2.09	1.356	0.225	-1.075	-2.289	-3.359	-4.272	-4.881	-5.079	-4.961	-4.647	-4.176	-3.657	-3.265	-3.041	-2.935	-2.997	-3.294	-3.716	-4.092	-4.382	-4.585	-4.594	-4.303	-3.738	-3.003	-2.235	-1.597	-1.178	-0.95	-0.9	-1.053	-1.312	-1.502	-1.627	-1.844	-2.197	-2.615	-3.095	-3.633	-4.091	-4.326	-4.325	-4.094	-3.579	-2.86	-2.141	-1.518	-0.958	-0.523	-0.358	-0.493	-0.837	-1.326	-1.92	-2.514	-3.005	-3.307	-3.316	-2.999	-2.484	-1.919	-1.328	-0.761	-0.395	-0.342	-0.525	-0.857	-1.324	-1.839	-2.23	-2.415	-2.407	-2.182	-1.785	-1.434	-1.321	-1.42	-1.656	-2.028	-2.458	-2.741	-2.743	-2.495	-2.08	-1.597	-1.178	-0.901	-0.757	-0.779	-1.019	-1.386	-1.719	-1.989	-2.25	-2.402	-2.295	-1.936	-1.423	-0.823	-0.276	-0.018	-0.181	-0.717	-1.548	-2.555	-3.453	-3.951	-4.006	-3.77	-3.354	-2.84	-2.374	-2.081	-1.985	-2.071	-2.315	-2.625	-2.945	-3.304	-3.686	-3.954	-4.073	-4.19	-4.398	-4.643	-4.905	-5.221	-5.513	-5.632	-5.529	-5.227	-4.698	-3.993	-3.297	-2.747	-2.329	-2.067	-2.069	-2.328	-2.681	-3.013	-3.316	-3.58	-3.799	-3.99	-4.129	-4.166	-4.127	-4.059	-3.9	-3.609	-3.339	-3.281	-3.421	-3.648	-3.938	-4.237	-4.383	-4.313	-4.133	-3.925	-3.717	-3.607	-3.664	-3.767	-3.741	-3.606	-3.471	-3.354	-3.264	-3.314	-3.591	-4.076	-4.716	-5.443	-6.16	-6.82	-7.436	-7.929	-8.154	-8.142	-8.086	-8.086	-8.13	-8.292	-8.659	-9.133	-9.511	-9.689	-9.581	-9.036	-8.028	-6.736	-5.318	-3.856	-2.562	-1.752	-1.556	-1.887	-2.648	-3.759	-5.066	-6.379	-7.55	-8.454	-9.014	-9.256	-9.196	-8.772	-8.004	-7.098	-6.233	-5.416	-4.679	-4.166	-3.912	-3.814	-3.832	-3.984	-4.185	-4.346	-4.545	-4.884	-5.282	-5.656	-6.096	-6.672	-7.227	-7.574	-7.675	-7.515	-7.019	-6.165	-5.037	-3.785	-2.64	-1.825	-1.384	-1.231	-1.323	-1.614	-1.86	-2.055	-2.194	-2.465	-3.018	-3.864	-4.937	-6.121	-7.25	-8.187	-8.837	-9.075	-8.856	-8.32	-7.636	-6.794	-5.774	-4.769	-3.979	-3.402	-3.005	-2.855	-2.95	-3.132	-3.297	-3.443	-3.491	-3.338	-3.069	-2.861	-2.744	-2.715	-2.917	-3.498	-4.419	-5.515	-6.625	-7.574	-8.21	-8.491	-8.406	-7.978	-7.356	-6.767	-6.292	-5.866	-5.538	-5.449	-5.592	-5.851	-6.192	-6.609	-6.99	-7.243	-7.423	-7.596	-7.738	-7.881	-8.13	-8.421	-8.55	-8.456	-8.255	-8.037	-7.82	-7.682	-7.722	-7.965	-8.396	-8.974	-9.581	-10.109	-10.56	-10.919	-11.045	-10.886	-10.618	-10.406	-10.262	-10.201	-10.306	-10.553	-10.823	-11.095	-11.428	-11.787	-12.136	-12.563	-13.099	-13.579	-13.864	-14.007	-14.075	-14.041	-13.904	-13.751	-13.633	-13.547	-13.489	-13.421	-13.278	-13.097	-12.98	-12.915	-12.818	-12.738	-12.772	-12.847	-12.802	-12.586	-12.19	-11.541	-10.643	-9.653	-8.727	-7.983	-7.639	-7.912	-8.757	-9.934	-11.252	-12.538	-13.517	-13.944	-13.794	-13.203	-12.325	-11.329	-10.357	-9.443	-8.603	-7.941	-7.529	-7.329	-7.376	-7.809	-8.603	-9.497	-10.254	-10.785	-11.041	-11.025	-10.908	-10.893	-11.008	-11.19	-11.399	-11.491	-11.227	-10.558	-9.699	-8.868	-8.168	-7.702	-7.553	-7.691	-8.021	-8.478	-8.982	-9.459	-9.922	-10.387	-10.716	-10.757	-10.552	-10.196	-9.642	-8.837	-7.895	-6.958	-6.071	-5.34	-4.96	-5.024	-5.495	-6.337	-7.447	-8.503	-9.161	-9.321	-9.051	-8.41	-7.524	-6.657	-6.062	-5.841	-6.009	-6.495	-7.152	-7.872	-8.633	-9.337	-9.817	-10.048	-10.131	-10.046	-9.682	-9.097	-8.483	-7.943	-7.526	-7.352	-7.46	-7.708	-7.969	-8.246	-8.492	-8.582	-8.561	-8.615	-8.794	-8.965	-9.042	-9.041	-8.965	-8.818	-8.657	-8.527	-8.445	-8.439	-8.448	-8.282	-7.827	-7.21	-6.562	-5.884	-5.219	-4.731	-4.494	-4.436	-4.53	-4.775	-5.021	-5.071	-4.894	-4.499	-3.789	-2.78	-1.754	-0.99	-0.552	-0.444	-0.737	-1.428	-2.349	-3.282	-4.015	-4.382	-4.337	-3.96	-3.328	-2.73	-2.168	-1.715	-1.439	-1.338	-1.293	-1.212	-1.079	-0.912	-0.774	-0.733	-0.769	-0.857	-1.122	-1.674	-2.396	-3.118	-3.829	-4.539	-5.116	-5.489	-5.803	-6.213	-6.763	-7.514	-8.554	-9.788	-11.002	-12.097	-13.016	-13.558	-13.537	-12.987	-12.07	-10.9	-9.587	-8.316	-7.265	-6.556	-6.25	-6.303	-6.558	-6.912	-7.316	-7.615	-7.593	-7.239	-6.742	-6.237	-5.779	-5.514	-5.57	-5.888	-6.336	-6.863	-7.388	-7.75	-7.915	-8.003	-8.038	-7.94	-7.742	-7.609	-7.614	-7.719	-7.92	-8.226	-8.586	-8.939	-9.229	-9.372	-9.332	-9.21	-9.086	-8.9	-8.617	-8.335	-8.125	-7.909	-7.634	-7.358	-7.077	-6.71	-6.266	-5.817	-5.333	-4.794	-4.333	-4.051	-3.869	-3.724	-3.707	-3.903	-4.258	-4.721	-5.288	-5.895	-6.406	-6.703	-6.68	-6.264	-5.559	-4.793	-4.093	-3.497	-3.134	-3.136	-3.428	-3.822	-4.224	-4.549	-4.64	-4.395	-3.856	-3.074	-2.088	-1.09	-0.356	-0.002	-0.021	-0.474	-1.421	-2.726	-4.152	-5.539	-6.761	-7.671	-8.177	-8.252	-7.886	-7.151	-6.251	-5.354	-4.509	-3.811	-3.454	-3.513	-3.86	-4.384	-5.037	-5.695	-6.187	-6.457	-6.497	-6.239	-5.677	-4.955	-4.182	-3.345	-2.518	-1.903	-1.611	-1.589	-1.804	-2.272	-2.963	-3.825	-4.829	-5.903	-6.933	-7.872	-8.682	-9.221	-9.372	-9.235	-8.973	-8.582	-7.987	-7.222	-6.307	-5.192	-3.947	-2.815	-2.009	-1.661	-1.91	-2.808	-4.146	-5.627	-7.109	-8.516	-9.671	-10.415	-10.735	-10.697	-10.387	-9.972	-9.665	-9.611	-9.915	-10.613	-11.515	-12.283	-12.727	-12.843	-12.605	-11.953	-10.988	-9.908	-8.806	-7.769	-7.023	-6.802	-7.208	-8.313	-10.186	-12.662	-15.328	-17.809	-19.831	-21.049	-21.108	-19.9	-17.612	-14.58	-11.226	-8.015	-5.322	-3.375	-2.295	-2.025	-2.313	-2.952	-3.905	-5.146	-6.527	-7.961	-9.526	-11.26	-13.095	-15.023	-17.051	-19.008	-20.641	-21.832	-22.504	-22.484	-21.719	-20.405	-18.773	-16.892	-14.843	-12.853	-11.154	-9.847	-8.945	-8.384	-7.997	-7.628	-7.259	-6.63	-5.925	-5.287	-4.932	-5.05	-5.759	-7.059	-8.766	-10.636	-12.54	-14.367	-15.883	-16.913	-17.551	-17.952	-18.127	-18.067	-17.858	-17.515	-16.931	-16.073	-15.039	-13.882	-12.632	-11.452	-10.531	-9.87	-9.411	-9.229	-9.433	-9.985	-10.756	-11.621	-12.442	-13.066	-13.391	-13.355	-12.939	-12.265	-11.549	-10.872	-10.174	-9.489	-8.935	-8.518	-8.168	-7.928	-7.874	-7.942	-8.036	-8.178	-8.38	-8.581	-8.827	-9.26	-9.869	-10.471	-10.954	-11.333	-11.575	-11.638	-11.601	-11.613	-11.778	-12.151	-12.719	-13.375	-13.996	-14.564	-15.047	-15.313	-15.3	-15.132	-14.926	-14.656	-14.295	-13.874	-13.344	-12.592	-11.636	-10.611	-9.607	-8.743	-8.237	-8.212	-8.549	-9.086	-9.796	-10.658	-11.563	-12.443	-13.317	-14.179	-14.983	-15.708	-16.32	-16.772	-17.119	-17.474	-17.826	-18.085	-18.268	-18.441	-18.527	-18.396	-18.042	-17.532	-16.894	-16.225	-15.728	-15.516	-15.541	-15.755	-16.09	-16.319	-16.189	-15.684	-14.964	-14.155	-13.373	-12.818	-12.69	-13.092	-14.057	-15.527	-17.288	-19.051	-20.57	-21.58	-21.826	-21.297	-20.297	-19.172	-18.15	-17.43	-17.16	-17.273	-17.547	-17.819	-17.966	-17.842	-17.408	-16.805	-16.173	-15.554	-15.066	-14.924	-15.216	-15.843	-16.684	-17.66	-18.648	-19.532	-20.274	-20.854	-21.259	-21.562	-21.843	-22.041	-22.058	-21.92	-21.668	-21.187	-20.363	-19.259	-17.991	-16.612	-15.227	-14.002	-12.998	-12.198	-11.677	-11.539	-11.744	-12.199	-12.919	-13.887	-14.911	-15.766	-16.357	-16.697	-16.825	-16.83	-16.798	-16.732	-16.632	-16.519	-16.32	-15.913	-15.333	-14.76	-14.28	-13.864	-13.572	-13.513	-13.669	-13.951	-14.336	-14.768	-15.09	-15.215	-15.193	-15.022	-14.623	-14.056	-13.521	-13.109	-12.788	-12.585	-12.586	-12.798	-13.139	-13.496	-13.722	-13.69	-13.399	-12.892	-12.2	-11.451	-10.916	-10.775	-10.969	-11.392	-12.009	-12.741	-13.441	-14.09	-14.765	-15.432	-16.005	-16.507	-16.948	-17.194	-17.163	-17.002	-16.872	-16.764	-16.643	-16.57	-16.596	-16.668	-16.731	-16.754	-16.69	-16.411	-16.085	-15.705	-15.294	-14.896	-14.511	-14.16	-13.992	-14.121	-14.442	-14.821	-15.296	-15.928	-16.621	-17.267	-17.861	-18.352	-18.57	-18.44	-18.037	-17.414	-16.62	-15.851	-15.307	-14.979	-14.772	-14.705	-14.825	-15.067	-15.346	-15.629	-15.886	-16.074	-16.171	-16.133	-15.885	-15.45	-14.944	-14.383	-13.712	-13.046	-12.643	-12.654	-13.109	-14.065	-15.518	-17.272	-19.063	-20.713	-22.043	-22.841	-23.036	-22.723	-21.95	-20.701	-19.105	-17.423	-15.828	-14.38	-13.163	-12.259	-11.685	-11.434	-11.499	-11.814	-12.319	-13.046	-13.978	-14.954	-15.835	-16.645	-17.4	-17.978	-18.286	-18.338	-18.109	-17.537	-16.687	-15.731	-14.779	-13.939	-13.418	-13.306	-13.45	-13.643	-13.796	-13.824	-13.576	-13.028	-12.334	-11.676	-11.205	-11.065	-11.3	-11.818	-12.511	-13.278	-13.888	-14.068	-13.756	-13.07	-12.096	-10.932	-9.819	-9.012	-8.621	-8.683	-9.227	-10.154	-11.246	-12.361	-13.415	-14.215	-14.561	-14.45	-14.018	-13.337	-12.49	-11.68	-11.09	-10.779	-10.738	-10.911	-11.148	-11.325	-11.468	-11.606	-11.659	-11.608	-11.581	-11.626	-11.629	-11.542	-11.471	-11.485	-11.566	-11.748	-12.037	-12.299	-12.418	-12.418	-12.316	-12.073	-11.762	-11.571	-11.547	-11.558	-11.5	-11.352	-11.077	-10.661	-10.184	-9.716	-9.273	-8.922	-8.722	-8.563	-8.3	-8.006	-7.831	-7.753	-7.696	-7.736	-7.956	-8.289	-8.662	-9.107	-9.601	-10.051	-10.467	-10.889	-11.22	-11.351	-11.332	-11.221	-10.935	-10.424	-9.812	-9.252	-8.818	-8.593	-8.609	-8.763	-8.942	-9.12	-9.205	-9.039	-8.665	-8.329	-8.117	-7.898	-7.642	-7.442	-7.278	-7.039	-6.754	-6.498	-6.23	-5.926	-5.693	-5.572	-5.501	-5.533	-5.816	-6.324	-6.871	-7.366	-7.796	-8.089	-8.176	-8.061	-7.734	-7.197	-6.58	-6.007	-5.424	-4.81	-4.35	-4.151	-4.014	-3.744	-3.392	-2.985	-2.383	-1.534	-0.551	0.53	1.72	2.86	3.755	4.374	4.702	4.56	3.858	2.765	1.463	-0.02	-1.637	-3.243	-4.724	-5.82	-6.533	-6.991	-7.241	-7.277	-7.04	-6.497	-5.704	-4.753	-3.692	-2.568	-1.526	-0.755	-0.326	-0.182	-0.265	-0.553	-0.988	-1.508	-2.166	-3.078	-4.275	-5.686	-7.22	-8.732	-9.976	-10.725	-10.927	-10.656	-9.971	-8.905	-7.549	-6.051	-4.493	-2.896	-1.348	-0.054	0.764	1.002	0.638	-0.348	-1.935	-3.977	-6.236	-8.504	-10.64	-12.512	-14.014	-15.122	-15.875	-16.285	-16.332	-16.018	-15.363	-14.351	-12.965	-11.317	-9.621	-8.049	-6.698	-5.694	-5.217	-5.35	-5.979	-6.916	-8.025	-9.157	-10.084	-10.604	-10.712	-10.553	-10.288	-10.041	-9.939	-10.071	-10.415	-10.881	-11.399	-11.92	-12.374	-12.712	-12.959	-13.149	-13.258	-13.247	-13.151	-13.048	-12.933	-12.695	-12.27	-11.736	-11.225	-10.812	-10.552	-10.569	-10.945	-11.553	-12.131	-12.51	-12.677	-12.673	-12.561	-12.461	-12.468	-12.561	-12.641	-12.643	-12.527	-12.235	-11.775	-11.274	-10.849	-10.484	-10.112	-9.719	-9.328	-8.904	-8.356	-7.638	-6.837	-6.101	-5.486	-4.953	-4.501	-4.203	-4.061	-3.979	-3.92	-3.97	-4.178	-4.481	-4.81	-5.122	-5.343	-5.424	-5.453	-5.555	-5.738	-5.964	-6.276	-6.708	-7.142	-7.401	-7.436	-7.294	-6.974	-6.41	-5.589	-4.641	-3.784	-3.187	-2.879	-2.855	-3.113	-3.568	-3.997	-4.184	-4.089	-3.559	-3.249	-2.867	-2.318	-1.729	-1.295	-0.976	-0.637	-0.326	-0.192	-0.262	-0.472	-0.799	-1.26	-1.856	-2.515	-3.129	-3.667	-4.251	-4.945	-5.587	-5.997	-6.181	-6.154	-5.798	-5.126	-4.404	-3.837	-3.383	-3.04	-2.959	-3.13	-3.323	-3.459	-3.656	-3.901	-4.009	-3.946	-3.883	-3.906	-3.932	-3.903	-3.849	-3.776	-3.616	-3.304	-2.856	-2.402	-2.059	-1.802	-1.547	-1.307	-1.12	-0.901	-0.575	-0.28	-0.191	-0.276	-0.456	-0.827	-1.433	-2.058	-2.501	-2.821	-3.092	-3.184	-2.999	-2.69	-2.409	-2.115	-1.743	-1.382	-1.14	-1.009	-0.961	-1.053	-1.374	-1.958	-2.735	-3.58	-4.402	-5.125	-5.604	-5.689	-5.408	-4.921	-4.173	-3.234	-2.31	-1.621	-1.149	-0.904	-1.053	-1.581	-2.171	-2.581	-2.757	-2.589	-1.974	-1.09	-0.26	0.355	0.681	0.641	0.335	0.017	-0.224	-0.464	-0.672	-0.773	-0.879	-1.116	-1.399	-1.645	-1.955	-2.356	-2.691	-2.885	-2.966	-2.833	-2.356	-1.688	-1.102	-0.681	-0.472	-0.647	-1.258	-2.086	-2.935	-3.779	-4.526	-4.998	-5.148	-4.988	-4.413	-3.379	-2.066	-0.679	0.67	1.769	2.335	2.314	1.876	1.148	0.255	-0.537	-1.009	-1.164	-1.044	-0.604	0.058	0.698	1.241	1.765	2.232	2.539	2.757	2.997	3.178	3.198	3.135	3.072	2.988	2.923	2.961	3.022	2.919	2.602	2.103	1.397	0.547	-0.209	-0.715	-1.016	-1.152	-1.116	-1.011	-0.966	-0.949	-0.898	-0.891	-0.956	-0.965	-0.879	-0.821	-0.839	-0.882	-1.033	-1.463	-2.137	-2.838	-3.411	-3.733	-3.63	-3.066	-2.247	-1.399	-0.647	-0.124	0.06	-0.016	-0.175	-0.364	-0.578	-0.729	-0.749	-0.682	-0.537	-0.256	0.121	0.512	0.957	1.521	2.12	2.672	3.227	3.755	4.052	3.984	3.618	3.01	2.145	1.125	0.149	-0.702	-1.423	-1.939	-2.21	-2.351	-2.461	-2.517	-2.528	-2.556	-2.559	-2.412	-2.081	-1.635	-1.149	-0.756	-0.64	-0.865	-1.343	-1.996	-2.74	-3.35	-3.591	-3.454	-3.046	-2.372	-1.449	-0.459	0.428	1.196	1.826	2.234	2.434	2.543	2.591	2.55	2.51	2.574	2.707	2.84	3.015	3.252	3.467	3.564	3.502	3.241	2.801	2.304	1.828	1.327	0.792	0.265	-0.344	-1.203	-2.296	-3.431	-4.487	-5.406	-6.053	-6.301	-6.198	-5.839	-5.223	-4.394	-3.512	-2.674	-1.876	-1.215	-0.889	-0.979	-1.421	-2.156	-3.139	-4.246	-5.334	-6.307	-7.092	-7.671	-8.117	-8.487	-8.719	-8.771	-8.736	-8.644	-8.378	-7.875	-7.223	-6.473	-5.608	-4.704	-3.901	-3.215	-2.597	-2.084	-1.708	-1.35	-0.923	-0.532	-0.3	-0.2	-0.179	-0.267	-0.464	-0.679	-0.818	-0.833	-0.717	-0.522	-0.335	-0.233	-0.184	-0.213	-0.273	-0.328	-0.379	-0.438	-0.548	-0.746	-1.009	-1.318	-1.727	-2.242	-2.687	-2.877	-2.792	-2.485	-1.955	-1.267	-0.614	-0.137	0.168	0.336	0.392	0.449	0.645	0.978	1.367	1.818	2.341	2.809	3.057	3.032	2.749	2.229	1.558	0.886	0.366	0.154	0.378	1.026	1.956	3.072	4.347	5.663	6.827	7.762	8.483	8.941	9.071	8.919	8.561	8.006	7.302	6.584	5.925	5.322	4.847	4.63	4.682	4.88	5.137	5.418	5.655	5.773	5.769	5.686	5.583	5.546	5.614	5.685	5.621	5.361	4.829	3.896	2.572	1.096	-0.243	-1.243	-1.746	-1.674	-1.153	-0.428	0.346	1.099	1.764	2.362	3.035	3.841	4.636	5.256	5.645	5.803	5.75	5.58	5.418	5.314	5.279	5.3	5.268	5.036	4.559	3.859	2.88	1.553	-0.04	-1.713	-3.32	-4.726	-5.742	-6.253	-6.297	-5.931	-5.19	-4.178	-3.034	-1.781	-0.376	1.104	2.524	3.813	4.935	5.788	6.269	6.349	6.036	5.381	4.523	3.606	2.721	1.993	1.61	1.652	2.021	2.605	3.351	4.137	4.762	5.119	5.19	4.928	4.314	3.447	2.448	1.383	0.391	-0.289	-0.499	-0.261	0.372	1.368	2.604	3.885	5.08	6.132	7.018	7.772	8.446	8.99	9.314	9.42	9.338	9.002	8.377	7.589	6.789	6.003	5.232	4.545	3.967	3.456	3.032	2.755	2.606	2.536	2.604	2.897	3.387	4.007	4.778	5.699	6.657	7.499	8.122	8.474	8.561	8.462	8.242	7.924	7.588	7.356	7.23	7.108	6.97	6.87	6.762	6.536	6.181	5.753	5.262	4.758	4.4	4.289	4.392	4.695	5.236	5.938	6.626	7.233	7.818	8.395	8.893	9.263	9.482	9.518	9.375	9.085	8.647	8.085	7.506	6.965	6.394	5.778	5.265	4.982	4.93	5.099	5.486	5.954	6.295	6.421	6.346	6.068	5.653	5.327	5.274	5.46	5.8	6.312	6.997	7.739	8.413	8.963	9.349	9.537	9.528	9.327	8.961	8.538	8.205	7.892	7.559	7.101	6.492	5.739	4.885	4.02	3.24	2.635	2.324	2.38	2.744	3.326	4.133	5.152	6.204	7.103	7.811	8.345	8.69	8.889	9.073	9.318	9.603	9.934	10.319	10.666	10.87	10.97	11.067	11.184	11.311	11.503	11.8	12.145	12.439	12.573	12.44	12.011	11.366	10.58	9.713	8.912	8.373	8.147	8.139	8.31	8.672	9.157	9.67	10.188	10.693	11.072	11.228	11.149	10.785	10.052	8.998	7.814	6.644	5.552	4.634	3.999	3.68	3.63	3.796	4.117	4.527	5.009	5.539	6.028	6.418	6.76	7.091	7.344	7.481	7.584	7.734	7.939	8.248	8.758	9.476	10.336	11.297	12.271	13.054	13.463	13.479	13.139	12.434	11.43	10.31	9.241	8.312	7.595	7.157	7.037	7.268	7.874	8.766	9.774	10.784	11.739	12.52	13.021	13.279	13.393	13.38	13.213	12.931	12.564	12.109	11.634	11.256	11	10.812	10.685	10.623	10.514	10.214	9.716	9.089	8.376	7.62	6.913	6.328	5.915	5.731	5.774	5.947	6.177	6.482	6.843	7.177	7.474	7.848	8.36	8.964	9.613	10.268	10.81	11.117	11.18	11.04	10.713	10.285	9.919	9.689	9.547	9.46	9.469	9.576	9.701	9.775	9.742	9.546	9.198	8.785	8.374	8.026	7.872	7.984	8.243	8.457	8.541	8.457	8.134	7.58	6.931	6.332	5.863	5.62	5.707	6.087	6.625	7.227	7.789	8.115	8.047	7.625	7.016	6.385	5.905	5.747	5.999	6.655	7.636	8.778	9.877	10.827	11.647	12.33	12.824	13.176	13.508	13.836	14.096	14.285	14.402	14.368	14.105	13.646	13.02	12.208	11.29	10.45	9.78	9.256	8.893	8.768	8.88	9.147	9.522	9.977	10.447	10.862	11.145	11.198	11.001	10.679	10.376	10.137	10.016	10.141	10.546	11.119	11.752	12.4	12.961	13.298	13.371	13.179	12.64	11.695	10.443	9.001	7.386	5.666	4.072	2.851	2.132	1.985	2.459	3.504	4.94	6.506	7.871	8.879	9.428	9.535	9.299	8.876	8.423	8.059	7.883	7.911	8.014	8.048	8	7.89	7.65	7.226	6.691	6.125	5.516	4.882	4.325	3.934	3.76	3.907	4.469	5.404	6.581	7.92	9.364	10.785	12.072	13.222	14.267	15.175	15.862	16.226	16.156	15.616	14.676	13.433	11.994	10.558	9.378	8.583	8.168	8.144	8.536	9.273	10.229	11.347	12.585	13.84	15.032	16.141	17.087	17.714	17.95	17.842	17.408	16.64	15.624	14.512	13.403	12.35	11.398	10.576	9.915	9.488	9.35	9.468	9.79	10.325	11.042	11.79	12.441	12.978	13.389	13.607	13.61	13.421	13.013	12.353	11.508	10.599	9.715	8.983	8.606	8.705	9.207	9.963	10.846	11.73	12.486	13.063	13.492	13.818	14.104	14.4	14.677	14.867	14.978	15.059	15.059	14.87	14.465	13.86	13.043	12.044	11.003	10.078	9.337	8.826	8.566	8.474	8.403	8.323	8.297	8.343	8.471	8.776	9.37	10.265	11.398	12.673	13.927	14.961	15.615	15.761	15.294	14.241	12.795	11.172	9.53	8.072	7.051	6.62	6.774	7.436	8.455	9.566	10.484	11.048	11.198	10.916	10.314	9.619	8.983	8.398	7.823	7.263	6.709	6.156	5.662	5.328	5.228	5.411	5.86	6.441	6.972	7.367	7.604	7.62	7.403	7.099	6.881	6.796	6.837	7.024	7.328	7.671	8.052	8.54	9.141	9.826	10.61	11.478	12.274	12.812	13.038	12.996	12.725	12.293	11.819	11.398	11.098	10.97	11.008	11.144	11.351	11.653	11.996	12.266	12.453	12.653	12.917	13.26	13.749	14.421	15.168	15.815	16.233	16.294	15.877	15.025	13.948	12.828	11.763	10.86	10.232	9.868	9.664	9.547	9.496	9.509	9.608	9.783	9.946	10.009	9.968	9.829	9.562	9.216	8.97	8.933	9.049	9.209	9.308	9.196	8.751	8.046	7.296	6.683	6.376	6.568	7.321	8.464	9.763	11.078	12.276	13.163	13.575	13.445	12.773	11.602	10.042	8.233	6.337	4.665	3.445	2.837	2.89	3.557	4.68	6.031	7.396	8.572	9.355	9.659	9.615	9.452	9.323	9.325	9.553	10.007	10.552	11.055	11.477	11.795	11.978	12.052	12.064	11.966	11.687	11.259	10.781	10.308	9.879	9.579	9.452	9.432	9.388	9.176	8.675	7.858	6.818	5.691	4.617	3.802	3.441	3.563	4.032	4.709	5.495	6.256	6.876	7.347	7.698	7.91	7.987	8.011	8.044	8.113	8.305	8.737	9.403	10.172	10.921	11.583	12.085	12.379	12.463	12.346	12.016	11.494	10.818	10.008	9.152	8.444	8.035	7.92	8.022	8.276	8.58	8.801	8.894	8.912	8.888	8.825	8.768	8.747	8.715	8.653	8.65	8.79	9.045	9.375	9.769	10.183	10.53	10.747	10.822	10.763	10.612	10.444	10.297	10.186	10.203	10.473	11.018	11.783	12.728	13.798	14.832	15.638	16.107	16.172	15.799	15.07	14.169	13.259	12.444	11.846	11.55	11.497	11.549	11.631	11.715	11.755	11.708	11.573	11.346	11.025	10.655	10.292	9.943	9.641	9.447	9.333	9.152	8.786	8.227	7.488	6.586	5.627	4.748	4.019	3.457	3.095	2.911	2.791	2.647	2.471	2.242	1.895	1.437	0.973	0.602	0.387	0.395	0.699	1.352	2.394	3.827	5.539	7.336	9.041	10.474	11.43	11.793	11.669	11.285	10.823	10.42	10.19	10.135	10.152	10.161	10.131	10.007	9.741	9.388	9.032	8.681	8.328	8.048	7.915	7.927	8.055	8.276	8.57	8.937	9.403	9.965	10.562	11.15	11.716	12.173	12.396	12.365	12.178	11.885	11.484	11.024	10.567	10.113	9.679	9.367	9.264	9.378	9.726	10.34	11.14	11.929	12.567	13.03	13.294	13.328	13.165	12.873	12.515	12.145	11.794	11.444	11.096	10.809	10.593	10.356	10.018	9.6	9.124	8.578	8.023	7.597	7.386	7.394	7.64	8.096	8.613	9.017	9.233	9.207	8.842	8.12	7.2	6.295	5.554	5.091	5.003	5.302	5.898	6.649	7.389	7.978	8.476	8.833	9.157	9.464	9.799	10.184	10.604	11.033	11.451	11.844	12.236	12.628	12.947	13.116	13.138	13.034	12.789	12.421	12.057	11.84	11.837	12.081	12.576	13.227	13.859	14.349	14.653	14.739	14.622	14.424	14.288	14.256	14.287	14.341	14.383	14.367	14.248	14.017	13.692	13.331	13.019	12.801	12.679	12.684	12.856	13.151	13.465	13.749	14.008	14.229	14.418	14.645	14.979	15.413	15.934	16.543	17.156	17.609	17.793	17.697	17.325	16.709	15.979	15.344	14.993	15.017	15.423	16.124	16.971	17.819	18.54	19.017	19.203	19.141	18.892	18.485	17.974	17.445	16.972	16.584	16.332	16.272	16.416	16.763	17.349	18.184	19.182	20.225	21.237	22.117	22.715	22.927	22.761	22.288	21.577	20.711	19.787	18.88	18.051	17.351	16.791	16.345	16.009	15.795	15.68	15.637	15.688	15.882	16.234	16.747	17.422	18.216	19.044	19.861	20.663	21.422	22.102	22.709	23.247	23.635	23.757	23.555	23.027	22.176	21.031	19.659	18.132	16.526	14.941	13.498	12.305	11.469	11.092	11.204	11.724	12.541	13.575	14.761	16.054	17.447	18.934	20.441	21.86	23.087	24.001	24.481	24.492	24.124	23.485	22.671	21.8	21.003	20.36	19.88	19.555	19.373	19.298	19.287	19.3	19.268	19.116	18.816	18.387	17.852	17.266	16.737	16.361	16.163	16.118	16.183	16.3	16.442	16.65	16.999	17.505	18.118	18.755	19.278	19.506	19.319	18.743	17.919	17.037	16.298	15.875	15.845	16.172	16.743	17.387	17.905	18.149	18.049	17.587	16.787	15.74	14.598	13.516	12.617	12.009	11.737	11.756	11.98	12.326	12.696	13.017	13.292	13.598	13.98	14.425	14.893	15.317	15.586	15.591	15.284	14.693	13.895	13.005	12.152	11.44	10.947	10.732	10.806	11.095	11.499	11.936	12.347	12.697	13	13.298	13.591	13.813	13.875	13.684	13.17	12.364	11.442	10.649	10.187	10.171	10.634	11.485	12.528	13.57	14.476	15.153	15.532	15.562	15.191	14.378	13.152	11.797	10.25	8.838	7.688	6.876	6.447	6.398	6.678	7.202	7.848	8.498	9.078	9.537	9.841	10.031	10.244	10.61	11.15	11.802	12.48	13.065	13.427	13.532	13.475	13.379	13.353	13.494	13.842	14.315	14.752	15.039	15.115	14.925	14.465	13.818	13.113	12.462	11.944	11.596	11.423	11.417	11.569	11.835	12.16	12.532	12.961	13.415	13.835	14.185	14.456	14.62	14.665	14.633	14.565	14.452	14.273	14.017	13.629	13.034	12.225	11.295	10.364	9.527	8.876	8.485	8.343	8.354	8.397	8.366	8.194	7.865	7.402	6.843	6.257	5.752	5.419	5.297	5.403	5.734	6.211	6.695	7.064	7.237	7.18	6.953	6.711	6.613	6.72	7.004	7.403	7.809	8.087	8.174	8.135	8.079	8.064	8.089	8.087	7.963	7.646	7.139	6.514	5.889	5.381	5.062	4.916	4.866	4.832	4.744	4.534	4.166	3.648	2.994	2.246	1.51	0.933	0.632	0.679	1.129	1.979	3.128	4.41	5.712	6.974	8.153	9.238	10.263	11.254	12.203	13.07	13.778	14.233	14.369	14.201	13.807	13.301	12.819	12.481	12.333	12.347	12.462	12.595	12.665	12.644	12.57	12.483	12.417	12.409	12.486	12.612	12.699	12.681	12.564	12.403	12.283	12.317	12.588	13.093	13.738	14.365	14.815	14.986	14.892	14.649	14.418	14.32	14.382	14.525	14.588	14.406	13.899	13.099	12.151	11.284	10.715	10.558	10.81	11.386	12.129	12.849	13.394	13.711	13.812	13.731	13.519	13.237	12.929	12.626	12.372	12.219	12.215	12.396	12.78	13.332	13.959	14.526	14.898	14.961	14.656	13.998	13.064	11.985	10.942	10.116	9.646	9.618	10.058	10.915	12.049	13.25	14.294	14.983	15.186	14.868	14.103	13.054	11.946	11.018	10.484	10.49	11.082	12.23	13.841	15.764	17.806	19.785	21.533	22.902	23.784	24.13	23.959	23.361	22.49	21.509	20.557	19.73	19.083	18.62	18.309	18.112	18.019	18.02	18.084	18.171	18.229	18.184	17.992	17.64	17.147	16.545	15.879	15.444	15.07	14.807	14.637	14.566	14.632	14.861	15.258	15.791	16.392	16.984	17.507	17.91	18.121	18.085	17.779	17.2	16.357	15.3	14.16	13.114	12.329	11.942	12.02	12.515	13.274	14.119	14.879	15.413	15.66	15.647	15.474	15.248	15.051	14.95	14.997	15.223	15.632	16.201	16.88	17.573	18.138	18.406	18.235	17.572	16.464	15.037	13.466	11.949	10.654	9.681	9.059	8.77	8.755	8.919	9.164	9.404	9.53	9.415	8.98	8.24	7.293	6.299	5.491	5.118	5.368	6.316	7.906	9.974	12.281	14.551	16.506	17.915	18.643	18.659	18.007	16.803	15.24	13.558	12.005	10.806	10.135	10.068	10.555	11.435	12.494	13.491	14.209	14.533	14.488	14.207	13.862	13.636	13.682	14.056	14.677	15.356	15.88	16.065	15.789	15.047	13.941	12.653	11.381	10.285	9.462	8.952	8.752	8.849	9.242	9.951	10.969	12.239	13.644	15.046	16.296	17.264	17.87	18.107	18.024	17.689	17.195	16.657	16.194	15.918	15.9	16.171	16.716	17.444	18.209	18.852	19.233	19.272	18.967	18.407	17.737	17.096	16.581	16.243	16.088	16.081	16.159	16.244	16.28	16.23	16.07	15.799	15.446	15.079	14.771	14.59	14.612	14.891	15.439	16.233	17.229	18.351	19.498	20.561	21.438	22.043	22.324	22.28	21.964	21.483	20.953	20.463	20.06	19.773	19.613	19.57	19.62	19.756	19.988	20.317	20.736	21.239	21.79	22.315	22.723	22.916	22.797	22.305	21.412	20.153	18.622	16.938	15.239	13.667	12.361	11.446	11.008	11.096	11.721	12.841	14.331	16.015	17.706	19.234	20.455	21.277	21.683	21.748	21.596	21.387	21.275	21.356	21.627	22.015	22.408	22.662	22.653	22.315	21.665	20.785	19.794	18.834	18.051	17.568	17.454	17.694	18.167	18.695	19.096	19.217	18.975	18.414	17.688	16.992	16.491	16.298	16.458	16.939	17.651	18.473	19.27	19.892	20.218	20.189	19.801	19.115	18.254	17.391	16.695	16.292	16.245	16.562	17.213	18.143	19.252	20.415	21.706	22.868	23.854	24.646	25.299	25.916	26.592	27.35	28.133	28.816	29.252	29.32	28.962	28.207	27.142	25.889	24.586	23.348	22.243	21.285	20.445	19.664	18.865	17.97	16.946	15.803	14.592	13.4	12.315	11.425	10.797	10.471	10.449	10.697	11.157	11.744	12.343	12.817	13.035	12.907	12.412	11.63	10.741	9.98	9.567	9.653	10.286	11.383	12.774	14.276	15.751	17.128	18.402	19.61	20.811	22.046	23.321	24.612	25.88	27.088	28.213	29.234	30.118	30.834	31.341	31.592	31.539	31.17	30.509	29.602	28.538	27.446	26.479	25.781	25.469	25.61	26.186	27.069	28.043	28.868	29.315	29.203	28.456	27.129	25.381	23.436	21.557	20.011	19.025	18.771	19.336	20.707	22.746	25.182	27.643	29.716	31.028	31.35	30.647	29.096	27.069	25.033	23.396	22.415	22.166	22.562	23.385	24.395	25.422	26.379	27.231	27.969	28.588	29.085	29.462	29.746	29.996	30.264	30.566	30.871	31.077	31.017	30.515	29.458	27.843	25.813	23.629	21.615	20.071	19.21	19.099	19.619	20.489	21.38	22.019	22.241	22.012	21.465	20.869	20.506	20.577	21.169	22.249	23.658	25.163	26.529	27.561	28.129	28.196	27.815	27.076	26.098	25.029	24.026	23.209	22.629	22.244	21.929	21.52	20.89	19.975	18.778	17.38	15.948	14.658	13.63	12.944	12.67	12.833	13.378	14.209	15.222	16.305	17.347	18.288	19.12	19.85	20.48	21.014	21.453	21.785	22.026	22.253	22.558	23.015	23.637	24.351	25.017	25.483	25.641	25.438	24.897	24.135	23.326	22.611	22.06	21.701	21.522	21.453	21.425	21.432	21.504	21.662	21.921	22.276	22.66	22.963	23.088	22.991	22.666	22.129	21.447	20.72	20.056	19.543	19.244	19.173	19.296	19.557	19.87	20.124	20.258	20.27	20.17	19.941	19.568	19.065	18.449	17.745	17.041	16.477	16.164	16.162	16.495	17.139	17.997	18.96	19.967	20.961	21.864	22.604	23.148	23.481	23.598	23.526	23.334	23.116	22.969	22.963	23.106	23.355	23.908	24.43	24.827	25.013	24.998	24.865	24.727	24.715	24.929	25.389	26.044	26.787	27.473	27.956	28.148	28.02	27.589	26.938	26.235	25.672	25.373	25.386	25.707	26.261	26.913	27.521	28.001	28.316	28.463	28.481	28.424	28.333	28.231	28.167	28.199	28.362	28.665	29.093	29.583	30.026	30.308	30.335	30.052	29.485	28.747	27.978	27.293	26.772	26.45	26.273	26.116	25.885	25.546	25.095	24.557	23.999	23.508	23.127	22.859	22.705	22.63	22.565	22.456	22.279	22.024	21.711	21.403	21.188	21.145	21.326	21.736	22.321	22.986	23.651	24.249	24.705	24.984	25.125	25.181	25.179	25.16	25.179	25.246	25.303	25.282	25.131	24.806	24.276	23.571	22.772	21.947	21.151	20.453	19.901	19.497	19.227	19.07	18.992	18.948	18.908	18.872	18.866	18.948	19.196	19.641	20.253	20.985	21.76	22.451	22.94	23.216	23.353	23.439	23.558	23.794	24.178	24.65	25.11	25.467	25.63	25.528	25.164	24.629	24.032	23.485	23.122	23.034	23.223	23.614	24.078	24.47	24.679	24.691	24.559	24.379	24.295	24.465	24.958	25.709	26.606	27.525	28.3	28.746	28.764	28.361	27.601	26.598	25.535	24.592	23.879	23.451	23.314	23.41	23.6	23.757	23.802	23.698	23.439	23.061	22.63	22.228	21.939	21.816	21.847	21.985	22.201	22.463	22.691	22.819	22.874	22.908	22.953	23.029	23.165	23.328	44.877	45.027	45.387	45.962	46.694	47.478	48.199	48.714	48.906	48.776	48.41	47.875	47.25	46.7	46.356	46.176	46.065	46.026	46.089	46.222	46.419	46.702	46.999	47.182	47.203	47.08	46.797	46.353	45.85	45.384	44.92	44.382	43.773	43.131	42.47	41.81	41.147	40.439	39.673	38.897	38.136	37.403	36.801	36.48	36.441	36.55	36.729	36.982	37.284	37.619	38.059	38.632	39.22	39.684	39.964	40.005	39.772	39.409	39.189	39.278	39.652	40.206	40.8	41.23	41.324	41.034	40.425	39.66	38.969	38.522	38.343	38.413	38.756	39.331	39.993	40.646	41.306	41.965	42.542	43.014	43.395	43.626	43.665	43.611	43.598	43.663	43.835	44.219	44.834	45.459	45.925	46.2	46.269	46.038	45.46	44.646	43.746	42.801	41.85	41.011	40.377	39.963	39.816	40.022	40.56	41.312	42.182	43.069	43.778	44.148	44.204	44.096	43.944	43.829	43.82	43.931	44.104	44.257	44.297	44.131	43.754	43.241	42.606	41.832	41.02	40.355	39.93	39.739	39.797	40.106	40.559	41.039	41.515	41.947	42.221	42.281	42.164	41.878	41.412	40.88	40.486	40.337	40.387	40.539	40.658	40.582	40.202	39.525	38.622	37.628	36.75	36.112	35.663	35.31	35.025	34.774	34.47	34.101	33.782	33.626	33.699	34.099	34.904	36.039	37.337	38.666	39.853	40.655	40.936	40.769	40.333	39.787	39.299	39.022	38.992	39.111	39.223	39.135	38.676	37.819	36.683	35.387	34.056	32.908	32.154	31.83	31.828	32.033	32.319	32.508	32.49	32.299	32.021	31.721	31.528	31.564	31.789	32.054	32.275	32.433	32.481	32.381	32.215	32.124	32.198	32.487	32.976	33.566	34.145	34.684	35.161	35.551	35.934	36.493	37.31	38.269	39.199	39.941	40.293	40.082	39.315	38.139	36.706	35.203	33.87	32.837	32.083	31.595	31.433	31.619	32.08	32.766	33.68	34.771	35.923	37.012	37.905	38.481	38.711	38.629	38.245	37.599	36.844	36.123	35.429	34.698	33.954	33.244	32.561	31.941	31.495	31.283	31.28	31.497	31.964	32.608	33.324	34.109	34.991	35.884	36.663	37.305	37.826	38.198	38.38	38.359	38.135	37.74	37.276	36.826	36.443	36.224	36.244	36.413	36.511	36.419	36.161	35.784	35.388	35.198	35.398	35.984	36.855	37.922	39.011	39.878	40.423	40.727	40.845	40.738	40.429	40.021	39.553	38.996	38.362	37.719	37.126	36.653	36.345	36.185	36.168	36.343	36.705	37.119	37.442	37.623	37.581	37.186	36.436	35.462	34.38	33.287	32.371	31.787	31.502	31.433	31.613	32.066	32.641	33.245	33.918	34.717	35.488	36.058	36.459	36.773	36.948	36.953	36.893	36.848	36.765	36.618	36.458	36.266	35.995	35.689	35.396	35.032	34.51	33.906	33.364	32.989	32.884	33.152	33.811	34.808	36.072	37.446	38.709	39.783	40.702	41.374	41.608	41.397	40.895	40.143	39.108	37.907	36.739	35.699	34.849	34.346	34.281	34.568	35.112	35.836	36.516	36.87	36.824	36.503	36.044	35.567	35.214	35.078	35.154	35.401	35.73	35.966	36.018	35.991	35.969	35.877	35.715	35.674	35.841	36.077	36.27	36.448	36.603	36.683	36.769	37	37.371	37.814	38.334	38.854	39.15	39.086	38.77	38.357	37.92	37.504	37.125	36.705	36.142	35.382	34.388	33.218	32.163	31.566	31.515	31.939	32.878	34.363	36.18	38.06	39.911	41.667	43.124	44.113	44.615	44.585	43.961	42.895	41.655	40.348	38.995	37.755	36.813	36.166	35.703	35.356	35.092	34.883	34.745	34.681	34.609	34.517	34.447	34.278	33.768	32.917	32.016	31.29	30.828	30.789	31.331	32.337	33.53	34.738	35.827	36.594	36.987	37.186	37.303	37.253	37.029	36.77	36.5	36.108	35.55	34.909	34.297	33.828	33.616	33.683	34.026	34.713	35.693	36.678	37.415	37.911	38.188	38.088	37.533	36.661	35.584	34.321	33.052	32.088	31.564	31.496	31.979	33.002	34.198	35.136	35.681	35.848	35.606	35.019	34.357	33.912	33.826	34.102	34.581	35.002	35.189	35.059	34.46	33.295	31.796	30.805	29.426	28.333	27.577	27.217	27.304	27.769	28.472	29.35	30.409	31.601	32.784	33.829	34.708	35.432	35.984	36.334	36.546	36.736	36.928	37.018	36.929	36.731	36.532	36.389	36.385	36.642	37.168	37.796	38.337	38.683	38.759	38.51	37.99	37.383	36.827	36.343	35.955	35.751	35.774	35.947	36.155	36.365	36.613	36.882	37.114	37.332	37.609	37.869	38.101	38.083	37.706	37.005	36.161	35.424	35.007	35.02	35.439	36.13	36.898	37.52	37.829	37.779	37.47	37.079	36.733	36.491	36.425	36.609	37.036	37.591	38.092	38.4	38.447	38.211	37.734	37.162	36.705	36.546	36.744	37.207	37.783	38.33	38.772	39.074	39.228	39.25	39.171	39.024	38.795	38.436	37.919	37.282	36.623	36.019	35.496	35.085	34.846	34.827	34.999	35.269	35.558	35.827	36.047	36.167	36.166	36.06	35.902	35.75	35.616	35.479	35.328	35.191	35.092	35.009	34.904	34.784	34.701	34.683	34.72	34.794	34.893	35.035	35.221	35.41	35.566	35.705	35.886	36.127	36.386	36.639	36.916	37.24	37.566	37.804	37.854	37.623	37.058	36.146	34.911	33.457	31.983	30.738	29.896	29.501	29.534	29.959	30.693	31.611	32.639	33.755	34.966	36.263	37.567	38.729	39.593	40.061	40.102	39.719	38.976	38.018	37.022	36.114	35.359	34.81	34.502	34.454	34.67	35.076	35.539	35.951	36.266	36.456	36.452	36.214	35.787	35.232	34.584	33.914	33.365	33.074	33.116	33.485	34.06	34.638	35.031	35.163	35.032	34.686	34.233	33.805	33.477	33.228	33.028	32.885	32.85	33.008	33.4	33.962	34.541	34.969	35.09	34.75	33.912	32.711	31.382	30.11	29.006	28.17	27.642	27.381	27.33	27.453	27.682	27.932	28.171	28.403	28.604	28.762	28.929	29.17	29.47	29.761	29.996	30.144	30.198	30.16	30.01	29.707	29.225	28.569	27.713	26.64	25.452	24.338	23.454	22.865	22.619	22.731	23.124	23.687	24.371	25.174	26.09	27.153	28.437	29.934	31.518	33.05	34.432	35.547	36.255	36.513	36.373	35.929	35.285	34.544	33.786	33.102	32.599	32.333	32.259	32.337	32.591	33.019	33.554	34.175	34.932	35.824	36.763	37.654	38.377	38.753	38.639	38.049	37.104	35.916	34.629	33.459	32.576	31.997	31.721	31.788	32.039	32.501	33.163	33.876	34.459	34.83	34.934	34.668	33.996	33.043	31.969	30.885	29.933	29.301	29.091	29.305	29.961	31.049	32.435	33.938	35.458	36.941	38.3	39.438	40.306	40.886	41.179	41.205	40.977	40.487	39.77	38.883	37.804	36.489	35.02	33.579	32.309	31.302	30.674	30.509	30.756	31.312	32.12	33.114	34.141	35.089	35.905	36.484	36.679	36.438	35.846	35.013	34.031	33.03	32.138	31.406	30.816	30.329	29.898	29.513	29.261	29.243	29.49	30.016	30.847	31.927	33.075	34.133	35.047	35.797	36.372	36.833	37.282	37.699	37.981	38.06	37.871	37.327	36.419	35.293	34.137	33.066	32.168	31.53	31.152	30.943	30.796	30.627	30.364	30.019	29.668	29.352	29.094	28.964	29.019	29.226	29.504	29.826	30.167	30.456	30.645	30.787	30.962	31.215	31.647	32.366	33.365	34.527	35.714	36.805	37.623	38.006	37.917	37.428	36.622	35.602	34.53	33.562	32.815	32.383	32.269	32.359	32.511	32.633	32.634	32.439	32.095	31.756	31.532	31.451	31.524	31.738	31.962	32.066	32.019	31.845	31.583	31.354	31.361	31.742	32.489	33.538	34.793	36.077	37.152	37.836	38.034	37.698	36.854	35.585	33.973	32.138	30.268	28.584	27.252	26.414	26.223	26.756	27.927	29.588	31.625	33.876	36.122	38.203	39.995	41.324	42.015	42.002	41.321	40.037	38.301	36.403	34.649	33.225	32.204	31.596	31.323	31.256	31.305	31.421	31.608	31.956	32.591	33.533	34.694	35.968	37.239	38.343	39.125	39.564	39.739	39.697	39.482	39.191	38.88	38.536	38.176	37.89	37.719	37.626	37.6	37.657	37.732	37.695	37.474	37.074	36.528	35.904	35.305	34.823	34.548	34.572	34.933	35.554	36.333	37.207
[truncated: 10,635,769 more chars]
