# Supplementary material for: Dynamical Hurst analysis identifies EEG channel differences between PTSD and healthy controls
Source: PLoS One. 2018 Jul 3;13(7):e0199144. doi: 10.1371/journal.pone.0199144 (PMC6029761; doi:10.1371/journal.pone.0199144)
Supplement: S1 Appendix — Zip file containing files: Standard Deviations of Healthy 1 - H3_w3.txtStandard Deviations of Healthy 2 - H4_w3.txtStandard Deviations of Healthy 3 - H5_w3.txtStandard Deviations of Healthy 4 - H6_w3.txtStandard Deviations of Healthy 5 - H7_w3.txtStandard Deviations of Healthy 6 - H12_w3.txtStandard Deviations of PTSD 1 - P1_w3.txtStandard Deviations of PTSD 2 - P2_w3.txtStandard Deviations of PTSD 3 - P8_w3.txtStandard Deviations of PTSD 4 - P9_w3.txtStandard Deviations of PTSD 5 - P10_w3.txtStandard Deviations of PTSD 6 - P11_w3.txtHurst Values of Healthy 1 - Hurst_H3.txtHurst Values of Healthy 2 - Hurst_H4.txtHurst Values of Healthy 3 - Hurst_H5.txtHurst Values of Healthy 4 - Hurst_H6.txtHurst Values of Healthy 5 - Hurst_H7.txtHurst Values of Healthy 6 - Hurst_H12.txtHurst Values of PTSD 1 - Hurst_P1.txtHurst Values of PTSD 2 - Hurst_P2.txtHurst Values of PTSD 3 - Hurst_P8.txtHurst Values of PTSD 4 - Hurst_P9.txtHurst Values of PTSD 5 - Hurst_P10.txtHurst Values of PTSD 6 - Hurst_P11.txtOriginal Data Healthy 1 - H3.txtOriginal Data Healthy 2 - H4.txtOriginal Data Healthy 3 - H5.txtOriginal Data Healthy 4 - H6.txtOriginal Data Healthy 5 - H7.txtOriginal Data Healthy 6 - H12.txtOriginal Data PTSD 1 - P1.txtOriginal Data PTSD 2 - P2.txtOriginal Data PTSD 3 - P8.txtOriginal Data PTSD 4 - P9.txtOriginal Data PTSD 5 - P10.txtOriginal Data PTSD 6 - P11.txt. (ZIP) [file pone.0199144.s001.zip › H5.txt]

21.553	19.783	14.843	7.351	-1.9708	-12.183	-21.029	-27.305	-31.288	-33.606	-34.456	-34.087	-31.601	-26.931	-21.072	-15.084	-9.6741	-5.9721	-5.6127	-8.8165	-13.674	-18.212	-21.815	-24.219	-24.864	-23.945	-22.331	-20.115	-16.763	-12.593	-8.6085	-5.2637	-2.9762	-2.7939	-5.0532	-9.3705	-14.37	-19.44	-24.495	-29.225	-33.132	-35.678	-36.437	-35.509	-33.469	-30.913	-28.624	-27.949	-29.778	-33.321	-36.988	-39.942	-42.051	-43.041	-42.903	-42.171	-40.995	-38.834	-35.642	-32.34	-29.749	-28.329	-28.937	-32.229	-37.363	-42.491	-46.301	-48.519	-49.071	-47.742	-44.422	-39.081	-31.859	-23.238	-13.971	-4.9255	2.6208	7.4385	9.5438	10.237	10.798	11.899	13.997	17.278	21.207	25.175	29.23	33.472	37.39	40.439	42.679	43.92	43.514	41.57	39.277	37.702	36.964	36.947	37.853	39.881	43.016	47.106	51.788	56.427	60.319	62.741	62.951	60.868	57.459	53.932	50.989	48.89	47.753	47.34	47.281	47.73	49.076	51.141	53.283	55.152	56.351	55.992	53.581	49.872	46.086	42.777	39.944	37.735	36.284	35.446	35.052	35.072	35.418	35.811	35.966	35.482	34.099	32.155	30.368	29.253	28.881	29.095	29.54	29.719	29.518	29.307	29.275	29.214	28.973	28.511	27.316	24.808	21.311	17.798	14.909	12.655	10.983	9.9117	9.212	8.6166	8.1523	7.949	7.9407	7.9929	7.8985	7.3079	6.0444	4.3289	2.5466	0.99145	-0.22908	-1.1023	-1.7887	-2.4337	-2.9375	-3.2412	-3.5139	-3.8907	-4.2623	-4.7856	-6.0123	-8.1549	-10.849	-13.691	-16.537	-19.196	-21.158	-22.009	-21.617	-19.926	-16.973	-13.1	-8.8891	-4.8586	-1.5675	0.47147	1.0422	0.18166	-1.9185	-5.0625	-8.9494	-13.134	-17.064	-20.088	-21.719	-21.914	-21.006	-19.391	-17.542	-16.132	-15.517	-15.394	-15.239	-14.736	-13.882	-12.683	-11.274	-9.9736	-8.985	-8.2202	-7.4975	-6.7422	-5.8328	-4.7362	-3.6395	-2.7708	-2.2304	-2.02	-2.1092	-2.5048	-3.1257	-3.8453	-4.5124	-4.9738	-5.191	-5.2304	-5.1468	-4.8881	-4.6529	-4.7016	-5.0468	-5.5487	-6.1264	-6.776	-7.3935	-7.8009	-7.9726	-7.973	-7.869	-7.7843	-7.9723	-8.6457	-9.7768	-11.254	-12.827	-14.102	-14.753	-14.603	-13.842	-12.891	-12.178	-11.952	-12.182	-12.574	-12.649	-11.955	-10.173	-7.3715	-4.032	-0.69194	2.159	4.1122	5.0023	4.8962	4.1262	3.1326	2.364	2.2573	3.1005	4.8856	7.2763	9.8934	12.332	14.31	15.885	17.454	19.568	22.651	26.88	32.184	38.253	44.687	51.051	56.99	62.249	66.636	70.068	72.451	73.843	74.498	74.689	74.647	74.516	74.367	74.212	74.092	74.166	74.62	75.53	76.801	78.246	79.604	80.629	81.307	81.806	82.366	83.168	84.255	85.559	86.966	88.345	89.59	90.635	91.425	91.831	91.634	90.586	88.57	85.725	82.373	78.969	76.031	73.947	72.887	72.803	73.512	74.736	76.155	77.496	78.622	79.509	80.193	80.733	81.177	81.435	81.322	80.654	79.291	77.191	74.458	71.291	67.91	64.507	61.215	58.085	55.134	52.398	50.055	48.315	47.329	47.305	48.423	50.732	54.172	58.608	63.77	69.178	74.254	78.434	81.291	82.608	82.479	81.298	79.591	77.787	76.197	74.953	74.003	73.208	72.455	71.701	70.992	69.935	69.481	69.108	68.725	68.205	67.509	66.624	65.541	64.286	62.99	61.88	61.175	61.13	61.98	63.772	66.362	69.492	72.836	75.944	78.413	80.029	80.672	80.252	78.681	76.033	72.536	68.453	64.083	59.763	55.787	52.321	49.435	47.103	45.239	43.819	42.888	42.537	42.891	44.039	46.03	48.758	51.951	55.281	58.427	61.102	63.096	64.354	64.84	64.529	63.564	62.22	60.804	59.591	58.772	58.459	58.552	58.724	58.635	58.027	56.793	55.064	53.223	51.694	50.899	51.126	52.405	54.535	57.009	59.18	60.452	60.374	58.837	56.162	53.022	50.191	48.335	47.806	48.432	49.735	51.217	52.488	53.372	53.902	54.352	55.083	56.341	58.158	60.447	63.001	65.476	67.617	69.169	69.9	69.753	68.82	67.267	65.237	62.817	60.038	56.798	52.944	48.399	43.27	37.873	32.696	28.324	25.176	23.397	22.904	23.417	24.503	25.758	26.989	28.27	29.833	31.874	34.419	37.251	39.9	41.857	42.775	42.561	41.43	39.821	38.227	37.074	36.594	36.9	37.961	39.612	41.624	43.714	45.596	47.069	48.166	49.141	50.334	52.09	54.647	57.957	61.626	65.034	67.601	68.914	68.81	67.427	65.106	62.252	59.257	56.517	54.288	52.658	51.566	50.784	49.986	48.862	47.267	45.369	43.638	42.73	43.254	45.552	49.541	54.741	60.461	65.923	70.486	73.796	75.795	76.61	76.336	75.025	72.69	69.265	64.688	59.02	52.508	45.588	38.726	32.341	26.925	22.741	19.967	18.576	18.336	18.798	19.499	20.014	20.093	19.747	19.215	18.862	19.03	20.006	21.793	24.011	26.062	27.318	27.272	25.638	22.399	17.982	12.942	7.6776	2.5868	-2.2554	-7.0101	-11.979	-17.26	-22.668	-27.631	-31.295	-32.767	-31.46	-27.399	-21.256	-14.117	-7.2096	-1.5574	2.2445	4.0686	4.1763	3.1052	1.4971	-0.11975	-1.3089	-1.6006	-2.0953	-1.0272	1.7873	6.2237	11.827	17.95	23.972	29.497	34.509	39.374	44.675	50.978	58.564	67.374	76.925	86.367	94.715	101.01	104.51	104.85	102.16	97.015	90.412	83.629	77.954	74.381	73.318	74.663	77.937	82.393	87.163	91.492	94.801	96.516	96.184	93.68	89.42	84.26	79.26	75.427	73.343	72.892	73.528	74.514	75.281	75.87	76.756	78.622	82.011	87.009	93.114	99.388	104.66	107.8	107.87	104.32	97.068	86.505	73.535	59.336	45.347	32.974	23.256	16.769	13.635	13.525	15.743	19.321	23.156	26.457	28.7	29.719	29.803	29.457	29.215	29.578	30.912	33.337	36.732	40.826	45.21	49.355	52.818	55.307	56.74	57.173	56.804	55.918	54.696	53.247	51.679	50.191	49.091	48.779	49.682	52.033	55.68	60.08	64.362	67.587	68.978	68.166	65.273	60.797	55.496	50.121	45.22	41.035	37.555	34.63	32.07	29.827	28.053	27.017	26.944	27.88	29.701	32.073	34.485	36.44	37.585	37.823	37.241	36.107	34.812	33.654	32.77	32.16	31.722	31.236	30.46	29.251	27.551	25.438	23.116	20.863	19.081	18.082	18.068	19.027	20.723	22.865	25.18	27.445	29.519	31.368	33.048	34.533	35.707	36.426	36.485	35.763	34.217	31.97	29.271	26.399	23.628	21.114	18.806	16.523	14.17	11.809	9.6705	8.1311	7.6054	8.4422	10.659	13.965	17.896	21.906	25.613	28.839	31.553	33.815	35.608	36.878	37.445	37.078	35.63	33.102	29.694	25.716	21.498	17.435	13.846	10.965	9.0036	8.1234	8.4024	9.9226	12.635	16.246	20.307	24.245	27.502	29.685	30.646	30.278	29.852	29.219	28.564	27.968	27.387	26.755	26.03	25.128	23.824	21.877	19.143	15.691	11.911	8.4795	6.106	5.2941	6.2346	8.6814	12.082	15.761	19.168	22.089	24.522	26.497	28.092	29.297	30.018	30.116	29.555	28.438	27.044	25.843	25.345	25.961	27.874	30.949	34.734	38.46	41.237	42.357	41.477	38.669	34.405	29.383	24.248	19.485	15.435	12.303	10.152	8.9648	8.7207	9.3232	10.491	11.805	12.792	13.045	12.184	9.9698	6.3989	1.6212	-4.0178	-9.9982	-15.675	-20.351	-23.345	-24.129	-22.434	-18.406	-12.582	-5.7921	1.0012	6.9364	11.409	14.128	15.114	14.717	13.489	12.073	11.05	10.912	12.005	14.45	18.114	22.69	27.725	32.669	36.964	40.106	41.72	41.571	39.673	36.291	31.895	27.154	22.858	19.76	18.368	18.809	20.843	23.972	27.552	30.952	33.692	35.49	36.27	36.119	35.165	33.508	31.252	28.562	25.653	22.664	19.69	16.838	14.225	11.927	10.004	8.5803	7.7302	7.3727	7.2776	7.0865	6.3699	4.8054	2.3817	-0.66483	-3.9984	-7.1774	-9.8271	-11.778	-13.105	-14.022	-14.737	-15.455	-16.291	-17.318	-18.629	-20.393	-22.758	-25.776	-29.407	-33.432	-37.373	-40.493	-42.06	-41.535	-38.739	-34.033	-28.232	-22.358	-17.359	-13.802	-11.727	-10.655	-9.7713	-8.2586	-5.5218	-1.3401	4.0891	10.242	16.474	22.162	26.789	30.085	32.072	32.923	32.758	31.702	29.919	27.598	24.97	22.381	20.272	19.052	18.968	20.131	22.546	26.106	30.672	36.129	42.278	48.733	54.903	60.148	63.944	66.008	66.399	65.536	64.058	62.637	61.757	61.52	61.92	63.074	64.032	64.156	62.979	60.278	56.079	50.683	44.646	38.617	33.186	28.847	25.947	24.646	24.924	26.67	29.675	33.588	37.926	42.075	45.233	46.549	45.433	41.74	35.782	28.247	20.104	12.449	6.1965	1.8539	-0.47678	-1.0497	-0.34578	1.0403	2.5738	3.8509	4.6356	4.9141	4.7844	4.3293	3.6221	2.7659	1.9251	1.316	1.1635	1.6468	2.7928	4.4347	6.2643	7.8982	8.9963	9.4122	9.2738	8.8545	8.402	8.1252	8.1918	8.6316	9.3292	10.124	10.852	11.403	11.745	11.925	12.075	12.339	12.836	13.626	14.645	15.722	16.684	17.376	17.678	17.545	17.042	16.314	15.528	14.847	14.389	14.152	13.991	13.714	13.22	12.474	11.504	10.443	9.4368	8.5466	7.7777	7.1889	6.91	7.1213	8.0087	9.6889	12.115	15.015	17.983	20.597	22.455	23.287	23.035	21.784	19.708	17.033	14.007	10.843	7.7432	4.913	2.5082	0.61367	-0.74165	-1.5236	-1.6907	-1.2298	-0.15317	1.5387	3.8481	6.7096	10.018	13.648	17.424	21.13	24.522	27.374	29.497	30.785	31.267	31.054	30.296	29.15	27.72	26.057	24.206	22.25	20.292	18.409	16.693	15.28	14.229	13.481	12.969	12.666	12.554	12.643	13.025	13.838	15.162	16.963	19.104	21.333	23.29	24.636	25.216	25.038	24.231	23.036	21.744	20.535	19.448	18.417	17.321	16.095	14.769	13.454	12.287	11.418	11.036	11.288	12.194	13.68	15.676	18.059	20.603	23.065	25.235	26.932	28.016	28.402	28.079	27.083	25.477	23.429	21.186	19	17.097	15.667	14.809	14.471	14.497	14.707	14.969	15.262	15.526	17.077	19.225	21.764	24.326	26.455	27.776	28.127	27.557	26.249	24.493	22.584	20.706	18.935	17.282	15.744	14.306	13.025	12.073	11.641	11.839	12.73	14.347	16.554	19.028	21.421	23.468	24.991	25.906	26.252	26.137	25.655	24.85	23.745	22.355	20.702	18.846	16.896	14.92	13.004	11.285	9.9162	9.0473	8.8206	9.278	10.289	11.604	12.984	14.237	15.246	16.021	16.752	17.664	18.836	20.185	21.587	22.877	23.867	24.438	24.581	24.345	23.854	23.298	22.893	22.8	23.075	23.718	24.612	25.524	26.212	26.511	26.354	25.786	24.952	24.034	23.196	22.609	22.426	22.7	23.372	24.365	25.66	27.195	28.871	30.615	32.375	34.045	35.477	36.572	37.296	37.732	38.036	38.37	38.805	39.242	39.501	39.419	38.843	37.73	36.191	34.425	32.64	31.033	29.754	28.862	28.434	28.567	29.368	30.895	33.1	35.868	38.931	41.828	44.064	45.265	45.263	44.11	42.138	39.847	37.734	36.193	35.401	35.324	35.748	36.375	37.001	37.5	37.82	37.952	37.928	37.768	37.479	37.122	36.727	36.327	35.956	35.63	35.316	34.917	34.384	33.75	33.025	32.21	31.291	30.264	29.082	27.716	26.248	24.854	23.798	23.365	23.768	25.046	27.036	29.47	32.014	34.348	36.176	37.279	37.511	36.821	35.295	33.141	30.644	28.141	25.918	24.134	22.764	21.68	20.827	20.189	19.753	19.552	19.675	20.197	21.111	22.379	23.986	25.896	27.953	29.909	31.449	32.192	31.825	30.315	27.873	24.872	21.754	18.932	16.69	15.119	14.165	13.659	13.41	13.269	13.182	13.14	13.16	13.378	13.969	14.949	16.213	17.618	18.99	20.144	20.969	21.479	21.72	21.682	21.291	20.482	19.188	17.404	15.373	13.497	12.184	11.726	12.199	13.424	15.055	16.668	17.876	18.459	18.469	18.163	17.888	17.904	18.347	19.245	20.394	21.426	22.009	21.957	21.24	19.988	18.49	17.046	15.88	15.075	14.646	14.544	14.619	14.729	14.864	15.014	15.13	15.146	15.05	14.871	14.667	14.489	14.347	14.243	14.142	14.012	13.814	13.525	13.244	12.268	11.477	11.101	10.985	10.987	11.055	11.138	11.197	11.26	11.439	11.865	12.689	13.99	15.701	17.706	19.82	21.731	23.029	23.419	22.835	21.436	19.593	17.815	16.603	16.171	16.435	17.134	17.842	18.089	17.67	16.718	15.561	14.496	13.755	13.491	13.708	14.284	15.072	16.038	17.223	18.692	20.457	22.358	24.088	25.307	25.71	25.073	23.358	20.807	17.871	15.081	12.905	11.642	11.323	11.704	12.477	13.369	14.152	14.786	15.431	16.334	17.586	19.077	20.626	22.017	23.021	23.456	23.32	22.734	21.842	20.763	19.528	18.064	16.301	14.242	11.949	9.562	7.3372	5.6102	4.7079	4.9155	6.4311	9.3566	13.567	18.733	24.4	29.923	34.584	37.832	39.383	39.165	37.287	34.076	29.999	25.544	21.14	17.14	13.805	11.204	9.2527	7.803	6.7056	5.9494	5.7078	6.3083	8.0566	11.054	15.154	19.934	24.808	29.217	32.773	35.31	36.849	37.536	37.505	36.771	35.307	33.19	30.608	27.782	24.972	22.496	20.621	19.472	19.054	19.343	20.219	21.474	22.88	24.188	25.14	25.583	25.505	25.03	24.335	23.632	23.131	22.955	23.132	23.629	24.34	25.086	25.679	25.969	25.785	25.04	23.797	22.27	20.715	19.37	18.456	18.118	18.35	19.006	19.866	20.686	21.26	21.529	21.65	21.905	22.632	24.082	26.312	29.078	31.876	34.12	35.294	35.099	33.516	30.81	27.398	23.73	20.216	17.15	14.64	12.683	11.235	10.261	9.7316	9.6324	10.035	11.01	12.576	14.668	17.147	19.788	22.337	24.561	26.245	27.232	27.427	26.81	25.45	23.476	21.105	18.592	16.143	13.91	11.965	10.29	8.8058	7.4908	6.4045	5.6119	5.2196	5.3814	6.2526	7.8942	10.211	13.019	16.068	19.037	21.59	23.507	24.72	25.251	25.262	24.977	24.54	23.992	23.251	22.175	20.614	18.487	15.87	12.981	10.097	7.4791	5.2949	3.5374	2.106	0.94391	0.05658	-0.46879	-0.41489	0.49006	2.4131	5.2708	8.7493	12.395	15.718	18.321	19.991	20.75	20.734	20.136	19.152	17.934	16.582	15.182	13.856	12.763	12	11.559	11.347	11.209	10.954	10.449	9.6839	8.7901	8.0554	7.8244	8.3211	9.646	11.744	14.4	17.277	19.967	22.138	23.591	24.219	24.041	23.196	21.867	20.202	18.337	16.379	14.387	12.423	10.594	9.0998	8.161	7.938	8.5099	9.8286	11.701	13.85	16.034	18.091	19.992	21.872	23.863	26.032	28.343	30.607	32.48	33.537	33.443	32.04	29.373	25.698	21.435	17.098	13.09	9.6941	7.0822	5.2736	4.1852	3.7151	3.7878	4.329	5.1911	6.2123	7.2618	8.2732	9.2652	10.389	12.501	15.725	19.264	22.959	26.498	29.408	31.156	31.369	29.989	27.212	23.385	19.006	14.604	10.515	6.8886	3.791	1.2192	-0.86225	-2.4237	-3.2546	-3.1238	-1.9955	0.065296	2.9426	6.3982	10.077	13.737	17.358	21.011	24.734	28.438	31.832	34.438	35.688	35.098	32.426	27.807	21.769	15.088	8.5472	2.7688	-1.7947	-4.9288	-6.6642	-7.1495	-6.5992	-5.301	-3.5403	-1.4969	0.76431	3.1849	5.7291	8.4774	11.559	14.959	18.501	21.992	25.203	27.811	29.476	29.938	29.039	26.739	23.16	18.555	13.29	7.8416	2.7538	-1.4699	-4.4452	-5.9633	-5.9723	-4.6152	-2.1741	1.0375	4.7024	8.4958	12.19	15.654	18.667	20.986	22.469	23.12	23.017	22.258	21.034	19.612	18.205	16.913	15.781	14.79	13.814	12.701	11.343	9.6705	7.7656	5.9397	4.6638	4.4103	5.5194	8.0929	11.921	16.527	21.267	25.55	28.945	31.28	32.667	33.326	33.415	33.004	32.093	30.58	28.29	25.125	21.151	16.595	11.76	6.9845	2.6543	-0.85476	-3.2447	-4.2866	-3.87	-2.0593	0.91921	4.7374	8.9871	13.255	17.192	20.58	23.302	25.295	26.552	27.133	27.142	26.735	26.087	25.315	24.428	23.368	22.011	20.15	17.563	14.179	10.124	5.7179	1.4662	-2.0133	-4.1607	-4.6364	-3.3698	-0.52965	3.5014	8.2787	13.38	18.467	23.209	27.297	30.465	32.536	33.469	33.407	32.631	31.439	30.043	28.5	26.696	24.426	21.572	18.22	14.648	11.213	8.2665	6.0709	4.7126	4.1552	4.2822	4.9596	6.046	7.4168	8.9788	10.668	12.42	14.188	15.925	17.584	19.065	20.259	21.083	21.442	21.274	20.556	19.287	17.493	15.242	12.636	9.8172	6.9976	4.4655	2.5659	1.5759	1.5401	2.2919	3.4417	4.462	4.8909	4.494	3.3547	1.79	0.27156	-0.75291	-1.0842	-0.82577	-0.34596	-0.086155	-0.38558	-1.372	-2.8726	-4.4842	-5.7492	-6.3152	-6.0719	-5.1854	-4.018	-2.9235	-2.1875	-1.9176	-2.0024	-2.1791	-2.1548	-1.774	-0.99206	0.14596	1.522	3.0116	4.4762	5.7842	6.7808	7.3503	7.4744	7.2062	6.6484	5.9298	5.1836	4.5093	3.9238	3.4258	3.0309	2.812	2.8416	3.1436	3.698	4.413	5.1698	5.84	6.2772	6.3466	5.9727	5.1564	3.9555	2.5241	1.1024	-0.030462	-0.66641	-0.78137	-0.48089	-0.011261	0.32225	0.31113	-0.079357	-0.73684	-1.4698	-2.06	-2.3456	-2.3229	-2.1145	-1.8835	-1.7609	-1.7913	-1.9123	-2.0026	-1.9385	-1.6573	-1.1936	-0.69234	-0.37482	-0.41993	-0.84297	-1.5138	-2.1895	-2.5952	-2.5181	-1.9347	-1.0331	-0.092344	0.6433	1.0348	1.0968	1.0235	1.5995	2.0179	2.389	2.4571	2.0904	1.3343	0.35471	-0.58695	-1.1809	-1.3098	-1.1177	-0.86836	-0.77522	-0.92412	-1.3099	-1.807	-2.1359	-2.0566	-1.5033	-0.54027	0.69521	2.0383	3.3569	4.5987	5.7103	6.6539	7.4278	8.0111	8.3265	8.2558	7.7175	6.6685	5.0697	2.9851	0.61806	-1.7721	-3.9173	-5.4948	-6.2563	-6.2125	-5.5588	-4.5357	-3.3733	-2.3084	-1.541	-1.0747	-0.75254	-0.40721	0.10654	0.92554	2.1004	3.5638	5.1531	6.6092	7.6087	7.9221	7.4728	6.3525	4.7614	2.9582	1.22	-0.24256	-1.3078	-1.8936	-1.9788	-1.6486	-1.0029	-0.068869	1.0572	2.2645	3.5427	4.9791	6.6136	8.4197	10.345	12.329	14.26	16.002	17.479	18.676	19.538	19.989	19.925	19.168	17.558	15.03	11.676	7.7358	3.5741	-0.35945	-3.639	-5.918	-7.0205	-6.982	-6.0613	-4.6245	-3.0087	-1.4392	-0.017508	1.2997	2.6977	4.3747	6.431	8.868	11.62	14.563	17.5	20.201	22.42	23.919	24.539	24.292	23.359	22.066	20.789	19.852	19.437	19.544	20.017	20.677	21.397	22.126	22.873	23.601	24.169	24.391	24.107	23.212	21.743	19.93	18.058	16.35	14.857	13.501	12.147	10.592	8.6897	6.4632	4.1232	1.9826	0.40884	-0.25316	0.15624	1.5835	3.7879	6.3927	9.0268	11.414	13.449	15.195	16.78	18.301	19.775	21.106	22.101	22.596	22.452	21.599	20.122	18.201	16.086	14.042	12.348	11.266	10.928	11.328	12.343	13.783	15.396	16.91	18.127	18.891	19.097	18.725	17.871	16.724	15.503	14.365	13.369	12.424	11.307	9.7866	7.7307	5.1935	2.4882	0.10777	-1.4458	-1.7746	-0.67569	1.7977	5.3264	9.4434	13.702	17.764	21.422	24.65	27.547	30.188	32.539	34.512	35.994	36.854	37.046	36.645	35.808	34.688	33.364	31.854	30.142	28.273	26.432	24.911	24.057	24.145	25.26	27.213	29.595	31.932	33.804	34.983	35.451	35.369	35.002	34.589	34.332	34.377	34.772	35.466	36.368	37.349	38.223	38.774	38.783	38.139	36.9	35.255	33.51	31.998	30.978	30.612	30.939	31.848	33.135	34.579	35.933	36.931	37.358	37.1	36.152	34.598	32.603	30.384	28.117	25.893	23.765	21.795	20.003	18.408	17.078	16.07	15.372	14.939	14.773	14.985	15.807	17.491	20.266	24.193	29.093	34.541	39.892	44.439	47.64	49.233	49.294	48.198	46.471	44.619	42.063	39.52	36.824	33.774	30.179	26.011	21.503	17.06	13.147	10.226	8.6293	8.4421	9.6025	12.016	15.533	19.914	24.809	29.829	34.573	38.627	41.718	43.779	44.829	44.94	44.296	43.072	41.332	39.122	36.541	33.696	30.636	27.367	23.915	20.327	16.675	13.157	10.085	7.7863	6.5566	6.661	8.1886	11.026	14.924	19.524	24.37	28.968	32.925	36.004	38.086	39.184	39.407	38.831	37.447	35.288	32.499	29.298	25.939	22.724	19.87	17.4	15.147	12.908	10.6	8.3292	6.4319	5.3502	5.3872	6.5964	8.8654	11.927	15.45	19.201	23.114	27.2	31.415	35.56	39.341	42.381	44.297	44.901	44.261	42.622	40.383	38.098	36.249	35.092	34.668	34.839	35.346	35.87	36.138	36.019	35.51	34.755	34.02	33.529	33.395	33.658	34.292	35.121	35.92	36.584	37.121	37.611	38.191	39.012	40.11	41.35	42.503	43.331	43.614	43.176	42.054	40.471	38.659	36.828	35.176	33.832	32.848	32.197	31.847	31.796	32.093	32.816	33.981	35.47	37.059	38.527	39.642	40.194	40.103	39.418	38.226	36.637	34.815	32.917	31.045	29.271	27.708	26.431	25.44	24.703	24.274	24.177	24.345	24.7	25.2	25.833	26.634	27.672	28.984	30.504	32.089	33.523	34.56	34.716	34.622	34.445	34.488	34.786	35.196	35.509	35.508	35.011	34.042	32.855	31.804	31.219	31.252	31.8	32.553	33.209	33.531	33.261	32.309	30.878	29.296	27.774	26.412	25.264	24.285	23.343	22.434	21.728	21.411	21.577	22.281	23.452	24.761	25.828	26.461	26.689	26.658	26.568	26.62	26.92	27.464	28.144	28.802	29.264	29.434	29.265	28.636	27.351	25.335	22.697	19.629	16.406	13.468	11.281	10.124	10.126	11.248	13.223	15.543	17.692	19.358	20.382	20.701	20.474	20.014	19.542	19.125	18.745	18.381	18.033	17.776	17.728	17.975	18.549	19.43	20.517	21.652	22.762	23.912	25.191	26.587	27.994	29.21	29.888	29.689	28.453	26.199	23.106	19.516	15.938	12.898	10.724	9.5829	9.5484	10.537	12.269	14.381	16.558	18.575	20.315	21.759	22.965	24.026	25.05	26.115	27.223	28.288	29.199	29.836	30.06	29.747	28.92	27.698	26.218	24.691	22.792	21.42	20.584	20.288	20.462	20.987	21.8	22.896	24.216	25.616	26.965	28.224	29.407	30.56	31.719	32.888	33.979	34.796	35.126	34.812	33.825	32.291	30.426	28.479	26.723	25.378	24.509	24.083	24.035	24.238	24.532	24.803	25.042	25.281	25.475	25.57	25.56	25.441	25.189	24.854	24.568	24.461	24.608	25.062	25.829	26.881	28.177	29.698	31.42	33.256	35.03	36.569	37.767	38.683	39.54	40.569	41.816	43.057	43.815	43.492	41.69	38.534	34.716	31.302	29.4	29.839	32.879	38.066	44.41	50.736	56.001	59.497	60.983	60.672	59.101	56.967	54.959	53.654	53.349	53.977	55.216	56.605	57.693	58.17	57.893	56.878	55.213	53.017	50.381	47.389	44.235	41.272	38.93	37.607	37.596	38.988	41.574	44.897	48.437	51.712	54.303	55.943	56.549	56.186	55.045	53.386	51.469	49.481	47.452	45.308	42.902	40.04	36.608	32.679	28.521	24.594	21.481	19.682	19.465	20.854	23.582	27.11	30.757	33.878	36.022	37.029	36.974	36.14	34.957	33.799	32.911	32.424	32.37	32.694	33.235	33.71	33.772	33.143	31.727	29.696	27.482	25.574	24.34	23.908	24.117	24.589	24.934	24.918	24.539	24.056	23.807	24.008	24.714	25.797	27.031	28.179	29.085	29.743	30.233	30.61	30.878	30.994	30.866	30.404	29.601	28.569	27.538	26.822	26.741	27.501	29.094	31.256	33.556	35.544	36.869	37.367	37.054	36.058	34.572	32.796	30.867	28.909	27.091	25.606	24.637	24.274	24.513	25.218	26.131	26.979	27.542	27.708	27.473	26.908	26.131	25.222	24.26	23.325	22.499	21.841	21.381	21.158	21.202	21.522	22.076	22.797	23.586	24.329	24.974	25.548	26.183	27.094	28.498	30.529	33.149	36.121	39.055	41.466	42.882	42.968	41.637	39.057	35.621	31.863	28.344	25.558	23.794	23.083	23.227	23.857	24.595	25.18	25.545	25.85	26.429	27.629	29.655	32.464	35.686	38.693	40.792	41.419	40.313	37.578	33.58	28.909	24.21	20.03	16.777	14.684	13.784	13.915	14.805	16.087	17.369	18.328	18.755	18.628	18.141	17.656	17.685	18.74	20.593	24.467	29.227	34.317	39.05	42.793	45.013	45.429	44.024	40.928	36.393	30.785	24.64	18.666	13.689	10.523	9.687	11.178	14.428	18.501	22.394	25.251	26.67	26.819	26.197	25.37	24.772	24.611	24.885	25.528	26.495	27.779	29.293	30.761	31.74	31.66	30.01	26.596	21.696	15.98	10.335	5.5659	2.1019	-0.088205	-1.3396	-2.0844	-2.6678	-3.2144	-3.6289	-3.6879	-3.2203	-2.2307	-0.81812	0.91192	2.851	4.8882	6.9027	8.7496	10.233	11.162	11.413	10.992	10.022	8.7322	7.4463	6.4076	5.7281	5.4597	5.6122	6.1628	7.0757	8.2703	9.6049	10.961	12.371	13.932	15.726	17.803	20.155	22.618	24.856	26.493	27.281	27.189	26.406	25.33	24.435	24.081	24.475	25.611	27.26	29.091	30.772	32.048	32.813	33.106	33.08	32.927	32.801	32.753	32.663	32.33	31.574	30.351	28.797	27.129	25.604	24.461	23.816	23.591	23.612	23.69	23.711	23.687	23.693	23.834	24.149	24.554	24.893	25.022	24.84	24.324	23.545	22.659	21.837	21.218	20.906	20.971	21.496	22.539	24.118	26.142	28.371	30.396	31.742	31.991	30.933	28.665	25.552	22.067	18.656	15.629	13.111	11.111	9.6103	8.6087	8.1379	8.2441	8.9356	10.131	11.715	13.582	15.699	18.079	20.698	23.443	26.085	28.282	29.683	30.055	29.377	27.872	25.999	24.289	23.198	22.985	23.651	24.96	26.476	27.705	28.22	27.79	26.422	24.328	21.911	19.66	18.04	17.457	18.157	20.171	23.302	27.12	31.02	34.341	36.508	37.163	36.272	34.108	31.185	28.103	25.404	23.42	22.233	21.719	21.617	21.7	21.849	22.055	22.406	23.016	23.919	25.086	26.401	27.693	28.854	29.813	30.574	31.194	31.719	32.16	32.483	32.645	32.641	32.499	32.303	32.123	32.003	31.889	31.63	31.085	30.142	28.802	27.222	25.684	24.489	23.938	24.213	25.103	25.965	27.143	28.38	29.399	29.984	30.066	29.654	28.847	27.795	26.593	25.269	23.815	22.24	20.6	19.045	17.804	17.047	16.842	17.131	17.794	18.702	19.81	21.151	22.757	24.575	26.466	28.251	29.734	30.762	31.333	31.524	31.391	30.918	30.06	28.845	27.38	25.816	24.298	22.907	21.581	20.144	18.444	16.456	14.368	12.543	11.369	11.056	11.493	12.281	12.895	12.891	12.101	10.72	9.2259	8.1886	8.075	9.0594	10.965	13.415	15.991	18.351	20.3	21.842	23.108	24.263	25.375	26.421	27.327	28.001	28.388	28.505	28.398	28.121	27.732	27.255	26.669	25.941	25.042	23.992	22.878	21.838	21.028	20.564	20.481	20.701	21.057	21.336	21.363	21.135	20.801	20.574	20.655	21.147	22.015	23.083	24.075	24.698	24.734	24.086	22.78	20.954	18.806	16.56	14.49	12.885	12.014	12.065	13.067	14.867	17.112	19.317	21.006	21.834	21.692	20.74	19.351	17.982	17.083	16.977	17.752	19.28	21.287	23.464	25.519	27.198	28.355	28.948	29.04	28.796	28.421	28.11	27.967	28.018	28.2	28.389	28.493	28.476	28.382	28.266	28.146	27.979	27.666	27.127	26.355	25.478	24.703	24.243	24.237	24.648	25.316	26.017	26.559	26.906	27.148	27.482	28.135	29.271	30.905	32.852	34.761	36.212	36.845	36.457	35.07	32.933	30.417	27.852	25.462	23.302	21.281	19.299	17.363	15.655	14.547	14.46	15.691	18.296	22.002	26.251	30.371	33.707	35.817	36.571	36.115	34.816	33.101	31.324	29.679	28.203	26.809	25.358	23.787	22.105	20.38	18.728	17.232	15.944	14.874	14.001	13.342	13.345	14.59	16.546	19.112	22.12	25.352	28.578	31.575	34.216	36.428	38.154	39.371	40.049	40.117	39.499	38.158	36.137	33.572	30.733	27.969	25.607	23.861	22.824	22.517	22.842	23.606	24.647	25.829	27.01	28.06	28.87	29.336	29.397	29.039	28.303	27.329	26.299	25.43	24.917	24.846	25.155	25.651	26.055	26.093	25.63	24.701	23.5	22.347	21.566	21.322	21.595	22.213	22.982	23.767	24.524	25.311	26.248	27.39	28.669	29.894	30.808	31.193	30.944	30.125	28.946	27.673	26.521	25.618	24.974	24.473	23.965	23.36	22.691	22.092	21.75	21.803	22.268	23.033	23.877	24.553	24.881	24.833	24.554	24.235	24.056	24.166	24.606	25.272	25.953	26.406	26.41	25.817	24.593	22.843	20.773	18.584	16.517	14.809	13.644	13.197	13.623	15.024	17.387	20.55	24.157	27.705	30.68	32.709	33.677	33.763	33.37	33.008	33.104	33.827	35.105	36.628	37.907	38.472	38.028	36.51	34.132	31.35	28.72	26.763	25.837	26.049	27.292	29.274	31.595	33.877	35.789	37.128	37.859	38.062	37.884	37.525	37.162	36.853	36.576	36.189	35.519	34.475	33.041	31.356	29.702	28.382	27.647	27.631	28.335	29.632	31.328	33.198	35.032	36.712	38.179	39.456	40.632	41.731	42.73	43.55	44.061	44.136	43.675	42.613	40.924	38.626	35.692	32.124	28.003	23.452	18.718	14.139	10.068	6.8745	4.8563	4.1892	4.9059	6.902	9.9577	13.788	18.083	22.499	26.711	30.397	33.275	35.186	36.075	36.075	35.51	34.79	34.262	34.082	34.154	34.112	33.964	33.377	31.78	29.23	26.072	22.839	20.083	18.18	17.363	17.738	19.299	21.948	25.488	29.612	33.907	37.967	41.43	44.063	45.804	46.723	46.941	46.461	45.113	42.754	39.389	35.177	30.493	25.884	21.892	18.882	16.978	16.104	16.125	16.923	18.409	20.504	23.034	25.722	28.24	30.316	31.827	32.84	33.597	34.367	35.296	36.323	37.149	37.404	36.829	35.393	33.335	30.995	28.756	26.888	25.441	24.263	23.128	21.92	20.694	19.671	19.191	19.597	21.076	23.54	26.647	29.878	32.651	34.49	35.125	34.531	32.871	30.399	27.383	24.067	20.643	17.228	13.942	10.948	8.4573	6.7296	5.9753	6.3007	7.7359	10.196	13.484	17.33	21.423	25.402	28.865	31.463	32.995	33.503	33.278	32.784	32.539	32.858	33.742	34.906	35.859	36.09	35.269	33.363	30.609	27.427	24.248	21.406	19.117	17.497	16.599	16.42	16.871	17.804	19.018	20.285	21.428	22.378	23.213	24.078	25.126	26.424	27.887	29.293	30.321	30.645	30.036	28.372	25.701	22.175	17.988	13.376	8.5749	3.8539	-0.46841	-4.0311	-6.4878	-7.5333	-6.9877	-4.8769	-1.4335	2.8936	7.5542	12.019	15.848	18.803	20.869	22.221	23.138	23.896	24.672	25.432	25.981	25.98	25.079	23.081	19.969	15.978	11.575	7.3307	3.7969	1.4019	0.36378	0.64691	2.0226	4.1288	6.5803	9.0715	11.38	13.419	15.21	16.779	18.19	19.465	20.599	21.563	22.309	22.807	23.037	22.998	22.694	22.169	21.526	20.9	20.455	20.319	20.52	20.988	21.549	22.006	22.218	22.144	21.839	21.449	21.135	20.937	20.833	20.691	20.322	19.599	18.488	17.118	15.762	14.72	14.258	14.526	15.497	16.984	18.695	20.318	21.578	22.327	22.532	22.297	21.848	21.464	21.437	22.052	23.488	25.768	28.755	32.118	35.379	38.029	39.63	39.959	39.076	37.263	35.125	33.523	32.08	30.895	29.929	29.123	28.465	28.019	27.886	28.152	28.797	29.651	30.479	31.09	31.379	31.362	31.131	30.8	30.425	30.02	29.662	29.517	29.795	30.664	32.215	34.345	36.68	38.73	40.054	40.398	39.732	38.242	36.271	34.199	32.306	30.753	29.606	28.87	28.509	28.482	28.68	28.949	29.165	29.268	29.281	29.267	29.27	29.208	28.873	28.033	26.558	24.494	22.089	19.777	18.048	17.241	17.453	18.586	20.391	22.539	24.71	26.689	28.374	29.733	30.823	31.814	32.942	34.423	36.383	38.787	41.408	43.881	45.795	46.81	46.753	45.602	43.501	40.696	37.495	34.255	31.314	28.921	27.238	26.365	26.307	26.964	28.153	29.629	31.132	32.426	33.325	33.718	33.554	32.804	31.446	29.464	26.839	23.64	20.089	16.51	13.286	10.78	9.2382	8.7593	9.3206	10.806	13.04	15.822	18.947	22.202	25.338	28.114	30.385	32.117	33.334	34.064	34.327	34.104	33.38	32.208	30.771	29.374	28.314	27.73	27.548	27.475	27.12	26.198	24.669	22.775	20.909	19.442	18.588	18.336	18.475	18.731	18.891	18.918	18.951	19.194	19.816	20.893	22.393	24.156	25.923	27.437	28.455	28.804	28.426	27.376	25.839	24.062	22.29	20.769	19.713	19.255	19.474	20.377	21.833	23.611	25.422	27.002	28.176	28.896	29.246	29.373	29.395	29.343	29.169	28.794	28.182	27.42	26.703	26.223	26.14	26.477	27.101	27.804	28.356	28.592	28.442	27.929	27.119	26.093	24.91	23.583	22.11	20.514	18.867	17.295	15.951	14.999	14.596	14.816	15.642	16.966	18.616	20.4	22.176	23.863	25.452	26.993	28.52	30.012	31.345	32.291	32.571	31.953	30.342	27.82	24.66	21.256	18.045	15.417	13.629	12.81	12.971	14.015	15.781	18.093	20.765	23.603	26.417	29.041	31.336	33.239	34.771	35.993	36.929	37.527	37.702	37.353	36.426	34.965	33.11	31.037	28.934	26.984	25.269	23.775	22.417	21.085	19.705	18.264	16.816	15.46	14.324	13.546	13.253	13.571	14.623	16.516	19.279	22.81	26.874	31.067	34.89	37.852	39.341	39.761	38.802	36.659	33.639	30.075	26.275	22.532	19.098	16.164	13.878	12.309	11.418	11.112	11.275	11.826	12.773	14.161	16.026	18.327	20.867	23.297	25.262	26.491	26.86	26.437	25.477	24.288	23.118	22.086	21.194	20.435	19.808	19.328	19.073	19.107	19.417	19.954	20.627	21.366	22.22	23.325	24.848	26.876	29.298	31.779	33.803	34.834	34.498	32.699	29.715	26.134	22.668	19.945	18.33	17.867	18.318	19.256	20.219	20.886	21.169	21.204	21.259	21.663	22.64	24.188	26.084	27.875	29.011	29.031	27.67	24.941	21.163	16.823	12.478	8.6448	5.6472	3.6079	2.4897	2.1248	2.3044	2.8794	3.7951	5.1154	6.9916	9.5795	12.902	16.821	20.989	24.943	28.223	30.429	31.372	31.124	29.955	28.237	26.388	24.73	23.425	22.456	21.644	20.754	19.608	18.173	16.59	15.125	14.083	13.698	14.04	14.983	16.255	17.518	18.486	19.055	19.326	19.5	19.807	20.431	21.414	22.615	23.752	24.484	24.587	24.019	22.937	21.669	20.539	19.796	19.566	19.822	20.475	21.422	22.604	24.002	25.585	27.272	28.912	30.334	31.388	31.991	32.123	31.805	31.112	30.103	28.806	27.212	25.348	23.327	21.299	19.446	17.889	16.676	15.813	15.261	14.967	14.901	15.086	15.634	16.681	18.371	20.748	23.688	26.887	29.894	32.217	33.458	33.461	32.377	30.633	28.769	27.21	26.149	25.481	24.878	23.957	22.454	20.42	18.216	16.369	15.37	15.516	16.829	19.03	21.726	24.536	27.167	29.529	31.667	33.659	35.513	37.065	38.019	38.033	36.837	34.354	30.79	26.622	22.502	19.122	16.959	16.207	16.781	18.344	20.409	22.501	24.309	25.703	26.757	27.668	28.678	30.053	31.992	34.59	37.803	41.364	44.845	47.756	49.625	50.118	49.153	46.881	43.612	39.722	35.52	31.224	27	23.029	19.6	17.102	15.935	16.432	18.743	22.677	27.74	33.253	38.447	42.625	45.312	46.362	45.987	44.665	42.984	41.504	40.628	40.481	41.003	42.056	43.485	45.169	46.987	48.762	50.207	50.928	50.518	48.926	46.7	43.336	39.407	35.521	32.132	29.525	27.768	26.773	26.42	26.599	27.177	28.022	29.033	30.128	31.3	32.63	34.231	36.161	38.292	40.411	42.313	43.865	45.045	45.984	46.892	47.935	49.167	50.462	51.571	52.251	52.305	51.598	50.086	47.821	44.956	41.736	38.471	35.466	32.961	31.051	29.679	28.676	27.853	27.121	26.505	26.104	26.058	26.468	27.305	28.431	29.631	30.623	31.133	30.994	30.257	29.16	28.104	27.551	27.941	29.524	32.24	35.749	39.461	42.651	44.628	44.848	43.066	39.428	34.476	29.04	24.086	20.498	18.83	19.181	21.212	24.297	27.702	30.754	33.039	34.441	35.1	35.28	35.291	35.411	35.768	36.352	37.053	37.748	38.313	38.655	38.754	38.633	38.308	37.783	37.058	36.139	35.069	33.981	33.107	32.731	33.153	34.559	36.982	40.271	44.106	48.044	51.653	54.606	56.713	57.91	58.228	57.792	56.731	55.148	53.129	50.773	48.148	45.301	42.274	39.168	36.185	33.654	31.96	31.401	32.088	33.875	36.396	39.195	41.885	44.256	46.316	48.191	49.969	51.601	52.898	53.603	53.462	52.371	50.391	47.75	44.833	42.086	39.897	38.522	38.061	38.427	39.383	40.619	41.822	42.786	43.429	43.754	43.835	43.752	43.594	43.428	43.295	43.212	43.187	43.195	43.148	42.994	42.701	42.224	41.557	40.703	39.675	38.443	36.989	35.323	33.542	31.832	30.396	29.436	29.128	29.553	30.705	32.479	34.716	37.207	39.728	42.114	44.259	46.093	47.568	48.672	49.381	49.643	49.43	48.715	47.533	45.964	44.138	42.2	40.266	38.462	36.884	35.55	34.468	33.664	33.143	32.856	32.72	32.651	32.589	32.53	32.511	32.585	32.767	33.011	33.238	33.353	33.29	33.031	32.605	32.052	31.392	30.575	29.492	28.045	26.23	24.142	21.965	19.937	18.284	17.185	16.714	16.876	17.684	19.167	21.329	24.12	27.448	31.204	35.244	39.425	43.627	47.725	51.53	54.816	57.329	58.771	58.862	57.454	54.59	50.505	45.633	40.535	35.813	32.018	29.519	28.451	28.702	29.969	31.86	33.426	34.824	35.82	36.364	36.5	36.371	36.184	36.155	36.484	37.273	38.454	39.807	41.015	41.749	41.761	40.974	39.499	37.625	35.709	34.068	32.935	32.45	32.595	33.242	34.215	35.337	36.459	37.496	38.455	39.448	40.581	41.895	43.351	44.798	45.947	46.458	46.045	44.547	41.984	38.513	34.409	30.049	25.859	22.278	19.694	18.377	18.354	19.386	21.051	22.909	24.677	26.317	27.998	29.957	32.287	34.837	37.276	39.268	40.64	41.485	42.139	43.045	44.548	46.695	49.225	51.66	53.466	54.222	53.666	51.761	48.664	44.722	40.443	36.376	32.992	30.581	29.189	28.635	28.637	28.956	29.484	30.238	31.313	32.773	34.566	36.515	38.363	39.835	40.712	40.824	40.13	38.732	36.814	34.631	32.448	30.481	28.874	27.638	26.691	25.901	25.163	24.469	23.938	23.775	24.17	25.221	26.869	28.928	31.125	33.169	34.856	36.146	37.191	38.214	39.456	41.097	43.131	45.351	47.403	48.908	49.63	49.528	48.772	47.694	46.653	45.889	45.473	45.313	45.19	44.886	44.256	43.284	42.098	40.879	39.821	39.108	38.859	39.083	39.717	40.61	41.564	42.393	42.948	43.143	43.021	42.675	42.185	41.617	41.018	40.414	39.823	39.262	38.728	38.189	37.541	36.627	35.321	33.568	31.426	29.139	27.032	25.409	24.483	24.337	24.897	25.968	27.31	28.692	29.952	31.012	31.888	32.664	33.404	34.192	35.111	36.179	37.365	38.623	39.899	41.099	42.051	42.506	42.163	40.758	38.143	34.438	30.067	25.726	22.265	20.407	20.55	22.703	26.518	31.414	36.755	41.961	46.536	50.144	52.554	53.614	53.3	51.717	49.107	45.901	42.565	39.468	36.847	34.74	33.007	31.415	29.712	27.772	25.682	23.676	22.085	21.279	21.502	22.744	24.794	27.264	29.7	31.749	33.248	34.204	34.751	35.046	35.178	35.181	35.01	34.629	34.092	33.532	33.204	33.403	34.275	35.807	37.846	40.119	42.284	43.994	44.978	45.043	44.091	42.084	39.093	35.292	30.961	26.505	22.373	18.944	16.445	14.915	14.235	14.19	14.567	15.224	16.13	17.302	18.737	20.463	22.488	24.81	27.478	30.518	33.854	37.306	40.621	43.495	45.594	46.683	46.709	45.782	43.845	41.719	39.345	36.865	34.372	31.927	29.595	27.496	25.794	24.643	24.15	24.367	25.264	26.713	28.53	30.479	32.339	33.955	35.209	36.059	36.507	36.57	36.288	35.737	35.049	34.372	33.819	33.471	33.395	33.564	33.831	34.047	34.104	33.974	33.707	33.384	33.111	32.97	32.991	33.18	33.535	34.064	34.837	35.917	37.289	38.905	40.685	42.467	44.034	45.202	45.799	45.738	45.061	43.976	42.793	41.762	41.025	40.653	40.667	40.995	41.578	42.433	43.523	44.715	45.748	46.272	46.015	44.85	42.895	40.53	38.223	36.398	35.339	35.142	35.678	36.758	38.171	39.682	41.087	42.146	42.594	42.186	40.849	38.771	36.324	34.003	32.367	31.918	32.864	35.038	38.067	41.399	44.412	46.634	47.828	48.027	47.445	46.409	45.272	44.295	43.606	43.232	43.136	43.204	43.351	43.601	44.062	44.944	46.468	48.67	51.367	54.217	56.843	58.852	59.883	59.759	58.519	56.308	53.269	49.654	45.821	42.133	38.976	36.76	35.828	36.357	38.325	41.543	45.617	49.986	54.061	57.425	59.873	61.366	62.132	62.579	63.128	64.115	65.616	67.352	68.785	69.328	68.47	65.886	61.617	56.164	50.307	44.798	40.215	36.952	35.079	34.375	34.54	35.305	36.441	37.738	39.104	40.488	41.786	42.915	43.88	44.752	45.549	46.196	46.528	46.289	45.209	43.07	39.722	35.228	29.983	24.67	20.012	16.638	15.021	15.38	17.51	20.858	24.863	29.033	32.95	36.428	39.504	42.289	44.794	46.995	48.86	50.238	50.848	50.451	48.977	46.423	42.819	38.349	33.302	28.03	22.924	18.324	14.501	11.72	10.258	10.272	11.736	14.536	18.509	23.357	28.587	33.742	38.455	42.364	45.168	46.765	47.191	46.549	45.067	43.148	41.217	39.523	38.122	37.014	36.072	34.927	33.231	30.869	27.939	24.733	21.689	19.259	17.81	17.604	18.703	20.919	23.919	27.405	31.143	34.931	38.261	40.844	42.831	44.286	44.932	44.576	43.308	41.311	38.784	35.971	33.06	30.292	28.043	26.592	25.861	25.779	26.66	28.747	31.749	35.202	38.851	42.377	45.224	47.106	48.138	48.378	47.788	46.686	45.529	44.365	43.103	41.988	41.3	40.92	40.536	40.094	39.711	39.434	39.321	39.447	39.816	40.407	40.991	41.613	41.732	41.402	40.963	40.566	40.185	39.905	39.803	39.7	39.369	38.807	38.037	36.895	35.363	33.757	32.309	31.049	30.242	30.347	31.48	33.334	35.599	38.155	40.838	43.431	45.796	47.865	49.548	50.715	51.206	50.822	49.552	47.72	45.676	43.567	41.505	39.62	37.876	36.143	34.523	33.304	32.632	32.573	33.288	34.763	36.54	38.167	39.549	40.667	41.349	41.555	41.566	41.632	41.741	41.793	41.729	41.467	40.914	40.067	38.938	37.558	36.089	34.72	33.472	32.274	31.149	30.186	29.449	29.132	29.548	30.807	32.671	34.802	36.797	38.008	37.828	36.194	33.539	30.365	27.178	24.629	23.231	22.986	23.513	24.394	25.219	25.649	25.583	25.158	24.577	24.083	23.926	24.216	24.876	25.815	27.018	28.473	30.173	32.175	34.422	36.647	38.584	40.118	41.115	41.449	41.312	41.191	41.4	41.924	42.625	43.322	43.651	43.19	41.77	39.531	36.738	33.77	31.081	29.014	27.683	27.05	26.951	27.083	27.082	26.701	25.861	24.599	23.131	21.796	20.846	20.444	20.732	21.717	23.157	24.817	26.646	28.604	30.512	32.197	33.625	34.732	35.335	35.353	34.917	34.206	33.44	32.962	33.095	33.93	35.371	37.196	39.067	40.576	41.343	41.145	39.938	37.834	35.088	32.027	28.968	26.265	24.277	23.21	23.161	24.232	26.43	29.505	33.027	36.551	39.668	42.023	43.489	44.275	44.764	45.284	46.053	47.17	48.425	49.366	49.578	48.801	46.953	44.149	40.708	37.09	33.736	30.97	28.98	27.788	27.297	27.427	28.133	29.365	31.138	33.485	36.275	39.216	42.004	44.419	46.292	47.571	48.346	48.713	48.607	47.825	46.233	43.811	40.601	36.873	33.109	29.792	27.245	25.605	24.909	25.065	25.881	27.135	28.626	30.171	31.642	33.006	34.295	35.607	37.084	38.818	40.753	42.736	44.591	46.131	47.217	47.889	48.341	48.746	49.162	49.577	49.907	49.869	49.202	47.84	45.907	43.647	41.393	39.513	38.223	37.479	37.082	36.844	36.629	36.41	36.319	36.568	37.232	38.244	39.398	40.372	40.506	39.283	37.704	36.091	34.756	33.919	33.654	33.889	34.441	35.139	35.932	36.844	37.93	39.215	40.681	42.22	43.633	44.693	45.258	45.355	45.133	44.9	45.027	45.727	46.973	48.551	50.131	51.336	51.829	51.475	50.37	48.764	46.99	45.374	44.195	43.605	43.609	44.024	44.525	44.782	44.583	43.861	42.713	41.421	40.359	39.822	39.974	40.807	42.146	43.701	45.127	46.107	46.371	45.726	44.162	41.903	39.351	37	35.349	34.788	35.509	37.432	40.2	43.267	46.044	48.026	48.886	48.548	47.233	45.351	43.374	41.665	40.385	39.515	38.892	38.294	37.544	36.523	35.213	33.718	32.245	31.06	30.389	30.356	31.001	32.195	33.617	34.864	35.597	35.622	34.973	33.885	32.687	31.681	31.071	30.925	31.184	31.725	32.441	33.246	34.052	34.689	34.98	34.783	33.991	32.646	30.992	29.387	28.232	27.861	28.398	29.709	31.466	33.246	34.717	35.689	36.115	36.097	35.801	35.338	34.836	34.419	34.23	34.423	35.133	36.365	37.967	39.721	41.392	42.789	43.851	44.627	45.235	45.716	46.007	46.029	45.717	45.076	44.241	43.439	42.838	42.45	42.144	41.673	40.823	39.5	37.781	35.907	34.153	32.77	31.89	31.472	31.368	31.383	31.318	31.001	30.383	29.507	28.479	27.453	26.613	26.199	26.41	27.367	29.136	31.615	34.51	37.479	40.166	42.21	43.347	43.503	42.83	41.673	40.466	39.551	39.127	39.148	39.378	39.554	39.352	38.559	37.18	35.392	33.418	31.51	29.918	28.814	28.328	28.534	29.481	31.256	33.848	37.134	40.979	45.089	49.045	52.404	54.707	55.46	54.312	51.151	46.134	39.794	32.797	25.878	19.771	14.994	11.818	10.216	9.928	10.63	12.049	13.94	16.107	18.471	20.969	23.538	26.17	28.874	31.654	34.503	37.379	40.213	42.868	45.079	46.556	47.269	47.096	45.925	43.849	41.002	37.594	33.871	30.043	26.321	22.964	20.22	18.258	17.147	16.838	17.161	17.84	18.623	19.346	19.872	20.047	19.766	19.025	17.87	16.464	15.06	13.892	13.086	12.619	12.274	11.78	11.021	10.148	9.5066	9.5006	10.434	12.388	15.138	18.244	21.237	23.695	25.341	26.085	26.064	25.594	25.121	25.199	26.349	28.905	32.809	37.581	42.483	46.678	49.443	50.376	49.479	47.118	43.861	40.296	36.849	33.748	31.084	28.888	27.184	26.011	25.431	25.419	25.844	26.503	27.178	27.656	27.791	27.608	27.258	26.92	26.802	27.102	27.941	29.303	31.064	33.034	34.985	36.699	38.01	38.819	39.111	38.945	38.399	37.512	36.272	34.672	32.737	30.496	27.984	25.275	22.465	19.678	17.065	14.802	13.033	11.858	11.296	11.307	11.779	12.512	13.274	13.845	14.061	13.847	13.261	12.472	11.724	11.257	11.202	11.566	12.286	13.239	14.303	15.412	16.599	17.942	19.465	21.098	22.732	24.28	25.665	26.857	27.854	28.579	28.86	28.481	27.295	25.279	22.554	19.444	16.443	14.042	12.565	12.122	12.623	13.802	15.334	16.964	18.55	20.127	21.849	23.862	26.204	28.743	31.218	33.296	34.672	35.178	34.852	33.846	32.371	30.618	28.683	26.602	24.47	22.472	20.874	19.909	19.704	20.206	21.154	22.184	22.946	23.24	23.085	22.689	22.363	22.346	22.756	23.595	24.789	26.177	27.604	28.946	30.08	30.851	31.092	30.717	29.741	28.259	26.482	24.657	22.915	21.299	19.809	18.475	17.384	16.687	16.603	17.336	18.946	21.266	23.945	26.538	28.684	30.209	31.168	31.787	32.343	33.051	33.952	34.886	35.597	35.834	35.405	34.277	32.557	30.475	28.279	26.196	24.431	22.818	21.937	21.72	22.213	23.322	24.838	26.487	27.971	29.072	29.762	30.188	30.552	31.029	31.761	32.794	34.025	35.23	36.092	36.291	35.553	33.701	30.756	26.986	22.89	19.184	16.664	15.971	17.371	20.664	25.173	29.868	33.672	35.765	35.781	33.855	30.542	26.64	22.974	20.222	18.777	18.696	19.669	21.127	22.433	23.008	22.481	20.854	18.52	16.136	14.425	13.94	14.859	16.992	19.947	23.291	26.702	29.965	32.932	35.465	37.334	38.263	38.055	36.694	34.348	31.364	28.16	25.078	22.331	20.037	18.275	17.127	16.708	17.167	18.605	20.951	23.956	27.227	30.362	33.07	35.241	36.942	38.335	39.579	40.732	41.694	42.296	42.451	42.276	42.027	42.004	42.431	43.3	44.364	45.183	45.282	44.344	42.286	39.201	35.232	30.477	24.97	18.876	12.622	6.857	2.3182	-0.37213	-0.95168	0.41296	3.1932	6.7068	10.373	13.9	17.269	20.623	24.124	27.802	31.576	35.236	38.448	40.97	42.677	43.514	43.513	42.795	41.527	39.901	38.107	36.314	34.638	33.155	31.933	31.062	30.561	30.336	30.223	30.028	29.644	29.128	28.688	28.586	29.08	30.315	32.189	34.392	36.499	38.087	38.87	38.715	37.71	36.154	34.409	32.841	31.762	31.344	31.564	32.252	33.169	34.073	34.761	35.118	35.147	34.933	34.535	34.025	33.494	33.054	32.856	33.031	33.659	34.749	36.228	37.909	39.522	40.799	41.514	41.556	40.894	39.562	37.674	35.307	32.495	29.317	25.904	22.489	19.442	17.203	16.114	16.305	17.607	19.608	21.79	23.667	25.024	25.97	26.811	27.875	29.347	31.1	32.726	33.735	33.731	32.515	30.208	27.176	23.918	20.885	18.323	16.272	14.635	13.173	11.652	10.015	8.405	7.1337	6.5106	7.1924	9.0055	11.619	14.497	17.091	19.056	20.334	21.208	22.107	23.356	25.045	26.991	28.755	29.848	29.976	29.146	27.62	25.822	24.127	22.755	21.69	20.706	19.55	18.061	16.253	14.32	12.544	11.144	10.253	9.934	10.155	10.875	12.084	13.795	16.038	18.751	21.777	24.896	27.816	30.228	31.881	32.614	32.36	31.267	29.718	28.248	27.43	27.706	29.241	31.828	34.914	37.801	39.892	40.879	40.809	39.996	38.852	37.734	36.898	36.418	36.241	36.345	36.79	37.691	39.105	40.945	42.954	44.734	45.862	46.094	45.431	44.087	42.434	40.857	39.591	38.678	38.006	37.433	36.887	36.399	36.081	36.079	36.459	37.194	38.164	39.194	40.116	40.845	41.326	41.49	41.295	40.682	39.607	38.062	36.121	33.976	31.935	30.317	29.423	29.452	30.367	31.9	33.624	35.042	35.694	35.336	33.998	31.971	29.695	27.561	25.799	24.401	23.173	21.907	20.505	19.013	17.641	16.667	16.295	16.563	17.392	18.608	20.032	21.521	22.957	24.306	25.585	26.873	28.292	29.97	31.978	34.266	36.659	38.819	40.374	41.076	40.875	40.005	38.843	37.76	37.004	36.648	36.604	36.647	36.469	35.81	34.599	32.925	30.971	29.061	27.522	26.571	26.245	26.431	26.948	27.613	28.332	29.111	30	31.017	32.104	33.152	34.01	34.541	34.709	34.575	34.247	33.806	33.229	32.461	31.499	30.496	29.714	29.451	29.922	31.212	33.217	35.601	37.952	39.93	41.316	42.052	42.198	41.881	41.213	40.264	39.153	38.006	36.945	36.047	35.34	34.797	34.295	33.698	32.876	31.809	30.612	29.471	28.609	28.187	28.298	28.929	29.95	31.433	33.347	34.971	36.145	36.853	37.161	37.169	37.001	36.753	36.478	36.238	36.064	35.986	36.016	36.111	36.163	36.098	35.943	35.815	35.908	36.39	37.354	38.786	40.519	42.258	43.697	44.575	44.734	44.165	42.984	41.37	39.493	37.49	35.466	33.523	31.734	30.169	28.914	28	27.432	27.194	27.253	27.584	28.197	29.1	30.272	31.65	33.112	34.481	35.554	36.125	36.066	35.35	34.047	32.362	30.605	29.134	28.277	28.24	29.024	30.382	31.932	33.237	33.989	34.127	33.82	33.39	33.146	33.246	33.636	34.078	34.272	34.017	33.286	32.192	30.956	29.825	28.954	28.373	27.99	27.663	27.292	26.873	26.523	26.46	26.917	28.007	29.642	31.577	33.442	34.878	35.681	35.868	35.665	35.386	35.287	35.488	35.9	36.233	36.113	35.213	33.417	30.881	27.969	25.152	22.936	21.707	21.63	22.644	24.527	26.965	29.652	32.371	34.982	37.404	39.555	41.342	42.675	43.47	43.674	43.335	42.567	41.521	40.333	39.079	37.781	36.436	35.028	33.566	32.139	30.906	30.063	29.778	30.12	31.061	32.504	34.295	36.25	38.188	39.929	41.284	42.081	42.19	41.519	40.058	37.895	35.253	32.426	29.714	27.379	25.592	24.385	23.643	23.139	22.589	21.735	20.468	18.893	17.322	16.203	16.023	17.181	19.807	23.725	28.527	33.645	38.476	42.499	45.349	46.842	46.944	45.765	43.544	40.632	37.42	34.27	31.457	29.059	26.942	24.869	22.637	20.201	17.76	15.708	14.499	14.506	15.844	18.278	21.326	24.491	27.396	29.847	31.804	33.332	34.493	35.223	35.29	34.419	32.384	29.108	24.762	19.783	14.749	10.248	6.7607	4.5571	3.6425	3.8432	4.9143	6.6745	9.0517	12.005	15.451	18.504	21.846	25.324	28.786	32.069	34.977	37.278	38.705	38.988	37.902	35.405	31.704	27.248	22.614	18.363	14.937	12.538	11.064	10.242	9.7509	9.31	8.8066	8.3707	8.3234	9.0369	10.802	13.678	17.457	21.72	25.982	29.886	33.259	36.097	38.435	40.222	41.239	41.19	39.865	37.252	33.634	29.548	25.633	22.39	20.024	18.404	17.159	15.86	14.21	12.217	10.222	8.7639	8.385	9.4851	12.161	16.148	20.884	25.692	29.959	33.236	35.275	36.005	35.505	33.921	31.427	28.206	24.511	20.669	17.044	13.973	11.706	10.399	10.062	10.566	11.727	13.397	15.457	17.821	20.388	22.96	25.232	26.816	27.388	26.801	25.132	22.669	19.914	17.421	15.59	14.609	14.449	14.918	15.761	16.779	17.844	18.896	19.932	20.933	21.822	22.481	22.785	22.677	22.208	21.568	21.09	21.12	21.89	23.447	25.584	27.857	29.7	30.622	30.35	28.892	26.514	23.657	20.812	18.411	16.712	15.759	15.421	15.451	15.569	15.545	15.253	14.745	14.255	14.112	14.6	15.838	17.687	19.789	21.636	22.757	22.86	21.882	20.032	17.715	15.366	13.358	11.985	11.468	11.924	13.322	15.488	18.105	20.775	23.096	24.79	25.782	26.226	26.474	26.889	27.705	28.913	30.257	31.303	31.6	30.87	29.087	26.513	23.594	20.773	18.327	16.287	14.507	12.815	11.133	9.5655	8.3949	8.0257	8.7821	10.755	13.783	17.488	21.429	25.182	28.425	30.999	32.829	33.89	34.162	33.58	32.081	29.684	26.545	22.968	19.329	16.005	13.274	11.237	9.8442	8.9822	8.5786	8.6954	9.538	11.322	14.155	17.936	22.353	26.948	31.217	34.763	37.343	38.916	39.58	39.484	38.805	37.689	36.241	34.542	32.584	30.316	27.716	24.827	21.794	18.89	16.466	14.838	14.176	14.464	15.532	17.117	18.966	20.949	23.072	25.452	28.174	31.214	34.383	37.306	39.537	40.706	40.645	39.474	37.539	35.283	33.098	31.184	29.532	27.971	26.288	24.372	22.33	20.472	19.166	18.723	19.291	20.782	22.906	25.309	27.695	29.873	31.819	33.633	35.449	37.3	39.082	40.584	41.537	41.647	40.701	38.644	35.596	31.819	27.706	23.692	20.203	17.628	16.262	16.242	17.697	20.449	24.295	28.749	33.288	37.436	40.839	43.363	45.087	46.232	47.058	47.745	48.344	48.782	48.903	48.532	47.531	45.821	43.473	40.683	37.662	34.667	32	29.867	28.343	27.415	27.006	27.005	27.327	27.955	28.909	30.171	31.632	33.151	34.606	35.879	36.926	37.822	38.662	39.481	40.216	40.661	40.546	39.67	37.946	35.45	32.417	29.207	26.237	23.873	22.371	21.876	22.42	23.842	25.859	28.163	30.452	32.481	34.131	35.431	36.476	37.382	38.239	39.122	40.01	40.78	41.306	41.538	41.481	41.201	40.812	40.392	39.943	39.37	38.523	37.288	35.743	34.194	33.125	33.037	34.285	36.949	40.781	45.253	49.762	53.76	56.785	58.534	58.889	57.879	55.7	52.781	49.757	47.3	45.959	45.939	47.09	48.921	50.739	51.891	51.982	50.916	48.9	46.325	43.618	41.167	39.314	38.28	38.194	39.061	40.745	42.955	45.263	47.205	48.41	48.617	47.713	45.776	43.008	39.601	35.726	31.55	27.226	22.896	18.733	14.938	11.759	9.4246	8.0946	7.8789	8.8383	10.955	14.141	18.205	22.82	27.551	31.899	35.372	37.614	38.481	38.052	36.618	34.565	32.264	29.995	27.908	26.077	24.588	23.545	23.028	23.12	23.851	25.084	26.543	27.898	28.873	29.327	29.311	29.042	28.835	28.955	29.515	30.427	31.412	32.095	32.148	31.377	29.767	27.523	24.971	22.427	20.122	18.171	16.569	15.246	14.138	13.228	12.559	12.216	12.32	13	14.31	16.137	18.214	20.146	21.526	22.093	21.84	20.979	19.886	18.925	18.322	18.096	18.069	18.029	17.879	17.657	17.541	17.785	18.581	19.976	21.905	24.206	26.69	29.162	31.439	33.394	34.968	36.156	37.023	37.652	38.088	38.284	38.144	37.569	36.501	34.953	32.996	30.748	28.342	25.889	23.494	21.286	19.417	18.055	17.349	17.358	18.043	19.266	20.793	22.385	23.831	24.938	25.597	25.83	25.806	25.802	26.134	27.045	28.597	30.651	32.882	34.928	36.476	37.357	37.577	37.213	36.354	35.081	33.512	31.792	30.133	28.79	27.981	27.809	28.208	28.934	29.68	30.178	30.294	30.036	29.457	28.598	27.475	26.09	24.457	22.666	20.857	19.233	17.984	17.206	16.91	17.049	17.563	18.398	19.501	20.804	22.251	23.774	25.324	26.916	28.62	30.46	32.409	34.353	36.058	37.284	37.909	37.953	37.594	37.105	36.721	36.563	36.58	36.564	36.227	35.33	33.764	31.096	28.792	26.538	24.658	23.364	22.774	23.025	24.221	26.352	29.306	32.854	36.588	39.948	42.382	43.508	43.188	41.597	39.211	36.698	34.664	33.505	33.416	34.349	36.012	38	39.902	41.373	42.177	42.218	41.564	40.435	39.111	37.884	36.947	36.349	36.034	35.854	35.568	34.964	33.949	32.566	30.937	29.262	27.794	26.679	25.919	25.403	24.972	24.453	23.751	22.94	22.229	21.827	21.876	22.417	23.389	24.644	25.984	27.255	28.388	29.4	30.359	31.363	32.475	33.684	34.942	36.083	36.896	37.2	36.894	35.987	34.583	32.832	30.897	28.906	26.982	25.326	24.217	23.917	24.593	26.184	28.263	30.096	30.86	29.966	27.31	23.338	18.922	15.091	12.707	12.155	13.293	15.55	18.136	20.371	21.84	22.39	22.195	21.603	21.007	20.738	20.992	21.817	23.15	24.832	26.695	28.65	30.61	32.487	34.259	35.888	37.309	38.491	39.453	40.277	41.054	41.791	42.378	42.59	42.129	40.708	38.229	34.818	30.845	26.875	23.447	20.976	19.683	19.544	20.327	21.696	23.274	24.716	25.764	26.255	26.181	25.655	24.82	23.888	23.085	22.557	22.4	22.672	23.444	24.756	26.576	28.8	31.248	33.671	35.781	37.364	38.293	38.508	38.07	37.077	35.659	33.981	32.238	30.617	29.258	28.243	27.554	27.088	26.704	26.245	25.594	24.662	23.437	21.997	20.471	19.095	18.196	18.138	19.198	21.447	24.687	28.461	32.203	35.361	37.587	38.798	39.165	39.012	38.664	38.316	38.028	37.721	37.271	36.546	35.479	34.085	32.408	30.485	28.34	26.024	23.625	21.293	19.29	17.879	17.238	17.476	18.56	20.308	22.459	24.726	26.864	28.684	30.045	30.822	30.986	30.561	29.657	28.455	27.176	26.037	25.183	24.629	24.33	24.213	24.186	24.164	24.108	23.956	23.64	23.147	22.51	21.835	21.313	21.133	21.439	22.237	23.38	24.619	25.662	26.236	26.15	25.334	23.843	21.874	19.723	17.707	16.186	15.474	15.716	16.911	18.885	21.298	23.744	25.863	27.413	28.319	28.705	28.811	28.909	29.182	29.658	30.259	30.807	31.097	31.036	30.662	30.124	29.629	29.375	29.444	29.849	30.548	31.442	32.462	33.55	34.645	35.674	36.512	37.019	36.275	35.756	35.022	34.193	33.334	32.421	31.402	30.183	28.633	26.687	24.433	22.082	19.857	17.96	16.527	15.591	15.065	14.792	14.632	14.515	14.477	14.64	15.058	15.713	16.577	17.61	18.742	19.92	21.143	22.434	23.722	24.822	25.505	25.553	24.818	23.4	21.657	20.052	19.012	18.831	19.611	21.208	23.29	25.547	27.807	30.015	32.118	34.003	35.48	36.297	36.276	35.412	33.901	32.111	30.434	29.084	28.01	26.981	25.721	24.034	21.938	19.696	17.743	16.514	16.358	17.477	19.838	23.143	26.914	30.603	33.647	35.543	36.008	35.12	33.293	31.177	29.542	29.081	30.194	32.869	36.726	41.11	45.268	48.531	50.474	50.952	50.071	48.146	45.599	42.844	40.238	38.055	36.392	35.143	34.079	32.923	31.402	29.355	26.852	24.147	21.574	19.461	18.131	17.829	18.662	20.587	23.449	26.96	30.709	34.249	37.139	39.028	39.753	39.364	38.085	36.255	34.255	32.385	30.766	29.353	28.019	26.585	24.925	23.057	21.168	19.521	18.376	17.948	18.359	19.571	21.438	23.767	26.305	28.709	30.58	31.598	31.645	30.846	29.558	28.273	27.418	27.144	27.262	27.347	26.894	25.498	23.065	19.856	16.401	13.352	11.296	10.586	11.313	13.349	16.416	20.151	24.159	28.06	31.513	34.193	35.823	36.304	35.676	34.12	31.925	29.386	26.682	23.851	20.844	17.567	14.02	10.404	7.1166	4.6375	3.3577	3.4325	4.7492	6.9741	9.6947	12.585	15.467	18.318	21.242	24.327	27.521	30.679	33.602	36.079	37.912	38.918	38.959	37.959	35.898	32.85	29.01	24.65	20.066	15.576	11.502	8.1224	5.665	4.284	4.069	5.0041	6.9283	9.6019	12.771	16.203	19.731	23.242	26.594	29.556	31.847	33.174	33.362	32.479	30.802	28.738	26.653	24.725	22.912	20.976	18.638	15.763	12.445	9.0129	6.0145	4.0229	3.441	4.4026	6.7444	10.1	14.029	18.121	22.102	25.859	29.394	32.735	35.829	38.466	40.292	40.905	40.005	37.495	33.548	28.604	23.237	18	13.245	9.1297	5.6755	2.8376	0.62567	-0.81328	-1.2568	-0.50038	1.5658	4.8442	9.0198	13.653	18.276	22.472	25.019	27.312	28.91	29.981	30.661	31.067	31.211	30.971	30.153	28.65	26.472	23.755	20.776	17.9	15.476	13.729	12.751	12.502	12.849	13.653	14.796	16.156	17.634	18.634	20.603	22.715	24.855	27.013	29.122	30.951	32.229	32.82	32.645	31.703	30.127	28.114	25.847	23.504	21.223	19.05	17.04	15.378	14.267	13.842	14.235	15.575	17.892	21.01	24.655	28.513	32.131	34.98	36.715	37.226	36.471	34.544	31.757	28.505	25.052	21.542	18.152	15.105	12.535	10.506	9.0846	8.2903	8.0749	8.4361	9.4407	11.172	13.779	17.371	21.822	26.744	31.647	36.012	39.401	41.637	42.877	43.463	43.693	43.791	43.887	43.866	43.407	42.286	40.485	38.073	35.205	32.169	29.301	26.833	24.865	23.46	22.687	22.578	23.145	24.345	26.025	27.929	29.786	31.349	32.389	32.815	32.719	32.273	31.665	31.083	30.638	30.286	29.89	29.381	28.747	27.937	26.99	26.128	25.57	25.372	25.504	25.946	26.602	27.298	27.903	28.421	28.947	29.631	30.621	31.963	33.537	35.124	36.482	37.398	37.762	37.613	37.133	36.508	35.912	35.481	35.201	34.986	34.801	34.628	34.38	33.926	33.224	32.313	31.252	30.188	29.453	29.396	30.155	31.591	33.351	34.947	35.867	35.827	34.863	33.277	31.568	30.279	29.809	30.272	31.481	33.056	34.568	35.652	36.155	36.126	35.742	35.276	35.014	35.077	35.383	35.749	36.025	36.115	36.015	35.852	35.838	36.111	36.63	37.259	37.814	38.075	37.87	37.124	35.843	34.092	32.016	29.828	27.779	26.129	25.116	24.896	25.485	26.752	28.474	30.351	32.078	33.487	34.536	35.212	35.562	35.69	35.634	35.323	34.664	33.637	32.239	30.479	28.459	26.383	24.461	22.865	21.727	21.156	21.194	21.87	23.216	25.202	27.696	30.502	33.34	35.918	37.999	39.437	40.181	40.278	39.87	39.148	38.282	37.374	36.446	35.429	34.154	32.449	30.25	27.654	24.859	22.186	19.989	18.54	17.95	18.144	18.928	20.084	21.429	22.888	24.476	26.22	28.118	30.152	32.266	34.318	36.12	37.457	38.101	37.921	37.04	34.955	31.946	28.536	25.322	22.771	21.115	20.381	20.459	21.095	21.961	22.777	23.335	23.514	23.352	23.028	22.856	23.257	24.629	27.15	30.688	34.845	39.016	42.531	44.8	45.435	44.313	41.559	37.53	32.811	28.027	23.699	20.215	17.785	16.363	15.728	15.689	16.171	17.174	18.72	20.809	23.384	26.327	29.535	32.948	36.505	40.052	43.33	45.949	47.464	47.578	46.288	43.883	40.894	37.928	35.449	33.618	32.347	31.443	30.69	29.929	29.127	28.363	27.7	27.116	26.579	26.093	25.722	25.573	25.772	26.413	27.466	28.727	29.86	30.473	30.224	28.94	26.691	23.768	20.62	17.743	15.542	14.249	13.877	14.252	15.068	16.026	16.949	17.831	18.803	20.021	21.623	23.62	25.792	27.796	29.344	30.28	30.611	30.533	30.366	30.413	30.822	31.562	32.437	33.134	33.329	32.83	31.66	30.045	28.368	27.038	26.353	26.423	27.182	28.404	29.811	31.221	32.598	34.014	35.596	37.457	39.606	41.906	44.043	45.644	46.337	45.889	44.285	41.765	38.774	35.834	33.374	31.595	30.451	29.712	29.088	28.394	27.585	26.731	25.94	25.272	24.749	24.342	24.03	23.834	23.792	23.99	24.455	25.13	25.894	26.668	27.442	28.269	29.245	30.422	31.738	33.006	33.979	34.452	34.298	33.559	32.449	31.281	30.354	29.843	29.781	30.024	30.308	30.361	29.951	29.006	27.595	25.89	24.142	22.568	21.327	20.497	20.041	19.837	19.777	19.831	20.019	20.404	21.056	21.963	23.035	24.079	24.887	25.311	25.299	24.914	24.322	23.737	23.326	23.229	23.53	24.251	25.357	26.744	28.265	29.734	30.891	31.495	31.35	30.354	28.554	26.145	23.471	20.944	18.978	17.84	17.592	18.119	19.109	20.204	21.146	21.855	22.434	23.052	23.839	24.804	25.791	26.527	26.744	26.299	25.16	23.454	21.402	19.226	17.142	15.311	13.819	12.727	12.088	11.949	12.363	13.409	15.114	17.455	20.324	23.493	26.639	29.407	31.506	32.797	33.286	33.109	32.444	31.459	30.272	28.911	27.363	25.589	23.584	21.4	19.13	16.943	14.17	12.631	12.112	12.731	14.405	16.845	19.64	22.357	24.593	26.085	26.839	27.103	27.214	27.498	28.194	29.35	30.787	32.11	32.886	32.833	31.902	30.291	28.375	26.6	25.349	24.822	24.97	25.529	26.184	26.635	26.643	26.178	25.421	24.671	24.233	24.307	24.95	26.016	27.172	28.107	28.643	28.75	28.521	28.198	28.022	28.114	28.456	28.923	29.347	29.552	29.409	28.815	27.704	26.095	24.116	22.038	20.178	18.881	18.439	18.903	20.088	21.698	23.402	24.981	26.389	27.738	29.108	30.426	31.386	31.579	30.628	28.305	24.731	20.37	15.83	11.655	8.1689	5.4436	3.3531	1.7567	0.58871	-0.089357	-0.10318	0.70945	2.3813	4.7584	7.5079	10.254	12.682	14.587	15.979	17.058	18.075	19.263	20.78	22.598	24.485	26.132	27.296	27.928	28.158	28.244	28.459	28.966	29.692	30.337	30.546	30.074	28.92	27.354	25.816	24.713	24.265	24.404	24.848	25.193	25.145	24.668	23.963	23.402	23.336	23.936	25.171	26.881	28.842	30.831	32.684	34.315	35.683	36.683	37.149	36.952	36.08	34.618	32.786	30.869	29.105	27.618	26.443	25.536	24.849	24.379	24.164	24.322	24.996	26.264	28.144	30.541	33.251	36.001	38.49	40.466	41.805	42.549	42.876	43.022	43.183	43.424	43.653	43.65	43.189	42.176	40.67	38.875	37.048	35.389	33.934	32.596	31.255	29.833	28.411	27.257	26.757	27.282	28.973	31.695	35.076	38.557	41.582	43.754	44.876	44.968	44.261	43.069	41.708	40.42	39.328	38.471	37.782	37.11	36.278	35.138	33.609	31.732	29.671	27.713	26.159	25.245	25.067	25.575	26.641	28.073	29.691	31.379	33.066	34.728	36.361	37.941	39.402	40.636	41.502	41.876	41.656	40.762	39.191	37.054	34.569	32.009	29.588	27.424	25.518	23.751	22.025	20.342	18.868	17.886	17.694	18.508	20.356	23.104	26.485	30.184	33.888	37.33	40.311	42.688	44.339	45.234	45.418	44.959	43.898	42.215	39.509	36.44	32.617	28.057	23.098	18.296	14.289	11.677	10.793	11.591	13.753	16.849	20.464	24.305	28.237	32.211	36.146	39.83	42.92	45.074	45.991	45.487	43.621	40.634	36.841	32.565	28.05	23.438	18.881	14.564	10.722	7.6349	5.576	4.7266	5.1065	6.5326	8.6902	11.253	13.895	16.347	18.485	20.293	21.763	22.883	23.609	23.849	23.506	22.514	20.91	18.827	16.429	13.894	11.431	9.1961	7.2752	5.7126	4.5243	3.7023	3.2281	3.0983	3.322	3.9422	5.0076	6.5651	8.6351	11.192	14.161	17.444	20.888	24.316	27.521	30.239	32.182	33.116	32.89	31.506	29.188	26.354	23.556	21.306	19.902	19.403	19.613	20.14	20.522	20.422	19.722	18.558	17.271	16.25	15.785	16	16.818	18.018	19.296	20.373	21.102	21.477	21.532	21.315	20.855	20.11	19.084	17.891	16.695	15.711	15.128	15.022	15.297	15.699	15.997	16.098	16.123	16.401	17.381	19.425	22.614	26.668	30.979	34.748	37.269	38.163	37.449	35.506	32.903	30.212	27.828	25.884	24.272	22.753	21.058	19.023	16.682	14.182	11.718	9.4934	7.6991	6.4872	5.9873	6.3049	7.5201	9.6644	12.652	16.239	20.069	23.676	26.582	28.454	29.156	28.829	27.859	26.727	25.882	25.57	25.771	26.268	26.735	26.856	26.445	25.495	24.149	22.651	21.274	20.211	19.549	19.283	19.344	19.59	19.88	20.106	20.212	20.199	20.078	19.873	19.609	19.314	19.052	18.9	18.948	19.269	19.863	20.611	21.269	21.598	21.462	20.863	19.986	19.097	18.445	18.172	18.323	18.886	19.812	21.048	22.547	24.208	25.818	27.063	27.667	27.515	26.713	25.531	24.329	23.392	22.836	22.623	22.598	22.617	22.643	22.709	22.873	23.14	23.45	23.757	24.185	24.552	25.14	26.105	27.534	29.381	31.539	33.908	36.412	39.016	41.709	44.454	47.087	49.314	50.818	51.347	50.748	49.022	46.35	43.073	39.619	36.446	33.914	32.202	31.282	30.963	30.952	30.977	30.952	31.057	31.649	33.084	35.532	38.859	42.576	45.996	48.46	49.546	49.162	47.553	45.231	42.756	40.515	38.712	37.358	36.338	35.517	34.839	34.352	34.177	34.452	35.203	36.255	37.284	37.893	37.715	36.489	34.204	31.136	27.725	24.492	21.89	20.205	19.451	19.434	19.884	20.53	21.161	21.683	22.139	22.649	23.313	24.199	25.309	26.583	27.907	29.113	30.037	30.509	30.384	29.562	28.025	25.89	23.369	20.799	18.568	16.989	16.222	16.204	16.676	17.305	17.813	18.079	18.192	18.433	19.138	20.563	22.753	25.524	28.577	31.533	34.059	35.988	37.265	37.928	38.058	37.723	36.927	35.611	33.702	31.168	28.097	24.732	21.444	18.673	16.786	15.953	16.1	16.956	18.18	19.495	20.77	22.027	23.382	24.939	26.696	28.553	30.309	31.741	32.68	32.982	32.551	31.305	29.156	26.093	22.22	17.796	13.205	8.8954	5.274	2.6285	1.0847	0.60708	1.0728	2.3084	4.1358	6.4359	9.0731	11.894	14.779	17.642	20.446	23.18	25.849	28.377	30.616	32.359	33.354	33.484	32.775	31.375	29.523	27.417	25.226	23.096	21.202	19.754	18.943	18.878	19.493	20.561	21.725	22.651	23.204	23.5	23.858	24.628	26.038	28.139	30.785	33.741	36.719	39.492	41.942	44.01	45.684	46.924	47.753	48.182	48.2	47.783	46.835	45.245	43.008	40.242	37.204	34.226	31.611	29.511	27.911	26.672	25.603	24.647	23.901	23.596	23.974	25.082	26.794	28.802	30.718	32.225	33.174	33.581	33.569	33.28	32.776	32.019	30.997	29.755	28.439	27.291	26.53	25.473	24.995	25.13	25.843	27.077	28.723	30.625	32.567	34.239	35.395	35.881	35.646	34.822	33.686	32.561	31.762	31.482	31.778	32.526	33.422	34.052	34.032	33.117	31.237	28.595	25.626	22.844	20.689	19.416	19.01	19.222	19.678	20.051	20.245	20.452	21.068	22.521	25.022	28.396	32.109	35.358	37.323	37.488	35.752	32.458	28.236	23.808	19.776	16.474	13.97	12.208	11.072	10.441	10.274	10.614	11.544	13.138	15.411	18.313	21.685	25.249	28.684	31.711	34.158	35.974	37.176	37.798	37.814	37.199	35.894	33.845	31.064	27.692	23.953	20.124	16.468	13.184	10.4	8.1798	6.5412	5.5067	5.0781	5.2401	5.9956	7.3211	9.089	11.076	12.996	14.564	15.55	15.846	15.461	14.533	13.262	11.855	10.496	9.3355	8.5041	8.0998	8.1645	8.6731	9.5559	10.704	11.978	13.25	14.454	15.562	16.563	17.453	18.23	18.894	19.464	20.011	20.646	21.449	22.39	23.35	24.147	24.586	24.524	23.929	22.86	21.436	19.779	17.995	16.197	14.509	13.094	12.144	11.822	12.197	13.218	14.71	16.444	18.202	19.832	21.242	22.391	23.246	23.723	23.692	23.011	21.619	19.582	17.104	14.481	12.035	10.022	8.5643	7.648	7.1482	6.9056	6.8152	6.8604	7.0992	7.6094	8.4469	9.6127	11.012	12.506	13.97	15.321	16.492	17.435	18.102	18.455	18.46	18.11	17.385	16.256	14.702	12.757	10.514	8.1506	5.8981	4.0369	2.8142	2.3368	2.5386	3.191	3.9772	4.6436	5.072	5.3244	5.6305	6.3478	7.7804	10.063	13.093	16.562	20.021	22.958	24.912	25.578	24.874	22.939	20.086	16.752	13.344	10.183	7.4802	5.3043	3.5815	2.1674	0.93265	-0.17269	-1.1257	-1.8462	-2.2016	-2.0143	-1.1123	0.61307	3.1603	6.3763	9.9678	13.529	16.601	18.789	19.863	19.82	18.838	17.177	15.055	12.59	9.8129	6.7421	3.4927	0.31966	-2.4126	-4.304	-5.0697	-4.6916	-3.4324	-1.7088	0.047689	1.5419	2.7044	3.6964	4.7984	6.264	8.1756	10.395	12.55	14.185	14.909	14.49	12.869	9.6247	5.7413	1.6876	-2.1492	-5.4993	-8.1684	-10.049	-11.123	-11.429	-11.009	-9.9139	-8.2446	-6.1306	-3.687	-0.98829	1.8938	4.8882	7.8963	10.786	13.389	15.516	16.958	17.56	17.312	16.353	14.871	13.063	11.097	9.0368	6.8486	4.5298	2.1562	-0.090097	-1.9505	-3.1592	-3.5188	-3.0057	-1.7663	0.021376	2.2036	4.6645	7.275	9.8767	12.288	14.3	15.756	16.589	16.861	16.696	16.158	15.186	13.629	11.386	8.5032	5.2659	2.1071	-0.48473	-2.1142	-2.6309	-2.1241	-0.86737	0.75199	2.3547	3.6211	4.3505	4.4768	4.0589	3.3726	2.8883	3.1618	4.5829	7.2545	10.894	14.829	18.188	20.17	20.298	18.519	15.182	10.88	6.245	1.8086	-2.075	-5.2197	-7.6024	-9.2805	-10.291	-10.68	-10.524	-9.8773	-8.7921	-7.2941	-5.3714	-2.9716	-0.054276	3.3079	6.9088	10.405	13.387	15.463	16.377	16.095	14.772	12.68	10.157	7.4992	4.9822	2.8452	1.2403	0.24583	-0.11392	0.12999	0.87888	1.9814	3.2805	4.6565	6.0533	7.4316	8.769	10.023	11.127	12.008	12.639	13.028	13.158	12.999	12.494	11.599	10.356	8.8546	7.2924	5.8949	4.783	3.9518	3.2233	2.3631	1.1999	-0.26936	-1.8664	-3.3255	-4.3976	-4.9782	-5.148	-5.1271	-5.151	-5.3093	-5.5669	-5.8104	-5.9133	-5.8755	-5.7907	-5.7758	-5.858	-5.96	-5.9126	-5.5147	-4.6285	-3.2076	-1.3779	0.62804	2.593	4.3751	5.9132	7.1827	8.1324	8.7092	8.8629	8.5795	7.8721	6.8008	5.4128	3.7168	1.7487	-0.50108	-2.9901	-5.6033	-8.1788	-10.486	-12.318	-13.508	-13.91	-13.427	-12.036	-9.8493	-7.1156	-4.1837	-1.4572	0.6768	1.9705	2.4306	2.2932	1.9457	1.7576	1.9137	2.4229	3.1613	3.9622	4.6601	5.1395	5.3435	5.2232	4.7254	3.7837	2.4097	0.74446	-0.98643	-2.4736	-3.43	-3.7273	-3.3278	-2.2809	-0.71506	1.2359	3.3991	5.5477	7.4215	8.7464	9.2634	8.8874	7.7458	6.1478	4.475	3.0341	1.9551	1.1644	0.39442	-0.66621	-2.2302	-4.2749	-6.5223	-8.5268	-9.8296	-10.151	-9.3871	-7.6299	-5.1176	-2.0716	1.3118	4.8915	8.5503	12.148	15.457	18.166	19.976	20.731	20.43	19.226	17.398	15.239	12.941	10.561	8.0117	5.1102	1.7063	-2.2014	-6.4177	-10.557	-14.097	-16.476	-17.263	-16.284	-13.697	-9.89	-5.3901	-0.74379	3.651	7.5416	10.793	13.381	15.339	16.721	17.589	17.991	17.997	17.663	16.978	15.854	14.156	11.624	8.8898	5.9666	3.1848	0.95524	-0.34079	-0.48391	0.52603	2.4752	5.0138	7.7945	10.623	13.396	16.035	18.483	20.694	22.578	24.014	24.886	25.124	24.677	23.535	21.8	19.686	17.406	15.149	13.079	11.237	9.546	7.8801	6.2014	4.668	3.5412	3.0909	3.538	4.9567	7.2729	10.325	13.902	17.784	21.755	25.54	28.758	31.034	32.101	31.914	30.673	28.754	26.612	24.617	22.898	21.403	20.004	18.514	16.757	14.741	12.623	10.598	8.9025	7.7192	7.1519	7.2059	7.7364	8.5729	9.5766	10.643	11.76	12.989	14.374	15.91	17.554	19.181	20.614	21.744	22.51	22.91	23.025	22.983	22.91	22.887	22.922	22.919	22.684	21.906	20.284	17.749	14.449	10.772	7.3357	4.7528	3.4071	3.3402	4.2359	5.5085	6.5616	6.9983	6.7381	6.0461	5.3924	5.2864	6.1123	7.9489	10.559	13.542	16.438	18.869	20.671	21.883	22.629	23.052	23.245	23.207	22.908	22.353	21.632	20.96	20.537	20.447	20.674	21.096	21.518	21.784	21.843	21.741	21.591	21.492	21.476	21.49	21.444	21.283	20.989	20.583	20.111	19.642	19.265	19.075	19.148	19.537	20.215	21.075	21.93	22.507	22.524	21.783	20.228	17.949	15.172	12.238	9.5865	7.6602	6.7635	6.9682	8.1027	9.8333	11.743	13.484	14.856	15.846	16.639	17.503	18.637	20.183	22.181	24.571	27.232	29.972	32.591	34.903	36.758	38.11	38.989	39.472	39.642	39.562	39.166	38.256	36.608	34.112	30.83	27.003	23	19.268	16.242	14.213	13.274	13.339	14.177	15.513	17.087	18.666	20.101	21.294	22.165	22.681	22.833	22.665	22.311	21.967	21.844	22.095	22.726	23.592	24.449	25.026	25.08	24.493	23.297	21.634	19.663	17.531	15.387	13.403	11.755	10.643	10.266	10.713	11.951	13.841	16.147	18.547	20.749	22.525	23.723	24.278	24.259	23.874	23.43	23.269	23.644	24.607	25.968	27.424	28.685	29.583	30.164	30.662	31.379	32.542	34.2	36.212	38.314	40.228	41.763	42.842	43.49	43.798	43.882	43.837	43.722	43.554	43.31	42.945	42.406	41.654	40.702	39.619	38.508	37.472	36.552	35.72	34.924	34.12	33.264	32.359	31.426	30.488	29.57	28.672	27.77	26.87	25.985	25.136	24.329	23.55	23.221	23.744	24.024	24.087	24.107	24.321	24.888	25.844	27.091	28.422	29.573	30.307	30.469	30.01	28.987	27.51	25.708	23.715	21.668	19.723	18.012	16.589	15.463	14.632	14.049	13.677	13.539	13.685	14.122	14.819	15.712	16.67	17.494	18.026	18.233	18.169	17.966	17.812	17.835	18.024	18.258	18.366	18.215	17.793	17.201	16.601	16.134	15.895	15.931	16.23	16.739	17.404	18.178	18.962	19.609	19.99	20.024	19.718	19.221	18.791	18.679	19.01	19.745	20.728	21.704	22.355	22.4	21.733	20.405	18.605	16.693	15.115	14.272	14.389	15.449	17.169	19.114	20.858	22.131	22.919	23.432	23.959	24.734	25.782	26.917	27.841	28.27	28.075	27.349	26.331	25.286	24.385	23.671	23.029	22.242	21.092	19.516	17.634	15.645	13.787	12.257	11.136	10.365	9.827	9.4392	9.1745	9.136	9.4774	10.337	11.736	13.54	15.534	17.492	19.215	20.622	21.7	22.462	22.892	22.918	22.413	21.287	19.618	17.643	15.727	14.24	13.447	13.467	14.195	15.334	16.54	17.561	18.285	18.8	19.325	20.061	21.097	22.347	23.537	24.348	24.544	24.123	23.343	22.597	22.304	22.77	24.08	26.102	28.595	31.304	34.018	36.663	39.254	41.794	44.24	46.489	48.435	50.014	51.16	51.886	52.281	52.449	52.469	52.401	52.273	52.042	51.656	51.081	50.32	49.394	48.316	47.12	45.833	44.471	43.051	41.581	40.083	38.641	37.453	36.762	36.788	37.693	39.453	41.848	44.495	46.967	48.978	50.42	51.35	51.902	52.156	52.066	51.475	50.23	48.278	45.758	42.973	40.264	37.894	35.925	34.254	32.747	31.248	29.679	28.06	26.491	25.126	24.134	23.651	23.721	24.318	25.348	26.632	27.967	29.213	30.404	31.651	33.034	34.595	36.242	37.693	38.574	38.587	37.608	35.695	33.136	30.36	27.845	25.979	24.976	24.91	25.637	26.838	28.154	29.292	30.118	30.714	31.324	32.238	33.697	35.761	38.262	40.902	43.353	45.354	46.794	47.612	47.781	47.268	45.983	43.84	40.891	37.411	33.808	30.61	28.299	27.193	27.33	28.435	29.42	30.528	31.433	31.866	31.744	31.172	30.449	30.009	30.261	31.474	33.73	36.825	40.297	43.571	46.107	47.526	47.63	46.417	44.113	41.13	37.955	35.114	33.083	32.145	32.365	33.596	35.464	37.471	39.174	40.32	40.889	40.996	40.854	40.702	40.675	40.774	40.901	40.923	40.686	40.078	39.079	37.731	36.113	34.394	32.856	31.862	31.723	32.638	34.542	37.008	39.323	40.74	40.772	39.378	37.063	34.703	33.178	33.009	34.222	36.406	38.871	40.88	41.974	42.001	41.003	39.143	36.69	34.007	31.553	29.887	29.52	30.77	33.589	37.569	42.079	46.38	49.846	52.111	53.069	52.813	51.607	49.836	47.907	46.191	45.016	44.568	44.811	45.517	46.358	46.961	46.971	46.194	44.674	42.595	40.151	37.556	35.066	32.87	31.056	29.63	28.591	27.926	27.605	27.599	27.897	28.509	29.514	31.057	33.276	36.239	39.916	44.112	48.4	52.219	55.065	56.595	56.734	55.721	54.024	52.078	50.193	48.589	47.349	46.32	45.26	44.098	42.936	41.871	40.983	40.416	40.336	40.785	41.717	43.061	44.673	46.361	47.975	49.398	50.523	51.272	51.694	51.868	51.833	51.633	51.312	50.86	50.305	49.737	49.191	48.621	48.042	47.575	47.247	46.903	46.482	46.084	45.744	45.362	44.868	44.267	43.53	42.603	41.563	40.614	40.02	40.087	41.104	43.146	45.953	49.032	51.829	53.802	54.581	54.142	52.804	51.097	49.612	48.73	48.459	48.564	48.84	49.139	49.283	49.273	49.425	50.056	51.149	52.5	53.961	55.365	56.545	57.523	58.49	59.599	60.878	62.3	63.761	64.943	65.484	65.225	64.137	62.187	59.415	55.977	52.13	48.253	44.764	41.97	40.052	39.166	39.4	40.557	42.246	44.245	46.556	49.07	51.568	54.002	56.372	58.458	59.988	60.819	60.839	59.953	58.337	56.45	54.734	53.427	52.695	52.546	52.587	52.129	50.588	47.725	43.749	39.314	35.256	32.282	30.894	31.282	33.124	35.664	38.218	40.505	42.464	44.076	45.498	46.991	48.561	49.947	50.954	51.501	51.502	51.027	50.481	50.274	50.481	51.01	51.818	52.773	53.558	53.955	54.047	54.111	53.811	53.876	54.592	55.763	57.158	58.413	58.973	58.482	57.076	55.358	52.99	50.504	48.078	45.931	44.173	42.723	41.427	40.243	39.221	38.435	37.917	37.634	37.565	37.75	38.186	38.738	39.32	40.055	41.101	42.415	43.861	45.434	47.098	48.657	49.933	50.863	51.358	51.278	50.662	49.753	48.725	47.68	46.81	46.301	46.058	45.759	45.125	44.021	42.427	40.453	38.358	36.461	35.08	34.462	34.626	35.418	36.716	38.446	40.43	42.388	44.175	45.744	47.006	47.936	48.699	49.539	50.594	51.952	53.629	55.366	56.605	56.807	55.734	53.363	49.845	45.66	41.5	37.979	35.448	33.949	33.301	33.274	33.758	34.764	36.38	38.727	41.85	45.548	49.291	52.509	54.832	56.079	56.294	55.815	55.068	54.289	53.563	52.958	52.445	51.888	51.203	50.481	49.856	49.311	48.774	48.305	48.034	48.035	48.321	48.843	49.49	50.181	50.863	51.51	52.158	52.881	53.715	54.542	55.191	55.594	55.775	55.821	55.89	56.113	56.424	56.539	56.183	55.181	53.473	51.185	48.752	46.743	45.512	45.124	45.464	46.289	47.238	47.989	48.378	48.4	48.185	47.884	47.584	47.274	46.867	46.288	45.522	44.605	43.723	43.135	43.046	43.578	44.784	46.535	48.518	50.388	51.861	52.696	52.732	52.011	50.826	49.537	48.434	47.755	47.638	48.016	48.637	49.205	49.51	49.494	49.275	49.085	49.143	49.542	50.209	50.958	51.506	51.613	51.237	50.449	49.426	48.395	47.488	46.651	45.768	44.8	43.78	42.847	42.227	42.209	43.008	44.634	46.96	49.788	52.842	55.837	58.505	60.611	61.968	62.522	62.388	61.787	61.048	60.515	60.463	60.966	61.873	62.883	63.611	63.727	63.086	61.766	59.973	57.993	56.154	54.723	53.806	53.366	53.345	53.729	54.461	55.485	56.774	58.237	59.756	61.222	62.561	63.794	65.056	66.541	68.376	70.571	72.958	75.29	77.332	78.897	79.89	80.316	80.189	79.567	78.536	77.164	75.508	73.697	71.874	70.152	68.639	67.417	66.562	66.103	65.977	66.063	66.174	66.159	65.972	65.693	65.421	65.241	65.196	65.215	65.122	64.76	64.065	63.069	61.84	60.444	58.869	57.021	54.501	51.798	49.353	47.518	46.581	46.705	47.779	49.432	51.251	52.997	54.576	55.987	57.309	58.623	59.863	60.849	61.375	61.294	60.496	58.952	56.799	54.278	51.626	49.01	46.535	44.262	42.171	40.237	38.483	37.041	36.175	36.168	37.17	39.06	41.518	44.114	46.357	47.884	48.633	48.77	48.522	48.131	47.794	47.533	47.235	46.777	46.126	45.312	44.358	43.315	42.232	41.119	39.964	38.834	37.908	37.433	37.639	38.623	40.305	42.478	44.865	47.171	49.147	50.641	51.653	52.255	52.519	52.547	52.506	52.553	52.799	53.3	53.95	54.387	54.115	52.724	50.02	46.114	41.471	36.893	33.299	31.429	31.694	34.093	38.246	43.481	48.976	53.93	57.715	60.029	60.901	60.645	59.78	58.905	58.513	58.804	59.599	60.418	60.659	59.784	57.58	54.298	50.496	46.857	44.035	42.411	41.935	42.159	42.547	42.71	42.494	41.979	41.45	41.278	41.717	42.793	44.333	45.967	47.275	47.937	47.78	46.823	45.271	43.42	41.53	39.77	38.164	36.638	35.098	33.546	32.182	31.34	31.31	32.287	34.289	37.066	40.117	42.913	45.11	46.591	47.428	47.796	47.962	48.176	48.579	49.26	50.189	51.197	52.006	52.281	51.714	50.096	47.45	44.064	40.435	37.171	34.796	33.646	33.824	35.246	37.727	40.937	44.474	47.969	51.076	53.45	54.859	55.275	54.84	53.791	52.311	50.516	48.458	46.085	43.338	40.276	37.078	33.995	31.312	29.305	28.162	27.929	28.582	30.019	32.083	34.502	36.925	38.966	40.277	40.725	40.39	39.498	38.398	37.465	36.931	36.777	36.806	36.764	36.41	35.601	34.326	32.745	31.072	29.469	28.131	27.186	26.696	26.669	27.081	27.85	28.84	29.921	30.982	32.024	33.108	34.271	35.547	36.904	38.247	39.405	40.121	40.176	39.526	38.332	36.853	35.419	34.377	33.953	34.183	34.853	35.656	36.299	36.55	36.388	36.039	35.825	36.01	36.756	38.12	39.939	41.888	43.654	45.018	45.858	46.109	45.786	44.959	43.687	42.044	40.063	37.741	35.119	32.347	29.605	27.032	24.784	23.014	21.798	21.21	21.338	21.672	22.214	23.104	24.516	26.451	28.725	31.067	33.178	34.784	35.705	35.972	35.781	35.446	35.255	35.364	35.769	36.396	37.146	37.872	38.384	38.561	38.331	37.608	36.363	34.719	32.917	31.252	30.072	29.671	30.105	31.156	32.485	33.798	34.814	35.331	35.362	35.096	34.797	34.764	35.283	36.549	38.59	41.249	44.129	46.672	48.34	48.794	47.959	46.018	43.418	40.773	38.653	37.462	37.394	38.422	40.277	42.578	44.944	47.035	48.554	49.369	49.571	49.395	49.09	48.901	49.067	49.73	50.851	52.241	53.672	54.923	55.824	56.272	56.297	56.065	55.812	55.77	56.084	56.749	57.642	58.55	59.219	59.454	59.175	58.415	57.283	55.956	54.597	53.262	51.899	50.464	49.003	47.579	46.293	45.305	44.753	44.611	44.696	44.781	44.666	44.229	43.524	42.793	42.387	42.627	43.681	45.453	47.523	49.305	50.265	50.048	48.582	46.107	43.068	39.945	37.168	35.044	33.735	33.225	33.403	34.134	35.224	36.39	37.372	38.069	38.515	38.825	39.163	39.69	40.457	41.386	42.294	43.003	43.384	43.362	42.904	42.013	40.717	39.097	37.325	35.644	34.367	33.802	34.114	35.284	37.122	39.32	41.49	43.286	44.545	45.278	45.533	45.372	44.904	44.238	43.406	42.405	41.277	40.159	39.168	38.375	37.817	37.408	36.967	36.327	35.461	34.525	33.829	33.753	34.606	36.455	39.044	41.867	44.337	45.978	46.559	46.123	44.903	43.229	41.417	39.646	37.935	36.294	34.841	33.69	32.882	32.406	32.208	32.123	31.917	31.428	30.656	29.708	28.809	28.297	28.551	29.891	32.514	36.418	41.281	46.422	50.926	53.882	54.678	53.227	50.015	45.911	41.892	38.739	36.783	35.854	35.519	35.377	35.191	34.877	34.464	34.043	33.667	33.269	32.81	32.388	32.197	32.409	33.15	34.421	36.055	37.747	39.245	40.41	41.164	41.44	41.195	40.391	39.02	37.142	34.888	32.468	30.119	28.054	26.379	25.067	24.062	23.367	23.009	23.034	23.577	24.82	26.854	29.614	32.916	36.437	39.318	41.836	43.579	44.405	44.389	43.764	42.774	41.575	40.25	38.807	37.133	35.105	32.75	30.236	27.714	25.332	23.303	21.86	21.185	21.414	22.631	24.818	27.835	31.38	35.001	38.208	40.607	41.956	42.143	41.185	39.275	36.743	33.931	31.18	28.8	26.97	25.654	24.699	23.906	23.039	21.901	20.454	18.878	17.49	16.659	16.812	18.309	21.203	25.125	29.369	33.091	35.557	36.448	35.96	34.711	33.526	33.1	33.702	35.085	36.673	37.868	38.251	37.694	36.396	34.736	33.041	31.577	30.603	30.332	30.921	32.484	35.096	38.655	42.783	46.914	50.469	52.95	53.983	53.436	51.463	48.437	44.842	41.165	37.747	34.742	32.136	29.841	27.749	25.78	23.987	22.525	21.563	21.286	21.903	23.532	26.171	29.719	33.92	38.297	42.253	45.284	47.118	47.699	47.223	46.099	44.804	43.665	42.757	41.984	41.143	40.036	38.554	36.653	34.395	31.921	29.415	27.094	25.148	23.685	22.755	22.31	22.173	22.157	22.124	22.045	22.065	22.448	23.447	25.116	27.315	29.75	31.992	33.559	34.117	33.678	32.533	31.089	29.795	28.987	28.778	29.048	29.509	29.86	29.917	29.657	29.177	28.637	28.153	27.779	27.535	27.345	27.094	26.682	26.067	25.299	24.54	24.005	23.839	24.102	24.773	25.71	26.619	27.139	27.083	26.508	25.55	24.415	23.366	22.62	22.264	22.284	22.607	23.129	23.76	24.416	24.998	25.393	25.456	25.109	24.342	23.21	21.828	20.326	18.827	17.465	16.376	15.645	15.331	15.536	16.336	17.69	19.4	21.243	23.052	24.681	26.016	27.041	27.81	28.314	28.452	28.127	27.292	25.995	24.399	22.799	21.488	20.627	20.249	20.334	20.821	21.633	22.718	24.033	25.527	27.157	28.835	30.481	32.095	33.768	35.596	37.586	39.622	41.526	43.065	43.923	43.843	42.741	40.69	37.92	34.811	31.836	29.427	27.889	27.328	27.595	28.302	28.936	29.133	28.789	28.031	27.19	26.674	26.792	27.607	28.94	30.419	31.654	32.406	32.635	32.465	32.115	31.807	31.711	31.776	31.783	31.5	30.767	29.548	27.976	26.332	24.939	24.04	23.708	23.855	23.9	23.907	23.907	23.923	24.089	24.521	25.295	26.426	27.774	29.098	30.266	31.256	32.109	32.928	33.893	35.18	36.746	38.396	39.905	41.031	41.55	41.326	40.329	38.644	36.471	34.072	31.697	29.556	27.87	26.814	26.373	26.399	26.713	27.127	27.455	27.591	27.547	27.411	27.264	27.197	27.282	27.482	27.649	27.683	27.6	27.47	27.386	27.515	28.053	29.098	30.543	32.11	33.451	34.214	34.126	33.088	31.208	28.797	26.326	24.282	22.978	22.549	22.981	24.073	25.504	26.954	28.165	28.929	29.127	28.786	27.997	26.867	25.554	24.34	23.505	23.138	23.217	23.624	24.149	24.569	24.76	24.796	24.878	25.266	26.148	27.539	29.304	31.232	33.124	34.82	36.242	37.439	38.49	39.453	40.301	40.926	41.126	40.684	39.543	37.804	35.699	33.521	31.582	30.147	29.216	28.564	27.907	27.063	26.027	25.004	24.39	24.608	25.915	28.276	31.357	34.655	37.652	39.988	41.481	42.078	41.81	40.748	39.001	36.75	34.284	31.961	30.093	28.857	28.211	27.833	27.229	25.994	24.05	21.665	19.322	17.633	17.141	18.096	20.362	23.516	27.048	30.475	33.446	35.808	37.596	38.923	39.89	40.552	40.879	40.773	40.14	38.95	37.282	35.266	33.064	30.803	28.537	26.322	24.21	22.263	20.608	19.478	19.162	19.849	21.595	24.35	27.947	32.066	36.273	40.141	43.3	45.466	46.493	46.426	45.457	43.89	42.108	40.429	38.98	37.717	36.421	34.85	32.865	30.519	28.061	25.871	24.361	23.834	24.373	25.831	27.957	30.498	33.168	35.663	37.789	39.473	40.683	41.402	41.674	41.59	41.228	40.604	39.702	38.492	36.879	34.771	32.176	29.191	25.989	22.818	19.99	17.795	16.392	15.787	15.895	16.598	17.804	19.472	21.583	24.073	26.849	29.735	32.448	34.719	36.376	37.329	37.511	36.895	35.539	33.572	31.202	28.703	26.368	24.384	22.768	21.415	20.198	18.998	17.828	16.815	16.153	15.985	16.341	17.165	18.401	20.021	21.993	24.268	26.714	29.121	31.251	32.833	33.668	33.714	33.062	31.85	30.176	28.149	26.214	25.241	23.967	22.541	21.192	20.088	19.347	19.007	18.945	19.022	19.194	19.523	20.094	20.923	21.932	22.957	23.823	24.395	24.639	24.643	24.57	24.555	24.56	24.395	23.942	23.157	22.09	20.897	19.823	19.079	18.743	18.858	19.469	20.58	22.079	23.805	25.581	27.173	28.323	28.912	28.978	28.61	27.826	26.581	24.84	22.664	20.282	18.072	16.512	15.955	16.517	17.986	19.819	21.395	22.236	22.083	20.967	19.169	17.114	15.217	13.812	13.144	13.285	14.076	15.203	16.354	17.246	17.624	17.407	16.726	15.824	14.944	14.262	13.89	13.85	14.12	14.63	15.327	16.213	17.35	18.88	20.92	23.503	26.577	29.978	33.46	36.75	39.595	41.777	43.116	43.511	42.95	41.5	39.361	36.94	34.801	33.433	33.113	33.854	35.394	37.206	38.661	39.257	38.743	37.175	34.859	32.246	29.801	27.857	26.579	25.961	25.798	25.867	26.018	26.175	26.392	26.789	27.466	28.372	29.304	29.944	29.941	29.002	27.044	24.296	21.194	18.198	15.699	13.963	13.048	12.775	12.87	13.107	13.352	13.635	14.108	14.995	16.452	18.519	21.107	23.955	26.737	29.135	30.919	31.996	32.397	32.231	31.611	30.614	29.315	27.769	25.972	23.914	21.642	19.215	16.592	13.731	10.695	7.6973	5.0725	3.1856	2.373	2.8496	4.6045	7.3816	10.817	14.529	18.199	21.653	24.846	27.742	30.338	32.638	34.678	36.465	37.95	38.998	39.372	38.822	37.168	34.37	30.596	26.278	22.042	18.445	15.787	14.114	13.29	13.092	13.307	13.9	15.006	16.763	19.165	21.984	24.807	27.113	28.491	28.804	28.221	27.094	25.828	24.752	23.978	23.392	22.784	21.998	21.004	19.9	18.866	18.065	17.567	17.434	17.696	18.289	19.15	20.209	21.383	22.58	23.727	24.827	25.93	27.069	28.238	29.341	30.168	30.431	29.853	28.25	25.543	21.856	17.369	12.557	8.0554	4.5159	2.3653	1.7664	2.6658	4.758	7.6052	10.78	13.966	16.999	19.807	22.451	25.086	27.741	30.295	32.539	34.248	35.223	35.384	34.822	33.791	32.666	31.734	31.134	30.802	30.527	30.089	29.318	28.17	26.788	25.489	24.625	24.453	25.118	26.587	28.624	30.861	32.861	34.22	34.636	34.023	32.653	31.008	29.575	28.715	28.607	29.169	30.077	30.902	31.274	31.019	30.154	28.883	27.501	26.258	25.314	24.679	24.159	23.51	22.537	21.189	19.582	17.987	16.79	16.326	16.825	18.342	20.761	23.779	26.977	30.027	32.697	34.807	36.238	36.98	37.134	36.815	36.115	35.124	33.953	32.745	31.624	30.747	30.182	29.904	29.888	30.039	30.265	30.53	30.902	31.48	32.34	33.517	34.949	36.564	38.338	40.347	42.681	45.288	48.023	50.657	52.788	54.03	54.131	53.079	51.106	48.562	45.824	43.28	41.35	40.284	40.164	40.852	42.029	43.185	43.8	43.469	42.071	39.761	36.966	34.181	31.791	29.926	28.484	27.208	25.741	23.871	21.532	18.77	15.923	13.4	11.497	10.385	10.097	10.539	11.576	13.106	15.172	17.84	21.107	24.82	28.663	32.139	34.774	36.347	36.956	36.99	36.959	37.296	38.172	39.466	40.86	41.943	42.493	42.492	42.091	41.562	41.109	40.871	40.985	41.448	42.147	42.932	43.698	44.381	44.895	45.191	45.271	45.191	45.003	44.797	44.662	44.647	44.784	45.015	45.149	44.876	43.859	41.883	38.954	35.365	31.647	28.451	26.386	25.779	26.582	28.35	30.443	32.31	33.556	34.02	33.769	33.041	32.138	31.26	30.5	29.904	29.544	29.432	29.541	29.863	30.337	30.845	31.337	31.834	32.4	33.081	33.861	34.664	35.282	34.826	33.602	31.964	30.19	28.629	27.662	27.503	28.153	29.356	30.702	31.818	32.422	32.461	32.159	31.932	32.179	33.125	34.756	36.72	38.494	39.611	39.846	39.315	38.264	36.985	35.692	34.436	33.139	31.707	30.184	28.694	27.473	26.654	26.12	25.686	25.201	24.616	24.066	23.781	23.99	24.743	25.884	27.194	28.536	29.874	31.257	32.843	34.684	36.674	38.615	40.329	41.72	42.724	43.286	43.338	42.824	41.649	39.771	37.292	34.471	31.568	28.832	26.397	24.299	22.541	21.145	20.153	19.587	19.428	19.581	19.849	20.023	20.01	19.825	19.517	19.248	19.241	19.605	20.303	21.21	22.077	22.575	22.381	21.433	19.97	18.436	17.338	17.049	17.663	18.943	20.414	21.561	22.035	21.807	21.094	20.239	19.583	19.336	19.552	20.191	21.125	22.208	23.325	24.407	25.422	26.387	27.365	28.472	29.849	31.594	33.683	35.92	38.004	39.696	40.84	41.4	41.475	41.242	40.803	40.111	39.026	37.368	35.037	32.144	28.989	26.05	23.754	22.372	21.939	22.206	22.791	23.354	23.69	23.787	23.819	24.024	24.557	25.475	26.777	28.464	30.558	33.049	35.931	39.137	42.388	45.2	47.03	47.465	46.321	43.773	40.257	36.321	32.449	28.985	26.171	24.154	22.984	22.667	23.113	24.067	25.196	26.219	27.042	27.812	28.795	30.115	31.65	33.07	33.954	34	33.125	31.571	29.817	28.297	27.237	26.677	26.527	26.654	26.973	27.462	28.083	28.74	29.339	29.851	30.354	30.953	31.712	32.68	33.802	34.921	35.893	36.645	37.128	37.294	36.991	35.99	34.137	31.427	28.063	24.375	20.68	17.262	14.244	11.595	9.2276	7.109	5.3144	3.9637	3.2136	3.1906	3.8833	5.1359	6.7079	8.3649	9.8492	10.938	11.562	11.783	11.725	11.512	10.598	9.7843	9.0314	8.2539	7.3344	6.2899	5.2787	4.561	4.4631	5.298	7.2728	10.354	14.254	18.494	22.499	25.71	27.754	28.639	28.647	28.22	27.86	27.91	28.383	28.954	29.08	28.271	26.276	23.204	19.575	16.165	13.723	12.748	13.375	15.344	18.259	21.786	25.657	29.682	33.694	37.43	40.492	42.428	42.939	42.008	39.926	37.217	34.527	32.424	31.151	30.664	30.744	31.052	31.26	31.116	30.507	29.403	27.796	25.648	22.968	19.881	16.65	13.719	11.614	10.754	11.283	12.937	15.089	16.975	17.943	17.703	16.38	14.481	12.642	11.332	10.723	10.694	10.961	11.187	11.19	11.037	10.993	11.352	12.282	13.75	15.525	17.219	18.437	18.943	18.719	17.941	16.908	15.954	15.277	14.934	14.882	15.032	15.337	15.787	16.403	17.188	18.061	18.88	19.5	19.813	19.82	19.666	19.528	19.515	19.658	19.926	20.205	20.365	20.329	20.143	19.879	19.555	19.135	18.532	17.643	16.407	14.918	13.399	12.121	11.357	11.263	11.78	12.683	13.684	14.528	15.084	15.363	15.498	15.667	16.031	16.644	17.474	18.393	19.267	19.993	20.464	20.536	20.081	19.04	17.448	15.45	13.275	11.168	9.3326	7.8626	6.7583	6.0328	5.7425	5.9786	6.8335	8.2438	9.8974	11.31	12.008	11.691	10.357	8.3061	6.0235	3.9677	2.4324	1.4529	0.82219	0.20533	-0.70991	-2.0947	-4.0008	-6.3319	-8.8024	-10.974	-12.368	-12.589	-11.452	-9.0827	-5.8797	-2.3847	0.8815	3.5775	5.5957	7.0244	8.0109	8.6417	8.913	8.7722	8.2291	7.3681	6.339	5.2483	4.108	2.8136	1.1458	-1.1365	-4.177	-7.8889	-11.929	-15.787	-18.907	-20.832	-21.319	-20.395	-18.336	-15.569	-12.515	-9.4489	-6.4433	-3.3809	-0.093878	3.4385	7.0201	10.325	12.718	13.648	12.955	10.793	7.5715	3.8482	0.1441	-3.1962	-5.9667	-8.0931	-9.6202	-10.673	-11.344	-11.66	-11.626	-11.254	-10.479	-9.1505	-7.1317	-4.377	-0.96302	2.8971	6.9067	10.738	14.026	16.414	17.622	17.509	16.082	13.492	10.126	6.502	3.0941	0.17536	-2.2112	-4.1972	-6.0307	-7.882	-9.6795	-11.151	-11.932	-11.68	-10.202	-7.6093	-4.3619	-1.0485	1.8495	4.0723	5.5854	6.5238	7.151	7.7119	8.3172	8.8929	9.2232	9.056	8.2161	6.6623	4.4709	1.8534	-0.87761	-3.4328	-5.5745	-7.1218	-7.9422	-7.9893	-7.2802	-5.8614	-3.8628	-1.5286	0.86374	3.0685	4.9128	6.2437	6.9813	7.1697	6.9074	6.3021	5.4121	4.2695	2.9319	1.4614	-0.031431	-1.4019	-2.4864	-3.1158	-3.1809	-2.7014	-1.8164	-0.72936	0.35533	1.3013	2.1021	2.854	3.6927	4.662	5.6541	6.4324	6.6724	6.0547	4.4419	1.9917	-0.94391	-3.9694	-6.6922	-8.8187	-10.207	-10.854	-10.81	-10.129	-8.8881	-7.2032	-5.2283	-3.1134	-1.0071	1.0021	2.909	4.7038	6.3265	7.7007	8.7127	9.2717	9.4135	9.2673	8.9745	8.6758	8.4507	8.2392	7.8979	7.3064	6.468	5.5148	4.6296	3.9537	3.5401	3.3474	3.229	3.0433	2.7133	2.2372	1.6735	1.076	0.48306	-0.063961	-0.53832	-0.93497	-1.2394	-1.4749	-1.74	-2.1248	-2.6861	-3.4093	-4.1723	-4.7991	-5.1053	-4.9343	-4.2454	-3.1712	-1.9791	-0.97437	-0.42732	-0.53342	-1.3686	-2.8306	-4.624	-6.3447	-7.5778	-8.0129	-7.5691	-6.4496	-5.0509	-3.8437	-3.212	-3.3079	-4.0222	-5.0221	-5.8811	-6.2163	-5.8186	-4.7008	-3.073	-1.3	0.20137	1.0807	1.2061	0.72086	-0.035297	-0.65531	-0.77782	-0.20933	0.96315	2.3933	3.6228	4.2866	4.2299	3.5069	2.3596	1.1059	-0.007294	-0.84966	-1.3963	-1.6714	-1.7284	-1.6099	-1.3288	-0.87979	-0.28254	0.40103	1.1529	2.0488	3.2406	4.8874	6.5918	8.8872	11.815	15.124	18.437	21.413	23.871	25.7	26.878	27.49	27.682	27.575	27.265	26.842	26.328	25.627	24.627	23.282	21.597	19.595	17.464	15.522	14.035	13.123	12.766	12.839	13.118	13.387	13.553	13.627	13.771	14.255	15.296	16.87	18.763	20.641	22.081	22.663	22.163	20.649	18.379	15.688	12.939	10.36	7.9873	5.7773	3.7371	1.9623	0.57162	-0.25956	-0.32814	0.47354	2.0714	4.2756	6.8796	9.6714	12.446	15.032	17.276	19.03	20.191	20.713	20.561	19.781	18.528	17.016	15.39	13.706	12.017	10.367	8.7544	7.2445	6.0069	5.1954	4.8778	5.0944	5.8115	6.8318	7.8686	8.668	9.0588	8.9829	8.5513	8.0528	7.8558	8.2704	9.433	11.269	13.476	15.641	17.402	18.516	18.893	18.647	17.982	17.085	16.075	15.059	14.169	13.55	13.393	13.889	15.108	16.876	18.829	20.575	21.77	22.185	21.838	21.059	20.294	19.916	20.157	21.035	22.302	23.551	24.364	24.441	23.646	22.047	19.972	17.178	14.465	12.296	10.889	10.407	11.058	12.836	15.379	18.189	20.852	23.082	24.772	25.977	26.786	27.345	27.93	28.737	29.669	30.614	31.683	32.969	34.315	35.425	36.055	35.875	34.518	31.944	28.547	24.86	21.444	19	18.075	18.623	20.159	22.165	24.209	25.878	26.928	27.468	27.801	28.18	28.711	29.319	29.791	30.017	30.06	29.919	29.553	29.079	28.676	28.34	27.911	27.315	26.489	25.274	23.666	21.945	20.419	19.257	18.701	18.991	20.01	21.315	22.531	23.525	24.24	24.637	24.8	24.922	25.116	25.364	25.591	25.722	25.779	25.957	26.422	27.146	28.032	28.979	29.811	30.345	30.567	30.628	30.668	30.769	31.04	31.476	31.799	31.732	31.278	30.543	29.564	28.522	27.814	27.786	28.506	29.905	31.901	34.336	36.962	39.547	41.916	43.914	45.445	46.437	46.747	46.215	44.877	42.957	40.748	38.583	36.765	35.418	34.446	33.734	33.226	32.856	32.614	32.726	33.483	34.939	36.98	39.55	42.61	45.976	49.329	52.375	54.796	56.224	56.378	55.231	53.043	50.295	47.582	45.381	43.882	43.071	42.797	43.677	44.8	45.9	46.922	47.869	48.774	49.666	50.514	51.253	51.897	52.521	53.089	53.508	53.756	53.883	53.878	53.652	53.161	52.419	51.499	50.537	49.702	49.164	49.036	49.33	49.908	50.48	50.801	50.819	50.623	50.344	50.1	49.968	49.971	50.104	50.403	50.922	51.68	52.694	53.935	55.202	56.151	56.501	56.154	55.186	53.813	52.329	51.029	50.118	49.642	49.523	49.624	49.823	50.074	50.376	50.685	50.936	51.082	51.077	50.835	50.278	49.353	48.036	46.319	44.166	41.537	38.405	34.871	31.268	28.061	25.607	24.047	23.297	23.016	22.696	21.871	20.335	18.24	16.047	14.306	13.442	13.595	14.603	16.027	17.307	17.916	17.545	16.177	13.996	11.332	8.597	6.2045	4.5172	3.801	4.1291	5.3503	7.1832	9.2957	11.356	13.061	14.166	14.561	14.283	13.412	12.061	10.406	8.6458	6.9702	5.5648	4.5112	3.7776	3.2495	2.7505	2.1212	1.2632	0.19065	-0.9452	-1.9139	-2.5369	-2.6691	-2.1971	-1.0507	0.83203	3.486	6.862	10.775	14.975	19.151	22.961	26.134	28.498	29.999	30.695	30.668	30.041	28.97	27.621	26.221	24.971	23.977	23.292	22.869	22.514	21.964	20.986	19.489	17.593	15.585	13.857	12.792	12.622	13.333	14.655	16.171	17.464	18.241	18.426	18.093	17.405	16.513	15.491	14.348	13.033	11.522	9.8992	8.3125	6.9793	6.1173	5.8619	6.2542	7.2204	8.5488	9.8767	10.801	11.031	10.418	9.0228	7.1176	5.0797	3.2501	1.8111	0.72496	-0.17994	-1.1126	-2.1902	-3.3308	-4.3252	-4.9122	-4.8966	-4.2877	-3.2918	-2.2161	-1.3616	-0.92991	-0.94964	-1.2914	-1.7683	-2.2599	-2.7141	-3.1641	-3.6822	-4.3387	-5.175	-6.1419	-7.1234	-7.9956	-8.6195	-8.8689	-8.7084	-8.1843	-7.4254	-6.6	-5.8547	-5.2934	-4.9729	-4.8754	-4.9303	-5.0539	-5.161	-5.1528	-4.9011	-4.271	-3.2105	-1.8092	-0.27649	1.0886	1.9632	2.1353	1.5917	0.50047	-0.85202	-2.1486	-3.1619	-3.782	-4.0018	-3.8519	-3.3523	-2.5197	-1.441	-0.26513	0.80718	1.584	1.9481	1.9109	1.6181	1.3196	1.2465	1.5089	2.065	2.7684	3.4198	3.8236	3.8496	3.4656	2.7569	1.9072	1.1132	0.57632	0.44807	0.76344	1.4654	2.4319	3.4946	4.5205	5.4393	6.2912	7.1491	8.0541	8.9786	9.8167	10.414	10.664	10.541	10.114	9.5386	8.9838	8.5643	8.2945	8.0893	7.8388	7.4321	6.7827	5.8614	4.7073	3.4475	2.2638	1.3798	1.0592	1.4937	2.754	4.7302	7.1037	9.4302	11.237	12.176	12.124	11.187	9.6175	7.7254	5.7617	3.8468	2.5574	1.2432	-0.32348	-1.9624	-3.3854	-4.2924	-4.4499	-3.7941	-2.4478	-0.65542	1.3325	3.2921	5.0335	6.4632	7.5979	8.512	9.2748	9.9783	10.726	11.557	12.418	13.194	13.734	13.834	13.298	12.087	10.364	8.4316	6.6778	5.4993	5.1591	5.6409	6.6867	7.9062	8.9004	9.4227	9.4325	9.0422	8.4575	7.8965	7.5235	7.3653	7.3676	7.4867	7.6996	7.9678	8.2706	8.6377	9.1067	9.6827	10.377	11.166	11.928	12.455	12.565	12.183	11.293	9.9497	8.28	6.4899	4.7994	3.415	2.5255	2.2463	2.6101	3.5496	4.9242	6.5583	8.2979	10.026	11.595	12.779	13.344	13.083	11.9	9.887	7.3748	4.8166	2.6439	1.1625	0.50081	0.62086	1.3695	2.5863	4.1378	5.8567	7.4671	8.6759	9.361	9.6276	9.811	10.374	11.684	13.825	16.533	19.246	21.322	22.271	21.928	20.489	18.362	15.983	13.741	11.899	10.597	9.9615	10.147	11.25	13.256	16.005	19.159	22.238	24.819	26.67	27.815	28.474	28.906	29.301	29.703	29.955	29.799	28.996	27.419	25.139	22.34	19.242	16.079	13.067	10.387	8.2152	6.7307	6.0325	6.1145	6.8447	8.0129	9.3856	10.777	12.086	13.332	14.632	16.023	17.426	18.695	19.659	20.178	20.168	19.631	18.653	17.287	15.531	13.378	10.875	8.1525	5.4559	3.1429	1.5622	0.94681	1.3539	2.6769	4.6735	7.0382	9.4571	11.657	13.453	14.751	15.524	15.823	15.776	15.551	15.274	14.995	14.699	14.336	13.863	13.286	12.701	12.268	12.109	12.264	12.697	13.286	13.918	14.569	15.326	16.339	17.702	19.357	21.053	22.398	23.003	22.578	21.056	18.628	15.675	12.626	9.8113	7.4078	5.4453	3.8582	2.5562	1.4941	0.74509	0.45127	0.77951	1.8196	3.5513	5.8254	8.3701	10.863	12.999	14.574	15.548	16.027	16.198	16.173	15.955	15.502	14.775	13.835	12.892	12.222	12.074	12.536	13.485	14.592	15.485	15.904	15.799	15.301	14.634	14.011	13.559	13.294	13.15	13.08	13.071	13.152	13.353	13.605	13.773	13.732	13.395	12.759	11.971	11.253	10.857	11.002	11.842	13.403	15.557	18.041	20.509	22.622	24.096	24.778	24.708	24.087	23.184	22.261	21.516	20.995	20.633	20.294	19.863	19.296	18.627	17.96	17.467	17.311	17.576	18.208	19.062	19.937	20.63	20.996	20.947	20.475	19.634	18.485	17.114	15.63	14.169	12.902	12.018	11.665	11.922	12.723	13.881	15.13	16.216	16.965	17.352	17.184	16.889	16.781	17.069	17.829	18.971	20.287	21.53	22.432	22.799	22.575	21.86	20.854	19.804	19.01	18.75	19.184	20.34	22.113	24.277	26.507	28.471	29.888	30.591	30.574	29.958	28.92	27.657	26.33	25.042	23.813	22.603	21.412	20.281	19.237	18.321	17.636	17.277	17.303	17.759	18.656	19.939	21.455	23.002	24.369	25.378	25.898	25.926	25.637	25.303	25.21	25.579	26.472	27.75	29.133	30.275	30.922	31.02	30.734	30.339	30.083	30.062	30.167	30.122	29.6	28.399	26.535	24.209	21.762	19.582	18.023	17.306	17.537	18.726	20.728	23.178	25.569	27.354	28.059	27.389	25.344	22.237	18.632	15.218	12.633	11.318	11.428	12.817	15.119	17.845	20.509	22.78	24.521	25.729	26.513	27.016	27.302	27.386	27.315	27.176	27.098	27.197	27.567	28.187	28.905	29.502	29.827	29.891	29.854	29.969	30.467	31.451	32.854	34.465	35.996	37.195	37.919	38.148	37.931	37.349	36.45	35.231	33.694	31.918	30.062	28.333	26.934	26.002	25.565	25.537	25.744	26.07	26.511	27.127	27.94	28.925	29.96	30.833	31.337	31.419	31.201	30.949	30.941	31.393	32.335	33.578	34.826	35.817	36.393	36.528	36.33	35.988	35.679	35.546	35.663	36.043	36.66	37.454	38.309	39.045	39.496	39.553	39.187	38.474	37.614	36.88	36.524	36.706	37.421	38.473	39.537	40.238	40.266	39.462	37.878	35.749	33.446	31.365	29.829	29.017	28.933	29.418	30.225	31.085	31.794	32.214	32.325	32.21	31.97	31.689	31.413	31.115	30.708	30.118	29.385	28.663	28.167	28.079	28.48	29.254	30.103	30.658	30.6	29.751	28.115	25.849	23.218	20.538	18.124	16.234	15.096	14.905	15.749	17.564	20.144	23.203	26.43	29.528	32.269	34.501	36.125	37.092	37.423	37.215	36.634	35.857	34.96	33.915	32.571	30.735	28.347	25.57	22.766	20.428	19.018	18.816	19.837	21.834	24.39	27.067	29.551	31.697	33.495	35.022	36.392	37.699	38.937	39.992	40.71	40.941	40.552	39.496	37.82	35.652	33.169	30.576	28.042	25.666	23.48	21.462	19.605	17.982	16.711	15.961	15.929	16.769	18.562	21.614	24.875	28.021	30.752	32.826	34.131	34.64	34.402	33.534	32.145	30.32	28.163	25.787	23.275	20.693	18.194	15.993	14.292	13.298	13.165	13.916	15.442	17.559	20.1	22.88	25.673	28.293	30.613	32.48	33.734	34.3	34.189	33.509	32.404	31.015	29.455	27.81	26.159	24.555	23.056	21.746	20.719	19.978	19.42	18.94	18.513	18.204	18.195	18.773	20.154	22.355	25.146	28.119	30.769	32.607	33.385	33.162	32.203	30.8	29.184	27.532	25.924	24.383	22.984	21.864	21.192	21.057	21.388	21.993	22.622	23.074	23.293	23.38	23.537	24.008	24.91	26.16	27.543	28.749	29.487	29.578	29.002	27.915	26.533	25.092	23.858	23.062	22.808	23.053	23.699	24.602	25.545	26.327	26.816	26.938	26.691	26.171	25.536	24.975	24.707	24.924	25.739	27.111	28.861	30.74	32.408	33.595	34.187	34.203	33.767	33.062	32.257	31.397	30.411	29.212	27.78	26.21	24.712	23.594	23.153	23.538	24.657	26.197	27.741	28.915	29.487	29.438	28.904	28.109	27.255	26.457	25.762	25.181	24.737	24.439	24.299	24.325	24.472	24.635	24.711	24.689	24.617	24.524	24.444	24.386	24.283	24.03	23.579	22.995	22.424	22.009	21.839	21.914	22.125	22.293	22.258	21.955	21.437	20.846	20.378	20.228	20.487	21.128	22.018	22.988	23.898	24.65	25.185	25.496	25.621	25.569	25.339	24.945	24.449	23.932	23.443	23.001	22.553	21.976	21.129	19.916	18.35	16.571	14.851	13.516	12.816	12.872	13.643	14.943	16.499	18.033	19.306	20.187	20.698	20.956	21.169	21.552	22.272	23.407	24.855	26.414	27.845	28.972	29.761	30.275	30.62	30.879	31.057	31.051	30.671	29.789	28.364	26.484	24.352	22.231	20.389	19.057	18.402	18.456	19.14	20.233	21.413	22.358	22.848	22.889	22.686	22.546	22.758	23.426	24.415	25.415	26.05	26.071	25.407	24.212	22.794	21.488	20.529	20.034	20.021	20.433	21.156	22.645	23.434	24.233	24.992	25.715	26.519	27.549	28.808	30.15	31.348	32.115	32.177	31.412	29.884	27.833	25.58	23.491	21.939	21.136	21.055	21.554	22.429	23.432	24.331	25.054	25.718	26.527	27.693	29.3	31.246	33.291	35.134	36.572	37.549	38.194	38.739	39.29	39.715	39.692	38.845	36.886	33.816	29.985	25.987	22.468	19.948	18.719	18.801	19.945	21.809	24.075	26.49	28.796	30.767	32.301	33.385	34.116	34.671	35.26	36.052	37.087	38.26	39.353	40.117	40.349	39.936	38.867	37.236	35.229	33.056	30.889	28.889	27.18	25.805	24.762	24.059	23.73	23.775	24.179	24.942	26.088	27.597	29.404	31.434	33.594	35.748	37.701	39.249	40.246	40.607	40.315	39.433	38.05	36.246	34.115	31.772	29.374	27.12	25.228	23.832	22.986	22.66	22.695	22.835	22.867	22.678	22.236	21.596	20.937	20.497	20.459	20.912	21.864	23.25	24.847	26.384	27.609	28.334	28.497	28.181	27.584	26.929	26.372	25.961	25.615	25.186	24.514	23.489	22.142	20.658	19.332	18.475	18.303	18.897	20.159	21.834	23.522	24.817	25.405	25.186	24.256	22.866	21.357	20.02	19.045	18.5	18.346	18.502	18.839	19.221	19.535	19.658	19.531	19.153	18.658	18.236	18.055	18.23	18.772	19.606	20.587	21.555	22.397	23.061	23.558	23.89	24.047	24.028	23.855	23.495	22.854	21.811	20.238	18.06	15.362	12.388	9.5132	7.0815	5.3199	4.285	3.8595	3.857	4.1019	4.5083	5.0904	5.9019	6.9765	8.2721	9.7341	11.293	12.815	14.19	15.349	16.22	16.756	16.933	16.779	16.365	15.775	15.081	14.372	13.695	13.02	12.315	11.549	10.708	9.8491	9.0893	8.6203	8.7067	9.5726	11.323	13.885	17.003	20.241	23.17	25.462	26.953	27.72	27.954	27.875	27.638	27.271	26.706	25.817	24.514	22.776	20.658	18.287	15.805	13.375	11.15	9.259	7.8483	7.0368	6.9289	7.5806	9.4675	11.004	12.824	14.762	16.619	18.187	19.301	19.934	20.147	19.998	19.574	19.003	18.404	17.808	17.173	16.469	15.632	14.547	13.174	11.626	10.057	8.6354	7.6062	7.2487	7.6956	8.8841	10.639	12.744	14.903	16.79	18.172	18.934	19.083	18.751	18.134	17.415	16.756	16.281	16.059	16.123	16.469	17.037	17.648	18.042	17.987	17.362	16.198	14.74	13.426	12.67	12.673	13.447	14.873	16.695	18.641	20.513	22.243	23.797	25.091	25.986	26.342	26.068	25.224	24.074	22.966	22.212	22.046	22.487	23.281	24.025	24.319	23.895	22.71	20.965	19.044	17.366	16.267	15.929	16.368	17.413	18.818	20.386	21.974	23.423	24.578	25.349	25.723	25.765	25.609	25.443	25.483	25.869	26.59	27.458	28.14	28.279	27.626	26.088	23.808	21.161	18.64	16.713	15.701	15.697	16.551	17.974	19.665	21.394	23.021	24.478	25.771	26.917	27.853	28.444	28.6	28.352	27.85	27.35	27.108	27.247	27.661	28.009	27.819	26.691	24.477	21.372	17.868	14.576	12.035	10.553	10.118	10.456	11.161	11.839	12.199	12.196	12.041	12.074	12.637	14.003	16.283	19.382	22.986	26.626	29.836	32.223	33.52	33.654	32.726	30.935	28.536	25.778	22.872	20.006	17.313	14.909	12.884	11.312	10.22	9.5752	9.3201	9.4208	9.8498	10.548	11.423	12.364	13.213	13.743	13.782	13.285	12.335	11.115	9.8368	8.6725	7.7013	6.8781	6.1349	5.5042	5.0506	4.875	5.0766	5.6674	6.5701	7.6069	8.5649	9.293	9.7452	9.9335	9.9113	9.7875	9.7532	10.011	10.712	11.903	13.53	15.387	17.145	18.473	19.163	19.149	18.529	17.53	16.37	15.212	14.142	13.181	12.346	11.659	11.16	10.894	10.897	11.142	11.554	12.049	12.578	13.136	13.755	14.447	15.204	15.984	16.735	17.395	17.9	18.226	18.435	18.614	18.847	19.239	19.881	20.768	21.805	22.832	23.636	23.974	23.647	22.587	20.862	18.649	16.204	13.817	11.739	10.113	8.9641	8.2105	7.728	7.4216	7.474	6.9914	5.9647	4.5442	3.0119	1.695	0.85021	0.60757	0.92271	1.5809	2.3127	2.9742	3.5224	3.9979	4.4907	5.0906	5.7998	6.5119	7.0857	7.4369	7.5347	7.3791	7.0662	6.7547	6.5138	6.2731	5.889	5.245	4.2397	2.8457	1.1805	-0.4916	-1.8907	-2.8323	-3.2398	-3.1615	-2.7845	-2.292	-1.7896	-1.2943	-0.72418	0.057125	1.1121	2.4204	3.9624	5.7351	7.7631	10.08	12.676	15.39	17.848	19.586	20.238	19.614	17.759	14.999	11.896	9.0286	6.8142	5.4706	5.0142	5.284	5.945	6.5771	6.7337	6.0244	4.2195	1.3794	-2.1006	-5.54	-8.1223	-9.16	-8.3404	-5.8239	-2.1848	1.7482	5.1602	7.4554	8.4266	8.1704	6.9963	5.3138	3.4707	1.6564	-0.049719	-1.5507	-2.7218	-3.4384	-3.6271	-3.2631	-2.4141	-1.2337	0.090807	1.4627	2.9041	4.5075	6.3833	8.5529	10.896	13.152	14.958	15.909	15.735	14.407	12.144	9.3521	6.5398	4.1533	2.4364	1.3731	0.7868	0.4714	0.25271	0.040922	-0.10804	-0.074818	0.17844	0.5714	0.95625	1.2146	1.3334	1.4157	1.6471	2.1818	3.0435	4.1077	5.1745	6.0437	6.5933	6.8067	6.7515	6.5633	6.4104	6.4637	6.876	7.7472	9.098	10.795	12.576	14.143	15.314	16.039	16.379	16.503	16.582	16.669	16.663	16.357	15.571	14.249	12.463	10.424	8.4294	6.7707	5.6727	5.2765	5.607	6.5787	8.0645	9.923	12.065	14.495	17.298	20.559	24.331	28.563	33.021	37.346	41.178	44.323	46.783	48.699	50.297	51.789	53.259	54.661	55.9	56.902	57.688	58.372	59.098	60.014	61.22	62.757	64.613	66.726	68.961	71.124	72.988	74.356	75.131	75.328	75.047	74.467	73.753	72.941	71.919	70.497	68.549	66.097	63.287	60.333	57.524	55.115	53.229	51.889	51.068	50.686	50.65	50.915	51.452	52.227	53.162	54.107	54.871	55.217	54.927	53.853	51.964	49.374	46.306	42.969	39.541	36.162	32.957	30.022	27.469	25.437	24.067	23.37	23.243	23.542	24.138	24.922	25.829	26.86	27.987	29.117	30.143	30.985	31.611	32.227	32.072	31.925	31.709	31.28	30.551	29.528	28.297	27.042	26.018	25.447	25.44	25.982	26.987	28.297	29.683	30.926	31.856	32.345	32.319	31.863	31.202	30.535	29.936	29.344	28.631	27.61	26.137	24.253	22.193	20.317	19.023	18.575	19.004	20.144	21.71	23.346	24.722	25.639	26.013	25.85	25.247	24.331	23.224	22.011	20.748	19.543	18.5	17.694	17.204	17.108	17.403	17.95	18.485	18.708	18.331	17.151	15.122	12.414	9.3798	6.4307	3.917	2.0883	1.0323	0.71567	1.0218	1.7475	2.6789	3.6758	4.6694	5.678	6.7788	8.0814	9.6077	11.25	12.844	14.164	14.925	14.905	14.049	12.499	10.48	8.2663	6.1568	4.3906	3.0361	2.066	1.3824	0.82922	0.24081	-0.50228	-1.4383	-2.5149	-3.608	-4.5712	-5.3233	-5.8962	-6.4104	-7.0083	-7.7871	-8.7404	-9.7148	-10.454	-10.73	-10.394	-9.4866	-8.2463	-7.0335	-6.1504	-5.7149	-5.6311	-5.6518	-5.4375	-4.6458	-3.1066	-0.91791	1.5987	3.9757	5.7111	6.432	6.0136	4.634	2.7644	1.0526	0.13269	0.43489	2.0694	4.8103	8.2034	11.721	14.932	17.572	19.502	20.698	21.202	21.028	20.198	18.848	17.236	15.65	14.294	13.256	12.533	12.036	11.628	11.213	10.747	10.209	9.5872	8.8851	8.1469	7.4901	7.1191	7.2768	8.1668	9.8311	12.084	14.55	16.793	18.393	19.077	18.829	17.882	16.636	15.497	14.727	14.392	14.382	14.47	14.423	14.1	13.523	12.837	12.223	11.826	11.721	11.92	12.369	13.015	13.836	14.786	15.763	16.614	17.135	17.106	16.384	14.919	12.751	10.012	6.9033	3.6823	0.65933	-1.7989	-3.3348	-3.7346	-2.9781	-1.256	1.0676	3.5489	5.7899	7.5897	8.9369	9.9654	10.894	11.87	12.975	14.186	15.425	16.582	17.559	18.27	18.602	18.452	17.763	16.542	14.891	12.956	10.911	8.5272	6.7027	4.9884	3.5101	2.4221	1.827	1.8256	2.4503	3.6132	5.1291	6.7331	8.2411	9.581	10.767	11.849	12.866	13.857	14.835	15.737	16.468	16.943	17.141	17.055	16.725	16.232	15.621	14.907	14.075	13.135	12.097	10.987	9.9023	9.0144	8.5316	8.5738	9.1484	10.239	11.77	13.568	15.38	16.982	18.247	19.122	19.629	19.837	19.853	19.76	19.587	19.378	19.151	18.896	18.636	18.442	18.39	18.49	18.694	18.884	18.937	18.752	18.211	17.267	15.97	14.455	12.854	11.224	9.6301	8.1812	6.9722	5.9993	5.2413	4.6912	4.3034	4.0315	3.9388	4.1452	4.7771	5.891	7.501	9.5194	11.656	13.445	14.488	14.553	13.607	11.859	9.7774	7.8692	6.4827	5.659	5.1533	4.5094	3.334	1.4366	-1.0508	-3.6661	-5.7418	-6.6196	-5.9692	-3.9318	-0.94621	2.3838	5.4758	8.0036	9.948	11.432	12.588	13.544	14.377	14.946	14.995	14.319	12.907	10.927	8.6717	6.4846	4.7246	3.5998	3.135	3.2595	3.8011	4.6076	5.6148	6.7611	7.9845	9.2912	10.76	12.413	14.153	15.901	17.599	19.158	20.558	21.929	23.459	25.244	27.307	29.714	32.457	35.338	38.182	41.034	44.016	47.14	50.377	53.75	57.3	61.024	64.927	69.08	73.567	78.398	83.496	88.642	93.469	97.618	100.83	102.9	103.73	103.44	102.31	100.65	98.855	97.32	96.207	95.487	95.147	95.197	95.469	95.661	95.624	95.331	94.594	93.199	91.173	88.739	86.146	83.648	81.515	79.93	78.911	78.38	78.194	78.141	78.062	77.966	77.964	78.167	78.699	79.603	80.724	81.845	82.769	83.209	82.854	81.669	79.999	78.189	76.359	74.666	73.437	72.737	72.304	71.3	70.826	70.317	69.676	68.97	68.368	67.949	67.714	67.696	67.867	68.137	68.468	68.919	69.455	69.933	70.1	69.678	68.508	66.678	64.506	62.355	60.639	59.667	59.398	59.304	58.773	57.746	56.557	55.612	55.343	56.227	58.312	61.038	63.557	65.186	65.547	64.596	62.761	60.853	59.427	58.731	58.914	59.96	61.646	63.713	65.991	68.323	70.578	72.634	74.211	75.026	75.039	74.487	73.546	72.383	71.387	71.102	71.687	72.882	74.522	76.497	78.475	80.126	81.299	81.896	81.68	80.516	78.609	76.24	73.546	70.821	68.486	66.743	65.482	64.499	63.634	62.818	62.061	61.401	60.818	60.44	60.548	61.252	62.387	63.857	65.8	68.187	70.558	72.528	73.972	74.719	74.635	74.004	73.328	72.947	73.078	74.006	75.799	77.957	79.831	81.135	81.79	81.624	80.585	78.918	76.987	75.104	73.477	72.123	70.922	69.805	68.651	67.155	65.109	62.776	61.352	59.698	58.055	56.296	54.653	53.299	52.086	50.904	49.944	49.465	49.675	50.678	52.46	54.965	58.11	61.549	64.484	66.236	66.775	66.436	65.516	64.516	64.205	64.977	66.495	68.165	69.459	69.756	68.502	65.738	61.914	57.337	52.322	47.527	43.682	41.04	39.502	39.026	39.498	40.623	42.026	43.453	44.867	46.467	48.48	50.813	53.084	55.038	56.511	57.18	56.768	55.491	53.877	52.249	50.814	49.836	49.379	49.15	48.985	49.064	49.442	49.895	50.346	50.949	51.549	51.651	51.049	50.032	49.042	48.47	48.59	49.418	50.616	51.614	51.758	50.555	48.09	45.096	42.466	40.842	40.596	41.804	44.055	46.63	49.049	51.116	52.671	53.777	54.846	56.177	57.659	59.144	60.772	62.587	64.207	65.129	65.142	64.155	62.059	59.077	55.612	51.875	48.275	45.17	42.689	40.823	39.684	39.393	39.873	40.962	42.61	44.759	47.248	50.028	53.174	56.581	59.962	63.088	65.709	67.245	67.115	65.277	62.116	58.015	53.382	48.821	44.848	41.554	38.731	36.208	33.946	32.121	31.19	31.683	33.936	37.995	43.558	49.894	55.993	60.993	64.428	66.227	66.756	66.762	67.049	68.185	70.593	74.518	79.723	85.519	91.216	96.239	99.906	101.48	100.64	97.533	92.606	86.51	80.151	74.433	69.906	66.735	64.785	63.688	63.062	62.822	63.187	64.458	66.859	70.421	74.796	79.293	83.129	85.624	86.313	85.125	82.467	78.914	74.929	70.922	67.316	64.384	62.153	60.628	59.948	60.216	61.372	63.279	65.746	68.467	71.099	73.443	75.433	77.065	78.397	79.541	80.547	81.359	81.904	82.157	82.161	82.05	82.011	82.148	82.461	82.935	83.518	84.026	84.271	84.25	84.063	83.727	83.181	82.39	81.341	79.932	78.076	75.864	73.518	71.313	69.614	68.78	68.946	69.975	71.528	73.112	74.166	74.28	73.363	71.663	69.669	67.979	67.102	67.311	68.63	70.894	73.78	76.853	79.802	82.459	84.639	86.164	86.964	87.047	86.413	85.076	83.098	80.585	77.637	74.399	71.107	68.045	65.473	63.574	62.421	61.917	61.838	61.974	62.17	62.396	62.756	63.379	64.324	65.542	66.878	68.115	69.019	69.418	69.282	68.67	67.628	66.24	64.662	63.046	61.532	60.277	59.446	59.097	59.18	59.549	59.997	60.322	60.348	59.998	59.292	58.33	57.293	56.435	55.999	56.173	56.99	58.266	59.665	60.801	61.366	61.243	60.608	59.885	59.57	60.041	61.418	63.495	65.812	67.774	68.837	68.7	67.334	64.926	61.82	58.382	54.521	51.132	47.923	45.019	42.543	40.641	39.497	39.231	39.85	41.227	43.13	45.318	47.586	49.816	51.934	53.873	55.564	56.947	57.974	58.695	59.26	59.836	60.553	61.407	62.221	62.695	62.503	61.417	59.372	56.515	53.187	49.818	46.849	44.655	43.497	43.493	44.597	46.609	49.181	51.87	54.266	56.12	57.365	58.107	58.55	58.846	59.013	58.956	58.512	57.517	55.888	53.682	51.086	48.338	45.648	43.135	40.825	38.682	36.727	35.086	34.018	33.842	34.812	36.999	40.21	44.012	47.837	51.129	53.482	54.74	54.991	54.483	53.505	52.262	50.816	49.146	47.223	45.086	42.893	40.867	39.23	38.141	37.638	37.643	38.032	38.701	39.582	40.686	42.118	44.006	46.427	49.362	52.661	56.049	59.22	61.851	63.63	64.278	63.555	61.333	57.643	52.729	47.051	41.197	35.754	31.209	27.866	25.806	24.948	25.143	26.233	28.113	30.686	33.808	37.296	40.915	44.402	47.501	50.048	51.93	53.021	53.203	52.4	50.623	48.025	44.928	41.76	38.963	36.919	35.872	35.902	36.884	38.529	40.451	42.251	43.632	44.438	44.677	44.513	44.209	44.029	44.119	44.482	45.026	45.545	45.798	45.581	44.767	43.284	41.08	38.164	34.683	30.97	27.497	24.81	23.409	23.575	25.25	28.034	31.286	34.305	36.562	37.849	38.292	38.264	38.212	38.474	39.163	40.112	41.004	41.494	41.32	40.411	38.875	36.884	34.627	32.264	29.91	27.635	25.54	23.842	22.856	22.874	24.08	26.496	29.959	34.147	38.647	43.049	46.985	50.171	52.416	53.582	53.561	52.281	49.735	46.002	41.288	35.97	30.586	25.733	21.981	19.774	19.266	20.289	22.464	25.37	28.639	32	35.324	38.615	41.868	45.001	47.884	50.41	52.573	54.464	56.203	57.846	59.31	60.342	60.598	59.775	57.754	54.665	50.884	46.927	43.301	40.351	38.173	36.671	35.66	34.93	34.355	33.974	34.012	34.73	36.254	38.507	41.232	44.007	46.249	47.431	47.234	45.563	42.548	38.564	34.143	29.83	26.12	23.396	21.895	21.657	22.565	24.439	27.077	30.274	33.89	37.784	41.788	45.287	48.562	51.444	53.585	54.699	54.642	53.475	51.424	48.802	45.913	42.974	40.085	37.257	34.455	31.655	28.947	26.49	24.506	23.213	22.765	23.21	24.493	26.461	28.92	31.688	34.611	37.566	40.484	43.271	45.777	47.816	49.177	49.674	49.201	47.759	45.461	42.535	39.263	35.953	32.945	30.54	28.996	28.511	29.146	30.801	33.229	36.069	38.941	41.553	43.746	45.496	46.879	48.013	48.999	49.844	50.411	50.514	49.938	48.504	46.132	42.909	39.055	34.909	30.902	27.436	24.833	23.296	22.869	23.478	24.958	27.079	29.616	32.367	35.132	37.747	40.084	42.023	43.513	44.614	45.461	46.276	47.257	48.474	49.794	50.86	51.195	50.391	48.288	45.033	41.109	37.217	34.033	32.053	31.461	32.086	33.501	35.122	36.331	36.624	35.723	33.619	30.586	27.155	23.995	21.734	20.763	21.11	22.491	24.415	26.349	27.925	29.015	29.696	30.143	30.54	30.992	31.483	31.943	32.315	32.652	33.104	33.838	34.978	36.497	38.212	39.801	40.92	41.337	41.008	40.089	38.857	37.604	36.544	35.71	34.974	34.132	33.026	31.604	29.932	28.207	26.683	25.588	25.06	25.156	25.858	27.07	28.609	30.256	31.779	32.957	33.628	33.737	33.32	32.498	31.422	30.235	29.074	28.034	27.165	26.525	26.183	26.215	26.659	27.519	28.738	30.195	31.73	33.166	34.357	35.207	35.655	35.696	35.348	34.651	33.674	32.508	31.259	30.035	28.895	27.829	26.797	25.757	24.692	23.652	22.734	22.053	21.677	21.553	21.561	21.584	21.583	21.638	21.923	22.606	23.757	25.291	26.985	28.559	29.803	30.644	31.178	31.589	32.021	32.504	32.899	32.972	32.514	31.422	29.7	27.47	24.993	22.526	20.305	18.518	17.267	16.579	16.405	16.646	17.214	18.001	18.907	19.837	20.668	21.236	21.374	20.973	20.012	18.633	17.132	15.907	15.336	15.673	16.995	19.126	21.72	24.385	26.804	28.785	30.294	31.463	32.491	33.516	34.558	35.508	36.167	36.305	35.777	34.606	32.977	31.174	29.528	28.282	27.497	27.057	26.745	26.328	25.72	24.99	24.301	23.821	23.591	23.499	23.354	22.981	22.384	21.823	21.666	22.237	23.674	25.843	28.345	30.653	32.324	33.149	33.147	32.469	31.339	29.985	28.601	27.36	26.451	26.029	26.146	26.764	27.717	28.734	29.534	29.906	29.758	29.143	28.238	27.263	26.42	25.821	25.509	25.433	25.48	25.579	25.736	25.966	26.273	26.645	27.069	27.476	27.837	28.339	28.711	28.927	28.987	28.895	28.659	28.301	27.871	27.463	27.168	27.055	27.177	27.534	28.09	28.835	29.818	31.143	32.906	35.106	37.617	40.147	42.273	43.541	43.572	42.132	39.274	35.326	30.816	26.38	22.585	19.891	18.534	18.522	19.664	21.641	24.114	26.816	29.581	32.328	35.022	37.631	40.102	42.333	44.217	45.668	46.629	47.054	46.898	46.117	44.672	42.572	39.897	36.804	33.488	30.193	27.139	24.477	22.315	20.742	19.812	19.553	19.927	20.827	22.112	23.62	25.257	27.014	28.907	30.952	33.114	35.259	37.19	38.743	39.775	40.238	40.137	39.451	38.156	36.242	33.76	30.898	28.031	25.632	24.145	23.857	24.77	26.606	28.926	31.22	33.083	34.302	34.851	34.857	34.566	34.246	34.117	34.326	34.868	35.633	36.447	37.108	37.487	37.557	37.393	37.13	36.885	36.702	36.573	36.455	36.302	36.088	35.803	35.426	34.928	34.237	33.284	32.037	30.603	29.207	28.129	27.604	27.705	28.317	29.165	29.924	30.386	30.514	30.43	30.376	30.528	30.929	31.508	32.12	32.595	32.792	32.634	32.118	31.29	30.2	28.92	27.543	26.194	25.033	24.222	23.895	24.151	25.074	26.716	29.014	31.803	34.772	37.464	39.411	40.23	39.757	38.12	35.741	33.21	31.119	29.894	29.716	30.49	31.865	33.347	34.465	34.919	34.684	33.975	33.162	32.625	32.607	33.123	33.925	34.607	34.771	34.15	32.711	30.673	28.418	26.377	24.907	24.202	24.277	24.954	25.917	26.829	27.448	27.683	27.596	27.389	27.317	27.561	28.117	28.8	29.309	29.34	28.689	27.345	25.556	23.711	22.205	21.343	21.225	21.716	22.548	23.451	24.23	24.783	25.056	25.04	24.752	24.232	23.548	22.831	22.228	21.895	21.942	22.353	22.973	23.622	24.118	24.293	24.043	23.335	22.189	20.667	18.888	17.044	15.394	14.192	13.587	13.583	14.015	14.632	15.248	15.779	16.234	16.71	17.327	18.152	19.199	20.419	21.696	22.916	23.937	24.595	24.761	24.304	23.192	21.539	19.554	17.496	15.648	14.268	13.493	13.334	13.719	14.54	15.703	17.113	18.675	20.285	21.805	23.11	24.116	24.75	24.964	24.783	24.256	23.465	22.563	21.705	21.036	20.685	20.742	21.222	22.05	23.098	24.255	25.422	26.496	27.423	28.249	29.05	29.868	30.705	31.696	32.793	33.632	34.224	34.646	35.069	35.667	36.559	37.727	38.958	39.88	40.088	39.281	37.366	34.514	31.119	27.682	24.681	22.48	21.267	21.048	21.676	22.914	24.509	26.215	27.847	29.269	30.423	31.293	31.897	32.233	32.271	31.988	31.375	30.441	29.231	27.834	26.367	24.968	23.774	22.901	22.428	22.419	22.914	23.934	25.477	27.505	29.972	32.789	35.793	38.741	41.351	43.345	44.509	44.76	44.195	43.071	41.721	40.419	39.285	38.281	37.266	36.08	34.599	32.769	30.6	28.175	25.649	23.269	21.377	20.327	20.396	21.695	24.093	27.217	30.598	33.808	36.562	38.766	40.473	41.758	42.567	42.717	42.02	40.419	38.106	35.503	33.14	31.451	30.643	30.644	31.153	31.771	32.182	32.247	32.031	31.727	31.562	31.682	32.102	32.689	33.223	33.486	33.337	32.755	31.826	30.712	29.621	28.772	28.328	28.337	28.724	29.353	30.085	30.852	31.651	32.497	33.4	34.288	35.018	35.393	35.255	34.577	33.535	32.41	31.463	30.851	30.604	30.585	30.603	30.507	30.196	29.666	28.976	28.183	27.363	26.604	25.981	25.575	25.443	25.584	26.021	26.805	28.001	29.654	31.758	34.182	36.696	39.018	40.881	42.135	42.815	43.043	42.942	42.536	41.707	40.269	38.062	35.018	31.241	27.017	22.724	18.755	15.474	13.148	11.929	11.838	12.759	14.486	16.786	19.437	22.252	25.057	27.665	29.918	31.687	32.9	33.581	33.844	33.801	33.515	32.938	31.906	30.222	27.772	24.613	20.985	17.238	13.75	10.856	8.7707	7.569	7.2321	7.711	8.8983	10.629	12.685	14.799	16.744	18.366	19.606	20.487	21.094	21.511	21.815	22.03	22.1	21.937	21.419	20.386	18.716	16.366	13.41	10.027	6.4739	3.0793	0.16587	-1.9766	-3.1131	-3.0904	-1.8878	0.34249	3.2986	6.5589	9.6088	11.957	13.295	13.595	13.089	12.173	11.242	10.579	10.254	10.142	10.054	9.7874	9.2426	8.4371	7.4482	6.4135	5.4714	4.7137	4.1755	3.8684	3.832	4.101	4.7013	5.6467	6.9275	8.4567	10.072	11.614	12.973	14.07	14.852	15.331	15.577	15.687	15.787	15.978	16.339	16.909	17.649	18.463	19.184	19.571	19.416	18.623	17.276	15.631	14.043	12.828	12.188	12.139	12.491	12.891	12.978	12.571	11.721	10.684	9.8822	9.844	10.988	13.406	16.873	20.899	24.793	27.929	30.112	30.925	30.452	29.033	27.081	24.999	23.04	21.296	19.722	18.186	16.56	14.772	12.831	10.851	9.0502	7.7054	7.0614	7.3229	8.5623	10.679	13.407	16.352	19.043	21.014	21.913	21.57	20.006	17.456	14.306	11.029	8.0974	5.8835	4.624	4.3768	5.0425	6.4049	8.1971	10.148	12.034	13.765	15.388	17.092	19.124	21.641	24.645	27.964	31.237	33.972	35.688	36.046	34.945	32.565	29.347	25.871	22.738	20.387	19.002	18.504	18.606	18.965	19.298	19.449	19.391	19.181	18.865	18.456	17.99	17.489	17.016	16.75	16.908	17.628	18.923	20.633	22.458	24.025	24.926	24.826	23.551	21.069	17.522	13.272	8.8403	4.8297	1.7799	0.01392	-0.44258	0.16869	1.4276	2.8865	4.2484	5.4334	6.5561	7.8772	9.6615	12.048	15.021	18.428	22.006	25.467	28.51	30.86	32.339	32.811	32.18	30.459	27.772	24.35	20.519	16.663	13.209	10.56	9.0411	8.7982	9.7506	11.609	13.948	16.352	18.521	20.325	21.842	23.337	25.117	27.379	30.135	33.161	36.033	38.218	39.184	38.578	36.319	32.637	28.015	23.083	18.462	14.644	11.926	10.351	9.7163	9.6752	9.8211	9.7942	9.3786	8.5385	7.416	6.3328	5.6996	5.8519	6.9366	8.8528	11.273	13.724	15.726	16.976	17.428	17.27	16.809	16.393	16.263	16.474	16.963	17.594	18.216	18.71	18.993	18.994	18.619	17.744	16.26	14.163	11.638	9.0332	6.8102	5.4237	5.2113	6.2894	8.4794	11.387	14.479	17.246	19.329	20.579	21.068	21.016	20.673	20.198	19.66	19.025	18.166	16.965	15.42	13.63	11.746	9.911	8.2512	6.822	5.6315	4.6863	4.0523	3.8363	4.0838	4.7714	5.714	6.6283	7.2612	7.398	7.0026	6.2627	5.5502	5.3081	5.8932	7.4553	9.8609	12.705	15.462	17.659	19.005	19.429	19.096	18.352	17.556	17.023	16.934	17.346	18.195	19.305	20.367	21.062	21.146	20.436	18.964	16.98	14.824	12.876	11.366	10.295	9.5723	9.0939	8.8335	8.8991	9.4426	10.522	12.081	13.942	15.82	17.579	19.201	20.783	22.557	24.71	27.238	29.956	32.545	34.669	36.059	36.556	36.143	34.961	33.184	30.927	28.337	25.55	22.674	19.894	17.435	15.564	14.528	14.466	15.345	16.957	18.95	20.911	21.408	21.373	20.845	20.028	19.149	18.423	18.003	17.95	18.311	19.063	20.132	21.391	22.689	23.889	24.911	25.766	26.46	27.018	27.415	27.503	27.092	26.01	24.219	21.802	18.985	16.106	13.505	11.441	10.055	9.3959	9.4416	10.085	11.187	12.564	14.016	15.324	16.259	16.67	16.491	15.794	14.825	13.933	13.467	13.652	14.494	15.74	16.998	17.891	18.204	18.009	17.609	17.368	17.561	18.196	19.044	19.75	19.945	19.398	18.141	16.424	14.549	12.811	11.394	10.37	9.7568	9.5285	9.6204	9.9674	10.44	10.863	11.038	10.787	10.028	8.8664	7.6212	6.6953	6.4908	7.253	8.9713	11.422	14.173	16.724	18.639	19.634	19.604	18.635	16.95	14.844	12.65	10.654	9.0637	8.0296	7.6116	7.7997	8.4987	9.5226	10.695	11.857	12.922	13.884	14.797	15.756	16.82	17.976	19.083	19.949	20.408	20.386	19.962	19.321	18.668	18.155	17.8	17.533	17.276	16.997	16.737	16.594	16.633	16.789	16.944	16.914	16.5	15.605	14.251	12.623	11.039	9.8375	9.2953	9.5261	10.41	11.606	12.675	13.187	12.87	11.797	10.328	8.9795	8.2771	8.5006	9.6366	11.397	13.361	15.144	16.534	17.489	18.092	18.484	18.761	18.976	19.181	19.414	19.716	20.077	20.376	20.439	20.06	19.122	17.654	15.838	13.924	12.117	10.51	9.0085	7.4328	5.6269	3.5602	1.3905	-0.57264	-1.9628	-2.4246	-1.7372	0.11446	2.9369	6.3655	9.9158	13.099	15.532	16.965	17.346	16.776	15.48	13.759	11.864	10.007	8.3377	6.9132	5.7348	4.7425	3.8394	2.9344	2.007	1.1566	0.56435	0.46963	1.0471	2.3248	4.1601	6.2477	8.2742	9.9662	11.192	11.966	12.384	12.525	12.415	12.034	11.282	10.085	8.4406	6.4409	4.3302	2.4237	0.99438	0.23891	0.20474	0.80211	1.8473	3.1255	4.4691	5.8179	7.2241	8.7613	10.511	12.44	14.354	16.024	17.201	17.718	17.607	17.013	16.133	15.142	14.084	12.874	11.381	9.5177	7.2953	4.9053	2.6469	0.81469	-0.37673	-0.92045	-0.91816	-0.51271	0.17572	1.0959	2.2531	3.6114	5.035	6.3555	7.3898	8.0439	8.4196	8.7113	8.3379	8.4182	8.6396	8.8402	8.8455	8.6035	8.2244	7.9639	8.1054	8.8088	10.055	11.595	13.092	14.204	14.716	14.608	14.006	13.116	12.187	11.422	10.965	10.89	11.211	11.857	12.718	13.648	14.46	15.038	15.321	15.347	15.268	15.215	15.335	15.713	16.36	17.255	18.385	19.731	21.235	22.785	24.182	25.182	25.623	25.448	24.747	23.691	22.441	21.13	19.811	18.535	17.416	16.651	16.489	17.14	18.699	21.002	23.731	26.498	28.956	30.934	32.406	33.463	34.301	35.097	36.05	37.346	39.109	41.326	43.797	46.117	47.76	48.314	47.6	45.789	43.357	40.821	38.626	37.006	35.952	35.323	34.925	34.629	34.37	34.149	33.955	33.754	33.547	33.347	33.217	33.256	33.477	33.857	34.289	34.649	34.844	34.844	34.681	34.395	33.998	33.415	32.572	31.46	30.18	28.942	28.007	27.624	27.971	29.071	30.815	32.963	35.206	37.25	38.882	40.01	40.59	40.692	40.398	39.784	38.896	37.738	36.314	34.661	32.861	31.069	29.485	28.312	27.753	27.94	28.915	30.603	32.853	35.423	38.039	40.463	42.504	44.073	45.177	45.884	46.303	46.537	46.647	46.653	46.521	46.172	45.527	44.542	43.23	41.67	40.107	38.624	37.38	36.463	35.886	35.614	35.627	35.949	36.641	37.823	39.59	41.97	44.865	48.058	51.231	53.987	55.917	56.712	56.212	54.462	51.729	48.455	45.135	42.259	40.208	39.132	39.021	39.695	40.87	42.238	43.494	44.385	44.733	44.473	43.689	42.612	41.6	41.086	41.474	42.998	45.62	49.016	52.61	55.704	57.707	58.294	57.49	55.657	53.374	51.214	49.565	48.547	48.048	47.817	47.545	46.994	46.051	44.717	43.133	41.525	40.167	39.344	39.287	40.124	41.801	44.071	46.55	48.829	50.597	51.691	52.154	52.167	51.948	51.744	51.728	51.974	52.483	53.182	53.942	54.598	55.009	55.085	54.843	54.36	53.735	53.09	52.528	52.099	51.827	51.691	51.674	51.792	52.095	52.578	53.177	53.8	54.341	54.746	54.978	55.045	55.008	54.862	54.569	54.075	53.344	52.339	50.011	47.421	46.75	43.617	40.26	36.891	33.89	31.67	30.628	31.025	32.877	35.932	39.718	43.683	47.344	50.452	52.979	55.014	56.743	58.329	59.834	61.149	62.019	62.199	61.514	59.898	57.505	54.666	51.755	49.077	46.864	45.221	44.078	43.263	42.672	42.344	42.378	42.929	44.189	46.255	49.065	52.349	55.7	58.734	61.156	62.828	63.681	63.701	62.934	61.454	59.353	56.767	53.978	51.351	49.211	47.833	47.388	47.852	49.027	50.643	52.444	54.093	55.154	55.23	54.119	51.831	48.576	44.889	41.456	38.877	37.48	37.218	37.761	38.651	39.503	40.104	40.411	40.511	40.529	40.538	40.486	40.308	40.082	39.974	40.219	41.09	42.712	44.927	47.381	49.726	51.645	52.858	53.273	53.078	52.642	52.222	51.986	52.067	52.469	53.012	53.479	53.715	53.678	53.461	53.278	53.317	53.669	54.323	55.149	55.895	56.279	56.132	55.411	54.167	52.593	50.952	49.458	48.209	47.326	46.915	46.848	46.859	46.826	46.746	46.548	46.125	45.544	44.985	44.578	44.4	44.539	45.073	45.984	47.203	48.608	50	51.171	51.99	52.413	52.402	51.99	51.253	50.236	49.051	47.922	47.01	46.412	46.272	46.812	48.079	49.747	51.552	53.373	55.018	56.158	56.642	56.556	55.991	55.001	53.705	52.259	50.747	49.243	47.926	46.963	46.431	46.366	46.785	47.569	48.39	48.868	48.665	47.603	45.785	43.475	41.001	38.802	37.417	37.176	37.938	39.35	41.152	43.106	44.815	46	46.752	47.264	47.611	47.881	48.203	48.595	48.97	49.376	49.917	50.55	51.119	51.512	51.609	51.12	49.743	47.338	44.009	40.184	36.489	33.514	31.692	31.385	32.686	35.173	38.155	41.201	44.188	46.975	49.392	51.489	53.319	54.698	55.421	55.496	55.03	54.089	52.858	51.623	50.472	49.236	47.822	46.38	45.071	43.967	43.149	42.715	42.719	43.111	43.68	43.945	43.394	42.989	43.082	43.831	45.413	48.06	51.692	55.71	59.424	62.368	64.143	64.54	63.851	62.646	61.369	60.356	60.002	60.498	61.562	62.754	63.842	64.657	64.898	64.423	63.456	62.417	61.722	61.601	61.926	62.305	62.332	61.668	59.993	57.319	54.224	51.496	49.529	48.469	48.215	48.693	49.675	50.746	51.502	51.771	51.49	50.647	49.342	47.758	46.187	45.015	44.502	44.544	44.902	45.539	46.408	47.246	47.892	48.464	49.071	49.588	49.9	50.008	49.787	48.996	47.663	46.054	44.24	42.278	40.499	39.229	38.51	38.226	38.363	38.986	40.092	41.652	43.609	45.802	48.017	49.999	51.416	52.012	51.94	51.668	51.556	51.797	52.512	53.611	54.65	55.143	54.883	53.884	52.254	50.341	48.742	47.851	47.704	48.313	49.728	51.772	54.107	56.518	58.963	61.352	63.508	65.23	66.316	66.603	66.059	64.818	63.085	61.217	59.695	58.785	58.399	58.293	58.217	57.861	56.957	55.543	53.888	52.216	50.773	49.956	50.093	51.268	53.234	55.911	58.995	61.863	63.895	64.797	64.51	63.136	61.036	58.733	56.685	55.183	54.341	53.997	53.839	53.669	53.355	52.763	51.878	50.87	49.995	49.456	49.452	50.167	51.55	53.31	55.185	57.028	58.616	59.814	60.806	61.895	63.187	64.57	65.87	66.91	67.437	67.283	66.556	65.558	64.589	63.913	63.687	63.838	64.181	64.554	64.742	64.556	63.934	62.968	61.798	60.622	59.732	59.394	59.656	60.396	61.442	62.445	62.829	62.217	60.628	58.28	55.535	52.956	51.156	50.49	50.903	52.029	53.302	54.061	53.776	52.345	50.06	47.497	45.426	44.525	45.11	47.116	50.15	53.616	56.889	59.556	61.436	62.421	62.47	61.672	60.193	58.12	55.759	53.114	50.453	48.055	46.138	44.915	44.44	44.501	44.81	45.228	45.716	46.275	47.001	48.035	49.362	50.852	52.341	53.606	54.416	54.601	54.15	53.185	51.891	50.454	48.985	47.528	46.137	44.892	43.81	42.887	42.237	41.966	41.994	42.165	42.37	42.579	42.773	42.99	43.345	43.949	44.826	45.89	47.026	48.051	48.725	48.863	48.345	47.086	45.099	42.595	39.957	37.604	35.88	34.904	34.536	34.422	34.116	33.3	31.862	30.008	28.175	26.797	26.115	26.165	26.848	27.958	29.215	30.423	31.482	32.349	33.002	33.427	33.632	33.667	33.646	33.745	34.13	34.82	35.681	36.529	37.127	37.269	36.871	36.003	34.878	33.784	32.973	32.539	32.427	32.515	32.66	32.761	32.817	32.949	33.347	34.085	35.093	36.19	37.107	37.56	37.365	36.497	35.071	33.368	31.761	30.6	30.096	30.229	30.811	31.625	32.424	33.013	33.389	33.728	34.253	35.108	36.284	37.596	38.744	39.437	39.504	38.922	37.785	36.312	34.778	33.402	32.295	31.524	31.096	31.137	31.107	30.951	30.458	29.562	28.339	27.023	25.944	25.405	25.665	26.783	28.608	30.867	33.218	35.327	36.898	37.753	37.838	37.228	36.082	34.624	33.067	31.52	30.018	28.591	27.257	26.048	25.082	24.578	24.725	25.609	27.176	29.2	31.401	33.466	35.127	36.252	36.786	36.804	36.498	36.059	35.657	35.427	35.392	35.433	35.344	34.906	33.987	32.651	31.148	29.89	29.325	29.707	31.139	33.537	36.561	39.766	42.802	45.457	47.575	49.087	50.022	50.485	50.612	50.497	50.225	49.853	49.329	48.602	47.637	46.419	45.009	43.603	42.445	41.724	41.598	42.064	43	44.219	45.533	46.793	47.872	48.754	49.52	50.223	50.812	51.234	51.481	51.508	51.221	50.63	49.853	49.03	48.249	47.54	46.878	46.128	45.162	43.921	42.45	40.883	39.459	38.468	38.115	38.463	39.379	40.583	41.761	42.671	43.187	43.287	43.04	42.679	42.444	42.417	42.612	43.049	43.649	44.15	44.268	43.815	42.745	41.122	39.21	37.879	37.84	38.828	40.831	43.694	47.137	50.771	54.223	57.238	59.602	61.085	61.496	60.833	59.209	56.743	53.673	50.321	47.025	44.048	43.2	41.526	40.509	40.103	40.259	40.951	42.176	43.935	46.164	48.626	50.988	52.926	54.114	54.309	53.454	51.726	49.404	46.786	44.214	41.937	40.007	38.305	36.729	35.255	33.847	32.551	31.577	31.167	31.499	32.604	34.383	36.64	39.082	41.417	43.417	44.934	45.849	46.136	45.804	44.931	43.714	42.419	41.292	40.43	39.709	38.811	37.332	35.078	32.214	29.231	26.842	25.765	26.511	29.094	32.991	37.405	41.48	44.487	45.929	45.671	43.897	41.043	37.706	34.576	32.312	31.378	31.952	33.895	36.717	39.734	42.294	43.915	44.419	43.896	42.668	41.148	39.69	38.508	37.645	37.002	36.426	35.902	35.522	35.416	35.709	36.423	37.439	38.52	39.399	39.929	40.073	39.882	39.44	38.802	37.957	36.834	35.433	33.816	32.061	30.304	28.712	27.448	26.629	26.341	26.617	27.396	28.515	29.733	30.756	31.248	30.963	29.874	28.121	25.953	23.764	21.975	20.955	20.92	21.891	23.671	25.861	27.977	29.583	30.422	30.446	29.832	28.894	27.89	26.933	26.013	25.03	23.876	22.482	20.902	19.286	17.827	16.706	16.044	15.882	16.164	16.876	18.01	19.452	20.998	22.392	23.419	24.364	24.386	24.023	23.536	23.185	23.13	23.382	23.834	24.307	24.696	24.956	25.106	25.23	25.417	25.712	26.06	26.337	26.404	26.126	25.413	24.282	22.886	21.43	20.183	19.405	19.17	19.306	19.475	19.369	18.854	17.955	16.901	16.1	15.918	16.495	17.734	19.333	20.863	21.982	22.546	22.559	22.195	21.731	21.454	21.542	21.996	22.704	23.469	24.071	24.383	24.467	24.417	24.294	24.205	24.159	23.961	23.384	22.352	21.032	19.698	18.628	18.127	18.39	19.352	20.75	22.277	23.648	24.692	25.418	25.896	26.222	26.462	26.649	26.799	26.87	26.828	26.672	26.4	25.975	25.37	24.562	23.473	22.164	20.9	19.907	19.308	19.165	19.486	20.117	20.744	21.119	21.21	21.1	20.906	20.803	20.942	21.292	21.749	22.185	22.459	22.468	22.192	21.715	21.144	20.551	19.992	19.491	19.027	18.573	18.07	17.381	16.43	15.352	14.382	13.212	12.98	13.3	14.268	15.71	17.336	18.919	20.32	21.481	23.954	25.085	26.22	27.214	27.829	27.78	26.887	25.214	23.014	20.624	18.374	16.571	15.399	14.882	14.982	15.614	16.64	17.817	18.974	20.012	20.785	21.2	21.333	21.321	21.173	20.788	20.076	18.997	17.515	15.679	13.689	11.794	10.172	8.9119	7.9928	7.2735	6.6203	6.0007	5.4747	5.1494	5.1813	5.6957	6.6794	8.0015	9.4588	10.821	11.866	12.507	12.838	12.993	13.043	13.094	13.207	13.275	13.009	12.154	10.632	8.5246	6.1339	3.9756	2.6517	2.6269	4.066	6.7605	10.091	13.22	15.332	15.885	14.725	12.101	8.599	4.9406	1.7876	-0.40263	-1.4525	-1.4504	-0.67219	0.55357	1.8932	3.0279	3.7668	4.0854	4.1137	4.0045	3.9469	4.2164	5.087	6.7028	9.0501	11.986	15.185	18.236	20.815	22.743	24.014	24.8	25.405	26.104	26.987	27.978	28.923	29.645	30.001	29.916	29.386	28.429	27.119	25.603	24.067	22.736	21.924	21.929	22.919	24.814	27.349	30.177	32.918	35.176	36.668	37.29	37.129	36.47	35.698	35.155	35.076	35.499	36.288	37.163	37.77	37.888	37.491	36.688	35.653	34.561	33.543	32.615	31.788	31.054	30.42	29.955	29.79	30.114	31.045	32.576	34.665	37.233	40.623	43.413	45.838	47.663	48.75	49.12	48.839	47.98	46.566	44.586	42.017	38.805	34.965	30.672	26.22	21.943	18.213	15.444	13.946	13.98	15.713	19.109	23.896	29.623	35.72	41.544	46.448	49.97	51.993	52.678	52.31	51.234	49.766	48.047	46.058	43.68	40.765	37.292	33.391	29.363	25.556	22.286	19.855	18.523	18.44	19.656	22.147	25.756	30.143	34.871	39.472	43.49	46.621	48.805	50.191	50.871	50.849	50.138	48.798	46.847	44.327	41.466	38.562	35.869	33.526	31.578	30.027	28.812	27.901	27.35	27.24	27.689	28.832	30.719	33.221	36.057	38.862	41.193	42.724	43.343	43.153	42.377	41.316	40.288	39.375	38.354	36.971	35.161	32.964	30.448	27.866	25.571	23.799	22.62	22.021	21.965	22.351	23.05	24.034	25.307	26.844	28.648	30.776	33.206	35.587	37.204	38.275	38.632	38.18	36.949	35.139	32.981	30.683	28.502	26.609	25.031	23.768	22.801	22.029	21.319	20.709	20.314	20.192	20.335	20.767	21.484	22.266	22.83	23.062	23.039	22.929	22.928	23.231	23.902	24.82	25.775	26.504	26.785	26.51	25.73	24.566	23.106	21.527	20.099	19.134	18.884	19.463	20.702	22.079	23.013	23.109	22.254	20.669	18.913	17.701	17.478	18.183	19.433	20.698	21.476	21.422	20.5	18.924	16.964	14.906	12.998	11.462	10.49	10.266	10.903	12.313	14.234	16.313	18.218	19.732	20.809	21.556	22.106	22.525	22.798	22.777	22.206	20.91	19.053	17.035	15.303	14.28	14.258	15.235	16.877	18.683	20.21	21.18	21.588	21.689	21.828	22.233	22.925	23.758	24.455	24.661	24.159	22.952	21.241	19.293	17.384	15.731	14.456	13.592	13.094	12.871	12.821	12.91	13.178	13.604	14.081	14.506	14.844	15.079	15.18	15.15	15.071	15.074	15.284	15.753	16.444	17.159	17.657	17.776	17.373	16.44	15.199	14.009	13.216	13.054	13.578	14.656	16.032	17.405	18.505	19.12	19.09	18.421	17.269	15.824	14.384	13.369	13.155	14.519	15.987	17.763	19.294	20.144	20.115	19.31	18.077	16.863	16.044	15.752	15.77	15.726	15.318	14.427	13.15	11.812	10.8	10.396	10.661	11.421	12.365	13.111	13.413	13.318	13.018	12.721	12.653	13.003	13.819	14.944	16.121	17.124	17.752	17.845	17.327	16.278	14.863	13.332	11.964	10.887	10.093	9.5066	9.0432	8.6337	8.2948	8.171	8.4287	9.1934	10.493	12.243	14.229	16.127	17.691	18.814	19.352	19.215	18.51	17.459	16.218	14.865	13.466	12.043	10.528	8.8005	6.8847	4.933	3.1846	1.9785	1.5684	1.9737	3.0102	4.3915	5.7892	6.9267	7.7107	8.2183	8.6027	9.05	9.6758	10.449	11.168	11.62	11.73	11.416	10.558	9.1927	7.5479	5.8276	4.1002	2.4194	0.8978	-0.39331	-1.4285	-2.1396	-2.411	-2.208	-1.5774	-0.61782	0.48233	1.4692	2.1834	2.6421	2.9321	3.1323	3.3066	3.4568	3.5427	3.5513	3.494	3.3478	3.1194	2.9454	2.9408	2.4194	2.4612	2.5003	2.7056	3.0717	3.5328	4.0698	4.6358	5.0903	6.6299	6.8769	7.017	7.0597	7.0145	6.8448	6.4711	5.9224	5.2542	4.472	3.5975	2.7281	1.9752	1.4226	1.2207	1.5616	2.509	3.9064	5.5536	7.1973	8.4385	8.9263	8.6023	7.647	6.2136	4.4296	2.5196	0.71937	-0.86557	-2.1851	-3.1736	-3.7586	-3.958	-3.7925	-3.2801	-2.4833	-1.438	-0.13591	1.4323	3.228	5.1953	7.2038	9.0612	10.582	11.659	12.281	12.466	12.316	11.978	11.421	10.431	8.9145	6.9842	4.8814	2.9264	1.5426	1.1249	1.8106	3.3622	5.3527	7.3667	9.0586	10.319	11.277	12.067	12.703	13.122	13.202	12.807	11.91	10.697	9.5246	8.7551	8.6437	9.2488	10.414	11.815	13.119	14.086	14.511	14.394	13.992	13.613	13.467	13.681	14.317	15.355	16.683	18.121	19.578	21.036	22.507	24.042	25.657	27.252	28.691	29.858	30.671	31.081	31.122	30.931	30.65	30.314	29.801	28.923	27.486	25.402	22.832	20.115	17.662	15.87	15.021	15.158	16.099	17.591	19.467	21.603	23.838	25.977	27.779	28.969	29.367	29.023	28.176	27.244	26.698	26.846	27.665	28.814	29.836	30.347	30.144	29.24	27.892	26.445	25.139	24.122	23.402	22.788	22.068	21.134	19.973	18.64	17.231	15.942	15.007	15.281	15.236	15.503	15.984	16.578	17.311	18.244	19.386	20.699	22.101	23.443	24.506	25.148	25.363	25.256	24.938	24.531	24.224	24.157	24.388	24.951	25.746	26.514	26.997	27.038	26.571	25.621	24.332	22.934	21.623	20.4	19.206	18.111	17.285	16.995	17.53	19.082	21.643	24.964	28.62	32.089	34.9	36.792	37.731	37.826	37.221	36.087	34.599	32.855	30.975	29.071	27.175	25.248	23.293	21.3	19.184	16.899	14.613	12.686	11.405	10.934	11.384	12.707	14.645	16.883	19.131	21.173	22.889	24.289	25.45	26.416	27.215	27.88	28.421	28.714	28.578	27.872	26.494	24.462	21.992	19.382	16.869	14.726	13.252	12.583	12.652	13.4	14.895	17.129	19.856	22.797	25.728	28.373	30.389	31.568	31.852	31.216	29.733	27.611	25.068	22.247	19.281	16.322	13.435	10.646	8.0309	5.7859	4.2595	3.9164	5.1533	8.0371	11.442	15.033	18.729	21.83	23.707	25.345	24.577	22.924	20.937	19.089	17.597	16.439	15.529	14.742	13.917	12.947	11.85	10.672	9.377	7.9658	6.5365	5.1495	3.8744	2.9079	2.455	2.5344	3.0645	4.0815	5.6269	7.5666	9.6651	11.751	13.691	15.287	16.34	16.835	16.905	16.716	16.46	16.245	16.021	15.644	14.976	13.948	12.598	11.122	9.8599	9.1794	9.3706	10.609	12.854	15.804	19.027	22.102	24.606	26.178	26.767	26.61	25.983	25.082	24.085	23.122	22.207	21.241	20.21	19.211	18.336	17.652	17.145	16.6	15.723	14.401	12.749	11.138	10.11	10.215	11.81	14.853	18.9	23.23	27.031	29.625	30.727	30.425	29.008	26.897	24.594	22.447	20.532	18.736	16.947	15.09	13.138	11.143	9.3246	7.9758	7.3225	7.5359	8.6394	10.447	12.697	15.173	17.746	20.363	23.064	25.96	29.074	32.227	35.07	37.195	38.291	38.257	37.253	35.576	33.54	31.443	29.512	27.803	26.224	24.676	23.154	21.69	20.31	19.093	18.205	17.826	18.131	19.235	21.077	23.394	25.785	27.791	28.977	29.047	28.027	26.271	24.3	22.642	21.734	21.788	22.738	24.337	26.253	28.148	29.798	31.201	32.522	33.903	35.388	36.948	38.461	40.478	41.204	41.236	40.562	39.254	37.482	35.448	33.308	31.21	29.27	27.554	26.079	24.898	24.159	24.02	24.543	25.706	27.403	29.468	31.786	34.401	37.424	40.909	44.826	49.027	53.162	56.693	59.152	60.33	60.251	59.056	56.939	54.126	50.746	46.879	42.676	38.384	34.335	30.87	28.228	26.423	25.214	24.321	23.54	22.814	22.232	22.026	22.446	23.633	25.671	28.559	32.18	36.366	41.023	46.065	51.178	55.83	59.504	61.796	62.333	60.91	57.709	53.238	48.152	43.12	38.694	35.194	32.67	30.988	29.926	29.224	28.694	28.322	28.19	28.339	28.775	29.488	30.429	31.577	32.97	34.55	36.124	37.513	38.595	39.239	39.329	38.941	38.394	37.953	37.61	37.306	36.826	36.958	37.091	37.377	38.038	39.142	40.601	42.363	44.371	46.378	48.059	49.227	49.767	49.46	48.12	45.73	42.418	38.493	34.436	30.745	27.776	25.707	24.518	24.01	23.851	23.759	23.634	23.528	23.614	24.156	25.333	27.068	29.133	31.264	33.128	34.444	35.2	35.676	36.165	36.757	37.396	37.96	38.189	37.798	36.752	35.274	33.68	32.25	31.093	29.999	28.501	26.137	22.67	18.199	13.238	8.7031	5.6563	4.9804	7.1354	12.01	18.857	26.562	33.975	40.12	44.333	46.391	46.538	45.223	42.836	39.674	36.031	32.173	28.292	24.6	21.34	18.672	16.641	15.19	14.222	13.66	13.537	14.045	15.426	17.82	21.213	25.473	30.373	35.579	40.777	45.652	49.873	53.145	55.217	55.853	54.946	52.618	49.224	45.197	40.891	36.568	32.44	28.583	24.955	21.528	18.356	15.55	13.3	11.886	11.588	12.579	14.945	18.62	23.315	28.573	33.938	39.075	43.71	47.596	50.545	52.354	52.865	52.091	50.253	47.725	44.968	42.454	40.463	38.925	37.518	35.944	34.089	32.832	30.903	29.464	28.816	29.045	30.012	31.377	32.736	33.795	34.511	35.008	35.472	36.07	36.932	38.059	39.26	40.284	40.921	40.997	40.444	39.325	37.741	35.77	33.559	31.337	29.311	27.604	26.307	25.553	25.379	25.616	26.058	26.576	27.145	27.812	28.729	30.075	31.902	34.168	36.701	39.165	41.151	42.337	42.568	41.82	40.207	37.997	35.522	33.111	31.031	29.466	28.391	27.579	26.849	26.097	25.248	24.334	23.608	23.394	23.802	24.725	25.92	27.126	28.08	28.646	28.885	28.975	29.107	29.459	30.089	30.884	31.63	32.191	32.495	32.48	32.189	31.679	30.971	30.052	28.943	27.602	25.902	23.855	21.697	19.702	18.062	16.997	16.738	17.283	18.324	19.512	20.494	21.889	23.185	24.244	25.039	25.524	25.508	24.744	23.256	21.292	19.012	16.5	13.985	11.716	9.7892	8.2432	7.1903	6.7568	6.9992	7.9187	9.3735	11.102	12.842	14.473	15.979	17.387	18.756	20.113	21.392	22.457	23.308	24.039	24.772	25.661	26.743	27.684	27.785	26.352	23.052	17.929	11.411	4.3909	-2.0069	-6.8733	-9.7699	-10.63	-9.6977	-7.4197	-4.2637	-0.66866	2.9524	6.2184	8.888	10.93	12.51	13.927	15.556	17.669	20.218	22.817	24.838	25.569	24.52	21.627	17.185	11.752	6.036	0.82669	-3.2317	-5.8551	-7.07	-7.0692	-6.174	-4.8615	-3.5472	-2.4206	-1.4548	-0.40906	1.1095	3.4628	6.808	11.016	15.733	20.409	24.409	27.185	28.454	28.189	26.517	23.759	20.327	16.632	13.08	10.013	7.64	6.0261	5.1698	5.0014	5.322	5.8469	6.3589	6.8292	7.2789	7.7203	8.2326	8.874	9.6387	10.478	11.357	12.27	13.254	14.402	15.788	17.311	18.721	19.764	20.31	20.329	19.946	19.468	19.233	19.465	20.208	21.325	22.518	23.453	23.929	23.937	23.597	23.102	22.755	22.858	24.326	25.49	26.887	28.097	28.605	27.934	25.815	22.287	17.745	12.894	8.4825	5.0554	2.8244	1.681	1.1505	0.56631	-0.6314	-2.7046	-5.5902	-8.9255	-12.179	-14.836	-16.598	-17.349	-17.115	-16.076	-14.584	-13.017	-11.611	-10.547	-10.002	-10.038	-10.548	-11.351	-12.268	-13.124	-13.8	-14.268	-14.522	-14.53	-14.28	-13.786	-13.002	-11.858	-10.385	-8.6829	-6.8356	-4.9361	-3.0846	-1.2659	0.58252	2.4147	4.0793	5.4258	6.3142	6.5094	5.7819	4.1682	1.9313	-0.69202	-3.5078	-6.3044	-8.9508	-11.512	-14.168	-17.052	-20.198	-23.557	-26.945	-30.119	-32.912	-35.252	-37.062	-38.27	-38.907	-39.078	-38.945	-38.723	-38.63	-38.771	-39.219	-40.036	-41.155	-42.394	-43.647	-44.921	-46.057	-46.545	-45.785	-43.344	-38.959	-32.692	-25.167	-17.424	-10.539	-5.2973	-2.0884	-0.80232	-0.89676	-1.7654	-3.0561	-4.6	-6.3245	-8.2576	-10.442	-12.803	-15.131	-17.145	-18.573	-19.183	-18.863	-17.456	-14.665	-10.3	-4.5706	1.9838	8.7442	14.991	19.831	22.553	22.934	21.122	17.471	12.517	6.9593	1.3788	-3.8336	-8.3012	-11.678	-13.821	-14.749	-14.394	-12.726	-9.8912	-6.2033	-1.969	2.509	6.9624	11.156	14.834	17.718	19.659	20.611	20.46	19.061	16.547	13.319	9.6202	5.4596	0.82701	-4.3168	-10.177	-16.864	-24.095	-31.42	-38.425	-44.617	-49.423	-52.546	-54.092	-54.231	-52.982	-50.464	-46.974	-42.777	-38.053	-32.948	-27.608	-22.15	-16.703	-11.335	-5.9926	-0.68976	4.3459	8.9008	12.86	15.999	17.909	18.254	16.971	14.148	10.038	5.2009	0.31959	-4.2507	-8.4224	-12.091	-15.231	-18.091	-20.851	-23.224	-24.849	-25.691	-25.98	-25.947	-25.763	-25.52	-25.105	-24.246	-22.744	-20.59	-18.027	-15.603	-13.886	-12.976	-12.972	-12.629	-11.133	-7.9651	-3.046	3.3041	10.451	17.632	24.134	29.381	32.959	34.661	34.465	32.444	28.871	24.268	19.257	14.423	10.282	7.1742	5.1384	3.9266	3.2535	2.8672	2.5146	2.086	1.7881	1.9441	2.6942	4.0532	6.048	8.6761	11.852	15.511	19.757	24.732	30.476	36.892	43.682	50.356	56.312	60.94	63.618	63.786	61.137	55.673	47.723	37.985	27.493	17.366	8.5945	2.0668	-1.5433	-2.0312	0.38185	5.3033	12.171	20.042	27.757	34.386	39.36	42.395	43.52	43.127	41.735	39.663	37.011	33.713	29.592	24.54	18.769	12.741	6.9246	1.6671	-2.8931	-6.8612	-10.462	-13.843	-16.833	-19.671	-22.069	-23.351	-23.09	-21.523	-19.138	-16.324	-13.614	-11.71	-10.983	-11.327	-12.373	-13.619	-14.542	-14.82	-14.388	-13.246	-11.578	-9.9478	-8.9946	-8.9975	-9.939	-11.825	-14.542	-17.745	-21.145	-24.676	-28.209	-31.568	-34.86	-38.224	-41.332	-43.676	-45.083	-45.481	-44.447	-41.59	-37.109	-31.541	-25.372	-19.13	-13.455	-8.7626	-5.0844	-2.2547	0.068995	2.3827	4.979	7.7162	10.372	12.849	14.953	16.398	17.095	17.122	16.541	15.491	14.244	12.858	11.12	8.9992	6.7162	4.2741	1.5117	-1.3004	-3.4666	-4.577	-4.5829	-3.3383	-0.70057	3.0805	7.5159	12.189	16.598	20.071	22.154	22.714	21.685	19.116	15.501	11.598	8.0049	5.0806	3.0483	1.8946	1.3494	1.0946	0.75158	-0.14344	-1.6622	-3.2645	-4.4004	-5.0437	-5.4331	-5.8171	-6.7727	-9.0914	-11.709	-16.006	-19.74	-21.772	-21.211	-17.838	-12.506	-6.6299	-1.4726	1.8426	2.4017	0.096512	-4.3798	-10.089	-16.247	-22.158	-27.086	-30.38	-31.715	-31.03	-28.774	-25.808	-22.898	-20.64	-19.537	-19.624	-20.111	-19.935	-18.678	-15.811	-13.543	-11.433	-9.9666	-9.9027	-11.596	-14.621	-18.27	-22.081	-25.816	-29.362	-32.589	-35.206	-37.125	-38.482	-39.372	-39.608	-39.103	-38.171	-36.912	-34.884	-31.719	-27.604	-22.778	-17.418	-12.007	-7.2989	-3.5083	-0.38761	2.1328	3.9537	5.3776	6.6882	7.4893	7.258	6.2106	5.0846	4.5725	5.2566	7.5254	11.341	16.214	21.391	26.033	29.564	32.102	34.191	36.236	38.463	41.244	44.867	49.139	53.662	58.229	62.492	65.746	67.516	67.852	66.782	64.229	60.557	56.462	52.174	47.334	41.719	35.429	28.533	21.185	13.906	7.4388	2.4442	-0.69016	-1.971	-1.8749	-1.0378	0.070406	1.0234	1.447	1.3771	1.2574	1.4077	1.8651	2.7205	4.0104	5.401	6.5245	7.4459	8.3455	9.1099	9.6897	10.352	11.139	11.496	10.842	9.1338	6.5379	3.2279	-0.34855	-3.5079	-5.7389	-6.8619	-6.9316	-6.2735	-5.3646	-4.4953	-3.7631	-3.2789	-3.0895	-2.9807	-2.7331	-2.3361	-1.7263	-0.71175	0.62493	1.9039	2.9123	3.5955	4.562	3.6418	1.9465	-0.04318	-2.0588	-4.0325	-5.663	-6.5897	-6.9539	-7.1966	-7.7053	-8.8509	-10.934	-13.957	-17.577	-21.369	-24.86	-27.6	-29.368	-30.218	-30.257	-29.548	-28.32	-26.927	-25.59	-24.518	-24.13	-24.769	-26.272	-28.397	-31.239	-34.568	-37.957	-41.196	-44.383	-47.476	-50.234	-52.641	-54.935	-57.237	-59.404	-61.28	-62.799	-63.814	-64.365	-64.788	-65.533	-66.806	-68.71	-70.938	-72.9	-74.142	-74.438	-73.651	-71.986	-69.873	-67.703	-65.437	-62.907	-60.173	-57.427	-54.631	-51.742	-49.075	-46.82	-44.66	-42.417	-40.179	-37.963	-35.534	-32.811	-29.706	-26.085	-21.775	-16.797	-11.42	-5.9074	-0.56177	4.2547	8.1593	11.308	14.255	16.891	19.069	20.617	21.36	21.352	20.762	19.806	18.856	18.224	17.918	17.54	16.669	15.143	13.089	10.86	8.8956	7.6844	7.5347	8.4667	10.219	12.4	14.768	17.277	19.913	22.516	24.816	26.573	27.548	27.556	26.585	24.854	22.712	20.568	18.806	17.635	17.066	16.942	17.09	17.301	17.267	16.729	15.631	14.159	12.551	11.046	9.8371	9.0439	8.7201	8.8435	9.2571	9.7633	10.237	10.536	10.375	9.5147	7.8824	5.5827	2.7865	-0.30557	-3.4932	-6.6508	-9.766	-12.831	-15.784	-18.556	-21.046	-23.032	-24.335	-24.956	-25.064	-24.836	-24.409	-23.912	-23.484	-23.219	-23.119	-23.15	-23.229	-23.175	-22.908	-22.323	-21.259	-19.716	-17.873	-15.997	-14.323	-13.039	-12.228	-11.815	-11.64	-11.53	-11.417	-11.397	-11.692	-12.492	-13.812	-15.495	-17.241	-18.762	-19.982	-21.016	-22.164	-23.687	-25.756	-28.291	-30.96	-33.328	-34.955	-35.57	-35.195	-34.062	-32.519	-31.021	-30.065	-29.948	-30.658	-30.896	-32.605	-34.569	-36.69	-39.027	-41.562	-44.005	-45.959	-46.879	-46.227	-43.68	-39.442	-34.117	-28.472	-23.167	-18.656	-15.143	-12.657	-11.21	-10.844	-11.575	-13.395	-16.216	-19.762	-23.435	-26.694	-29.304	-31.197	-32.321	-32.736	-32.599	-32.068	-31.221	-30.247	-29.436	-29.124	-29.542	-30.672	-32.137	-33.222	-33.248	-31.823	-28.9	-24.867	-20.559	-16.964	-14.804	-14.47	-15.931	-18.716	-22.083	-25.36	-28.092	-30.001	-30.977	-31.126	-30.664	-29.626	-27.893	-25.391	-22.133	-18.15	-13.543	-8.6136	-3.7885	0.51226	3.8792	5.8961	6.2166	4.6197	1.0022	-4.5097	-11.424	-19.018	-26.578	-31.964	-35.995	-38.556	-39.742	-39.647	-38.399	-36.229	-33.422	-30.256	-27.068	-24.23	-21.968	-20.339	-19.239	-18.314	-17.104	-15.515	-13.974	-13.098	-13.384	-15.107	-18.175	-21.946	-25.377	-27.614	-28.314	-27.631	-26.067	-24.215	-22.405	-20.53	-18.241	-15.236	-11.419	-7.0024	-2.5651	1.1045	3.3623	3.8791	2.6237	-0.21032	-4.2908	-9.2543	-14.713	-20.201	-25.218	-29.373	-32.373	-34.004	-34.314	-33.786	-33.13	-32.899	-33.361	-34.466	-35.777	-36.606	-36.316	-34.597	-31.531	-27.586	-23.435	-19.717	-16.845	-15.014	-14.349	-14.93	-16.717	-19.626	-23.449	-27.786	-32.118	-35.962	-38.954	-40.887	-41.786	-41.787	-40.925	-39.073	-36.097	-32.01	-26.928	-21.098	-14.957	-9.0455	-3.8201	0.4474	3.6982	6.0833	7.8749	9.2396	10.132	10.378	9.7351	7.9669	4.9682	0.90159	-3.8457	-8.8272	-13.663	-18.013	-21.596	-24.218	-25.694	-25.868	-24.744	-22.55	-19.638	-16.483	-13.702	-11.894	-11.321	-11.846	-11.903	-13.323	-14.43	-14.83	-14.437	-13.473	-12.377	-11.682	-11.808	-12.887	-14.834	-17.469	-20.543	-23.715	-26.676	-29.212	-31.13	-32.227	-32.387	-31.652	-30.147	-28.132	-25.987	-24.01	-22.275	-20.782	-19.611	-18.802	-18.273	-17.986	-18.04	-18.523	-19.392	-20.583	-22.049	-23.662	-25.238	-26.589	-27.56	-28.115	-28.44	-28.899	-29.756	-31.053	-32.667	-34.295	-35.49	-35.902	-35.473	-34.386	-32.971	-31.684	-30.918	-30.754	-30.995	-31.497	-32.205	-32.935	-33.464	-33.779	-34.066	-34.471	-35.153	-36.364	-38.251	-40.756	-43.612	-46.386	-48.536	-49.583	-49.275	-47.566	-44.518	-40.31	-35.274	-29.846	-24.502	-19.832	-16.361	-14.695	-14.696	-15.923	-18.108	-20.854	-23.822	-26.695	-29.196	-31.2	-32.612	-33.359	-33.518	-33.274	-32.8	-32.136	-31.213	-29.857	-27.866	-25.212	-22.155	-19.055	-16.152	-13.687	-11.853	-10.579	-9.5638	-8.6775	-8.1096	-8.0778	-8.6985	-10.061	-12.196	-14.963	-18.055	-21.134	-23.819	-25.64	-26.223	-25.417	-23.269	-20.055	-16.368	-12.953	-10.422	-9.0922	-9.033	-10.07	-11.883	-14.194	-16.752	-19.277	-21.603	-23.784	-25.957	-28.215	-30.63	-33.309	-36.225	-39.062	-41.326	-42.636	-42.791	-41.787	-39.895	-37.588	-35.326	-33.487	-32.364	-32.026	-32.348	-33.078	-33.951	-34.719	-35.082	-34.815	-33.906	-32.514	-30.872	-29.287	-27.984	-27.021	-26.39	-26.075	-25.928	-25.732	-25.349	-24.755	-23.945	-22.874	-21.542	-20.084	-18.689	-17.514	-16.752	-16.533	-16.856	-17.707	-19.014	-20.604	-22.278	-23.947	-25.608	-27.271	-28.877	-30.4	-31.871	-33.302	-34.692	-36.061	-37.353	-38.378	-38.954	-38.887	-37.965	-36.102	-33.512	-30.612	-27.779	-25.247	-21.863	-20.209	-18.944	-17.893	-16.889	-15.765	-14.374	-12.672	-10.647	-8.3385	-5.9591	-3.9452	-2.7682	-2.6771	-3.6911	-5.5739	-7.8076	-9.7108	-10.76	-10.736	-9.7461	-8.266	-6.9844	-6.4646	-6.8815	-8.1226	-9.9302	-11.87	-13.397	-14.131	-14.017	-13.157	-11.632	-9.5182	-6.9151	-3.9435	-0.81423	2.1703	4.6914	6.4841	7.3661	7.2928	6.5085	5.516	4.8281	4.8313	5.7722	7.6253	10.047	12.585	14.797	16.222	16.52	15.704	14.105	12.041	9.7548	7.6448	6.0955	5.1436	4.5432	4.0353	3.3744	2.2693	0.50179	-1.9461	-4.943	-8.2706	-11.616	-14.63	-17.046	-18.725	-19.186	-17.614	-15.685	-13.645	-11.75	-10.278	-9.3606	-8.9608	-8.9652	-9.1564	-9.2158	-8.8979	-8.1223	-6.8624	-5.1501	-3.2491	-1.6523	-0.69991	-0.46841	-1.0167	-2.4232	-4.5346	-6.9076	-9.1341	-10.926	-12.052	-12.398	-12.058	-11.279	-10.31	-9.404	-8.8021	-8.5807	-8.6902	-9.1057	-9.8662	-10.967	-12.337	-13.881	-15.436	-16.795	-17.808	-18.381	-18.453	-18.041	-17.361	-16.654	-15.998	-15.416	-15.023	-14.911	-14.934	-14.819	-14.281	-13.041	-10.914	-7.9692	-4.5737	-1.2648	1.422	3.0178	3.3153	2.4491	0.75208	-1.4757	-3.9755	-6.4828	-8.8026	-10.807	-12.385	-13.448	-13.963	-13.962	-13.514	-12.79	-12.042	-11.448	-11.038	-10.847	-11.011	-11.593	-12.494	-13.571	-14.623	-15.405	-15.699	-15.485	-14.963	-14.456	-14.353	-14.975	-16.375	-18.314	-20.446	-22.438	-23.925	-24.631	-24.491	-23.592	-22.088	-20.174	-18.103	-16.129	-14.443	-13.222	-12.535	-12.189	-11.845	-11.272	-10.422	-9.3213	-8.1181	-5.7633	-5.3136	-5.7023	-7.0387	-9.3487	-12.525	-16.301	-20.318	-24.091	-27.041	-28.681	-28.832	-27.568	-25.137	-21.995	-18.673	-15.613	-13.067	-11.14	-9.9276	-9.4053	-9.5135	-10.221	-11.31	-12.322	-12.8	-12.549	-11.573	-10.027	-8.3288	-7.0832	-6.7991	-7.6214	-9.4023	-11.829	-14.411	-16.614	-18.01	-18.281	-17.251	-15.033	-11.992	-8.5411	-5.1126	-2.1331	0.026014	1.1413	1.129	-0.010473	-2.1222	-4.8575	-7.8819	-10.868	-13.392	-15.102	-16.029	-16.518	-16.835	-17.107	-17.449	-17.877	-18.131	-17.787	-16.605	-14.521	-11.5	-7.6164	-3.0203	2.1716	7.754	13.27	18.097	21.616	23.23	22.483	19.271	13.938	7.1896	-0.053175	-6.7281	-12.052	-15.751	-17.827	-18.432	-18.035	-17.342	-16.769	-16.27	-16.365	-16.935	-17.949	-19.071	-19.857	-20.131	-19.854	-18.804	-16.692	-13.467	-9.32	-4.5612	0.33411	4.7544	8.1099	10.046	10.436	9.444	7.514	5.0507	2.2573	-0.74807	-3.8774	-7.0506	-10.101	-12.74	-14.73	-16.071	-16.913	-17.469	-18.056	-19.016	-20.328	-21.56	-22.329	-22.513	-22.071	-21.006	-19.52	-17.954	-16.563	-15.477	-14.758	-14.395	-14.224	-13.981	-13.409	-12.236	-10.28	-7.6893	-4.9311	-2.5967	-1.2455	-1.2824	-2.8354	-5.7547	-9.7201	-14.283	-18.91	-23.126	-26.639	-29.223	-30.556	-30.361	-28.655	-25.674	-21.708	-17.188	-12.706	-8.8567	-6.0334	-4.417	-3.9899	-4.52	-5.6806	-7.2195	-8.9364	-10.579	-11.888	-12.731	-13.062	-12.883	-12.348	-11.808	-11.682	-12.306	-13.835	-16.087	-18.532	-20.568	-21.734	-21.755	-20.596	-18.635	-16.542	-14.909	-14.009	-13.819	-14.07	-14.314	-14.088	-13.161	-11.546	-9.4274	-7.1363	-5.0411	-3.359	-2.1357	-1.4779	-1.6228	-2.824	-5.2662	-9.0441	-14.057	-19.896	-25.924	-31.42	-35.718	-38.354	-39.248	-38.653	-36.916	-34.388	-31.495	-28.622	-25.963	-23.56	-19.969	-18.044	-16.271	-14.493	-12.564	-10.41	-8.0867	-5.8722	-4.1336	-3.1586	-3.1608	-4.1795	-5.9874	-8.0699	-9.8786	-11.139	-11.898	-12.495	-13.489	-15.395	-18.376	-22.21	-26.42	-30.318	-33.134	-34.392	-34.121	-32.627	-30.228	-27.27	-24.146	-21.163	-18.447	-16.032	-14.007	-12.403	-11.208	-10.405	-9.9046	-9.6169	-9.5438	-9.7684	-10.303	-11.069	-11.99	-13.004	-13.994	-14.87	-15.615	-16.187	-16.494	-16.562	-16.509	-16.29	-15.811	-15.217	-14.777	-14.54	-14.382	-14.285	-14.314	-14.39	-14.36	-14.23	-14.107	-14.088	-14.279	-14.802	-15.616	-16.572	-17.538	-18.402	-19.052	-19.455	-19.728	-20.028	-20.455	-21.006	-21.511	-21.662	-21.252	-20.357	-19.111	-17.563	-15.936	-14.623	-13.771	-13.139	-12.538	-12.018	-11.596	-11.175	-10.753	-10.483	-10.422	-10.567	-11.049	-11.958	-13.216	-14.695	-16.256	-17.584	-18.215	-17.804	-16.29	-13.873	-10.984	-8.1432	-5.7297	-3.9392	-2.9046	-2.5415	-2.4484	-2.2658	-2.0925	-2.1823	-2.5363	-3.1196	-4.0901	-5.5429	-7.2748	-9.0511	-10.87	-12.692	-14.284	-15.469	-16.151	-16.137	-15.309	-14.458	-13.637	-12.666	-11.913	-11.493	-11.174	-10.638	-9.6196	-7.8177	-5.1267	-1.9148	1.2125	3.8321	5.6275	6.2392	5.6058	4.159	2.3588	0.28965	-2.0886	-4.6925	-7.4564	-10.434	-13.082	-16.022	-18.696	-20.875	-22.333	-22.985	-22.844	-21.859	-20.048	-17.661	-15.06	-12.532	-10.308	-8.6078	-7.437	-6.6072	-6.0307	-5.7681	-5.7463	-5.8689	-6.2906	-7.1761	-8.3496	-9.4457	-10.308	-10.962	-11.36	-11.447	-11.363	-11.335	-11.451	-11.649	-11.826	-11.747	-11.176	-10.033	-8.3414	-6.2012	-3.8608	-1.6984	-0.046841	0.93765	1.2515	1.0429	0.59137	0.16625	-0.1466	-0.30999	-0.30114	-0.26146	-0.55083	-1.4109	-2.8288	-4.8008	-7.391	-10.392	-13.27	-15.44	-16.472	-16.128	-14.437	-11.841	-9.0221	-6.593	-4.9617	-4.249	-4.2072	-4.3767	-4.4215	-4.2621	-4.0007	-3.8306	-3.9586	-4.4216	-5.094	-5.8084	-6.422	-6.8067	-6.9444	-7.0343	-7.3142	-7.8052	-8.4347	-9.2106	-10.05	-10.653	-10.644	-9.7747	-7.931	-5.1639	-1.7819	1.6776	4.6699	6.7873	7.774	7.599	6.5206	4.8721	2.863	0.65658	-1.5841	-3.7376	-5.6863	-7.3362	-8.6379	-9.5799	-10.205	-10.55	-10.652	-10.547	-10.15	-9.2718	-7.8637	-6.0877	-4.1295	-2.1175	-0.20191	1.4623	2.7986	3.7904	4.412	4.6466	4.492	3.9344	2.9551	1.6392	0.20359	-1.2205	-2.6056	-3.8449	-4.8434	-5.6162	-6.2634	-6.8734	-7.5184	-8.2272	-8.8949	-9.3131	-9.3051	-8.8168	-7.9034	-6.7546	-5.8166	-5.5897	-6.306	-7.8529	-8.4383	-10.665	-12.654	-14.08	-14.791	-14.828	-14.38	-13.719	-13.121	-12.681	-12.401	-12.275	-12.229	-12.07	-11.639	-10.937	-10.047	-9.0749	-8.1874	-7.5158	-7.0505	-6.7128	-6.5073	-6.4622	-6.5233	-6.6906	-7.109	-7.8213	-8.6152	-9.2662	-9.7195	-10.016	-10.227	-10.459	-10.839	-11.44	-12.269	-13.331	-14.603	-16.005	-17.493	-19.034	-20.403	-21.25	-21.329	-20.558	-18.999	-16.923	-14.681	-12.469	-10.315	-8.2401	-6.3198	-4.5633	-2.9984	-1.9295	-1.7818	-2.6481	-4.2729	-6.3935	-8.7599	-11.01	-12.831	-14.143	-15.03	-15.576	-15.863	-15.971	-15.942	-15.797	-15.611	-15.484	-15.371	-15.169	-14.854	-14.389	-13.746	-12.966	-12.054	-10.962	-9.7733	-8.7382	-8.0511	-7.7188	-7.8387	-8.6412	-10.093	-11.754	-13.212	-14.301	-14.869	-14.742	-14.011	-12.999	-11.937	-10.978	-10.298	-9.997	-10.008	-10.249	-10.773	-11.578	-12.506	-13.453	-14.401	-15.282	-16.041	-16.622	-16.918	-16.896	-16.734	-16.597	-16.369	-15.903	-15.336	-14.813	-14.138	-13.093	-11.775	-10.376	-8.8699	-7.3108	-6.0359	-5.3525	-5.3878	-6.2752	-8.0288	-9.883	-12.126	-14.378	-16.41	-18.152	-19.492	-20.377	-21.009	-21.574	-21.922	-21.842	-21.355	-20.382	-18.539	-15.577	-11.711	-7.3338	-2.7199	1.8258	5.8482	9.4258	11.591	12.478	11.948	9.9941	6.6996	2.3409	-2.5219	-7.2112	-11.274	-14.513	-16.856	-18.401	-19.387	-19.93	-19.922	-19.255	-17.94	-15.913	-13.151	-9.9715	-6.8311	-3.8564	-0.94159	1.8388	4.2785	6.3012	7.8429	8.6908	8.6136	7.6056	5.8438	3.5535	1.0069	-1.5608	-4.0445	-6.394	-8.4873	-10.232	-11.608	-12.534	-12.901	-12.697	-11.994	-10.825	-9.2631	-7.4323	-5.3167	-2.7566	0.23429	3.3023	6.0443	8.1372	9.1593	8.6461	6.5182	3.2203	-0.58891	-4.2861	-7.3217	-9.4111	-10.682	-11.588	-12.675	-14.461	-17.333	-21.302	-26.001	-30.905	-35.452	-39.042	-41.141	-41.453	-39.867	-36.494	-31.667	-25.843	-19.446	-12.928	-6.9084	-2.0052	1.4414	3.2914	3.49	2.2355	0.10429	-2.2116	-4.228	-5.7172	-6.7108	-7.4757	-8.3369	-9.4776	-10.85	-12.27	-13.393	-13.77	-13.057	-11.207	-8.4096	-4.9697	-1.2718	2.247	5.1823	7.2187	8.1654	8.0074	6.9176	5.1207	2.8275	0.37362	-1.8194	-3.4773	-4.5789	-5.2149	-5.5021	-5.7025	-6.134	-6.9681	-8.1892	-9.6336	-11.053	-12.18	-12.891	-13.282	-13.427	-13.314	-12.93	-12.215	-10.99	-9.0884	-6.566	-3.7515	-1.1436	0.75888	1.6074	1.3561	0.27733	-1.2677	-2.9096	-4.2358	-4.9593	-5.0536	-4.7094	-4.0984	-3.3651	-1.1286	-0.67882	-0.55959	-0.65932	-0.74767	-0.54971	0.17372	1.4355	3.0703	4.8615	6.5545	7.867	8.6605	9.0274	9.1014	8.9449	8.572	7.983	7.1963	6.2742	5.4264	4.9124	4.8521	5.3557	6.5765	8.5492	11.081	13.97	17.148	20.511	23.832	26.823	29.285	31.072	32.071	32.315	31.976	31.281	30.554	30.137	30.193	30.662	31.395	32.202	32.815	33.011	32.72	32.046	31.182	30.439	30.175	30.516	31.37	32.731	34.588	36.697	38.668	40.291	41.5	42.123	41.942	40.94	39.302	37.21	34.832	32.387	30.017	27.755	25.635	23.703	21.929	20.298	18.947	18.025	17.572	17.528	17.753	18.04	18.212	18.286	18.365	18.529	19.037	20.275	22.312	24.731	27.033	28.914	30.03	29.996	28.743	26.61	23.982	21.172	18.552	16.419	14.865	13.895	13.543	13.747	14.319	15.102	16.061	17.143	18.223	19.187	19.959	20.51	20.949	21.342	21.48	21.579	21.491	21.495	20.939	20.06	18.887	17.521	16.049	14.554	13.251	12.394	12.002	11.947	12.177	12.617	13.135	13.718	14.475	15.361	16.197	16.958	17.672	18.179	18.243	17.941	17.498	16.847	15.756	14.163	12.133	9.6942	6.9082	4.0637	1.5777	-0.17588	-0.92942	-0.60657	0.60886	2.3904	4.4713	6.5894	8.477	10	11.097	11.651	11.489	10.487	8.5486	5.6259	1.9716	-1.8323	-5.2172	-7.8334	-9.3831	-9.6075	-8.6409	-7.0043	-5.1723	-3.4453	-2.0545	-1.1628	-0.69346	-0.37861	0.09486	1.0489	2.7327	5.1957	8.1811	11.277	14.004	15.772	16.064	14.647	11.601	7.3147	2.4246	-2.3103	-6.2092	-8.8035	-9.8222	-9.3272	-7.7493	-5.6414	-3.3232	-0.91152	1.5047	3.9205	6.454	9.1479	11.745	13.826	15.024	15.086	13.955	11.858	9.216	6.4156	3.7342	1.4063	-0.47442	-1.9664	-3.1076	-3.8131	-3.8765	-3.0701	-1.2233	1.6792	5.4174	9.5893	13.697	17.185	19.548	20.567	20.373	19.202	17.275	14.875	12.305	9.7526	7.2373	4.7266	2.1757	-0.52728	-3.4853	-6.7254	-10.178	-13.68	-16.871	-19.219	-20.307	-19.962	-18.16	-15.063	-11.043	-6.5767	-2.1074	1.9764	5.3715	7.9142	9.5608	10.322	10.291	9.7554	9.0761	8.4264	7.7821	7.0304	6.0305	6.1953	4.1589	1.5725	-1.2728	-3.9969	-6.2205	-7.7179	-8.5209	-8.8361	-8.8739	-8.7975	-8.7362	-8.6826	-8.4342	-7.7631	-6.5935	-4.9509	-2.9209	-0.70813	1.4318	3.2981	4.713	5.446	5.4289	4.8815	4.0995	3.2778	2.657	2.5245	3.0141	3.9804	5.1338	6.248	7.1433	7.6846	7.875	7.8106	7.6019	7.3913	7.3056	7.3506	7.4294	7.4747	7.4958	7.4847	7.4153	7.2826	7.0258	6.5134	5.6773	4.5302	3.0677	1.3023	-0.54971	-2.1653	-3.4823	-4.622	-5.543	-6.0639	-6.1431	-5.845	-5.1104	-3.8558	-2.1466	-0.11617	2.1474	4.5321	6.9099	9.2027	11.293	12.916	13.76	13.651	12.564	10.524	7.727	4.5144	1.2358	-1.7643	-4.1673	-5.8777	-7.0952	-7.994	-8.6184	-9.1068	-9.6785	-10.278	-10.477	-9.9317	-8.6353	-6.6598	-4.0445	-1.0111	2.0719	4.9481	7.4486	9.3096	10.255	10.06	8.5396	5.5919	1.4528	-3.2833	-8.1663	-12.406	-15.518	-17.312	-17.743	-16.925	-15.181	-12.933	-10.488	-8.1224	-6.1797	-4.8387	-4.04	-3.71	-3.7569	-3.869	-3.7332	-3.3844	-3.0501	-2.7831	-2.5236	-2.4128	-2.6489	-3.1643	-3.7785	-4.4307	-5.0991	-5.6606	-5.9781	-6.0114	-5.7757	-5.3745	-5.0062	-4.8058	-4.7186	-4.6208	-4.4204	-4.0352	-3.4303	-2.7189	-2.1009	-1.7275	-1.7563	-2.4094	-3.7914	-5.8305	-8.4736	-11.664	-15.055	-18.004	-19.963	-20.733	-20.304	-18.781	-16.539	-14.107	-11.843	-9.9024	-8.391	-7.4169	-7.0595	-7.4403	-8.6615	-10.611	-12.947	-15.238	-17.085	-18.133	-18.161	-17.193	-15.458	-13.321	-11.268	-9.7439	-8.9137	-8.7185	-9.0411	-9.6348	-10.09	-10.095	-9.7094	-9.2137	-8.8231	-8.6701	-8.8193	-9.2189	-9.684	-10.082	-10.453	-10.914	-11.632	-12.818	-14.552	-16.676	-18.909	-20.978	-22.619	-23.542	-23.544	-22.594	-20.822	-18.476	-15.888	-13.305	-10.853	-8.6568	-6.8132	-5.2854	-3.9434	-2.7665	-1.8279	-1.138	-0.63028	-0.29259	-0.19436	-0.39878	-0.86419	-1.496	-2.1274	-2.52	-2.5681	-2.344	-2.0043	-1.7612	-1.8789	-2.5164	-3.5333	-4.5054	-4.9443	-4.532	-3.1499	-0.92777	1.7692	4.5014	6.8942	8.6586	9.6668	10.034	10.018	9.7916	9.4725	9.1934	9.0222	10.592	10.528	10.365	10.116	9.839	9.6244	9.5006	9.3985	9.2218	8.9102	8.3807	7.5624	6.4985	5.3467	4.211	3.0214	1.633	-0.047733	-2.0625	-4.3232	-6.5894	-8.6007	-10.21	-11.389	-12.2	-12.804	-13.421	-14.087	-14.562	-14.48	-13.622	-11.98	-9.6814	-7.0197	-4.4005	-2.1988	-0.65089	0.2075	0.51965	0.44314	0.046038	-0.63997	-1.5441	-2.584	-3.7093	-4.8721	-5.9772	-6.9418	-7.7744	-8.5213	-9.1688	-9.6625	-9.9352	-9.7965	-9.0209	-7.5902	-5.6571	-3.3871	-0.9157	1.4937	3.462	4.744	5.3091	5.194	4.4239	3.085	1.3653	-0.56627	-2.6241	-4.807	-7.1153	-9.4652	-11.699	-13.697	-15.409	-16.791	-17.839	-18.573	-18.96	-18.872	-18.145	-16.725	-14.655	-12.056	-9.238	-6.6676	-4.6707	-3.2293	-2.1978	-1.5515	-1.3049	-1.3707	-1.6271	-2.113	-2.9108	-3.9792	-5.2496	-6.7968	-8.7806	-11.283	-14.237	-17.405	-20.454	-23.057	-24.987	-26.198	-26.79	-26.888	-26.324	-25.396	-24.081	-22.06	-20.112	-18.194	-16.445	-15.004	-14.035	-13.563	-13.362	-13.244	-13.245	-13.381	-13.609	-14.132	-15.247	-16.852	-18.652	-20.663	-22.999	-25.39	-27.45	-29.202	-30.8	-32.003	-32.443	-32.125	-31.257	-29.896	-28.101	-26.069	-23.939	-21.748	-19.532	-17.303	-15.068	-12.996	-11.365	-10.351	-10.029	-10.449	-11.489	-12.78	-14.055	-15.258	-16.143	-16.344	-16.044	-15.951	-16.518	-17.763	-19.712	-22.297	-24.854	-26.381	-26.301	-24.668	-21.823	-18.329	-14.908	-12.083	-9.9521	-8.4038	-7.3027	-6.5118	-6.0336	-6.0747	-6.8097	-8.2103	-10.079	-11.993	-13.313	-13.577	-12.839	-11.307	-9.0725	-6.5835	-4.8067	-4.4204	-5.3709	-7.4389	-10.55	-14.337	-18.047	-21.103	-23.369	-24.756	-25.134	-24.633	-23.511	-21.881	-19.869	-17.774	-15.856	-14.17	-12.699	-11.422	-10.315	-9.4662	-9.0151	-8.9981	-9.5023	-10.807	-13.041	-15.781	-18.465	-21.005	-23.458	-25.459	-26.624	-27.111	-27.174	-26.738	-25.743	-24.461	-23.128	-21.693	-20.186	-18.781	-17.433	-15.988	-14.575	-13.511	-12.889	-12.584	-12.508	-12.612	-12.889	-13.354	-13.987	-14.778	-15.9	-17.546	-19.434	-20.964	-21.962	-22.685	-23.137	-23.05	-22.523	-21.889	-21.109	-20.005	-18.779	-17.807	-17.185	-16.929	-17.148	-17.614	-17.666	-16.871	-15.358	-13.402	-11.242	-9.2861	-8.0501	-7.8562	-8.7188	-10.341	-12.197	-13.883	-15.312	-16.284	-16.381	-15.513	-14.139	-12.57	-10.582	-8.0469	-5.2056	-2.1951	0.9534	3.772	5.4986	5.739	4.458	1.6304	-2.4394	-6.7633	-10.34	-12.833	-14.274	-14.626	-13.994	-12.828	-11.696	-10.971	-10.735	-10.795	-10.892	-10.908	-10.714	-9.9668	-8.4497	-6.5572	-4.4503	-3.1376	-1.8536	-0.37425	1.3205	3.2327	5.2606	7.075	8.2219	8.3405	7.1928	4.7538	1.305	-2.6713	-6.7239	-10.419	-13.331	-15.341	-16.69	-17.601	-18.173	-18.56	-18.802	-18.636	-17.808	-16.429	-14.792	-13.052	-11.395	-10.102	-9.1774	-8.242	-6.9932	-5.4528	-3.7527	-2.0345	-0.59176	0.26052	0.43249	-0.015209	-1.0105	-2.4145	-4.0187	-5.678	-7.3161	-8.8165	-10.086	-11.17	-12.074	-12.707	-13.067	-13.204	-12.967	-12.156	-10.849	-9.2963	-7.5824	-6.0278	-4.9277	-4.064	-3.4387	-2.9969	-2.8875	-3.3744	-4.5077	-6.1561	-8.2041	-10.509	-12.876	-15.125	-17	-18.208	-18.664	-18.504	-17.731	-16.274	-14.433	-12.784	-11.541	-10.562	-9.8828	-9.7061	-9.9992	-10.582	-11.541	-13.063	-15.01	-17.133	-19.344	-21.484	-23.21	-24.339	-25.025	-25.462	-25.699	-25.822	-26.05	-26.559	-27.365	-28.297	-29.054	-29.349	-29.034	-28.016	-26.219	-23.826	-21.384	-19.349	-17.75	-16.506	-15.622	-14.995	-14.387	-13.786	-13.454	-13.589	-14.275	-15.706	-18.106	-21.405	-25.365	-29.825	-34.583	-39.178	-43.062	-45.842	-47.297	-47.317	-45.927	-43.255	-39.562	-35.238	-30.652	-26.055	-21.631	-17.685	-14.474	-12.031	-10.266	-9.1996	-8.9262	-9.4566	-10.871	-13.375	-17.012	-21.44	-26.13	-30.519	-33.946	-35.775	-35.75	-34.112	-31.341	-27.879	-24.126	-20.422	-16.939	-13.659	-10.513	-7.5257	-4.8912	-2.8629	-1.6117	-1.166	-1.4582	-2.3489	-3.628	-5.1231	-6.8529	-8.9825	-11.632	-14.764	-18.194	-21.595	-24.503	-26.522	-27.589	-27.933	-27.864	-27.674	-27.618	-27.783	-27.918	-27.589	-26.505	-24.64	-22.193	-19.506	-16.974	-14.955	-13.624	-12.895	-12.504	-12.183	-11.773	-11.239	-10.702	-10.377	-10.477	-11.08	-12.075	-13.232	-14.28	-14.926	-14.944	-14.328	-13.288	-12.145	-11.173	-10.544	-10.402	-10.751	-11.337	-11.811	-11.941	-11.644	-10.876	-9.6149	-7.9571	-6.0908	-4.1451	-2.1604	-0.20344	1.6414	3.31	4.6581	5.4098	5.3066	4.2382	2.2445	-0.46208	-3.5052	-6.4257	-8.7881	-10.322	-11.011	-11.068	-10.801	-10.466	-10.339	-10.762	-11.863	-13.378	-14.896	-16.055	-16.482	-15.831	-14.045	-11.447	-8.5188	-5.7138	-3.4412	-1.9639	-1.2635	-1.135	-1.4196	-2.0504	-2.9565	-4.0978	-5.5764	-7.5272	-9.9697	-12.739	-15.508	-17.894	-19.621	-20.565	-20.702	-20.162	-19.339	-18.669	-18.287	-18.063	-17.903	-17.774	-17.487	-16.809	-15.667	-14.021	-11.734	-8.7955	-5.4903	-2.1501	0.97375	3.5523	5.246	5.9914	6.019	5.5955	4.8982	4.1027	3.4027	2.9429	2.9117	3.184	3.3757	3.1189	2.2354	0.55215	-1.8637	-4.4694	-6.5495	-7.672	-7.7402	-6.7944	-5.017	-2.8111	-0.61717	1.2669	2.6786	3.5218	3.7543	3.3808	2.4305	1.0363	-0.56322	-2.1535	-3.5956	-4.7302	-5.4507	-5.8088	-5.9207	-5.9069	-5.9342	-6.2175	-6.8138	-7.5352	-8.1982	-8.7201	-8.9051	-8.5066	-7.4921	-6.0688	-4.4605	-2.8307	-1.4253	-0.56282	-0.49618	-1.3578	-3.1861	-5.8561	-9.0832	-12.455	-15.44	-17.513	-18.366	-17.969	-16.482	-14.218	-11.601	-9.0066	-6.6285	-4.5709	-2.9358	-1.7941	-1.1144	-0.86475	-1.129	-1.9108	-3.0054	-4.2153	-5.4509	-6.669	-7.7768	-8.7006	-9.46	-10.114	-10.652	-11.033	-11.229	-11.146	-10.592	-9.298	-7.0357	-3.778	0.22717	4.5107	8.4473	11.335	12.605	12.108	10.052	6.8462	3.0568	-0.68839	-3.9083	-6.4629	-8.4657	-10.089	-11.531	-12.999	-14.588	-16.21	-17.691	-18.869	-19.614	-19.787	-19.255	-17.97	-16.036	-13.692	-11.234	-8.9471	-7.1342	-5.9504	-5.2278	-4.5669	-3.6229	-2.2077	-0.31749	1.8473	3.8484	5.2148	5.7273	5.442	4.5565	3.368	2.2382	1.4548	1.1374	1.2996	1.9138	2.9084	4.1153	5.3069	6.2702	6.9026	7.1937	7.1766	6.9059	6.4861	6.0159	5.4553	4.609	3.3874	1.9458	0.51375	-0.68954	-1.3848	-1.2893	-0.30898	1.4737	3.9594	7.0524	10.581	14.282	17.917	21.222	23.842	25.503	26.183	26.026	25.259	24.125	22.821	21.491	20.201	18.918	17.503	15.828	13.915	11.831	9.5567	7.1523	4.8919	3.094	1.8765	1.184	0.96152	1.0675	1.2007	1.1301	0.79698	0.16462	-0.81973	-2.1022	-3.5499	-5.1044	-6.6995	-8.1072	-9.0199	-9.2416	-8.735	-7.5699	-5.8841	-3.8387	-1.5653	0.80684	3.1861	5.6344	8.3035	11.139	13.909	16.517	18.912	20.832	21.896	21.898	20.809	18.626	15.449	11.635	7.6263	3.7155	0.16187	-2.7726	-5.0571	-6.8133	-8.7685	-10.338	-11.378	-11.619	-10.898	-9.2222	-6.7206	-3.6828	-0.54657	2.2501	4.3512	5.5859	6.0781	6.1446	6.0908	6.0644	6.0259	5.7801	5.0217	3.528	1.3114	-1.4867	-4.6994	-8.0388	-11.13	-13.755	-15.869	-17.365	-18.025	-17.756	-16.651	-14.833	-12.416	-9.6171	-6.7733	-4.1642	-1.919	-0.077318	1.3738	2.4776	3.2498	3.6878	3.7488	3.3464	2.401	0.92368	-0.95716	-3.0592	-5.1351	-6.893	-8.1426	-8.8826	-9.1616	-8.9573	-8.2459	-7.0184	-5.1937	-2.6643	0.52587	4.0488	7.4372	10.261	12.144	12.806	12.189	10.447	7.8374	4.6566	1.1919	-2.3174	-5.6191	-8.4959	-10.815	-12.51	-13.551	-13.934	-13.701	-12.889	-11.482	-9.4617	-6.9343	-4.1092	-1.1425	1.8291	4.6275	7.1042	9.1596	10.638	11.305	10.894	9.2641	6.5025	2.8935	-1.1344	-5.0426	-8.2856	-10.42	-11.195	-10.557	-8.6239	-5.6921	-2.2563	1.1042	3.9585	6.1279	7.6565	8.7683	9.8161	11.09	12.565	13.886	14.6	14.329	12.846	10.186	6.7273	3.0141	-0.46314	-3.3522	-5.4542	-6.7186	-7.2314	-7.1162	-6.5012	-5.4807	-4.1198	-2.5239	-0.86739	0.69132	2.0747	3.1659	3.8054	3.9997	3.9677	3.9317	4.0102	4.2511	4.6451	4.9408	4.6985	3.5708	1.449	-1.5608	-5.1028	-8.5911	-11.401	-13.095	-13.509	-12.699	-10.925	-8.6256	-6.2904	-4.3152	-2.9304	-2.1692	-1.9443	-2.1494	-2.6235	-3.1376	-3.5118	-3.7522	-3.8866	-3.799	-3.4032	-2.7883	-2.1049	-1.4641	-1.0257	-1.0199	-1.5475	-2.4593	-3.5193	-4.4718	-4.9561	-4.6471	-3.4892	-1.6565	0.58526	2.9046	4.8482	5.949	5.9221	4.7461	2.6965	0.27307	-1.9917	-3.643	-4.3494	-4.0135	-2.9604	-1.7698	-0.9038	-0.57766	-0.90121	-1.8334	-3.0409	-4.0648	-4.6068	-4.5027	-3.65	-2.1493	-0.356	1.3692	2.7826	3.6716	3.8798	3.4306	2.5507	1.4059	0.025373	-1.5527	-3.2056	-4.7205	-5.832	-6.317	-6.1307	-5.3639	-4.1751	-2.8994	-1.9705	-1.5868	-1.6278	-1.8973	-2.2937	-2.6803	-2.869	-2.7945	-2.53	-2.068	-1.335	-0.47423	0.30335	0.92467	1.3267	1.3756	1.0213	0.43094	-0.20964	-0.91107	-1.7855	-2.8646	-4.0804	-5.3167	-6.3915	-7.0955	-7.277	-6.7863	-5.611	-4.012	-2.2703	0.1577	2.4225	4.2927	5.5135	5.883	5.4993	4.7141	3.8597	3.2887	3.3881	4.2599	5.5472	6.7109	7.3504	7.1903	5.9324	3.4726	0.039639	-3.9884	-8.2366	-12.273	-15.624	-17.874	-18.694	-17.977	-15.922	-12.911	-9.3596	-5.648	-2.1198	1.0459	3.9036	6.5571	9.0589	11.46	13.778	15.803	17.164	17.648	17.192	15.768	13.503	10.829	8.2964	6.21	4.6281	3.5713	3.0609	3.058	3.5377	4.6006	6.3518	8.7767	11.7	14.792	17.691	20.16	22.142	23.67	24.823	25.74	26.543	27.281	27.988	28.715	29.386	29.739	29.505	28.538	26.78	24.365	21.784	19.729	18.749	19.048	20.502	22.759	25.244	27.334	28.616	29.016	28.717	28.063	27.45	27.211	27.537	28.422	29.621	30.719	31.315	31.13	30.047	28.186	25.834	23.312	20.849	18.593	16.714	15.353	14.542	14.322	14.735	15.654	16.764	17.713	18.27	18.338	17.911	17.106	16.157	15.253	14.492	13.831	13.156	12.375	11.41	10.212	8.7848	7.2574	5.8648	4.842	4.3841	4.6328	5.6038	7.101	8.7815	10.317	11.467	12.095	12.234	12.098	11.925	11.875	12.035	12.421	12.96	13.494	13.825	13.833	13.506	12.95	12.347	11.936	11.986	12.656	13.86	15.304	16.706	17.858	18.577	18.749	18.449	17.837	16.992	15.901	14.542	12.89	10.857	8.395	5.527	2.3622	-0.90955	-3.9427	-6.2699	-7.4622	-7.3111	-5.9353	-3.7719	-1.4295	0.52061	1.7149	2.1123	2.0298	1.9907	2.3833	3.279	4.5137	5.81	6.7904	7.0951	6.6222	5.5597	4.2094	2.8534	1.7476	1.0613	0.77982	0.72019	0.67877	0.4448	-0.18737	-1.3295	-2.9455	-4.8999	-7.0057	-9.0291	-10.706	-11.757	-11.919	-11.074	-9.3325	-6.9441	-4.2194	-1.509	0.78879	2.4153	3.3995	3.8933	3.9736	3.7284	3.3509	2.9897	2.6996	2.5043	2.4383	2.4206	2.2274	1.7133	0.87832	-0.22211	-1.4691	-2.5953	-3.2691	-3.2696	-2.5109	-1.012	1.0761	3.5125	5.9807	8.1073	9.5524	10.154	9.9639	9.0683	7.5722	5.7293	3.875	2.1754	0.68772	-0.46485	-1.1799	-1.5373	-1.715	-1.8697	-2.1764	-2.8158	-3.7441	-4.6083	-5.0037	-4.6725	-3.491	-1.5147	0.91752	3.2642	5.0639	6.0988	6.4206	6.265	5.9013	5.4671	5.0007	4.4865	3.8176	2.7889	1.3643	-0.21174	-1.6718	-2.8816	-3.6714	-3.8328	-3.3142	-2.2224	-0.65519	1.2429	3.1211	4.5955	5.5224	5.8854	5.6382	4.8818	3.9742	3.2729	2.927	2.9283	3.1787	3.4627	3.5124	3.0881	2.068	0.54191	-1.178	-2.7284	-3.9448	-4.8331	-4.9128	-4.5537	-3.9143	-2.9886	-1.7539	-0.17173	1.8697	4.3799	7.0948	9.653	11.862	13.604	14.732	15.263	15.45	15.485	15.317	14.779	13.772	12.199	9.9415	7.015	3.6431	0.18761	-2.8893	-5.1679	-6.4144	-6.6119	-5.9135	-4.625	-3.1218	-1.6989	-0.42392	0.7889	2.0277	3.3545	4.7514	6.0036	6.7847	6.8836	6.2551	4.8656	2.7544	0.18029	-2.4985	-5.0209	-7.2024	-8.8146	-9.6211	-9.5523	-8.7008	-7.2108	-5.2549	-3.0338	-0.7106	1.5377	3.5416	5.2147	6.5414	7.5291	8.1957	8.5727	8.6455	8.2786	7.3334	5.8412	3.9624	1.936	0.12516	-1.1194	-1.7193	-1.9222	-2.0374	-2.2901	-2.8364	-3.7216	-4.7548	-5.5806	-5.8563	-5.4016	-4.1174	-2.0208	0.67922	3.6146	6.3091	8.244	9.0422	8.5951	7.0606	4.8602	2.5245	0.48249	-1.0712	-2.1654	-2.9341	-3.5533	-4.1821	-4.8584	-5.4789	-5.901	-6.0246	-5.7222	-4.7702	-2.9964	-0.36627	3.005	6.8614	10.82	14.412	17.223	19.02	19.785	19.632	18.783	17.479	15.935	14.33	12.796	11.397	10.203	9.278	8.6208	8.2485	8.2611	8.7869	9.9015	11.631	13.975	16.845	20.011	23.183	26.08	28.415	29.937	30.459	29.917	28.341	25.828	22.532	18.653	14.453	10.242	6.2753	2.7477	-0.16556	-2.35	-3.8086	-4.6604	-5.0112	-4.8953	-4.341	-3.358	-1.864	0.25233	3.0035	6.2537	9.7588	13.214	16.219	18.388	19.462	19.371	18.169	16.026	13.191	9.8908	6.2912	2.5544	-1.1247	-4.509	-7.3611	-9.5587	-11.115	-12.071	-12.431	-12.246	-11.591	-10.482	-8.8754	-6.8304	-4.5726	-2.3643	-0.40901	1.0839	1.9074	2.0065	1.4608	0.39562	-1.0032	-2.4685	-3.7448	-4.6903	-5.2963	-5.6548	-5.9412	-6.3964	-7.2064	-8.4077	-9.887	-11.379	-12.513	-12.944	-12.378	-10.593	-7.6517	-4.0241	-0.42314	2.4463	3.9979	3.8284	1.932	-1.2003	-4.816	-8.1839	-10.684	-11.929	-11.959	-11.229	-10.356	-9.9341	-10.46	-12.129	-14.698	-17.555	-19.957	-21.209	-20.829	-18.638	-14.834	-9.9228	-4.6125	0.34466	4.4144	7.3411	9.0121	9.4645	8.964	7.8666	6.3607	4.4722	2.2446	-0.27223	-3.1349	-6.3635	-9.8348	-13.402	-16.98	-20.414	-23.432	-25.813	-27.49	-28.393	-28.471	-27.813	-26.605	-25.015	-23.122	-20.933	-18.446	-15.719	-12.911	-10.247	-7.9322	-6.2055	-5.3438	-5.3977	-6.1085	-7.1348	-8.2171	-9.1218	-9.6936	-9.9962	-10.261	-10.661	-11.259	-12.099	-13.153	-14.225	-15.132	-16.161	-17.073	-17.909	-18.54	-18.719	-18.263	-17.232	-15.896	-14.636	-13.847	-13.795	-14.519	-15.848	-17.429	-18.816	-19.664	-19.857	-19.445	-18.554	-17.365	-16.119	-14.996	-14.081	-13.49	-13.356	-13.659	-14.252	-15.013	-15.799	-16.371	-16.487	-16.088	-15.273	-14.136	-12.776	-11.393	-10.243	-9.5113	-9.3514	-9.867	-11.076	-12.891	-15.115	-17.445	-19.548	-21.139	-22.031	-22.118	-21.439	-20.177	-18.589	-16.922	-15.412	-14.246	-13.469	-12.922	-12.417	-11.841	-11.099	-10.142	-9.106	-8.2964	-8.0074	-8.4129	-9.6025	-11.514	-13.866	-16.188	-17.975	-18.828	-18.57	-17.258	-15.148	-12.527	-9.641	-6.6801	-3.7674	-1.0315	1.2937	2.9515	3.7893	3.7949	3.085	1.9023	0.55094	-0.82518	-2.3267	-4.1868	-6.6036	-9.6753	-13.363	-17.437	-21.517	-25.204	-28.206	-30.327	-31.433	-31.439	-30.358	-28.329	-25.582	-22.429	-19.228	-16.318	-13.974	-12.358	-11.516	-11.431	-11.96	-12.86	-13.868	-14.816	-15.643	-16.399	-17.233	-18.364	-20.007	-22.167	-24.638	-27.094	-29.131	-30.341	-30.476	-29.555	-27.824	-25.691	-23.56	-21.683	-20.098	-18.629	-16.959	-14.809	-12.11	-9.087	-6.1323	-3.6697	-2.0278	-1.3378	-1.4601	-2.0528	-2.7925	-3.4658	-3.9822	-4.3863	-4.835	-5.4629	-6.2869	-7.2282	-8.1334	-8.7938	-8.9274	-8.2656	-6.6448	-4.0943	-0.85053	2.6957	6.0668	8.8197	10.705	11.757	12.267	12.583	12.918	13.348	13.863	14.332	14.562	14.437	13.949	13.099	11.847	10.153	8.0463	5.6667	3.3157	1.4239	0.41528	0.51734	1.6936	3.6492	5.8595	7.7006	8.6477	8.4299	7.1049	5.0542	2.8138	0.86283	-0.49814	-1.1805	-1.3664	-1.4862	-2.0232	-3.2532	-5.2414	-7.9314	-11.083	-14.256	-16.992	-18.976	-19.97	-19.821	-18.557	-16.443	-13.868	-11.252	-9.0768	-7.7889	-7.6087	-8.5252	-10.35	-12.765	-15.392	-17.858	-19.884	-21.332	-22.287	-22.971	-23.584	-24.237	-24.975	-25.714	-26.211	-26.163	-25.424	-24.033	-22.08	-19.709	-17.173	-14.698	-12.381	-10.266	-8.4088	-6.8176	-5.4228	-4.1998	-3.2544	-2.6973	-2.5985	-3.0581	-4.1916	-6.0041	-8.316	-10.812	-13.1	-14.815	-15.778	-15.937	-15.349	-14.244	-12.963	-11.783	-10.83	-10.219	-10.097	-10.473	-11.139	-11.795	-12.109	-11.68	-10.244	-7.8988	-5.0527	-2.2366	-0.00692	1.1475	1.0481	-0.065407	-1.7243	-3.5097	-5.1341	-6.3783	-7.1407	-7.4448	-7.2365	-6.1141	-4.8765	-3.7634	-2.8361	-2.0832	-1.5401	-1.1936	-0.91664	-0.64581	-0.54136	-0.80776	-1.5251	-2.7134	-4.3772	-6.4447	-8.7672	-11.142	-13.327	-15.052	-16.062	-16.179	-15.321	-13.602	-11.377	-9.0747	-6.9665	-5.1396	-3.5181	-1.8687	0.031191	2.1275	4.067	5.4364	5.89	5.1716	3.2281	0.37332	-2.8887	-6.1369	-9.1002	-11.537	-13.29	-14.365	-14.839	-14.843	-14.514	-13.977	-13.284	-12.444	-11.452	-10.291	-8.9318	-7.3905	-5.7345	-4.0359	-2.3975	-0.9823	0.075819	0.72698	0.9545	0.7452	0.13794	-0.79145	-2.0977	-3.9087	-6.2154	-8.7642	-11.149	-12.983	-13.935	-13.83	-12.798	-11.217	-9.4917	-7.843	-6.2854	-4.6737	-2.874	-0.90582	1.0304	2.6564	3.7537	4.2635	4.3687	4.3586	4.4437	4.6653	4.8572	4.7225	3.9461	2.3897	0.24121	-2.0899	-4.1185	-5.3544	-5.4379	-4.3203	-2.3688	-0.18436	1.6024	2.5	2.2886	1.1003	-0.62207	-2.3132	-3.538	-4.1187	-4.1558	-3.93	-3.7262	-3.703	-3.8443	-3.9817	-3.927	-3.6651	-3.4167	-3.5531	-4.4423	-6.2767	-8.9086	-11.788	-14.175	-15.464	-15.341	-13.851	-11.381	-8.5265	-5.8438	-3.631	-1.9118	-0.53124	0.67231	1.7673	2.6876	3.2284	3.1596	2.4271	1.2763	0.20477	-0.23352	0.36598	2.1036	4.6858	7.4365	9.5362	10.321	9.4831	7.1923	4.0082	0.69314	-2.0632	-3.9015	-4.8399	-5.1906	-5.3864	-5.8311	-6.7374	-8.0487	-9.5023	-10.788	-11.632	-11.866	-11.464	-10.538	-9.3078	-8.0473	-6.981	-6.2019	-5.7138	-5.4867	-5.4199	-5.3258	-5.0924	-4.7482	-4.3627	-4.0172	-3.8061	-3.8875	-4.3868	-5.3755	-6.8887	-8.8626	-11.037	-13.032	-14.473	-15.088	-14.785	-13.709	-12.244	-10.86	-9.9527	-9.6753	-9.9194	-10.43	-10.946	-11.299	-11.46	-11.548	-11.765	-12.217	-12.739	-12.998	-12.659	-11.487	-9.4125	-6.6312	-3.5815	-0.76273	1.4698	2.9157	3.5481	3.5064	2.9924	2.1204	0.93309	-0.47265	-1.9798	-3.4859	-4.9311	-6.3142	-7.681	-9.082	-10.519	-11.905	-13.043	-13.656	-13.475	-12.473	-10.894	-9.0566	-7.2559	-5.7347	-4.5414	-3.473	-2.1996	-0.52123	1.5622	3.866	6.0211	7.5808	8.2071	7.829	6.5682	4.6474	2.4008	0.19385	-1.7358	-3.2995	-4.485	-5.3219	-5.8108	-5.9298	-5.6885	-5.0994	-4.1612	-2.8743	-1.2692	0.54839	2.4565	4.3929	6.2559	7.8277	8.9258	9.4561	9.3345	8.5274	7.1648	5.52	3.8923	2.5756	1.8726	1.9496	2.6796	3.7574	4.8641	5.7075	5.2856	4.6125	3.4793	2.1147	0.91648	0.21186	0.044489	0.33679	1.0293	2.0337	3.2152	4.4539	5.6413	6.6305	7.237	7.2924	6.671	5.3633	3.508	1.3319	-0.96463	-3.2175	-5.2908	-7.125	-8.7332	-10.061	-10.928	-11.157	-10.625	-9.2481	-7.0533	-4.2794	-1.3003	1.6074	4.3142	6.7667	8.9855	11.135	13.393	15.781	18.133	20.204	21.731	22.504	22.486	21.831	20.772	19.519	18.161	16.578	14.559	12.007	9.0512	6.0535	3.5498	2.0705	1.8229	2.5361	3.649	4.5902	4.932	4.561	3.8204	3.3162	3.5249	4.5598	6.1933	7.9766	9.3759	9.9551	9.5214	8.1545	6.1392	3.8676	1.7733	0.25443	-0.39602	-0.045099	1.2414	3.1979	5.4204	7.4702	8.9683	9.6904	9.6258	8.9279	7.8395	6.6488	5.6312	4.9417	4.5347	4.2721	4.0366	3.7583	3.3973	3.0367	2.8875	3.1906	4.1015	5.662	7.8078	10.351	13.021	15.498	17.492	18.788	19.285	19.018	18.16	16.989	15.795	14.794	14.086	13.693	13.577	13.629	13.714	13.746	13.688	13.514	13.239	12.978	12.878	13.015	13.359	13.779	14.098	14.136	13.822	13.28	12.761	12.519	12.687	13.19	13.785	14.172	14.103	13.453	12.296	10.836	9.295	7.9101	6.9049	6.4677	6.7122	7.6527	9.2336	11.313	13.662	15.988	18.054	19.698	20.811	21.39	21.5	21.23	20.661	19.825	18.741	17.47	16.108	14.753	13.511	12.52	11.903	11.738	12.014	12.678	13.665	14.851	16.06	17.132	17.979	18.527	18.77	18.806	18.796	18.895	19.152	19.544	19.98	20.321	20.476	20.461	20.367	20.289	20.276	20.311	20.345	20.332	20.244	20.079	19.87	19.718	19.727	19.9	20.194	20.57	20.991	21.348	21.547	21.607	21.582	21.551	21.633	21.974	22.652	23.595	24.657	25.657	26.397	26.751	26.771	26.639	26.518	26.462	26.408	26.224	25.788	25.059	24.093	23.024	22.066	21.356	20.858	20.424	19.987	19.625	19.475	19.696	20.461	21.826	23.668	25.75	27.837	29.741	31.329	32.543	33.435	34.042	34.359	34.437	34.413	34.421	34.512	34.7	34.969	35.264	35.523	35.641	35.516	34.786	33.86	32.73	31.411	30.016	28.762	27.857	27.421	27.567	28.323	29.433	30.482	31.105	31.078	30.327	28.968	27.299	25.688	24.475	23.852	23.842	24.338	25.131	26.014	26.806	27.375	27.691	27.787	27.636	27.173	26.363	25.183	23.693	22.154	20.924	20.266	20.222	20.582	20.993	21.005	20.228	18.585	16.371	14.064	12.157	11.067	11.017	12.009	13.87	16.312	18.977	21.485	23.476	24.667	24.922	24.268	22.959	21.42	20.117	19.478	19.82	21.221	23.528	26.428	29.414	31.868	33.239	33.228	31.807	29.184	25.777	22.128	18.748	15.986	14.008	12.843	12.421	12.601	13.195	14.003	14.855	15.68	16.506	17.472	18.77	20.55	22.818	25.439	28.107	30.417	31.971	32.505	31.947	30.389	28.06	25.265	22.384	19.808	17.834	16.624	16.199	16.428	17.045	17.728	18.205	18.297	17.94	17.191	16.24	15.394	15.022	15.489	17.033	19.645	22.986	26.44	29.309	31.039	31.374	30.405	28.562	26.474	24.712	23.606	23.227	23.413	23.857	24.247	24.385	24.212	23.783	23.278	22.953	23.007	23.512	24.398	25.468	26.464	27.174	27.503	27.508	27.365	27.303	27.491	27.921	28.448	28.865	28.928	28.445	27.349	25.758	23.91	22.062	20.47	19.308	18.604	18.326	18.449	18.953	19.798	20.988	22.605	24.731	27.353	30.423	33.884	37.628	41.519	45.455	49.327	53.004	56.362	59.304	61.717	63.489	64.622	65.207	65.341	65.118	64.596	63.757	62.494	60.71	58.401	55.635	52.613	49.708	47.316	45.685	44.925	45.081	46.117	47.864	50.067	52.47	54.778	56.65	57.836	58.229	57.879	57.004	55.974	55.157	54.766	54.836	55.265	55.781	55.995	55.561	54.256	52.014	48.941	45.295	41.4	37.566	34.12	31.394	29.593	28.743	28.826	29.802	31.501	33.633	35.955	38.302	40.51	42.437	44.251	45.467	46.326	46.774	46.877	46.754	46.559	46.537	46.882	47.489	48.054	48.295	48.005	47.112	45.789	44.366	43.167	42.449	42.346	42.753	43.35	43.866	44.273	44.637	44.977	45.393	46.014	46.851	47.822	48.936	50.268	51.792	53.325	54.525	54.883	53.841	51.183	47.28	42.941	39.166	36.923	36.831	38.888	42.506	46.821	50.862	53.828	55.304	55.193	53.56	50.672	47.112	43.645	40.919	39.387	39.283	40.405	42.079	43.533	44.162	43.626	41.952	39.576	37.125	35.059	33.584	32.754	32.418	32.27	32.032	31.637	31.236	31.127	31.667	33.077	35.287	38.067	41.07	43.772	45.67	46.586	46.69	46.214	45.323	44.206	42.964	41.453	39.442	36.884	33.881	30.65	27.637	25.467	24.615	25.204	27.158	30.235	33.917	37.538	40.569	42.766	44.135	44.876	45.293	45.59	45.876	46.168	46.296	45.903	44.706	42.669	39.797	36.083	31.672	26.915	22.176	17.783	14.157	11.669	10.407	10.286	11.253	13.177	15.792	18.934	22.704	27.215	32.35	37.811	43.24	48.187	52.17	54.808	55.82	55.095	52.755	49.072	44.31	38.809	33.14	28.014	23.699	20.47	18.518	17.881	18.496	20.198	22.778	25.901	29.12	32.027	34.35	35.996	37.024	37.616	38.019	38.425	38.825	39.041	38.891	38.326	37.455	36.517	35.838	35.671	36.009	36.576	36.928	36.643	35.455	33.354	30.675	27.954	25.697	24.273	23.824	24.288	25.431	26.897	28.36	29.606	30.535	31.123	31.385	31.39	31.234	30.978	30.574	29.974	29.211	28.367	27.58	27.061	26.98	27.374	28.141	29.087	29.998	30.729	31.223	31.558	31.909	32.401	33.056	33.8	34.51	35.101	35.496	35.686	35.761	35.896	36.246	36.9	37.893	39.178	40.622	42.001	43.021	43.436	43.121	42.077	40.45	38.501	36.542	34.794	33.369	32.307	31.62	31.292	31.326	31.81	32.779	34.164	35.834	38.349	40.216	41.754	42.838	43.453	43.711	43.751	43.599	43.164	42.3	40.902	38.954	36.516	33.81	31.216	29.138	27.879	27.551	28.073	29.232	30.783	32.495	34.197	35.803	37.281	38.647	39.924	41.14	42.341	43.579	44.887	46.224	47.446	48.324	48.648	48.296	47.218	45.424	43.077	40.459	37.87	35.533	33.566	31.976	30.698	29.621	28.668	27.856	27.323	27.288	27.947	29.372	31.492	34.107	36.92	39.634	41.995	43.784	44.843	45.089	44.537	43.222	41.25	38.838	36.244	33.687	31.282	29.081	27.125	25.451	24.128	23.244	22.931	23.291	24.328	25.922	27.829	29.792	31.63	33.317	34.936	36.623	38.509	40.638	42.971	45.36	47.587	49.44	50.697	51.155	50.637	49.036	46.387	42.94	39.132	35.456	32.369	30.195	29.064	28.855	29.217	29.729	30.03	29.898	29.328	28.512	27.791	27.533	28.024	29.367	31.41	33.808	36.141	38.037	39.291	39.95	40.252	40.535	41.059	41.916	42.955	43.847	44.308	44.212	43.649	42.906	42.353	42.292	42.802	43.694	44.623	45.256	45.378	45.018	44.441	43.946	43.744	43.827	43.962	43.81	43.046	41.527	39.348	36.836	34.417	32.464	31.186	30.56	30.429	30.579	30.812	31.043	31.27	31.516	31.775	31.988	32.079	32.024	31.89	31.801	31.947	32.48	33.421	34.676	36.012	37.121	37.742	37.726	37.053	35.85	34.371	32.892	31.65	30.785	30.341	30.299	30.6	31.215	32.171	33.488	35.16	37.101	39.102	40.841	41.973	42.266	41.639	40.245	38.42	36.589	35.155	34.37	34.275	34.728	35.465	36.192	36.683	36.853	36.75	36.517	36.318	36.283	36.475	36.864	37.36	37.846	38.207	38.419	38.51	38.547	38.583	38.635	38.657	38.516	38.092	37.337	36.301	35.145	34.07	33.259	32.808	32.709	32.918	33.332	33.866	34.488	35.219	36.102	37.122	38.19	39.143	39.818	40.103	39.958	39.44	38.652	37.732	36.804	35.938	35.139	34.368	33.621	32.919	32.33	31.943	31.831	32.063	32.615	33.415	34.376	35.392	36.428	36.856	37.385	37.767	38.014	38.076	37.839	37.19	36.034	34.34	32.233	29.952	27.744	25.826	24.362	23.456	23.078	23.128	23.522	24.199	25.073	26.067	27.14	28.252	29.37	30.45	31.425	32.238	32.817	33.076	32.929	32.303	31.206	29.739	28.045	26.301	24.719	23.524	22.881	22.894	23.561	24.761	26.281	27.876	29.345	30.545	31.377	31.826	31.949	31.845	31.642	31.528	31.704	32.327	33.417	34.802	36.163	37.113	37.303	36.612	35.169	33.35	31.68	30.616	30.382	30.908	31.901	32.948	33.662	33.812	33.323	32.244	30.698	28.857	26.954	25.192	23.73	22.693	22.09	21.829	21.835	22.118	22.774	23.983	25.89	28.512	31.701	35.13	38.456	41.42	43.848	45.697	46.953	47.555	47.399	46.417	44.664	42.364	39.964	37.988	36.872	36.833	37.793	39.469	41.434	43.242	44.568	45.258	45.291	44.768	43.904	42.903	41.932	41.115	40.47	39.983	39.609	39.262	38.887	38.439	37.902	37.293	36.641	35.951	35.225	34.454	33.607	32.698	31.81	31.076	30.647	30.648	31.15	32.137	33.508	35.168	37.035	39.027	41.055	43.051	44.948	46.644	48.049	49.101	49.786	50.127	50.15	49.871	49.266	48.298	46.988	45.423	43.782	42.315	41.292	40.904	41.253	42.313	43.913	45.814	47.735	49.416	50.708	51.567	52.031	52.242	52.355	52.485	52.698	53.044	53.504	54.005	54.416	54.578	54.374	53.744	52.707	51.408	49.989	48.564	47.225	46.017	44.972	44.168	43.738	43.83	44.533	45.784	47.325	48.798	49.873	50.407	50.492	50.387	50.402	50.742	51.411	52.194	52.771	52.853	52.27	51.058	49.391	47.541	45.799	44.422	43.632	43.538	44.105	45.194	46.565	47.992	49.336	50.573	51.765	52.999	54.273	55.401	56.092	56.065	55.174	53.529	51.431	49.265	47.341	45.772	44.443	43.119	41.601	39.832	38.002	36.431	35.431	35.189	35.677	36.709	38.029	39.367	40.544	41.534	42.432	43.386	44.509	45.822	47.19	48.378	49.131	49.267	48.739	47.669	46.858	45.325	43.755	42.107	40.3	38.293	36.174	34.197	32.711	32.054	32.444	33.895	36.236	39.164	42.309	45.336	47.931	49.861	50.985	51.253	50.728	49.63	48.306	47.123	46.414	46.361	46.902	47.746	48.445	48.51	47.603	45.673	43.05	40.41	38.567	38.198	39.582	42.462	46.084	49.502	51.865	52.776	52.401	51.34	50.357	50.104	50.913	52.692	55.044	57.443	59.357	60.39	60.315	59.043	56.665	53.422	49.698	46.008	42.874	40.732	39.793	40.013	41.119	42.71	44.347	45.713	46.681	47.308	47.792	48.421	49.426	50.883	52.694	54.621	56.386	57.786	58.779	59.46	60.001	60.534	61.045	61.354	61.165	60.237	58.486	56.048	53.289	50.684	48.645	47.365	46.799	46.71	46.757	46.663	46.309	45.779	45.284	45.025	45.099	45.45	45.882	46.178	46.209	45.998	45.722	45.632	45.932	46.691	47.783	48.957	49.962	50.66	51.085	51.363	51.609	51.838	51.937	51.679	50.858	49.451	47.658	45.834	44.354	43.513	43.437	44.051	45.135	46.417	47.61	48.509	49.033	49.206	49.095	48.856	48.716	48.886	49.483	50.454	51.571	52.479	52.84	52.43	51.186	49.217	46.794	44.267	41.955	40.043	38.562	37.43	36.502	35.579	34.516	33.272	31.966	30.867	30.244	30.373	31.41	33.303	35.811	38.552	41.063	42.95	43.975	44.107	43.558	42.668	41.782	41.175	40.91	40.81	40.518	39.733	38.433	36.878	35.547	34.949	35.402	36.926	39.094	41.216	42.634	42.886	41.881	39.923	37.536	35.253	33.508	32.521	32.342	32.773	33.445	34.016	34.234	33.98	33.318	32.519	31.917	31.815	32.336	33.384	34.686	35.967	37.024	37.741	38.14	38.315	38.374	38.391	38.403	38.451	38.623	38.979	39.536	40.182	40.701	40.861	40.513	39.666	38.501	37.477	36.408	35.717	35.632	36.213	37.366	38.886	40.482	41.891	42.986	43.792	44.4	44.947	45.519	46.119	46.692	47.16	47.538	47.915	48.474	49.442	51.005	53.251	56.165	59.655	63.515	67.443	71.089	74.06	75.944	76.426	75.428	73.176	70.144	66.956	64.207	62.304	61.35	61.16	61.457	61.932	62.314	62.45	62.315	61.906	61.255	60.487	59.751	59.15	58.722	58.451	58.211	57.795	56.974	55.613	53.779	51.763	49.973	48.796	48.499	49.164	50.684	52.73	54.877	56.685	57.685	57.448	55.752	52.614	48.25	43.077	37.666	32.651	28.607	25.927	24.773	25.116	26.667	28.981	31.578	34.041	36.067	37.567	38.696	39.751	41.07	42.887	45.271	48.083	51.021	53.683	55.724	56.925	57.181	56.518	55.03	52.889	50.347	47.704	45.267	43.376	42.289	42.092	42.652	43.67	44.848	46.023	47.208	48.568	50.334	52.65	55.415	58.277	60.744	62.283	62.541	61.421	59.108	55.943	52.288	48.444	44.644	41.089	37.961	35.478	33.917	33.56	34.622	37.159	41.012	45.843	51.182	56.494	61.21	64.856	67.123	67.832	67.021	64.963	62.177	59.209	56.521	54.45	53.093	52.296	51.85	51.542	51.253	50.904	50.474	49.981	49.416	48.814	48.289	48.03	48.245	49.104	50.642	52.724	55.105	57.442	59.352	60.435	60.351	58.877	55.939	51.695	46.52	40.937	35.541	30.775	26.943	24.147	22.318	21.346	21.177	21.837	23.378	25.824	29.101	33.074	37.478	42.004	46.308	49.98	52.647	54.083	54.237	53.258	51.487	49.342	47.226	45.371	43.921	42.926	42.317	41.989	41.93	42.18	42.786	43.848	45.507	47.891	50.969	54.88	58.328	61.323	63.316	63.945	63.135	61.09	58.159	54.625	50.649	46.287	41.646	36.924	32.52	29.01	26.871	26.291	27.15	29.052	31.438	33.785	35.8	37.487	39.065	40.802	42.851	45.214	47.661	49.874	51.521	52.28	52.003	50.757	48.725	46.114	43.139	40.058	37.112	34.597	32.864	32.214	32.721	34.168	36.169	38.264	40.089	41.549	42.827	44.248	46.051	48.293	50.753	53.013	54.65	55.412	55.287	54.48	53.292	51.998	50.755	49.653	48.768	48.167	47.962	48.268	49.18	50.736	52.853	55.384	58.184	61.083	63.794	66.01	67.509	68.122	67.806	66.683	65.027	63.154	61.327	59.771	58.624	57.898	57.45	57.004	56.203	54.635	52.055	48.516	44.369	40.325	37.235	35.789	36.31	38.69	42.38	46.501	50.103	52.388	52.875	51.357	47.896	42.859	36.782	30.235	23.824	18.134	13.637	10.572	8.9911	8.7924	9.7496	11.541	13.853	16.503	19.382	22.456	25.724	29.127	32.567	35.941	39.129	41.951	44.21	45.686	46.092	45.144	42.708	38.915	34.129	28.839	23.638	19.079	15.479	12.938	11.443	10.873	11.023	11.69	12.706	14.004	15.604	17.615	20.254	23.688	27.837	32.352	36.651	40.044	41.988	42.278	41.076	38.879	36.357	34.057	32.222	30.824	29.704	28.669	27.505	26.128	24.667	23.306	22.183	21.448	21.237	21.575	22.372	23.486	24.783	26.148	27.534	29.055	30.935	33.358	36.4	40.011	43.946	47.783	51.038	53.262	54.188	53.808	52.333	50.123	47.617	45.262	43.422	42.209	41.5	41.151	41.026	40.99	40.835	41.2	41.693	42.291	42.952	43.65	44.299	44.8	45.172	45.638	46.506	48.039	50.418	53.658	57.518	61.569	65.287	68.179	69.914	70.407	69.788	68.335	66.435	64.548	63.082	62.279	62.208	62.818	63.856	64.943	65.753	66.075	65.806	64.969	63.781	62.527	61.417	60.595	60.145	60.056	60.153	60.184	59.943	59.264	58.072	56.442	54.571	52.674	50.95	49.537	48.414	47.492	46.698	46.034	45.51	45.169	45.142	45.533	46.34	47.509	48.994	50.695	52.414	54.006	55.41	56.55	57.294	57.507	57.081	55.886	53.839	50.993	47.545	43.799	40.15	37.084	35.016	34.211	34.762	36.54	39.194	42.266	45.368	48.244	50.805	53.234	55.84	58.802	62.067	65.393	68.363	70.432	71.184	70.564	68.793	66.184	63.049	59.676	56.193	52.553	48.692	44.627	40.446	36.334	32.584	29.452	27.067	25.46	24.566	24.246	24.373	24.884	25.826	27.272	29.317	32.036	35.318	38.86	42.29	45.251	47.4	48.488	48.531	47.779	46.529	45.036	43.569	42.358	41.502	40.979	40.744	40.676	40.577	40.271	39.739	39.072	38.468	38.231	38.622	39.722	41.375	43.26	44.942	46.018	46.329	45.948	45.066	43.932	42.819	41.864	40.984	40.032	39.023	38.05	37.233	36.759	36.898	37.784	39.362	41.485	43.922	46.365	48.529	50.27	51.61	52.59	53.263	53.749	54.145	54.448	54.618	54.54	54.02	52.914	51.173	48.724	45.599	42.029	38.349	34.794	31.497	28.618	26.049	24.777	24.4	24.934	26.284	28.135	30.188	32.296	34.387	36.506	38.785	41.324	44.076	46.836	49.278	51.043	51.864	51.617	50.306	47.973	44.757	40.99	37.127	33.653	31.106	29.932	30.232	31.738	34.025	36.659	39.234	41.508	43.519	45.435	47.289	48.988	50.447	51.542	52.108	52.027	51.259	49.826	47.743	45.065	41.901	38.389	34.748	31.319	28.417	26.268	25.028	24.77	25.393	26.762	28.804	31.401	34.323	37.282	39.974	41.987	42.857	42.363	40.655	38.112	35.211	32.535	30.602	29.618	29.485	29.915	30.52	30.899	30.795	30.173	29.177	28.079	27.219	26.919	27.346	28.546	30.504	33.104	36.17	39.529	42.91	45.855	47.778	48.23	47.005	44.115	39.9	35.062	30.383	26.384	23.302	21.176	19.796	18.854	18.15	17.671	17.505	17.772	18.655	20.308	22.735	25.841	29.493	33.478	37.479	41.176	44.239	46.341	47.337	47.35	46.637	45.494	44.295	43.424	42.991	42.807	42.59	42.154	41.358	40.185	38.924	37.99	37.668	38.094	39.237	40.88	42.637	44.136	45.139	45.504	45.184	44.303	43.169	42.13	41.483	41.425	41.906	42.718	43.63	44.451	45.069	45.591	46.387	47.796	49.846	52.323	54.949	57.38	59.241	60.377	60.904	60.978	60.688	60.144	59.489	58.793	58.14	57.728	57.717	58.076	58.59	58.983	58.919	58.112	56.456	54.065	51.233	48.416	46.105	44.608	44.015	44.326	45.427	46.963	48.443	49.545	50.167	50.216	49.664	48.624	47.305	45.587	43.721	41.992	40.596	39.7	39.428	39.687	40.125	40.36	40.147	39.318	37.848	35.968	34.108	32.722	32.176	32.653	34.065	36.11	38.415	40.553	42.066	42.715	42.565	41.848	40.805	39.667	38.574	37.405	35.833	33.65	30.845	27.487	23.806	20.252	17.319	15.284	14.269	14.337	15.414	17.234	19.473	21.89	24.26	26.399	28.206	29.661	30.72	31.367	31.625	31.525	31.118	30.669	30.54	30.997	32.181	34.049	36.285	38.338	39.728	40.246	39.91	38.875	37.502	36.268	35.479	35.217	35.482	36.212	37.17	38.001	38.401	38.15	37.132	35.435	33.353	31.319	29.765	29.047	29.366	30.641	32.638	35.093	37.669	39.983	41.781	42.937	43.335	42.984	42.196	41.45	41.121	41.459	42.598	44.379	46.263	47.594	47.889	46.865	44.46	41.002	37.138	33.579	30.962	29.774	30.198	32.057	34.935	38.297	41.598	44.398	46.476	47.82	48.513	48.741	48.761	48.732	48.652	48.511	48.324	47.983	47.276	46.131	44.668	43.022	41.336	39.877	38.956	38.719	39.147	40.186	41.704	43.429	45.125	46.697	48.099	49.349	50.561	51.857	53.241	54.549	55.494	55.679	54.745	52.622	49.53	45.828	42.024	38.705	36.254	34.636	33.615	33.018	32.694	32.514	32.569	33.164	34.542	36.758	39.734	43.236	46.822	50.023	52.552	54.28	55.128	55.098	54.308	52.916	51.057	48.868	46.501	44.079	41.789	39.862	38.405	37.424	36.962	37.047	37.527	38.157	38.831	39.578	40.346	41.018	41.595	42.093	42.384	42.381	42.159	41.818	41.415	41.051	40.896	40.974	41.184	41.465	41.85	42.339	42.853	43.281	43.481	43.443	43.187	42.977	43.078	43.729	44.998	46.686	48.519	50.231	51.481	51.951	51.541	50.3	48.208	45.156	41.219	36.635	31.699	26.854	22.779	20.042	18.847	19.168	20.839	23.408	26.228	28.836	31.141	33.23	35.274	37.532	40.237	43.38	46.657	49.565	51.502	51.959	50.733	47.864	43.548	38.168	32.275	26.395	20.949	16.378	13.108	11.361	11.159	12.478	15.215	19.053	23.646	28.818	34.43	40.178	45.671	50.587	54.572	57.232	58.32	57.863	56.099	53.368	50.088	46.636	43.221	39.978	36.99	34.248	31.724	29.559	28.017	27.298	27.568	29.015	31.675	35.345	39.746	44.623	49.57	54.091	57.896	60.954	63.329	65.115	66.569	67.977	69.406	70.665	71.489	71.617	70.828	69.09	66.633	63.788	60.918	58.343	56.223	54.529	53.17	52.103	51.293	50.74	50.566	50.965	51.996	53.576	55.657	58.111	60.59	62.767	64.542	65.899	66.755	67.084	66.947	66.285	64.891	62.559	59.243	55.021	50.116	44.988	40.204	36.226	33.359	31.761	31.391	32.102	33.766	36.21	39.165	42.305	45.249	47.54	48.728	48.672	47.618	45.933	43.989	42.236	41.061	40.56	40.631	41.206	42.241	43.567	44.956	46.245	47.258	47.769	47.692	47.148	46.296	45.256	44.191	43.273	42.622	42.374	42.637	43.393	44.515	45.857	47.209	48.31	49.002	49.381	49.622	49.759	49.808	49.855	49.864	49.62	48.964	47.913	46.536	44.943	43.379	42.157	41.436	41.167	41.254	41.478	41.481	40.955	39.82	38.182	36.251	34.31	32.591	31.233	30.328	29.917	29.915	30.182	30.742	31.753	33.231	35.074	37.197	39.446	41.442	42.834	43.569	43.816	43.862	44.059	44.744	45.949	47.327	48.439	48.942	48.546	47.083	44.657	41.581	38.204	34.818	31.649	28.883	26.705	25.351	24.989	25.635	27.263	29.868	33.238	36.888	40.34	43.271	45.413	46.594	46.923	46.725	46.256	45.647	45.015	44.381	43.553	42.353	40.871	39.293	37.74	36.37	35.447	35.168	35.521	36.336	37.372	38.432	39.431	40.398	41.39	42.434	43.579	44.739	45.543	45.729	44.322	42.34	40.11	38.05	36.636	36.118	36.395	37.131	37.923	38.445	38.571	38.391	38.089	37.94	38.322	39.436	41.081	42.877	44.559	45.901	46.618	46.589	45.954	44.882	43.447	41.844	40.366	39.157	38.24	37.722	37.712	38.095	38.61	39.148	39.703	40.206	40.552	40.704	40.64	40.336	39.829	39.18	38.44	37.755	37.289	37.019	36.785	36.558	36.476	36.636	37.087	37.928	39.19	40.697	42.245	43.827	45.484	47.197	49.052	51.237	53.73	56.178	58.154	59.348	59.544	58.695	57.065	55.183	53.584	52.616	52.363	52.516	52.569	52.081	50.802	48.763	46.41	44.585	44.102	45.419	48.647	53.491	59.225	64.946	70.003	74.061	76.953	78.788	79.993	81.02	82.016	82.934	83.751	84.385	84.66	84.447	83.745	82.575	80.944	78.977	76.882	74.888	73.272	72.263	71.917	72.09	72.609	73.275	73.815	74.004	73.786	73.172	72.113	70.626	68.887	66.938	64.665	62.041	59.119	55.891	52.342	48.683	45.273	42.392	40.185	38.725	37.998	37.85	38.144	38.909	40.19	42.029	44.466	47.385	50.483	53.411	55.876	57.572	58.292	58.008	56.799	54.766	52.099	49.21	46.616	44.661	43.562	43.456	44.201	45.321	46.355	47.091	47.481	47.611	47.678	47.933	48.489	49.208	49.896	50.339	50.322	49.759	48.741	47.433	46.001	44.64	43.48	42.507	41.675	40.977	40.383	39.892	39.681	40.082	41.272	43.191	45.698	48.59	51.465	53.959	56.03	57.841	59.528	61.186	62.925	64.666	66.075	66.825	66.74	65.677	63.572	60.566	56.93	52.923	48.81	44.888	41.366	38.374	36.04	34.458	33.576	33.308	33.644	34.523	35.709	37.033	38.512	40.152	41.899	43.739	45.685	47.629	49.342	50.654	51.497	51.767	51.381	50.387	48.854	46.781	44.276	41.618	39.125	37.027	35.495	34.544	34.003	33.653	33.36	33.02	32.574	32.154	32.021	32.292	32.988	34.281	36.349	39.11	42.328	45.775	49.079	51.704	53.275	53.766	53.299	52.015	50.223	48.259	46.197	43.956	41.543	39.066	36.676	34.603	33.163	32.552	32.765	33.653	34.909	36.123	37.043	37.767	38.551	39.645	41.334	43.816	46.885	49.957	52.416	53.754	53.602	51.943	49.237	46.146	43.161	40.606	38.712	37.383	36.259	35.074	33.813	32.554	31.428	30.7	30.589	31.098	32.09	33.362	34.632	35.654	36.458	37.258	38.187	39.413	40.283	41.455	42.9	44.318	45.429	46.099	46.261	45.859	44.911	43.518	41.843	40.169	38.726	37.604	36.922	36.882	37.472	38.384	39.449	40.852	42.804	45.308	48.388	52.133	56.364	60.606	64.519	67.945	70.718	72.737	74.126	75.032	75.394	75.096	74.197	72.888	71.319	69.663	68.139	66.932	66.167	65.843	65.709	65.471	65.035	64.389	63.378	61.979	60.551	59.496	58.951	58.915	59.48	60.637	62.131	63.765	65.556	67.393	68.976	70.119	70.757	70.728	69.845	68.169	65.98	63.536	61.019	58.657	56.682	55.263	54.435	54.015	53.694	53.245	52.574	51.54	50.094	48.546	47.392	46.857	46.89	47.47	48.525	49.728	50.74	51.507	51.999	52.024	51.452	50.388	48.924	47.05	44.923	42.905	41.28	40.085	39.28	38.829	38.678	38.793	39.145	39.667	40.343	41.2	42.065	42.575	42.505	41.917	40.897	39.509	38.019	36.89	36.375	36.496	37.336	38.932	41.021	43.223	45.354	47.305	48.809	49.655	49.942	49.856	49.392	48.486	47.22	45.755	44.242	42.833	41.637	40.736	40.178	39.854	39.418	38.575	37.298	35.683	33.772	31.711	29.872	28.545	27.757	27.555	28.097	29.3	30.845	32.56	34.416	36.227	37.746	38.997	40.178	41.293	42.169	42.782	43.207	43.459	43.494	43.279	42.764	41.926	40.791	39.405	37.862	36.464	35.761	35.627	35.89	36.334	37.013	37.976	39.113	40.462	42.248	44.495	46.985	49.488	51.765	53.512	54.497	54.663	53.981	52.442	50.284	47.841	45.212	42.413	39.682	37.291	35.353	33.969	33.38	33.664	34.632	36.116	37.999	39.997	41.824	43.495	45.135	46.584	47.644	48.355	48.753	48.688	48.028	46.836	45.211	43.239	41.131	39.119	37.291	35.695	34.444	33.516	32.712	32.012	31.64	31.758	32.412	33.698	35.632	38.008	40.625	43.395	46.21	48.837	51.205	53.444	55.468	56.966	57.816	58.054	57.548	56.069	53.592	50.296	46.403	42.308	38.576	35.695	33.908	33.295	33.726	34.742	35.831	36.826	37.809	38.889	40.224	41.963	44.039	46.215	48.316	50.219	51.757	52.89	53.819	54.624	55.001	54.637	53.489	51.595	48.998	45.976	43.088	40.829	39.468	39.313	39.381	39.726	40.084	40.225	40.13	39.946	39.756	39.522	39.229	38.897	38.459	37.79	36.899	36.062	35.627	35.764	36.388	37.302	38.301	39.038	39.078	38.279	36.961	35.64	34.734	34.526	35.184	36.599	38.36	40.045	41.409	42.327	42.744	42.745	42.473	41.895	40.757	38.824	36.019	32.395	28.094	23.414	18.87	15.064	12.459	11.316	11.75	13.747	17.072	21.187	25.447	29.33	32.477	34.634	35.684	35.791	35.309	34.597	34.014	33.962	34.715	36.241	38.253	40.376	42.121	42.864	42.145	39.975	36.768	33.103	29.627	26.994	25.651	25.606	26.502	27.805	29.04	29.934	30.414	30.564	30.609	30.859	31.472	32.363	33.291	33.961	34.029	33.198	31.43	28.949	26.048	23.034	20.292	18.155	16.704	15.849	15.627	16.217	17.763	20.295	23.763	27.992	32.585	37.015	40.812	43.744	45.787	47.055	47.662	47.686	47.206	46.305	45.049	43.49	41.683	39.649	37.3	34.603	31.756	29.104	27.022	25.936	26.253	28.099	31.184	35.035	39.234	43.379	47.054	50.025	52.288	53.953	55.179	56.231	57.418	58.917	60.713	62.594	64.187	65.104	65.118	64.212	62.527	60.362	58.056	55.787	53.53	51.213	48.803	46.209	43.418	40.679	38.358	36.685	35.69	35.327	35.431	35.648	35.642	35.327	34.744	33.925	32.923	31.793	30.488	28.933	27.169	25.44	24.164	23.78	24.598	26.599	29.462	32.735	35.899	38.462	40.142	41.012	41.293	41.158	40.818	40.542	40.486	40.63	40.873	41.084	40.984	40.189	38.457	35.81	32.409	28.58	24.862	21.759	19.547	18.298	17.961	18.445	19.612	21.333	23.433	25.704	27.979	30.129	32.017	33.578	34.979	36.505	38.226	39.991	41.591	42.734	43.044	42.278	40.494	37.968	35.016	31.976	29.221	26.959	25.152	23.777	22.882	22.453	22.405	22.74	23.536	24.858	26.689	28.971	31.577	34.332	37.035	39.421	41.155	42.061	42.264	41.608	40.019	37.472	34.077	30.027	25.609	21.215	17.283	14.256	12.593	12.656	14.447	17.578	21.53	25.759	29.653	32.752	34.979	36.525	37.628	38.525	39.467	40.502	41.421	42.007	42.181	41.83	40.764	38.956	36.6	33.909	31.091	28.464	26.391	25.131	24.781	25.242	26.251	27.514	28.841	30.166	31.44	32.697	34.119	35.783	37.559	39.322	41.002	42.454	43.465	43.967	43.966	43.396	42.272	40.854	39.525	38.551	38.084	38.268	39.066	40.162	41.224	42.097	42.735	43.169	43.473	43.645	43.554	43.019	41.895	40.092	37.639	34.799	31.957	29.399	27.289	25.724	24.662	23.914	23.396	23.267	23.699	24.793	26.713	29.579	33.209	37.11	40.763	43.732	45.598	46.134	45.468	43.99	42.122	40.275	38.731	37.516	36.449	35.329	33.988	32.303	30.334	28.33	26.531	25.094	24.168	23.878	24.276	25.435	27.597	30.936	35.268	40.109	44.862	48.825	51.296	51.947	51.027	49.128	46.874	44.8	43.176	41.856	40.396	38.341	35.454	31.767	27.616	23.572	20.203	17.901	16.9	17.208	18.618	20.892	23.84	27.192	30.568	33.672	36.284	38.103	38.841	38.501	37.376	35.794	34.075	32.582	31.581	31.03	30.734	30.532	30.284	29.855	29.253	28.64	28.194	28.04	28.29	29.03	30.23	31.764	33.436	35.01	36.256	37.057	37.388	37.216	36.593	35.726	34.794	33.787	32.709	31.693	30.842	30.124	29.55	29.225	29.161	29.283	29.628	30.345	31.533	33.213	35.382	37.912	40.421	42.444	43.638	43.786	42.848	41.006	38.579	35.905	33.323	31.096	29.27	27.735	26.471	25.539	24.914	24.597	24.797	25.803	27.708	30.43	33.856	37.704	41.447	44.605	46.922	48.246	48.498	47.793	46.41	44.532	42.213	39.542	36.719	33.969	31.5	29.504	28.121	27.391	27.276	27.65	28.289	29.122	30.28	31.842	33.735	35.885	38.271	40.749	43.069	45.307	46.435	46.465	45.513	43.714	41.221	38.349	35.489	32.803	30.268	27.894	25.737	23.796	22.123	20.915	20.424	20.893	22.482	25.13	28.58	32.51	36.635	40.621	44.161	47.175	49.765	51.952	53.663	54.899	55.619	55.666	54.996	53.809	52.392	50.923	49.566	48.551	47.954	47.696	47.82	48.538	49.944	51.873	53.97	55.755	56.773	56.786	55.903	54.546	53.316	52.811	53.316	54.657	56.381	58.011	59.082	59.212	58.353	56.787	54.879	53.051	51.822	51.604	52.393	53.81	55.321	56.301	56.118	54.463	51.637	48.306	45.146	42.699	41.263	40.767	40.872	41.207	41.517	41.703	41.832	42.075	42.543	43.236	44.16	45.31	46.568	47.78	48.884	49.787	50.297	50.344	50.047	49.511	48.785	48.014	47.418	47.01	46.612	46.116	45.497	44.683	43.581	42.228	40.715	39.095	37.435	35.864	34.471	33.303	32.448	31.998	31.971	32.35	33.123	34.219	35.484	36.836	38.276	39.743	41.168	42.569	43.921	45.042	45.731	45.995	45.927	45.547	44.936	44.281	43.679	43.064	42.382	41.645	40.843	39.958	39.036	38.107	37.131	36.1	35.106	34.277	33.734	33.61	33.961	34.698	35.691	36.888	38.219	39.58	41.008	42.596	44.253	45.711	46.805	47.494	47.691	47.339	46.573	45.633	44.653	43.724	42.936	42.266	41.528	40.512	39.114	37.355	35.395	33.608	32.498	32.46	33.65	35.928	38.857	41.826	44.324	46.014	46.7	46.439	45.558	44.402	43.109	41.753	40.486	39.39	38.37	37.375	36.461	35.591	34.625	33.52	32.328	31.063	29.78	28.711	28.134	28.194	28.92	30.286	32.154	34.294	36.487	38.579	40.487	42.257	43.986	45.647	47.106	48.285	49.148	49.536	49.238	48.255	46.755	44.84	42.633	40.441	38.567	37.161	36.325	36.166	36.586	37.283	37.996	38.633	39.15	39.522	39.931	40.683	41.957	43.754	45.909	48.09	49.958	51.3	51.976	51.9	51.149	49.943	48.447	46.679	44.737	42.925	41.494	40.532	40.059	39.977	39.917	39.435	37.662	35.312	32.691	30.307	28.525	27.623	27.742	28.691	30.077	31.626	33.209	34.673	35.887	36.872	37.714	38.396	38.822	38.976	38.928	38.792	38.709	38.755	38.914	39.197	39.649	40.259	40.987	41.897	43.11	44.568	46.068	47.449	48.564	49.185	49.162	48.568	47.514	46.003	44.087	41.941	39.67	37.268	34.869	32.775	31.236	30.342	30.091	30.397	31.028	31.753	32.396	32.823	33.023	33.172	33.479	34.019	34.807	35.856	37.064	38.219	39.195	39.963	40.457	40.542	40.154	39.237	37.591	35.058	31.772	28.103	24.48	21.435	19.598	19.394	20.809	23.504	26.999	30.743	34.261	37.29	39.728	41.543	42.748	43.352	43.29	42.484	41.052	39.254	37.336	35.552	34.169	33.29	32.753	32.375	32.108	31.902	31.725	31.718	32.149	33.12	34.507	36.144	37.869	39.462	40.735	41.74	42.701	43.821	45.231	46.94	48.721	50.179	50.982	50.952	50.065	48.478	46.468	44.255	41.965	39.715	37.668	35.938	34.635	33.923	33.807	33.963	33.919	33.367	32.195	30.495	28.674	27.409	27.256	28.392	30.67	33.728	37.052	40.149	42.767	44.864	46.494	47.764	48.813	49.668	50.247	50.469	50.254	49.536	48.382	47.062	45.913	45.212	45.266	46.33	48.329	50.927	53.759	56.524	58.82	60.242	60.584	59.741	57.645	54.358	50.22	45.739	41.439	37.818	35.273	33.899	33.482	33.695	34.253	34.917	35.62	36.417	37.376	38.515	39.83	41.266	42.604	43.644	44.371	44.829	45	44.914	44.785	44.779	44.847	44.915	44.991	44.978	44.683	44.014	42.974	41.538	39.768	37.921	36.33	35.252	34.858	35.273	36.492	38.33	40.506	42.693	44.577	45.971	46.836	47.168	46.987	46.543	46.185	46.086	46.252	46.673	47.258	47.717	47.744	47.296	46.534	45.656	44.907	44.605	44.891	45.621	46.638	47.865	49.147	50.302	51.262	52.074	52.749	53.256	53.536	53.55	53.343	53.093	52.991	53.142	53.664	54.708	56.172	57.647	59.151	59.472	59.108	57.96	56.102	53.884	51.829	50.307	49.474	49.334	49.673	50.146	50.388	50.046	48.877	46.875	44.268	41.341	38.429	36.008	34.596	34.463	35.557	37.663	40.371	43.049	45.14	46.429	46.946	46.824	46.4	46.125	46.263	46.777	47.511	48.291	48.855	48.89	48.245	46.991	45.328	43.582	42.137	41.27	41.159	41.907	43.437	45.437	47.544	49.476	50.986	51.818	51.874	51.251	50.052	48.375	46.463	44.61	42.98	41.684	40.964	41.043	41.938	43.55	45.761	48.366	51	53.275	54.949	55.892	56.084	55.626	54.706	53.56	52.509	51.904	51.95	52.668	53.923	55.423	56.706	57.331	57.126	56.146	54.605	52.92	51.615	51.056	51.265	52.1	53.411	54.908	56.253	57.313	58.18	58.9	59.429	59.74	59.77	59.398	58.577	57.405	56.062	54.794	53.896	53.571	53.787	54.331	54.971	55.473	55.654	55.588	55.541	55.661	55.972	56.459	56.941	57.052	56.5	55.297	53.657	51.782	49.907	48.291	47.051	46.098	45.388	45.035	45.158	45.829	47.047	48.654	50.351	51.847	53.004	53.816	54.391	54.923	55.585	56.38	57.189	57.867	58.159	57.761	56.581	54.784	52.62	50.324	48.254	46.77	45.959	45.634	45.572	45.584	45.432	44.984	44.373	43.839	43.584	43.769	44.498	45.728	47.268	48.906	50.434	51.618	52.263	52.286	51.682	50.491	48.881	47.022	44.929	42.603	40.204	37.892	35.714	33.786	32.408	31.82	32.045	33.059	34.862	37.29	39.961	42.552	44.845	46.598	47.664	48.194	48.516	48.937	49.712	51.003	52.726	54.539	55.956	56.49	55.855	54.099	51.577	48.759	46.082	43.983	42.723	42.167	41.912	41.686	41.363	40.842	40.18	39.63	39.406	39.478	39.705	39.991	40.211	40.234	40.159	40.306	40.958	42.215	44.121	46.64	49.515	52.351	54.741	56.372	57.127	57.135	56.633	55.897	55.271	54.863	54.575	54.186	53.564	52.738	51.907	51.365	51.326	51.8	52.629	53.517	54.056	53.917	53.122	52.019	50.93	50.04	49.455	49.133	48.828	48.353	47.819	47.47	47.466	47.94	49.001	50.538	52.259	53.975	55.674	57.281	58.498	58.973	58.406	56.649	53.875	50.608	47.528	45.295	44.384	44.865	46.365	48.352	50.385	52.11	53.233	53.64	53.425	52.7	51.652	50.725	50.47	51.217	52.999	55.673	58.822	61.767	63.94	65.188	65.739	65.925	66.077	66.418	66.874	67.069	66.537	64.926	62.137	58.462	54.548	51.059	48.521	47.253	47.292	48.341	49.936	51.739	53.488	54.936	55.987	56.729	57.204	57.328	57.175	56.995	56.979	57.242	57.934	59.232	61.121	63.401	65.864	68.297	70.445	72.093	73.137	73.531	73.289	72.561	71.547	70.449	69.495	68.919	68.808	69.072	69.598	70.224	70.659	70.625	70.043	68.981	67.45	65.587	63.795	62.497	61.921	62.168	63.266	65.027	67.053	68.987	70.643	71.948	72.956	73.895	75.013	76.376	77.91	79.457	80.782	81.596	81.674	80.88	79.131	76.496	73.233	69.627	65.911	62.345	59.206	56.571	54.323	52.427	50.95	49.869	49.072	48.548	48.368	48.543	49.089	50.134	51.791	54.02	56.693	59.626	62.496	64.907	66.595	67.497	67.674	67.299	66.597	65.73	64.756	63.69	62.429	60.721	58.408	55.675	52.895	50.392	48.537	47.717	48.026	49.16	50.734	52.522	54.44	56.469	58.751	61.419	64.29	66.923	68.851	69.686	69.13	67.224	64.383	61.177	58.11	55.49	53.407	51.742	50.245	48.694	46.893	44.8	42.72	41.201	40.663	41.325	43.343	46.607	50.613	54.733	58.489	61.66	64.035	65.52	66.152	65.869	64.458	61.858	58.309	54.156	49.846	45.967	43.025	41.27	40.673	41.027	42.076	43.574	45.358	47.282	49.158	51.166	53.152	55.144	57.144	59.174	61.17	62.981	64.422	65.267	65.337	64.522	62.783	60.234	57.126	53.674	50.073	46.707	44.051	42.403	41.938	42.718	44.635	47.355	50.512	53.871	57.216	60.254	62.795	64.827	66.27	66.915	66.711	65.825	64.499	62.98	61.509	60.236	59.104	57.873	56.244	53.984	51.087	47.894	44.981	42.926	42.201	43.094	45.495	48.891	52.632	56.103	58.727	60.106	60.206	59.281	57.671	55.815	54.307	53.628	53.859	54.76	55.996	57.146	57.73	57.459	56.373	54.738	52.918	51.32	50.268	49.906	50.29	51.401	53.075	55.053	57.08	58.904	60.221	60.787	60.571	59.698	58.345	56.819	55.527	54.744	54.521	54.883	55.84	57.212	58.682	59.99	60.997	61.556	61.572	61.175	60.611	60.099	59.837	59.986	60.556	61.471	62.676	64.113	65.667	67.248	68.828	70.338	71.612	72.54	73.082	73.164	72.75	72.014	71.236	70.574	70.148	70.156	70.663	71.495	72.388	73.174	73.745	73.976	73.847	73.511	73.098	72.651	72.222	71.834	71.444	71.04	70.646	70.235	69.756	69.169	68.397	67.295	65.775	63.908	61.83	59.68	57.692	56.17	55.18	54.578	54.246	54.115	54.07	54.019	54.035	54.254	54.684	55.227	55.803	56.346	56.731	56.933	57.104	57.33	57.559	57.652	57.408	56.61	55.181	53.254	51.123	49.202	47.933	47.616	48.189	49.32	50.683	51.944	52.721	52.854	52.517	51.998	51.487	51.202	51.323	51.829	52.556	53.342	54.071	54.574	54.692	54.512	54.257	54.076	54.102	54.442	55.094	55.941	56.808	57.463	57.697	57.462	56.862	56.011	55.008	54.068	53.421	53.075	52.856	52.645	52.377	51.886	51.024	49.846	48.428	46.775	44.974	43.252	41.81	40.75	40.233	40.461	41.42	42.872	44.556	46.317	48.049	49.722	51.401	53.151	54.981	56.784	58.693	60.093	60.781	60.688	59.917	58.688	57.234	55.845	54.793	54.134	53.752	53.597	53.694	53.98	54.341	54.748	55.162	55.413	55.376	55.073	54.553	53.799	52.896	52.072	51.444	50.963	50.577	50.279	49.914	49.234	48.102	46.595	44.952	43.531	42.688	42.65	43.46	45.019	47.044	49.092	50.773	51.934	52.609	52.871	52.958	53.183	53.666	54.294	54.804	54.825	53.85	51.519	47.913	43.494	38.852	34.619	31.393	29.452	28.582	28.326	28.284	28.233	28.197	28.466	29.406	31.235	33.958	37.346	40.943	44.251	46.944	48.92	50.152	50.689	50.693	50.285	49.472	48.326	47.061	45.872	44.84	44.031	43.476	42.981	42.197	40.917	39.189	37.134	34.97	33.037	31.637	30.868	30.66	30.872	31.304	31.769	32.227	32.732	33.333	34.061	34.933	35.874	36.714	37.392	37.92	38.225	38.241	38.036	37.72	37.287	36.756	36.265	35.894	35.557	35.153	34.654	34.042	33.275	32.377	31.451	30.584	29.864	29.476	29.641	30.503	32.153	34.585	37.632	40.934	44.051	46.536	47.98	48.186	47.26	45.445	43.013	40.343	37.864	35.825	34.206	32.977	32.15	31.609	31.185	30.878	30.788	30.929	31.251	31.778	32.508	33.365	34.324	35.435	36.684	37.977	39.237	40.359	41.209	41.688	41.774	41.487	40.919	40.274	39.759	39.463	39.467	39.91	40.828	42.015	43.204	44.235	44.986	45.342	45.389	45.439	45.752	46.463	47.668	49.379	51.425	53.5	55.378	56.931	58.035	58.657	58.972	59.188	59.427	59.707	59.899	59.734	59.014	57.691	55.816	53.555	51.24	49.184	47.403	45.704	43.994	42.35	40.905	39.89	39.696	40.567	42.4	44.918	47.815	50.685	53.103	54.848	55.92	56.369	56.201	55.512	54.462	53.114	51.339	49.86	48.058	45.923	43.506	41.046	38.899	37.291	36.249	35.765	35.788	36.068	36.287	36.288	36.03	35.475	34.674	33.85	33.236	32.944	33.083	33.828	35.202	37.023	39.117	41.348	43.462	45.097	45.99	46.043	45.351	44.192	42.937	41.929	41.385	41.35	41.653	41.888	41.638	40.678	38.906	36.366	33.375	30.49	28.284	27.266	27.866	30.297	34.3	39.202	44.216	48.509	51.223	51.783	50.158	46.745	42.132	37.031	32.187	28.152	25.221	23.468	22.79	22.966	23.786	25.123	26.842	28.78	30.849	32.985	35.032	36.878	38.536	40.043	41.415	42.74	44.131	45.541	46.71	47.367	47.311	46.321	44.276	41.352	37.961	34.522	31.357	28.733	26.782	25.466	24.71	24.488	24.788	25.572	26.786	28.283	29.79	31.102	32.174	33.014	33.666	34.214	34.678	34.896	34.667	33.947	32.828	31.419	29.926	28.663	27.814	27.31	26.97	26.657	26.215	25.481	24.442	23.245	22.109	21.283	21.051	21.646	23.061	25.016	27.05	28.623	29.302	28.98	27.906	26.514	25.268	24.526	24.33	24.383	24.308	23.837	22.817	21.247	19.392	17.7	16.499	15.962	16.232	17.351	19.141	21.31	23.608	25.807	27.685	29.177	30.38	31.393	32.244	32.92	33.358	33.381	32.777	31.351	28.938	25.501	21.244	16.561	11.901	7.7808	4.723	3.0262	2.6034	3.1718	4.5192	6.4581	8.7938	11.492	14.621	18.09	21.609	24.851	27.514	29.296	30.026	29.748	28.642	26.881	24.655	22.244	19.887	17.688	15.667	13.774	11.905	10.046	8.3215	6.8536	5.786	5.2952	5.4369	6.0162	6.7359	7.4752	8.3757	9.6418	11.505	14.192	17.699	21.631	25.414	28.541	30.588	31.317	30.826	29.481	27.652	25.611	23.605	21.809	20.206	18.64	16.937	14.973	12.768	10.665	9.2094	8.2803	8.1394	8.8994	10.471	12.692	15.362	18.311	21.489	24.916	28.46	31.804	34.692	36.961	38.449	39.08	38.987	38.382	37.288	35.665	33.569	31.086	28.273	25.346	22.669	20.533	19.058	18.371	18.641	19.924	22.07	24.823	27.813	30.536	32.458	33.163	32.482	30.571	27.925	25.194	22.899	21.447	21.095	21.789	23.184	24.868	26.51	27.822	28.644	29.141	29.652	30.449	31.719	33.591	35.984	38.498	40.665	42.223	43.058	43.123	42.496	41.376	39.949	38.376	36.832	35.496	34.507	33.928	33.749	33.776	33.726	33.445	32.916	32.182	31.367	30.727	30.465	30.626	31.231	32.304	33.728	35.226	36.583	37.661	38.26	38.169	37.381	36.086	34.498	32.854	31.491	30.751	30.899	32.078	34.24	37.095	40.127	42.749	44.501	45.143	44.746	43.67	42.34	41.063	40.031	39.266	38.595	37.828	36.97	36.117	35.341	34.734	34.449	34.54	34.843	35.132	35.293	35.235	34.836	34.117	33.224	32.284	31.415	30.736	30.264	29.924	29.631	29.364	29.117	28.91	28.814	28.878	29.043	29.229	29.433	29.667	29.98	30.546	31.574	33.077	34.85	36.644	38.221	39.317	39.745	39.588	39.067	38.306	37.331	36.18	34.841	33.253	31.446	29.566	27.775	26.227	25.073	24.423	24.326	24.766	25.714	27.047	28.559	30.119	31.667	33.162	34.665	36.391	38.454	40.725	42.914	44.701	45.671	45.404	43.735	40.887	37.313	33.587	30.372	28.245	27.412	27.692	28.715	29.992	31.032	31.552	31.633	31.587	31.795	32.629	34.267	36.616	39.404	42.285	44.829	46.639	47.544	47.598	46.909	45.641	44.092	42.536	40.993	39.322	37.443	35.316	32.97	30.679	28.968	28.314	28.974	30.97	34.043	37.64	41.023	43.584	44.995	45.209	44.447	43.113	41.613	40.258	39.255	38.594	38.073	37.526	36.964	36.468	36.121	36.044	36.383	37.066	37.839	38.508	39.007	39.325	39.577	40.081	41.112	42.672	44.572	46.596	48.448	49.363	49.454	48.72	47.121	44.774	42.04	39.296	36.751	34.577	32.97	31.933	31.306	30.962	30.874	31.009	31.332	31.993	33.188	34.895	36.951	39.218	41.557	43.711	45.422	46.525	46.905	46.522	45.389	43.572	41.227	38.66	36.256	34.264	32.781	31.87	31.548	31.668	32.036	32.656	33.594	34.831	36.328	38.055	39.837	41.358	42.394	42.928	42.983	42.56	41.759	40.777	39.705	38.541	37.365	36.331	35.584	35.204	35.205	35.482	35.891	36.331	36.701	36.92	37.046	37.285	37.824	38.717	40.094	41.811	43.629	45.091	45.709	45.127	43.148	39.834	35.634	31.173	27.006	23.625	21.387	20.32	20.195	20.807	21.926	23.187	24.339	25.478	26.808	28.373	30.199	32.43	35.062	37.796	40.346	42.646	44.623	46.101	46.963	47.104	46.339	44.522	41.742	38.31	34.676	31.391	28.994	27.795	27.824	28.921	30.746	32.809	34.722	36.275	37.248	37.468	37.067	36.385	35.669	35.09	34.97	35.572	36.78	38.232	39.611	40.596	40.791	39.959	38.22	35.815	32.996	30.1	27.479	25.35	23.791	22.911	22.839	23.62	25.294	27.864	31.189	35.037	39.191	43.302	46.854	49.452	50.949	51.27	50.367	48.454	46.026	43.465	40.964	38.747	37.056	35.906	35.157	34.754	34.631	34.586	34.466	34.283	34.076	33.806	33.487	33.188	32.914	32.65	32.442	32.404	32.684	33.521	35.114	37.362	40.013	42.878	45.746	48.314	50.396	52.094	53.529	54.638	55.357	55.757	55.856	55.596	55.055	54.428	53.771	53.002	52.03	50.726	48.853	46.209	42.854	39.076	35.275	31.901	29.355	27.865	27.445	27.95	28.992	30.113	31.102	32.005	32.882	33.749	34.712	35.868	37.059	38.01	38.591	38.805	38.638	38.159	37.624	37.199	36.851	36.593	36.569	36.886	37.526	38.517	39.914	41.639	43.422	44.894	45.673	45.478	44.242	42.081	39.253	36.243	33.712	32.156	31.749	32.439	34.071	36.224	38.295	39.858	40.77	40.988	40.635	40.136	39.952	40.262	41.078	42.432	44.235	46.148	48.106	48.599	48.653	48.337	47.638	46.61	45.483	44.496	43.782	43.419	43.478	43.906	44.519	45.192	45.908	46.54	46.906	46.953	46.705	46.091	45.054	43.743	42.463	41.481	40.965	41.022	41.64	42.673	43.875	44.912	45.496	45.573	45.293	44.84	44.373	44.08	44.052	44.148	44.145	43.927	43.475	42.798	42.05	41.541	41.453	41.747	42.399	43.449	44.848	46.453	48.196	50.086	52.024	53.733	54.856	55.06	54.048	51.707	48.165	43.776	39.135	34.955	31.792	29.851	29.059	29.153	29.701	30.305	30.821	31.331	31.987	32.939	34.357	36.26	38.407	40.509	42.456	44.176	45.488	46.266	46.527	46.369	45.915	45.377	45.129	45.533	46.788	48.867	51.434	53.927	55.728	56.336	55.47	53.186	49.935	46.359	43.115	40.746	39.59	39.606	40.438	41.692	43.021	44.044	44.461	44.271	43.66	42.692	41.371	39.807	38.162	36.562	35.15	34.154	33.825	34.266	35.429	37.144	39.075	40.801	42.02	42.546	42.356	41.649	40.784	40.137	40.041	40.709	42.122	43.988	45.95	47.731	49.027	49.519	49.12	48.016	46.425	44.494	42.478	40.709	39.346	38.382	37.748	37.343	37.036	36.771	36.653	36.837	37.426	38.439	39.801	41.325	42.777	43.992	44.9	45.582	46.213	46.972	47.911	49.018	50.326	51.798	53.215	54.347	55.142	55.622	55.751	55.579	55.312	55.127	55.049	55.086	55.311	55.774	56.521	57.704	59.476	61.802	64.501	67.341	70.049	72.352	74.012	74.861	74.818	73.915	72.289	70.088	67.526	64.958	62.795	61.22	60.153	59.442	58.866	58.108	56.943	55.472	54	52.808	52.117	52.104	52.759	53.846	55.123	56.51	57.939	59.306	60.567	61.748	62.801	63.577	63.92	63.705	62.908	61.621	60.01	58.249	56.553	55.207	54.353	53.915	53.794	54.364	55.133	55.931	56.549	56.903	56.972	56.691	56.049	55.17	54.249	53.511	53.149	53.187	53.528	54.114	54.924	55.875	56.878	57.928	59.032	60.081	60.926	61.579	62.128	62.572	62.937	63.3	63.552	63.389	62.551	60.921	58.435	55.099	51.142	47.039	43.297	40.308	38.362	37.594	37.874	38.845	40.063	41.102	41.773	42.24	42.838	43.894	45.668	48.207	51.251	54.328	56.992	58.977	60.165	60.607	60.629	60.566	60.467	60.224	59.71	58.717	56.89	54.01	50.218	45.872	41.416	37.333	34.08	31.924	30.894	30.875	31.645	32.989	34.841	37.23	40.099	43.294	46.618	49.775	52.417	54.321	55.455	55.864	55.595	54.816	53.726	52.373	50.722	48.851	46.891	44.824	42.55	40.098	37.63	35.328	33.427	32.295	32.324	33.744	36.646	40.945	46.304	52.222	58.16	63.587	68.082	71.479	73.866	75.474	76.601	77.534	78.336	78.758	78.449	77.203	74.894	71.509	67.387	63.193	59.595	57.067	55.976	56.52	58.588	61.745	65.464	69.235	72.55	75.06	76.685	77.497	77.623	77.254	76.625	75.904	75.184	74.508	73.837	73.043	71.983	70.494	68.401	65.643	62.429	59.12	55.989	53.273	51.27	50.109	49.648	49.674	50.104	50.888	51.926	53.162	54.608	56.184	57.731	59.194	60.589	61.874	63.013	64.012	64.838	65.383	65.527	65.171	64.238	62.743	60.751	58.289	55.385	52.245	49.262	46.757	44.947	44.075	44.29	45.428	47.145	49.176	51.331	53.404	55.291	57.029	58.64	60.016	61.035	61.675	61.877	61.551	60.747	59.67	58.501	57.352	56.271	55.236	54.221	53.198	52.113	50.924	49.726	48.765	48.186	47.909	47.841	47.95	48.522	49.835	51.472	53.587	56.324	59.53	62.76	65.523	67.356	67.848	66.849	64.579	61.533	58.299	55.435	53.255	51.823	51.154	51.221	51.834	52.68	53.528	54.271	54.795	55.11	55.449	56.095	57.161	58.666	60.564	62.591	64.316	65.423	65.799	65.386	64.149	62.259	60.065	57.907	56.023	54.572	53.644	53.229	53.255	53.638	54.299	55.234	56.473	57.965	59.532	61.014	62.367	63.575	64.634	65.644	66.735	67.882	68.979	69.985	70.8	71.146	70.72	69.401	67.179	64.062	60.285	56.38	52.922	50.267	48.528	47.596	47.12	46.677	45.96	44.882	43.569	42.349	41.626	41.708	42.735	44.762	47.676	51.184	54.973	58.785	62.315	65.237	67.395	68.76	69.241	68.739	67.339	65.257	62.659	59.697	56.657	53.88	51.555	49.756	48.574	48.039	48.107	48.731	49.857	51.387	53.191	55.181	57.258	59.294	61.208	62.929	64.319	65.254	65.692	65.593	64.846	63.405	61.357	58.738	55.502	51.756	47.855	44.161	40.928	38.427	36.919	36.429	36.796	37.868	39.517	41.595	43.97	46.574	49.349	52.176	54.926	57.517	59.859	61.818	63.243	63.915	63.563	62.004	59.173	55.096	50.019	44.534	39.33	34.935	31.718	29.944	29.597	30.3	31.606	33.266	35.169	37.276	39.693	42.594	45.992	49.684	53.38	56.743	59.366	60.895	61.181	60.264	58.263	55.382	51.89	48.058	44.18	40.557	37.414	34.936	33.367	32.94	33.672	35.376	37.827	40.791	43.905	46.791	49.306	51.485	53.346	54.93	56.28	57.286	57.642	57.061	55.43	52.787	49.326	45.491	41.865	38.915	36.866	35.728	35.341	35.485	36.012	36.854	37.991	39.513	41.599	44.278	47.341	50.517	53.593	56.533	59.191	61.063	61.871	61.525	60.099	57.656	54.298	50.336	46.208	42.316	39.002	36.573	35.238	35.063	35.981	37.743	39.988	42.385	44.689	46.698	48.319	49.689	51.059	52.57	54.209	55.887	57.352	58.177	58.043	56.938	55.034	52.595	50.046	47.87	46.291	45.188	44.334	43.525	42.555	41.289	39.831	38.507	37.723	37.878	39.211	41.696	45.069	48.921	52.683	55.736	57.606	58.104	57.224	55.114	52.17	48.918	45.799	43.155	41.299	40.36	40.129	40.269	40.527	40.699	40.573	40.112	39.561	39.21	39.228	39.708	40.663	41.998	43.514	45.037	46.413	47.529	48.362	48.904	49.117	48.941	48.393	47.527	46.386	45.075	43.766	42.536	41.366	40.308	39.457	38.792	38.264	37.948	37.963	38.283	38.75	39.319	40	40.749	41.484	42.17	42.741	43.027	42.872	42.185	40.952	39.304	37.489	35.741	34.163	32.768	31.516	30.307	29.072	27.891	26.917	26.268	26.106	26.641	27.884	29.617	31.605	33.673	35.604	37.156	38.27	39.094	39.783	40.42	41.056	41.696	42.208	42.407	42.169	41.429	40.183	38.575	36.861	35.291	34.104	33.492	33.527	34.154	35.245	36.586	37.864	38.814	39.425	39.875	40.339	41.037	42.262	44.148	46.473	48.801	50.714	51.806	51.746	50.512	48.425	45.966	43.64	41.903	41.049	41.121	41.984	43.507	45.619	48.253	51.318	54.661	58.02	61.097	63.62	65.349	66.136	66.062	65.355	64.139	62.424	60.295	57.896	55.331	52.751	50.473	48.848	48.017	47.955	48.583	49.713	51.037	52.336	53.549	54.627	55.469	56.017	56.285	56.285	56.018	55.527	54.861	54.058	53.158	52.131	50.873	49.351	47.652	45.864	43.99	42.078	40.277	38.7	37.407	36.538	36.283	36.659	37.513	38.688	40.012	41.251	42.255	43.114	43.964	44.821	46.01	46.192	46.301	46.307	46.01	45.275	44.124	42.656	40.925	39.063	37.329	35.893	34.765	33.938	33.458	33.283	33.339	33.712	34.535	35.753	37.169	38.635	40.032	41.211	42.058	42.564	42.838	43.014	43.169	43.291	43.263	42.975	42.363	41.334	39.847	38.084	36.365	34.896	33.793	33.171	33.049	33.31	33.91	34.98	36.621	38.801	41.486	44.623	47.886	50.663	52.381	52.668	51.283	48.188	43.732	38.631	33.764	29.975	27.829	27.438	28.53	30.611	33.076	35.351	37.122	38.409	39.356	40.123	40.915	41.92	43.192	44.692	46.393	48.208	49.846	51.04	51.743	51.978	51.727	51.086	50.319	49.659	49.197	48.926	48.833	48.835	48.82	48.711	48.468	48.108	47.743	47.569	47.728	48.287	49.328	50.788	52.418	53.978	55.268	56.118	56.431	56.302	55.963	55.532	54.994	54.433	54.018	53.829	53.958	54.618	55.996	58.013	60.315	62.456	64.008	64.685	64.506	63.773	62.904	62.214	61.835	61.683	61.508	61.117	60.533	59.931	59.609	59.884	60.879	62.462	64.399	66.51	68.615	70.502	72.087	73.44	74.49	75.009	74.841	73.942	72.309	69.969	67.103	63.988	60.847	57.828	55.076	52.661	50.553	48.73	47.188	45.931	45.011	44.559	44.734	45.676	47.489	50.141	53.334	56.615	59.526	61.658	62.66	62.415	61.232	59.6	57.87	56.298	55.074	54.169	53.342	52.381	51.178	49.703	47.952	46.042	44.175	42.5	41.111	40.119	39.552	39.288	39.139	38.915	38.457	37.764	37.006	36.367	36.017	36.142	36.794	37.755	38.615	39.041	38.844	37.905	36.25	34.197	32.216	30.66	29.766	29.694	30.414	31.725	33.439	35.429	37.558	39.611	41.397	42.814	43.838	44.489	44.903	45.272	45.744	46.37	47.035	47.481	47.503	47.082	46.297	45.23	44.034	42.967	42.332	41.62	40.696	39.406	37.734	35.906	34.301	33.219	32.777	32.936	33.557	34.426	35.387	36.354	37.308	38.327	39.46	40.514	41.158	41.171	40.542	39.391	37.98	36.717	35.949	35.738	35.952	36.434	36.95	37.175	36.944	36.315	35.342	34.033	32.536	31.137	30.107	29.606	29.705	30.404	31.593	33.118	34.852	36.693	38.544	40.318	41.833	42.812	43.143	42.972	42.593	42.348	42.569	43.369	44.446	45.232	45.244	44.207	42.019	38.921	35.542	32.516	30.216	28.78	28.216	28.332	28.731	28.997	28.821	28.046	26.735	25.195	23.916	23.409	24.102	26.191	29.474	33.438	37.463	40.927	43.333	44.483	44.48	43.579	42.104	40.431	38.943	37.785	36.9	36.263	35.851	35.474	34.884	34	32.873	31.569	30.239	29.175	28.697	29.014	30.186	32.086	34.397	36.694	38.568	39.691	39.832	38.941	37.139	34.593	31.535	28.292	25.151	22.277	19.817	17.941	16.697	16.007	15.838	16.249	17.2	18.466	19.85	21.292	22.787	24.377	26.246	28.625	31.56	34.904	38.362	41.524	43.985	45.562	46.346	46.583	46.545	46.441	46.316	46.088	45.682	45.091	44.315	43.426	42.67	42.268	42.228	42.5	43.117	44.092	45.304	46.66	48.172	49.822	51.46	52.927	54.102	54.814	54.882	54.213	52.83	50.786	48.187	45.265	42.305	39.515	37.02	34.872	33.087	31.695	30.756	30.309	30.352	30.929	32.048	33.476	34.793	35.671	35.93	35.462	34.321	32.819	31.362	30.198	29.426	29.073	29.013	28.995	28.837	28.512	27.997	27.216	26.139	24.816	23.319	21.74	20.262	19.125	18.556	18.708	19.567	20.941	22.576	24.261	25.798	26.998	27.835	28.443	28.929	29.298	29.549	29.684	29.727	29.431	28.875	28.214	27.753	27.843	28.619	29.928	31.535	33.124	34.262	34.632	34.265	33.525	32.873	32.707	33.25	34.455	35.983	37.294	37.837	37.248	35.528	32.987	30.013	27.003	24.454	22.819	22.3	22.872	24.392	26.485	28.582	30.226	31.28	31.848	32.168	32.666	33.829	35.837	38.453	41.311	44.049	46.308	47.805	48.432	48.201	47.195	45.568	43.532	41.348	39.303	37.663	36.561	35.933	35.621	35.477	35.332	35.015	34.491	33.809	32.942	31.888	30.772	29.729	28.85	28.292	28.402	29.514	31.69	34.743	38.35	41.997	45.007	46.806	47.118	45.947	43.548	40.353	36.807	33.273	30.036	27.293	25.109	23.469	22.341	21.641	21.19	20.846	20.604	20.49	20.57	21.067	22.222	24.035	26.312	28.9	31.706	34.554	37.276	39.84	42.239	44.307	45.808	46.562	46.45	45.437	43.608	41.157	38.262	35.049	31.659	28.251	24.989	22.08	19.734	18.067	17.072	16.683	16.769	17.118	17.627	18.366	19.373	20.55	21.827	23.2	24.562	25.689	26.438	26.824	26.856	26.541	25.978	25.317	24.667	24.153	23.957	24.209	24.916	25.996	27.314	28.631	29.735	30.536	31.05	31.399	31.813	32.495	33.457	34.594	35.797	36.911	37.627	37.634	36.819	35.215	32.851	29.873	26.649	23.546	20.774	18.482	16.784	15.652	15.035	14.971	15.604	17.038	19.283	22.286	25.907	29.908	34.007	37.954	41.565	44.775	47.604	50.021	51.963	53.463	54.583	55.253	55.353	54.89	53.985	52.716	51.121	49.309	47.385	45.361	43.313	41.525	40.334	40.01	40.783	42.783	45.846	49.527	53.344	56.927	60.008	62.436	64.195	65.309	65.765	65.554	64.615	62.867	60.389	57.467	54.399	51.362	48.486	45.933	43.757	41.931	40.551	39.851	39.999	41.042	42.98	45.667	48.724	51.728	54.442	56.782	58.688	60.523	61.53	62.076	62.14	61.558	60.176	58.043	55.288	51.993	48.323	44.579	41.001	37.704	34.849	32.637	31.129	30.291	30.186	30.898	32.329	34.25	36.478	38.846	41.162	43.284	45.216	47.049	48.892	50.83	52.751	54.37	55.443	55.809	55.346	54.05	52.134	49.884	47.469	44.984	42.585	40.442	38.634	37.307	36.688	36.817	37.476	38.384	39.322	40.03	40.255	39.986	39.457	38.966	38.707	38.734	38.987	39.253	39.241	38.679	37.359	35.246	32.541	29.59	26.777	24.555	23.388	23.523	24.912	27.339	30.42	33.587	36.295	38.283	39.527	40.113	40.276	40.402	40.744	41.221	41.556	41.509	40.899	39.612	37.755	35.717	33.958	32.86	32.639	33.205	34.203	35.183	35.726	35.547	34.621	33.235	31.797	30.63	29.917	29.694	29.729	29.623	29.109	28.192	26.974	25.695	24.812	24.779	25.734	27.505	29.809	32.321	34.661	36.562	37.998	39.087	39.961	40.74	41.515	42.282	43.042	43.849	44.746	45.705	46.601	47.21	47.19	46.264	44.388	41.717	38.518	35.235	32.463	30.63	29.831	30.06	31.339	33.533	36.328	39.419	42.53	45.307	47.399	48.667	49.265	49.488	49.731	50.414	51.761	53.69	55.915	58.084	59.841	60.945	61.319	61.022	60.193	59.072	57.895	56.789	55.907	55.499	55.757	56.635	57.957	59.613	61.472	63.297	64.946	66.502	68.099	69.822	71.731	73.838	75.941	77.656	78.64	78.651	77.492	75.156	71.876	68.031	63.996	60.099	56.585	53.584	51.172	49.428	48.35	47.863	47.959	48.632	49.721	50.955	52.202	53.48	54.737	55.892	56.993	58.066	59	59.615	59.835	59.622	58.894	57.672	56.123	54.383	52.472	50.406	48.21	45.836	43.235	40.44	37.61	34.999	32.958	31.761	31.479	32.051	33.364	35.19	37.199	39.202	41.228	43.293	45.34	47.313	49.137	50.632	51.259	50.902	49.419	46.928	43.813	40.452	37.235	34.656	33.131	32.7	33.138	34.164	35.482	36.724	37.598	38.019	38.073	37.962	37.897	37.987	38.247	38.64	39.101	39.436	39.423	39.06	38.539	38.04	37.736	37.837	38.425	39.324	40.305	41.245	42.038	42.541	42.739	42.812	42.874	42.901	42.909	43.045	43.395	43.956	44.752	45.807	47.095	48.522	49.903	50.978	51.486	51.308	50.397	48.761	46.582	44.218	41.987	40.078	38.642	37.744	37.202	36.748	36.281	35.785	35.153	34.34	33.49	32.763	32.184	31.774	31.732	32.258	33.382	35.054	37.123	39.257	41.009	41.972	41.854	40.585	38.403	35.809	33.35	31.512	30.685	30.986	32.187	33.892	35.682	37.102	37.803	37.808	37.467	37.11	36.928	37.114	37.758	38.643	39.428	39.933	40.157	40.114	39.828	39.351	38.661	37.679	36.359	34.761	33.017	31.271	29.717	28.514	27.722	27.397	27.559	28.121	28.925	29.814	30.542	30.807	30.546	30.016	29.58	29.503	30.022	31.304	33.168	35.06	36.419	36.901	36.286	34.514	31.825	28.566	25.046	21.558	18.419	15.943	14.372	13.917	14.746	16.865	20.054	23.927	27.971	31.661	34.629	36.659	37.62	37.584	36.864	35.797	34.493	32.951	31.228	29.313	27.08	24.478	21.687	18.945	16.409	14.275	12.785	12.046	12.068	12.911	14.615	17.093	20.135	23.504	26.969	30.28	33.286	35.988	38.423	40.624	42.546	43.938	44.416	43.722	41.823	38.808	34.935	30.745	26.87	23.69	21.302	19.662	18.646	18.017	17.67	17.791	18.665	20.456	23.224	26.854	30.912	34.772	37.912	40.067	41.235	41.585	41.353	40.731	39.808	38.617	37.156	35.416	33.551	31.892	30.74	30.193	30.344	31.305	33.021	35.238	37.698	40.218	42.577	44.603	46.5	48.109	49.682	51.35	53.048	54.473	55.368	55.64	55.229	54.186	52.789	51.349	49.93	48.422	46.819	45.213	43.728	42.549	41.905	41.981	42.815	44.279	46.072	47.8	49.18	50.061	50.283	49.729	48.465	46.704	44.623	42.417	40.432	38.97	38.116	37.8	37.893	38.047	37.71	36.52	34.477	31.785	28.823	26.213	24.651	24.543	25.858	28.247	31.21	34.198	36.792	38.787	40.095	40.793	41.081	41.087	40.859	40.495	40.186	40.063	40.16	40.527	41.136	41.796	42.293	42.621	42.897	43.169	43.509	44.102	44.989	45.91	46.529	46.663	46.246	45.29	43.954	42.551	41.398	40.693	40.495	40.714	41.107	41.442	41.55	41.3	40.663	39.758	38.742	37.725	36.808	36.073	35.469	34.872	34.264	33.752	33.357	33.055	32.954	33.199	33.741	34.387	35.038	35.66	36.146	36.446	36.666	37.011	37.667	38.773	40.392	42.344	44.271	45.792	46.547	46.3	45.052	42.998	40.395	37.506	34.571	31.713	28.926	26.279	24.01	22.276	21.064	20.339	20.096	20.2	20.424	20.681	21.038	21.562	22.291	23.303	24.692	26.459	28.524	30.826	33.246	35.517	37.339	38.462	38.676	37.882	36.155	33.702	30.823	27.88	25.188	22.882	20.985	19.511	18.395	17.409	16.364	15.3	14.353	13.626	13.255	13.421	14.174	15.393	16.91	18.596	20.292	21.864	23.332	24.801	26.308	27.81	29.229	30.425	31.217	31.433	30.994	29.955	28.502	26.887	25.324	23.926	22.797	22.025	21.538	21.195	20.975	20.98	21.246	21.81	22.762	24.108	25.676	27.21	28.489	29.32	29.584	29.394	29.129	29.124	29.521	30.321	31.362	32.314	32.83	32.705	31.975	30.928	29.979	29.416	29.261	29.387	29.622	29.803	29.756	29.5	29.281	29.339	29.781	30.631	31.818	33.124	34.337	35.39	36.313	37.116	37.849	38.664	39.652	40.685	41.53	41.993	41.934	41.212	39.755	37.645	35.132	32.039	29.266	27.103	25.817	25.403	25.701	26.399	27.103	27.545	27.773	28.039	28.514	29.258	30.36	31.841	33.497	35.069	36.449	37.52	38.111	38.178	37.794	36.996	35.81	34.459	33.298	32.546	32.22	32.319	32.852	33.648	34.429	34.987	35.208	35.098	34.832	34.632	34.676	35.142	36.192	37.783	39.668	41.622	43.568	45.394	46.932	48.081	48.747	48.721	47.859	46.284	44.259	42.031	39.923	38.357	37.578	37.504	37.975	38.876	40.021	41.099	41.826	41.982	41.429	40.216	38.576	36.844	35.454	34.868	35.345	36.741	38.634	40.586	42.188	43.102	43.284	42.996	42.541	42.131	41.992	42.237	42.706	43.152	43.497	43.8	44.025	44.094	44.098	44.194	44.425	44.816	45.445	46.347	47.417	48.476	49.273	49.533	49.128	48.168	46.862	45.437	44.247	43.334	42.753	42.406	42.056	41.523	40.86	40.233	39.689	39.207	38.817	38.482	38.008	37.232	36.186	35.006	33.826	32.783	31.962	31.357	30.896	30.48	29.997	29.4	28.814	28.472	28.555	29.185	30.436	32.201	34.199	36.175	37.996	39.616	41.047	42.427	43.898	45.378	46.656	47.626	48.302	48.715	48.929	49.107	49.384	49.704	49.893	49.786	49.238	48.154	46.556	44.578	42.411	40.265	38.358	36.791	35.482	34.29	33.019	31.471	29.61	27.68	26.103	25.306	25.641	27.26	29.929	33.045	35.983	38.307	39.748	40.266	40.109	39.616	38.973	38.187	37.203	35.958	34.41	32.635	30.834	29.198	27.797	26.618	25.582	24.564	23.519	22.553	21.821	21.415	21.382	21.667	22.057	22.332	22.398	22.289	22.068	21.881	22.008	22.641	23.739	25.205	26.949	28.774	30.416	31.715	32.633	33.126	33.138	32.686	31.82	30.529	28.855	26.993	25.17	23.606	22.533	22.128	22.394	23.155	24.134	24.973	25.336	25.054	24.173	22.893	21.536	20.519	20.144	20.404	21.087	21.963	22.803	23.397	23.731	24.045	24.59	25.496	26.79	28.194	29.457	30.697	31.646	32.175	32.185	31.6	30.513	29.141	27.652	26.202	24.982	24.111	23.569	23.326	23.492	24.159	25.253	26.534	27.654	28.252	28.075	27.063	25.351	23.234	21.123	19.352	18.001	17.01	16.385	16.18	16.321	16.644	16.962	17.007	16.464	15.213	13.48	11.701	10.428	10.244	11.557	14.291	17.932	21.854	25.443	28.113	29.495	29.603	28.801	27.675	26.904	27.06	28.416	30.881	34.026	37.13	39.396	40.254	39.543	37.418	34.243	30.558	26.921	23.692	21.058	19.122	17.861	17.119	16.755	16.719	16.971	17.46	18.261	19.599	21.593	24.129	26.931	29.621	31.779	33.059	33.392	32.947	32.053	31.135	30.521	30.315	30.445	30.791	31.191	31.469	31.569	31.6	31.703	31.985	32.519	33.282	34.044	34.497	34.462	33.891	32.788	31.332	29.936	29.001	28.72	29.065	29.87	30.797	31.382	31.26	30.258	28.438	26.085	23.646	21.544	20.032	19.176	18.886	18.869	18.78	18.442	17.901	17.408	17.388	18.289	20.316	23.341	27.007	30.775	33.932	35.865	36.33	35.445	33.517	30.94	28.199	25.717	23.695	22.196	21.222	20.705	20.595	20.886	21.572	22.573	23.794	25.201	26.734	28.293	29.802	31.252	32.628	33.921	35.11	36.07	36.575	36.456	35.67	34.222	32.181	29.803	27.485	25.519	24.042	23.128	22.792	22.868	23.096	23.278	23.296	23.103	22.813	22.666	22.885	23.606	24.85	26.472	28.176	29.58	30.407	30.591	30.238	29.61	28.995	28.537	28.261	28.08	27.814	27.243	26.328	25.234	24.199	23.443	23.186	23.572	24.552	25.891	27.322	28.643	29.698	30.436	30.975	31.467	31.943	32.347	32.609	32.644	32.404	31.996	31.694	31.779	32.396	33.468	34.712	35.73	36.183	35.9	34.885	33.344	31.663	30.251	29.312	28.849	28.718	28.624	28.198	27.166	25.425	23.85	22.959	23.3	25.145	28.354	32.498	36.994	41.142	44.323	46.312	47.208	47.198	46.548	45.608	44.668	43.786	42.847	41.692	40.134	38.008	35.268	32.057	28.709	25.744	23.712	22.916	23.263	24.406	25.813	26.828	27.01	26.41	25.464	24.742	24.77	25.813	27.685	29.762	31.415	32.275	32.189	31.301	30.079	29.116	28.822	29.331	30.613	32.503	34.72	36.935	38.777	39.895	40.039	39.156	37.366	34.9	32.187	29.765	28.054	27.236	27.337	28.214	29.558	31.038	32.446	33.682	34.646	35.368	36.01	36.677	37.335	37.949	38.569	39.195	39.676	39.84	39.558	38.73	37.338	35.479	33.396	31.397	29.827	28.996	29.026	29.845	31.255	32.922	34.412	35.349	35.518	34.905	33.698	32.296	31.181	30.719	31.081	32.303	34.183	36.231	37.913	38.944	39.312	39.156	38.814	38.766	39.426	40.969	43.337	46.246	49.223	51.735	53.37	53.9	53.277	51.701	49.551	47.198	44.894	42.806	40.938	39.154	37.333	35.454	33.536	31.65	29.967	28.665	27.768	27.202	26.98	27.17	27.801	28.869	30.393	32.307	34.39	36.39	38.074	39.223	39.659	39.33	38.319	36.823	35.132	33.613	32.603	32.264	32.566	33.31	34.176	34.855	35.166	35.044	34.554	33.871	33.227	32.746	32.41	32.227	32.274	32.603	33.201	34.074	35.175	36.316	37.265	37.862	38.058	37.839	37.271	36.473	35.477	34.212	32.645	30.864	29.064	27.563	26.808	27.184	28.846	31.652	35.154	38.719	41.736	43.833	44.891	44.982	44.352	43.339	42.17	40.852	39.347	37.668	35.823	33.899	32.092	30.653	29.805	29.689	30.364	31.763	33.642	35.689	37.653	39.318	40.518	41.244	41.585	41.699	41.754	41.848	41.957	41.96	41.705	41.069	39.979	38.506	36.897	35.456	34.369	33.704	33.482	33.618	33.909	34.205	34.442	34.559	34.496	34.269	33.954	33.615	33.334	33.32	33.804	34.898	36.715	38.732	40.59	41.955	42.646	42.55	41.587	39.84	37.654	35.44	33.459	31.905	30.918	30.454	30.333	30.47	30.884	31.579	32.554	33.862	35.512	37.341	39.096	40.591	41.745	42.457	42.639	42.273	41.391	40.045	38.325	36.315	34.116	31.909	29.91	28.306	27.278	26.989	27.504	28.602	29.777	30.473	30.218	28.746	26.23	23.295	20.695	19.021	18.663	19.717	21.88	24.634	27.566	30.472	33.238	35.713	37.71	38.943	39.062	37.803	35.192	31.558	27.524	23.828	21.011	19.259	18.461	18.302	18.387	18.403	18.322	18.376	18.876	20.102	22.233	25.233	28.784	32.496	36.109	39.443	42.355	44.79	46.805	48.348	49.247	49.351	48.623	47.128	45.045	42.689	40.401	38.401	36.779	35.474	34.295	33.051	31.685	30.279	29.006	28.125	27.917	28.548	29.97	32.003	34.375	36.689	38.6	39.969	40.847	41.364	41.701	42.083	42.615	43.186	43.512	43.265	42.143	39.917	36.597	32.478	28.027	23.826	20.481	18.436	17.883	18.803	20.979	24.068	27.701	31.539	35.25	38.519	41.117	42.946	43.963	44.223	43.896	43.202	42.237	40.954	39.317	37.346	35.069	32.596	30.192	28.142	26.629	25.724	25.425	25.685	26.454	27.791	29.831	32.645	36.128	40.006	43.831	47.044	49.159	49.956	49.531	48.269	46.744	45.479	44.762	44.682	45.159	45.949	46.777	47.48	48.025	48.423	48.664	48.773	48.819	48.828	48.764	48.612	48.339	47.885	47.225	46.43	45.645	45.028	44.768	44.996	45.679	46.628	47.582	48.31	48.703	48.827	48.885	49.134	49.779	50.926	52.472	54.084	55.388	56.113	56.104	55.33	53.988	52.457	51.058	49.948	49.138	48.491	47.735	46.606	44.994	42.997	40.866	38.987	37.812	37.659	38.556	40.282	42.442	44.581	46.349	47.611	48.49	49.273	50.318	51.833	53.731	55.708	57.365	58.329	58.336	57.366	55.687	53.556	51.526	49.966	48.871	48.126	47.57	46.954	46.047	44.796	43.318	41.806	40.511	39.754	39.818	40.763	42.472	44.741	47.312	49.916	52.33	54.375	55.937	56.995	57.585	57.657	57.153	56.143	54.829	53.482	52.438	52.091	52.695	54.173	56.158	58.147	59.578	59.972	59.235	57.718	55.953	54.427	53.518	53.354	53.777	54.431	55.021	55.414	55.592	55.58	55.39	54.986	54.354	53.585	52.871	52.461	52.667	53.779	55.852	58.641	61.699	64.466	66.352	66.962	66.243	64.44	61.946	59.204	56.666	54.567	52.86	51.385	50.048	48.826	47.705	46.763	46.152	45.94	46.105	46.601	47.41	48.558	50.084	51.979	54.025	55.839	57.02	57.28	56.559	55.127	53.511	52.259	51.729	52.033	53.003	54.214	55.212	55.767	55.838	55.468	54.757	53.806	52.648	51.229	49.53	47.721	46.117	45.089	44.945	45.841	47.65	50.004	52.404	54.354	55.524	55.888	55.712	55.453	55.589	56.423	57.992	60.046	62.152	63.885	64.919	65.087	64.487	63.407	62.113	60.833	59.79	59.178	59.118	59.629	60.683	62.196	63.944	65.607	66.899	67.621	67.676	67.123	66.153	64.968	63.759	62.709	61.934	61.487	61.395	61.642	62.12	62.642	62.962	62.831	62.033	60.482	58.297	55.714	53.03	50.602	48.789	47.791	47.606	48.138	49.234	50.7	52.366	54.154	56.044	57.997	59.906	61.611	62.966	63.916	64.547	65.081	65.729	66.555	67.401	67.908	67.59	66.081	63.287	59.435	55.064	50.921	47.699	45.856	45.552	46.654	48.785	51.423	54.063	56.361	58.171	59.562	60.813	62.288	64.211	66.564	69.098	71.353	72.819	73.137	72.209	70.218	67.523	64.59	61.879	59.76	58.424	57.886	57.992	58.408	58.753	58.734	58.225	57.333	56.648	56.179	56.587	58.113	60.681	63.834	66.95	69.531	71.324	72.285	72.536	72.333	71.944	71.53	71.134	70.671	69.981	68.989	67.712	66.189	64.494	62.83	61.435	60.44	59.93	60.005	60.742	62.111	63.968	66.087	68.103	69.567	70.205	70.021	69.177	67.956	66.78	66.085	66.108	66.824	68.015	69.421	70.722	71.607	71.845	71.354	70.293	69.054	68.145	67.98	68.791	70.559	72.922	75.313	77.249	78.455	78.856	78.576	77.91	77.138	76.392	75.726	75.169	74.671	74.059	73.21	72.1	70.717	69.04	67.197	65.508	64.388	64.215	65.219	67.396	70.461	73.91	77.15	79.658	81.134	81.589	81.258	80.45	79.434	78.394	77.348	76.19	74.853	73.385	71.871	70.421	69.152	68.067	67.032	65.88	64.543	63.066	61.584	60.368	59.793	60.179	61.62	63.98	66.93	69.994	72.722	74.849	76.297	77.166	77.65	77.885	77.864	77.449	76.48	74.875	72.684	70.102	67.431	64.948	62.807	61.095	59.849	59.019	58.542	58.448	58.813	59.674	61.03	62.867	65.12	67.623	70.101	72.236	73.73	74.346	74.016	72.865	71.129	69.102	67.078	65.29	63.847	62.749	61.897	61.145	60.359	59.462	58.448	57.381	56.439	55.88	55.919	56.639	58.048	60.098	62.619	65.354	68.036	70.43	72.316	73.525	74.004	73.843	73.198	72.271	71.258	70.261	69.211	67.963	66.391	64.421	62.082	59.521	56.988	54.765	53.128	52.284	52.338	53.304	55.102	57.577	60.489	63.563	66.577	69.341	71.677	73.487	74.766	75.544	75.842	75.668	74.984	73.684	71.656	68.897	65.58	62.032	58.688	55.995	54.243	53.484	53.588	54.339	55.532	57.084	59.048	61.474	64.309	67.382	70.415	73.081	75.317	76.552	77.263	77.574	77.605	77.369	76.877	76.275	75.806	75.683	75.984	76.606	77.234	77.448	76.924	75.58	73.632	71.568	69.937	69.102	69.146	69.945	71.241	72.688	73.991	74.991	75.632	75.889	75.843	75.736	75.886	76.591	78.111	80.565	83.772	87.252	90.413	92.716	93.77	93.384	91.692	89.109	86.143	83.273	80.82	78.873	77.323	75.98	74.662	73.271	71.93	70.904	70.426	70.584	71.297	72.32	73.323	74.044	74.444	74.684	74.984	75.55	76.538	77.852	79.171	80.142	80.572	80.472	80.011	79.515	79.32	79.605	80.294	81.043	81.378	80.866	79.314	76.864	73.953	71.191	69.167	68.263	68.536	69.772	71.648	73.806	75.983	78.038	79.895	81.428	82.455	82.862	82.612	81.762	80.484	79.048	77.726	76.574	75.43	74.061	72.253	69.915	67.192	64.423	61.979	60.175	59.183	58.951	59.302	60.028	61.018	62.341	64.195	66.843	70.432	74.86	79.773	84.615	88.726	91.508	92.663	92.244	90.532	87.95	84.952	81.918	79.064	76.435	74.024	71.869	70.069	68.749	68.08	68.16	68.922	70.235	71.931	73.824	75.765	77.629	79.28	80.536	81.199	81.14	80.392	79.209	78.022	77.293	77.347	78.281	79.974	82.068	84.091	85.652	86.55	86.73	86.266	85.382	84.389	83.57	83.138	83.191	83.686	84.441	85.233	85.924	86.48	86.934	87.389	87.938	88.555	89.095	89.408	89.396	89.062	88.464	87.652	86.613	85.26	83.482	81.233	78.577	75.756	73.171	71.239	70.255	70.359	71.516	73.479	75.864	78.256	80.335	81.934	83.086	84.034	85.076	86.448	88.233	90.353	92.547	94.428	95.648	95.949	95.195	93.391	90.307	86.737	82.966	79.407	76.493	74.575	73.795	74.02	74.899	76.014	77.089	78.085	79.088	80.232	81.596	83.127	84.631	85.917	86.974	87.95	89.036	90.331	91.74	92.872	93.142	92.089	89.587	85.881	81.51	77.219	73.767	71.661	71.054	71.815	73.619	75.988	78.397	80.374	81.594	82.011	81.887	81.666	81.78	82.483	83.766	85.242	86.264	86.193	84.632	81.522	77.19	72.283	67.552	63.61	60.837	59.382	59.136	59.78	60.992	62.577	64.447	66.545	68.847	71.343	74.002	76.775	79.621	82.489	85.313	87.954	90.183	91.679	92.143	91.439	89.66	87.099	84.186	81.361	78.905	76.904	75.313	74.051	73.041	72.269	71.836	71.847	72.319	73.191	74.375	75.815	77.461	79.297	81.331	83.537	85.769	87.699	88.908	88.991	87.634	84.806	80.806	76.195	71.725	68.139	65.927	65.243	65.876	67.351	69.098	70.653	71.794	72.577	73.243	74.139	75.585	77.714	80.402	83.392	86.375	88.983	90.882	91.854	91.753	90.509	88.131	84.709	80.442	75.563	70.334	65.063	60.063	55.666	52.217	50.032	49.292	50.015	52.036	55.018	58.563	62.35	66.186	69.988	73.744	77.448	80.983	84.072	86.369	87.578	87.47	85.923	83.008	78.979	74.203	69.123	64.194	59.822	56.286	53.691	51.993	51.048	50.68	50.789	51.396	52.566	54.333	56.676	59.467	62.507	65.588	68.516	71.119	73.245	74.761	75.507	75.287	73.952	71.457	67.935	63.645	58.98	54.463	50.603	47.761	46.128	45.711	46.317	47.642	49.371	51.256	53.225	55.373	57.883	60.889	64.383	68.156	71.869	75.143	77.639	79.17	79.536	78.926	77.749	76.17	74.288	72.185	69.967	67.733	65.583	63.653	62.066	60.904	60.223	59.987	60.079	60.373	60.867	61.721	63.163	65.353	68.31	71.802	75.312	78.269	80.283	81.191	81.119	80.43	79.539	78.75	78.129	77.578	76.963	76.144	75.016	73.574	71.914	70.185	68.621	67.531	67.258	68.098	70.189	73.354	77.133	80.903	84.052	86.111	86.82	86.186	84.463	81.997	79.127	76.205	73.485	71.069	69.011	67.38	66.245	65.591	65.321	65.28	65.238	64.924	64.164	62.947	61.437	59.899	58.626	57.842	57.648	58.028	58.884	60.086	61.541	63.199	65.039	66.973	68.839	70.423	71.503	71.934	71.701	70.897	69.595	67.861	65.794	63.498	61.114	58.825	56.918	55.689	55.279	55.637	56.549	57.679	58.66	59.248	59.404	59.271	59.14	59.331	60.07	61.381	63.046	64.708	65.924	66.313	65.708	64.211	62.149	59.963	58.08	56.733	55.926	55.503	55.244	54.991	54.689	54.396	54.229	54.264	54.506	54.979	55.74	56.895	58.563	60.822	63.572	66.495	69.151	71.132	72.188	72.282	71.573	70.307	68.66	66.674	64.332	61.627	58.642	55.675	53.162	51.463	50.789	51.124	52.193	53.565	54.795	55.618	55.983	56.036	56.062	56.346	57.051	58.167	59.531	60.819	61.611	61.535	60.397	58.236	55.332	52.12	49.059	46.549	44.819	43.901	43.676	43.941	44.505	45.253	46.14	47.215	48.562	50.198	52.013	53.803	55.335	56.422	56.963	56.959	56.513	55.732	54.658	53.27	51.522	49.388	46.958	44.494	42.351	40.823	40.03	39.914	40.316	41.023	41.873	42.86	44.032	45.384	46.791	48.008	48.736	48.771	48.114	46.796	44.617	42.839	41.818	41.591	41.92	42.453	42.844	42.821	42.303	41.443	40.538	39.955	40.011	40.835	42.312	44.212	46.265	48.204	49.856	51.187	52.251	53.075	53.66	54.044	54.264	54.334	54.261	54.069	53.715	53.079	52.067	50.663	48.932	47.057	45.317	44.045	43.489	43.714	44.594	45.874	47.234	48.353	49.005	49.109	48.717	48.006	47.196	46.502	46.093	46.074	46.444	47.167	48.254	49.722	51.538	53.576	55.611	57.319	58.27	58.06	56.533	53.812	50.264	46.491	43.235	41.079	40.235	40.554	41.596	42.785	43.633	43.91	43.676	43.196	42.816	42.834	43.405	44.493	45.952	47.597	49.23	50.708	51.973	52.976	53.682	54.087	54.199	53.997	53.489	52.767	51.948	51.113	50.3	49.527	48.791	48.018	47.155	46.25	45.427	44.865	44.742	45.15	46.059	47.354	48.876	50.447	51.936	53.259	54.361	55.176	55.616	55.607	55.102	54.089	52.591	50.646	48.278	45.475	42.318	39.036	35.929	33.356	31.645	30.941	31.119	31.804	32.537	32.971	32.966	32.626	32.279	32.285	32.829	33.917	35.393	37.021	38.632	40.214	41.887	43.76	45.834	47.887	49.511	50.313	50.042	48.692	46.494	43.828	41.149	38.854	37.187	36.257	36.063	36.475	37.232	38.02	38.51	38.455	37.766	36.557	35.089	33.665	32.588	32.086	32.233	32.945	34.014	35.21	36.27	36.94	37.069	36.657	35.868	35.024	34.485	34.529	35.202	36.375	37.797	39.167	40.287	41.129	41.777	42.339	42.888	43.387	43.697	43.596	42.867	41.392	39.156	36.325	33.24	30.296	27.87	26.25	25.552	25.718	26.53	27.694	28.899	29.921	30.669	31.191	31.617	32.077	32.651	33.374	34.228	35.161	36.086	36.846	37.199	36.876	35.673	33.543	30.674	27.493	24.557	22.411	21.367	21.508	22.699	24.656	27.072	29.751	32.729	36.138	39.391	42.186	44.255	45.527	46.098	46.183	45.977	45.598	45.019	44.08	42.659	40.783	38.613	36.405	34.438	32.973	32.122	31.88	32.254	33.274	34.9	37.012	39.463	42.008	44.355	46.265	47.652	48.64	49.475	50.452	51.727	53.25	54.78	55.966	56.451	55.993	54.611	52.566	50.169	47.665	45.172	42.586	39.688	36.359	32.765	29.322	26.585	25.034	24.897	26.012	27.809	29.629	30.871	31.077	30.01	27.697	24.349	20.324	16.13	12.397	9.7051	8.4068	8.4989	9.6162	11.191	12.703	13.908	14.878	15.92	17.371	19.424	22.032	24.935	27.842	30.498	32.818	34.816	36.492	37.77	38.463	38.402	37.559	36.108	34.411	32.82	31.573	30.728	30.172	29.691	29.108	28.327	27.365	26.31	25.226	24.159	23.204	22.459	22.007	21.925	22.247	22.879	23.625	24.277	24.583	24.389	23.673	22.571	21.378	20.371	19.782	19.838	20.624	22.017	23.729	25.351	26.531	27.089	27.009	26.488	25.867	25.476	25.506	25.949	26.643	27.342	27.839	27.997	27.744	27.073	26.068	24.86	23.668	22.728	22.182	22.128	22.552	23.345	24.365	25.445	26.532	27.68	28.911	30.178	31.369	32.393	33.234	33.983	34.854	36.089	37.848	40.041	42.381	44.447	45.838	46.322	45.84	44.524	42.584	40.258	37.781	35.334	33.079	31.175	29.783	29.001	28.89	29.486	30.84	33.024	36.132	40.133	44.769	49.527	53.732	56.757	58.233	58.182	57.033	55.531	54.407	54.147	54.844	56.142	57.437	58.116	57.746	56.265	53.956	51.309	48.823	46.82	45.391	44.414	43.76	43.337	43.142	43.237	43.669	44.481	45.662	47.077	48.471	49.536	50.007	49.683	48.487	46.5	44.038	41.562	39.516	38.24	37.862	38.275	39.167	40.08	40.565	40.276	39.11	37.285	35.257	33.598	32.824	33.293	35.015	37.389	39.029	40.465	41.123	40.681	39.098	36.606	33.631	30.74	28.526	27.478	27.879	29.812	33.158	37.546	42.454	47.284	51.478	54.69	56.767	57.651	57.25	55.441	52.184	47.706	42.5	37.297	32.861	29.712	27.902	27.026	26.388	25.333	23.601	21.477	19.593	18.676	19.25	21.464	25.065	29.51	34.131	38.356	41.755	44.066	45.169	45.013	43.631	41.231	38.145	34.741	31.407	28.549	26.521	25.487	25.399	26.021	27.013	28.014	28.783	29.3	29.706	30.183	30.876	31.831	32.958	34.125	35.235	36.249	37.137	37.832	38.198	38.071	37.314	35.887	33.847	31.32	28.527	25.712	23.054	20.626	18.41	16.363	14.473	12.818	11.663	11.429	12.528	15.21	19.486	25.031	31.171	37.142	42.251	46	48.135	48.641	47.755	45.881	43.466	40.943	38.71	36.989	35.816	35.07	34.489	33.832	33.011	32.059	31.057	30.085	29.236	28.601	28.259	28.271	28.662	29.386	30.224	30.871	31.046	30.556	29.457	28.113	27.045	26.692	27.246	28.539	30.129	31.404	31.739	30.789	28.592	25.474	21.947	18.551	15.731	13.784	12.855	12.95	13.979	15.796	18.192	20.829	23.268	25.156	26.426	27.312	28.206	29.493	31.291	33.216	34.582	34.775	33.508	30.987	27.899	25.126	23.276	22.382	21.943	21.211	19.528	16.658	12.937	9.1246	6.1075	4.5886	4.8795	6.8647	10.064	13.816	17.453	20.399	22.112	23.081	23.432	23.703	24.615	26.734	30.189	34.73	39.784	44.523	48.062	49.696	49.143	46.672	43.024	39.161	35.937	33.896	33.221	33.732	34.961	36.454	38.048	39.738	41.567	43.597	45.82	47.906	50.222	52.083	53.308	53.797	53.509	52.511	50.935	48.873	46.44	43.846	41.334	39.195	37.7	37.033	37.259	38.315	39.955	41.757	43.318	44.387	44.995	45.351	45.807	46.826	48.693	51.249	53.981	56.258	57.474	57.26	55.735	53.503	51.383	50.11	50.146	51.561	53.895	56.31	57.977	58.359	57.311	55.13	52.425	49.852	47.945	46.958	46.785	47.121	47.635	48.049	48.171	47.88	47.216	46.354	45.428	44.518	43.707	43.003	42.279	41.366	40.144	38.504	36.368	33.783	30.99	28.355	26.229	24.946	24.776	25.818	27.93	30.844	34.254	37.858	41.47	44.968	48.232	51.139	53.55	55.305	56.235	56.244	55.427	53.964	52.034	49.816	47.46	44.996	42.393	39.682	36.969	34.422	32.273	30.843	30.422	31.059	32.576	34.646	36.836	38.711	39.962	40.498	40.391	39.839	39.042	38.107	37.098	36.045	35.009	34.055	33.247	32.641	32.264	32.049	31.87	31.647	31.328	30.862	30.274	29.662	29.109	28.665	28.339	28.129	27.979	27.766	27.382	26.86	26.315	25.896	25.791	26.134	26.946	28.133	29.518	30.892	32.084	32.995	33.58	33.798	33.614	33.015	32.022	30.753	29.432	28.341	27.687	27.516	27.755	28.169	28.389	28.099	27.176	25.695	23.878	22.062	20.67	20.066	20.425	21.7	23.676	25.992	28.199	29.881	30.786	30.879	30.364	29.64	29.153	29.261	30.116	31.613	33.472	35.315	36.83	37.871	38.438	38.646	38.653	38.505	38.134	37.441	36.396	35.015	33.386	31.686	30.243	29.472	28.564	27.461	26.2	24.903	23.707	22.704	21.818	20.84	19.634	18.27	17.026	16.356	16.717	18.319	21.015	24.33	27.624	30.321	32.093	32.932	33.105	33.018	33.062	33.512	34.433	35.697	37.041	38.117	38.575	38.221	37.124	35.59	34.036	32.846	32.207	32.045	32.075	31.936	31.39	30.415	29.167	27.945	27.023	26.49	26.246	26.067	25.733	25.151	24.36	23.529	22.887	22.618	22.793	23.414	24.443	25.826	27.505	29.358	31.189	32.773	33.927	34.533	34.592	34.223	33.58	32.811	31.965	30.993	29.851	28.523	27.09	25.764	24.764	24.221	24.16	24.501	25.079	25.755	26.494	27.387	28.605	30.237	32.234	34.387	36.347	37.733	38.276	37.921	36.838	35.368	33.897	32.717	31.955	31.586	31.498	31.584	31.821	32.238	32.878	33.72	34.663	35.532	36.119	36.31	36.178	35.949	35.922	36.349	37.341	38.851	40.674	42.501	44.061	45.178	45.766	45.859	45.555	44.993	44.329	43.693	43.159	42.711	42.228	41.553	40.574	39.232	37.491	35.399	33.026	30.489	27.98	25.723	23.948	22.82	22.392	22.529	22.955	23.344	23.44	23.161	22.612	22.043	21.754	21.947	22.651	23.71	24.84	25.719	26.073	25.746	24.688	22.998	20.871	18.615	16.571	15.009	14.084	13.797	14.043	14.726	15.766	17.062	18.488	19.936	21.31	22.506	23.444	24.14	24.71	25.22	25.69	26.081	26.262	26.039	25.223	23.703	21.458	18.528	15.018	11.096	6.9845	2.9521	-0.62942	-3.2928	-4.6611	-4.6069	-3.2749	-1.016	1.7527	4.662	7.5162	10.306	13.151	16.158	19.302	22.379	25.06	27.017	28.294	28.359	27.17	24.838	21.575	17.672	13.434	9.1976	5.3408	2.2115	0.10596	-0.79732	-0.51736	0.75362	2.7254	5.0564	7.4752	9.8249	12.015	14.014	15.815	17.361	18.567	19.324	19.532	19.159	18.262	16.962	15.459	14.024	12.863	12.079	11.628	11.308	10.882	10.149	9.0111	7.5672	6.049	4.734	3.8741	3.6652	4.1614	5.2826	6.8708	8.7087	10.559	12.192	13.447	14.338	14.967	15.514	16.143	16.908	17.716	18.396	18.749	18.612	17.952	16.812	15.273	13.454	11.494	9.5772	7.9392	6.7879	6.3157	6.6162	7.636	9.2097	11.156	13.28	15.368	17.283	18.873	19.998	20.588	20.641	20.283	19.752	19.29	19.065	19.092	19.208	19.175	18.777	17.89	16.554	14.995	13.445	12.099	11.084	10.432	10.127	10.117	10.389	10.935	11.702	12.573	13.451	14.288	15.013	15.563	15.899	15.937	15.575	14.741	13.43	11.787	10.04	8.4221	7.1141	6.1653	5.4881	4.9597	4.4823	4.0279	3.672	3.4913	3.5273	3.8033	4.3124	5.0511	6.058	7.3702	8.9853	10.756	12.361	13.442	13.782	13.363	12.347	11.07	9.9111	9.1559	8.9296	9.2021	9.8656	10.759	11.714	12.604	13.318	13.737	13.784	13.491	12.925	12.19	11.394	10.577	9.7438	8.8766	7.9282	6.885	5.7892	4.7454	3.8755	3.198	2.6766	2.3174	2.1358	2.0893	2.1569	2.3578	2.768	3.5012	4.6966	6.4745	8.8686	11.761	14.903	17.954	20.508	22.224	22.937	22.659	21.522	19.77	17.693	15.568	13.624	11.954	10.563	9.3653	8.2547	7.1528	5.9692	4.6493	3.2649	1.9847	0.95746	0.29499	0.14477	0.63219	1.7685	3.4786	5.5944	7.9029	10.095	11.865	13.009	13.405	13.024	11.978	10.486	8.7399	6.9313	5.2002	3.6294	2.2767	1.1485	0.2711	-0.29293	-0.46407	-0.12515	0.78951	2.2532	4.1956	6.5054	8.997	11.387	13.462	15.041	15.944	16.078	15.466	14.262	12.661	10.843	8.9766	7.125	5.1858	3.0094	0.58688	-1.956	-4.3676	-6.2784	-7.366	-7.4297	-6.4872	-4.7666	-2.5598	-0.1522	2.2004	3.9776	5.398	6.295	6.5889	6.3099	5.598	4.7302	4.0226	3.6813	3.7716	4.1726	4.5986	4.6923	4.1442	2.8008	0.70236	-1.9041	-4.6138	-6.9453	-8.4531	-8.8468	-8.0038	-6.0716	-3.4304	-0.54531	2.126	4.2339	5.6281	6.3242	6.4192	6.0409	5.3047	4.2893	3.0713	1.7411	0.41332	-0.79219	-1.8444	-2.7773	-3.6366	-4.4593	-5.1987	-5.7159	-5.8302	-5.3958	-4.3489	-2.738	-0.73052	1.4773	3.7094	5.8649	7.9588	10.072	12.347	14.9	17.716	20.635	23.311	25.298	26.165	25.658	23.791	20.888	17.424	13.895	10.716	8.0977	6.015	4.3093	2.7725	1.2109	-0.5315	-2.5443	-4.8315	-7.291	-9.6803	-11.651	-12.837	-12.984	-12.018	-10.03	-7.341	-4.3287	-1.299	1.5314	4.0271	6.1457	7.8346	8.9943	9.5425	9.5139	9.0727	8.4581	7.8986	7.5317	7.3377	7.093	6.4944	5.3645	3.7305	1.8249	0.057468	-1.1559	-1.5693	-1.1635	-0.11546	1.2811	2.734	4.0269	5.0688	5.828	6.2686	6.3573	6.0481	5.2853	4.0964	2.5832	0.89038	-0.84414	-2.4593	-3.7614	-4.6258	-4.9891	-4.8002	-4.0615	-2.8643	-1.3972	0.11989	1.4556	2.4319	2.9927	3.2425	3.3687	3.5619	3.9808	4.6669	5.5165	6.3579	7.0711	7.6702	8.241	8.9108	9.8016	10.886	12.049	13.141	14.009	14.549	14.744	14.693	14.491	14.157	13.674	13.018	12.134	10.935	9.3777	7.4779	5.3076	3.0039	0.7566	-1.1823	-2.6189	-3.483	-3.8296	-3.8619	-3.822	-3.8792	-4.022	-4.0722	-3.7542	-2.7973	-1.0849	1.2363	3.7812	6.0174	7.4005	7.5924	6.6043	4.7712	2.5843	0.54562	-0.94711	-1.7157	-1.8841	-1.6935	-1.3122	-0.80328	-0.12656	0.84772	2.2984	4.3231	6.8618	9.743	12.724	15.483	17.685	19.101	19.661	19.423	18.594	17.483	16.355	15.397	14.705	14.236	13.829	13.312	12.544	11.384	9.7362	7.6971	5.5614	3.6699	2.3948	2.076	2.8992	4.7725	7.3779	10.326	13.234	15.811	17.958	19.713	21.108	22.111	22.644	22.655	22.118	21.038	19.491	17.622	15.587	13.598	11.845	10.484	9.6482	9.4142	9.7324	10.406	11.254	12.225	13.371	14.185	15.002	15.882	16.883	17.995	19.091	19.99	20.541	20.632	20.235	19.43	18.389	17.302	16.302	15.492	14.864	14.315	13.757	13.156	12.509	11.863	11.315	10.938	10.701	10.522	10.354	10.21	10.126	10.183	10.449	10.885	11.357	11.726	11.924	11.974	12.007	12.249	12.89	13.957	15.302	16.65	17.7	18.204	18.054	17.344	16.287	15.137	14.094	13.263	12.612	12.029	11.369	10.466	9.2455	7.797	6.3123	5.004	4.0388	3.5113	3.3999	3.5911	3.9955	4.5886	5.435	6.5817	8.0595	9.8253	11.662	13.338	14.734	15.88	16.924	18.113	19.653	21.581	23.707	25.621	26.883	27.182	26.377	24.602	22.21	19.638	17.356	15.779	15.166	15.578	16.951	19.041	21.457	23.813	25.787	27.172	27.895	28.028	27.792	27.426	27.078	26.894	27.045	27.617	28.624	30.066	31.819	33.596	35.042	35.841	35.867	35.198	34.142	33.133	32.515	32.411	32.747	33.251	33.562	33.421	32.795	31.828	30.831	30.197	30.203	30.879	32.079	33.581	35.081	36.234	36.804	36.741	36.112	35.025	33.706	32.429	31.392	30.624	30.028	29.425	28.585	27.294	25.515	23.372	21.12	19.141	17.831	17.428	17.966	19.273	21.003	22.749	24.146	24.93	24.979	24.311	23.15	21.822	20.581	19.569	18.891	18.509	18.182	17.645	16.756	15.481	13.905	12.267	10.889	10.045	9.8453	10.268	11.225	12.549	14.064	15.682	17.35	18.971	20.44	21.69	22.709	23.535	24.228	24.761	25.028	24.97	24.621	24.059	23.392	22.813	22.483	22.357	22.186	21.75	20.929	19.746	18.377	17.127	16.238	15.742	15.575	15.666	15.914	16.202	16.461	16.641	16.613	16.221	15.4	14.274	13.097	12.154	11.626	11.519	11.675	11.893	11.977	11.791	11.378	10.983	10.82	11.027	11.356	11.827	12.205	12.284	12.008	11.439	10.675	9.9237	9.5397	9.905	11.273	13.683	16.886	20.34	23.338	25.231	25.571	24.234	21.543	18.146	14.754	11.932	9.9982	9.0025	8.7339	8.9397	9.5035	10.43	11.755	13.506	15.573	17.642	19.298	20.269	20.541	20.303	19.889	19.681	19.927	20.585	21.388	22.017	22.216	21.876	21.12	20.229	19.472	19.118	19.352	20.183	21.48	23.007	24.491	25.668	26.328	26.464	26.214	25.742	25.235	24.893	24.807	24.937	25.245	25.733	26.34	26.926	27.337	27.47	27.245	26.674	25.921	25.243	24.857	24.841	25.194	25.774	26.337	26.677	26.649	26.171	25.246	23.978	22.544	21.164	20.096	19.548	19.566	19.991	20.558	20.997	21.087	20.804	20.407	20.266	20.664	21.74	23.463	25.561	27.617	29.319	30.572	31.405	31.91	32.18	32.191	31.763	30.674	28.81	26.273	23.35	20.477	18.135	16.65	16.129	16.48	17.424	18.567	19.56	20.214	20.497	20.511	20.478	20.614	20.967	21.448	21.88	22.011	21.545	20.332	18.486	16.252	13.847	11.48	9.3206	7.434	5.8563	4.7319	4.279	4.7056	6.1338	8.5112	11.567	14.86	17.949	20.52	22.394	23.54	24.062	24.107	23.739	22.986	21.877	20.439	18.77	17.1	15.706	14.707	14.041	13.583	13.126	12.383	11.162	9.5873	8.012	6.8214	6.4332	7.174	9.078	11.864	15.065	18.166	20.667	22.27	22.956	22.934	22.491	21.909	21.407	21.053	20.816	20.599	20.213	19.463	18.268	16.677	14.784	12.694	10.646	8.9292	7.7256	7.0806	6.9909	7.4464	8.3424	9.5669	11.074	12.791	14.541	16.096	17.305	17.99	17.975	17.245	15.976	14.422	12.824	11.443	10.464	9.8924	9.5873	9.2362	8.4917	7.1673	5.3262	3.2464	1.2704	-0.18864	-0.72611	-0.18145	1.3074	3.4602	6.0367	8.7788	11.479	14.07	16.529	18.757	20.602	21.984	22.839	23.04	22.516	21.335	19.671	17.693	15.603	13.649	12.002	10.716	9.0006	7.1459	5.4738	4.0306	2.9648	2.4141	2.4816	3.2445	4.6049	6.2986	8.0153	9.5515	10.79	11.637	12.107	12.351	12.51	12.592	12.551	12.335	11.757	10.614	8.8831	6.7748	4.6007	2.7319	1.6204	1.5276	2.3875	3.8513	5.4749	6.9216	7.9683	8.6232	9.1083	9.6698	10.491	11.628	12.946	14.231	15.371	16.373	17.219	17.864	18.304	18.556	18.63	18.613	18.71	18.999	19.3	19.268	18.545	16.785	13.816	9.9552	5.8812	2.2989	-0.23003	-1.3763	-1.108	0.30601	2.4038	4.7663	7.0191	8.8463	10.101	10.834	11.267	11.78	12.812	14.573	16.909	19.373	21.372	22.34	21.983	20.427	18.085	15.434	12.873	10.678	8.9432	7.5969	6.6082	6.1433	6.3348	7.2478	8.9057	11.224	13.939	16.663	19.027	20.774	21.742	21.934	21.565	20.969	20.432	20.166	20.233	20.453	20.539	20.281	19.61	18.615	17.535	16.694	16.292	16.389	16.965	17.954	19.211	20.554	21.853	22.928	23.467	23.236	22.207	20.516	18.434	16.379	14.8	13.908	13.615	13.647	13.654	13.298	12.414	11.134	9.7274	8.4828	7.6724	7.4422	7.743	8.3857	9.1634	9.9196	10.567	11.184	12	13.279	15.175	17.733	20.814	23.965	26.629	28.371	28.947	28.341	26.812	24.886	23.036	21.455	20.113	18.843	17.399	15.607	13.604	11.786	10.599	10.438	11.536	13.807	16.836	20.04	22.88	24.929	25.971	26.079	25.544	24.69	23.81	23.152	22.689	22.18	21.397	20.124	18.184	15.569	12.606	9.8275	7.7041	6.5365	6.4699	7.3919	8.9059	10.59	12.236	13.741	15.148	16.66	18.473	20.626	22.993	25.375	27.503	29.07	29.783	29.434	27.949	25.436	22.226	18.757	15.442	12.635	10.533	9.0126	7.7411	6.4851	5.2567	4.2178	3.6108	3.76	4.9122	7.0411	9.89	13.179	16.588	19.751	22.416	24.457	25.804	26.413	26.364	25.911	25.324	24.807	24.476	24.318	24.173	23.829	23.106	21.855	20.112	18.159	16.324	14.867	14.083	14.289	15.582	17.744	20.401	23.159	25.587	27.306	28.251	28.626	28.657	28.552	28.572	28.084	27.252	26.03	24.378	22.265	19.836	17.369	15.088	13.107	11.493	10.254	9.2725	8.4266	7.8127	7.6581	8.1229	9.3357	11.347	14.02	16.972	19.709	21.779	22.9	23.024	22.341	21.194	19.916	18.843	18.217	18.018	18.067	18.186	18.178	17.769	16.717	14.968	12.625	9.9052	7.234	5.136	4.0098	3.9482	4.8739	6.5268	8.4099	10.009	11.005	11.321	11.053	10.445	9.8306	9.4684	9.4698	9.7467	10.039	9.9645	9.1803	7.6046	5.39	2.86	0.53322	-1.0949	-1.8068	-1.7084	-1.0494	-0.1687	0.58198	1.0221	1.2335	1.4731	1.9524	2.9074	4.5724	6.951	9.7938	12.733	15.38	17.348	18.325	18.258	17.356	15.964	14.475	13.242	12.467	12.152	12.218	12.549	12.997	13.488	14.003	14.462	14.721	14.663	14.248	13.498	12.515	11.502	10.695	10.164	9.8521	9.7749	9.9435	10.303	10.87	11.694	12.752	13.848	14.767	15.379	15.617	15.464	15.002	14.414	13.775	13.055	12.275	11.457	10.653	10.031	9.7647	9.9525	10.6	11.644	12.922	14.216	15.313	16.066	16.382	16.157	15.488	14.602	13.631	12.65	11.805	11.16	10.657	10.281	10.127	10.283	10.75	11.467	12.351	13.223	13.777	13.788	13.163	11.898	10.143	8.2153	6.4989	5.3196	4.933	5.4151	6.6092	8.2121	9.8686	11.268	12.256	12.88	13.385	13.97	14.687	15.525	16.371	16.985	17.164	16.923	16.44	15.9	15.483	15.395	15.782	16.579	17.631	18.789	19.822	20.444	20.489	19.958	18.967	17.75	16.673	16.081	16.163	16.881	17.98	19.089	19.825	19.988	19.604	18.864	18.169	17.986	18.55	19.76	21.302	22.742	23.566	23.408	22.264	20.488	18.567	16.982	16.148	16.237	17.097	18.454	20.058	21.69	23.144	24.364	25.386	26.21	26.812	27.174	27.377	27.529	27.777	28.27	29.018	29.495	29.231	29.048	28.89	28.711	28.501	28.34	28.382	28.779	29.602	30.809	32.128	33.179	33.698	33.63	33.026	32.063	31.095	30.486	30.41	30.921	32.03	33.637	35.495	37.377	39.155	40.599	41.451	41.634	41.278	40.535	39.522	38.459	37.592	37.018	36.714	36.61	36.597	36.578	36.558	36.612	36.795	37.194	37.892	38.869	39.939	40.866	41.457	41.524	41	40.036	38.892	37.757	36.71	35.786	34.867	33.7	32.194	30.498	28.883	27.586	26.817	26.728	27.241	28.111	29.081	29.974	30.656	31.054	31.186	31.052	30.652	30.092	29.563	29.26	29.306	29.763	30.523	31.257	31.605	31.301	30.209	28.359	26.061	23.807	21.987	20.852	20.559	21.1	22.254	23.718	25.34	26.99	28.494	29.713	30.566	30.978	30.889	30.411	29.78	29.242	29.008	29.154	29.553	29.887	29.816	29.119	27.727	25.792	23.657	21.687	20.104	18.987	18.312	17.844	17.322	16.705	16.135	15.844	16.061	16.976	18.577	20.501	22.215	23.298	23.534	22.897	21.672	20.376	19.431	19.018	19.095	19.425	19.656	19.458	18.686	17.356	15.597	13.634	11.703	9.9764	8.5236	7.416	6.6798	6.2789	6.2205	6.5481	7.2328	8.1644	9.2454	10.386	11.4	12.113	12.506	12.674	12.691	12.628	12.649	12.822	13.049	13.175	13.019	12.401	11.151	9.2377	6.8349	4.2043	1.6253	-0.5943	-2.2437	-3.3136	-3.9229	-4.2652	-4.6414	-5.3395	-6.5317	-8.3557	-10.88	-13.987	-17.309	-20.359	-22.613	-23.533	-22.695	-20.014	-15.857	-10.789	-5.401	-0.30588	4.0896	7.7076	10.635	13	14.944	16.612	18.069	19.308	20.351	21.261	22.038	22.548	22.659	22.284	21.399	20.181	19.005	18.3	18.455	19.543	21.205	23.995	27.486	31.183	34.606	37.335	39.123	39.986	40.105	39.738	39.128	38.342	37.269	35.796	33.878	31.493	28.75	25.995	23.612	21.807	20.635	20.093	20.065	20.346	20.86	21.713	22.941	24.384	25.803	26.896	27.236	26.44	24.456	21.578	18.274	15.041	12.318	10.342	9.1222	8.536	8.3627	8.3553	8.3957	8.5551	8.9848	9.8053	11.166	13.205	15.889	19.037	22.426	25.775	28.655	30.658	31.571	31.248	29.589	26.689	22.904	18.625	14.139	9.6802	5.4744	1.6676	-1.6869	-4.4731	-6.5048	-7.6347	-7.7891	-6.981	-5.3901	-3.3172	-1.0379	1.2612	3.4138	5.3316	7.0285	8.5429	9.8441	10.879	11.614	11.987	11.93	11.51	10.868	10.06	9.1498	8.2799	7.5646	6.9266	6.2066	5.3526	4.3511	3.1965	2.0056	1.0614	0.66858	1.0965	2.5329	4.9571	8.0598	11.313	14.106	15.863	16.171	14.99	12.66	9.7629	6.9437	4.7368	3.406	2.7988	2.5499	2.2901	1.6978	0.65801	-0.66736	-1.9379	-2.8904	-3.44	-3.5636	-3.274	-2.7177	-2.0558	-1.3243	-0.53159	0.23052	0.86185	1.2981	1.4882	1.4236	1.2092	1.0202	0.93667	0.93264	0.95057	0.8958	0.70786	0.43211	0.26013	0.38417	0.9531	2.0925	3.7746	5.8104	7.9831	10.07	11.811	12.921	13.283	12.958	12.054	10.698	9.1387	7.6555	6.3076	4.9908	3.5797	1.9066	-0.15041	-2.5187	-4.8774	-6.8473	-8.1146	-8.4632	-7.8276	-6.3381	-4.2573	-1.8103	0.82912	3.4701	5.933	8.0142	9.4346	9.9523	9.4801	8.1155	6.0861	3.7278	1.412	-0.66205	-2.5627	-4.4527	-6.3836	-8.3609	-10.331	-12.072	-13.256	-13.689	-13.307	-12.077	-10.035	-7.3896	-4.4172	-1.3113	1.6986	4.3426	6.4528	8.0421	9.1425	9.7339	9.7772	9.1431	7.6805	5.379	2.4021	-0.96653	-4.3158	-7.1444	-9.098	-10.197	-10.689	-10.813	-10.791	-10.825	-10.893	-10.753	-10.207	-9.2103	-7.7551	-5.8445	-3.6279	-1.3398	0.92861	3.1403	5.1297	6.6859	7.7166	8.2052	8.0899	7.34	6.0389	4.3368	2.4318	0.56196	-1.0562	-2.2675	-2.9011	-2.8366	-2.1304	-0.96258	0.59907	1.9848	3.6941	5.9299	8.7604	12.188	15.927	19.457	22.308	24.182	24.884	24.486	23.369	21.926	20.418	19.089	18.101	17.384	16.796	16.37	16.22	16.332	16.644	17.149	17.718	18.068	18.1	17.933	17.69	17.496	17.612	18.193	19.033	19.783	20.183	19.976	18.964	17.16	14.819	12.213	9.5595	7.1741	5.3466	4.104	3.3218	2.9113	2.6345	2.0393	0.82747	-1.0002	-3.3018	-5.8141	-8.1121	-9.8013	-10.737	-10.907	-10.306	-9.0429	-7.3649	-5.4615	-3.392	-1.4179	0.10714	1.0867	1.6165	1.8633	2.1832	3.0792	4.8344	7.2864	10.076	12.711	14.468	14.604	12.801	9.2325	4.2452	-1.5944	-7.397	-12.335	-15.951	-18.075	-18.713	-18.198	-17.02	-15.519	-13.865	-12.22	-10.696	-9.1406	-7.3755	-5.4025	-3.156	-0.4951	2.5388	5.7935	9.1939	12.614	15.636	17.868	19.211	19.551	18.602	16.24	12.73	8.3542	3.309	-1.9931	-6.9637	-11.163	-14.327	-16.223	-16.846	-16.526	-15.609	-14.288	-12.73	-11.08	-9.2352	-6.9073	-4.0188	-0.6934	2.8242	6.0264	8.2759	9.1392	8.4579	6.1421	2.3132	-2.3947	-7.1823	-11.633	-15.58	-18.733	-20.89	-22.216	-22.845	-22.606	-21.333	-19.054	-15.813	-11.69	-7.0928	-2.5839	1.4772	4.8701	7.2998	8.5556	8.736	8.0191	6.4855	4.2889	1.6047	-1.4762	-4.7606	-7.9014	-10.671	-13.033	-14.75	-15.402	-14.93	-13.654	-11.752	-9.1387	-5.941	-2.3823	1.6004	6.105	10.869	15.478	19.622	22.865	24.578	24.461	22.692	19.517	15.149	10.05	4.8763	0.10869	-3.9334	-7.0256	-9.1356	-10.309	-10.49	-9.6887	-8.1712	-6.113	-3.335	0.22644	4.203	8.2313	12.242	16.001	18.944	20.674	21.087	20.004	17.298	13.303	8.5917	3.49	-1.6943	-6.3429	-9.8925	-12.257	-13.48	-13.403	-11.959	-9.4139	-6.1659	-2.6749	0.61316	3.4892	5.9967	8.164	10.058	12.015	14.301	16.581	18.137	18.685	18.216	16.744	14.14	10.589	6.6303	2.7383	-0.89679	-4.1728	-6.983	-9.2715	-10.904	-11.706	-11.614	-10.509	-8.0644	-4.2083	0.50671	5.4065	10.118	14.283	17.447	19.503	20.82	21.724	22.29	22.702	23.086	23.101	22.241	20.471	18.025	14.982	11.57	8.3963	6.064	4.7682	4.1624	3.7945	3.831	4.0566	4.3242	4.4372	4.1637	3.6133	3.2009	3.0805	3.2132	3.8508	5.2353	7.1349	9.0576	10.75	12.022	12.477	11.922	10.67	9.1089	7.4264	5.9903	5.315	5.5034	6.2722	7.4559	9.0289	10.833	12.638	14.381	16.086	17.741	19.374	21.049	22.725	24.362	26.058	27.732	28.975	29.496	29.338	28.525	26.975	24.852	22.512	20.024	17.271	14.406	11.702	9.2226	7.0668	5.6267	5.1163	5.2486	5.6631	6.201	6.683	6.8297	6.5579	6.081	5.6302	5.4225	5.6975	6.5436	7.865	9.5492	11.421	13.064	14.087	14.433	14.167	13.236	11.622	9.4996	6.9605	3.9604	0.66853	-2.4726	-5.1261	-7.1251	-8.1416	-7.923	-6.6986	-4.9336	-2.8624	-0.58147	1.693	3.7965	5.8349	7.9305	10.051	12.095	13.887	15.118	15.478	14.841	13.126	10.345	6.8048	3.0486	-0.48064	-3.514	-5.7629	-7.0698	-7.5627	-7.3937	-6.5234	-4.9615	-2.9012	-0.47688	2.2631	4.9743	7.0781	8.2385	8.511	8.058	7.0844	5.9651	5.0535	4.4035	3.8247	3.1141	2.1296	0.86101	-0.42309	-1.3167	-1.5372	-0.94153	0.53007	2.7308	5.2889	7.8805	10.297	12.321	13.802	14.793	15.411	15.644	15.536	15.348	15.291	15.312	15.326	15.387	15.465	15.361	15.005	14.575	14.26	14.195	14.521	15.297	16.418	17.711	19.087	20.549	22.165	24.127	26.623	29.647	32.967	36.197	38.818	40.307	40.434	39.326	37.331	34.917	32.695	31.149	30.311	29.876	29.539	29.073	28.321	27.367	26.648	26.652	27.632	29.59	32.296	35.254	37.844	39.602	40.294	39.854	38.418	36.33	33.987	31.706	29.772	28.343	27.393	26.786	26.338	25.781	24.807	23.288	21.37	19.259	17.169	15.419	14.322	13.942	14.102	14.597	15.237	15.803	16.179	16.49	16.979	17.821	19.087	20.68	22.288	23.415	23.63	22.735	20.818	18.184	15.244	12.3	9.5154	6.9722	4.7376	2.9044	1.6505	1.2508	1.8576	3.3199	5.2941	7.4259	9.3801	10.926	12.02	12.774	13.247	13.403	13.228	12.731	11.917	10.838	9.669	8.5302	7.3875	6.1699	4.9036	3.7157	2.8339	2.4852	2.5623	3.0698	3.9596	4.9526	5.7845	6.2648	6.3746	6.2745	6.0673	5.7005	5.1172	4.3567	3.4676	2.4207	1.2807	0.26486	-0.44545	-0.79502	-0.74952	-0.30765	0.39667	1.1466	1.8295	2.3984	2.7415	2.805	2.7328	2.7717	3.0905	3.7747	4.953	6.6957	8.887	11.267	13.506	15.251	16.274	16.495	15.906	14.564	12.669	10.485	8.1947	5.912	3.825	2.1311	0.87508	0.016716	-0.45593	-0.61264	-0.58987	-0.365	0.20501	1.1676	2.4427	3.9136	5.4418	6.8151	7.7802	8.2134	8.1622	7.7212	7.0005	6.1703	5.4419	5.0217	5.0877	5.6877	6.6536	7.6869	8.4171	8.4742	7.6284	5.9324	3.7587	1.6787	0.24591	-0.080111	0.90162	2.9685	5.627	8.3491	10.639	12.094	12.585	12.307	11.586	10.628	9.5531	8.4107	7.1406	5.6132	3.768	1.7273	-0.28667	-1.9621	-2.9578	-3.0704	-2.2532	-0.56766	1.7901	4.5068	7.2389	9.7267	11.835	13.492	14.73	15.63	16.177	16.244	15.74	14.578	12.674	10.072	7.0817	4.1932	1.8143	0.23925	-0.35154	-0.001886	0.99398	2.197	3.2315	3.8924	4.1913	4.3852	4.933	6.281	8.7298	12.303	16.638	21.015	24.583	26.649	26.861	25.313	22.531	19.218	15.98	13.219	11.032	9.1991	7.3667	5.315	3.0697	0.83812	-1.0626	-2.1806	-2.0711	-0.51009	2.4757	6.6055	11.332	15.916	19.67	22.174	23.34	23.442	23.009	22.58	22.479	22.7	22.953	22.811	21.88	19.998	17.291	14.101	10.847	7.9531	5.7129	4.2221	3.4622	3.4056	4.0116	5.2228	7.0499	9.5566	12.71	16.325	20.086	23.571	26.284	27.805	27.954	26.804	24.61	21.735	18.552	15.338	12.218	9.2597	6.5612	4.2218	2.3509	1.0482	0.3286	0.10829	0.3023	0.89513	1.9455	3.5704	5.877	8.867	12.339	15.916	19.174	21.726	23.321	23.915	23.681	22.862	21.651	20.195	18.578	16.798	14.872	12.87	10.911	9.1186	7.5814	6.3523	5.4228	4.7147	4.1729	3.7983	3.65	3.8666	4.6225	6.0461	8.1541	10.827	13.857	16.976	19.856	22.189	23.724	24.248	23.645	21.967	19.451	16.431	13.316	10.533	8.3592	6.855	5.9087	5.3383	4.9273	4.4771	3.924	3.3475	2.9093	2.8346	3.3922	4.7774	7.0637	10.219	14.044	18.208	22.337	26.099	28.986	30.782	31.546	31.163	29.567	26.775	22.923	18.343	13.508	8.9476	5.0738	2.1404	0.33635	-0.32524	-0.049973	0.93155	2.5099	4.6174	7.1808	10.173	13.522	16.996	20.23	22.877	24.677	25.382	24.881	23.324	21.013	18.201	15.1	11.943	8.9382	6.2312	3.9026	1.9956	0.52924	-0.47587	-1.0242	-1.1421	-0.85318	-0.081617	1.3272	3.464	6.3094	9.7954	13.76	17.846	21.622	24.694	26.709	27.397	26.701	24.794	21.958	18.458	14.677	11.045	7.8084	5.0411	2.7458	0.95218	-0.31933	-1.0156	-1.0166	-0.20066	1.4661	3.8696	6.7344	9.6224	12.09	13.857	14.822	15.021	14.668	14.052	13.398	12.777	12.192	11.577	10.821	9.8638	8.7662	7.6496	6.5366	5.4227	4.3528	3.3235	2.2492	1.0894	-0.066051	-1.0514	-1.6859	-1.7733	-1.1675	0.16983	2.1663	4.614	7.216	9.615	11.522	12.742	13.138	12.711	11.617	10.081	8.3829	6.8715	5.8752	5.5726	5.9781	6.9956	8.4315	9.9884	11.368	12.476	13.354	14.069	14.689	15.263	15.794	16.172	16.262	15.979	15.305	14.314	13.146	11.991	10.99	10.191	9.5762	9.0556	8.5012	7.8569	7.2006	6.6771	6.4325	6.5828	7.0916	7.7743	8.4428	9.022	9.5772	10.276	11.417	13.314	16.073	19.546	23.422	27.306	30.778	33.469	35.176	35.881	35.676	34.702	33.11	30.999	28.393	25.33	21.88	18.184	14.516	11.204	8.5348	6.6333	5.4369	4.7544	4.3447	4.0594	3.9217	4.1328	4.9203	6.4201	8.6445	11.352	14.065	16.287	17.669	18.042	17.434	16.092	14.375	12.648	11.177	10.114	9.5053	9.2711	9.2954	9.4857	9.8213	10.387	11.361	12.888	14.981	17.497	20.163	22.606	24.522	25.777	26.434	26.693	26.775	26.868	27.031	27.158	27.054	26.553	25.581	24.147	22.358	20.434	18.598	17.013	15.786	14.946	14.431	14.115	13.937	13.944	14.271	15.105	16.598	18.786	21.517	24.496	27.372	29.823	31.594	32.554	32.661	31.931	30.498	28.604	26.511	24.491	22.758	21.403	20.339	19.328	18.1	16.501	14.554	12.483	11.234	10.708	11.116	12.457	14.514	16.912	19.222	21.129	22.615	23.923	25.281	26.799	28.468	30.096	31.278	31.565	30.64	28.382	24.953	20.711	16.097	11.593	7.6637	4.6456	2.6584	1.6236	1.3918	1.7851	2.5458	3.4418	4.3936	5.38	6.3919	7.5526	9.0573	11.029	13.451	16.207	19.078	21.669	23.495	24.207	23.722	22.187	19.935	17.424	15.064	13.13	11.729	10.716	9.8199	8.7673	7.4025	5.7262	3.8949	2.212	1.0312	0.63873	1.1626	2.5873	4.8086	7.5896	10.692	13.941	17.116	19.909	21.983	23.09	23.063	21.825	19.521	16.56	13.482	10.724	8.5967	7.2395	6.578	6.4439	6.661	7.108	7.753	8.6482	9.8642	11.373	13.098	14.965	16.932	19.006	21.242	23.704	26.288	28.71	30.604	31.577	31.291	29.667	27.027	23.998	21.241	19.257	18.264	18.127	18.369	18.394	17.744	16.205	13.862	11.106	8.4931	6.5619	5.7208	6.2021	7.9785	10.785	14.186	17.703	20.95	23.693	25.897	27.669	29.119	30.297	31.135	31.384	30.729	29.013	26.366	23.141	19.804	16.827	14.562	13.142	12.478	12.37	12.637	13.203	14.088	15.395	17.202	19.454	21.987	24.538	26.763	28.388	29.278	29.427	28.969	28.136	27.187	26.316	25.636	25.177	24.86	24.508	23.968	23.227	22.412	21.755	21.57	22.206	23.856	26.48	29.851	33.604	37.338	40.738	43.63	45.978	47.816	49.126	49.844	49.855	49.001	47.205	44.561	41.321	37.837	34.49	31.564	29.174	27.299	25.822	24.589	23.501	22.562	21.889	21.619	21.837	22.567	23.737	25.175	26.684	28.12	29.378	30.442	31.368	32.192	32.889	33.366	33.498	33.158	32.276	30.898	29.165	27.265	25.361	23.525	21.704	19.749	17.543	15.061	12.397	9.7962	7.5923	6.1133	5.5903	6.0742	7.4363	9.4249	11.701	13.907	15.759	17.068	17.784	18.004	17.909	17.71	17.588	18.073	18.517	18.746	18.661	18.248	17.626	17.026	16.694	16.736	17.082	17.602	18.152	18.542	18.626	18.398	17.904	17.162	16.186	14.999	13.7	12.458	11.483	10.971	11.101	11.987	13.63	15.854	18.313	20.662	22.642	24.071	24.871	25.071	24.69	23.689	22.055	19.856	17.249	14.502	12.006	10.2	9.3936	9.6382	10.823	12.673	14.784	16.761	18.343	19.486	20.382	21.402	22.922	25.183	28.182	31.635	34.991	37.588	38.913	38.773	37.305	34.882	31.986	29.027	26.204	23.564	21.105	18.855	16.919	15.481	14.768	14.927	15.899	17.467	19.401	21.531	23.759	26.07	28.468	30.864	33.02	34.545	34.977	33.965	31.444	27.663	23.106	18.35	13.967	10.364	7.7239	6.0925	5.4255	5.6079	6.4901	7.9497	9.9045	12.228	14.782	17.485	20.252	22.914	25.228	26.951	27.917	28.026	27.272	25.795	23.868	21.815	19.929	18.423	17.423	16.95	16.953	17.332	17.952	18.674	19.343	19.783	19.862	19.511	18.772	17.838	17.043	16.767	17.251	18.462	20.098	21.676	22.649	22.589	21.374	19.258	16.741	14.328	12.411	11.169	10.556	10.421	10.611	11.069	11.803	12.83	14.132	15.598	17.053	18.326	19.323	20.077	20.695	21.277	21.817	22.176	22.12	21.395	19.837	17.515	14.81	12.258	10.374	9.4945	9.7098	10.887	12.72	14.872	17.09	19.222	21.147	22.695	23.645	23.771	22.957	21.294	19.114	16.904	15.155	14.164	13.955	14.284	14.761	15.014	14.877	14.447	14.014	13.871	14.213	15.072	16.301	17.639	18.823	19.737	20.439	21.055	21.7	22.372	22.995	23.4	23.398	22.884	21.913	20.658	19.352	18.224	17.446	17.067	16.984	17.041	17.096	16.988	16.592	15.88	14.941	13.902	12.863	11.912	11.105	10.45	9.9622	9.6421	9.5176	9.6237	9.9788	10.539	11.19	11.829	12.412	12.96	13.534	14.203	14.952	15.707	16.39	16.962	17.44	17.857	18.311	18.859	19.464	20.004	20.315	20.288	19.898	19.195	18.272	17.215	16.113	15.047	14.04	13.061	12.166	11.257	10.268	9.1995	8.1253	7.2322	6.7813	7.01	7.984	9.5157	11.281	12.953	14.285	15.182	15.713	16.082	16.493	17.026	17.635	18.152	18.361	18.145	17.576	16.904	16.36	16.06	15.979	15.92	15.51	14.404	12.485	9.9618	7.3162	5.1232	3.8475	3.6841	4.4948	5.898	7.4548	8.8367	9.9499	10.888	11.757	12.549	13.164	13.502	13.519	13.288	12.98	12.749	12.614	12.412	11.903	10.914	9.4817	7.9726	7.0088	7.1891	8.8113	11.773	15.626	19.694	23.294	25.907	27.294	27.461	26.577	24.883	22.66	20.205	17.806	15.672	13.891	12.444	11.298	10.439	9.9234	9.8815	10.43	11.576	13.174	14.996	16.786	18.348	19.637	20.746	21.821	22.89	23.857	24.554	24.815	24.488	23.491	21.869	19.818	17.658	15.795	14.644	14.552	15.692	17.934	20.804	23.643	25.829	26.969	27.045	26.352	25.324	24.342	23.559	22.951	22.378	21.689	20.805	19.773	18.714	17.71	16.775	15.946	15.315	14.993	15.072	15.585	16.526	17.829	19.317	20.776	22.052	23.061	23.836	24.501	25.194	26.051	27.092	28.187	29.092	29.512	29.209	28.123	26.416	24.455	22.669	21.384	20.698	20.505	20.555	20.549	20.334	19.972	19.689	19.709	20.204	21.237	22.768	24.621	26.495	28.116	29.259	29.76	29.59	28.875	27.813	26.613	25.458	24.462	23.657	22.98	22.337	21.7	21.108	20.645	20.432	20.539	21.017	21.883	23.106	24.597	26.278	28.112	30.042	31.908	33.528	34.765	35.539	35.798	35.576	35.009	34.262	33.474	32.777	32.291	32.099	32.262	32.829	33.819	35.159	36.7	38.307	39.859	41.239	42.341	43.077	43.37	43.208	42.616	41.686	40.595	39.646	39.134	39.192	39.766	40.65	41.557	42.149	42.154	41.498	40.256	38.598	36.765	35.002	33.472	32.224	31.263	30.627	30.352	30.46	30.977	31.901	33.106	34.336	35.264	35.634	35.375	34.585	33.459	32.186	30.907	29.738	28.715	27.822	27.099	26.656	27.018	27.639	28.457	29.21	29.641	29.616	29.157	28.398	27.522	26.681	25.962	25.446	25.246	25.538	26.478	28.067	30.141	32.375	34.304	35.501	35.77	35.193	34.083	32.835	31.76	30.996	30.483	30.027	29.413	28.532	27.448	26.355	25.501	25.108	25.289	26.038	27.227	28.664	30.14	31.427	32.328	32.764	32.789	32.527	32.156	31.896	31.937	32.349	33.043	33.86	34.633	35.223	35.574	35.683	35.581	35.338	35.044	34.809	34.734	34.903	35.353	36.01	36.684	37.13	37.103	36.419	35.117	33.425	31.666	30.189	29.264	29.019	29.391	30.135	30.93	31.513	31.772	31.672	31.258	30.645	29.931	29.209	28.569	28.069	27.776	27.754	28.029	28.545	29.164	29.696	30.009	30.07	29.918	29.707	29.588	29.635	29.879	30.272	30.66	30.834	30.708	30.306	29.73	29.115	28.605	28.32	28.251	28.225	28.076	27.691	27.047	26.254	25.54	25.14	25.226	25.838	26.848	28.002	28.988	29.559	29.631	29.28	28.726	28.228	27.977	28.059	28.436	28.902	29.126	28.853	27.991	26.56	24.687	22.614	20.63	18.945	17.623	16.652	16.021	15.677	15.569	15.692	16.053	16.612	17.325	18.163	19.105	20.123	21.204	22.37	23.626	24.942	26.218	27.294	27.999	28.241	27.996	27.268	26.093	24.569	22.783	20.739	18.473	16.145	14.006	12.3	11.305	11.286	12.342	14.292	16.778	19.325	21.364	22.43	22.381	21.425	19.994	18.648	17.95	18.284	19.677	21.821	24.184	26.164	27.313	27.442	26.582	24.929	22.869	20.849	19.21	18.155	17.847	18.335	19.476	21.009	22.621	23.977	24.758	24.779	24.059	22.745	21.046	19.288	17.848	17.007	16.859	17.315	18.163	19.089	19.762	19.929	19.471	18.429	16.979	15.312	13.618	12.121	11.129	10.906	11.524	12.902	14.815	16.844	18.424	19.126	18.832	17.691	16.488	15.056	14.101	13.829	14.2	15.021	16.058	17.105	17.988	18.614	18.984	19.128	19.107	19.003	18.916	18.955	19.163	19.54	20.058	20.654	21.227	21.688	21.982	22.087	22.055	21.982	21.998	22.232	22.757	23.571	24.591	25.665	26.677	27.563	28.243	28.621	28.61	28.105	27.032	25.526	23.911	22.615	22.092	22.672	24.435	27.171	30.435	33.731	36.604	38.674	39.751	39.913	39.458	38.874	38.784	39.749	42.069	45.678	50.115	54.626	58.362	60.677	61.273	60.216	57.863	54.753	51.461	48.408	45.865	43.966	42.673	41.847	41.365	41.151	41.164	41.35	41.729	42.298	42.934	43.474	43.823	43.984	43.982	43.885	43.716	43.37	42.635	41.285	39.217	36.517	33.507	30.681	28.462	27.084	26.566	26.723	27.208	27.695	28.031	28.148	28.037	27.748	27.345	26.873	26.364	25.99	26.005	26.578	27.763	29.569	31.928	34.631	37.416	40.031	42.236	43.791	44.464	44.146	42.882	40.873	38.477	36.091	33.989	32.26	30.846	29.587	28.286	26.904	25.578	24.501	23.885	23.862	24.354	25.069	25.661	25.923	25.764	25.19	24.375	23.644	23.246	23.245	23.597	24.209	24.932	25.595	26.113	26.502	26.841	27.265	27.928	28.906	30.164	31.555	32.868	33.838	34.188	33.718	32.332	30.059	27.115	23.805	20.334	16.864	13.653	10.966	8.913	7.5679	7.0811	7.5465	8.8656	10.848	13.317	16.065	18.891	21.716	24.569	27.425	30.172	32.687	34.826	36.415	37.343	37.609	37.301	36.53	35.379	33.877	32.084	30.179	28.378	26.857	25.711	25.007	24.768	24.856	25.07	25.383	25.935	26.83	28.081	29.637	31.323	32.825	33.917	34.593	34.985	35.227	35.48	35.867	36.308	36.549	36.387	35.792	34.838	33.678	32.534	31.58	30.953	30.8	31.213	32.182	33.615	35.398	37.24	38.66	39.303	39.1	38.215	36.927	35.676	34.907	34.789	35.191	35.877	36.579	37.01	37.038	36.841	36.715	36.878	37.476	38.618	40.295	42.324	44.453	46.418	48.024	49.195	50.217	50.709	50.953	51.014	50.997	51.023	51.239	51.789	52.759	54.184	56.027	58.107	60.086	61.62	62.509	62.692	62.27	61.52	60.812	60.406	60.343	60.503	60.654	60.477	59.708	58.295	56.384	54.198	52.062	50.331	49.208	48.667	48.498	48.452	48.287	47.813	46.987	45.923	44.8	43.798	43.105	42.819	42.905	43.272	43.741	44.05	44.014	43.631	43.086	42.606	42.415	42.587	42.931	43.056	42.607	41.499	39.907	38.268	37.171	37.021	37.84	39.314	40.992	42.424	43.28	43.483	43.128	42.355	41.277	40.021	38.734	37.56	36.678	36.222	36.16	36.326	36.447	36.261	35.571	34.362	32.863	31.463	30.518	30.259	30.792	31.992	33.517	35.027	36.28	37.14	37.639	37.976	38.41	39.082	39.971	40.989	41.994	42.785	43.222	43.377	43.386	43.412	43.672	44.292	45.264	46.487	47.803	48.973	49.748	50.021	49.826	49.235	48.357	47.333	46.249	45.028	43.607	42.1	40.694	39.634	39.275	39.97	41.782	44.375	47.196	49.606	50.975	50.875	49.367	46.926	44.218	41.944	40.609	40.324	40.837	41.667	42.31	42.408	41.915	41.12	40.484	40.421	41.132	42.539	44.271	45.927	47.293	48.286	48.908	49.263	49.504	49.645	49.485	48.86	47.827	46.567	45.281	44.207	43.547	43.235	42.999	42.596	41.89	40.889	39.796	38.953	38.641	38.948	39.823	41.149	42.736	44.344	45.793	46.897	47.505	47.645	47.438	46.956	46.318	45.721	45.307	44.941	44.398	43.599	42.543	41.246	39.802	38.39	37.086	35.815	34.502	33.137	31.726	30.335	29.146	28.376	28.107	28.336	29.108	30.495	32.503	35.038	37.886	40.69	43.151	45.093	46.406	47.13	47.517	47.883	48.291	48.503	48.244	47.361	45.72	43.35	40.635	38.097	36.079	34.776	34.253	34.358	34.808	35.418	36.207	37.259	38.585	40.174	42.021	44.044	46.012	47.638	48.672	48.978	48.559	47.434	45.607	43.253	40.687	38.188	35.909	34.02	32.7	31.936	31.534	31.327	31.243	31.175	31.062	31.346	31.48	31.955	32.714	33.663	34.634	35.423	35.942	36.241	36.428	36.643	37.036	37.711	38.61	39.582	40.462	41.094	41.37	41.23	40.747	40.084	39.403	38.813	38.343	37.997	37.819	37.869	38.125	38.521	39.012	39.533	39.971	40.3	40.606	41.02	41.573	42.162	42.613	42.721	42.33	41.458	40.307	39.079	37.907	36.859	35.9	34.937	33.94	33.005	32.355	32.235	32.781	33.992	35.845	38.4	41.759	45.971	50.925	56.359	61.818	66.591	69.928	71.325	70.615	67.989	63.962	59.239	54.521	50.355	47.104	44.933	43.798	43.513	43.88	44.754	46	47.527	49.284	51.309	53.659	56.328	59.173	61.943	64.393	66.281	67.348	67.4	66.419	64.572	62.058	59.056	55.816	52.571	49.503	46.774	44.547	42.94	41.985	41.68	41.981	42.788	43.929	45.284	46.811	48.524	50.453	52.623	55.05	57.723	60.551	63.307	65.668	67.355	68.171	67.878	66.273	63.322	59.246	54.441	49.365	44.539	40.412	37.198	34.843	33.186	32.074	31.459	31.511	32.6	35.055	38.935	43.999	49.781	55.651	60.899	64.942	67.4	68.176	67.375	65.197	61.911	57.922	53.735	49.739	46.112	42.912	40.229	38.163	36.744	36.052	36.201	37.186	38.804	40.752	42.714	44.393	45.671	46.68	47.619	48.568	49.455	50.196	50.696	50.796	50.396	49.523	48.261	46.696	44.877	42.786	40.481	38.269	36.561	35.626	35.568	36.415	38.073	40.265	42.687	45.199	47.758	50.311	52.769	54.98	56.622	57.315	56.907	55.493	53.301	50.64	47.962	45.751	44.28	43.596	43.636	44.243	45.226	46.355	47.377	48.085	48.465	48.674	48.82	48.888	48.867	48.843	48.849	48.852	48.921	49.162	49.579	50.116	50.709	51.188	51.307	51.002	50.436	49.819	49.234	48.739	48.461	48.415	48.457	48.469	48.431	48.427	48.604	49.043	49.703	50.473	51.257	51.866	51.961	51.295	49.935	48.173	46.329	44.763	43.826	42.955	42.348	41.999	41.731	41.156	40.146	38.945	37.848	37.036	36.596	36.552	36.852	37.446	38.338	39.433	40.675	42.293	44.45	46.892	49.225	51.319	53.049	54.576	55.672	56.402	57.082	57.855	58.441	58.451	57.667	55.978	53.437	50.412	47.415	44.858	43.019	42.046	41.967	42.787	44.602	47.449	51.009	54.723	58.046	60.429	61.4	60.923	59.431	57.418	55.233	53.22	51.621	50.353	49.154	47.941	46.777	45.587	44.329	43.217	42.535	42.442	43.033	44.35	46.241	48.433	50.709	52.933	55.001	56.907	58.696	60.259	61.327	61.723	61.352	60.122	58.054	55.395	52.376	49.052	45.531	42.036	38.704	35.597	32.898	30.942	29.937	29.946	31.098	33.452	36.794	40.7	44.706	48.34	51.167	53.004	53.95	54.269	54.28	54.285	54.398	54.485	54.352	53.896	53.066	51.941	50.772	49.815	49.084	48.439	47.775	46.984	45.943	44.691	43.526	42.76	42.541	42.961	44.036	45.554	47.147	48.508	49.445	49.822	49.617	48.991	48.13	47.135	46.047	44.873	43.549	42.041	40.483	39.089	38.042	37.522	37.651	38.41	39.683	41.428	43.616	46.087	48.598	50.934	52.857	54.06	54.346	53.763	52.495	50.782	48.926	47.226	45.808	44.601	43.444	42.146	40.536	38.581	36.482	34.586	33.237	32.758	33.304	34.786	36.943	39.479	42.063	44.37	46.194	47.442	48.058	48.024	47.474	46.638	45.709	44.841	44.199	43.827	43.58	43.349	43.155	43.025	42.958	43.002	43.176	43.371	43.427	43.282	42.967	42.576	42.274	42.269	42.682	43.505	44.728	46.32	48.198	50.264	52.443	54.57	56.373	57.583	57.978	57.44	56.058	54.136	52.022	49.931	48.014	46.393	45.092	44.031	43.181	42.611	42.389	42.569	43.254	44.526	46.334	48.486	50.756	52.804	54.232	54.826	54.69	54.161	53.696	53.748	54.584	56.14	58.079	59.92	61.21	61.705	61.494	60.893	60.179	59.569	59.294	59.446	59.906	60.53	61.261	61.997	62.634	63.133	63.488	63.62	63.435	62.969	62.332	61.566	60.703	59.902	59.409	58.518	57.642	56.892	56.309	55.827	55.445	55.324	55.58	56.108	56.789	57.611	58.521	59.409	60.269	61.122	61.809	62.076	61.787	60.95	59.576	57.818	56.08	54.869	54.448	54.827	55.841	57.147	58.293	58.847	58.513	57.257	55.362	53.274	51.378	49.901	48.949	48.493	48.313	48.192	48.129	48.218	48.472	48.898	49.461	49.98	50.232	50.205	50.104	50.203	50.691	51.734	53.455	55.726	58.23	60.684	62.925	64.874	66.523	67.881	68.952	69.78	70.402	70.785	70.834	70.452	69.604	68.26	66.383	63.98	61.081	57.658	53.7	49.382	44.979	40.827	37.436	35.388	35.021	36.252	38.703	41.925	45.479	48.976	52.265	55.458	58.715	62.072	65.369	68.286	70.496	71.795	72.154	71.688	70.594	69.099	67.353	65.4	63.24	60.875	58.336	55.804	53.597	52.034	51.295	51.48	52.633	54.636	57.139	59.738	62.128	64.126	65.561	66.315	66.37	65.761	64.529	62.708	60.358	57.581	54.566	51.547	48.759	46.409	44.617	43.433	42.873	42.906	43.458	44.393	45.587	46.997	48.545	50.138	51.79	53.689	56.092	59.13	62.748	66.726	70.695	74.129	76.486	77.408	76.822	74.905	71.989	68.467	64.724	61.064	57.687	54.701	52.149	49.987	48.144	46.61	45.449	44.739	44.549	44.986	46.247	48.422	51.378	54.84	58.501	62.03	65.068	67.35	68.813	69.532	69.576	68.939	67.564	65.389	62.453	58.984	55.364	52.007	49.232	47.135	45.558	44.168	42.583	40.585	38.274	36.061	34.469	33.911	34.629	36.744	40.173	44.516	49.196	53.688	57.548	60.34	61.761	61.761	60.492	58.2	55.173	51.694	47.99	44.247	40.723	37.761	35.627	34.475	34.331	35.071	36.445	38.172	40.036	41.979	44.159	46.782	49.927	53.528	57.53	61.914	66.584	71.386	76.23	81.041	85.53	89.207	91.605	92.384	91.372	88.738	84.987	80.773	76.715	73.348	71.052	69.904	69.64	69.866	70.245	70.538	70.628	70.548	70.481	70.73	71.626	73.336	75.78	78.74	81.963	85.064	87.533	88.967	89.285	87.677	84.948	81.469	77.686	73.858	70.122	66.666	63.692	61.288	59.487	58.367	58.009	58.388	59.372	60.694	62.075	63.387	64.628	65.794	66.925	68.212	69.843	71.848	74.138	76.559	78.806	80.377	80.817	79.833	77.273	73.183	67.972	62.365	57.077	52.651	49.524	47.949	47.863	48.862	50.44	52.172	53.727	54.891	55.599	55.932	56.052	56.163	56.407	56.837	57.521	58.543	59.91	61.508	63.125	64.466	65.159	64.996	64.08	62.703	61.198	59.919	59.19	59.075	59.3	59.514	59.469	59.045	58.141	56.76	55.035	53.179	51.384	49.805	48.59	47.857	47.66	47.953	48.584	49.371	50.146	50.773	51.209	51.42	51.38	51.071	50.522	49.892	49.377	49.136	49.3	50.045	51.377	52.982	54.426	55.39	55.751	55.547	54.943	54.247	53.762	53.618	53.734	53.917	53.964	53.738	53.262	52.641	51.972	51.325	50.683	49.998	49.243	48.394	47.444	46.46	45.587	44.902	44.378	44	43.853	44.049	44.534	45.152	45.798	46.359	46.706	46.677	46.148	45.057	43.389	41.202	38.637	35.964	33.54	31.809	31.187	31.89	33.858	36.747	40.096	43.454	46.362	48.484	49.721	50.233	50.258	49.934	49.338	48.536	47.577	46.381	44.843	42.947	40.754	38.342	35.774	33.116	30.441	27.901	25.755	24.341	24.02	25.096	27.766	32.043	37.658	44.083	50.61	56.512	61.236	64.384	65.669	65.013	62.631	58.893	54.123	48.633	42.838	37.199	32.07	27.676	24.238	21.899	20.644	20.375	20.964	22.263	24.134	26.54	29.548	33.193	37.401	41.993	46.705	51.143	54.86	57.419	58.548	58.242	56.685	54.079	50.629	46.592	42.244	37.714	33.055	28.496	24.449	21.325	19.451	19.101	20.377	23.072	26.786	31.107	35.636	40.075	44.328	48.475	52.552	56.388	59.675	62.068	63.238	62.95	61.198	58.214	54.413	50.338	46.398	42.794	39.638	37.03	34.966	33.341	32.159	31.597	31.829	32.889	34.767	37.424	40.589	43.843	46.808	49.134	50.484	50.849	51.014	50.687	50.144	49.505	48.801	48.07	47.198	45.964	44.327	42.46	40.596	39.03	38.193	38.421	39.666	41.578	43.78	45.926	47.575	48.333	48.056	46.842	44.963	42.839	40.882	39.457	38.847	39.134	40.069	41.209	42.197	42.846	43.073	42.909	42.571	42.253	41.995	41.826	41.861	42.207	42.915	44.057	45.665	47.429	48.755	49.202	48.682	47.375	45.621	43.92	42.713	42.138	42.007	41.93	41.572	40.855	39.988	39.307	39.053	39.347	40.163	41.304	42.489	43.532	44.348	44.819	44.876	44.558	43.884	42.854	41.621	40.494	39.694	39.216	38.97	38.879	38.81	38.51	37.808	36.732	35.428	34.094	32.931	32.128	31.832	32.094	32.849	33.874	34.887	35.66	36.077	36.159	36.013	35.809	35.662	35.604	35.654	35.746	35.693	35.36	34.77	34.02	33.103	32.005	30.859	29.875	29.215	29.006	29.418	30.577	32.445	34.832	37.453	39.998	42.219	43.968	45.18	45.855	46.031	45.779	45.218	44.46	43.587	42.65	41.694	40.819	40.019	39.089	37.815	36.12	34.082	31.875	29.819	28.445	28.291	29.631	32.373	36.109	40.237	44.098	47.132	49.007	49.679	49.343	48.309	46.895	45.356	43.816	42.27	40.679	38.979	37.06	34.832	32.362	29.946	27.978	26.729	26.35	26.96	28.527	30.824	33.536	36.449	39.477	42.567	45.615	48.499	51.057	53.062	54.312	54.646	53.933	52.134	49.341	45.775	41.799	37.817	34.22	31.367	29.531	28.771	28.879	29.542	30.554	31.792	33.096	34.36	35.641	37.082	38.735	40.572	42.556	44.614	46.551	48.119	49.089	49.285	48.636	47.255	45.435	43.466	41.564	39.92	38.659	37.842	37.481	37.561	38.133	39.305	41.137	43.491	46.031	48.421	50.393	51.669	51.993	51.334	49.886	47.885	45.542	43.108	40.84	38.865	37.204	35.857	34.749	33.764	32.877	32.23	32.006	32.314	33.235	34.804	36.948	39.456	42.035	44.406	46.36	47.815	48.693	48.874	48.367	47.383	46.132	44.654	42.999	41.339	39.744	38.177	36.682	35.415	34.501	33.367	32.87	32.764	33.122	33.87	35.006	36.586	38.465	40.432	42.396	44.303	45.919	46.957	47.357	47.191	46.512	45.365	43.907	42.392	41.007	39.85	38.902	38.089	37.459	37.071	36.836	36.608	36.402	36.328	36.436	36.788	37.498	38.62	40.037	41.6	43.241	44.839	46.256	47.543	48.854	50.132	51.064	51.385	50.996	49.883	48.153	46.134	44.35	43.23	42.925	43.296	44.012	44.751	45.331	45.664	45.75	45.663	45.507	45.231	44.643	43.559	41.846	39.497	36.716	33.934	31.593	29.95	29.196	29.438	30.544	32.09	33.652	35.061	36.311	37.427	38.504	39.737	41.279	43.102	45.082	47.073	49.018	50.992	53.066	55.231	57.35	59.216	60.632	61.484	61.825	61.81	61.67	61.603	61.771	62.223	62.824	63.477	64.298	65.389	66.634	67.807	68.717	69.175	68.965	67.962	66.279	64.289	62.381	60.866	59.907	59.458	59.357	59.391	59.35	59.073	58.51	57.712	56.809	55.978	55.275	54.609	53.886	53.041	52.019	50.765	49.311	47.938	46.991	46.645	46.922	47.783	49.121	50.709	52.242	53.485	54.369	54.928	55.254	55.447	55.579	55.682	55.785	55.895	55.995	56.022	55.922	55.718	55.544	55.532	55.674	55.944	56.31	56.62	56.565	55.855	54.467	52.627	50.672	48.997	48.066	48.233	49.565	51.844	54.642	57.445	59.787	61.353	61.99	61.672	60.503	58.742	56.76	54.917	53.472	52.475	51.81	51.274	50.572	49.322	47.315	44.709	41.92	39.357	37.347	36.166	35.952	36.526	37.581	38.907	40.422	42.155	44.18	46.559	49.235	52.006	54.632	56.893	58.593	59.602	59.966	59.856	59.408	58.666	57.579	56.099	54.328	52.493	50.813	49.458	48.705	48.806	49.756	51.313	53.219	55.325	57.392	59.141	60.452	61.286	61.577	61.308	60.58	59.525	58.264	56.971	55.855	55.049	54.501	54.115	53.933	54.007	54.38	55.069	56.073	57.422	59.15	61.182	64.118	66.764	69.644	72.662	75.576	78.055	79.785	80.518	80.099	78.543	76.065	73.065	69.971	67.032	64.32	61.923	59.979	58.497	57.454	56.967	57.141	57.915	59.184	60.838	62.634	64.264	65.596	66.705	67.637	68.313	68.797	69.303	69.926	70.634	71.388	72.175	72.914	73.433	73.518	72.999	71.875	70.318	68.572	66.917	65.721	65.359	66.091	68.026	71.136	75.175	79.582	83.603	86.525	87.776	87.051	84.578	81.133	77.629	74.717	72.779	71.961	72.103	72.807	73.694	74.594	75.484	76.366	77.222	78.032	78.785	79.512	80.269	81.102	82.008	82.951	83.803	84.316	84.242	83.379	81.602	78.98	75.839	72.626	69.791	67.755	66.919	67.46	69.135	71.422	73.816	75.891	77.338	78.082	78.366	78.592	79.134	80.21	81.804	83.687	85.475	86.746	87.179	86.618	85.096	82.855	80.25	77.655	75.376	73.596	72.465	72.179	72.835	74.316	76.383	78.765	81.141	83.124	84.396	84.906	84.867	84.549	84.173	83.905	83.769	83.67	83.427	82.844	81.802	80.316	78.52	76.646	74.99	73.832	73.404	73.891	75.339	77.582	80.251	82.944	85.4	87.468	88.997	89.926	90.38	90.509	90.352	89.902	89.228	88.532	88.005	87.772	87.921	88.445	89.255	90.219	91.231	92.226	93.209	94.271	95.515	96.989	98.645	100.36	102.03	103.6	105.05	106.26	107.15	107.74	108.13	108.31	108.3	108.28	108.49	109.04	109.85	110.81	111.72	112.31	112.31	111.58	110.11	108.01	105.56	103.12	100.97	99.294	98.156	97.537	97.297	97.232	97.114	96.779	96.223	95.566	94.894	94.252	93.802	93.776	94.199	94.887	95.638	96.237	96.398	95.854	94.578	92.776	90.763	88.893	87.546	86.944	87.049	87.678	88.621	89.589	90.243	90.4	90.108	89.57	89	88.535	88.22	88.055	87.998	87.954	87.803	87.577	87.492	87.992	87.855	87.765	87.401	86.681	85.766	84.86	84.187	84.025	84.615	86.059	88.251	90.901	93.664	96.322	98.756	100.77	102.21	103.13	103.65	103.83	103.57	102.87	101.74	100.11	98.039	95.81	93.627	91.571	89.778	88.452	87.638	87.244	87.331	88.119	89.67	91.759	94.045	96.208	97.953	99.069	99.513	99.404	98.988	98.526	98.08	97.508	96.648	95.459	93.966	92.292	90.711	89.579	89.128	89.469	90.659	92.555	94.789	97.087	99.417	101.78	104.05	106.12	107.91	109.24	109.72	108.98	106.95	103.85	100.13	96.359	93.05	90.556	88.954	88.088	87.638	87.328	87.109	87.15	87.739	89.139	91.445	94.506	97.955	101.35	104.25	106.17	106.85	106.3	104.71	102.2	98.92	95.164	91.308	87.598	84.17	81.212	78.914	77.422	76.833	77.186	78.456	80.509	83.129	86.012	88.832	91.352	93.532	95.523	97.549	99.735	101.98	104	105.46	106.06	105.51	103.8	101.27	98.419	95.568	92.859	90.343	88.03	85.881	83.895	82.256	81.263	81.197	82.205	84.245	87.092	90.464	94.093	97.78	101.36	104.62	107.36	109.36	110.52	110.77	110.12	108.76	107.02	105.28	103.7	102.32	101.17	100.29	99.671	99.346	99.494	100.36	102.14	104.8	108.11	111.7	115.12	117.94	119.85	120.72	120.61	119.77	118.56	117.31	116.21	115.27	114.4	113.49	112.37	110.87	108.88	106.53	104.09	101.71	99.437	97.336	95.463	93.735	91.974	90.145	88.389	86.923	86.005	85.873	86.615	88.107	89.983	91.689	92.565	92.022	89.781	85.955	81.012	75.613	70.431	66.024	62.767	60.774	59.805	59.432	59.353	59.403	59.43	59.315	59.18	59.339	60.046	61.403	63.444	66.106	69.094	71.978	74.394	76.06	76.784	76.59	75.726	74.47	72.984	71.371	69.72	68.071	66.425	64.796	63.3	62.18	61.722	62.066	63.122	64.747	66.846	69.268	71.797	74.342	77.005	79.853	82.771	85.611	88.231	90.379	90.824	91.049	90.408	89.101	87.275	85.152	83.049	81.097	79.294	77.808	76.815	76.211	75.739	75.303	74.924	74.566	74.218	73.997	74.121	74.79	76.05	77.807	79.878	82.112	84.433	86.672	88.599	90.147	91.334	92.023	92.056	91.427	90.211	88.515	86.585	84.836	83.549	82.759	82.481	82.764	83.463	84.245	84.942	85.591	86.165	86.534	86.618	86.428	86.071	85.686	85.415	85.407	85.793	86.63	87.779	88.827	89.359	89.076	87.759	85.35	82.052	78.273	74.448	71.039	68.505	67.077	66.658	67.034	68.079	69.606	71.248	72.753	74.164	75.577	76.961	78.308	79.691	81.16	82.692	84.153	85.394	86.285	86.725	86.655	86.012	84.808	83.228	81.601	80.27	79.52	79.488	80.061	80.944	81.824	82.36	82.208	81.237	79.637	77.737	75.785	73.986	72.643	72.004	72.053	72.578	73.36	74.163	74.701	74.698	74.021	72.704	70.899	68.893	67.021	65.59	64.837	64.875	65.643	66.859	68.033	68.625	68.28	67.037	65.279	63.542	62.425	62.455	63.847	66.345	69.377	72.389	75.002	76.94	78.054	78.383	78.074	77.259	76.076	74.735	73.47	72.487	71.917	71.767	71.908	72.153	72.392	72.71	73.364	74.588	76.443	78.815	81.471	84.12	86.427	88.217	89.649	91.065	92.697	94.575	96.588	98.509	100.03	100.92	101.13	100.88	100.49	100.29	100.5	101.12	102.02	102.98	103.87	104.64	105.38	106.24	107.41	109.04	111.09	113.22	114.98	116.05	116.26	115.53	113.92	111.71	109.28	106.89	104.61	102.47	100.5	98.696	97.077	95.749	94.85	94.503	94.786	95.682	97.002	98.437	99.694	100.64	101.32	101.85	102.37	102.97	103.66	104.3	104.6	104.23	103.11	101.4	99.259	96.782	94.13	91.497	88.992	86.656	84.618	83.088	82.219	82.105	82.796	84.228	86.168	88.382	90.749	93.126	95.37	97.425	99.347	101.21	102.93	104.3	105.01	104.8	103.55	101.69	99.34	96.58	93.694	90.979	88.649	86.813	85.442	84.482	83.97	83.925	84.194	84.532	84.842	85.169	85.546	86.055	86.937	88.378	90.301	92.507	94.812	96.9	98.386	99.057	98.904	97.811	95.579	92.266	88.263	84.077	80.189	77.089	75.197	74.647	75.269	76.662	78.331	79.944	81.332	82.398	83.098	83.496	83.814	84.256	84.935	85.891	87.024	87.953	88.212	87.499	85.712	82.973	79.715	76.619	74.225	72.643	71.735	71.377	71.423	71.671	71.997	72.512	73.333	74.428	75.642	76.766	77.643	78.25	78.657	78.964	79.252	79.568	79.845	79.881	79.44	78.373	76.649	74.42	72.079	70.081	68.696	68.043	68.19	69.07	70.389	71.854	73.409	75.129	77.011	78.935	80.762	82.325	83.415	83.869	83.641	82.8	81.459	79.759	77.807	75.655	73.365	71.067	68.932	67.162	65.902	65.186	64.978	65.253	65.949	66.903	67.957	69.098	70.414	71.934	73.639	75.613	77.972	80.671	83.454	85.977	87.882	88.854	88.688	87.412	85.281	82.716	80.221	78.258	77.12	76.807	77.079	77.59	77.979	77.931	77.266	76.039	74.555	73.199	72.228	71.736	71.765	72.293	73.167	74.165	75.193	76.248	77.269	78.118	78.634	78.671	78.138	77.036	75.519	73.784	71.974	70.198	68.523	66.991	65.654	64.62	64.074	64.254	65.263	66.959	69.058	71.311	73.541	75.58	77.326	78.841	80.227	81.48	82.456	82.985	82.928	82.146	80.546	78.161	75.071	71.41	67.411	63.374	59.604	56.375	53.954	52.598	52.482	53.584	55.676	58.375	61.25	63.896	65.946	67.221	67.838	68.144	68.426	68.76	69.138	69.506	69.63	69.241	68.216	66.593	64.518	62.233	60.101	58.448	57.483	57.326	58.027	59.463	61.306	63.183	64.802	65.951	66.49	66.355	65.557	64.203	62.739	61.706	60.806	60.173	59.9	60.01	60.428	60.992	61.613	62.22	62.658	62.754	62.524	62.107	61.534	60.809	60.03	59.355	58.908	58.853	59.38	60.43	61.644	62.74	63.578	63.997	63.867	63.288	62.53	61.768	60.998	60.224	59.561	59.098	58.879	58.882	58.995	59.119	59.239	59.297	59.176	58.825	58.304	57.659	56.911	56.198	55.742	55.745	56.336	57.595	59.426	61.481	63.471	65.375	67.163	68.658	69.675	70.153	70.072	69.41	68.239	66.839	65.573	64.659	64.146	63.935	63.865	63.842	63.796	63.658	63.375	62.926	62.295	61.439	60.359	59.095	57.695	56.253	54.929	53.893	53.205	52.924	53.262	54.379	56.181	58.425	60.905	63.456	65.835	67.784	69.216	70.201	70.839	71.267	71.669	72.2	73.021	74.253	75.898	77.888	80.119	82.492	84.946	87.432	89.854	92.053	93.871	95.177	95.916	96.086	95.739	95.165	94.731	94.619	94.8	95.158	95.555	95.791	95.7	95.24	94.538	93.744	92.897	92	91.006	89.815	88.387	86.715	84.812	82.729	80.579	78.576	76.995	76.073	75.898	76.48	77.75	79.52	81.442	83.082	84.167	84.58	84.263	83.177	81.393	79.092	76.456	73.624	70.748	67.985	65.506	63.438	61.889	60.965	60.664	60.927	61.619	62.485	63.217	63.572	63.491	63.152	62.84	62.775	63.118	63.95	65.215	66.665	67.95	68.808	69.152	68.947	68.205	67.058	65.73	64.45	63.415	62.787	62.587	62.694	62.907	62.962	62.625	61.743	60.346	58.669	57.022	55.684	54.823	54.475	54.573	54.962	55.381	55.564	55.442	55.107	54.679	54.244	53.88	53.678	53.625	53.611	53.566	53.506	53.502	53.625	53.961	54.477	54.971	55.199	54.955	54.12	52.704	50.875	48.975	47.354	46.228	45.61	45.342	45.195	44.983	44.628	44.151	43.752	43.733	44.23	45.131	46.163	46.997	47.285	46.728	45.251	43.04	40.462	37.981	36.137	35.4	35.955	37.728	40.458	43.725	46.987	49.733	51.723	52.989	53.689	54.037	54.212	53.851	53.208	52.291	51.108	49.782	48.62	47.78	47.039	45.998	44.371	41.978	38.698	34.747	30.789	27.56	25.572	25.17	26.459	29.069	32.341	35.741	38.884	41.433	43.173	44.19	44.707	44.775	44.299	43.207	41.525	39.38	36.99	34.603	32.395	30.547	29.122	27.954	26.873	25.964	25.52	25.785	26.872	28.82	31.441	34.269	36.891	39.178	41.149	42.79	44.182	45.385	46.178	46.161	45.164	43.412	41.229	38.816	36.244	33.439	30.196	26.321	21.873	17.264	13.249	10.699	10.207	11.871	15.335	19.942	24.869	29.301	32.748	35.088	36.456	37.192	37.801	38.695	39.962	41.503	43.201	44.836	46.076	46.729	46.908	46.789	46.412	45.763	44.88	43.802	42.567	41.253	39.952	38.725	37.679	36.911	36.484	36.44	36.831	37.68	38.902	40.37	41.99	43.654	45.273	46.845	48.366	49.68	50.729	51.296	51.36	50.971	50.171	49.058	47.798	46.457	45.006	43.415	41.672	39.699	37.48	35.136	32.785	30.514	28.55	27.267	26.955	27.641	29.192	31.412	34.01	36.651	39.102	41.28	43.167	44.764	46.035	46.827	46.945	46.253	44.745	42.53	39.836	37.03	34.507	32.565	31.372	30.961	31.191	31.843	32.777	33.927	35.232	36.691	38.403	40.434	42.607	44.615	46.242	47.395	48.064	48.329	48.354	48.237	47.925	47.259	46.03	44.096	41.503	38.527	35.542	32.892	30.812	29.449	28.814	28.826	29.377	30.28	31.28	32.141	32.662	32.673	32.105	31.13	30.129	29.461	29.315	29.767	30.792	32.193	33.691	35.065	36.168	36.958	37.463	37.747	37.84	37.765	37.544	37.195	36.713	36.064	35.287	34.491	33.817	33.431	33.424	33.762	34.378	35.233	36.22	37.175	38.019	38.772	39.433	39.92	40.129	40.044	39.69	39.113	38.414	37.714	37.127	36.697	36.395	36.104	35.662	34.951	33.955	32.74	31.421	30.135	29.051	28.295	27.902	27.742	27.598	27.283	26.729	26	25.259	24.782	24.891	25.805	27.497	29.672	31.894	33.67	34.557	34.305	32.925	30.683	28.007	25.376	23.206	21.791	21.346	21.947	23.521	25.797	28.318	30.594	32.174	32.781	32.373	31.142	29.512	28.032	27.188	27.203	28.529	30.028	31.643	33.082	33.986	34.194	33.948	33.611	33.412	33.513	34.006	34.682	35.123	35.062	34.446	33.347	31.972	30.756	30.106	30.06	30.431	31.09	31.909	32.688	33.264	33.634	33.874	34.1	34.426	34.865	35.35	35.808	36.199	36.423	36.347	36.043	35.731	35.551	35.547	35.777	36.177	36.515	36.626	36.576	36.47	36.394	36.601	37.468	39.095	41.268	43.724	46.176	48.18	49.222	48.994	47.506	45.054	42.208	39.645	37.931	37.396	38.112	39.807	41.922	43.875	45.313	46.027	45.943	45.193	44.016	42.637	41.326	40.424	40.185	40.633	41.601	42.895	44.178	44.937	44.851	43.991	42.651	41.173	39.94	39.304	39.433	40.254	41.551	42.999	44.268	45.172	45.69	45.894	45.926	46.068	46.574	47.528	48.871	50.466	52.033	53.26	54.024	54.363	54.346	54.041	53.594	53.095	52.403	51.293	49.748	47.881	45.818	43.696	41.651	39.763	37.983	36.22	34.428	32.694	31.225	30.314	30.213	30.988	32.519	34.565	36.761	38.72	40.175	40.949	40.973	40.355	39.367	38.248	37.148	36.181	35.417	34.776	34.042	33.14	32.178	31.305	30.679	30.508	31.001	32.239	34.188	36.749	39.733	42.883	45.923	48.601	50.687	52.009	52.569	52.469	51.873	50.926	49.705	48.195	46.364	44.236	41.861	39.317	36.732	34.31	32.225	30.511	29.171	28.267	27.801	27.686	27.842	28.263	28.981	30.067	31.668	33.892	36.705	39.893	43.115	45.938	47.891	48.667	48.227	46.786	44.749	42.605	40.745	39.386	38.581	38.212	38.01	37.716	37.218	36.574	35.923	35.463	35.423	35.93	36.943	38.293	39.792	41.293	42.697	44.005	45.258	46.478	47.571	48.368	48.69	48.364	47.329	45.742	43.951	42.368	41.337	40.976	41.128	41.472	41.644	41.34	40.457	39.179	37.962	37.247	37.285	38.107	39.473	40.9	41.871	42.099	41.543	40.374	38.968	37.766	37.105	37.125	37.754	38.777	39.947	40.985	41.697	41.998	41.886	41.419	40.993	40.503	40.412	40.691	41.216	41.797	42.212	42.248	41.785	40.821	39.511	38.137	36.896	35.901	35.291	35.197	35.599	36.399	37.572	39.09	40.838	42.71	44.671	46.612	48.294	49.549	50.314	50.513	50.051	48.964	47.436	45.589	43.441	40.973	38.217	35.312	32.462	29.935	27.992	26.839	26.629	27.35	28.814	30.851	33.37	36.251	39.321	42.419	45.339	47.756	49.353	49.961	49.56	48.14	45.773	42.718	39.244	35.522	31.799	28.492	25.976	24.427	23.854	24.109	24.91	25.922	26.895	27.791	28.759	30.056	31.915	34.368	37.23	40.178	42.823	44.736	45.649	45.514	44.404	42.557	40.385	38.339	36.674	35.401	34.482	33.835	33.266	32.618	31.946	31.423	31.125	31.029	31.029	30.909	30.412	29.372	27.798	25.864	23.878	22.204	21.088	20.567	20.496	20.642	20.741	20.64	20.407	20.235	20.401	21.216	22.867	25.269	28.062	30.857	33.387	35.418	36.778	37.446	37.532	37.094	36.114	34.634	32.787	30.781	28.881	27.36	26.415	26.097	26.34	27.005	27.853	28.664	29.313	29.792	30.18	30.646	31.311	32.141	33.008	33.692	33.924	33.415	32.085	30.235	28.295	26.607	25.397	24.739	24.468	24.266	23.912	23.419	22.974	22.877	23.396	24.646	26.467	28.527	30.491	32.033	32.894	32.949	32.202	30.761	28.848	26.743	24.702	23.002	21.901	21.51	21.742	22.391	23.291	24.336	25.406	26.434	27.467	28.555	29.61	30.471	30.968	30.941	30.308	29.126	27.587	25.934	24.372	23.092	22.186	21.588	21.129	20.644	20.056	19.44	18.994	18.951	19.52	20.859	22.954	25.574	28.341	30.919	33.094	34.748	35.903	36.729	37.386	37.872	38.022	37.583	36.261	33.829	30.285	25.927	21.292	16.988	14.079	12.87	12.775	13.774	15.628	17.974	20.519	23.075	25.453	27.501	29.157	30.351	30.949	30.869	30.181	28.966	27.266	25.183	22.877	20.432	17.924	15.606	13.911	13.243	13.805	15.55	18.155	21.069	23.696	25.568	26.501	26.619	26.302	25.968	25.854	26.056	26.558	27.196	27.767	28.17	28.389	28.411	28.253	28.019	27.815	27.656	27.545	27.598	27.954	28.676	29.809	31.406	33.366	35.346	36.875	37.469	36.789	34.797	31.763	28.206	24.728	21.84	19.82	18.647	18.089	17.856	17.686	17.388	16.927	16.446	16.152	16.272	17.083	18.764	21.27	24.335	27.602	30.655	33.018	34.314	34.464	33.646	32.133	30.226	28.243	26.437	24.964	23.89	23.216	22.876	22.737	22.66	22.522	22.239	21.85	21.491	21.349	21.611	22.442	23.911	25.904	28.188	30.436	32.216	33.105	32.874	31.607	29.562	27.086	24.62	22.569	21.094	20.116	19.47	18.956	18.424	17.856	17.344	17.012	16.936	17.151	17.668	18.456	19.44	20.53	21.573	22.33	22.576	22.155	21.027	19.397	17.674	16.249	15.372	15.092	15.292	15.69	15.919	15.71	15.037	14.062	13.007	12.143	11.742	11.964	12.909	14.608	16.963	19.75	22.648	25.316	27.465	28.885	29.497	29.375	28.694	27.643	26.396	25.019	23.525	21.964	20.381	18.782	17.206	15.809	14.788	14.302	14.446	15.244	16.636	18.382	20.147	21.656	22.694	23.165	23.181	22.966	22.778	22.777	22.991	23.305	23.494	23.305	22.588	21.368	19.808	18.154	16.599	15.202	13.961	12.859	11.864	11.069	10.702	11.047	12.23	14.158	16.561	19.064	21.319	23.101	24.443	25.499	26.413	27.243	27.949	28.382	28.301	27.497	25.906	23.613	20.835	18.032	16.433	15.586	15.673	16.812	18.917	21.771	25.143	28.777	32.385	35.679	38.423	40.431	41.48	41.385	40.175	38.055	35.308	32.354	29.643	27.396	25.55	23.918	22.366	20.888	19.583	18.746	18.747	19.755	21.622	23.96	26.333	28.382	29.984	31.28	32.517	33.95	35.72	37.742	39.747	41.377	42.335	42.4	41.454	39.56	36.915	33.784	30.473	27.367	24.758	22.721	21.254	20.291	19.752	19.485	19.339	19.383	19.695	20.257	21.076	22.212	23.737	25.639	27.837	30.173	32.399	34.227	35.472	36.017	35.812	34.939	33.592	31.939	30.182	28.537	27.175	26.111	25.327	24.717	24.017	23.085	21.991	20.965	20.335	20.372	21.287	23.069	25.275	27.385	28.969	29.794	29.886	29.513	29.029	28.686	28.651	28.877	29.161	29.23	28.835	27.855	26.253	24.025	21.317	18.45	15.742	13.554	12.318	12.307	13.504	15.752	18.679	21.813	24.653	26.881	28.441	29.422	29.944	30.172	30.261	30.245	30.037	29.562	28.726	27.492	25.92	24.143	22.431	21.17	20.708	21.206	22.642	24.831	27.411	29.926	31.993	33.474	34.465	35.143	35.768	36.619	37.702	38.832	39.728	40.186	40.104	39.547	38.761	37.996	37.368	36.77	36.026	35.001	33.677	32.217	30.915	30.058	29.777	30	30.51	31.025	31.403	31.707	32.085	32.755	33.856	35.385	37.119	38.718	39.922	40.629	40.84	40.624	40.154	39.57	38.91	38.195	37.454	36.782	36.303	36.175	36.507	37.224	38.08	38.776	39.102	39.065	38.892	38.989	39.779	41.555	44.391	48.151	52.604	57.56	62.874	68.348	73.682	78.514	82.441	85.013	85.834	84.754	81.884	77.445	71.763	65.254	58.357	51.519	45.206	39.895	35.953	33.577	32.851	33.784	36.276	40.142	45.194	51.248	58.067	65.322	72.991	80.175	86.531	91.566	94.953	96.538	96.316	94.368	90.873	86.186	80.863	75.578	70.913	67.241	64.707	63.182	62.261	61.438	60.319	58.676	56.471	53.902	51.328	49.161	47.801	47.575	48.646	50.802	53.37	55.471	56.348	55.582	53.322	50.4	48.011	47.215	48.578	51.955	56.547	61.249	65.076	67.409	68.101	67.449	65.994	64.192	62.224	60.138	58.024	56.003	54.281	53.15	52.748	52.852	52.964	52.566	51.275	49.007	46.145	43.471	41.857	41.892	43.737	47.107	51.395	55.872	59.922	63.162	65.472	66.942	67.776	68.175	68.342	68.462	68.637	68.822	68.848	68.488	67.433	65.429	62.424	58.616	54.364	50.2	46.824	44.902	44.834	46.685	50.303	55.371	61.429	68.022	74.835	81.637	88.191	94.218	99.369	103.25	105.52	106.07	104.98	102.58	99.309	95.626	91.882	88.308	85.016	82.026	79.33	76.958	74.935	73.13	71.263	69.103	66.59	63.85	61.254	59.374	58.807	59.875	62.422	65.834	69.23	71.68	72.528	71.565	69.012	65.372	61.25	57.201	53.575	50.529	48.126	46.385	45.29	44.793	44.817	45.276	46.11	47.353	49.053	51.204	53.753	56.617	59.614	62.456	64.903	66.834	68.202	68.954	69.051	68.487	67.243	65.361	62.947	60.148	57.106	53.906	50.605	47.253	43.958	40.969	38.64	37.393	37.597	39.427	42.739	47.091	51.863	56.358	59.921	62.135	62.918	62.482	61.203	59.518	57.842	56.445	55.367	54.525	53.879	53.416	53.186	53.307	53.889	54.971	56.489	58.311	60.279	62.193	63.844	65.065	65.732	65.785	65.237	64.195	62.802	61.238	59.681	58.206	56.802	55.458	54.186	52.999	51.925	51.033	50.41	50.077	50.002	50.185	50.664	51.471	52.668	54.334	56.72	59.535	62.404	64.902	66.579	67.205	66.835	65.692	64.117	62.477	60.992	59.609	58.154	56.525	54.73	52.876	51.262	50.288	50.165	50.812	52.009	53.503	55.005	56.243	57.1	57.624	57.915	58.074	58.158	58.142	57.998	57.751	57.466	57.224	57.163	57.449	58.172	59.267	60.546	61.73	62.462	62.482	61.773	60.534	59.046	57.669	56.759	56.432	56.509	56.675	56.668	56.292	55.404	53.99	52.194	50.184	48.108	46.17	44.604	43.652	43.562	44.483	46.322	48.756	51.401	53.845	55.727	56.875	57.308	57.183	56.707	56.107	55.604	55.318	55.317	55.707	56.598	57.985	59.804	61.977	64.364	66.743	68.837	70.406	71.327	71.623	71.46	71.135	70.985	71.227	71.869	72.713	73.38	73.528	72.952	71.624	69.706	67.468	65.153	62.847	60.507	58.065	55.476	52.815	50.39	48.642	47.87	48.04	48.852	49.849	50.472	50.26	49.08	47.131	44.809	42.549	40.677	39.323	38.378	37.583	36.69	35.518	33.993	32.167	30.133	27.972	25.72	23.399	21.065	18.87	17.096	16.03	15.829	16.511	17.901	19.591	21.045	21.83	21.762	20.904	19.504	17.917	16.483	15.399	14.667	14.194	13.884	13.681	13.612	13.774	14.287	15.2	16.438	17.824	19.12	20.1	20.615	20.669	20.365	19.831	19.226	18.674	18.255	18.064	18.243	18.936	20.212	22.078	24.393	26.836	28.995	30.522	31.202	31.014	30.151	28.944	27.698	26.636	25.898	25.529	25.508	25.779	26.27	26.872	27.49	28.051	28.5	28.766	28.79	28.555	27.999	27.006	25.511	23.517	21.109	18.488	15.962	13.933	12.707	12.41	12.397	12.881	13.835	14.924	15.881	16.473	16.511	15.953	14.941	13.688	12.403	11.337	10.785	10.897	11.658	13.002	14.846	16.966	19.073	20.959	22.52	23.804	24.901	25.849	26.539	26.683	25.882	23.755	20.116	15.175	9.6014	4.3192	0.19583	-2.1397	-2.4539	-1.0223	1.5459	4.5219	7.2339	9.1626	10.048	9.9509	9.1544	8.0274	6.9661	6.378	6.4848	7.182	8.1233	8.8742	9.0333	8.3491	6.7814	4.5003	1.7476	-1.2083	-4.1338	-6.8807	-9.3137	-11.262	-12.517	-12.932	-12.447	-11.077	-9.0106	-6.5914	-4.1637	-2.0265	-0.4308	0.47358	0.70255	0.39342	-0.32133	-1.3234	-2.4208	-3.4182	-4.2528	-4.9727	-5.6738	-6.4761	-7.4855	-8.7396	-10.142	-11.479	-12.465	-12.864	-12.595	-11.786	-10.734	-9.8174	-9.3535	-9.4871	-10.064	-10.659	-10.746	-9.8305	-7.6467	-4.285	-0.21675	3.8967	7.3912	9.7185	10.619	10.208	8.8981	7.1466	5.2621	3.368	1.4203	-0.72668	-3.1716	-5.8391	-8.42	-10.471	-11.515	-11.204	-9.4468	-6.4573	-2.715	1.1804	4.5924	7.0434	8.3424	8.6166	8.2454	7.7008	7.4333	7.6984	8.5143	9.7273	11.067	12.222	12.954	13.183	12.957	12.333	11.408	10.318	9.1846	8.0945	7.0745	6.1288	5.2397	4.3843	3.6114	3.0575	2.9014	3.2835	4.2689	5.7666	7.5569	9.3482	10.9	12.065	12.795	13.095	12.998	12.513	11.675	10.523	9.1075	7.4974	5.7845	4.1124	2.6095	1.3861	0.57212	0.25821	0.45333	1.0893	2.05	3.1789	4.2953	5.2322	5.8629	6.1211	6.0063	5.6119	5.137	4.7924	4.7549	5.0813	5.6754	6.262	6.4944	6.1311	5.1242	3.6669	2.1222	0.87771	0.17667	0.060423	0.4105	1.0152	1.6873	2.3281	2.9416	3.5341	4.0669	4.4647	4.6321	4.4944	4.061	3.4071	2.655	1.9265	1.2816	0.72177	0.19419	-0.35633	-0.95462	-1.5629	-2.1011	-2.4795	-2.6334	-2.5083	-2.0697	-1.2918	-0.1708	1.2573	2.912	4.6602	6.3376	7.7447	8.679	8.9982	8.6803	7.8437	6.734	5.6687	4.9448	4.7329	5.0199	5.601	6.1577	6.3963	6.1874	5.5932	4.8206	4.1447	3.79	3.8753	4.3549	5.05	5.1434	4.7098	4.268	3.8487	3.4341	3.076	2.9332	3.1686	3.8551	4.9174	6.1216	7.1245	7.6025	7.3733	6.4989	5.3642	4.5759	4.672	5.8391	7.8771	10.32	12.534	13.887	14.001	12.912	10.931	8.4535	5.9239	3.7098	1.9442	0.58355	-0.45764	-1.2334	-1.7994	-2.1718	-2.2372	-1.826	-0.85597	0.61437	2.4233	4.3149	5.9869	7.2259	7.9407	8.1543	7.9988	7.6093	7.013	6.1326	4.9524	3.5829	2.2146	1.1203	0.62266	0.9875	2.2346	4.1444	6.4038	8.606	10.337	11.378	11.759	11.605	11.044	10.307	9.6953	9.481	9.8055	10.667	11.927	13.239	14.174	14.324	13.392	11.348	8.4304	5.062	1.7223	-1.0578	-2.8258	-3.3694	-2.7451	-1.2365	0.72497	2.6147	3.9653	4.6013	4.6159	4.2619	3.9143	3.9356	4.4801	5.4201	6.5068	7.5116	8.2921	8.7522	8.8462	8.6087	8.0559	7.1474	5.9122	4.4055	2.7148	0.98523	-0.65275	-2.1404	-3.447	-4.5508	-5.4347	-6.0518	-6.3733	-6.4287	-6.2634	-5.9856	-5.7126	-5.4883	-5.3707	-5.4112	-5.6019	-5.9054	-6.3043	-6.7789	-7.2435	-7.5855	-7.6644	-7.4348	-6.8467	-5.8289	-4.4038	-2.6363	-0.59182	1.6155	3.8136	5.8115	7.4031	8.3873	8.6878	8.3463	7.5202	6.432	5.2906	4.2977	3.6034	3.2524	3.2471	3.5097	3.8806	4.2048	4.3902	4.3946	4.2461	4.0938	4.1103	4.3969	4.9072	5.4668	5.8658	5.8881	5.3733	4.3259	2.9161	1.3826	-0.012369	-1.0684	-1.7333	-2.1103	-2.3556	-2.6442	-3.0764	-3.6287	-4.1337	-4.3059	-3.9132	-2.851	-1.1971	0.79002	2.7674	4.4419	5.6671	6.4399	6.8957	7.2305	7.5972	8.0489	8.5228	8.9333	9.2113	9.2702	9.0562	8.5387	7.7194	6.6484	5.4463	4.2857	3.3506	2.8046	2.729	3.0862	3.7115	4.387	4.9447	5.3005	5.4503	5.4889	5.5404	5.7005	5.9804	6.288	6.4635	6.3263	5.7923	4.9068	3.8464	2.8318	2.0953	1.8348	2.1431	2.9552	4.1086	5.3813	6.5666	7.5284	8.2496	8.8384	9.4907	10.465	12.008	14.254	17.127	20.402	23.797	26.968	29.692	31.975	34.042	36.221	38.838	42.129	46.18	50.88	55.98	61.162	66.092	70.454	74.032	76.762	78.659	79.828	80.387	80.419	79.949	78.914	77.229	74.873	71.962	68.737	65.521	62.598	60.131	58.146	56.553	55.226	54.146	53.41	53.111	53.272	53.805	54.528	55.176	55.494	55.291	54.507	53.125	51.166	48.781	46.158	43.509	41.082	39.782	39.21	39.177	39.596	40.264	40.923	41.379	41.457	40.981	39.85	38.08	35.803	33.181	30.47	27.998	25.991	24.567	23.821	23.775	24.283	25.13	26.074	26.887	27.361	27.36	26.943	26.315	25.701	25.308	25.205	25.34	25.591	25.841	25.959	25.829	25.412	24.674	23.543	21.979	20.09	18.148	16.487	15.406	15.084	15.498	16.367	17.315	18.049	18.4	18.378	18.211	18.202	18.559	19.299	20.29	21.33	22.207	22.75	22.896	22.676	22.132	21.293	20.143	18.621	16.73	14.607	12.453	10.449	8.72	7.2542	5.8326	4.1033	1.8503	-0.9147	-3.9083	-6.6219	-8.4861	-9.114	-8.4784	-6.8441	-4.6271	-2.2371	0.01479	1.9919	3.7165	5.223	6.4717	7.3568	7.7476	7.5982	6.9767	6.0322	4.9584	3.9368	3.1029	2.5193	2.2344	2.2557	2.6098	3.3491	4.4828	5.978	7.7482	9.6196	11.312	12.537	13.036	12.627	11.302	9.2504	6.81	4.3564	2.1366	0.26285	-1.3031	-2.748	-4.2316	-5.827	-7.4743	-8.9967	-10.15	-10.73	-10.661	-9.9946	-8.8626	-7.4006	-5.7337	-3.9441	-2.0548	-0.09399	1.8308	3.5751	4.9427	5.7141	5.7018	4.8417	3.2139	1.0052	-1.504	-3.9606	-5.9911	-7.3485	-7.8887	-7.5592	-6.4712	-4.8453	-2.9432	-1.0042	0.79407	2.3844	3.7609	4.9379	5.9215	6.6784	7.1957	7.4964	7.5987	7.5535	7.4128	7.1238	6.585	5.7164	4.4918	3.0051	1.4681	0.18486	-0.55624	-0.57591	0.16354	1.5852	3.5059	5.67	7.8392	9.8352	11.462	12.575	13.14	13.222	12.98	12.606	12.257	11.997	11.814	11.645	11.412	11.013	10.317	9.2407	7.7012	5.6155	3.0075	0.14174	-2.5351	-4.5385	-5.4653	-5.1342	-3.6879	-1.5206	0.86333	3.0286	4.6732	5.6997	6.2392	6.5211	6.7561	7.0894	7.6463	8.4819	9.5267	10.657	11.697	12.46	12.821	12.735	12.204	11.314	10.212	9.0417	7.8551	6.6714	5.5056	4.3974	3.3236	2.2616	1.2651	0.43762	-0.12888	-0.29721	0.14581	1.2932	3.036	5.1672	7.41	9.4423	10.971	11.804	11.886	11.209	9.8048	7.8234	5.527	3.4689	2.4737	1.9563	1.9536	2.3018	2.7092	2.9411	2.9347	2.7897	2.6721	2.7553	3.1267	3.6883	4.2037	4.4398	4.2784	3.8133	3.2874	2.9016	2.7403	2.743	2.747	2.5924	2.2007	1.6558	1.1054	0.70725	0.58918	0.76878	1.1235	1.4674	1.688	1.7605	1.7034	1.585	1.5143	1.587	1.8641	2.3466	2.9998	3.8107	4.793	5.9598	7.2652	8.5548	9.6338	10.319	10.418	9.8705	8.7922	7.3741	5.8181	4.2885	2.848	1.4197	-0.18047	-2.0453	-4.0538	-6.0079	-7.7171	-8.9653	-9.5768	-9.5753	-9.1297	-8.4311	-7.6537	-6.931	-6.3647	-6.0063	-5.867	-5.8931	-5.9524	-5.923	-5.7909	-5.6201	-5.5166	-5.6568	-6.1999	-7.0848	-8.0812	-8.9465	-9.4476	-9.3918	-8.7443	-7.7229	-6.588	-5.4226	-4.2154	-3.0025	-1.8164	-0.59744	0.59188	1.5004	1.8576	1.4899	0.34774	-1.5272	-4.0125	-6.8931	-9.9206	-12.82	-15.336	-17.351	-18.886	-20.022	-20.863	-21.513	-21.889	-21.703	-20.698	-18.727	-15.698	-11.691	-7.1203	-2.6049	1.3917	4.6187	6.7858	7.6579	7.3343	6.1199	4.2278	1.826	-0.82291	-3.4625	-5.9485	-8.218	-10.191	-11.839	-13.17	-14.154	-14.807	-15.243	-15.576	-15.801	-15.861	-15.636	-14.892	-13.507	-11.599	-9.2932	-6.712	-4.1648	-2.1456	-0.94328	-0.47405	-0.63779	-1.4326	-2.6479	-3.8245	-4.7031	-5.2965	-5.6455	-5.7982	-5.9396	-6.3124	-7.0084	-8.0085	-9.2682	-10.626	-11.802	-12.595	-12.97	-12.951	-12.575	-11.95	-11.129	-10.107	-8.9952	-7.8545	-6.5934	-5.201	-3.9592	-3.1244	-2.5894	-2.1546	-1.9252	-2.0342	-2.2986	-2.5584	-2.9255	-3.4733	-4.0753	-4.6812	-5.3758	-6.154	-6.885	-7.5352	-8.0977	-8.3957	-8.2301	-7.5573	-6.475	-5.0424	-3.362	-1.6514	-0.173	0.70502	0.63006	-0.39848	-2.1461	-4.4837	-7.3146	-10.183	-12.514	-14.139	-15.16	-15.458	-14.803	-13.363	-11.489	-9.3177	-6.9862	-4.8132	-3.0231	-1.5316	-0.35544	0.22947	0.55032	1.2188	1.4094	0.901	-0.19033	-1.4068	-2.3347	-2.784	-2.8328	-2.7489	-2.7913	-3.1067	-3.7823	-4.8833	-6.1576	-7.0231	-7.1588	-6.739	-5.9773	-4.8569	-3.5312	-2.3816	-1.5682	-1.069	-1.0216	-1.5539	-2.4381	-3.3202	-4.0855	-4.6478	-4.7033	-4.1776	-3.5751	-3.4952	-4.1154	-5.3676	-7.0362	-8.7096	-9.8881	-10.1	-9.0499	-6.7993	-3.8352	-0.78014	2.0385	4.3909	5.8558	6.0268	5.1476	4.0193	3.156	2.5423	2.087	1.9279	2.1353	2.4462	2.4785	1.9431	0.66465	-1.3484	-3.9538	-6.9979	-10.111	-12.5	-13.568	-13.46	-12.547	-10.957	-8.9105	-6.9498	-5.4692	-4.4071	-3.7292	-3.5879	-3.8732	-4.24	-4.6157	-5.1124	-5.4797	-5.4487	-5.266	-5.3481	-5.7441	-6.2392	-6.7682	-7.3896	-8.0541	-8.6445	-9.0806	-9.3607	-9.5948	-9.8683	-9.9852	-9.6249	-8.8721	-8.0655	-7.3125	-6.5949	-6.1414	-6.2534	-6.8825	-7.8705	-9.2224	-10.796	-12.13	-12.958	-13.425	-13.541	-13.105	-12.328	-11.742	-11.512	-11.384	-11.21	-11.115	-11.176	-11.364	-11.703	-12.23	-12.905	-13.638	-14.215	-14.305	-13.835	-13.069	-12.221	-11.325	-10.461	-9.8068	-9.3896	-9.1107	-9.052	-9.3136	-9.7307	-10.134	-10.626	-11.242	-11.674	-11.75	-11.678	-11.551	-11.104	-10.115	-8.6953	-7.0359	-5.1822	-3.1748	-1.1239	0.9071	2.8327	4.4564	5.6433	6.2284	5.8803	4.4082	2.0385	-0.71295	-3.2801	-5.1099	-5.7226	-5.0547	-3.4789	-1.4234	0.71575	2.4569	3.4768	3.9894	4.4418	4.9375	5.3866	5.8788	6.4723	6.9185	6.8795	6.3205	5.4364	4.4516	3.6503	3.3217	3.5564	4.2782	5.3643	6.485	7.2429	7.4208	7.0388	6.2249	5.1481	4.0745	3.256	2.8051	2.8518	3.5498	4.7892	6.2112	7.5696	8.745	9.4369	9.3373	8.4792	7.1703	5.6323	3.9151	2.1101	0.33822	-1.3947	-3.1463	-4.8636	-6.4603	-7.8543	-8.8261	-9.1142	-8.6366	-7.4318	-5.5816	-3.3096	-0.98467	0.95651	2.1743	2.4898	1.9379	0.81681	-0.49715	-1.7633	-2.8111	-3.4562	-3.7735	-4.1358	-4.8013	-5.6988	-6.6301	-7.3839	-7.6549	-7.1112	-5.6664	-4.942	-3.1706	-1.333	0.26368	1.3845	2.0481	2.3942	2.5264	2.5953	2.7717	3.1459	3.6707	4.2162	4.642	4.8411	4.79	4.5327	4.0678	3.3828	2.5619	1.7028	0.73767	-0.42412	-1.7041	-2.9351	-4.0145	-4.9137	-5.4822	-5.5415	-5.0443	-4.0009	-2.4015	-0.31098	2.0524	4.4099	6.4713	7.864	8.2614	7.5992	6.1176	4.2359	2.376	0.85533	-0.23006	-1.0406	-1.8985	-3.1043	-4.7821	-6.7454	-8.4943	-9.5265	-9.4991	-8.2117	-5.6624	-2.1209	1.9131	5.8689	9.2514	11.618	12.683	12.456	11.24	9.4766	7.6075	6.0089	4.7866	3.7631	2.688	1.4147	-0.091831	-1.7935	-3.5714	-5.2974	-6.8855	-8.2995	-9.5001	-10.386	-10.789	-10.473	-9.2834	-7.2899	-4.7174	-1.8692	0.92067	3.3532	5.2388	6.5883	7.5103	8.1136	8.4626	8.555	8.2983	7.5422	6.1933	4.2615	1.8582	-0.8276	-3.5395	-6.0503	-8.2272	-10.023	-11.417	-12.404	-12.953	-13.021	-12.588	-11.699	-10.495	-9.2184	-8.1839	-7.6516	-7.7296	-8.3316	-9.2104	-10.06	-10.587	-10.636	-10.317	-9.9917	-10.147	-11.204	-13.374	-16.553	-20.291	-23.894	-26.623	-27.945	-27.642	-25.831	-22.979	-19.688	-16.512	-13.855	-11.919	-10.674	-9.91	-9.3347	-8.6557	-7.6824	-6.3899	-4.9189	-3.5647	-2.6756	-2.4864	-3.0615	-4.2598	-5.8063	-7.3839	-8.7024	-9.5199	-9.649	-8.9888	-7.5451	-5.4791	-3.0693	-0.73454	1.0535	1.9089	1.6377	0.29771	-1.7933	-4.1791	-6.402	-8.1263	-9.1834	-9.5699	-9.4432	-9.0331	-8.63	-8.4777	-8.7181	-9.3286	-10.092	-10.694	-10.8	-10.133	-8.6053	-6.3432	-3.615	-0.75257	1.8967	4.0281	5.4302	5.9802	5.656	4.4645	2.4786	-0.091633	-2.9803	-5.8822	-8.5026	-10.602	-12.062	-12.89	-13.119	-12.767	-11.819	-10.26	-8.0697	-5.3258	-2.306	0.58138	2.9045	4.3199	4.693	4.1171	2.862	1.2539	-0.41385	-1.9728	-3.4228	-4.8599	-6.376	-7.975	-9.597	-11.128	-12.357	-13.086	-13.185	-12.582	-11.273	-9.3673	-7.0996	-4.7578	-2.6183	-0.92549	0.13323	0.48061	0.17405	-0.69023	-2.0274	-3.6832	-5.4787	-7.2501	-8.8682	-10.261	-11.417	-12.352	-13.057	-13.546	-13.827	-13.823	-13.355	-12.216	-10.29	-7.9177	-5.6515	-3.5273	-1.7625	-0.54462	0.013716	-0.10169	-0.79623	-1.8883	-3.158	-4.384	-5.445	-6.3487	-7.1821	-8.0877	-9.1412	-10.362	-11.707	-13.093	-14.421	-15.577	-16.451	-16.899	-16.764	-15.918	-14.305	-12.056	-9.4384	-6.8226	-4.5985	-3.0326	-2.2313	-2.0989	-2.419	-2.9138	-3.3574	-3.6985	-4.0294	-4.5416	-5.3436	-6.4119	-7.5625	-8.4468	-8.7201	-8.1842	-6.9036	-5.2586	-3.8213	-3.1448	-3.5435	-4.9814	-7.0663	-9.1804	-10.705	-11.173	-10.439	-8.6014	-5.9463	-2.9021	0.064852	2.4958	3.9683	4.1651	2.9652	0.52556	-2.7644	-6.4006	-9.8793	-12.792	-14.88	-16.116	-16.605	-16.495	-15.943	-15.082	-14.077	-13.06	-12.156	-11.437	-10.932	-10.576	-10.199	-9.624	-8.6857	-7.2562	-5.3214	-2.9648	-0.36998	2.2415	4.6401	6.662	8.2985	9.7265	11.226	13.074	15.4	18.118	20.915	23.388	25.154	26.061	26.227	26.016	25.864	26.178	27.248	29.18	31.871	35.102	38.612	42.149	45.489	48.526	51.255	53.791	56.357	59.23	62.589	66.463	70.694	75.009	79.094	82.652	85.455	87.402	88.451	88.604	87.921	86.565	84.781	82.86	81.085	79.669	78.719	78.276	78.371	79.063	80.449	82.608	85.486	88.826	92.16	94.957	96.745	97.266	96.56	94.948	92.891	90.861	89.223	88.133	87.582	87.498	87.813	88.497	89.566	91.057	92.929	95.004	97	98.582	99.485	99.584	98.901	97.607	95.929	94.08	92.224	90.471	88.88	87.482	86.273	85.214	84.193	83.065	81.772	80.383	79.088	78.155	77.87	78.414	79.783	81.796	84.148	86.481	88.463	89.846	90.457	90.21	89.122	87.328	85.059	82.587	80.211	78.168	76.577	75.438	74.628	73.973	73.324	72.583	71.742	70.83	69.868	68.844	67.702	66.385	64.884	63.31	61.859	60.708	59.985	59.673	59.63	59.644	59.513	59.094	58.346	57.33	56.152	54.922	53.7	52.531	51.508	50.755	50.405	50.566	51.271	52.178	53.432	54.64	55.726	56.646	57.41	58.028	58.451	58.535	58.07	56.821	54.568	51.229	46.927	41.988	36.857	32.038	28.047	25.268	23.866	23.802	24.815	26.447	28.185	29.61	30.542	31.078	31.503	32.183	33.407	35.244	37.456	39.597	41.178	41.831	41.479	40.309	38.736	37.251	36.239	35.872	36.088	36.607	37.036	37.032	36.418	35.216	33.642	31.959	30.416	29.193	28.308	27.675	27.143	26.597	25.997	25.377	24.874	24.668	24.959	25.823	27.225	28.999	30.891	32.678	34.243	35.601	36.897	38.287	39.858	41.506	42.974	43.929	44.076	43.278	41.668	39.657	37.685	36.088	35.058	34.561	34.367	34.193	33.86	33.404	32.963	32.695	32.709	33.042	33.593	34.262	35.114	36.267	37.915	40.244	43.271	46.799	50.487	53.921	56.741	58.745	59.865	60.142	59.697	58.677	57.228	55.499	53.61	51.83	50.578	50.136	50.708	52.318	54.804	57.84	61.113	64.403	67.653	70.951	74.373	77.907	81.374	84.464	86.787	87.94	87.682	85.991	83.036	79.118	74.583	69.75	64.831	59.921	55.104	50.292	45.427	40.617	36.108	32.207	29.184	27.154	26.06	25.767	26.046	26.67	27.5	28.513	29.82	31.588	34.025	37.305	41.464	46.317	51.427	56.156	59.825	61.927	62.325	61.224	59.006	56.216	53.312	50.555	48.097	46.08	44.713	44.288	45.069	47.179	50.532	54.782	59.42	63.909	67.721	70.418	71.742	71.603	70.094	67.489	64.193	60.684	57.47	55.002	53.528	53.095	53.575	54.66	55.958	57.034	57.559	57.362	56.455	55.027	53.394	51.818	50.378	49.035	47.632	45.988	44.039	41.838	39.549	37.381	35.485	33.365	31.78	31.038	31.425	33.196	36.43	40.929	46.34	52.291	58.464	64.657	70.807	76.853	82.586	87.592	91.335	93.379	93.481	91.702	88.451	84.304	79.806	75.316	70.901	66.381	61.448	55.854	49.546	42.762	36.041	30.113	25.707	23.381	23.403	25.748	30.098	35.964	42.85	50.38	58.254	66.275	74.401	82.613	90.804	98.781	106.28	112.89	118.15	121.69	123.31	123.14	121.56	119.17	116.59	114.29	112.53	111.35	110.57	109.89	109.11	108.07	106.69	105.03	103.19	101.22	99.161	97.107	95.147	93.345	91.723	90.264	88.904	87.48	85.75	83.547	80.806	77.542	73.94	70.335	67.162	64.857	63.719	63.837	65.107	67.231	69.829	72.568	75.242	77.817	80.45	83.328	86.494	89.74	92.546	94.226	94.202	92.269	88.659	84.052	79.353	75.417	72.778	71.508	71.311	71.707	72.208	72.445	72.287	71.778	71.055	70.284	69.641	69.264	69.262	69.69	70.544	71.749	73.201	74.855	76.684	78.648	80.654	82.519	83.889	84.388	83.755	81.895	78.908	75.098	70.948	66.978	63.596	61.055	59.448	58.71	58.668	59.091	59.802	60.653	61.569	62.543	63.58	64.678	65.804	66.907	67.96	68.98	69.968	70.911	71.722	72.241	72.306	71.777	70.615	68.956	67.01	64.979	62.99	61.07	59.182	57.187	54.986	52.584	50.11	47.743	45.641	43.91	42.564	41.579	40.96	40.764	41.071	41.914	43.197	44.696	46.114	47.151	47.618	47.541	47.148	46.769	46.736	47.26	48.395	50.048	52.018	54.134	56.332	58.642	61.089	63.641	66.178	68.464	70.115	70.97	70.832	69.836	68.194	66.198	64.121	62.053	59.893	57.493	54.856	52.132	49.593	47.646	46.712	47.017	48.467	50.779	53.572	56.45	59.105	61.378	63.306	65.085	66.95	69.068	71.432	73.916	76.339	78.526	80.382	81.979	83.578	85.447	87.767	90.599	93.784	96.974	99.786	101.97	103.38	103.95	103.71	102.85	101.58	100.12	98.682	97.463	96.542	95.841	95.161	94.267	93.007	91.334	89.299	86.956	84.327	81.454	78.391	75.237	72.22	69.743	68.226	67.976	69.119	71.524	74.773	78.312	81.688	84.673	87.18	89.267	91.145	93.041	95.073	97.214	99.399	101.47	103.14	104.05	103.82	102.17	99.013	94.552	89.267	83.852	79.047	75.466	73.403	72.779	73.238	74.224	75.113	75.46	75.017	73.758	71.842	69.578	67.369	65.523	64.167	63.335	62.969	62.916	62.979	63.069	63.165	63.273	63.403	63.514	63.49	63.22	62.605	61.665	60.527	59.38	58.475	58.1	58.449	59.636	61.672	64.358	67.366	70.309	72.746	74.276	74.691	73.997	72.356	70.033	67.307	64.416	61.525	58.645	55.748	52.938	50.367	48.308	47.083	46.837	47.445	48.555	49.643	50.18	49.843	48.655	46.948	45.203	43.896	43.292	43.362	43.825	44.272	44.383	43.891	42.666	40.823	38.55	36.073	33.757	31.963	31.034	31.196	32.425	34.478	36.924	39.125	40.553	40.923	40.3	39.197	38.277	38.144	38.98	40.392	41.556	41.536	39.783	36.322	31.788	27.226	23.679	21.785	21.691	22.993	25.037	27.209	29.063	30.409	31.361	32.111	32.92	34.002	35.179	36.958	39.368	42.306	45.556	48.813	51.842	54.585	57.105	59.494	61.861	64.261	66.631	68.676	70.089	70.662	70.323	69.217	67.73	66.414	65.767	66.104	67.441	69.489	71.833	74.14	76.175	77.884	79.377	80.858	82.466	84.125	85.56	86.393	86.208	84.789	82.342	79.348	76.433	74.194	73.057	73.134	74.155	75.661	77.194	78.397	79.003	78.916	78.198	76.951	75.318	73.482	71.611	69.88	68.453	67.449	66.914	66.872	67.355	68.369	69.85	71.58	73.293	74.646	75.271	74.979	73.693	71.373	68.002	63.726	58.823	53.624	48.556	44.067	40.585	38.371	37.487	37.845	39.185	41.176	43.471	45.681	47.431	48.388	48.391	47.448	45.739	43.661	41.671	40.192	39.56	39.925	41.185	43.034	45.122	47.093	48.671	49.681	50.126	50.188	50.046	49.766	49.312	48.615	47.616	46.252	44.606	42.907	41.411	40.336	39.78	39.744	40.094	40.596	41.045	41.263	41.151	40.71	40.064	39.408	38.958	38.845	39.029	39.349	39.658	39.848	39.921	40.034	40.516	41.68	43.654	46.37	49.553	52.777	55.5	57.237	57.653	56.555	53.935	50.062	45.502	40.978	37.199	34.708	33.638	33.62	33.943	33.863	32.961	31.317	29.501	28.372	28.764	31.22	35.798	42.029	49.081	56.134	62.537	67.821	71.772	74.399	75.755	75.846	74.685	72.36	69.043	64.942	60.356	55.643	51.134	47.113	43.914	41.866	41.261	42.304	44.971	48.878	53.321	57.408	60.251	61.267	60.379	58.015	54.914	51.955	49.951	49.441	50.502	52.773	55.647	58.36	60.216	60.838	60.313	59.123	57.909	57.117	57.019	57.702	58.592	58.931	58.189	56.25	53.364	49.976	46.565	43.556	41.21	39.659	39.047	39.483	40.894	42.941	45.127	46.837	47.417	46.383	43.55	39.149	33.699	27.885	22.411	17.855	14.59	12.734	12.133	12.417	13.115	13.827	14.272	14.398	14.463	14.92	16.244	18.733	22.381	26.786	31.212	34.847	37.078	37.674	36.767	34.85	32.714	31.148	30.709	31.646	33.873	37.047	40.698	44.388	47.773	50.66	53.054	55.079	56.856	58.399	59.659	60.499	60.655	59.933	58.32	55.97	53.196	50.487	48.351	47.109	46.888	47.645	49.148	51.003	52.746	54.046	54.755	54.835	54.343	53.41	52.202	50.907	49.716	48.781	48.225	48.12	48.41	48.948	49.488	49.679	49.156	47.628	44.991	41.432	37.356	33.293	29.762	27.135	25.391	24.119	22.771	20.887	18.277	15.114	11.988	9.7225	8.9879	10.073	12.807	16.614	20.686	24.315	27.025	28.568	28.937	28.313	27.007	25.352	23.639	22.169	21.19	20.835	21.098	21.786	22.593	23.266	23.765	24.177	24.631	25.258	26.076	26.901	27.407	27.277	26.391	24.85	22.856	20.675	18.594	16.822	15.512	14.836	14.898	15.739	17.329	19.465	21.828	24.066	25.883	27.14	27.841	28.101	28.082	27.906	27.631	27.273	26.821	26.174	25.215	23.957	22.522	21.08	19.828	18.961	18.531	18.464	18.637	18.967	19.449	20.09	20.899	21.842	22.777	23.501	23.918	24.127	24.403	25.056	26.294	28.082	30.151	32.115	33.573	34.283	34.303	33.916	33.425	33.039	32.851	32.867	32.992	33.099	33.114	33.07	32.981	32.834	32.32	31.792	31.27	30.73	30.145	29.437	28.648	28.035	27.945	28.695	30.469	33.261	36.737	40.299	43.407	45.754	47.26	48.065	48.455	48.721	49.018	49.4	49.856	50.352	50.945	51.735	52.749	53.875	54.92	55.688	56.037	55.956	55.652	55.487	55.734	56.566	58.042	60.003	62.104	64.006	65.493	66.46	66.844	66.628	65.852	64.539	62.63	60.047	56.842	53.125	49.043	44.811	40.633	36.706	33.273	30.583	28.859	28.266	28.885	30.643	33.272	36.395	39.607	42.553	44.986	46.861	48.262	49.229	49.798	50.019	49.89	49.302	48.108	46.251	43.752	40.692	37.236	33.69	30.444	27.902	26.42	26.188	27.162	29.133	31.721	34.495	37.085	39.318	41.224	42.972	44.748	46.637	48.558	50.23	51.326	51.604	50.876	49.057	46.248	42.657	38.513	34.028	29.475	25.215	21.633	19.047	17.695	17.687	18.857	20.823	23.115	25.265	26.943	28.054	28.745	29.31	30.06	31.224	32.846	34.77	36.719	38.38	39.459	39.737	39.19	37.889	35.86	33.191	30.089	26.821	23.682	21.019	19.177	18.384	18.681	19.937	21.909	24.224	26.49	28.408	29.793	30.601	30.89	30.771	30.351	29.706	28.882	27.853	26.605	25.197	23.681	22.1	20.488	18.925	17.535	16.393	15.585	15.305	15.776	17.127	19.368	22.387	25.937	29.618	33.005	35.825	37.929	39.291	40.009	40.233	40.038	39.411	38.316	36.75	34.714	32.255	29.494	26.575	23.671	20.984	18.741	17.196	16.642	17.324	19.224	21.998	25.143	28.088	30.29	31.432	31.566	31.077	30.272	29.698	29.639	30.003	30.318	30.042	28.854	26.684	23.765	20.594	17.72	15.471	13.909	13.009	12.814	13.43	14.977	17.534	21.088	25.412	30.08	34.559	38.315	41.002	42.508	42.887	42.279	40.943	39.225	37.401	35.652	34.076	32.661	31.239	29.605	27.718	25.659	23.535	21.568	20.022	19.078	18.739	18.992	19.923	21.576	23.877	26.63	29.547	32.25	34.386	35.751	36.312	36.273	35.973	35.675	35.45	35.165	34.589	33.469	31.66	29.265	26.657	24.346	22.783	22.331	23.098	24.773	26.788	28.545	29.557	29.515	28.403	26.576	24.586	22.932	21.882	21.484	21.563	21.771	21.774	21.373	20.566	19.636	19.044	19.244	20.547	22.996	26.276	29.755	32.686	34.449	34.725	33.599	31.603	29.533	28.036	27.43	27.756	28.818	30.224	31.524	32.431	32.857	32.773	32.159	31.074	29.691	28.217	26.901	25.973	25.491	25.324	25.254	25.023	24.449	23.55	22.547	21.78	21.595	22.23	23.737	25.954	28.625	31.598	34.739	37.84	40.786	43.553	46.04	48.017	49.258	49.646	49.173	47.964	46.318	44.634	43.234	42.225	41.533	40.915	40.023	38.65	36.83	34.827	32.988	31.642	30.951	30.884	31.281	31.857	32.275	32.286	31.868	31.148	30.241	29.299	28.575	28.267	28.39	28.836	29.509	30.295	31.069	31.794	32.538	33.378	34.326	35.383	36.511	37.577	38.418	38.927	39.035	38.677	37.786	36.331	34.359	32.014	29.485	26.925	24.446	22.156	20.213	18.72	17.743	17.463	18.074	19.615	21.939	24.781	27.805	30.589	32.797	34.322	35.194	35.475	35.275	34.774	34.082	33.218	32.247	31.307	30.5	29.844	29.288	28.731	28.091	27.37	26.643	25.995	25.508	25.303	25.44	25.799	26.311	27.055	28.111	29.475	31.112	32.956	34.795	36.369	37.545	38.313	38.672	38.684	38.523	38.344	38.121	37.752	37.146	36.195	34.775	32.832	30.48	28.018	25.903	24.576	24.299	25.088	26.747	28.886	30.968	32.276	32.747	32.994	33.229	33.513	33.79	33.958	33.872	33.362	32.318	30.742	28.718	26.436	24.12	21.962	20.195	19.072	18.73	19.126	20.127	21.644	23.567	25.706	27.903	30.093	32.206	34.113	35.752	37.159	38.297	39.075	39.469	39.464	38.96	37.842	36.13	33.952	31.452	28.755	26.015	23.368	20.922	18.781	17.02	15.712	15.016	15.13	16.192	18.248	21.283	25.14	29.391	33.501	36.955	39.359	40.5	40.455	39.577	38.233	36.665	35.016	33.348	31.611	29.737	27.803	26.017	24.519	23.268	22.093	20.791	19.261	17.613	16.187	15.449	15.805	17.455	20.258	23.658	26.892	29.232	30.126	29.371	27.231	24.363	21.543	19.478	18.7	19.324	20.93	22.822	24.367	25.149	25.033	24.272	23.415	22.933	23.015	23.593	24.387	25.076	25.496	25.693	25.834	26.119	26.718	27.667	28.816	29.911	30.739	31.141	31.02	30.435	29.526	28.415	27.218	26.112	25.202	24.413	23.616	22.783	22.024	21.49	21.355	21.83	22.992	24.634	26.33	27.624	28.196	28.003	27.345	26.677	26.4	26.757	27.654	28.7	29.345	29.12	27.785	25.386	22.274	19.019	16.197	14.22	13.376	13.783	15.237	17.318	19.653	21.92	23.792	24.975	25.384	25.114	24.327	23.261	22.18	21.303	20.67	20.158	19.53	18.483	16.844	14.695	12.355	10.287	8.9417	8.6274	9.4095	11.196	13.795	16.905	20.168	23.227	25.834	27.751	28.753	28.854	28.321	27.505	26.659	25.906	25.24	24.47	23.368	21.847	20.015	18.074	16.273	14.847	13.902	13.411	13.324	13.617	14.301	15.36	16.738	18.282	19.816	21.25	22.538	23.627	24.508	25.259	25.955	26.477	26.68	26.572	26.19	25.537	24.637	23.633	22.692	21.956	21.641	21.957	22.986	24.631	26.756	29.192	31.67	33.922	35.761	37.058	37.71	37.643	36.871	35.515	33.883	32.362	31.202	30.5	30.23	30.253	30.286	30.099	29.755	29.526	29.685	30.426	31.869	33.911	36.187	38.343	40.187	41.641	42.691	43.432	44.011	44.396	44.403	43.894	42.829	41.305	39.507	37.67	36.021	34.719	33.841	33.323	33.023	32.87	32.933	33.278	33.879	34.72	35.767	36.852	37.756	38.372	38.726	38.862	38.927	39.207	39.888	40.904	41.994	42.927	43.427	43.183	42.3	40.866	39.082	37.351	35.936	34.798	33.751	32.687	31.552	30.33	29.149	28.283	27.95	28.152	28.782	29.632	30.29	30.385	29.858	28.907	27.791	26.889	26.701	27.557	29.451	32.082	35.069	38.008	40.533	42.434	43.606	43.949	43.487	42.333	40.582	38.314	35.8	33.404	31.372	29.867	29.022	28.873	29.288	30.123	31.308	32.634	33.822	34.775	35.585	36.302	37.016	38.013	39.605	41.843	44.498	47.176	49.384	50.617	50.557	49.138	46.501	43.017	39.269	35.813	32.991	31.043	30.144	30.264	31.214	32.727	34.46	35.941	36.72	36.533	35.303	33.103	30.38	27.907	26.338	25.913	26.579	28.094	29.904	31.318	31.852	31.419	30.213	28.606	27.104	26.125	25.852	26.285	27.265	28.442	29.418	30.005	30.24	30.249	30.249	30.441	30.819	31.174	31.298	31.068	30.405	29.455	28.7	28.65	29.462	31.055	33.246	35.607	37.511	38.459	38.288	37.055	34.99	32.557	30.254	28.387	27.128	26.565	26.645	27.162	27.921	28.856	29.905	30.982	32.006	32.881	33.507	33.877	34.115	34.31	34.51	34.883	35.621	36.681	37.834	38.919	39.14	39.555	39.738	39.663	39.347	38.899	38.472	38.257	38.438	39.095	40.132	41.305	42.319	42.902	42.908	42.395	41.585	40.739	40.118	39.901	40.064	40.397	40.704	40.854	40.718	40.141	39.104	37.795	36.397	35.082	34.061	33.518	33.486	33.83	34.399	35.091	35.862	36.77	37.91	39.302	40.817	42.217	43.267	43.793	43.75	43.27	42.56	41.749	40.926	40.075	39.048	37.733	36.208	34.63	33.073	31.552	30.171	29.003	28.019	27.256	26.87	26.97	27.501	28.299	29.18	29.899	30.277	30.321	30.173	29.978	29.83	29.798	29.93	30.22	30.646	31.173	31.781	32.469	33.257	34.107	34.989	35.996	37.289	38.902	40.712	42.596	44.459	46.085	47.256	47.923	48.145	47.942	47.346	46.456	45.309	43.849	42.096	40.17	38.2	36.261	34.471	33.01	31.977	31.379	31.22	31.508	32.292	33.713	35.886	38.765	42.219	46.084	50.02	53.534	56.24	58.046	59.038	58.901	58.386	57.611	56.971	56.685	56.941	57.876	59.383	61.21	63.161	65.101	66.853	68.224	69.089	69.437	69.354	69.003	68.586	68.286	68.23	68.441	68.751	68.878	68.7	68.314	67.894	67.626	67.689	68.097	68.598	68.86	68.695	68.056	67.002	65.761	64.615	63.634	62.591	61.22	59.421	57.28	55.057	53.161	52.028	51.92	52.838	54.563	56.764	59.134	61.472	63.637	65.487	66.922	67.928	68.465	68.454	67.883	66.805	65.269	63.347	61.227	59.202	57.529	56.43	56.129	56.699	57.893	59.281	60.515	61.378	61.752	61.678	61.354	60.972	60.574	60.087	59.362	58.26	56.739	54.903	52.925	50.967	49.177	47.644	46.349	45.228	44.289	43.6	43.223	43.228	43.718	44.705	46.074	47.775	49.839	52.212	54.739	57.292	59.819	62.193	64.248	65.901	67.18	68.122	68.752	69.127	69.314	69.331	69.21	68.982	68.607	68.003	67.071	65.674	63.691	61.176	58.35	55.537	53.1	51.387	50.582	50.603	51.234	52.283	53.585	54.948	56.264	57.58	58.946	60.286	61.517	62.594	63.433	63.925	63.991	63.59	62.702	61.378	59.812	58.237	56.823	55.691	54.894	54.391	54.079	53.889	53.784	53.746	53.823	54.106	54.623	55.337	56.283	57.524	58.998	60.544	62.076	63.627	65.208	66.804	68.439	70.107	71.669	72.853	73.421	73.262	72.464	71.389	70.578	70.522	71.49	73.476	76.238	79.367	82.463	85.261	87.646	89.622	91.262	92.581	93.478	93.917	93.989	93.81	93.361	92.59	91.493	90.043	88.233	86.244	84.458	83.279	82.965	83.62	85.105	87.026	88.952	90.605	91.924	92.962	93.884	94.894	96.105	97.488	98.86	99.941	100.42	100.14	99.093	97.398	95.29	93.167	91.428	90.198	89.325	88.617	87.867	86.921	85.794	84.739	84.068	83.948	84.401	85.279	86.274	87.022	87.325	87.227	86.872	86.393	85.909	85.503	85.167	84.781	84.18	83.22	81.848	80.103	78.074	75.89	73.779	72.104	71.141	71.028	71.827	73.554	76.038	78.934	81.896	84.644	86.067	87.686	88.936	89.687	89.866	89.462	88.402	86.621	84.28	81.694	79.08	76.594	74.473	72.937	71.994	71.517	71.356	71.374	71.469	71.614	71.821	72.144	72.725	73.732	75.152	76.783	78.399	79.813	80.808	81.215	81.088	80.608	79.888	79.012	78.066	77.032	75.726	74.075	72.238	70.419	68.806	67.648	67.186	67.429	68.156	69.126	70.225	71.449	72.855	74.45	76.042	77.282	77.806	77.326	75.751	73.381	70.903	69.044	68.247	68.637	69.989	71.713	73.069	73.497	72.705	70.606	67.376	63.536	59.789	56.722	54.788	54.325	55.386	57.619	60.471	63.441	66.163	68.418	70.19	71.575	72.659	73.456	73.875	73.705	72.76	71.024	68.665	65.957	63.255	60.945	59.284	58.28	57.833	57.837	58.117	58.509	59.076	60.093	61.76	64.104	67.104	70.649	74.426	77.992	80.973	83.102	84.162	84.028	82.758	80.531	77.661	74.602	71.866	69.814	68.621	68.233	68.367	68.623	68.698	68.553	68.375	68.574	69.665	71.947	75.259	79.069	82.728	85.587	87.097	87.129	86.061	84.507	82.982	81.8	81.068	80.657	80.3	79.813	79.22	78.668	78.377	78.597	79.439	80.859	82.739	84.973	87.455	90.081	92.715	95.105	96.899	97.811	97.66	96.377	94.083	91.179	88.21	85.598	83.611	82.469	82.276	82.878	83.977	85.305	86.64	87.805	88.73	89.493	90.173	90.766	91.193	91.306	90.9	89.861	88.334	86.718	85.49	85.068	85.647	87.092	89.029	91.012	92.63	93.613	93.94	93.896	93.809	93.808	93.904	94.034	93.942	93.247	91.716	89.395	86.544	83.587	81.067	79.441	78.87	79.14	79.804	80.301	80.125	79.095	77.497	75.912	74.984	75.225	76.76	79.316	82.372	85.253	87.314	88.18	87.866	86.7	85.082	83.379	81.92	80.852	79.998	79.007	77.616	75.645	73.065	70.134	67.386	65.398	64.581	65.175	67.214	70.444	74.398	78.585	82.561	85.891	88.179	89.163	88.751	87.082	84.531	81.546	78.527	75.808	73.622	71.987	70.745	69.823	69.353	69.533	70.502	72.324	74.837	77.574	79.957	81.557	82.191	81.945	81.35	80.793	80.496	80.538	80.965	81.639	82.255	82.626	82.771	82.641	82.146	81.375	80.516	79.603	78.629	77.724	77.072	76.642	76.227	75.666	74.886	73.917	72.874	71.867	70.99	70.361	70.072	70.036	70.053	70.087	70.227	70.436	70.619	70.762	70.824	70.639	70.14	69.476	68.805	68.139	67.563	67.246	67.144	67.02	66.759	66.504	66.361	66.236	65.979	65.404	64.278	62.51	60.262	57.941	56.14	55.488	56.315	58.482	61.515	64.868	67.949	70.214	71.354	71.28	69.942	67.395	63.954	60.136	56.422	53.311	51.296	50.538	50.688	51.173	51.544	51.549	51.075	50.228	49.343	48.753	48.63	48.972	49.615	50.338	50.997	51.561	52.07	52.609	53.306	54.272	55.457	56.669	57.701	58.366	58.531	58.297	58.024	58.04	58.507	59.504	60.935	62.383	63.288	63.281	62.357	60.713	58.684	56.757	55.411	54.857	55.055	55.785	56.638	57.179	57.146	56.453	55.146	53.512	52.014	51.1	51.067	52.007	53.763	55.923	57.996	59.634	60.628	60.837	60.389	59.658	58.943	58.281	57.631	57.001	56.376	55.719	55.114	54.794	54.962	55.654	56.761	58.065	59.254	60.093	60.552	60.731	60.789	60.925	61.236	61.635	61.894	61.744	60.975	59.528	57.572	55.444	53.463	51.866	50.894	50.699	51.184	52.136	53.4	54.849	56.294	57.539	58.5	59.175	59.61	59.96	60.452	61.299	62.577	64.269	66.234	68.188	69.85	71.086	71.921	72.475	72.89	73.224	73.405	73.308	72.835	71.96	70.757	69.497	68.611	68.395	68.856	69.877	71.265	72.739	73.972	74.778	75.172	75.251	75.106	74.85	74.601	74.394	74.238	74.196	74.263	74.366	74.418	74.344	74.09	73.627	73	72.327	71.775	71.518	71.643	72.103	72.734	73.34	73.683	73.436	72.399	70.634	68.343	65.76	63.146	60.775	58.819	57.273	56.048	55.122	54.511	54.218	54.344	55.002	56.138	57.588	59.137	60.569	61.683	62.349	62.512	62.196	61.498	60.529	59.397	58.118	56.683	55.136	53.479	52.5	50.919	49.226	47.518	46.066	45.166	44.881	45.088	45.625	46.291	46.92	47.39	47.587	47.476	47.221	47.067	47.124	47.318	47.579	47.85	47.912	47.538	46.767	45.823	44.901	44.22	43.952	44.026	44.095	43.844	43.226	42.278	41.027	39.69	38.65	38.158	38.258	38.945	40.187	41.835	43.638	45.198	46.08	45.978	44.88	43.003	40.657	38.285	36.379	35.213	34.733	34.766	35.099	35.393	35.361	34.952	34.248	33.338	32.44	32.005	32.442	33.769	35.754	38.112	40.482	42.407	43.616	44.167	44.3	44.3	44.364	44.574	44.833	44.936	44.687	43.884	42.391	40.322	38.012	35.861	34.285	33.676	34.191	35.663	37.781	40.166	42.378	44.073	45.263	46.263	47.309	48.463	49.73	51.05	52.183	52.867	53.051	52.883	52.574	52.293	52.087	51.831	51.265	50.173	48.469	46.223	43.719	41.382	39.579	38.515	38.217	38.548	39.251	40.136	41.159	42.317	43.552	44.902	46.521	48.452	50.542	52.658	54.722	56.568	57.871	58.303	57.655	55.814	52.842	49.061	45.011	41.264	38.328	36.575	36.057	36.535	37.644	39.025	40.378	41.523	42.397	43.042	43.571	44.138	44.883	45.838	46.926	48.086	49.219	50.036	50.227	49.654	48.329	46.334	43.868	41.274	38.938	37.189	36.232	36.166	36.94	38.369	40.244	42.404	44.62	46.699	48.535	50.038	51.093	51.618	51.561	50.893	49.694	48.141	46.401	44.554	42.643	40.706	38.699	36.523	34.217	32.012	30.147	28.774	28.022	27.909	28.276	28.885	29.532	30.115	30.602	31.056	31.68	32.625	33.918	35.473	37.129	38.686	39.931	40.703	40.959	40.796	40.416	40.036	39.743	39.456	39.045	38.359	37.191	35.448	33.275	30.981	28.898	27.333	26.554	26.655	27.535	28.924	30.503	31.888	32.698	32.797	32.266	31.269	30.042	28.867	27.973	27.488	27.447	27.806	28.518	29.547	30.786	32.033	33.531	34.444	35.161	35.53	35.529	35.233	34.699	33.942	32.898	31.518	29.897	28.31	26.983	26.051	25.703	26.028	26.82	27.742	28.518	28.926	28.75	27.94	26.708	25.351	24.14	23.365	23.337	24	24.915	25.64	25.892	25.56	24.686	23.537	22.503	21.867	21.715	21.958	22.431	23.029	23.776	24.698	25.704	26.659	27.448	27.944	28.072	27.896	27.565	27.065	26.236	24.902	22.904	20.091	16.533	12.725	9.2862	6.6483	5.1088	4.858	5.8351	7.6294	9.6737	11.557	13.034	14.005	14.596	15.103	15.843	17.098	19.044	21.608	24.508	27.472	30.28	32.722	34.694	36.244	37.481	38.541	39.612	40.863	42.285	43.71	45.014	46.164	47.071	47.719	48.314	49.11	50.168	51.367	52.51	53.396	53.862	53.868	53.557	53.182	52.965	53.037	53.34	53.618	53.618	53.226	52.436	51.384	50.315	49.463	48.946	48.785	48.955	49.338	49.754	50.072	50.294	50.434	50.432	50.302	50.202	50.233	50.398	50.705	51.168	51.756	52.406	53.086	53.784	54.448	54.961	55.212	55.074	54.455	53.379	51.988	50.486	49.093	48.014	47.384	47.277	47.772	48.923	50.632	52.691	54.848	56.818	58.262	58.935	58.853	58.205	57.228	56.129	55.054	54.029	52.961	51.767	50.477	49.167	47.919	46.863	46.115	45.717	45.725	46.26	47.432	49.274	51.65	54.219	56.484	57.965	58.346	57.527	55.627	52.963	49.992	47.076	44.368	41.951	39.898	38.222	36.874	35.807	35.001	34.377	33.85	33.445	33.284	33.507	34.278	35.702	37.689	39.932	42.01	43.501	44.111	43.784	42.754	41.485	40.483	40.142	40.561	41.483	42.479	43.179	43.363	42.958	42.097	41.015	39.875	38.715	37.498	36.23	35.019	34.002	33.354	33.228	33.643	34.431	35.396	36.366	36.723	35.647	34.29	32.647	30.834	29.036	27.436	26.226	25.642	25.847	26.788	28.261	30.034	31.846	33.36	34.38	34.94	35.073	34.829	34.41	34.115	34.085	34.184	34.092	33.45	31.963	29.53	26.413	23.21	20.643	19.354	19.614	21.189	23.583	26.251	28.67	30.421	31.325	31.404	30.748	29.534	28.08	26.766	25.821	25.305	25.194	25.274	25.132	24.47	23.259	21.66	19.87	18.09	16.524	15.314	14.539	14.301	14.771	16.08	18.282	21.297	24.812	28.404	31.692	34.344	36.083	36.722	36.212	34.632	32.19	29.26	26.324	23.741	21.606	19.889	18.443	16.935	15.101	13.033	11.162	10.051	10.25	12.174	15.921	21.164	27.194	33.156	38.21	41.704	43.401	43.431	42.17	40.191	38.082	36.268	34.905	33.882	32.835	31.23	28.592	24.664	19.504	13.504	7.4535	2.4121	-0.68895	-1.3292	0.55177	4.5435	9.8077	15.304	20.149	23.845	26.308	27.805	28.816	29.825	31.11	32.714	34.457	35.961	36.764	36.464	34.818	31.774	27.483	22.33	16.892	11.855	7.8906	5.4587	4.6454	5.1458	6.4749	8.1169	9.6126	10.792	11.804	12.967	14.516	16.511	18.826	21.197	23.332	25.033	26.305	27.254	27.951	28.427	28.583	28.206	27.081	25.113	22.391	19.178	15.886	12.954	10.717	9.3653	8.9038	9.1657	9.8803	10.819	11.873	12.953	13.964	14.828	15.493	15.853	15.827	15.462	14.915	14.397	14.058	13.994	14.187	14.482	14.709	14.759	14.599	14.279	13.896	13.568	13.403	13.439	13.666	14.019	14.436	14.837	15.178	15.425	15.557	15.599	15.576	15.426	15.064	14.532	13.957	13.54	13.534	14.181	15.556	17.479	19.573	21.46	22.863	23.68	24.106	24.526	25.274	26.51	28.148	29.871	31.227	31.823	31.5	30.39	28.862	27.363	26.223	25.545	25.203	24.921	24.357	23.281	21.668	19.693	17.576	15.492	13.579	11.892	9.9188	8.6773	8.0591	8.0634	8.6523	9.771	11.244	12.862	14.584	16.49	18.608	20.981	23.723	26.917	30.456	34.04	37.306	39.92	41.626	42.336	42.161	41.387	40.409	39.587	39.096	38.911	38.985	39.302	39.767	40.235	40.58	40.655	40.279	39.366	38.049	36.637	35.444	34.762	34.796	35.452	36.329	37.006	37.191	36.69	35.462	33.675	31.648	29.701	28.085	26.943	26.318	26.164	26.395	26.858	27.342	27.734	28.095	28.596	29.452	30.948	33.297	36.436	40.009	43.527	46.428	48.184	48.513	47.511	45.513	42.832	39.699	36.266	32.563	28.481	24.003	19.327	14.839	10.99	8.1967	6.7403	6.6449	7.6935	9.4795	11.479	13.211	14.447	15.241	15.875	16.76	18.283	20.586	23.465	26.452	28.943	30.312	30.084	28.139	24.763	20.473	15.886	11.66	8.273	5.8462	4.2008	3.0392	2.1042	1.2796	0.66151	0.49844	1.0602	2.4866	4.761	7.7189	11.081	14.621	18.225	21.8	25.198	28.181	30.414	31.502	31.235	29.752	27.47	24.897	22.503	20.608	19.215	18.024	16.7	15.105	13.327	11.615	10.335	9.8136	10.153	11.143	12.374	13.444	14.11	14.395	14.615	15.176	16.367	18.257	20.615	22.95	24.685	25.334	24.636	22.62	19.608	16.081	12.512	9.2867	6.7016	4.9462	4.0257	3.8354	4.3151	5.3841	6.8878	8.679	10.674	12.798	14.961	17.086	19.103	20.932	22.49	23.726	24.628	25.169	25.288	24.934	24.05	22.54	20.349	17.52	14.229	10.838	7.8346	5.6665	4.6405	4.8564	6.2085	8.3962	11.028	13.803	16.574	19.279	21.868	24.298	26.499	28.323	29.599	30.208	30.069	29.181	27.645	25.6	23.186	20.506	17.628	14.612	11.51	8.3922	5.4377	2.9225	1.1701	0.48692	1.0087	2.6076	4.9474	7.6543	10.352	12.733	14.619	16.012	17.044	17.876	18.642	19.484	20.476	21.536	22.461	23.027	22.978	22.118	20.401	17.912	14.816	11.339	7.7712	4.4895	1.9029	0.39844	0.27754	1.6728	4.4555	8.2389	12.447	16.49	20.01	22.937	25.346	27.393	29.206	30.773	31.873	32.168	31.398	29.507	26.609	23.013	19.169	15.49	12.248	9.5717	7.4743	5.8904	4.696	3.8103	3.2663	3.1512	3.5531	4.539	6.1531	8.3751	11.089	14.124	17.247	20.23	22.937	25.66	28.042	30.128	31.845	33.053	33.605	33.358	32.277	30.459	28.081	25.399	22.687	20.086	17.547	14.962	12.35	9.834	7.5729	5.8143	4.8875	5.0225	6.2135	8.2977	10.99	13.819	16.298	18.135	19.252	19.717	19.701	19.49	19.364	19.402	19.544	19.666	19.594	19.137	18.178	16.662	14.605	12.193	9.7822	7.7528	6.45	6.1662	7.0127	8.7812	11.028	13.314	15.317	16.864	18.01	19.06	20.28	21.709	23.27	24.777	25.953	26.521	26.39	25.7	24.7	23.632	22.688	21.99	21.528	21.139	20.556	19.513	17.854	15.637	13.131	10.71	8.8201	7.8946	8.1557	9.5597	11.854	14.633	17.385	19.614	20.988	21.326	20.553	18.783	16.392	13.852	11.491	9.5447	8.2337	7.6365	7.6514	8.1414	9.0006	10.108	11.306	12.427	13.327	13.963	14.45	15.044	16.027	17.592	19.788	22.497	25.393	28.052	30.114	31.342	31.621	31.02	29.742	28.029	26.147	24.392	23.006	22.001	21.216	20.476	19.671	18.758	17.795	17.035	16.814	17.391	18.845	21.045	23.706	26.506	29.176	31.502	33.265	34.268	34.348	33.379	31.315	28.333	24.802	21.219	18.148	16.05	15.143	15.314	16.216	17.429	18.513	19.133	19.183	18.846	18.462	18.363	18.879	20.28	22.673	26.009	30.129	34.765	39.564	44.118	47.983	50.752	52.099	51.904	50.303	47.595	44.186	40.475	36.729	33.061	29.508	26.104	22.883	19.982	17.73	16.512	16.569	17.939	20.481	23.892	27.741	31.578	35.091	38.085	40.428	42.079	43.053	43.363	43.042	42.11	40.582	38.439	35.663	32.32	28.618	24.872	21.485	18.851	17.256	16.841	17.547	19.123	21.202	23.435	25.572	27.438	28.955	30.179	31.282	32.428	33.706	35.127	36.622	38.004	39.049	39.659	39.882	39.851	39.766	39.78	39.91	40.032	39.958	39.571	38.875	37.966	37.006	36.125	35.371	34.711	34.075	33.372	32.58	31.789	31.154	30.815	30.897	31.507	32.69	34.385	36.412	38.488	40.243	41.266	41.242	40.074	37.894	35.037	31.985	29.21	27.019	25.506	24.615	24.214	24.139	24.256	24.489	24.857	25.48	26.525	28.177	30.568	33.733	37.546	41.647	45.497	48.572	50.521	51.162	50.541	48.915	46.073	43.481	40.855	38.383	36.116	34.066	32.375	31.335	31.218	32.221	34.472	37.929	42.233	46.744	50.785	53.796	55.471	55.863	55.333	54.449	53.887	54.184	55.556	57.88	60.822	63.927	66.67	68.581	69.442	69.288	68.31	66.861	65.361	64.117	63.241	62.76	62.686	62.896	63.196	63.469	63.675	63.722	63.42	62.564	61.063	58.959	56.465	53.966	51.878	50.557	50.233	50.868	52.149	53.644	54.969	55.853	56.146	55.895	55.343	54.823	54.651	55.091	56.284	58.146	60.377	62.554	64.216	64.939	64.517	63.098	61.072	58.882	56.909	55.413	54.487	54.03	53.793	53.47	52.818	51.725	50.224	48.446	46.573	44.842	43.455	42.492	41.91	41.629	41.595	41.79	42.293	43.259	44.775	46.748	48.953	51.065	52.7	53.54	53.5	52.785	51.727	50.617	49.686	49.027	48.556	48.044	47.24	45.953	44.131	41.913	39.576	37.422	35.78	34.982	35.321	36.921	39.696	43.429	47.77	52.204	56.141	59.048	60.554	60.565	59.307	57.235	54.898	52.773	51.253	50.6	50.866	51.881	53.393	55.185	57.036	58.693	60.004	60.959	61.721	62.549	63.706	65.362	67.521	70.044	72.667	75.03	76.835	77.989	78.537	78.493	77.873	76.674	74.848	72.369	69.345	65.983	62.474	59.048	56.062	53.871	52.613	52.293	52.925	54.461	56.688	59.262	61.818	64.074	65.839	67.034	67.666	67.821	67.712	67.597	67.629	67.806	68.086	68.424	68.678	68.661	68.264	67.452	66.215	64.686	63.134	61.754	60.591	59.704	59.204	59.031	58.961	58.962	59.257	60.018	61.196	62.66	64.246	65.61	66.334	66.091	64.754	62.453	59.615	56.794	54.38	52.578	51.481	50.988	50.781	50.563	50.179	49.509	48.542	47.486	46.543	45.659	44.694	43.701	42.689	41.486	40.106	38.963	38.573	39.159	40.784	43.469	47.019	50.996	54.717	56.991	58.837	60.002	60.236	59.162	56.43	52.12	46.783	41.154	36.022	32.162	29.954	29.23	29.668	31.043	32.955	34.871	36.664	38.542	40.399	41.931	43.272	44.908	47.112	49.828	52.963	56.266	59.093	60.713	60.721	59.04	55.846	51.707	47.311	43.108	39.391	36.508	34.682	33.853	33.908	34.701	35.927	37.362	39.114	41.27	43.667	46.305	49.55	53.436	57.407	60.961	64.06	66.605	68.176	68.597	68.115	66.961	65.192	63.019	60.675	58.099	55.159	51.927	48.493	44.912	41.52	38.877	37.401	37.23	38.313	40.396	43.085	46.216	49.712	53.216	56.361	59.233	61.904	63.839	64.465	63.96	62.768	60.922	58.463	55.858	53.462	51.161	48.834	46.613	44.555	42.62	41.15	40.649	41.174	42.475	44.394	46.769	49.204	51.387	53.303	55.1	57.055	59.41	61.934	63.988	65.223	65.643	64.994	62.914	59.755	56.4	53.21	49.977	46.728	43.588	40.309	36.74	33.366	30.862	29.589	29.941	32.398	36.814	42.256	47.82	52.987	57.27	60.204	61.705	62.034	61.534	60.529	59.101	56.959	53.961	50.431	46.547	42.048	37.012	32.277	28.517	25.694	23.817	23.134	23.399	23.996	24.807	26.046	27.567	29.149	31.084	33.529	35.83	37.284	37.969	38.333	38.577	38.88	39.612	40.919	42.562	44.071	44.834	44.506	43.461	42.435	41.768	41.567	42.313
[truncated: 10,998,546 more chars]
