# Supplementary material for: Dynamical Hurst analysis identifies EEG channel differences between PTSD and healthy controls
Source: PLoS One. 2018 Jul 3;13(7):e0199144. doi: 10.1371/journal.pone.0199144 (PMC6029761; doi:10.1371/journal.pone.0199144)
Supplement: S1 Appendix — Zip file containing files: Standard Deviations of Healthy 1 - H3_w3.txtStandard Deviations of Healthy 2 - H4_w3.txtStandard Deviations of Healthy 3 - H5_w3.txtStandard Deviations of Healthy 4 - H6_w3.txtStandard Deviations of Healthy 5 - H7_w3.txtStandard Deviations of Healthy 6 - H12_w3.txtStandard Deviations of PTSD 1 - P1_w3.txtStandard Deviations of PTSD 2 - P2_w3.txtStandard Deviations of PTSD 3 - P8_w3.txtStandard Deviations of PTSD 4 - P9_w3.txtStandard Deviations of PTSD 5 - P10_w3.txtStandard Deviations of PTSD 6 - P11_w3.txtHurst Values of Healthy 1 - Hurst_H3.txtHurst Values of Healthy 2 - Hurst_H4.txtHurst Values of Healthy 3 - Hurst_H5.txtHurst Values of Healthy 4 - Hurst_H6.txtHurst Values of Healthy 5 - Hurst_H7.txtHurst Values of Healthy 6 - Hurst_H12.txtHurst Values of PTSD 1 - Hurst_P1.txtHurst Values of PTSD 2 - Hurst_P2.txtHurst Values of PTSD 3 - Hurst_P8.txtHurst Values of PTSD 4 - Hurst_P9.txtHurst Values of PTSD 5 - Hurst_P10.txtHurst Values of PTSD 6 - Hurst_P11.txtOriginal Data Healthy 1 - H3.txtOriginal Data Healthy 2 - H4.txtOriginal Data Healthy 3 - H5.txtOriginal Data Healthy 4 - H6.txtOriginal Data Healthy 5 - H7.txtOriginal Data Healthy 6 - H12.txtOriginal Data PTSD 1 - P1.txtOriginal Data PTSD 2 - P2.txtOriginal Data PTSD 3 - P8.txtOriginal Data PTSD 4 - P9.txtOriginal Data PTSD 5 - P10.txtOriginal Data PTSD 6 - P11.txt. (ZIP) [file pone.0199144.s001.zip › H6.txt]

33.87	34.183	34.235	33.948	33.31	32.405	31.347	30.274	29.335	28.641	28.153	27.796	27.57	27.462	27.399	27.318	27.228	27.111	26.979	26.896	26.876	26.826	26.667	26.477	26.352	26.255	26.16	26.126	26.104	25.829	25.012	23.553	21.53	19.201	16.995	15.393	14.738	15.163	16.583	18.636	20.808	22.69	24.072	24.851	25.033	24.782	24.291	23.705	23.184	22.845	22.588	22.182	21.547	20.731	19.686	18.404	17.182	16.471	16.483	17.161	18.391	19.99	21.62	22.952	23.856	24.348	24.522	24.558	24.625	24.71	24.664	24.373	23.765	22.781	21.457	19.967	18.527	17.38	16.759	16.72	17.071	17.65	18.449	19.353	20.043	20.344	20.369	20.127	19.436	18.274	16.88	15.494	14.288	13.485	13.285	13.672	14.896	16.153	17.472	18.614	19.334	19.514	19.195	18.389	17.103	15.554	14.062	12.793	11.807	11.295	11.419	11.951	12.438	12.57	12.22	11.333	10.022	8.6238	7.5359	7.0189	7.1472	7.78	8.5665	9.1349	9.2761	8.9117	8.0337	6.7816	5.4106	4.1384	3.1181	2.504	2.3486	2.5688	3.0764	3.8168	4.6335	5.2662	5.6324	5.9097	6.247	6.6463	7.1256	7.739	8.4051	8.9021	9.0392	8.7342	7.9708	6.8382	5.5251	4.2095	2.9875	1.9575	1.2363	0.85429	0.78055	1.0079	1.5801	2.5519	3.975	5.8517	8.0522	10.385	12.695	14.805	16.471	17.53	18.046	18.141	17.781	16.899	15.542	13.83	11.876	9.8642	8.0686	6.7421	6.0753	6.1991	7.139	8.7179	10.664	12.736	14.662	16.118	16.868	16.885	16.333	15.456	14.531	13.771	13.296	13.139	13.236	13.41	13.429	13.16	12.612	11.798	10.782	9.7671	9.0703	8.947	9.4976	10.643	12.099	13.467	14.364	14.553	13.958	12.691	11.119	9.692	8.7016	8.2304	8.2237	8.5511	9.0238	9.4676	9.8139	10.124	10.552	11.234	12.235	13.486	16.623	17.832	18.784	19.28	19.151	18.378	17.12	15.606	14.051	12.647	11.582	11.01	10.959	11.317	11.877	12.496	13.148	13.797	14.337	14.705	14.926	15.031	14.97	14.67	14.126	13.421	12.69	12.101	11.771	11.67	11.695	11.725	11.58	11.062	10.14	9.1001	8.4272	8.5272	9.569	11.537	14.223	17.188	19.809	21.461	21.754	20.651	18.377	15.259	11.725	8.3566	5.742	4.2825	4.1007	5.07	6.8793	9.084	11.173	12.715	13.433	13.267	12.452	11.393	10.384	9.5133	8.8176	8.3843	8.1828	8.0042	7.6677	7.2102	6.7688	6.3416	5.8048	5.0673	4.1831	3.2788	2.4279	1.6772	1.1074	0.86934	1.073	1.7043	2.6476	3.753	4.8918	5.9512	6.8389	7.4624	7.746	7.7861	7.8539	8.1415	8.6093	9.1493	9.8157	10.678	11.566	12.16	12.316	12.11	11.541	10.53	9.1132	7.5468	6.4869	5.5529	4.8896	4.413	3.9149	3.2332	2.4282	1.6042	0.81694	0.32472	0.4609	1.1275	1.9345	2.7253	3.5178	4.1274	4.3588	4.3393	4.2101	3.8466	3.1767	2.3356	1.264	-0.23458	-1.9485	-3.3891	-4.411	-5.143	-5.4876	-5.2722	-4.7068	-4.1193	-3.5403	-2.8475	-1.9899	-0.89229	0.46695	1.8033	2.7463	3.1729	3.012	2.0918	0.50285	-1.2734	-2.8391	-4.0927	-4.9519	-5.371	-5.5878	-5.8511	-6.0519	-6.0846	-6.1182	-6.0981	-5.586	-4.4511	-3.1134	-1.841	-0.46864	1.0336	2.4335	3.7359	5.1951	6.8273	8.4304	9.8746	10.98	11.461	11.303	10.807	10.131	9.2465	8.2691	7.3948	6.6311	5.922	5.344	4.8607	4.3039	3.7121	3.1426	2.2748	0.79335	-1.0312	-2.8067	-4.6948	-6.9091	-9.0784	-10.722	-11.812	-12.34	-11.994	-10.686	-8.7978	-6.6848	-4.5528	-2.7927	-1.7682	-1.3522	-1.264	-1.5193	-2.1968	-3.0966	-3.9762	-4.7891	-5.5081	-6.1378	-6.7632	-7.3054	-7.5029	-7.3727	-7.1731	-6.7926	-5.8808	-4.6658	-3.8073	-3.4265	-3.1195	-2.7539	-2.3654	-1.5892	-0.070299	1.9169	3.8904	5.6471	6.876	7.0549	6.1715	4.8402	3.5003	3.967	2.5796	1.505	0.72059	-0.11717	-1.2632	-2.7978	-4.6422	-6.4879	-8.1009	-9.5242	-10.627	-10.873	-10.054	-8.7047	-7.2992	-5.8409	-4.5272	-3.9358	-4.2076	-4.926	-5.8983	-7.1486	-8.2994	-8.9429	-9.3215	-9.7556	-9.9028	-9.4033	-8.5899	-7.8513	-6.9936	-5.7727	-4.4548	-3.3755	-2.5677	-1.9524	-1.4352	-0.96209	-0.71472	-0.93997	-1.5041	-2.1657	-3.1374	-4.5398	-6.3027	-7.7094	-8.4706	-8.6505	-8.3871	-7.7514	-6.8954	-6.0516	-5.3669	-4.9162	-4.7639	-4.8488	-5.0415	-5.3612	-5.8674	-6.386	-6.7199	-7.0712	-7.8067	-8.9073	-10.113	-11.345	-12.548	-13.436	-13.739	-13.484	-12.809	-11.824	-10.747	-9.849	-9.1776	-8.6173	-8.1839	-7.9125	-7.6158	-7.0639	-6.2551	-5.332	-4.4661	-3.8993	-3.8273	-4.2816	-5.294	-6.9281	-9.004	-11.07	-12.891	-14.607	-16.187	-17.287	-17.763	-17.794	-17.424	-16.516	-15.151	-13.542	-11.729	-9.8067	-8.059	-6.3915	-5.0508	-4.295	-4.3033	-5.1427	-6.6777	-8.5431	-10.349	-11.931	-13.307	-14.386	-15.072	-15.525	-16.013	-16.558	-16.965	-17.124	-17.039	-16.623	-15.743	-14.405	-12.711	-10.778	-8.7846	-6.9139	-5.2278	-3.6821	-2.3059	-1.2142	-0.50972	-0.27377	-0.62519	-1.6817	-3.4828	-5.9257	-8.7216	-11.464	-13.828	-15.65	-16.761	-16.992	-16.426	-15.425	-14.298	-13.157	-12.095	-11.275	-10.805	-10.657	-10.805	-11.242	-11.871	-12.533	-13.113	-13.463	-13.383	-12.812	-11.909	-10.884	-9.8365	-8.8056	-7.8656	-7.0872	-6.5123	-6.183	-6.13	-6.3809	-6.9722	-7.8336	-8.7164	-9.3636	-9.7474	-9.9854	-10.147	-10.278	-10.48	-10.804	-11.15	-11.335	-11.264	-10.921	-10.378	-9.8659	-9.6504	-9.8459	-10.434	-11.391	-12.639	-13.934	-14.97	-15.589	-15.815	-15.726	-15.409	-14.949	-14.361	-13.602	-12.627	-11.361	-9.7392	-7.8688	-6.0608	-4.6154	-3.658	-3.1779	-3.1208	-3.3559	-3.6803	-3.9761	-4.2313	-4.494	-4.8921	-5.6006	-6.68	-8.0305	-9.5671	-11.256	-12.959	-14.408	-15.409	-15.952	-16.098	-15.921	-15.563	-15.151	-14.689	-14.126	-11.399	-10.387	-8.9108	-7.0748	-5.1913	-3.538	-2.2674	-1.5151	-1.431	-2.0403	-3.2479	-4.957	-7.062	-9.4169	-11.855	-14.161	-15.994	-17.066	-17.307	-16.789	-15.607	-13.938	-12.118	-10.462	-9.1341	-8.2295	-7.8072	-7.8011	-8.0983	-8.6992	-9.6116	-10.656	-11.661	-12.638	-13.584	-14.296	-14.575	-14.448	-14.026	-13.323	-12.347	-11.185	-9.9277	-8.665	-7.5228	-6.5794	-5.8256	-5.2901	-5.0478	-5.0591	-5.1982	-5.4141	-5.7343	-6.1421	-6.5812	-7.0217	-7.3312	-7.2859	-6.8276	-6.1019	-5.1659	-4.0355	-2.9662	-2.308	-2.0845	-2.0361	-2.041	-2.1319	-2.2064	-2.1042	-1.8558	-1.6052	-1.4336	-1.4194	-1.6531	-2.0931	-2.5861	-3.0339	-3.3245	-3.2522	-2.6753	-1.6852	-0.49993	0.64752	1.5165	1.9863	2.1746	2.1943	1.9768	1.5395	1.0943	0.65572	-0.041549	-1.0655	-2.1072	-2.9419	-3.6774	-4.3946	-4.9955	-5.4922	-6.0196	-6.5484	-6.9342	-7.1523	-7.2257	-7.0836	-6.7435	-6.3829	-6.0685	-5.9209	-6.1394	-6.6398	-7.445	-8.6048	-10.044	-11.64	-13.282	-14.771	-15.865	-16.52	-16.915	-17.166	-17.344	-17.677	-18.34	-19.101	-19.52	-19.392	-18.757	-17.616	-15.987	-14.103	-12.269	-10.655	-9.3536	-8.4578	-8.0055	-8.0116	-8.5155	-9.4542	-10.583	-11.636	-12.474	-13.023	-13.26	-13.293	-13.282	-13.318	-13.471	-13.841	-14.414	-15.041	-15.692	-16.509	-17.493	-18.448	-19.287	-20.103	-20.933	-21.673	-22.278	-22.794	-23.207	-23.431	-23.436	-23.239	-22.852	-22.348	-21.842	-21.344	-20.761	-20.03	-19.166	-18.188	-17.158	-16.217	-15.514	-15.179	-15.331	-16.019	-17.139	-18.5	-19.985	-21.457	-22.639	-23.271	-23.31	-22.838	-21.865	-20.43	-18.714	-16.929	-15.242	-13.832	-12.884	-12.456	-12.501	-12.941	-13.641	-14.39	-15.032	-15.606	-16.221	-16.903	-17.61	-18.272	-18.788	-19.054	-19.044	-18.793	-18.291	-17.547	-16.598	-15.393	-13.805	-11.844	-9.7778	-7.96	-6.6643	-6.1171	-6.4651	-7.632	-9.3183	-11.15	-12.768	-13.921	-14.549	-14.795	-14.847	-14.846	-14.947	-15.262	-15.683	-15.927	-15.745	-15.006	-13.685	-11.92	-10.006	-8.2429	-6.8653	-6.0829	-3.9266	-4.5596	-5.6249	-7.0119	-8.7214	-10.664	-12.646	-14.566	-16.38	-17.962	-19.143	-19.814	-19.949	-19.594	-18.883	-17.953	-16.824	-15.459	-13.91	-12.271	-10.621	-9.1695	-8.3245	-8.4671	-9.7703	-12.194	-15.413	-18.816	-21.77	-23.931	-25.179	-25.472	-24.983	-24.142	-23.286	-22.374	-21.213	-19.72	-17.846	-15.531	-12.831	-9.9813	-7.2761	-5.0029	-3.4157	-2.6489	-2.6693	-3.3876	-4.6931	-6.317	-7.8656	-9.0461	-9.7288	-9.8911	-9.6666	-9.3544	-9.1872	-9.2433	-9.6099	-10.293	-10.98	-11.226	-10.898	-10.165	-9.0992	-7.7316	-6.3732	-5.4863	-5.2768	-5.7312	-6.7979	-8.2982	-9.8795	-11.182	-11.98	-12.139	-11.639	-10.709	-9.6494	-8.5869	-7.5445	-6.5466	-5.5918	-4.6546	-3.8121	-3.15	-2.6243	-2.2461	-2.1743	-2.4104	-2.7087	-2.9905	-3.487	-4.2685	-5.0623	-5.7165	-6.4533	-7.4444	-8.6466	-10.109	-11.899	-13.821	-15.491	-16.64	-17.116	-16.818	-15.868	-14.67	-13.555	-12.633	-11.962	-11.617	-11.594	-11.863	-12.389	-13.009	-13.575	-14.269	-14.72	-15.224	-15.851	-16.568	-17.162	-17.418	-17.161	-16.31	-14.973	-13.373	-11.645	-9.8598	-8.1842	-6.8025	-5.7127	-4.8453	-4.19	-3.6744	-3.17	-2.7617	-2.7013	-3.0848	-3.8661	-5.0908	-6.7346	-8.4138	-9.6353	-10.293	-10.589	-10.672	-10.597	-10.511	-10.529	-10.588	-10.569	-10.436	-10.221	-9.9968	-9.8932	-9.9743	-10.146	-10.307	-10.48	-10.707	-10.977	-11.305	-11.678	-11.98	-12.122	-12.156	-12.133	-12.054	-12.056	-12.443	-13.312	-14.446	-15.645	-16.843	-17.88	-18.463	-18.451	-17.92	-16.989	-15.802	-14.597	-13.628	-13.055	-12.972	-13.401	-14.169	-14.959	-15.546	-15.858	-15.875	-15.65	-15.335	-15.093	-15.071	-15.426	-16.217	-17.307	-18.445	-19.466	-20.215	-20.42	-19.907	-18.831	-17.516	-16.197	-15.021	-14.129	-13.554	-13.164	-12.817	-12.461	-12.113	-11.852	-11.84	-12.212	-12.899	-13.728	-14.558	-15.255	-15.634	-15.597	-15.212	-14.663	-14.162	-13.902	-13.961	-14.249	-14.625	-15.035	-15.384	-15.528	-15.456	-15.32	-15.225	-15.125	-14.994	-14.851	-14.69	-14.479	-14.21	-13.902	-13.575	-13.313	-13.273	-13.527	-14.018	-14.704	-15.543	-16.363	-16.945	-17.208	-17.205	-17.053	-16.867	-16.748	-16.674	-16.503	-16.132	-13.287	-12.42	-11.18	-9.721	-8.3699	-7.347	-6.7457	-6.6995	-7.3406	-8.6155	-10.288	-12.053	-13.594	-14.675	-15.246	-15.399	-15.276	-15.076	-15.089	-15.469	-16.094	-16.733	-17.193	-17.301	-16.92	-16.066	-14.872	-13.45	-11.961	-10.72	-9.9745	-9.7123	-9.8589	-10.462	-11.455	-12.489	-13.221	-13.6	-13.709	-13.568	-13.225	-12.785	-12.298	-11.717	-10.986	-10.021	-8.7014	-7.0411	-5.207	-3.3064	-1.3787	0.47061	2.0928	3.3921	4.2774	4.6169	4.418	3.8334	2.9267	1.7064	0.40968	-0.60954	-1.3348	-1.9881	-2.5793	-2.9625	-3.2294	-3.6443	-4.2809	-5.0693	-6.0201	-7.131	-8.2393	-9.1429	-9.7061	-9.7793	-9.2819	-8.4092	-7.502	-6.805	-6.4623	-6.5885	-7.1569	-8.002	-8.9799	-9.9131	-10.553	-10.816	-10.874	-10.801	-10.422	-9.7822	-9.2844	-9.1408	-9.1544	-9.216	-9.4923	-10.002	-10.489	-10.811	-10.995	-10.971	-10.639	-10.132	-9.6536	-9.3012	-9.2287	-9.6553	-10.572	-11.662	-12.574	-13.112	-13.198	-12.939	-12.675	-12.059	-11.744	-11.772	-12.017	-12.233	-12.233	-11.97	-11.398	-10.559	-9.7303	-9.2325	-9.1631	-9.4548	-10.004	-10.581	-10.888	-10.847	-10.617	-10.289	-9.8928	-9.6923	-9.9852	-10.674	-11.467	-12.349	-13.504	-14.937	-16.511	-18.179	-19.862	-21.293	-22.156	-22.26	-21.565	-20.218	-18.617	-17.209	-16.264	-15.933	-16.3	-17.236	-18.42	-19.531	-20.302	-20.498	-20.07	-19.211	-18.139	-16.968	-15.87	-15.116	-14.711	-14.362	-13.89	-13.362	-12.831	-12.198	-11.44	-10.649	-9.8505	-9.0413	-8.3079	-7.7976	-7.6397	-7.9805	-8.9446	-10.449	-12.224	-14.021	-15.692	-17.105	-18.183	-18.955	-19.473	-19.785	-19.965	-20.076	-20.079	-19.933	-19.765	-19.712	-19.7	-19.611	-19.499	-19.46	-19.425	-19.268	-18.987	-18.617	-18.143	-17.572	-16.982	-16.445	-16.033	-15.879	-16.053	-16.418	-16.772	-16.998	-16.998	-16.616	-15.763	-14.519	-13.067	-11.633	-10.459	-9.7089	-9.4038	-9.5382	-10.13	-11.079	-12.157	-13.226	-14.297	-15.345	-16.193	-16.732	-16.996	-17.06	-16.989	-16.875	-16.801	-16.768	-16.773	-16.842	-16.938	-16.993	-17.079	-17.376	-17.947	-18.715	-19.622	-20.689	-21.92	-23.321	-24.938	-26.731	-28.539	-30.228	-31.676	-32.652	-32.942	-32.582	-31.81	-30.796	-29.583	-28.268	-26.974	-25.718	-24.44	-23.11	-21.747	-20.442	-19.377	-18.727	-18.514	-18.692	-19.225	-20.005	-20.768	-21.293	-21.586	-21.753	-21.877	-22.049	-22.291	-22.417	-22.182	-21.542	-20.564	-19.283	-17.897	-16.882	-16.612	-17.032	-17.901	-19.081	-20.432	-21.711	-22.748	-23.547	-24.131	-24.52	-24.772	-24.876	-24.783	-24.531	-24.239	-23.943	-23.574	-23.131	-22.664	-22.161	-21.673	-21.356	-21.268	-21.342	-21.61	-22.111	-22.596	-22.693	-22.363	-21.857	-21.26	-20.55	-19.958	-19.807	-20.099	-20.561	-20.972	-21.155	-20.91	-20.209	-19.248	-18.243	-17.388	-16.905	-16.925	-17.32	-17.868	-18.451	-19.02	-19.537	-20.068	-20.619	-20.987	-21.029	-20.847	-20.477	-19.809	-19.022	-18.644	-18.901	-19.453	-19.951	-20.33	-20.457	-20.09	-19.29	-18.424	-17.743	-17.31	-17.2	-17.351	-17.5	-17.48	-17.386	-17.322	-17.253	-17.168	-17.116	-17.098	-17.081	-17.039	-16.876	-16.565	-16.35	-16.435	-16.632	-16.994	-17.553	-17.683	-17.433	-16.992	-16.354	-15.543	-14.769	-14.191	-13.821	-13.64	-13.647	-13.847	-14.333	-15.211	-16.381	-17.622	-18.838	-19.985	-20.905	-21.457	-21.639	-21.399	-20.599	-19.325	-17.847	-16.278	-14.628	-13.172	-12.236	-11.717	-11.267	-10.819	-10.462	-10.07	-9.4375	-8.631	-7.8727	-7.3043	-7.0426	-7.2018	-7.7819	-8.6525	-9.7028	-10.754	-11.526	-11.859	-11.81	-11.469	-10.873	-10.131	-9.3793	-8.729	-8.3616	-8.5818	-9.5428	-11.116	-13.145	-15.55	-18.05	-20.182	-21.741	-22.896	-23.794	-24.364	-24.586	-24.535	-24.244	-23.707	-23.041	-22.426	-21.987	-21.829	-22.019	-22.425	-22.756	-22.817	-22.547	-21.886	-20.832	-19.511	-18.094	-16.752	-15.679	-15.005	-14.64	-14.432	-14.367	-14.445	-14.492	-14.361	-14.178	-14.167	-14.367	-14.727	-15.272	-15.992	-16.727	-17.271	-17.454	-17.115	-16.19	-14.816	-13.23	-11.586	-10.025	-8.7632	-7.9391	-7.5101	-7.3753	-7.5208	-7.9872	-8.8223	-10.074	-11.696	-13.496	-15.279	-16.948	-18.342	-19.228	-19.54	-19.456	-19.166	-18.72	-18.166	-17.591	-16.976	-16.175	-15.032	-13.447	-11.387	-9.0201	-6.7193	-4.8357	-3.5971	-3.2139	-3.8186	-5.2631	-7.1802	-9.2394	-11.216	-12.945	-14.36	-15.528	-16.524	-17.364	-18.121	-18.87	-19.502	-19.81	-19.764	-19.507	-19.102	-18.528	-17.878	-17.32	-16.941	-16.737	-16.723	-16.895	-17.24	-17.777	-18.484	-19.203	-19.804	-20.328	-20.847	-21.3	-21.62	-21.81	-21.837	-21.622	-21.186	-20.641	-20.004	-19.295	-18.653	-18.125	-17.535	-16.802	-16.179	-15.949	-16.155	-16.757	-17.818	-19.303	-20.937	-22.409	-23.555	-24.286	-24.561	-24.435	-23.941	-23.054	-21.867	-20.597	-19.366	-18.207	-17.223	-16.563	-16.272	-16.341	-16.766	-17.393	-17.945	-18.335	-18.651	-18.813	-18.688	-18.481	-18.535	-18.814	-19.002	-19.01	-18.948	-18.784	-18.409	-17.875	-17.282	-16.598	-15.811	-15.019	-14.32	-13.853	-13.892	-14.638	-15.989	-17.651	-19.353	-20.851	-21.976	-22.75	-23.269	-23.518	-23.559	-23.629	-23.756	-23.688	-23.413	-23.327	-23.618	-24.015	-24.322	-24.65	-24.975	-25.03	-24.759	-24.359	-23.918	-23.429	-23.012	-22.725	-22.419	-21.99	-21.52	-21.024	-20.372	-19.543	-18.698	-18.045	-17.784	-18.054	-18.743	-19.622	-20.633	-21.699	-22.439	-22.605	-22.526	-22.617	-22.781	-22.781	-22.775	-22.949	-23.174	-23.33	-23.415	-23.605	-23.773	-23.846	-24.103	-24.656	-25.071	-24.939	-24.343	-23.51	-22.474	-21.357	-20.522	-20.259	-20.59	-21.37	-22.33	-23.167	-23.753	-24.154	-24.418	-24.581	-24.85	-25.403	-26.141	-26.883	-27.561	-28.072	-28.268	-28.237	-28.214	-28.163	-27.892	-27.5	-27.215	-26.942	-26.468	-25.953	-25.728	-25.819	-26.03	-26.306	-26.644	-26.936	-27.104	-27.194	-27.268	-27.376	-27.623	-28.024	-28.409	-28.631	-28.696	-28.637	-28.435	-28.136	-27.808	-27.422	-26.976	-26.623	-26.453	-26.413	-26.589	-27.233	-28.337	-29.545	-30.604	-31.565	-32.446	-33.102	-33.52	-33.827	-34.021	-33.939	-33.453	-32.479	-30.986	-29.165	-27.415	-26.108	-25.496	-25.783	-27.058	-29.118	-31.541	-33.902	-35.849	-37.146	-37.802	-37.967	-37.705	-37.088	-36.305	-35.461	-34.358	-32.753	-30.685	-28.349	-25.825	-23.194	-20.693	-18.574	-16.925	-15.783	-15.185	-15.08	-15.397	-16.131	-17.215	-18.401	-19.426	-20.2	-20.742	-21.037	-21.108	-21.084	-21.08	-21.137	-21.268	-21.403	-21.413	-21.273	-21.103	-20.961	-20.77	-20.544	-20.434	-20.512	-20.652	-20.723	-20.705	-20.561	-20.255	-19.837	-19.404	-19.057	-18.928	-19.124	-19.569	-20.012	-20.3	-20.422	-20.329	-19.918	-19.211	-18.335	-17.397	-16.516	-15.854	-15.51	-15.478	-15.804	-16.536	-17.529	-18.52	-19.42	-20.278	-21	-21.368	-21.294	-20.804	-19.904	-18.652	-17.223	-15.854	-14.786	-14.248	-14.356	-14.982	-15.915	-17.036	-18.208	-19.15	-19.641	-19.657	-19.247	-18.486	-17.597	-16.849	-16.367	-16.208	-16.467	-17.086	-17.68	-17.884	-17.667	-17.106	-16.144	-14.834	-13.538	-12.596	-12.097	-11.981	-12.155	-12.468	-12.778	-13.041	-13.256	-13.398	-13.522	-13.72	-13.9	-13.814	-13.335	-12.51	-11.429	-10.303	-9.4406	-8.9704	-8.8046	-8.9098	-9.2873	-9.6784	-9.7562	-9.599	-9.5527	-9.6587	-9.7275	-9.8072	-10.102	-10.562	-10.987	-11.322	-11.588	-11.709	-11.642	-11.421	-11.045	-10.526	-10.049	-9.825	-9.8651	-10.078	-10.434	-10.884	-11.343	-11.81	-12.244	-12.473	-12.463	-12.416	-12.377	-12.085	-11.516	-11.058	-10.891	-10.749	-10.497	-10.384	-10.48	-10.523	-10.363	-10.044	-9.4824	-8.5763	-7.493	-6.5067	-5.7892	-5.5788	-6.2305	-7.8224	-10.03	-12.451	-14.79	-16.817	-18.415	-19.564	-20.164	-20.145	-19.704	-18.986	-17.865	-16.644	-15.343	-14.025	-12.966	-12.363	-12.193	-12.347	-12.68	-13.046	-13.436	-13.94	-14.488	-14.921	-15.285	-15.679	-16.006	-16.14	-16.074	-15.718	-14.904	-13.73	-12.504	-11.304	-10.052	-8.9547	-8.2888	-7.8828	-7.3573	-6.7612	-6.4226	-6.4287	-6.6982	-7.3114	-8.3647	-9.7359	-11.202	-12.566	-13.62	-14.195	-14.297	-13.959	-13.15	-11.958	-10.665	-9.5383	-8.6859	-8.1565	-7.8852	-7.6472	-7.2825	-6.8587	-6.4579	-6.0951	-6.0023	-6.5985	-7.9625	-9.7007	-11.461	-13.162	-14.667	-15.736	-16.368	-16.843	-17.429	-18.242	-19.365	-20.759	-22.188	-23.408	-24.264	-24.564	-24.124	-23.014	-21.512	-19.88	-18.319	-17.016	-16.048	-15.393	-15.047	-15.007	-15.171	-15.501	-16.191	-17.455	-19.196	-21.192	-23.393	-25.738	-27.924	-29.6	-30.618	-30.938	-30.531	-29.466	-27.95	-26.205	-24.451	-22.984	-22.023	-21.516	-21.29	-21.264	-21.37	-21.467	-21.491	-21.526	-21.697	-22.089	-22.754	-23.61	-24.434	-25.054	-25.438	-25.509	-25.114	-24.276	-23.268	-22.311	-21.452	-20.761	-20.367	-20.323	-20.564	-20.987	-21.459	-21.809	-21.952	-21.911	-21.701	-21.316	-20.964	-20.989	-21.56	-22.626	-24.074	-25.731	-27.309	-28.509	-29.198	-29.363	-29.09	-28.659	-28.383	-28.321	-28.302	-28.222	-28.03	-27.54	-26.546	-25.136	-23.659	-22.449	-21.771	-21.793	-22.499	-23.701	-25.148	-26.568	-27.666	-28.316	-28.658	-28.837	-28.777	-28.317	-27.384	-25.946	-24.038	-21.918	-19.976	-18.442	-17.392	-16.886	-16.774	-16.63	-16.184	-15.647	-15.368	-15.466	-15.96	-16.942	-18.371	-19.946	-21.377	-22.58	-23.548	-24.299	-24.852	-25.082	-24.716	-23.609	-21.883	-19.753	-17.52	-15.67	-14.699	-14.843	-16.078	-18.228	-20.851	-23.395	-25.618	-27.555	-29.144	-30.264	-31.155	-32.176	-33.213	-33.85	-33.952	-33.703	-33.231	-32.648	-32.238	-32.207	-32.432	-32.622	-32.493	-31.758	-30.294	-28.383	-26.491	-24.945	-23.926	-23.557	-23.826	-24.597	-25.796	-27.299	-28.814	-30.153	-31.382	-32.443	-33.03	-33.147	-33.246	-33.512	-33.599	-33.26	-32.632	-31.768	-30.524	-29.006	-27.568	-26.386	-25.461	-24.888	-24.701	-24.713	-24.805	-25.078	-25.526	-25.918	-26.074	-25.973	-25.644	-25.166	-24.646	-24.045	-23.33	-22.742	-22.503	-22.415	-22.262	-22.316	-22.837	-23.481	-23.814	-24.065	-24.106	-24.29	-24.791	-25.179	-25.053	-24.582	-24.062	-23.512	-22.952	-22.599	-22.544	-22.616	-22.603	-22.354	-21.814	-21.169	-20.715	-20.517	-20.459	-20.536	-20.755	-20.932	-20.908	-20.741	-20.436	-19.893	-19.238	-18.766	-18.507	-18.35	-18.476	-19.133	-20.085	-20.873	-21.47	-22.121	-22.819	-23.414	-23.965	-24.589	-25.198	-25.633	-25.815	-25.672	-25.175	-24.433	-23.55	-22.508	-21.378	-20.412	-19.824	-19.665	-19.938	-20.565	-21.304	-21.964	-22.569	-23.098	-23.391	-23.489	-23.674	-24.009	-24.268	-24.42	-24.778	-25.522	-26.516	-27.616	-28.753	-29.736	-30.308	-30.398	-30.106	-29.565	-28.986	-28.611	-28.474	-28.402	-28.27	-28.073	-27.81	-27.488	-27.22	-27.119	-27.226	-27.592	-28.197	-28.808	-29.202	-29.41	-29.546	-29.532	-29.297	-29.042	-29.009	-29.154	-29.316	-29.468	-29.619	-29.716	-29.747	-29.774	-29.768	-29.67	-29.543	-29.457	-29.363	-29.253	-29.29	-29.634	-30.23	-30.915	-31.567	-32.082	-32.413	-32.617	-32.74	-32.742	-32.601	-32.369	-31.982	-31.26	-30.208	-29.124	-28.275	-27.722	-27.497	-27.661	-28.171	-28.872	-29.638	-30.377	-31.009	-31.551	-32.104	-32.661	-33.09	-33.415	-33.791	-34.243	-34.662	-35.036	-35.436	-35.898	-36.462	-37.222	-38.173	-39.171	-40.121	-40.944	-41.41	-41.277	-40.619	-39.759	-38.932	-38.218	-37.768	-37.749	-38.145	-38.794	-39.521	-40.169	-40.647	-40.971	-41.17	-41.183	-40.981	-40.704	-40.476	-40.239	-39.946	-39.695	-39.599	-39.684	-40.005	-40.578	-41.213	-41.684	-41.979	-42.09	-41.829	-41.139	-40.315	-39.635	-39.038	-38.402	-37.876	-37.632	-37.659	-37.931	-38.468	-39.209	-40.022	-40.786	-41.345	-41.511	-41.289	-40.864	-40.335	-39.675	-38.932	-38.188	-37.445	-36.715	-36.082	-35.496	-34.786	-33.997	-33.325	-32.719	-32.023	-31.478	-31.501	-32.074	-32.822	-33.589	-34.434	-35.223	-35.763	-36.114	-36.449	-36.791	-37.141	-37.535	-37.897	-38.101	-38.236	-38.474	-38.818	-39.251	-39.903	-40.898	-42.264	-44.017	-46.008	-47.832	-49.146	-49.934	-50.145	-49.538	-48.266	-46.987	-46.062	-45.241	-44.351	-43.614	-43.108	-42.655	-42.296	-42.283	-42.622	-43.108	-43.637	-44.09	-44.222	-43.981	-43.658	-43.479	-43.398	-43.35	-43.285	-43.062	-42.559	-41.725	-40.473	-38.864	-37.35	-36.355	-35.797	-35.485	-36.083	-37.492	-38.472	-39.046	-39.388	-39.379	-38.921	-38.21	-37.455	-36.737	-36.155	-35.856	-35.973	-36.71	-38.23	-40.385	-42.831	-45.329	-47.681	-49.547	-50.654	-50.983	-50.566	-49.429	-47.883	-46.418	-45.204	-44.164	-43.47	-43.337	-43.487	-43.425	-43.093	-42.723	-42.279	-41.586	-40.744	-39.964	-39.278	-38.645	-38.114	-37.7	-37.371	-37.182	-37.172	-37.24	-37.309	-37.477	-37.842	-38.41	-39.21	-40.27	-41.513	-42.866	-44.357	-45.892	-47.201	-48.208	-49.115	-49.962	-50.521	-50.737	-50.864	-50.969	-50.776	-50.09	-48.945	-47.344	-45.248	-42.83	-40.39	-38.124	-36.14	-34.529	-33.212	-31.955	-30.685	-29.602	-28.946	-28.87	-29.482	-30.802	-32.647	-34.707	-36.67	-38.201	-39.111	-39.481	-39.432	-38.856	-37.623	-35.926	-34.109	-32.345	-30.773	-29.703	-29.363	-29.655	-30.353	-31.307	-32.342	-33.247	-33.966	-34.533	-34.828	-34.709	-34.321	-33.978	-33.827	-33.877	-34.184	-34.73	-35.268	-35.478	-35.172	-34.304	-32.976	-31.464	-30.026	-28.771	-27.848	-27.526	-27.94	-28.909	-30.214	-31.716	-33.16	-34.22	-34.782	-34.963	-34.892	-34.736	-34.727	-34.902	-34.977	-34.766	-34.367	-33.809	-32.965	-31.932	-31.08	-30.634	-30.573	-30.921	-31.729	-32.827	-33.953	-34.948	-35.672	-35.974	-35.968	-35.988	-36.202	-36.564	-37.111	-37.903	-38.769	-39.48	-39.967	-40.178	-39.987	-39.402	-38.562	-37.503	-36.326	-35.475	-35.363	-35.895	-36.789	-37.982	-39.35	-40.461	-41.065	-41.338	-41.421	-41.191	-40.638	-39.906	-38.935	-37.659	-36.4	-35.537	-35.061	-34.852	-35.014	-35.537	-36.094	-36.463	-36.698	-36.825	-36.832	-36.839	-36.918	-36.956	-37.025	-37.397	-38.009	-38.493	-38.8	-39.133	-39.334	-39.1	-38.567	-38.005	-37.325	-36.462	-35.737	-35.367	-35.224	-35.419	-36.296	-37.674	-38.933	-39.843	-40.554	-41.002	-41.114	-41.255	-41.855	-42.937	-44.314	-45.735	-46.729	-46.926	-46.484	-45.685	-44.493	-43.017	-41.776	-40.991	-40.35	-39.78	-39.59	-39.741	-39.902	-40.097	-40.402	-40.364	-39.625	-38.534	-37.411	-36.002	-34.285	-32.877	-32.113	-31.676	-31.39	-31.417	-31.63	-31.658	-31.405	-30.879	-30.002	-29.012	-28.397	-28.199	-28.132	-28.302	-28.919	-29.681	-30.278	-30.987	-32.032	-33.138	-34.251	-35.753	-37.524	-39.122	-40.192	-40.992	-41.672	-42.067	-42.252	-42.421	-42.434	-42.156	-41.807	-41.542	-41.216	-40.795	-40.404	-40.022	-39.697	-39.672	-39.839	-39.773	-39.602	-39.815	-40.147	-39.898	-39.275	-39.041	-39.073	-38.684	-37.971	-37.454	-36.925	-35.934	-34.715	-33.648	-32.615	-31.617	-31.081	-31.09	-31.246	-31.471	-32.003	-32.745	-33.359	-33.791	-34.186	-34.619	-35.209	-35.927	-36.395	-36.452	-36.481	-36.539	-36.035	-34.898	-33.963	-33.658	-33.489	-33.275	-33.522	-34.295	-35.124	-36.07	-37.592	-39.572	-41.58	-43.675	-45.819	-47.273	-47.486	-46.827	-45.85	-44.667	-43.425	-42.573	-42.371	-42.739	-43.456	-44.123	-44.365	-44.303	-44.17	-43.638	-42.399	-41.027	-40.939	-40.526	-40.154	-39.491	-38.899	-38.469	-37.847	-37	-36.141	-35.223	-34.287	-33.677	-33.421	-33.242	-33.205	-33.402	-33.345	-32.752	-32.239	-32.267	-32.427	-32.547	-33.163	-34.208	-34.839	-35.003	-35.486	-36.361	-37.074	-37.78	-38.982	-40.337	-41.273	-42.035	-42.959	-43.63	-43.647	-43.162	-42.215	-40.639	-38.757	-37.135	-35.858	-34.831	-34.202	-33.848	-33.365	-32.95	-33.188	-34.039	-35.122	-36.579	-38.459	-39.995	-40.659	-40.991	-41.428	-41.548	-41.2	-40.918	-40.757	-40.204	-39.427	-39.118	-39.292	-39.53	-39.924	-40.655	-41.351	-41.818	-42.448	-43.367	-44.113	-44.4	-44.24	-43.41	-41.849	-40.173	-38.933	-38.06	-37.519	-37.455	-37.429	-36.714	-35.448	-34.309	-33.352	-32.368	-31.742	-31.766	-31.911	-31.796	-31.785	-32.026	-32.12	-32.074	-32.338	-32.781	-32.966	-33.124	-33.66	-34.235	-34.354	-34.114	-33.605	-32.567	-31.128	-29.835	-28.804	-27.832	-27.053	-26.546	-25.874	-24.876	-24.09	-23.83	-23.775	-23.842	-24.335	-25.108	-25.798	-26.633	-27.948	-29.415	-30.682	-31.917	-33.001	-33.33	-32.925	-32.546	-32.452	-32.302	-32.196	-32.524	-33.097	-33.551	-34.083	-34.855	-35.457	-35.649	-35.643	-35.388	-34.643	-33.795	-33.529	-33.825	-34.243	-34.692	-35.073	-34.967	-34.292	-33.461	-32.623	-31.709	-31.041	-30.877	-30.757	-30.324	-30.04	-30.231	-30.389	-30.174	-29.924	-29.732	-29.246	-28.633	-28.497	-28.848	-29.335	-30.076	-31.134	-31.959	-32.224	-32.403	-32.848	-33.279	-33.552	-33.93	-34.447	-34.874	-35.213	-35.489	-35.478	-35.289	-35.464	-35.562	-35.604	-35.675	-35.997	-36.611	-37.165	-37.418	-37.634	-37.974	-38.009	-37.447	-36.731	-36.298	-35.974	-35.599	-35.439	-35.573	-35.696	-35.749	-35.993	-36.425	-36.86	-37.471	-38.502	-39.716	-40.713	-41.528	-42.38	-43.19	-43.709	-43.82	-43.527	-42.928	-42.182	-41.335	-40.429	-39.84	-40.044	-40.973	-42.179	-43.563	-45.303	-47.178	-48.711	-49.788	-50.457	-50.51	-49.844	-48.819	-47.734	-46.556	-45.456	-44.84	-44.633	-44.238	-43.41	-42.463	-41.575	-40.624	-39.646	-38.871	-38.393	-38.164	-38.111	-38.12	-38.191	-38.593	-39.467	-40.508	-41.386	-42.19	-43.025	-43.706	-44.123	-44.435	-44.672	-44.68	-44.532	-44.363	-44.014	-43.417	-42.997	-43.06	-43.27	-43.261	-43.225	-43.358	-43.398	-43.137	-42.808	-42.687	-42.848	-43.351	-44.199	-45.18	-46.125	-47.082	-47.959	-48.506	-48.833	-49.449	-50.615	-52.132	-53.743	-55.219	-56.231	-56.606	-56.517	-56.135	-55.521	-54.95	-54.691	-54.408	-53.482	-51.896	-50.176	-48.62	-47.324	-46.633	-46.882	-47.989	-49.724	-51.954	-54.404	-56.683	-58.694	-60.432	-61.524	-61.595	-60.911	-60.037	-59.145	-58.172	-57.242	-56.478	-55.781	-55.115	-54.584	-54.216	-54.116	-54.579	-55.592	-56.64	-57.326	-57.782	-58.146	-58.232	-58.031	-57.87	-57.961	-58.294	-58.906	-59.666	-60.09	-59.849	-59.039	-57.627	-55.373	-52.589	-50.171	-48.62	-47.714	-47.205	-47.108	-47.281	-47.461	-47.685	-48.126	-48.8	-49.76	-51.061	-52.401	-53.308	-53.767	-54.105	-54.344	-54.255	-53.839	-53.215	-52.363	-51.35	-50.37	-49.397	-48.388	-47.677	-47.542	-47.638	-47.623	-47.842	-48.642	-49.593	-50.133	-50.33	-50.439	-50.398	-50.253	-50.309	-50.59	-50.831	-50.922	-50.762	-50.001	-48.532	-46.881	-45.613	-44.793	-44.294	-44.143	-44.292	-44.608	-45.09	-45.695	-46.268	-46.949	-48.023	-49.217	-49.915	-50.154	-50.482	-50.903	-50.968	-50.748	-50.689	-50.775	-50.752	-50.767	-51.03	-51.361	-51.695	-52.296	-53.08	-53.57	-53.692	-53.817	-53.978	-53.844	-53.363	-52.789	-52.266	-51.805	-51.363	-50.77	-50.005	-49.385	-48.996	-48.437	-47.607	-47.063	-47.048	-47.044	-46.76	-46.567	-46.637	-46.724	-46.932	-47.631	-48.667	-49.63	-50.592	-51.648	-52.314	-52.255	-51.949	-51.929	-51.986	-51.832	-51.082	-50.119	-49.454	-49.013	-48.659	-48.625	-48.86	-48.827	-48.307	-47.518	-46.415	-44.902	-43.573	-43.188	-43.639	-44.326	-45.095	-45.979	-46.541	-46.253	-45.102	-43.45	-41.665	-40.073	-38.784	-37.66	-36.715	-36.146	-35.815	-35.285	-34.576	-34.155	-34.156	-34.325	-34.641	-35.234	-35.927	-36.668	-37.849	-39.595	-41.571	-43.67	-46.15	-48.731	-50.531	-51.175	-50.989	-50.097	-48.24	-45.431	-42.15	-38.758	-35.575	-33.097	-31.67	-31.492	-32.782	-35.39	-38.404	-40.634	-41.412	-40.38	-37.223	-32.075	-25.738	-19.237	-13.475	-9.3626	-7.3624	-7.0346	-7.4153	-7.8359	-7.7785	-6.4318	-3.7224	-0.74694	1.2194	1.652	0.52574	-2.0684	-5.6888	-9.5779	-13.229	-16.375	-18.829	-20.588	-21.969	-23.196	-24.16	-25.115	-26.726	-29.283	-32.381	-35.522	-38.266	-40.151	-41.002	-41.152	-40.925	-40.494	-40.229	-40.504	-40.9	-40.729	-40.117	-39.803	-40.213	-41.388	-43.311	-45.783	-48.076	-49.472	-49.718	-48.821	-46.995	-44.83	-43.032	-41.604	-40.244	-39.214	-38.905	-39.264	-40.174	-41.774	-44.121	-47.045	-50.114	-52.954	-55.242	-56.732	-57.485	-57.495	-56.319	-53.83	-50.627	-47.297	-43.958	-40.916	-38.784	-37.927	-38.494	-40.569	-43.829	-47.404	-50.501	-52.699	-53.753	-53.407	-52.118	-51.09	-51.013	-51.67	-52.749	-54.087	-55.31	-56.062	-56.469	-56.883	-57.607	-58.937	-60.989	-63.406	-65.544	-67.227	-68.707	-70.054	-71.197	-72.293	-73.485	-74.585	-75.363	-75.632	-75.014	-73.305	-70.948	-68.551	-66.206	-64.015	-62.689	-62.829	-64.081	-65.774	-67.746	-69.93	-71.895	-73.407	-74.666	-75.787	-76.753	-77.773	-79.005	-80.164	-80.94	-81.454	-81.776	-81.546	-80.439	-78.558	-76.146	-73.459	-70.845	-68.468	-66.275	-64.469	-63.428	-62.996	-62.683	-62.636	-63.406	-64.847	-66.244	-67.405	-68.606	-69.758	-70.628	-71.451	-72.476	-73.478	-74.271	-74.989	-75.46	-75.221	-74.32	-73.338	-72.528	-71.703	-70.906	-70.439	-70.432	-70.862	-71.591	-72.314	-72.831	-73.226	-73.335	-72.561	-70.726	-68.518	-66.503	-64.523	-62.615	-61.39	-61.07	-61.246	-61.726	-62.586	-63.412	-63.661	-63.435	-62.97	-62.009	-60.468	-59.076	-58.497	-58.489	-58.615	-58.901	-59.26	-59.649	-60.166	-60.646	-61.006	-61.628	-62.738	-63.698	-63.734	-62.935	-61.667	-59.857	-57.57	-55.383	-53.631	-52.092	-50.76	-50.007	-49.739	-49.621	-49.899	-50.913	-52.214	-53.088	-53.624	-54.367	-55.431	-56.687	-58.182	-59.879	-61.559	-62.962	-63.801	-63.892	-63.527	-63.312	-63.403	-63.448	-63.374	-63.46	-63.562	-63.421	-63.094	-62.647	-61.801	-60.306	-58.45	-56.525	-54.634	-53.41	-53.884	-56.258	-59.693	-63.371	-66.805	-69.242	-69.814	-68.34	-65.459	-61.961	-58.515	-55.645	-53.521	-52.053	-51.153	-50.837	-50.751	-50.491	-50.261	-50.377	-50.697	-50.925	-50.957	-50.659	-49.805	-48.564	-47.312	-46.146	-45.13	-44.801	-45.512	-46.745	-47.953	-49.296	-50.946	-52.477	-53.47	-53.992	-54.117	-53.786	-53.148	-52.497	-51.952	-51.673	-51.988	-52.856	-53.788	-54.549	-55.346	-56.165	-56.685	-56.737	-56.38	-55.71	-54.951	-54.529	-54.659	-55.301	-56.622	-58.762	-61.177	-62.931	-63.746	-63.861	-63.251	-61.8	-59.9	-58.138	-56.727	-55.679	-55.139	-54.853	-54.428	-53.835	-53.294	-52.729	-51.961	-51.367	-51.401	-51.859	-52.173	-52.076	-51.526	-50.471	-49.024	-47.426	-45.746	-44.034	-42.589	-41.565	-40.757	-40.235	-40.648	-42.406	-45.343	-49.072	-53.37	-57.895	-62.187	-66.16	-69.775	-72.732	-74.844	-76.287	-76.941	-76.309	-74.436	-72.108	-69.778	-67.254	-64.396	-61.414	-58.391	-55.283	-52.315	-49.782	-47.779	-46.364	-45.537	-44.822	-43.578	-41.778	-39.867	-38.083	-36.464	-35.281	-34.743	-34.733	-35.072	-35.63	-36.098	-36.196	-36.201	-36.422	-36.521	-36.198	-35.912	-36.186	-36.797	-37.401	-38.331	-40.007	-42.446	-45.716	-50.129	-55.741	-62.224	-69.279	-76.467	-82.925	-87.964	-91.602	-94.075	-95.319	-95.332	-94.441	-92.952	-91.038	-88.794	-86.126	-82.798	-78.98	-75.137	-71.269	-67.116	-63.081	-60.06	-58.206	-57.009	-56.44	-56.788	-57.775	-58.919	-60.177	-61.516	-62.486	-62.829	-62.767	-62.289	-61.134	-59.528	-58.118	-57.02	-55.826	-54.406	-53.025	-51.915	-51.184	-50.942	-51.159	-51.886	-53.381	-55.538	-57.692	-59.589	-61.772	-64.592	-67.592	-70.387	-73.071	-75.353	-77.237	-77.086	-75.774	-73.607	-70.96	-68.873	-68.364	-69.268	-70.734	-72.394	-74.124	-75.446	-75.896	-75.516	-74.605	-73.351	-71.847	-70.047	-67.784	-65.212	-62.792	-60.611	-58.374	-56.213	-54.702	-53.968	-53.65	-53.571	-53.603	-53.256	-52.182	-50.621	-48.76	-46.418	-43.769	-41.413	-39.359	-36.969	-34.104	-31.325	-28.911	-26.656	-24.566	-22.939	-21.888	-21.367	-21.405	-21.967	-22.999	-24.693	-27.178	-30.081	-32.963	-35.903	-39.076	-42.271	-45.274	-48.133	-50.758	-52.921	-54.682	-56.162	-57.057	-57.116	-56.69	-56.095	-55.005	-53.24	-51.433	-50.203	-49.472	-49.077	-49.223	-50.03	-51.336	-53.074	-55.206	-57.461	-59.57	-61.494	-62.985	-63.513	-62.957	-61.831	-60.586	-59.321	-58.187	-57.389	-56.881	-56.554	-56.438	-56.435	-56.406	-56.665	-57.728	-59.513	-61.503	-63.563	-65.756	-67.587	-68.333	-67.953	-66.924	-65.685	-64.692	-64.418	-64.86	-65.571	-66.308	-67.011	-67.355	-67.116	-66.747	-66.843	-67.268	-67.439	-67.025	-65.925	-64.065	-61.659	-59.148	-56.788	-54.726	-53.158	-51.908	-50.332	-48.088	-45.568	-43.221	-41.178	-39.597	-38.879	-39.021	-39.583	-40.274	-40.914	-41.111	-40.841	-40.634	-40.763	-40.856	-40.804	-41.081	-41.97	-42.959	-43.747	-44.356	-44.558	-43.807	-41.851	-38.779	-34.85	-30.765	-27.573	-25.791	-25.487	-26.721	-29.391	-32.835	-36.145	-38.766	-40.522	-41.413	-41.823	-42.29	-42.965	-43.808	-45.205	-47.162	-48.981	-50.06	-50.77	-51.629	-52.425	-52.836	-53.102	-53.522	-53.932	-54.231	-54.708	-55.512	-56.565	-58.007	-59.829	-61.488	-62.478	-62.874	-62.83	-62.196	-60.957	-59.524	-58.336	-57.675	-57.734	-58.395	-59.217	-59.991	-60.732	-61.006	-60.188	-58.53	-56.879	-55.42	-53.757	-51.985	-50.551	-49.377	-48.148	-47.021	-46.211	-45.469	-44.61	-43.804	-42.914	-41.497	-39.67	-38.105	-37.078	-36.415	-36.158	-36.642	-37.569	-38.746	-40.089	-41.394	-42.321	-42.891	-43.519	-44.39	-45.349	-46.613	-48.788	-52.029	-56.032	-60.594	-65.71	-70.744	-74.924	-77.755	-78.625	-76.823	-72.442	-66.642	-60.243	-53.563	-47.236	-42.161	-38.27	-34.632	-30.611	-26.057	-21.128	-16.399	-12.6	-10.004	-8.447	-7.7562	-7.5888	-7.1237	-6.1493	-5.2752	-5.5701	-7.6558	-11.701	-17.555	-24.391	-30.919	-36.145	-39.578	-40.888	-40.446	-39.378	-38.547	-38.057	-37.784	-38.122	-39.45	-41.297	-42.99	-44.38	-45.463	-46.099	-46.384	-46.727	-47.363	-48.599	-50.867	-54.017	-57.138	-59.576	-61.274	-62.301	-62.679	-62.628	-62.606	-62.782	-63.113	-63.539	-63.784	-63.461	-62.763	-62.162	-61.591	-60.707	-59.724	-59.203	-59.173	-59.271	-59.487	-59.979	-60.595	-61.181	-61.805	-62.386	-62.671	-62.748	-62.831	-62.616	-61.66	-60.128	-58.458	-56.598	-54.266	-51.542	-48.72	-46.001	-43.726	-42.314	-41.92	-42.553	-44.272	-46.703	-48.864	-50.037	-50.267	-49.733	-48.389	-46.483	-44.647	-43.324	-42.69	-42.972	-44.197	-45.925	-47.799	-49.808	-51.604	-52.383	-51.888	-50.634	-48.962	-46.734	-44.097	-41.639	-39.726	-38.399	-37.696	-37.559	-37.65	-37.748	-37.827	-37.653	-36.939	-35.997	-35.502	-35.715	-36.56	-38.119	-40.454	-43.327	-46.471	-49.688	-52.504	-54.467	-55.698	-56.444	-56.426	-55.473	-54.251	-53.477	-52.958	-52.265	-51.542	-51.013	-50.462	-49.774	-49.195	-48.816	-48.512	-48.367	-48.452	-48.44	-48.087	-47.73	-47.669	-47.667	-47.411	-46.863	-46.005	-44.793	-43.365	-41.81	-40.076	-38.45	-37.395	-36.734	-35.889	-34.982	-34.665	-34.917	-35.165	-35.406	-36.074	-37.115	-38.219	-39.525	-41.128	-42.624	-43.676	-44.349	-44.514	-43.788	-42.413	-41.155	-40.312	-39.613	-38.936	-38.417	-38.064	-37.804	-37.252	-36.736	-36.352	-36.302	-36.676	-37.398	-38.611	-40.631	-43.224	-45.684	-47.75	-49.721	-51.624	-53.187	-54.517	-55.842	-56.979	-57.79	-58.623	-59.653	-60.561	-61.362	-62.516	-63.885	-64.674	-64.665	-64.438	-64.32	-64.112	-63.795	-63.58	-63.42	-63.08	-62.454	-61.437	-59.991	-58.446	-57.122	-55.846	-54.392	-53.079	-52.313	-52.05	-52.167	-52.737	-53.621	-54.505	-55.405	-56.427	-57.28	-57.74	-58.129	-58.574	-58.433	-57.205	-55.3	-53.274	-51.155	-49.006	-47.311	-46.414	-46.245	-46.706	-47.668	-48.753	-49.682	-50.526	-51.205	-51.359	-50.99	-50.622	-50.553	-50.578	-50.52	-50.35	-49.916	-49.171	-48.356	-47.6	-46.909	-46.607	-47.121	-48.191	-49.128	-49.796	-50.481	-51.034	-51.076	-50.69	-50.213	-49.675	-49.061	-48.542	-48.108	-47.604	-47.249	-47.348	-47.635	-47.677	-47.565	-47.625	-47.712	-47.498	-47.087	-46.641	-46.293	-46.134	-46.224	-46.47	-46.886	-47.72	-48.919	-49.827	-50.058	-49.85	-49.355	-48.29	-46.49	-44.095	-40.984	-36.904	-31.999	-26.909	-22.324	-19.085	-18.256	-19.997	-23.439	-27.527	-31.881	-35.994	-39.124	-41.186	-42.759	-44.237	-45.643	-46.927	-48.2	-49.569	-51.214	-53.488	-56.242	-58.855	-60.956	-62.462	-62.989	-62.272	-60.677	-58.813	-57.227	-56.469	-56.965	-58.503	-60.436	-62.523	-64.555	-65.82	-65.818	-65.14	-64.589	-64.079	-63.248	-62.277	-61.284	-60.086	-58.654	-57.387	-56.571	-56.247	-56.58	-57.606	-58.731	-59.485	-60.077	-60.858	-61.685	-62.399	-63.005	-63.389	-63.285	-62.475	-60.738	-58.068	-55.062	-52.761	-51.543	-51.13	-51.584	-53.206	-55.341	-56.797	-57.163	-56.79	-55.864	-54.582	-53.568	-53.318	-53.652	-54.28	-55.109	-55.663	-55.244	-53.851	-52.187	-50.634	-49.073	-47.657	-46.75	-46.518	-46.932	-47.876	-49.04	-50.179	-51.333	-52.288	-52.34	-51.315	-50.014	-49.044	-48.172	-47.313	-46.982	-47.306	-47.852	-48.582	-49.794	-51.272	-52.533	-53.63	-54.626	-54.973	-54.374	-53.533	-53.199	-53.293	-53.39	-54.067	-55.418	-57.597	-59.824	-61.243	-61.931	-62.248	-62.051	-61.316	-60.602	-60.202	-59.798	-59.329	-59.082	-58.895	-58.396	-57.937	-58.09	-58.543	-58.609	-58.325	-58.09	-57.79	-57.108	-56.139	-55.192	-54.486	-54.191	-54.322	-54.712	-55.398	-56.566	-57.855	-58.442	-58.054	-57.059	-55.653	-53.833	-52.032	-50.737	-49.878	-49.289	-49.17	-49.494	-49.78	-50.008	-50.732	-51.954	-52.964	-53.559	-54.3	-55.455	-56.762	-58.169	-59.856	-61.68	-63.245	-64.219	-64.313	-63.407	-61.887	-60.245	-58.511	-56.591	-54.812	-53.481	-52.41	-51.43	-50.714	-50.385	-50.452	-51.208	-52.913	-55.219	-57.717	-60.506	-63.481	-65.759	-66.62	-66.332	-65.374	-63.733	-61.51	-59.294	-57.591	-56.491	-56.025	-56.186	-56.688	-57.324	-58.162	-59.105	-59.731	-59.986	-60.362	-61.14	-62.139	-63.175	-64.141	-64.732	-64.704	-64.1	-62.916	-61.097	-59.056	-57.397	-56.08	-54.659	-53.285	-52.535	-52.463	-52.743	-53.406	-54.602	-56.071	-57.496	-58.806	-59.82	-60.286	-60.42	-60.626	-60.81	-60.68	-60.483	-60.612	-60.873	-60.808	-60.341	-59.633	-58.765	-57.951	-57.442	-57.214	-57.23	-57.693	-58.563	-59.348	-59.835	-60.45	-61.467	-62.562	-63.447	-64.143	-64.554	-64.468	-63.985	-63.247	-62.114	-60.664	-59.391	-58.395	-57.208	-55.788	-54.704	-54.175	-53.795	-53.377	-53.209	-53.427	-53.941	-54.816	-56.088	-57.556	-59.129	-60.821	-62.307	-63.086	-63.156	-62.839	-62.078	-60.657	-58.776	-56.89	-55.327	-54.433	-54.475	-55.202	-56.133	-57.193	-58.389	-59.224	-59.406	-59.577	-60.394	-61.58	-62.557	-63.316	-63.962	-64.24	-64.115	-63.95	-63.913	-63.928	-64.059	-64.317	-64.267	-63.653	-62.887	-62.474	-62.425	-62.681	-63.395	-64.585	-66.066	-67.677	-69.154	-70.172	-70.879	-71.787	-72.794	-73.349	-73.506	-73.772	-73.972	-73.425	-72.181	-70.848	-69.59	-68.302	-67.235	-66.587	-66.034	-65.381	-64.871	-64.535	-64.063	-63.657	-63.906	-64.819	-65.826	-66.606	-67.216	-67.705	-68.033	-68.198	-68.085	-67.76	-67.638	-67.819	-67.795	-67.375	-67.121	-67.199	-66.902	-65.79	-64.274	-62.625	-60.76	-59.099	-58.353	-58.568	-59.367	-60.781	-62.785	-64.651	-65.89	-66.988	-68.42	-69.858	-70.863	-71.566	-72.144	-72.443	-72.25	-71.504	-70.286	-68.953	-67.836	-66.739	-65.42	-64.599	-64.732	-65.293	-65.86	-66.644	-67.753	-68.816	-69.477	-69.695	-69.559	-69.243	-68.834	-68.09	-66.841	-65.525	-64.547	-63.553	-62.145	-60.747	-59.825	-59.098	-58.246	-57.54	-57.109	-56.628	-56.145	-56.061	-56.259	-56.297	-56.399	-57.027	-57.744	-57.797	-57.203	-56.372	-55.217	-53.509	-51.482	-49.61	-48.256	-47.656	-47.779	-48.313	-49.112	-50.273	-51.47	-52.039	-51.949	-51.778	-51.78	-51.826	-52.057	-52.595	-53.062	-53.083	-52.771	-52.155	-50.913	-49.266	-48.019	-47.383	-46.807	-46.221	-46.261	-47.168	-48.566	-50.236	-52.224	-54.354	-56.291	-57.84	-58.844	-59.263	-59.419	-59.633	-59.72	-59.442	-59.155	-59.325	-59.965	-60.936	-62.219	-63.502	-64.233	-64.226	-63.515	-61.909	-59.504	-57.134	-55.48	-54.355	-53.533	-53.49	-54.585	-56.355	-58.202	-59.986	-61.564	-62.592	-62.933	-62.602	-61.493	-59.643	-57.447	-55.112	-52.528	-49.948	-48.068	-47.253	-47.249	-47.724	-48.439	-49.084	-49.544	-50.051	-50.736	-51.504	-52.546	-54.131	-55.827	-56.886	-57.278	-57.504	-57.588	-57.209	-56.449	-55.591	-54.625	-53.575	-52.744	-52.243	-51.955	-52.019	-52.576	-53.189	-53.296	-53.055	-52.982	-53.119	-53.298	-53.637	-54.269	-55.042	-55.805	-56.484	-56.869	-56.941	-57.076	-57.464	-57.768	-57.839	-58.077	-58.689	-59.337	-59.783	-60.16	-60.488	-60.643	-60.756	-60.956	-61.039	-60.981	-61.133	-61.427	-61.264	-60.533	-59.848	-59.54	-59.355	-59.218	-59.435	-60.013	-60.628	-61.112	-61.389	-61.297	-60.904	-60.493	-60	-59.151	-58.174	-57.567	-57.384	-57.371	-57.524	-57.922	-58.463	-59.094	-59.88	-60.624	-61.107	-61.589	-62.306	-62.796	-62.637	-62.231	-62.039	-61.696	-60.742	-59.448	-58.266	-57.278	-56.657	-56.816	-57.83	-59.36	-61.167	-62.961	-64.118	-64.305	-63.973	-63.723	-63.691	-63.903	-64.565	-65.748	-67.32	-69.165	-71.014	-72.419	-73.347	-74.083	-74.445	-73.941	-72.879	-72.106	-71.754	-71.321	-70.842	-70.785	-71.117	-71.581	-72.402	-73.804	-75.464	-77.103	-78.797	-80.284	-80.937	-80.718	-80.169	-79.48	-78.439	-77.167	-76.156	-75.717	-75.919	-76.618	-77.377	-77.844	-78.083	-78.014	-77.164	-75.564	-74.074	-73.165	-72.346	-71.297	-70.463	-70.086	-69.981	-70.391	-71.833	-74.097	-76.539	-79.012	-81.416	-83.089	-83.679	-83.841	-84.235	-84.623	-84.559	-84.111	-83.452	-82.459	-81.044	-79.325	-77.604	-76.431	-76.249	-76.854	-77.847	-79.38	-81.638	-83.93	-85.14	-85.439	-85.479	-85.514	-84.953	-83.406	-81.31	-79.086	-76.666	-74.003	-71.294	-68.722	-66.522	-64.928	-63.893	-63.371	-63.773	-65.311	-67.223	-68.623	-69.584	-70.505	-71.206	-71.528	-71.868	-72.39	-72.658	-72.537	-72.356	-72.061	-71.422	-70.906	-71.095	-71.589	-71.644	-71.363	-71.264	-71.311	-71.267	-71.303	-71.681	-72.391	-73.363	-74.422	-75.212	-75.641	-75.959	-76.022	-75.213	-73.479	-71.454	-69.438	-67.284	-65.189	-63.554	-62.374	-61.602	-61.636	-62.655	-64.255	-66.3	-69.045	-72.08	-74.314	-75.39	-75.874	-76.05	-75.727	-75.124	-74.811	-74.963	-75.452	-76.182	-76.834	-76.916	-76.326	-75.169	-73.17	-70.153	-66.818	-64.114	-62.296	-61.259	-61.059	-61.509	-62.044	-62.403	-62.663	-62.721	-62.635	-63.07	-64.41	-66.012	-67.192	-68.095	-68.855	-68.989	-68.292	-67.289	-66.408	-65.637	-65.051	-64.758	-64.48	-64.064	-63.883	-64.047	-64.049	-63.725	-63.56	-63.646	-63.405	-62.564	-61.381	-59.981	-58.343	-56.681	-55.127	-53.56	-52.157	-51.333	-50.947	-50.521	-50.274	-50.796	-51.925	-53.088	-54.27	-55.663	-57.035	-58.204	-59.337	-60.313	-60.773	-60.946	-61.287	-61.514	-61.228	-61.036	-61.763	-63.188	-64.677	-66.254	-68.075	-69.725	-70.842	-71.505	-71.759	-71.636	-71.528	-71.676	-71.698	-71.361	-71.079	-71.034	-70.772	-70.124	-69.466	-68.913	-68.294	-67.721	-67.186	-66.251	-64.946	-64.015	-63.685	-63.477	-63.649	-65.181	-68.031	-71.08	-73.863	-76.778	-79.752	-82.276	-84.36	-86.213	-87.558	-88.165	-88.212	-87.646	-86.223	-84.364	-82.822	-81.644	-80.402	-79.088	-77.887	-76.651	-75.355	-74.157	-72.812	-71.134	-69.715	-69.044	-68.6	-68.114	-68.533	-70.342	-72.387	-73.555	-74.082	-74.188	-73.251	-71.146	-68.656	-66.181	-63.564	-61.053	-58.979	-56.942	-54.621	-52.563	-51.22	-50.255	-49.443	-49.174	-49.733	-51.053	-53.084	-55.588	-58.145	-60.944	-64.458	-68.198	-71.304	-74.141	-77.451	-80.431	-81.694	-81.428	-80.602	-79.126	-76.68	-74.033	-71.868	-69.77	-67.501	-65.605	-64.108	-62.418	-60.841	-60.315	-60.782	-61.462	-62.277	-63.656	-65.545	-67.56	-69.362	-70.519	-70.912	-70.96	-70.637	-69.281	-67.173	-65.671	-65.01	-63.976	-62.256	-60.835	-59.824	-58.407	-56.809	-55.904	-55.432	-54.78	-54.52	-55.191	-56.068	-57.1	-58.784	-60.726	-62.59	-63.834	-64.651	-65.642	-66.739	-67.395	-67.631	-67.919	-68.29	-68.374	-68.187	-68.188	-68.432	-68.283	-67.256	-65.735	-64.515	-63.851	-63.514	-63.593	-64.481	-66.023	-67.522	-68.787	-70.278	-72.051	-73.519	-74.403	-74.903	-74.882	-73.952	-72.392	-71.003	-69.949	-68.724	-67.241	-66.013	-65.22	-64.49	-63.691	-63.249	-63.455	-63.9	-63.984	-63.777	-63.909	-64.964	-66.556	-68.029	-68.988	-69.799	-70.807	-71.536	-71.474	-70.892	-70.135	-69.005	-67.31	-65.394	-63.813	-62.964	-62.897	-63.127	-63.122	-63.156	-63.907	-65.27	-66.675	-68.31	-70.783	-73.801	-76.459	-78.476	-80.055	-81.066	-81.351	-81.136	-80.496	-79.237	-77.68	-76.534	-75.735	-74.59	-73.023	-71.601	-70.46	-69.232	-67.88	-66.882	-66.663	-67.252	-68.317	-69.416	-70.507	-71.898	-73.419	-74.267	-74.026	-73.06	-71.612	-69.459	-66.732	-64.084	-61.893	-60.115	-58.753	-57.727	-56.604	-55.317	-54.609	-55.003	-56.095	-57.469	-59.43	-62.123	-64.832	-66.809	-68.116	-69.168	-69.984	-70.198	-69.485	-67.91	-65.905	-63.892	-61.966	-60.209	-59.081	-59.025	-59.905	-61.364	-63.314	-65.706	-68.278	-70.813	-73.153	-74.843	-75.49	-75.413	-75.143	-74.44	-72.72	-70.244	-67.8	-65.514	-63.016	-60.586	-59.082	-58.828	-59.378	-60.22	-61.225	-62.463	-63.988	-65.761	-67.653	-69.538	-71.33	-72.801	-73.574	-73.418	-72.455	-71.02	-69.5	-68.172	-66.915	-65.401	-63.707	-62.298	-61.208	-59.963	-58.594	-57.841	-57.998	-58.376	-58.444	-58.56	-59.061	-59.576	-59.723	-59.738	-60.04	-60.745	-61.824	-63.2	-64.569	-65.522	-65.858	-65.543	-64.476	-62.668	-60.519	-58.606	-57.197	-56.12	-55.087	-54.168	-53.822	-54.282	-55.145	-56.002	-57.09	-58.642	-60.086	-60.712	-60.799	-61.093	-61.575	-61.652	-61.198	-60.429	-59.265	-57.619	-55.885	-54.474	-53.391	-52.698	-52.689	-53.302	-54.03	-54.717	-55.749	-57.304	-58.969	-60.22	-60.939	-61.361	-61.656	-61.623	-60.999	-60.042	-59.336	-58.884	-58.125	-57.037	-56.304	-56.172	-56.105	-55.845	-55.75	-55.933	-56.178	-56.666	-57.735	-59.103	-60.286	-61.368	-62.499	-63.211	-63.132	-62.745	-62.606	-62.437	-61.661	-60.303	-58.906	-57.871	-57.467	-57.383	-57.466	-58.132	-59.444	-60.562	-60.841	-60.633	-60.415	-60.055	-59.532	-59.257	-59.284	-59.225	-59.14	-59.387	-59.729	-59.679	-59.463	-59.506	-59.393	-58.428	-56.765	-55.095	-53.633	-52.185	-50.752	-49.595	-48.996	-49.092	-49.734	-50.681	-52.049	-54.066	-56.313	-57.98	-58.85	-59.22	-59.08	-58.215	-56.84	-55.229	-53.282	-51.109	-49.334	-48.254	-47.593	-47.458	-48.413	-50.317	-52.27	-53.935	-55.811	-58.127	-60.518	-62.755	-64.92	-66.985	-68.73	-69.926	-70.334	-69.875	-68.891	-67.725	-66.351	-64.828	-63.719	-63.505	-64.066	-65.054	-66.16	-66.854	-66.666	-65.735	-64.453	-62.887	-61.248	-60.315	-60.487	-61.087	-61.381	-61.495	-61.673	-61.564	-60.865	-59.809	-58.662	-57.435	-56.207	-55.136	-54.214	-53.533	-53.416	-53.858	-54.411	-54.889	-55.601	-56.704	-58.006	-59.409	-60.909	-62.339	-63.575	-64.645	-65.347	-65.378	-64.962	-64.571	-64.074	-63.006	-61.587	-60.504	-59.881	-59.457	-59.34	-59.794	-60.717	-61.919	-63.372	-64.862	-66.031	-66.921	-67.748	-68.267	-68.139	-67.684	-67.463	-67.45	-67.293	-66.921	-66.368	-65.521	-64.4	-63.14	-61.763	-60.433	-59.641	-59.591	-59.9	-60.348	-61.289	-62.873	-64.648	-66.268	-67.761	-69.034	-69.876	-70.351	-70.538	-70.225	-69.426	-68.599	-67.841	-66.711	-65.207	-63.96	-63.198	-62.471	-61.551	-60.707	-60.103	-59.724	-59.739	-60.283	-61.203	-62.384	-63.742	-64.819	-65.05	-64.524	-63.794	-63.059	-62.256	-61.605	-61.37	-61.547	-62.121	-63.082	-64.049	-64.59	-64.804	-64.879	-64.418	-63.178	-61.874	-61.296	-61.272	-61.342	-61.584	-62.11	-62.559	-62.685	-62.665	-62.531	-62.163	-61.739	-61.432	-61.005	-60.331	-59.858	-59.965	-60.423	-60.897	-61.356	-61.794	-62.183	-62.626	-63.128	-63.507	-63.921	-64.723	-65.63	-65.952	-65.771	-65.764	-65.898	-65.583	-64.863	-64.284	-63.932	-63.648	-63.698	-64.268	-64.948	-65.384	-65.653	-65.613	-64.906	-63.863	-63.37	-63.746	-64.643	-65.792	-67.104	-68.351	-69.267	-69.697	-69.493	-68.763	-67.992	-67.356	-66.405	-65.01	-63.797	-62.991	-61.895	-60.098	-58.03	-56.007	-53.99	-52.427	-52.079	-52.989	-54.718	-57.204	-60.262	-62.957	-64.544	-65.317	-65.687	-65.378	-64.176	-62.791	-61.596	-60.339	-59.519	-59.373	-59.172	-58.191	-56.789	-55.691	-55.042	-54.967	-55.983	-58.084	-60.481	-62.663	-64.628	-66.096	-66.771	-67.228	-68.271	-69.683	-70.724	-71.332	-71.792	-71.898	-71.312	-70.208	-69.025	-68.091	-67.621	-67.607	-67.796	-68.182	-69.023	-70.099	-70.762	-70.91	-70.987	-71.062	-70.837	-70.402	-69.993	-69.427	-68.636	-68.088	-68.022	-68.117	-68.427	-69.504	-71.23	-72.703	-73.538	-74.133	-74.589	-74.539	-74.014	-73.505	-73.382	-73.826	-74.961	-76.616	-78.387	-80.034	-81.257	-81.36	-79.867	-77.181	-74.042	-70.84	-67.918	-65.733	-64.377	-63.633	-63.555	-64.276	-65.492	-66.982	-69.146	-72.128	-75.116	-77.314	-78.832	-79.925	-80.31	-79.838	-78.93	-77.971	-76.981	-75.98	-75.002	-73.859	-72.48	-71.141	-69.902	-68.44	-66.751	-65.329	-64.403	-63.735	-63.156	-62.63	-62.008	-61.264	-60.626	-60.136	-59.648	-59.353	-59.561	-59.862	-59.493	-58.47	-57.404	-56.48	-55.579	-54.961	-54.951	-55.416	-56.079	-56.842	-57.474	-57.655	-57.527	-57.435	-57.238	-56.678	-56.137	-56.219	-56.922	-57.903	-59.07	-60.384	-61.622	-62.674	-63.539	-64.077	-64.251	-64.356	-64.434	-64.003	-62.874	-61.587	-60.569	-59.683	-58.847	-58.269	-57.93	-57.631	-57.434	-57.419	-57.378	-57.344	-57.782	-58.759	-59.738	-60.592	-61.789	-63.372	-64.705	-65.37	-65.416	-64.808	-63.414	-61.406	-59.087	-56.651	-54.46	-53.002	-52.315	-52.151	-52.662	-54.161	-56.398	-58.764	-60.938	-62.784	-64.086	-64.833	-65.214	-65.207	-64.779	-64.361	-64.311	-64.24	-63.74	-63.218	-63.092	-62.913	-62.111	-60.827	-59.37	-57.695	-55.905	-54.443	-53.533	-53.104	-53.243	-53.914	-54.602	-54.91	-55.085	-55.429	-55.805	-56.114	-56.588	-57.404	-58.559	-59.997	-61.418	-62.303	-62.499	-62.238	-61.371	-59.578	-57.415	-55.967	-55.449	-55.281	-55.293	-55.662	-56.095	-56.183	-56.151	-56.379	-56.789	-57.35	-58.309	-59.459	-60.177	-60.394	-60.601	-60.86	-60.755	-60.142	-59.172	-57.902	-56.337	-54.541	-52.541	-50.563	-49.175	-48.606	-48.413	-48.456	-49.327	-51.21	-53.351	-55.207	-56.971	-58.625	-59.731	-60.326	-60.859	-61.213	-60.98	-60.301	-59.356	-57.743	-55.354	-53.421	-52.735	-53.075	-53.98	-55.658	-58.259	-61.121	-63.596	-65.742	-67.52	-68.482	-68.657	-68.513	-67.988	-66.739	-65.159	-63.868	-62.624	-60.866	-58.834	-57.147	-55.813	-54.521	-53.314	-52.432	-52.028	-52.224	-52.975	-54.013	-55.269	-56.858	-58.394	-59.153	-59.102	-58.917	-59.009	-59.353	-60.11	-61.295	-62.261	-62.368	-61.631	-60.134	-57.759	-55.057	-53.196	-52.605	-52.744	-53.365	-54.789	-56.876	-58.886	-60.402	-61.48	-62.115	-62.291	-62.194	-61.988	-61.809	-62.021	-62.797	-63.654	-64.009	-63.881	-63.457	-62.594	-61.227	-59.649	-58.002	-56.28	-54.824	-54.028	-53.755	-53.847	-54.684	-56.358	-58.041	-58.977	-59.347	-59.452	-58.989	-57.698	-55.893	-53.895	-51.772	-49.728	-48.015	-46.635	-45.618	-45.191	-45.263	-45.357	-45.369	-45.801	-46.986	-48.819	-51.245	-54.252	-57.58	-60.987	-64.425	-67.648	-70.259	-72.31	-74.079	-75.219	-75.11	-73.888	-72.234	-70.345	-68.045	-65.545	-63.196	-60.98	-58.853	-57.013	-55.493	-54.18	-53.316	-53.228	-53.685	-54.303	-55.312	-57.121	-59.486	-61.821	-63.826	-65.331	-66.092	-66.081	-65.463	-64.286	-62.71	-61.157	-59.708	-57.876	-55.431	-52.868	-50.652	-48.759	-47.32	-46.82	-47.491	-49.265	-52.105	-55.726	-59.363	-62.405	-64.729	-66.07	-65.909	-64.418	-62.539	-60.816	-59.034	-57.057	-55.09	-53.16	-51.164	-49.299	-47.843	-46.906	-46.688	-47.381	-48.683	-50.048	-51.412	-53.047	-54.817	-56.344	-57.612	-58.739	-59.643	-60.303	-60.766	-60.762	-60.013	-58.775	-57.399	-55.665	-53.452	-51.492	-50.533	-50.374	-50.564	-51.235	-52.567	-54.268	-56.105	-58.127	-60.154	-61.822	-63.06	-63.851	-63.893	-63.091	-62.002	-61.161	-60.52	-59.924	-59.442	-59.041	-58.573	-58.009	-57.246	-56.094	-54.828	-54.037	-53.735	-53.517	-53.609	-54.654	-56.483	-58.3	-59.917	-61.653	-63.399	-64.85	-66.184	-67.571	-68.692	-69.34	-69.679	-69.569	-68.579	-66.882	-65.206	-63.843	-62.599	-61.516	-60.873	-60.758	-61.09	-61.725	-62.41	-63.097	-64.108	-65.493	-66.733	-67.665	-68.904	-70.691	-72.368	-73.516	-74.472	-75.352	-75.83	-75.995	-76.278	-76.531	-76.33	-75.821	-75.212	-74.135	-72.47	-71.04	-70.588	-70.907	-71.595	-72.717	-74.322	-76.147	-77.719	-79.021	-79.939	-80.118	-79.394	-78.28	-77.236	-75.867	-73.732	-71.301	-69.198	-67.321	-65.531	-64.232	-63.565	-63.107	-62.818	-63.121	-63.941	-64.906	-66.309	-68.57	-71.151	-73.17	-74.611	-75.922	-77.036	-77.632	-77.766	-77.66	-77.433	-77.211	-77.016	-76.725	-76.479	-76.62	-76.912	-76.677	-75.842	-74.985	-74.383	-73.956	-73.898	-74.36	-74.927	-75.22	-75.457	-75.766	-75.855	-75.869	-76.416	-77.328	-77.609	-76.828	-75.449	-73.799	-71.825	-69.797	-68.307	-67.628	-67.713	-68.496	-69.785	-71.392	-73.46	-76.078	-78.753	-80.905	-82.543	-83.813	-84.53	-84.612	-84.349	-83.923	-83.361	-82.975	-83.07	-83.41	-83.763	-84.541	-85.971	-87.382	-88.16	-88.533	-88.778	-88.558	-87.628	-86.372	-85.23	-84.36	-83.947	-84.096	-84.547	-85.026	-85.538	-85.892	-85.613	-84.662	-83.539	-82.511	-81.353	-79.905	-78.16	-76.041	-73.642	-71.374	-69.503	-68.098	-67.552	-68.302	-69.961	-71.662	-73.166	-74.7	-76.05	-76.746	-76.825	-76.595	-76.076	-75.274	-74.429	-73.583	-72.553	-71.483	-70.606	-69.638	-68.219	-66.697	-65.707	-65.355	-65.465	-66.093	-67.283	-68.786	-70.376	-71.89	-73.036	-73.686	-74.114	-74.421	-74.226	-73.427	-72.577	-72.056	-71.624	-71.064	-70.428	-69.574	-68.236	-66.498	-64.533	-62.318	-60.11	-58.588	-58.018	-58.034	-58.606	-60.213	-62.849	-65.791	-68.506	-70.933	-72.926	-74.246	-74.953	-75.197	-74.998	-74.527	-74.02	-73.293	-71.969	-70.218	-68.572	-67.167	-65.86	-64.795	-64.206	-64.086	-64.446	-65.346	-66.505	-67.584	-68.725	-70.08	-71.177	-71.653	-72.029	-72.873	-73.818	-74.251	-74.181	-73.742	-72.725	-71.154	-69.466	-67.903	-66.456	-65.263	-64.345	-63.305	-61.918	-60.622	-59.831	-59.37	-58.921	-58.406	-57.726	-56.772	-55.657	-54.459	-53.095	-51.773	-50.839	-49.994	-48.583	-46.759	-45.286	-44.265	-43.209	-42.154	-41.542	-41.3	-41.13	-41.231	-41.833	-42.709	-43.738	-45.151	-46.818	-48.23	-49.372	-50.687	-52.146	-53.259	-53.877	-54.252	-54.559	-54.877	-55.192	-55.278	-55.019	-54.663	-54.259	-53.398	-52.137	-51.319	-51.381	-51.738	-51.919	-52.149	-52.434	-52.389	-52.178	-52.394	-53.081	-53.966	-55.202	-56.815	-58.076	-58.392	-58.125	-57.724	-56.937	-55.545	-54.206	-53.072	-51.9	-51.033	-50.625	-49.956	-48.37	-46.312	-44.558	-43.267	-42.556	-42.949	-44.525	-46.623	-48.844	-51.244	-53.45	-54.936	-55.994	-57.172	-58.128	-58.233	-57.728	-57.29	-57.071	-56.927	-57.015	-57.555	-58.545	-59.899	-61.378	-62.619	-63.615	-64.651	-65.507	-65.514	-64.574	-63.189	-61.563	-59.621	-57.686	-56.167	-54.931	-53.824	-53.156	-53.046	-53.13	-53.488	-54.74	-56.795	-58.703	-59.976	-60.877	-61.403	-61.132	-60.079	-58.781	-57.652	-56.895	-56.685	-56.996	-57.707	-58.956	-60.829	-62.878	-64.622	-66.144	-67.598	-68.66	-69.011	-68.671	-67.607	-65.767	-63.588	-61.661	-60.084	-58.902	-58.637	-59.479	-60.653	-61.468	-62.171	-63.141	-64.118	-64.843	-65.564	-66.481	-67.489	-68.596	-69.891	-71.231	-72.52	-73.887	-75.143	-75.7	-75.389	-74.662	-73.864	-72.969	-72.034	-71.188	-70.324	-69.369	-68.479	-67.644	-66.714	-65.991	-65.937	-66.265	-66.251	-65.831	-65.414	-64.939	-64.073	-62.959	-61.966	-61.098	-60.266	-59.564	-58.897	-58.045	-57.223	-56.833	-56.758	-56.701	-56.889	-57.682	-58.825	-59.785	-60.425	-60.818	-60.957	-60.977	-61.062	-61.148	-61.189	-61.422	-61.815	-61.823	-61.221	-60.502	-60.082	-59.85	-59.803	-60.258	-61.293	-62.714	-64.474	-66.396	-67.935	-68.784	-69.167	-69.109	-68.276	-66.923	-65.978	-65.905	-66.331	-66.888	-67.503	-67.906	-67.731	-66.997	-65.939	-64.739	-63.758	-63.379	-63.449	-63.502	-63.511	-63.743	-64.076	-64.142	-63.924	-63.552	-62.978	-62.257	-61.561	-60.773	-59.747	-58.831	-58.35	-57.979	-57.462	-57.385	-58.342	-59.988	-61.728	-63.549	-65.503	-67.221	-68.467	-69.413	-70.071	-70.289	-70.188	-69.848	-68.936	-67.276	-65.321	-63.535	-61.899	-60.371	-59.225	-58.673	-58.74	-59.421	-60.44	-61.272	-61.76	-62.082	-61.996	-61.066	-59.728	-58.972	-58.979	-59.192	-59.503	-60.171	-60.946	-61.408	-61.681	-61.992	-62.151	-62.119	-62.249	-62.543	-62.643	-62.709	-63.353	-64.658	-66.132	-67.508	-68.818	-69.995	-70.93	-71.538	-71.658	-71.296	-70.799	-70.205	-69.001	-67.107	-65.289	-64.012	-62.846	-61.564	-60.627	-60.216	-59.988	-59.983	-60.557	-61.501	-62.349	-63.191	-64.141	-64.667	-64.413	-63.94	-63.753	-63.465	-62.585	-61.246	-59.751	-58.187	-56.661	-55.379	-54.558	-54.538	-55.473	-56.785	-58.075	-59.32	-60.183	-60.403	-60.031	-59.209	-58.153	-57.014	-55.641	-54.007	-52.69	-52.155	-51.958	-51.535	-51.202	-51.423	-51.95	-52.514	-53.359	-54.429	-55.092	-55.113	-54.807	-54.167	-53.07	-52.17	-52.293	-53.234	-54.279	-55.404	-56.908	-58.507	-59.683	-60.322	-60.521	-60.294	-59.685	-58.687	-57.243	-55.687	-54.628	-54.142	-53.772	-53.484	-53.72	-54.457	-55.232	-55.919	-56.512	-56.6	-55.972	-55.085	-54.293	-53.49	-52.952	-53.358	-54.605	-55.699	-56.135	-56.191	-55.874	-54.77	-52.881	-50.724	-48.734	-47.227	-46.531	-46.734	-47.721	-49.497	-51.883	-54.14	-55.58	-56.27	-56.579	-56.57	-56.314	-56.1	-55.946	-55.608	-55.141	-54.706	-54.075	-53.161	-52.548	-52.642	-52.92	-52.865	-52.775	-52.996	-53.22	-53.197	-53.226	-53.576	-54.179	-54.998	-56	-56.894	-57.506	-58.022	-58.435	-58.393	-57.903	-57.478	-57.361	-57.346	-57.309	-57.273	-57.133	-56.87	-56.697	-56.606	-56.379	-56.222	-56.54	-57.095	-57.349	-57.479	-58.106	-59.271	-60.6	-62.069	-63.813	-65.625	-67.262	-68.716	-69.794	-70.131	-69.752	-68.888	-67.371	-65.051	-62.528	-60.645	-59.621	-59.262	-59.525	-60.313	-61.281	-62.152	-62.825	-63.146	-63.129	-63.166	-63.39	-63.372	-62.901	-62.399	-62.124	-61.806	-61.307	-60.867	-60.572	-60.325	-60.254	-60.45	-60.647	-60.77	-61.153	-61.786	-62.135	-62.13	-62.338	-62.921	-63.387	-63.46	-63.352	-63.201	-62.997	-62.961	-63.308	-63.965	-64.891	-66.07	-67.062	-67.304	-66.879	-66.288	-65.674	-64.918	-64.141	-63.519	-62.99	-62.536	-62.234	-61.862	-61.167	-60.396	-59.808	-59.025	-57.775	-56.702	-56.485	-56.877	-57.372	-58.001	-58.827	-59.463	-59.65	-59.545	-59.196	-58.537	-57.81	-57.258	-56.676	-55.938	-55.475	-55.616	-56.113	-56.638	-57.167	-57.721	-58.288	-58.986	-59.813	-60.569	-61.375	-62.566	-63.869	-64.625	-64.918	-65.37	-65.907	-65.911	-65.392	-64.884	-64.486	-64.09	-64.045	-64.644	-65.589	-66.606	-67.725	-68.631	-68.722	-68.079	-67.404	-67.024	-66.777	-66.707	-67.057	-67.808	-68.722	-69.482	-69.682	-69.165	-68.271	-67.21	-65.712	-63.943	-62.826	-62.799	-63.264	-63.733	-64.381	-65.17	-65.647	-65.844	-66.196	-66.565	-66.525	-66.215	-65.817	-64.916	-63.366	-61.968	-61.418	-61.419	-61.448	-61.477	-61.55	-61.448	-61.011	-60.247	-59.27	-58.413	-57.934	-57.532	-57.025	-56.615	-56.164	-56.157	-56.55	-57.196	-58.069	-59.093	-60.187	-61.224	-61.823	-61.807	-61.669	-61.832	-61.836	-61.151	-60.166	-59.426	-58.787	-58.099	-57.748	-57.849	-57.946	-57.942	-58.171	-58.475	-58.432	-58.329	-58.655	-59.002	-58.677	-57.867	-57.18	-56.664	-56.061	-55.443	-55.045	-54.948	-55.171	-55.57	-55.835	-55.957	-56.202	-56.398	-56.011	-55.14	-54.485	-54.349	-54.567	-55.171	-56.18	-57.122	-57.629	-57.939	-58.207	-58.176	-58.023	-58.414	-59.302	-59.834	-59.702	-59.403	-59.139	-58.597	-57.75	-56.932	-56.269	-55.697	-55.219	-54.749	-54.212	-53.864	-53.917	-54.025	-53.788	-53.409	-53.22	-53.139	-53.083	-53.221	-53.488	-53.594	-53.564	-53.546	-53.295	-52.717	-52.42	-52.846	-53.499	-53.85	-54.127	-54.536	-54.61	-53.921	-52.623	-50.941	-48.878	-46.614	-44.438	-42.426	-40.709	-39.644	-39.228	-38.955	-38.587	-38.402	-38.507	-38.653	-38.729	-38.788	-38.741	-38.598	-38.64	-38.973	-39.488	-40.409	-42.032	-43.884	-45.086	-45.505	-45.587	-45.412	-44.834	-44.153	-43.815	-43.833	-44.107	-44.742	-45.661	-46.653	-47.89	-49.587	-51.31	-52.39	-52.747	-52.584	-51.722	-49.943	-47.556	-45.1	-42.934	-41.404	-40.757	-40.882	-41.627	-43.075	-45.031	-46.753	-47.787	-48.372	-48.664	-48.378	-47.421	-46.153	-44.828	-43.496	-42.375	-41.579	-40.837	-40.052	-39.568	-39.432	-39.228	-39.035	-39.563	-41.091	-43.12	-45.225	-47.384	-49.42	-51.026	-52.193	-53.029	-53.514	-53.74	-53.844	-53.508	-52.236	-50.166	-47.888	-45.694	-43.673	-42.188	-41.608	-41.915	-42.998	-44.723	-46.593	-48.096	-49.302	-50.368	-50.838	-50.385	-49.606	-49.166	-48.845	-48.203	-47.416	-46.744	-45.999	-45.103	-44.322	-43.739	-43.235	-42.931	-42.9	-42.809	-42.514	-42.526	-43.354	-44.956	-47.119	-49.756	-52.58	-55.094	-56.867	-57.437	-56.414	-54.078	-51.236	-48.294	-45.317	-43	-42.295	-43.129	-44.596	-46.246	-48.109	-49.857	-51.079	-51.948	-52.695	-53.075	-52.972	-52.689	-52.254	-51.387	-50.347	-49.799	-49.809	-49.81	-49.446	-48.745	-47.737	-46.509	-45.242	-44.034	-43.102	-42.905	-43.534	-44.43	-45.36	-46.836	-48.973	-50.958	-52.19	-52.834	-52.905	-52.044	-50.422	-48.649	-46.826	-44.796	-42.921	-41.515	-40.15	-38.575	-37.461	-37.448	-38.313	-39.705	-42.118	-45.282	-48.849	-52.28	-55.595	-58.751	-60.916	-61.346	-60.369	-58.601	-56.052	-52.785	-49.436	-46.359	-43.307	-40.359	-37.981	-36.13	-34.51	-33.553	-33.91	-35.299	-37.029	-39.143	-41.966	-45.154	-48.014	-50.236	-51.75	-52.51	-52.609	-52.108	-50.963	-49.387	-47.785	-45.993	-43.416	-40.079	-36.721	-33.849	-31.655	-30.606	-31.097	-32.798	-35.216	-38.271	-41.684	-44.781	-47.455	-50.227	-53.015	-54.986	-55.822	-55.971	-55.589	-54.331	-52.192	-49.567	-46.673	-43.567	-40.404	-37.301	-34.461	-32.483	-31.907	-32.628	-34.333	-37.074	-40.802	-44.903	-48.743	-52.063	-54.578	-55.982	-56.442	-56.292	-55.434	-53.827	-52.031	-50.421	-48.542	-46.035	-43.441	-41.36	-39.698	-38.311	-37.497	-37.451	-38.054	-39.287	-41.168	-43.484	-46.087	-49.023	-52.005	-54.341	-55.719	-56.411	-56.551	-55.936	-54.541	-52.509	-49.872	-46.817	-43.831	-41.232	-39.162	-38.082	-38.473	-39.984	-41.785	-43.633	-45.747	-47.953	-49.825	-51.401	-52.919	-54.303	-55.46	-56.458	-57.168	-57.327	-57.045	-56.539	-55.557	-53.841	-51.818	-50.149	-48.94	-47.979	-47.257	-46.75	-46.27	-45.814	-45.571	-45.663	-46.318	-47.958	-50.56	-53.386	-55.772	-57.602	-58.768	-58.889	-57.91	-56.263	-54.366	-52.559	-51.293	-50.815	-50.914	-51.442	-52.489	-53.757	-54.56	-54.757	-54.873	-55.132	-55.208	-54.981	-54.669	-54.296	-53.761	-53.193	-52.741	-52.328	-51.933	-51.607	-51.092	-50.026	-48.59	-47.363	-46.643	-46.402	-46.658	-47.359	-48.252	-49.15	-49.941	-50.382	-50.423	-50.499	-50.934	-51.433	-51.746	-52.25	-53.238	-54.287	-54.964	-55.422	-55.839	-56.057	-56.083	-56.211	-56.505	-56.81	-57.192	-57.725	-58.103	-58.043	-57.779	-57.653	-57.623	-57.56	-57.583	-57.856	-58.436	-59.242	-59.978	-60.324	-60.324	-60.184	-59.728	-58.718	-57.51	-56.64	-55.929	-54.793	-53.161	-51.27	-49.081	-46.685	-44.692	-43.602	-43.32	-43.702	-44.837	-46.49	-48.092	-49.539	-51.313	-53.621	-56.147	-58.657	-61.214	-63.851	-66.393	-68.568	-70.187	-71.293	-72.032	-72.268	-71.699	-70.469	-69.145	-67.919	-66.444	-64.586	-62.518	-60.09	-57.043	-53.688	-50.578	-47.75	-45.036	-42.715	-40.988	-39.404	-37.601	-36.06	-35.411	-35.572	-36.212	-37.441	-39.422	-41.837	-44.114	-45.905	-47.169	-47.983	-48.339	-48.201	-47.817	-47.68	-48.049	-48.476	-48.911	-49.584	-50.312	-50.724	-50.702	-50.166	-49.049	-47.617	-46.151	-44.522	-42.803	-41.742	-41.744	-42.207	-42.589	-43.2	-44.25	-45.188	-45.55	-45.449	-44.971	-44.07	-43.029	-42.199	-41.607	-41.355	-41.766	-42.666	-43.282	-43.238	-42.856	-42.341	-41.562	-40.587	-39.632	-38.786	-38.289	-38.551	-39.571	-41.068	-43.162	-45.961	-48.716	-50.422	-51.059	-51.3	-51.401	-51.271	-51.073	-50.934	-50.632	-49.983	-48.985	-47.579	-45.921	-44.599	-43.949	-43.579	-43.156	-43.031	-43.575	-44.672	-46.171	-48.059	-50.09	-51.983	-53.798	-55.533	-56.884	-57.889	-59.024	-60.192	-60.577	-59.84	-58.556	-57.221	-55.788	-54.302	-53.106	-52.417	-52.3	-52.76	-53.597	-54.57	-55.751	-57.136	-58.129	-58.136	-57.345	-56.308	-55.166	-53.893	-52.662	-51.503	-50.3	-49.283	-48.813	-48.762	-48.927	-49.615	-50.945	-52.144	-52.482	-52.296	-52.333	-52.71	-53.172	-53.744	-54.581	-55.69	-56.97	-58.261	-59.467	-60.771	-62.346	-63.786	-64.43	-64.229	-63.652	-62.914	-61.987	-60.999	-59.98	-58.707	-57.25	-56.025	-55.047	-54.015	-53.168	-53	-53.16	-52.792	-51.907	-51.377	-51.586	-52.121	-52.642	-53.175	-53.713	-54.059	-54.011	-53.589	-53.159	-53.14	-53.452	-53.581	-53.337	-54.009	-54.52	-54.745	-54.214	-53.608	-53.83	-54.738	-55.68	-56.615	-57.857	-59.237	-60.174	-60.42	-60.346	-60.325	-60.061	-58.888	-56.83	-54.76	-53.209	-51.846	-50.512	-49.678	-49.429	-49.169	-48.777	-48.896	-49.79	-51.113	-52.845	-55.237	-57.781	-59.579	-60.721	-62.002	-63.434	-64.253	-64.252	-63.976	-63.636	-62.784	-61.225	-59.544	-58.375	-57.556	-56.409	-54.747	-53.116	-51.967	-51.171	-50.601	-50.489	-50.816	-51.036	-50.854	-50.609	-50.569	-50.637	-50.996	-52.083	-53.691	-55.017	-55.92	-57.097	-58.74	-60.046	-60.415	-60.191	-59.774	-58.866	-57.2	-55.425	-54.545	-54.713	-55.278	-55.833	-56.572	-57.659	-58.893	-60.158	-61.598	-63.098	-64.176	-64.569	-64.433	-63.81	-62.592	-61.1	-59.956	-59.199	-58.232	-56.933	-56.034	-56.058	-56.541	-56.818	-57.005	-57.512	-58.09	-58.144	-57.828	-57.982	-58.899	-59.939	-60.529	-60.739	-60.716	-60.323	-59.634	-59.023	-58.519	-57.753	-56.684	-55.681	-54.813	-53.907	-53.317	-53.734	-55.112	-56.554	-57.485	-58.239	-59.247	-60.246	-60.723	-60.76	-60.89	-61.2	-61.181	-60.627	-60.094	-60.028	-58.918	-57.834	-55.87	-53.405	-51.172	-49.38	-47.887	-46.749	-46.168	-46.237	-46.927	-48.094	-49.575	-51.427	-53.747	-56.163	-58.065	-59.302	-60.165	-60.817	-61.173	-61.148	-60.55	-59.083	-56.802	-54.139	-51.337	-48.52	-46.305	-45.445	-45.817	-46.618	-47.483	-48.576	-49.766	-50.493	-50.468	-49.83	-48.768	-47.412	-45.912	-44.407	-43.056	-42.055	-41.36	-40.566	-39.353	-37.822	-36.281	-34.992	-34.193	-34.029	-34.369	-35.095	-36.3	-37.874	-39.37	-40.696	-42.337	-44.429	-46.366	-47.696	-48.678	-49.607	-50.243	-50.357	-50.112	-49.629	-48.747	-47.323	-45.403	-43.117	-40.757	-38.781	-37.513	-37.024	-37.331	-38.497	-40.501	-43.143	-46.086	-48.879	-51.148	-52.813	-53.813	-53.79	-52.523	-50.465	-48.196	-45.698	-42.774	-39.805	-37.403	-35.645	-34.327	-33.579	-33.619	-34.284	-35.326	-36.752	-38.535	-40.459	-42.435	-44.544	-46.676	-48.485	-49.766	-50.617	-51.138	-51.227	-50.688	-49.437	-47.647	-45.614	-43.464	-41.24	-39.31	-38.202	-37.886	-37.785	-37.579	-37.407	-37.307	-37.099	-36.916	-37.137	-37.753	-38.449	-39.207	-40.209	-41.352	-42.504	-43.917	-45.798	-47.779	-49.28	-50.149	-50.544	-50.468	-49.836	-48.797	-47.73	-46.988	-46.68	-46.738	-47.147	-48.049	-49.408	-50.806	-51.862	-52.611	-53.235	-53.745	-54.282	-55.23	-56.664	-58.156	-59.419	-60.511	-61.262	-61.274	-60.684	-60.14	-59.851	-59.432	-58.75	-58.126	-57.633	-56.972	-56.047	-55.108	-54.339	-53.703	-53.151	-52.689	-52.377	-52.301	-52.461	-52.727	-53.017	-53.35	-53.655	-53.832	-53.982	-54.188	-54.195	-53.872	-53.627	-53.805	-54.175	-54.579	-55.438	-56.925	-58.321	-58.905	-58.789	-58.27	-57.213	-55.582	-53.821	-52.255	-50.767	-49.259	-47.857	-46.611	-45.549	-44.884	-44.809	-45.231	-45.909	-46.701	-47.573	-48.623	-49.981	-51.508	-52.924	-54.26	-55.645	-56.668	-56.827	-56.485	-56.435	-56.706	-56.785	-56.715	-56.852	-56.924	-56.452	-55.632	-54.912	-54.292	-53.727	-53.548	-53.865	-54.322	-54.751	-55.384	-56.188	-56.727	-56.747	-56.352	-55.679	-54.755	-53.491	-51.764	-49.745	-47.933	-46.519	-45.223	-44.175	-44.062	-44.996	-46.175	-47.082	-47.953	-48.799	-49.249	-49.465	-50.03	-50.891	-51.563	-52.031	-52.379	-52.102	-50.838	-49.139	-47.682	-46.393	-45.049	-43.984	-43.646	-43.925	-44.984	-46.709	-49.398	-53.082	-56.959	-60.224	-62.888	-65.091	-66.487	-66.956	-66.955	-66.628	-65.6	-63.926	-62.148	-60.35	-58.299	-56.391	-55.269	-54.697	-53.961	-53.021	-52.324	-51.939	-51.615	-51.313	-51.154	-51.111	-51.004	-50.604	-49.802	-48.902	-48.404	-48.384	-48.576	-48.973	-49.706	-50.483	-50.93	-51.139	-51.21	-50.789	-49.696	-48.319	-46.851	-44.99	-42.859	-41.236	-40.454	-40.044	-39.793	-40.115	-41.17	-42.575	-44.079	-45.835	-47.922	-50.133	-52.227	-54.015	-55.368	-56.221	-56.452	-55.815	-54.224	-51.92	-49.232	-46.523	-44.377	-43.341	-43.45	-44.48	-46.478	-49.409	-52.666	-55.704	-58.677	-61.763	-64.411	-66.018	-66.755	-67.051	-66.892	-66.206	-65.369	-64.762	-64.268	-63.603	-62.703	-61.565	-60.169	-58.661	-57.36	-56.504	-56.157	-56.307	-56.945	-58.093	-59.657	-61.319	-62.724	-63.821	-64.709	-65.194	-64.976	-64.264	-63.562	-62.864	-61.723	-60.045	-58.068	-55.685	-52.589	-48.965	-45.424	-42.332	-39.853	-38.417	-38.464	-39.928	-42.476	-45.982	-50.29	-54.832	-58.913	-62.192	-64.623	-66.103	-66.438	-65.639	-64.045	-62.117	-60.092	-57.958	-55.779	-53.795	-52.054	-50.26	-48.289	-46.518	-45.369	-44.989	-45.592	-47.513	-50.624	-54.215	-57.709	-60.9	-63.412	-64.704	-64.828	-64.409	-63.722	-62.48	-60.571	-58.254	-55.599	-52.384	-48.644	-44.866	-41.591	-39.171	-37.838	-37.76	-39.002	-41.464	-44.786	-48.443	-52.03	-55.289	-57.968	-59.961	-61.475	-62.667	-63.275	-63.047	-62.181	-60.804	-58.588	-55.49	-52.283	-49.666	-47.511	-45.576	-44.178	-43.597	-43.537	-43.735	-44.404	-45.717	-47.469	-49.455	-51.631	-53.82	-55.778	-57.469	-58.939	-60.094	-60.776	-60.911	-60.517	-59.714	-58.662	-57.321	-55.627	-53.966	-52.862	-52.267	-51.855	-51.932	-53.028	-54.854	-56.646	-58.312	-60.216	-62.228	-64.006	-65.735	-67.662	-69.417	-70.513	-70.892	-70.465	-68.93	-66.4	-63.526	-60.786	-58.255	-56.088	-54.678	-54.308	-54.981	-56.435	-58.213	-60.033	-61.923	-63.663	-64.732	-65.183	-65.782	-66.835	-67.784	-68.303	-68.709	-69.02	-68.787	-68.06	-67.353	-66.644	-65.579	-64.35	-63.294	-62.179	-60.848	-59.933	-60.05	-60.983	-62.264	-63.857	-65.786	-67.697	-69.109	-69.704	-70.164	-69.586	-68.771	-67.813	-66.476	-64.657	-62.782	-61.163	-59.446	-57.372	-55.505	-54.449	-54.123	-54.461	-55.78	-57.957	-60.291	-62.479	-64.71	-66.757	-68.151	-69.126	-70.238	-71.274	-71.588	-71.232	-70.742	-70.24	-69.507	-68.512	-67.403	-66.232	-64.967	-63.564	-62.136	-61.189	-61.317	-62.562	-64.495	-66.874	-69.595	-72.182	-74.165	-75.636	-76.775	-77.354	-77.289	-76.975	-76.507	-75.417	-73.628	-71.743	-69.994	-67.905	-65.373	-63.034	-61.334	-60.148	-59.415	-59.356	-60.023	-61.145	-62.423	-63.684	-64.9	-66.201	-67.695	-69.316	-70.951	-72.556	-73.877	-74.479	-74.147	-72.804	-70.219	-66.348	-61.791	-57.296	-53.136	-49.579	-47.427	-47.301	-48.845	-51.364	-54.678	-58.658	-62.617	-65.87	-68.344	-70.222	-71.472	-72.067	-72.207	-72.028	-71.396	-70.158	-68.295	-65.783	-62.62	-59.001	-55.319	-52.103	-49.798	-48.51	-48.116	-48.61	-49.973	-51.773	-53.453	-55.004	-56.783	-58.765	-60.547	-62.112	-63.756	-65.331	-66.349	-66.672	-66.451	-65.581	-63.887	-61.65	-59.376	-57.295	-55.496	-54.311	-54.024	-54.429	-55.104	-55.891	-56.865	-57.996	-59.124	-60.208	-61.446	-63.091	-65.132	-67.284	-69.35	-71.326	-73.032	-73.969	-73.829	-72.814	-71.192	-69.028	-66.562	-64.318	-62.528	-60.975	-59.635	-58.808	-58.489	-58.314	-58.272	-58.741	-59.687	-60.595	-61.244	-61.895	-62.67	-63.322	-63.71	-63.978	-64.218	-64.317	-64.129	-63.592	-62.731	-61.606	-60.204	-58.471	-56.542	-54.698	-53.123	-51.979	-51.552	-51.921	-52.678	-53.438	-54.311	-55.402	-56.358	-57.004	-57.803	-58.983	-59.893	-59.85	-58.916	-57.356	-55.103	-52.243	-49.367	-46.989	-45.166	-43.864	-43.145	-42.94	-43.105	-43.708	-44.859	-46.475	-48.362	-50.362	-52.354	-54.285	-56.091	-57.47	-58.052	-57.909	-57.328	-56.167	-54.214	-52.029	-50.506	-49.71	-49.152	-48.854	-49.112	-49.652	-50	-50.289	-50.866	-51.624	-52.381	-53.302	-54.368	-55.128	-55.386	-55.381	-55.149	-54.373	-52.885	-50.855	-48.522	-46.038	-43.463	-40.803	-38.309	-36.502	-35.558	-35.173	-35.392	-36.8	-39.436	-42.464	-45.337	-48.218	-51.07	-53.496	-55.623	-57.969	-60.416	-62.376	-63.65	-64.14	-63.257	-61.124	-57.914	-54.07	-50.029	-46.747	-44.715	-43.711	-43.702	-44.933	-47.094	-49.551	-52.339	-55.817	-59.58	-62.785	-65.217	-67.113	-68.323	-68.448	-67.409	-65.42	-62.715	-59.488	-55.906	-52.23	-49.038	-46.974	-46.17	-46.355	-47.452	-49.479	-52.019	-54.535	-56.926	-59.125	-60.713	-61.558	-62.144	-62.761	-63.146	-63.291	-63.658	-64.162	-63.925	-62.417	-59.959	-56.906	-53.3	-49.468	-46.136	-43.852	-42.712	-42.557	-43.121	-44.105	-45.3	-46.553	-47.717	-48.852	-50.275	-52.187	-54.49	-57.023	-59.479	-61.177	-61.549	-60.728	-59.131	-56.848	-54.049	-51.44	-49.547	-48.029	-46.421	-45.015	-44.383	-44.628	-45.717	-47.883	-51.17	-55.057	-58.859	-62.177	-64.788	-66.509	-67.343	-67.471	-67.002	-65.94	-64.337	-62.359	-60.271	-58.298	-56.44	-54.581	-52.825	-51.344	-49.977	-48.466	-47.07	-46.375	-46.514	-47.196	-48.402	-50.388	-52.959	-55.571	-58.042	-60.456	-62.614	-64.147	-64.982	-65.212	-64.631	-63.015	-60.617	-57.914	-55.159	-52.515	-50.38	-49.179	-48.952	-49.36	-49.998	-50.676	-51.369	-52.003	-52.446	-52.835	-53.61	-54.989	-56.723	-58.492	-60.212	-61.682	-62.422	-62.228	-61.344	-59.911	-57.807	-55.165	-52.478	-49.969	-47.538	-45.455	-44.347	-44.371	-45.064	-46.116	-47.602	-49.464	-51.424	-53.391	-55.612	-58.214	-60.938	-63.299	-64.814	-65.167	-64.302	-62.356	-59.64	-56.674	-54	-51.857	-50.304	-49.47	-49.342	-49.543	-49.824	-50.465	-51.704	-53.229	-54.818	-56.816	-59.387	-61.884	-63.644	-64.696	-65.2	-64.901	-63.655	-61.827	-59.792	-57.592	-55.3	-53.164	-51.302	-49.723	-48.57	-47.999	-47.981	-48.413	-49.253	-50.493	-52.159	-54.18	-56.163	-57.62	-58.49	-58.978	-58.929	-58.121	-57.054	-56.48	-56.293	-55.83	-55.001	-54.109	-53.018	-51.482	-49.883	-48.773	-48.172	-47.971	-48.363	-49.356	-50.565	-51.833	-53.393	-55.213	-56.841	-57.928	-58.441	-58.423	-57.887	-56.806	-55.151	-53.143	-51.271	-49.671	-48.031	-46.439	-45.58	-45.662	-46.102	-46.597	-47.485	-48.807	-50.134	-51.463	-53.161	-55.069	-56.7	-58.063	-58.941	-59.334	-59.739	-60.198	-60.181	-59.523	-58.565	-57.274	-55.455	-53.637	-52.624	-52.389	-52.354	-52.42	-52.842	-53.46	-53.857	-53.981	-54.087	-54.392	-54.977	-55.759	-56.584	-57.504	-58.62	-59.618	-60.002	-59.765	-59.28	-58.649	-57.886	-57.314	-57.086	-56.787	-56.109	-55.333	-54.644	-53.822	-53.065	-53.115	-54.153	-55.526	-56.803	-58.212	-59.849	-61.337	-62.426	-63.203	-63.665	-63.577	-62.791	-61.359	-59.53	-57.674	-56.039	-54.593	-53.271	-52.162	-51.342	-50.866	-51	-51.977	-53.533	-55.174	-56.704	-57.964	-58.417	-57.791	-56.645	-55.633	-54.674	-53.482	-52.314	-51.489	-50.767	-49.822	-48.785	-47.86	-46.873	-45.579	-43.991	-42.222	-40.39	-38.786	-37.843	-37.858	-38.859	-40.675	-43.011	-45.516	-47.778	-49.311	-49.794	-49.423	-48.698	-47.86	-46.924	-46.199	-46.085	-46.397	-46.544	-46.412	-46.366	-46.564	-46.934	-47.702	-49.204	-51.266	-53.375	-55.286	-56.941	-58.091	-58.547	-58.554	-58.486	-58.384	-58.106	-57.71	-57.357	-56.983	-56.322	-55.209	-53.779	-52.336	-51.047	-49.914	-49.074	-48.838	-49.264	-49.997	-50.741	-51.561	-52.469	-53.199	-53.634	-53.99	-54.296	-54.296	-54.009	-53.815	-53.783	-53.607	-53.272	-53.126	-53.18	-53.049	-52.698	-52.57	-52.93	-53.628	-54.51	-55.559	-56.648	-57.474	-57.771	-57.488	-56.793	-55.934	-55.053	-54.172	-53.369	-52.746	-52.256	-51.854	-51.701	-51.858	-51.975	-51.749	-51.366	-51.019	-50.501	-49.823	-49.613	-50.277	-51.347	-52.199	-52.783	-53.165	-53.068	-52.39	-51.542	-50.89	-50.393	-49.926	-49.454	-48.843	-47.949	-46.875	-45.838	-44.897	-44.014	-43.166	-42.346	-41.639	-41.158	-40.824	-40.532	-40.55	-41.227	-42.32	-43.307	-44.263	-45.558	-46.888	-47.599	-47.705	-47.644	-47.357	-46.543	-45.387	-44.225	-42.991	-41.668	-40.683	-40.364	-40.614	-41.375	-42.781	-44.606	-46.2	-47.125	-47.392	-47.189	-46.705	-46.02	-45.085	-44.02	-43.147	-42.466	-41.598	-40.595	-40.106	-40.322	-40.649	-40.769	-41.01	-41.461	-41.8	-42.146	-42.959	-44.113	-45.126	-45.988	-46.829	-47.292	-47.128	-46.854	-47.013	-47.401	-47.63	-47.939	-48.448	-48.962	-49.057	-49.007	-49.105	-49.073	-48.755	-48.514	-48.442	-48.156	-47.674	-47.451	-47.478	-47.416	-47.505	-48.207	-49.204	-49.775	-49.877	-49.974	-50.203	-50.41	-50.671	-51.195	-52.018	-52.976	-53.745	-54.017	-53.82	-53.374	-52.59	-51.229	-49.502	-47.875	-46.455	-45.203	-44.403	-44.242	-44.381	-44.571	-45.077	-45.932	-46.662	-47.158	-47.915	-49.022	-49.89	-50.245	-50.47	-50.766	-50.842	-50.568	-50.247	-50.161	-50.357	-50.824	-51.531	-52.4	-53.338	-54.161	-54.543	-54.314	-53.587	-52.485	-51.07	-49.551	-48.129	-46.649	-44.927	-43.276	-42.107	-41.358	-40.97	-41.395	-42.91	-44.927	-46.702	-48.169	-49.51	-50.516	-50.972	-51.139	-51.307	-51.367	-51.13	-50.643	-50.025	-49.333	-48.694	-48.285	-48.14	-48.125	-48.076	-47.901	-47.613	-47.22	-46.601	-45.646	-44.559	-43.686	-43.037	-42.434	-42.079	-42.346	-43.06	-43.637	-43.892	-44.06	-44.162	-44.014	-43.817	-43.998	-44.572	-45.239	-45.904	-46.57	-46.981	-46.882	-46.44	-45.974	-45.509	-44.917	-44.296	-43.877	-43.709	-43.653	-43.611	-43.654	-43.866	-44.074	-43.905	-43.193	-42.131	-40.869	-39.34	-37.629	-36.164	-35.223	-34.658	-34.334	-34.35	-34.551	-34.479	-34.009	-33.46	-32.969	-32.396	-31.947	-32.139	-33.043	-34.181	-35.254	-36.365	-37.466	-38.216	-38.433	-38.252	-37.838	-37.254	-36.596	-36.07	-35.957	-36.455	-37.53	-38.964	-40.572	-42.216	-43.674	-44.786	-45.677	-46.393	-46.601	-46.011	-44.785	-43.081	-40.702	-37.745	-35.018	-33.212	-32.194	-31.62	-31.58	-32.108	-32.767	-33.225	-33.673	-34.36	-35.259	-36.303	-37.493	-38.637	-39.419	-39.71	-39.546	-38.933	-37.916	-36.672	-35.407	-34.337	-33.587	-32.974	-32.247	-31.572	-31.298	-31.307	-31.27	-31.428	-32.195	-33.239	-33.86	-34.057	-34.341	-34.762	-35.108	-35.526	-36.129	-36.523	-36.307	-35.578	-34.528	-33.153	-31.709	-30.778	-30.617	-30.985	-31.693	-32.796	-34.324	-36.156	-38.001	-39.47	-40.428	-41.067	-41.409	-41.194	-40.621	-40.438	-40.877	-41.322	-41.351	-41.178	-40.79	-39.819	-38.442	-37.292	-36.525	-35.97	-35.85	-36.396	-37.209	-37.881	-38.693	-40.259	-41.594	-42.471	-43.138	-43.369	-43.117	-42.861	-42.801	-42.647	-42.446	-42.618	-43.073	-43.368	-43.627	-44.235	-44.875	-44.91	-44.395	-43.888	-43.602	-43.435	-43.462	-43.878	-44.734	-45.891	-47.076	-48.024	-48.763	-49.443	-49.848	-49.581	-48.689	-47.54	-46.245	-44.841	-43.714	-43.099	-42.643	-42.027	-41.396	-40.727	-39.611	-38.111	-36.972	-36.553	-36.473	-36.55	-37.147	-38.345	-39.69	-40.854	-41.905	-42.885	-43.641	-44.044	-44.065	-43.763	-43.295	-42.772	-42.177	-41.56	-41.128	-40.987	-41.071	-41.392	-41.913	-42.229	-41.932	-41.141	-40.145	-38.88	-37.371	-36.206	-35.839	-35.874	-35.706	-35.324	-34.911	-34.259	-33.192	-32.047	-31.256	-30.872	-30.793	-31.047	-31.612	-32.328	-33.107	-33.994	-35.013	-36.133	-37.352	-38.726	-40.33	-42.158	-43.985	-45.548	-46.882	-48.16	-49.237	-49.808	-49.984	-50.126	-50.168	-49.72	-48.826	-47.93	-47.139	-46.247	-45.336	-44.663	-44.131	-43.438	-42.605	-41.844	-41.142	-40.455	-40.066	-40.295	-41.046	-41.993	-42.994	-44.017	-44.873	-45.21	-44.799	-43.723	-42.209	-40.361	-38.168	-35.822	-33.773	-32.304	-31.308	-30.703	-30.708	-31.439	-32.706	-34.431	-36.772	-39.6	-42.393	-44.845	-47.003	-48.74	-49.733	-50.094	-50.342	-50.597	-50.465	-49.785	-48.809	-47.686	-46.323	-44.805	-43.489	-42.657	-42.339	-42.42	-42.806	-43.439	-44.273	-45.2	-46.091	-46.963	-47.939	-49.017	-50.157	-51.456	-52.865	-53.98	-54.534	-54.789	-55.026	-55.078	-54.877	-54.884	-55.389	-55.974	-56.219	-56.351	-56.661	-56.917	-56.85	-56.529	-55.991	-55.054	-53.74	-52.366	-51.205	-50.374	-49.942	-49.8	-49.539	-48.693	-47.02	-44.58	-41.731	-38.951	-36.48	-34.389	-32.991	-32.605	-32.97	-33.6	-34.608	-36.347	-38.469	-40.228	-41.498	-42.588	-43.415	-43.752	-43.865	-44.084	-44.223	-43.991	-43.5	-42.837	-41.83	-40.584	-39.564	-38.975	-38.6	-38.29	-38.148	-38.294	-38.719	-39.274	-39.734	-40.091	-40.612	-41.313	-41.833	-42.196	-42.939	-44.12	-45.041	-45.297	-45.208	-44.917	-44.218	-43.352	-42.882	-42.826	-42.838	-43.002	-43.507	-43.994	-44.128	-44.285	-44.865	-45.61	-46.172	-46.708	-47.508	-48.552	-49.694	-50.571	-51.305	-51.677	-51.966	-52.365	-52.408	-51.719	-50.694	-49.852	-49.206	-48.855	-49.244	-50.331	-51.423	-52.125	-52.54	-52.524	-51.875	-51.13	-51.057	-51.632	-52.228	-52.6	-52.876	-52.844	-52.163	-50.92	-49.578	-48.586	-48.186	-48.323	-48.728	-49.231	-49.709	-49.753	-48.962	-47.622	-46.356	-45.453	-44.977	-45.15	-46.013	-47.13	-48.213	-49.647	-51.678	-53.92	-56.216	-58.81	-61.445	-63.225	-63.716	-63.315	-62.436	-61.07	-59.319	-57.613	-56.285	-55.398	-54.964	-55.043	-55.543	-56.282	-56.923	-57.021	-56.341	-55.038	-53.379	-51.655	-50.304	-49.63	-49.468	-49.487	-49.7	-50.147	-50.445	-50.305	-50.095	-50.163	-50.171	-49.689	-48.938	-48.286	-47.606	-46.64	-45.505	-44.362	-43.072	-41.48	-39.728	-38.028	-36.496	-35.328	-34.777	-34.949	-35.776	-37.107	-38.764	-40.57	-42.277	-43.489	-43.891	-43.574	-42.884	-41.947	-40.756	-39.677	-39.217	-39.298	-39.406	-39.379	-39.475	-39.712	-39.899	-40.193	-40.897	-41.893	-42.774	-43.395	-43.799	-43.877	-43.569	-43.218	-43.252	-43.642	-44.097	-44.456	-44.69	-44.66	-44.145	-43.128	-41.895	-40.797	-39.95	-39.229	-38.614	-38.304	-38.359	-38.552	-38.753	-39.145	-39.823	-40.556	-41.203	-41.916	-42.659	-43.094	-43.156	-43.122	-43.025	-42.57	-41.774	-40.972	-40.115	-38.75	-36.744	-34.483	-32.304	-30.257	-28.496	-27.354	-26.991	-27.265	-27.914	-28.715	-29.587	-30.52	-31.452	-32.261	-32.918	-33.419	-33.643	-33.497	-33.142	-32.699	-31.948	-30.717	-29.27	-27.833	-26.227	-24.52	-23.434	-23.556	-24.675	-26.413	-28.795	-31.758	-34.726	-37.194	-39.191	-40.816	-41.955	-42.559	-42.742	-42.539	-41.922	-41.026	-40.042	-38.984	-37.775	-36.373	-34.777	-33.061	-31.333	-29.55	-27.664	-26.037	-25.147	-24.896	-24.897	-25.269	-26.332	-27.727	-28.776	-29.481	-30.312	-31.294	-32.169	-33.028	-33.93	-34.399	-33.977	-32.744	-30.943	-28.691	-26.39	-24.733	-24.034	-24.04	-24.486	-25.347	-26.654	-28.341	-30.191	-31.866	-33.216	-34.375	-35.285	-35.63	-35.582	-35.874	-36.693	-37.338	-37.289	-36.653	-35.428	-33.422	-31.062	-29.185	-28.061	-27.513	-27.667	-28.644	-30.008	-31.348	-32.957	-35.165	-37.593	-39.649	-41.172	-42.213	-42.663	-42.363	-41.495	-39.967	-38.128	-36.038	-34.196	-32.934	-31.882	-30.65	-29.564	-29.042	-28.97	-29.287	-30.314	-32.012	-33.777	-35.254	-36.507	-37.297	-37.242	-36.667	-36.219	-35.826	-35.023	-33.926	-33.009	-32.321	-31.658	-31.126	-31.019	-31.444	-32.33	-33.494	-34.711	-35.976	-37.433	-38.904	-39.949	-40.496	-40.794	-40.781	-40.213	-39.198	-37.898	-36.099	-33.731	-31.286	-29.194	-27.434	-26.229	-26.192	-27.326	-28.809	-30.11	-31.363	-32.555	-33.312	-33.581	-33.721	-33.941	-34.191	-34.454	-34.732	-34.93	-35.008	-34.936	-34.498	-33.566	-32.39	-31.321	-30.489	-30.023	-30.053	-30.351	-30.513	-30.507	-30.511	-30.44	-30.282	-30.587	-31.794	-33.531	-35.23	-36.892	-38.592	-39.909	-40.518	-40.682	-40.741	-40.651	-40.372	-40.087	-39.823	-39.463	-39.069	-38.792	-38.619	-38.537	-38.72	-39.286	-40.17	-41.333	-42.721	-44.139	-45.439	-46.622	-47.508	-47.749	-47.361	-46.679	-45.707	-44.18	-42.348	-40.835	-39.857	-39.335	-39.514	-40.697	-42.574	-44.518	-46.242	-47.583	-48.201	-48.034	-47.537	-47.11	-46.786	-46.628	-46.849	-47.415	-48.065	-48.666	-49.203	-49.563	-49.644	-49.422	-48.809	-47.804	-46.72	-45.845	-45.086	-44.396	-44.053	-44.146	-44.342	-44.495	-44.822	-45.235	-45.261	-44.778	-44.052	-43.105	-41.885	-40.823	-40.45	-40.648	-40.978	-41.327	-41.599	-41.4	-40.547	-39.428	-38.486	-37.881	-37.715	-38.06	-38.69	-39.279	-39.677	-39.735	-39.283	-38.471	-37.671	-37.011	-36.531	-36.547	-37.233	-38.173	-38.926	-39.491	-39.772	-39.393	-38.436	-37.571	-37.086	-36.723	-36.493	-36.68	-37.122	-37.489	-38.042	-39.291	-41.216	-43.522	-46.161	-48.971	-51.431	-53.206	-54.405	-55.142	-55.447	-55.487	-55.339	-54.789	-53.717	-52.221	-50.201	-47.49	-44.449	-41.665	-39.29	-37.399	-36.503	-36.874	-37.936	-39.054	-40.146	-40.998	-41.038	-40.311	-39.563	-39.103	-38.639	-38.188	-37.993	-37.752	-36.988	-35.851	-34.789	-33.895	-33.207	-32.967	-33.243	-33.898	-34.98	-36.522	-38.194	-39.705	-41.105	-42.245	-42.758	-42.81	-42.932	-43.129	-43.081	-42.927	-42.815	-42.234	-40.834	-39.168	-37.738	-36.256	-34.619	-33.419	-32.905	-32.659	-32.677	-33.558	-35.426	-37.828	-40.523	-43.371	-45.897	-47.685	-48.763	-49.143	-48.867	-47.709	-46.272	-44.783	-43.162	-41.284	-39.282	-37.427	-35.805	-34.327	-33.026	-32.212	-32.246	-33.236	-34.998	-37.193	-39.431	-41.404	-43.003	-44.256	-45.207	-45.958	-46.714	-47.548	-48.13	-48.042	-47.341	-46.499	-45.804	-45.146	-44.43	-43.781	-43.346	-43.179	-43.362	-44.082	-45.536	-47.7	-50.128	-52.063	-52.967	-52.882	-52.224	-51.644	-50.429	-48.824	-47.623	-46.934	-46.315	-45.764	-45.518	-45.488	-45.717	-46.476	-47.478	-47.979	-47.883	-47.659	-47.313	-46.699	-46.398	-47.123	-48.764	-50.795	-52.904	-54.679	-55.627	-55.782	-55.397	-54.257	-52.242	-50.016	-48.178	-46.493	-44.756	-43.487	-43.058	-43.139	-43.455	-44.13	-45.103	-46.184	-47.492	-49.051	-50.415	-51.375	-52.338	-53.475	-54.335	-54.676	-54.738	-54.521	-53.671	-52.094	-50.017	-47.674	-45.455	-43.809	-42.669	-41.635	-40.786	-40.493	-40.58	-40.596	-40.686	-41.271	-42.19	-42.992	-43.578	-43.988	-44.093	-43.942	-43.74	-43.368	-42.629	-41.847	-41.492	-41.465	-41.375	-41.168	-40.884	-40.198	-38.728	-36.485	-33.828	-31.328	-29.607	-28.897	-28.951	-29.63	-31.049	-33.013	-34.95	-36.636	-38.282	-39.856	-40.945	-41.3	-40.962	-40.014	-38.654	-37.284	-36.094	-34.961	-33.931	-33.318	-33.144	-33.023	-32.785	-32.697	-32.972	-33.484	-34.076	-34.871	-36.204	-38.312	-41.068	-44.062	-46.971	-49.717	-52.128	-53.768	-54.384	-54.156	-53.357	-52.063	-50.323	-48.313	-46.217	-44.218	-42.564	-41.365	-40.482	-39.863	-39.79	-40.51	-41.823	-43.343	-44.979	-46.81	-48.633	-50.001	-50.744	-51.194	-51.73	-52.277	-52.469	-52.114	-51.288	-50.067	-48.487	-46.782	-45.402	-44.762	-45.049	-46.246	-48.155	-50.52	-53.247	-56.397	-59.883	-63.31	-66.286	-68.719	-70.65	-71.917	-72.203	-71.459	-70.05	-68.277	-66.015	-63.103	-59.915	-57.113	-54.946	-53.258	-52.086	-51.723	-52.219	-53.343	-54.966	-57.036	-59.359	-61.735	-64.089	-66.224	-67.744	-68.503	-68.727	-68.551	-67.773	-66.276	-64.391	-62.614	-61.18	-59.985	-58.835	-57.761	-56.905	-56.118	-55.06	-53.849	-53.137	-53.254	-53.832	-54.456	-55.087	-55.635	-55.793	-55.559	-55.229	-54.854	-54.301	-53.675	-53.056	-52.113	-50.669	-49.251	-48.482	-48.353	-48.781	-49.249	-50.416	-51.613	-52.219	-52.412	-52.604	-52.775	-52.888	-53.197	-53.628	-53.634	-53.009	-52.07	-50.943	-49.612	-48.547	-48.279	-48.499	-48.441	-47.96	-47.501	-47.279	-47.253	-47.548	-48.414	-49.89	-51.676	-53.255	-54.25	-54.761	-55.072	-55.078	-54.543	-53.715	-53.073	-52.649	-52.241	-51.937	-51.811	-51.526	-50.83	-49.92	-48.905	-47.571	-46.072	-44.991	-44.533	-44.335	-44.279	-44.71	-45.695	-46.701	-47.146	-46.85	-45.894	-44.4	-42.559	-40.766	-39.648	-39.722	-40.894	-42.593	-44.419	-46.321	-48.202	-49.882	-51.465	-53.131	-54.662	-55.655	-56.009	-55.708	-54.524	-52.437	-49.958	-47.525	-45.037	-42.39	-40.012	-38.424	-37.669	-37.535	-38.017	-39.27	-41.232	-43.543	-45.83	-47.952	-49.879	-51.339	-51.878	-51.376	-50.175	-48.649	-47.01	-45.552	-44.607	-44.183	-44.063	-44.241	-44.862	-45.832	-47.014	-48.578	-50.661	-52.888	-54.676	-55.87	-56.689	-57.175	-57.123	-56.511	-55.66	-54.891	-54.215	-53.552	-53.078	-53.082	-53.476	-53.766	-53.573	-52.894	-51.797	-50.311	-48.664	-47.241	-46.197	-45.455	-45.069	-45.235	-45.95	-47.098	-48.75	-50.972	-53.364	-55.245	-56.252	-56.526	-56.311	-55.66	-54.652	-53.625	-52.954	-52.614	-52.258	-51.791	-51.49	-51.495	-51.547	-51.463	-51.436	-51.619	-51.895	-52.223	-52.724	-53.303	-53.618	-53.532	-53.136	-52.423	-51.345	-50.207	-49.493	-49.305	-49.362	-49.466	-49.689	-50.125	-50.634	-50.957	-51.048	-51.122	-51.263	-51.212	-50.85	-50.548	-50.655	-50.919	-50.89	-50.488	-49.752	-48.495	-46.718	-44.851	-43.246	-41.893	-40.831	-40.283	-40.179	-40.175	-40.254	-40.748	-41.73	-42.917	-44.191	-45.778	-47.928	-50.612	-53.49	-56.191	-58.547	-60.432	-61.494	-61.448	-60.65	-59.791	-59.036	-58.013	-56.584	-54.848	-52.644	-49.886	-47.076	-44.884	-43.501	-42.966	-43.503	-44.991	-46.742	-48.289	-49.775	-51.274	-52.393	-52.884	-52.993	-53.072	-53.237	-53.429	-53.55	-53.59	-53.607	-53.391	-52.472	-50.768	-48.77	-46.8	-44.64	-42.269	-40.153	-38.544	-37.316	-36.624	-36.79	-37.582	-38.492	-39.522	-40.846	-42.152	-43.145	-44.23	-45.817	-47.515	-48.698	-49.3	-49.548	-49.473	-49.017	-48.255	-47.38	-46.623	-45.87	-45.427	-45.534	-46.218	-47.13	-48.07	-49.326	-51	-52.545	-53.542	-54.339	-55.306	-56.212	-56.864	-57.494	-58.061	-58.08	-57.404	-56.322	-54.924	-53.193	-51.571	-50.579	-50.027	-49.343	-48.382	-47.317	-46.123	-44.645	-42.933	-41.262	-39.947	-39.144	-38.757	-38.737	-39.388	-40.97	-43.07	-44.959	-46.356	-47.293	-47.549	-47.005	-46.102	-45.332	-44.664	-43.966	-43.368	-42.814	-41.971	-40.891	-40.093	-39.775	-39.633	-39.558	-39.826	-40.494	-41.2	-41.613	-41.72	-41.697	-41.681	-41.709	-41.883	-42.556	-44.054	-46.146	-48.155	-49.644	-50.576	-50.834	-50.272	-49.155	-47.932	-46.722	-45.492	-44.5	-44.027	-43.995	-44.345	-45.315	-46.9	-48.485	-49.471	-49.836	-49.791	-49.324	-48.359	-47.08	-45.827	-44.753	-43.761	-42.767	-42.027	-41.935	-42.552	-43.557	-44.696	-45.984	-47.36	-48.606	-49.719	-50.877	-52.01	-52.844	-53.327	-53.547	-53.422	-52.909	-52.343	-52.113	-52.121	-52.007	-51.726	-51.467	-51.196	-50.66	-49.811	-48.948	-48.377	-48.096	-47.945	-47.983	-48.413	-49.12	-49.666	-49.784	-49.611	-49.348	-49.079	-49.001	-49.384	-50.19	-51.117	-52.013	-52.905	-53.682	-54.213	-54.633	-55.145	-55.594	-55.585	-55.042	-54.344	-53.887	-53.773	-53.98	-54.606	-55.699	-56.936	-57.769	-58.016	-58.005	-58.004	-57.91	-57.652	-57.422	-57.317	-57.12	-56.672	-56.023	-55.083	-53.631	-51.731	-49.743	-47.916	-46.414	-45.615	-45.92	-47.257	-49.124	-51.095	-53.042	-54.876	-56.345	-57.124	-57.129	-56.569	-55.566	-53.966	-51.787	-49.593	-47.976	-46.987	-46.485	-46.611	-47.478	-48.795	-50.248	-51.849	-53.551	-55.052	-56.246	-57.32	-58.223	-58.64	-58.537	-58.154	-57.507	-56.348	-54.667	-52.892	-51.482	-50.59	-50.05	-49.624	-49.258	-48.964	-48.544	-47.839	-47.264	-47.48	-48.54	-49.972	-51.523	-53.172	-54.652	-55.66	-56.351	-56.949	-57.24	-56.966	-56.283	-55.293	-53.761	-51.779	-49.982	-48.764	-47.911	-47.186	-46.722	-46.72	-47.184	-47.993	-49.041	-50.348	-51.991	-53.774	-55.199	-56.055	-56.642	-57.066	-56.944	-56.133	-55.023	-53.871	-52.613	-51.458	-50.767	-50.365	-49.838	-49.27	-48.907	-48.515	-47.902	-47.555	-47.975	-48.897	-49.804	-50.664	-51.666	-52.731	-53.638	-54.267	-54.584	-54.682	-54.629	-54.247	-53.444	-52.65	-52.308	-52.211	-51.688	-51.256	-50.957	-50.604	-50.487	-50.887	-51.697	-52.614	-53.344	-53.687	-53.622	-53.144	-52.127	-50.725	-49.577	-49.048	-48.668	-47.899	-46.856	-45.709	-44.254	-42.541	-41.148	-40.431	-40.244	-40.557	-41.528	-42.907	-44.246	-45.561	-47.071	-48.484	-49.308	-49.546	-49.519	-49.307	-48.784	-47.914	-46.798	-45.559	-44.182	-42.47	-40.348	-38.192	-36.499	-35.278	-34.348	-33.979	-34.6	-36.124	-38.216	-40.812	-43.795	-46.627	-48.892	-50.707	-52.215	-53.323	-54.209	-55.316	-56.6	-57.423	-57.36	-56.487	-54.874	-52.405	-49.143	-45.498	-42.016	-39.083	-36.849	-35.381	-34.869	-35.463	-36.84	-38.354	-39.706	-41.023	-42.322	-43.48	-44.607	-45.852	-46.97	-47.587	-47.68	-47.35	-46.504	-45.192	-43.869	-42.831	-41.823	-40.581	-39.325	-38.383	-37.748	-37.255	-36.933	-36.984	-37.487	-38.287	-39.234	-40.431	-42.047	-43.89	-45.434	-46.341	-46.658	-46.465	-45.741	-44.665	-43.545	-42.41	-41.11	-39.714	-38.414	-37.221	-36.111	-35.33	-35.105	-35.201	-35.235	-35.259	-35.657	-36.574	-37.793	-39.051	-40.218	-41.057	-41.119	-40.075	-38.164	-36.028	-34.148	-32.614	-31.456	-30.778	-30.494	-30.287	-29.982	-29.664	-29.353	-28.977	-28.668	-28.697	-29.118	-29.838	-30.935	-32.513	-34.295	-35.738	-36.576	-36.918	-36.879	-36.364	-35.31	-33.951	-32.655	-31.513	-30.363	-29.274	-28.64	-28.652	-29.077	-29.711	-30.652	-31.941	-33.343	-34.709	-36.102	-37.459	-38.563	-39.429	-40.265	-41.064	-41.653	-42.025	-42.264	-42.168	-41.336	-39.672	-37.558	-35.53	-33.927	-32.881	-32.544	-33.064	-34.25	-35.472	-36.224	-36.574	-36.746	-36.624	-36.069	-35.366	-34.87	-34.588	-34.49	-34.775	-35.475	-36.236	-36.784	-37.115	-37.088	-36.449	-35.389	-34.483	-34.034	-33.924	-34.05	-34.492	-35.304	-36.351	-37.418	-38.423	-39.556	-41.003	-42.535	-43.736	-44.58	-45.285	-45.664	-45.27	-44.11	-42.555	-40.754	-38.792	-37.124	-36.177	-35.877	-36.036	-36.736	-37.87	-38.939	-39.713	-40.53	-41.597	-42.63	-43.375	-43.951	-44.545	-45.126	-45.528	-45.611	-45.361	-44.846	-43.895	-42.113	-39.488	-36.586	-33.862	-31.284	-28.948	-27.332	-26.67	-26.797	-27.795	-29.919	-32.905	-36.181	-39.546	-42.853	-45.47	-46.883	-47.415	-47.611	-47.459	-46.779	-45.82	-44.933	-44.099	-43.109	-41.863	-40.408	-38.781	-37.247	-35.931	-35.064	-34.936	-35.608	-36.784	-38.272	-40.289	-42.847	-45.315	-47.15	-48.525	-49.638	-50.153	-49.811	-48.801	-47.164	-44.659	-41.455	-38.176	-35.202	-32.669	-30.951	-30.354	-30.491	-30.67	-30.72	-30.914	-31.357	-31.997	-32.854	-34	-35.443	-37.008	-38.299	-39.046	-39.432	-39.739	-39.779	-39.199	-38.142	-37.01	-35.836	-34.526	-33.331	-32.46	-31.662	-30.723	-29.827	-29.077	-28.328	-27.758	-27.85	-28.675	-29.758	-30.77	-31.783	-32.757	-33.371	-33.435	-33.111	-32.702	-32.372	-32.05	-31.615	-31.151	-30.854	-30.606	-30.069	-29.252	-28.496	-27.919	-27.411	-27.075	-27.121	-27.468	-27.934	-28.643	-29.735	-30.983	-32.172	-33.413	-34.709	-35.617	-35.803	-35.488	-35.071	-34.639	-34.13	-33.635	-33.347	-33.278	-33.229	-33.067	-32.988	-33.338	-34.169	-35.174	-36.095	-36.909	-37.506	-37.642	-37.334	-36.847	-36.289	-35.602	-34.911	-34.395	-33.996	-33.624	-33.509	-33.914	-34.65	-35.284	-35.664	-35.843	-35.671	-34.85	-33.331	-31.467	-29.685	-28.174	-26.992	-26.378	-26.641	-27.705	-29.114	-30.509	-31.867	-33.207	-34.441	-35.606	-36.848	-38.085	-39.019	-39.515	-39.634	-39.379	-38.784	-38.159	-37.864	-37.867	-37.814	-37.555	-37.282	-37.169	-37.15	-37.128	-37.213	-37.56	-38.042	-38.342	-38.459	-38.788	-39.572	-40.637	-41.762	-42.929	-44.057	-44.861	-45.198	-45.188	-44.862	-44.085	-42.912	-41.61	-40.303	-39.028	-38.051	-37.681	-37.822	-37.987	-37.772	-37.104	-36.06	-34.65	-32.88	-30.997	-29.424	-28.373	-27.633	-26.991	-26.621	-26.686	-26.912	-26.959	-26.897	-26.94	-27.058	-27.264	-27.824	-28.807	-29.897	-30.832	-31.595	-32.035	-31.901	-31.312	-30.722	-30.353	-30.056	-29.755	-29.61	-29.775	-30.189	-30.638	-30.972	-31.276	-31.676	-32.024	-32.089	-32.077	-32.404	-32.992	-33.424	-33.573	-33.58	-33.371	-32.822	-32.215	-31.894	-31.765	-31.644	-31.653	-31.765	-31.578	-30.965	-30.342	-30.027	-29.878	-29.733	-29.73	-29.993	-30.415	-30.79	-31.014	-31.204	-31.595	-32.209	-32.763	-33.203	-33.878	-34.894	-35.851	-36.497	-36.986	-37.275	-37.034	-36.256	-35.235	-33.959	-32.285	-30.536	-29.115	-27.857	-26.529	-25.483	-25.099	-25.139	-25.192	-25.283	-25.598	-26.008	-26.222	-26.072	-25.571	-24.944	-24.451	-24.134	-24.015	-24.458	-25.717	-27.004	-28.428	-29.391	-29.945	-30.303	-30.492	-30.509	-30.407	-30.29	-30.293	-30.424	-30.441	-30.26	-30.249	-30.572	-30.754	-30.402	-29.809	-29.363	-29.032	-28.866	-29.226	-30.127	-31.052	-31.636	-31.856	-31.537	-30.504	-29.145	-28.058	-27.333	-26.742	-26.361	-26.445	-26.923	-27.522	-28.099	-28.725	-29.581	-30.753	-32.112	-33.496	-34.993	-36.641	-37.967	-38.408	-37.983	-37.069	-35.772	-34.106	-32.384	-30.842	-29.283	-27.584	-26.052	-24.949	-24.226	-24.003	-24.546	-25.655	-26.652	-27.129	-27.249	-27.237	-27.12	-26.955	-26.968	-27.344	-28.025	-28.746	-29.286	-29.757	-30.425	-31.24	-31.874	-32.228	-32.454	-32.513	-32.241	-31.778	-31.427	-31.225	-31.078	-31.096	-31.354	-31.573	-31.54	-31.469	-31.551	-31.654	-31.737	-32.179	-33.36	-35.171	-37.203	-39.181	-41.014	-42.601	-43.76	-44.429	-44.815	-45.211	-45.593	-45.629	-45.207	-44.59	-44.063	-43.755	-43.843	-44.483	-45.487	-46.471	-47.305	-48.128	-49.017	-50.059	-51.559	-53.685	-56.053	-58.033	-59.344	-60.076	-60.29	-59.926	-59.083	-58.098	-57.232	-56.411	-55.458	-54.436	-53.595	-52.947	-52.18	-51.082	-49.699	-48.046	-46.034	-43.756	-41.521	-39.532	-37.845	-36.612	-36.028	-36.027	-36.348	-36.913	-37.75	-38.631	-39.215	-39.473	-39.733	-40.26	-41	-41.773	-42.554	-43.383	-44.053	-44.211	-43.81	-43.184	-42.562	-41.817	-40.872	-39.964	-39.279	-38.765	-38.434	-38.453	-38.797	-39.219	-39.631	-40.102	-40.593	-41.02	-41.557	-42.48	-43.711	-44.867	-45.676	-46.159	-46.416	-46.414	-46.091	-45.587	-45.241	-45.202	-45.26	-45.258	-45.415	-45.942	-46.584	-46.968	-47.126	-47.209	-47.107	-46.75	-46.328	-45.904	-45.246	-44.259	-43.116	-41.879	-40.456	-39.033	-38.028	-37.525	-37.244	-37.028	-37.019	-37.395	-38.129	-38.984	-39.718	-40.269	-40.619	-40.526	-39.817	-38.843	-38.213	-38.053	-38.024	-37.972	-37.957	-37.792	-37.264	-36.609	-36.165	-35.878	-35.655	-35.672	-35.937	-36.085	-35.983	-35.979	-36.271	-36.559	-36.569	-36.373	-36.093	-35.683	-35.031	-34.095	-33.014	-32.07	-31.355	-30.695	-30.144	-30.113	-30.718	-31.518	-32.178	-32.795	-33.363	-33.685	-33.919	-34.455	-35.238	-35.94	-36.578	-37.23	-37.511	-37.097	-36.378	-35.888	-35.574	-35.194	-34.898	-34.948	-35.298	-35.722	-36.055	-36.242	-36.376	-36.117	-35.894	-35.492	-34.938	-34.361	-33.813	-33.134	-32.339	-31.839	-31.805	-31.73	-31.134	-30.15	-28.986	-27.49	-25.687	-24.031	-22.766	-21.701	-20.823	-20.358	-20.239	-20.238	-20.495	-21.248	-22.239	-23.011	-23.517	-24.009	-24.504	-24.796	-24.753	-24.385	-23.787	-23.066	-22.263	-21.567	-21.505	-22.504	-24.339	-26.44	-28.564	-30.674	-32.478	-33.692	-34.479	-35.075	-35.35	-35.195	-34.846	-34.436	-33.833	-33.176	-32.91	-33.145	-33.553	-33.977	-34.601	-35.424	-36.05	-36.082	-35.397	-34.051	-32.14	-29.783	-27.226	-25	-23.66	-23.288	-23.55	-24.223	-25.288	-26.527	-27.559	-28.277	-28.754	-28.857	-28.448	-27.766	-27.151	-26.655	-26.334	-26.438	-26.964	-27.387	-27.21	-26.469	-25.462	-24.306	-23.028	-21.802	-20.858	-20.215	-19.655	-19.006	-18.425	-18.254	-18.571	-19.127	-19.714	-20.295	-20.74	-20.809	-20.497	-20.029	-19.536	-19.042	-18.773	-19.049	-19.918	-21.291	-23.232	-25.692	-28.167	-29.997	-30.946	-31.181	-30.856	-30.042	-28.994	-28.163	-27.866	-28.041	-28.438	-28.974	-29.721	-30.53	-31.035	-31.056	-30.757	-30.337	-29.846	-29.409	-29.21	-29.2	-29.151	-29.001	-28.862	-28.728	-28.532	-28.412	-28.54	-28.762	-28.726	-28.321	-27.77	-27.277	-26.791	-26.19	-25.55	-25.006	-24.472	-23.701	-22.714	-21.886	-21.446	-21.226	-21.052	-21.005	-21.139	-21.324	-21.549	-21.983	-22.648	-23.379	-24.12	-24.929	-25.693	-26.212	-26.569	-27.008	-27.516	-27.836	-27.815	-27.537	-27.115	-26.498	-25.592	-24.535	-23.703	-23.291	-23.087	-22.848	-22.646	-22.558	-22.313	-21.685	-20.93	-20.45	-20.356	-20.65	-21.412	-22.474	-23.347	-23.701	-23.57	-23	-21.957	-20.725	-19.836	-19.515	-19.601	-19.971	-20.734	-21.992	-23.641	-25.396	-26.989	-28.368	-29.528	-30.267	-30.395	-30.188	-30.198	-30.564	-31.027	-31.532	-32.18	-32.77	-33.031	-33.103	-33.224	-33.305	-33.25	-33.221	-33.213	-32.852	-32.011	-31.092	-30.418	-29.901	-29.454	-29.226	-29.314	-29.574	-29.78	-29.783	-29.673	-29.698	-29.906	-30.086	-30.233	-30.705	-31.653	-32.752	-33.797	-34.932	-36.078	-36.851	-37.163	-37.2	-36.867	-35.991	-34.861	-33.878	-32.946	-31.896	-31.058	-30.767	-30.769	-30.684	-30.619	-30.902	-31.618	-32.649	-33.415	-33.855	-34.074	-33.938	-33.195	-31.926	-30.737	-30.119	-29.91	-29.834	-30.02	-30.499	-30.829	-30.726	-30.407	-30.003	-29.344	-28.493	-27.754	-27.143	-26.481	-25.956	-25.88	-26.092	-26.194	-26.182	-26.302	-26.575	-26.839	-27.048	-27.294	-27.711	-28.309	-28.883	-29.259	-29.583	-30.045	-30.417	-30.382	-30.105	-29.988	-30.081	-30.263	-30.631	-31.182	-31.509	-31.314	-30.766	-30.073	-29.247	-28.515	-28.279	-28.469	-28.526	-28.143	-27.555	-27.061	-26.756	-26.73	-27.146	-28.064	-29.295	-30.496	-31.418	-32.161	-32.988	-33.878	-34.508	-34.75	-34.715	-34.365	-33.567	-32.492	-31.458	-30.519	-29.603	-28.845	-28.369	-28.026	-27.741	-27.754	-28.183	-28.688	-28.93	-28.963	-28.946	-28.777	-28.282	-27.537	-26.825	-26.356	-26.109	-26.025	-26.209	-26.807	-27.691	-28.483	-28.974	-29.26	-29.412	-29.392	-29.306	-29.402	-29.74	-30.209	-30.824	-31.607	-32.314	-32.635	-32.542	-32.103	-31.126	-29.408	-27.189	-25.021	-23.275	-22.051	-21.471	-21.753	-22.962	-24.786	-26.749	-28.586	-30.213	-31.419	-31.857	-31.409	-30.326	-28.906	-27.327	-25.833	-24.728	-24.094	-23.808	-23.857	-24.298	-25.011	-25.815	-26.735	-27.876	-29.074	-29.996	-30.552	-30.984	-31.507	-32.088	-32.649	-33.284	-34.139	-35.108	-35.874	-36.338	-36.688	-36.965	-36.908	-36.334	-35.397	-34.341	-33.289	-32.445	-32.109	-32.308	-32.743	-33.159	-33.444	-33.432	-32.997	-32.352	-31.888	-31.719	-31.638	-31.493	-31.35	-31.284	-31.202	-30.923	-30.419	-29.834	-29.187	-28.224	-26.816	-25.293	-24.025	-22.98	-22.036	-21.388	-21.274	-21.609	-22.263	-23.29	-24.578	-25.705	-26.391	-26.687	-26.598	-26.073	-25.368	-24.94	-24.93	-25.066	-25.092	-24.998	-24.837	-24.562	-24.063	-23.298	-22.396	-21.492	-20.463	-19.15	-17.861	-17.163	-17.227	-17.858	-19.017	-20.744	-22.702	-24.425	-25.768	-26.726	-27.076	-26.724	-26.012	-25.254	-24.437	-23.694	-23.476	-23.959	-24.814	-25.687	-26.526	-27.359	-28.062	-28.413	-28.266	-27.682	-26.904	-26.071	-25.129	-24.243	-23.884	-24.208	-24.791	-25.292	-25.76	-26.173	-26.341	-26.393	-26.65	-27.03	-27.185	-27.076	-26.761	-25.902	-24.274	-22.333	-20.664	-19.323	-18.179	-17.433	-17.361	-17.924	-18.874	-19.981	-21.078	-21.815	-22.157	-22.084	-21.777	-21.427	-21.065	-20.867	-21.298	-22.517	-23.97	-25.074	-25.834	-26.356	-26.46	-26.155	-25.85	-25.75	-25.639	-25.45	-25.363	-25.349	-25.29	-25.451	-26.176	-27.285	-28.302	-29.067	-29.66	-29.996	-29.894	-29.368	-28.636	-27.98	-27.555	-27.289	-27.08	-27.095	-27.506	-28.038	-28.285	-28.291	-28.326	-28.348	-28.191	-27.983	-27.845	-27.551	-26.942	-26.253	-25.653	-25.052	-24.554	-24.471	-24.759	-24.975	-24.91	-24.809	-24.898	-25.15	-25.535	-26.171	-27.194	-28.559	-30.015	-31.289	-32.312	-33.111	-33.434	-32.916	-31.589	-29.882	-28.13	-26.507	-25.3	-24.73	-24.604	-24.596	-24.695	-25.019	-25.517	-26.255	-27.584	-29.65	-32.087	-34.407	-36.45	-38.173	-39.339	-39.672	-39.15	-38.013	-36.475	-34.589	-32.402	-30.19	-28.304	-26.783	-25.395	-24.076	-23.003	-22.284	-21.875	-21.866	-22.402	-23.349	-24.403	-25.449	-26.481	-27.298	-27.697	-27.745	-27.564	-26.99	-25.795	-24.135	-22.473	-21.15	-20.23	-19.735	-19.807	-20.505	-21.581	-22.671	-23.696	-24.828	-26.037	-27.025	-27.643	-27.999	-28.13	-27.947	-27.544	-27.16	-26.833	-26.428	-25.965	-25.547	-25.028	-24.164	-22.978	-21.649	-20.178	-18.464	-16.648	-15.143	-14.267	-13.956	-13.894	-13.868	-13.808	-13.509	-12.633	-11.181	-9.6138	-8.302	-7.1826	-6.1553	-5.3442	-4.7353	-4.0645	-3.2794	-2.6206	-2.1608	-1.7875	-1.6328	-2.015	-2.9562	-4.2472	-5.8991	-8.0436	-10.501	-12.8	-14.603	-15.854	-16.602	-16.811	-16.357	-15.263	-13.848	-12.417	-10.945	-9.4087	-8.219	-7.808	-8.0786	-8.779	-10.009	-11.828	-13.853	-15.75	-17.554	-19.128	-19.979	-19.92	-19.284	-18.292	-16.872	-15.213	-13.78	-12.696	-11.665	-10.487	-9.2829	-8.2968	-7.7255	-7.6344	-7.962	-8.7076	-9.8796	-11.165	-12.108	-12.723	-13.405	-14.198	-14.824	-15.37	-16.103	-16.81	-17.144	-17.307	-17.569	-17.622	-17.162	-16.486	-15.854	-14.948	-13.64	-12.48	-11.963	-12.055	-12.674	-13.931	-15.752	-17.741	-19.412	-20.346	-20.376	-19.76	-18.838	-17.712	-16.56	-15.826	-15.614	-15.438	-15.048	-14.751	-14.625	-14.416	-14.363	-15.002	-16.146	-17.181	-18.147	-19.404	-20.638	-21.319	-22.539	-23.611	-24.058	-23.901	-23.006	-21.451	-19.67	-18.046	-16.649	-15.522	-14.811	-14.456	-14.224	-14.107	-14.251	-14.498	-14.52	-14.427	-14.721	-15.519	-16.433	-17.262	-18.23	-19.403	-20.396	-20.897	-21.057	-21.132	-20.995	-20.267	-18.847	-17.039	-15.26	-13.839	-13.057	-13.143	-14.088	-15.571	-17.188	-18.716	-20.067	-21.224	-22.392	-23.858	-25.527	-26.879	-27.587	-27.903	-28.063	-27.795	-26.807	-25.347	-23.698	-21.575	-18.687	-15.522	-13.006	-11.646	-11.413	-12.189	-13.8	-15.82	-17.752	-19.365	-20.654	-21.684	-22.583	-23.489	-24.363	-24.996	-25.213	-25.071	-24.783	-24.393	-23.661	-22.428	-21.03	-19.966	-19.27	-18.728	-18.626	-19.529	-21.308	-23.217	-24.915	-26.601	-28.177	-29.097	-29.089	-28.351	-27.038	-25.238	-23.323	-21.718	-20.494	-19.582	-19.052	-18.822	-18.495	-17.807	-16.981	-16.416	-16.273	-16.435	-16.793	-17.507	-18.896	-20.909	-23.008	-24.849	-26.608	-28.223	-29.025	-28.718	-27.996	-27.642	-27.725	-28.116	-28.938	-30.011	-30.72	-30.745	-30.199	-29.071	-27.323	-25.413	-23.93	-22.877	-22.016	-21.584	-22.011	-23.254	-24.831	-26.304	-27.486	-28.397	-29.022	-29.083	-28.405	-27.429	-26.716	-26.088	-25.093	-23.992	-23.985	-24.362	-24.414	-23.713	-22.922	-22.583	-22.511	-22.638	-23.295	-24.525	-26.009	-27.434	-28.378	-28.475	-27.928	-27.115	-25.826	-23.841	-21.766	-20.228	-18.926	-17.501	-16.306	-15.512	-14.699	-13.903	-13.689	-13.986	-14.304	-14.94	-16.438	-18.283	-19.637	-20.696	-21.974	-23.123	-23.608	-23.613	-23.471	-23.093	-22.378	-21.346	-19.876	-18.018	-16.207	-14.653	-13.164	-11.935	-11.545	-12.005	-12.851	-14.009	-15.568	-17.149	-18.506	-20.012	-21.711	-22.973	-23.669	-24.382	-25.041	-24.894	-24.058	-23.513	-23.574	-23.823	-24.28	-25.273	-26.574	-27.722	-28.627	-29.248	-29.435	-29.423	-29.676	-30.182	-30.706	-31.391	-32.295	-32.962	-32.998	-32.397	-31.068	-28.973	-26.678	-24.784	-23.171	-21.726	-21.019	-21.263	-21.629	-21.539	-21.489	-21.853	-22.18	-22.241	-22.426	-22.785	-22.895	-22.68	-22.326	-21.705	-20.745	-19.861	-19.275	-18.608	-17.991	-17.13	-15.624	-13.518	-11.161	-8.4449	-5.1762	-1.6648	1.5782	4.5204	7.1975	9.0843	9.7539	9.5844	8.9252	7.4905	5.1862	2.5211	-0.20419	-3.1966	-6.2838	-8.6439	-9.8779	-9.79	-8.162	-4.8264	0.076652	6.0696	12.628	18.922	23.944	27.061	27.815	26.003	22.072	17.204	12.337	7.8601	4.1079	1.358	-0.7466	-2.6653	-3.9956	-4.0599	-3.0466	-1.2578	1.1321	3.848	5.9817	6.8207	6.6654	5.8319	4.223	1.8219	-1.0773	-4.2831	-7.8434	-11.413	-14.58	-17.354	-19.765	-21.722	-23.318	-24.658	-25.531	-25.728	-25.406	-24.728	-23.743	-22.622	-21.761	-21.21	-20.614	-20.077	-19.988	-20.258	-20.599	-21.137	-22.079	-23.1	-23.877	-24.676	-25.754	-26.982	-28.13	-29.198	-30.067	-30.529	-30.69	-30.877	-31.181	-31.534	-31.915	-32.109	-31.694	-30.543	-28.868	-26.818	-24.534	-22.401	-20.668	-19.196	-17.92	-17.084	-16.703	-16.411	-16.093	-15.914	-15.687	-15.009	-13.92	-12.747	-11.518	-10.167	-8.9206	-7.9325	-6.9911	-5.9751	-5.0531	-4.2364	-3.3605	-2.5283	-2.0057	-1.7991	-1.8045	-2.1229	-2.7964	-3.6409	-4.6127	-5.8355	-7.2523	-8.7572	-10.515	-12.633	-14.775	-16.607	-18.198	-19.591	-20.591	-21.209	-21.707	-22.008	-21.758	-20.859	-19.395	-17.292	-14.659	-12.096	-10.116	-8.6764	-7.6053	-6.9255	-6.5185	-6.1166	-5.7642	-5.7925	-6.3455	-7.3608	-8.7611	-10.303	-11.571	-12.396	-12.964	-13.348	-13.469	-13.423	-13.349	-13.096	-12.519	-11.805	-11.173	-10.664	-10.473	-10.886	-11.772	-12.777	-13.934	-15.455	-17.14	-18.676	-20.162	-21.737	-23.106	-23.944	-24.272	-24.097	-23.279	-21.927	-20.377	-18.803	-17.305	-16.174	-15.604	-15.384	-15.251	-15.184	-15.147	-15.033	-14.926	-14.966	-15.086	-15.253	-15.599	-16.041	-16.265	-16.304	-16.548	-17.045	-17.466	-17.781	-18.208	-18.594	-18.576	-18.158	-17.507	-16.54	-15.266	-14.045	-13.166	-12.661	-12.668	-13.471	-14.984	-16.754	-18.451	-19.907	-20.89	-21.198	-20.819	-19.789	-18.207	-16.431	-14.771	-13.211	-11.829	-11.025	-10.927	-11.092	-11.194	-11.364	-11.661	-11.896	-12.146	-12.742	-13.623	-14.448	-15.159	-15.8	-16.361	-16.855	-17.312	-18.057	-18.91	-19.682	-20.48	-21.204	-21.509	-21.409	-21.242	-21.031	-20.621	-20.27	-20.35	-20.685	-20.866	-20.903	-20.972	-20.904	-20.441	-19.568	-18.385	-17.05	-15.829	-14.901	-14.266	-13.989	-14.17	-14.566	-14.705	-14.442	-13.965	-13.291	-12.384	-11.521	-10.987	-10.718	-10.745	-11.413	-12.773	-14.395	-16.038	-17.72	-19.098	-19.529	-18.876	-17.628	-16.207	-14.848	-13.9	-13.612	-13.861	-14.354	-14.835	-15.035	-14.838	-14.499	-14.342	-14.376	-14.484	-14.678	-14.873	-14.824	-14.54	-14.281	-14.109	-13.982	-14.063	-14.39	-14.539	-14.218	-13.708	-13.364	-13.159	-13.104	-13.534	-14.538	-15.704	-16.675	-17.352	-17.594	-17.291	-16.678	-16.066	-15.55	-15.205	-15.183	-15.42	-15.605	-15.576	-15.369	-14.912	-14.107	-12.996	-11.534	-9.5434	-7.1446	-4.7639	-2.6083	-0.72244	0.59978	1.0684	0.93408	0.67822	0.37188	-0.11244	-0.67582	-1.2606	-2.0626	-3.1008	-4.0635	-4.8147	-5.4693	-5.9952	-6.283	-6.5058	-6.8988	-7.3808	-7.7478	-8.0366	-8.3395	-8.6185	-8.8788	-9.118	-9.1204	-8.6881	-7.9352	-7.0114	-5.9002	-4.7771	-4.0506	-3.811	-3.744	-3.6573	-3.5755	-3.3403	-2.769	-2.0486	-1.4214	-0.81369	-0.19411	0.13279	0.028424	-0.2683	-0.64682	-1.3016	-2.2317	-3.1383	-3.8747	-4.5066	-4.9595	-5.1024	-4.9642	-4.5834	-3.9358	-3.1544	-2.4945	-1.9644	-1.448	-1.0248	-0.81509	-0.71329	-0.62001	-0.62316	-0.69853	-0.6435	-0.47888	-0.43321	-0.50297	-0.6398	-1.1662	-2.3766	-3.9616	-5.414	-6.5998	-7.4932	-7.8242	-7.4941	-6.8605	-6.2852	-5.8858	-5.8048	-6.2071	-6.9803	-7.9101	-8.9762	-10.128	-11.077	-11.611	-11.778	-11.629	-11.148	-10.447	-9.6376	-8.6732	-7.6056	-6.7264	-6.1527	-5.7757	-5.788	-6.5725	-7.9923	-9.4626	-10.683	-11.662	-12.187	-11.986	-11.226	-10.246	-9.0939	-7.7714	-6.5029	-5.3756	-4.225	-3.0988	-2.2849	-1.8539	-1.6387	-1.6403	-2.0173	-2.7926	-3.8763	-5.172	-6.4824	-7.6055	-8.5417	-9.2894	-9.6419	-9.593	-9.572	-9.7969	-9.9588	-9.8272	-9.5581	-9.1969	-8.5396	-7.6735	-6.9783	-6.5221	-6.3375	-6.3318	-6.5812	-7.1224	-7.7295	-8.4839	-9.6796	-11.183	-12.579	-13.781	-14.815	-15.302	-14.869	-13.775	-12.629	-11.767	-11.336	-11.489	-12.192	-13.215	-14.318	-15.222	-15.644	-15.584	-15.303	-14.867	-14.131	-13.256	-12.622	-12.34	-12.376	-12.922	-14.11	-15.669	-17.33	-19.058	-20.576	-21.292	-21.045	-20.242	-19.169	-17.851	-16.589	-15.848	-15.592	-15.325	-14.655	-13.398	-11.487	-9.1505	-6.9079	-5.2364	-4.4614	-4.8788	-6.528	-8.9778	-11.718	-14.513	-17.13	-19.214	-20.609	-21.353	-21.335	-20.475	-19.122	-17.71	-16.326	-15.063	-14.346	-14.384	-14.779	-15.118	-15.42	-15.7	-15.736	-15.484	-15.131	-14.697	-14.056	-13.275	-12.492	-11.724	-11.07	-10.808	-10.988	-11.35	-11.712	-12.032	-12.205	-12.203	-12.2	-12.287	-12.348	-12.405	-12.606	-12.836	-12.871	-12.894	-13.274	-13.977	-14.737	-15.584	-16.561	-17.363	-17.705	-17.621	-17.136	-16.125	-14.735	-13.365	-12.196	-11.189	-10.45	-10.053	-9.6847	-8.894	-7.4974	-5.4556	-2.7955	0.17583	2.9485	5.1159	6.3179	6.1567	4.6007	2.1597	-0.57739	-3.2564	-5.4705	-6.8108	-7.3945	-7.7509	-8.2197	-8.9062	-9.942	-11.246	-12.311	-12.719	-12.539	-11.923	-10.858	-9.5312	-8.4444	-7.8813	-7.7732	-8.1266	-9.0551	-10.438	-11.994	-13.502	-14.707	-15.344	-15.435	-15.265	-15.032	-14.833	-14.867	-15.247	-15.739	-16.075	-16.235	-16.169	-15.738	-15.071	-14.471	-13.956	-13.442	-13.21	-13.577	-14.358	-15.191	-16.021	-16.811	-17.195	-16.935	-16.258	-15.449	-14.626	-13.989	-13.77	-13.915	-14.225	-14.644	-15.093	-15.303	-15.093	-14.552	-13.79	-12.866	-12.005	-11.43	-11.142	-11.139	-11.495	-12.013	-12.25	-12.105	-11.842	-11.488	-10.852	-10.092	-9.6183	-9.4545	-9.3607	-9.3557	-9.5134	-9.6128	-9.4687	-9.2079	-8.8993	-8.4197	-7.8409	-7.4312	-7.2413	-7.093	-6.9752	-7.0469	-7.3461	-7.8336	-8.4916	-9.2142	-9.8894	-10.586	-11.335	-11.907	-12.243	-12.638	-13.185	-13.506	-13.354	-12.934	-12.399	-11.672	-10.919	-10.528	-10.526	-10.651	-10.859	-11.171	-11.314	-11.112	-10.835	-10.726	-10.594	-10.22	-9.7108	-9.0041	-8.1516	-7.549	-7.5417	-7.9442	-8.4652	-9.2134	-10.27	-11.332	-12.18	-12.93	-13.543	-13.721	-13.466	-13.067	-12.499	-11.58	-10.532	-9.667	-8.8212	-7.7077	-6.5114	-5.6457	-5.2397	-5.262	-5.7327	-6.5874	-7.6216	-8.6448	-9.4478	-9.8154	-9.7999	-9.6976	-9.5671	-9.2175	-8.6842	-8.1682	-7.5854	-6.7352	-5.7051	-4.6245	-3.3768	-1.9734	-0.78278	-0.006996	0.53416	0.79816	0.46876	-0.37742	-1.272	-2.0587	-2.9461	-3.9381	-4.8163	-5.5364	-6.1732	-6.6919	-7.0718	-7.3589	-7.4728	-7.28	-6.8446	-6.2428	-5.3425	-4.0979	-2.7601	-1.5562	-0.48954	0.3892	0.96846	1.3812	1.7772	1.9108	1.4557	0.46961	-0.91777	-2.8299	-5.1362	-7.1632	-8.37	-8.805	-8.6574	-7.9578	-6.9045	-5.8618	-4.9513	-4.0473	-3.1302	-2.205	-1.1351	0.029421	0.95854	1.4562	1.5723	1.3196	0.6816	-0.18484	-1.1069	-2.0971	-3.1628	-4.2184	-5.3816	-6.8872	-8.5872	-10.058	-11.144	-11.803	-11.671	-10.369	-8.0408	-5.0772	-1.7065	1.7508	4.6994	6.6668	7.5319	7.1964	5.576	2.9947	0.070725	-2.8002	-5.3992	-7.3905	-8.5679	-9.0939	-9.2548	-9.2173	-9.1288	-9.0794	-8.935	-8.5315	-7.9599	-7.3312	-6.5865	-5.8488	-5.4871	-5.6174	-6.0096	-6.5463	-7.2815	-8.078	-8.767	-9.5146	-10.529	-11.69	-12.872	-14.187	-15.564	-16.566	-16.941	-16.82	-16.273	-15.202	-13.711	-12.1	-10.533	-9.0781	-7.869	-6.9595	-6.246	-5.7175	-5.4725	-5.4191	-5.391	-5.4839	-5.8918	-6.5945	-7.54	-8.7674	-10.112	-11.196	-11.85	-12.14	-11.995	-11.363	-10.607	-10.118	-9.7489	-9.1634	-8.3726	-7.4724	-6.3168	-4.9071	-3.6316	-2.8127	-2.4487	-2.4765	-2.8297	-3.246	-3.5028	-3.7341	-4.1734	-4.8364	-5.6896	-6.7684	-7.9204	-8.8306	-9.3362	-9.4024	-8.9752	-8.172	-7.3104	-6.4668	-5.4183	-4.1826	-3.0546	-2.0422	-0.92519	0.12964	0.69573	0.71485	0.39031	-0.27275	-1.2658	-2.286	-3.0655	-3.6697	-4.1769	-4.5218	-4.8182	-5.3372	-6.0376	-6.5812	-6.7827	-6.6686	-6.2636	-5.6526	-5.0057	-4.3901	-3.8128	-3.3791	-3.0984	-2.7564	-2.3138	-2.1226	-2.3485	-2.6405	-2.6751	-2.5166	-2.1775	-1.5175	-0.76613	-0.46117	-0.80411	-1.6334	-2.8431	-4.2131	-5.1539	-5.2046	-4.5187	-3.7517	-2.5757	-1.4808	-0.39114	0.83173	1.9307	2.6383	3.0723	3.2882	3.0561	2.3685	1.5581	0.74649	-0.17445	-1.0314	-1.5527	-1.9246	-2.5046	-3.2324	-3.893	-4.6188	-5.6178	-6.6913	-7.4776	-7.7604	-7.4152	-6.4126	-4.9451	-3.2805	-1.6415	-0.36524	0.18185	0.013517	-0.55059	-1.3988	-2.6224	-4.0885	-5.5675	-7.0716	-8.58	-9.7948	-10.542	-11.016	-11.326	-11.294	-11.003	-10.815	-10.736	-10.385	-9.6695	-8.8629	-8.0732	-7.2226	-6.4026	-5.7658	-5.2851	-4.8847	-4.5356	-4.1212	-3.525	-2.8625	-2.3055	-1.8079	-1.3221	-0.99738	-0.86756	-0.70212	-0.34234	0.25807	1.298	2.9226	4.853	6.7058	8.4171	9.919	10.81	10.851	10.33	9.5303	8.4189	7.0917	5.9842	5.4198	5.4383	6.0608	7.2236	8.5476	9.5927	10.192	10.309	9.9135	9.2336	8.738	8.7085	9.1671	10.101	11.413	12.798	14.026	15.015	15.537	15.298	14.364	13.072	11.548	9.8272	8.2974	7.4028	7.1444	7.34	8.0175	9.1582	10.463	11.725	12.968	14.07	14.787	15.121	15.261	15.164	14.678	13.859	12.792	11.359	9.4981	7.3767	5.2143	3.2745	1.974	1.6402	2.2714	3.7657	6.1113	9.089	12.202	15.154	17.938	20.413	22.291	23.51	24.133	24.003	23.024	21.488	19.721	17.803	15.916	14.472	13.619	13.085	12.643	12.287	11.9	11.263	10.379	9.3879	8.3556	7.4228	6.8428	6.7322	7.0386	7.775	8.9204	10.139	10.999	11.332	11.079	10.144	8.6569	6.9875	5.3442	3.7818	2.5605	1.9812	1.9696	2.3487	3.2939	4.9684	7.0559	9.1059	10.961	12.487	13.356	13.425	12.908	12.027	10.942	9.9359	9.2214	8.6927	8.1644	7.6363	7.1101	6.4743	5.7515	5.1214	4.6728	4.4531	4.6012	5.1241	5.8206	6.6486	7.7665	9.0476	10.111	10.906	11.683	12.372	12.658	12.52	12.126	11.412	10.283	8.9768	7.777	6.725	5.9132	5.577	5.6982	6.0003	6.4026	7.0413	7.8875	8.7339	9.4277	9.8252	9.7588	9.2052	8.2635	7.01	5.6844	4.7735	4.5262	4.6655	4.8972	5.2682	5.7144	5.8785	5.6478	5.2922	4.9443	4.5358	4.212	4.22	4.4649	4.7164	5.0069	4.9244	4.1295	3.0642	1.583	-0.34553	-2.2988	-3.8743	-5.0119	-5.6134	-5.4947	-4.878	-4.2893	-3.9297	-3.7312	-3.8359	-4.3699	-4.9768	-5.2015	-5.0826	-4.9456	-4.9134	-4.9745	-5.1788	-5.4727	-5.6863	-5.6912	-5.3981	-4.7616	-3.993	-3.4799	-3.3097	-3.2591	-3.2483	-3.3541	-3.4563	-3.3989	-3.3303	-3.3925	-3.3765	-3.0693	-2.5077	-1.608	-0.11646	1.7836	3.4547	4.5509	5.1715	5.353	5.0269	4.4627	4.1394	4.24	4.6644	5.2705	5.8441	6.1329	6.0654	5.7096	5.0237	3.9826	2.7876	1.6242	0.45507	-0.68551	-1.5508	-2.0166	-2.1214	-1.7938	-1.03	-0.19836	0.30744	0.50124	0.47778	0.088803	-0.6326	-1.2202	-1.3425	-1.1511	-0.84365	-0.37445	0.21016	0.74643	1.2816	2.0064	2.9518	4.0817	5.45	6.953	8.2666	9.1737	9.6742	9.7358	9.312	8.5579	7.723	6.9633	6.4771	6.5161	7.0428	7.7405	8.4585	9.185	9.6608	9.6103	9.205	8.7995	8.4191	7.9316	7.407	6.8656	6.0809	4.9466	3.637	2.2422	0.70992	-0.83396	-2.1442	-3.2327	-4.2381	-5.0876	-5.6676	-6.0665	-6.3889	-6.6059	-6.7063	-6.6833	-6.3901	-5.7289	-4.8802	-4.0507	-3.267	-2.6763	-2.6085	-3.1252	-3.9688	-4.9981	-6.2195	-7.4434	-8.3911	-9.0394	-9.4141	-9.3111	-8.6795	-7.8679	-7.1877	-6.6424	-6.2748	-6.2804	-6.6183	-6.9693	-7.1502	-7.205	-7.1096	-6.8107	-6.3789	-5.861	-5.224	-4.5799	-4.1647	-4.0297	-4.0785	-4.3377	-4.8098	-5.2533	-5.4598	-5.4501	-5.2251	-4.6704	-3.8504	-2.9781	-2.0327	-0.94329	-0.008058	0.41675	0.44265	0.33069	0.08456	-0.29035	-0.50988	-0.39525	-0.12843	0.10149	0.29042	0.40805	0.41179	0.46432	0.74745	1.1819	1.6074	1.9761	2.1762	1.9674	1.2829	0.29439	-0.80202	-1.7975	-2.4097	-2.5813	-2.5747	-2.5938	-2.6521	-2.9229	-3.63	-4.5124	-4.9465	-4.6445	-3.7419	-2.3205	-0.4826	1.3357	2.676	3.4971	3.9339	3.9792	3.7002	3.2773	2.6457	1.5499	0.007804	-1.6707	-3.2536	-4.6635	-5.8181	-6.6952	-7.3865	-7.9111	-8.2003	-8.2177	-7.7941	-6.5634	-4.4335	-1.8238	0.83073	3.4134	5.7047	7.2119	7.6993	7.3357	6.2364	4.4211	2.2099	0.08543	-1.7875	-3.4002	-4.5396	-5.0956	-5.3589	-5.5989	-5.6984	-5.4972	-5.1125	-4.6734	-4.1263	-3.3754	-2.3065	-0.89656	0.63935	2.1107	3.2948	4.1161	4.5229	4.2711	3.2676	1.9203	0.71113	-0.29585	-1.1315	-1.6005	-1.6392	-1.52	-1.3773	-1.0866	-0.69975	-0.40647	-0.079274	0.56166	1.4111	2.216	3.0621	4.1114	5.1262	5.7153	5.7811	5.3736	4.4777	3.1291	1.4469	-0.4558	-2.382	-4.0307	-5.2645	-6.1369	-6.5477	-6.3017	-5.5023	-4.4615	-3.2617	-1.8373	-0.31205	1.2057	2.8257	4.507	5.865	6.6471	6.9383	6.683	5.6516	4.0091	2.2944	0.79848	-0.53937	-1.6586	-2.3693	-2.6834	-2.7199	-2.4818	-1.9721	-1.2693	-0.3624	0.78642	2.0373	3.2343	4.3965	5.5031	6.293	6.54	6.2197	5.2771	3.6566	1.6233	-0.44268	-2.4109	-4.2072	-5.5172	-6.1504	-6.3523	-6.3469	-5.9789	-5.1629	-4.1697	-3.2177	-2.2766	-1.4108	-0.83764	-0.58588	-0.52692	-0.65011	-0.9528	-1.291	-1.6268	-2.1552	-3.0092	-4.1589	-5.6001	-7.341	-9.1724	-10.789	-12.005	-12.639	-12.49	-11.651	-10.451	-9.0335	-7.3908	-5.7498	-4.4355	-3.4261	-2.562	-1.9703	-1.8348	-2.0419	-2.4326	-3.0501	-3.8416	-4.5445	-5.0594	-5.4821	-5.7445	-5.711	-5.5503	-5.5788	-5.886	-6.4342	-7.2449	-8.2189	-9.0621	-9.5298	-9.5178	-8.9675	-8.0427	-7.2137	-6.8974	-7.1897	-8.103	-9.6811	-11.63	-13.342	-14.404	-14.683	-14.071	-12.598	-10.722	-9.0273	-7.8092	-7.272	-7.6788	-8.9328	-10.465	-11.777	-12.72	-13.176	-13.029	-12.474	-11.973	-11.839	-12.166	-12.958	-14.016	-14.97	-15.61	-15.969	-16.062	-15.92	-15.793	-15.919	-16.237	-16.612	-17.03	-17.42	-17.628	-17.72	-17.904	-18.118	-18.184	-18.231	-18.467	-18.735	-18.816	-18.834	-18.918	-18.863	-18.482	-17.888	-17.205	-16.435	-15.682	-15.124	-14.735	-14.399	-14.126	-13.909	-13.561	-12.985	-12.3	-11.62	-10.976	-10.442	-10.039	-9.6296	-9.1328	-8.6244	-8.0376	-7.1835	-6.229	-5.6361	-5.555	-5.7864	-6.3066	-7.2168	-8.3155	-9.2902	-10.194	-11.24	-12.408	-13.61	-14.89	-16.137	-17.03	-17.465	-17.639	-17.637	-17.393	-16.985	-16.589	-16.251	-15.974	-15.845	-15.939	-16.315	-17.087	-18.187	-19.252	-20.045	-20.716	-21.363	-21.77	-21.854	-21.859	-21.867	-21.669	-21.244	-20.793	-20.3	-19.615	-18.841	-18.149	-17.429	-16.594	-15.915	-15.744	-15.731	-16.02	-16.362	-16.536	-16.708	-17.074	-17.501	-17.866	-18.253	-18.577	-18.556	-18.193	-17.758	-17.317	-16.797	-16.414	-16.422	-16.649	-16.762	-16.752	-16.753	-16.669	-16.344	-15.798	-15.105	-14.343	-13.66	-13.158	-12.811	-12.659	-12.801	-13.105	-13.274	-13.253	-13.203	-13.121	-12.904	-12.606	-12.196	-11.361	-9.9187	-8.053	-5.9453	-3.6163	-1.3507	0.32112	1.2388	1.649	1.6631	1.1742	0.27053	-0.7897	-1.9022	-3.046	-4.0757	-4.8417	-5.2747	-5.2446	-4.6337	-3.5316	-2.0891	-0.31364	1.7217	3.7269	5.4463	6.8268	7.8128	8.3616	8.6552	8.8883	8.9312	8.5669	7.8453	6.8393	5.4234	3.7025	2.2391	1.5019	1.4919	2.0542	3.0833	4.2916	5.2504	5.75	5.8191	5.4641	4.7403	3.8865	3.0848	2.3362	1.7187	1.4405	1.5405	1.8776	2.3366	2.7837	2.9938	2.8796	2.5655	2.1164	1.514	0.94763	0.67452	0.60564	0.47263	0.29701	0.25766	0.30051	0.3539	0.60868	1.2153	2.0192	2.8426	3.6239	4.2069	4.3904	4.2988	4.2863	4.4975	4.8432	5.2419	5.5069	5.2421	4.1423	2.2366	-0.22534	-2.8332	-5.0215	-6.308	-6.5288	-5.6581	-3.6833	-0.91662	2.0654	4.6771	6.6959	8.0211	8.593	8.7414	9.0774	9.9212	11.256	12.868	14.261	14.578	13.202	10.335	6.4441	2.1032	-1.6629	-3.6989	-3.5766	-1.4708	2.0883	6.2959	9.9845	12.23	12.832	11.955	10.213	8.5678	7.7675	7.7451	7.9329	7.5768	5.9854	2.7402	-1.7622	-6.4571	-10.375	-12.818	-13.507	-12.757	-11.434	-10.394	-10.082	-10.402	-11.202	-12.187	-13.021	-13.528	-13.833	-14.088	-14.233	-14.262	-14.222	-14.07	-13.734	-13.405	-13.272	-13.294	-13.402	-13.641	-13.962	-14.246	-14.518	-14.863	-15.282	-15.81	-16.533	-17.23	-17.442	-16.962	-15.89	-14.194	-11.752	-8.8376	-6.0138	-3.6087	-1.7513	-0.69432	-0.61074	-1.2647	-2.2649	-3.3424	-4.1992	-4.5201	-4.3007	-3.8772	-3.5052	-3.2106	-3.005	-2.8775	-2.6274	-2.0194	-0.97324	0.46645	2.1094	3.5778	4.5829	5.1387	5.2484	4.6968	3.4616	1.9195	0.3376	-1.3523	-3.1076	-4.6324	-6.1164	-7.083	-7.3523	-7.0331	-6.1118	-4.6096	-2.9748	-1.768	-1.0987	-0.81836	-0.90965	-1.3851	-2.0243	-2.6203	-3.2154	-3.9542	-4.9634	-6.3492	-8.058	-9.8346	-11.504	-13.065	-14.384	-15.252	-15.705	-15.947	-15.992	-15.768	-15.377	-14.949	-14.415	-13.797	-13.344	-13.15	-13.002	-12.863	-12.946	-13.244	-13.512	-13.749	-14.201	-14.891	-15.629	-16.32	-16.949	-17.441	-17.789	-18.132	-18.545	-19.021	-19.605	-20.25	-20.665	-20.585	-20.002	-18.976	-17.533	-15.865	-14.264	-12.802	-11.447	-10.352	-9.6458	-9.1525	-8.7327	-8.5771	-8.8005	-9.166	-9.4628	-9.7366	-9.9434	-9.8539	-9.4088	-8.8	-8.1542	-7.5426	-7.1561	-7.0892	-7.1784	-7.2521	-7.3113	-7.3181	-7.159	-6.8688	-6.571	-6.2142	-5.6645	-4.8688	-3.7443	-2.2174	-0.48647	1.0286	2.1033	2.7	2.638	1.7601	0.29774	-1.3747	-3.1292	-4.9103	-6.4955	-7.7237	-8.6556	-9.3038	-9.5596	-9.5005	-9.3659	-9.1858	-8.8564	-8.4352	-8.0174	-7.4927	-6.7386	-5.8578	-4.9767	-4.1107	-3.309	-2.6049	-1.8705	-1.0221	-0.21619	0.37406	0.73583	0.7551	0.13813	-1.1812	-2.9367	-4.876	-6.809	-8.4116	-9.4299	-9.938	-10.105	-9.9758	-9.7161	-9.6739	-9.9241	-10.193	-10.301	-10.307	-10.218	-9.9624	-9.6432	-9.4288	-9.2708	-9.0249	-8.5979	-7.8742	-6.7955	-5.6167	-4.7772	-4.4613	-4.6062	-5.1639	-5.9958	-6.7628	-7.2176	-7.397	-7.4067	-7.3204	-7.3174	-7.521	-7.7293	-7.7026	-7.5498	-7.4331	-7.2158	-6.7725	-6.2697	-5.8477	-5.4155	-4.9774	-4.7482	-4.8265	-5.1427	-5.6432	-6.2031	-6.5033	-6.3526	-5.9494	-5.5601	-5.2555	-5.1222	-5.2876	-5.6845	-6.0666	-6.2603	-6.157	-5.6746	-4.9363	-4.2034	-3.5339	-2.8455	-2.3081	-2.2181	-2.5049	-2.891	-3.3763	-4.0686	-4.8182	-5.436	-5.9248	-6.2079	-6.0199	-5.2536	-4.0074	-2.3032	-0.20611	1.8356	3.2668	3.978	4.2006	4.0915	3.741	3.3175	2.8817	2.3182	1.5315	0.44303	-1.0079	-2.6052	-3.864	-4.5291	-4.725	-4.5034	-3.7027	-2.3703	-0.80647	0.84738	2.5838	4.184	5.3786	6.134	6.4134	6.0755	5.2639	4.6055	4.3892	4.3236	4.302	4.455	4.6689	4.6063	4.2406	3.8509	3.5227	3.1568	2.8058	2.5171	2.0433	1.1653	0.070354	-0.90712	-1.5963	-1.9241	-1.7553	-1.0454	0.002958	1.0053	1.5236	1.3277	0.51087	-0.78112	-2.5186	-4.4945	-6.1879	-7.2512	-7.8331	-8.0943	-7.8716	-7.1384	-6.209	-5.2472	-4.1383	-2.9387	-1.9149	-1.135	-0.4561	0.021302	0.043612	-0.37242	-1.0778	-2.1645	-3.816	-5.9375	-8.1981	-10.269	-11.895	-12.899	-13.118	-12.362	-10.604	-8.148	-5.3264	-2.1926	1.1989	4.4286	7.0344	8.9604	10.281	10.836	10.589	9.877	8.9296	7.5875	5.7632	3.6469	1.3134	-1.3179	-4.0304	-6.3416	-8.0509	-9.3112	-10.189	-10.554	-10.355	-9.7044	-8.7633	-7.7008	-6.7006	-5.9989	-5.9369	-6.7465	-8.2317	-9.9347	-11.661	-13.434	-15.067	-16.317	-17.28	-18.11	-18.579	-18.387	-17.652	-16.579	-15.123	-13.367	-11.754	-10.541	-9.5314	-8.6082	-7.9766	-7.7189	-7.5833	-7.372	-7.13	-6.9062	-6.6461	-6.3006	-5.9051	-5.638	-5.7785	-6.4394	-7.5448	-9.1614	-11.501	-14.418	-17.355	-19.861	-21.678	-22.406	-21.717	-19.923	-17.702	-15.451	-13.427	-12.092	-11.658	-11.697	-11.734	-11.798	-11.973	-11.982	-11.573	-10.868	-10.111	-9.4002	-8.8516	-8.6687	-9.0059	-9.8916	-11.116	-12.226	-12.877	-13.115	-13.073	-12.701	-12.037	-11.368	-10.806	-10.214	-9.7107	-9.7291	-10.435	-11.703	-13.588	-16.092	-18.588	-20.229	-20.788	-20.484	-19.342	-17.39	-15.125	-13.191	-11.815	-10.922	-10.478	-10.435	-10.649	-10.96	-11.19	-11.166	-10.934	-10.909	-10.887	-10.579	-9.8472	-8.8578	-8.0019	-7.5375	-7.4868	-7.82	-8.5407	-9.5611	-10.6	-11.296	-11.424	-10.997	-10.155	-8.9957	-7.6403	-6.4243	-5.797	-5.958	-6.7584	-7.9651	-9.4333	-10.987	-12.389	-13.487	-14.221	-14.503	-14.293	-13.703	-12.877	-11.883	-10.844	-10.028	-9.5777	-9.2771	-8.7985	-8.0424	-7.1344	-6.2183	-5.4075	-4.8496	-4.7291	-5.1652	-6.0846	-7.2246	-8.3841	-9.6162	-11.058	-12.618	-14.036	-15.17	-16.002	-16.493	-16.654	-16.664	-16.699	-16.777	-16.882	-16.993	-16.925	-16.451	-15.861	-14.865	-13.844	-13.087	-12.758	-12.915	-13.615	-14.736	-16.007	-17.373	-18.954	-20.641	-22.123	-23.352	-24.436	-25.153	-25.115	-24.305	-23.028	-21.482	-19.746	-18.014	-16.461	-15.065	-13.773	-12.581	-11.437	-10.289	-9.2767	-8.5968	-8.2886	-8.2985	-8.601	-9.1309	-9.7429	-10.338	-10.805	-10.954	-10.738	-10.323	-9.7962	-9.0245	-8.0053	-6.9948	-6.0863	-5.0932	-3.97	-2.9451	-2.2074	-1.794	-1.8135	-2.3929	-3.4758	-4.8967	-6.5233	-8.165	-9.5778	-10.688	-11.626	-12.475	-13.177	-13.655	-13.85	-13.635	-12.883	-11.508	-9.4522	-6.8177	-3.9506	-1.2361	1.118	2.9483	3.9725	4.0368	3.3145	2.0723	0.44146	-1.4889	-3.5526	-5.6094	-7.563	-9.2537	-10.493	-11.186	-11.295	-10.772	-9.6904	-8.3009	-6.8382	-5.3536	-3.807	-2.1918	-0.55138	1.0306	2.4297	3.5333	4.1934	4.2128	3.4674	2.0563	0.21463	-1.8761	-4.0524	-6.0433	-7.5407	-8.3749	-8.5117	-8.0065	-7.0232	-5.7855	-4.4385	-3.1058	-1.9737	-1.1626	-0.62806	-0.29071	-0.20497	-0.48333	-1.1584	-2.1809	-3.4908	-4.9971	-6.5482	-7.9304	-8.8725	-9.1566	-8.8019	-8.0471	-7.1549	-6.3457	-5.7944	-5.5924	-5.6808	-5.9141	-6.1394	-6.265	-6.3454	-6.5674	-7.0265	-7.5848	-8.0085	-8.2094	-8.1956	-7.9385	-7.4893	-7.0715	-6.9033	-7.0084	-7.2628	-7.4866	-7.4981	-7.2118	-6.6794	-5.9833	-5.1333	-4.179	-3.2611	-2.5003	-1.9283	-1.5549	-1.3846	-1.4062	-1.6129	-2.0011	-2.5016	-3.1026	-3.9942	-5.3415	-7.0055	-8.6692	-10.149	-11.344	-12.085	-12.272	-12.04	-11.613	-11.109	-10.587	-10.094	-9.582	-8.9631	-8.3075	-7.7818	-7.4358	-7.2643	-7.3783	-7.9218	-8.9126	-10.254	-11.795	-13.358	-14.798	-16.01	-16.825	-17.091	-16.927	-16.647	-16.352	-15.873	-15.156	-14.324	-13.381	-12.271	-11.17	-10.345	-9.8871	-9.7961	-10.14	-10.874	-11.789	-12.776	-13.881	-14.986	-15.743	-15.9	-15.449	-14.449	-12.976	-11.184	-9.2951	-7.5519	-6.1711	-5.1973	-4.4672	-3.9082	-3.6815	-3.842	-4.1604	-4.49	-4.9922	-5.789	-6.7975	-8.0149	-9.5165	-11.125	-12.491	-13.456	-13.993	-13.936	-13.393	-11.879	-10.082	-8.3148	-6.636	-5.1022	-3.8915	-3.0139	-2.2914	-1.7148	-1.469	-1.6173	-2.1533	-3.2457	-4.9996	-7.1152	-9.1182	-10.766	-12.016	-12.858	-13.358	-13.647	-13.817	-13.869	-13.733	-13.207	-12.083	-10.448	-8.6235	-6.8174	-5.1448	-3.8783	-3.3298	-3.5422	-4.3967	-5.8537	-7.7805	-9.8494	-11.82	-13.656	-15.28	-16.493	-17.249	-17.642	-17.575	-16.786	-15.232	-13.14	-10.784	-8.4153	-6.2812	-4.5714	-3.4089	-2.8925	-3.0428	-3.7559	-4.9324	-6.5294	-8.328	-9.9238	-11.039	-11.67	-11.928	-11.947	-11.94	-12.02	-11.976	-11.495	-10.44	-8.7761	-6.493	-3.8131	-1.1971	1.0112	2.7675	4.086	4.8782	5.0551	4.5692	3.3742	1.5305	-0.75767	-3.2535	-5.7021	-7.7924	-9.2594	-10.073	-10.314	-9.968	-9.0562	-7.7735	-6.3798	-5.0854	-4.1262	-3.7009	-3.7723	-4.1606	-4.7798	-5.5994	-6.4956	-7.3851	-8.367	-9.543	-10.82	-11.996	-12.893	-13.346	-13.212	-12.474	-11.163	-9.3136	-7.1141	-4.8954	-2.911	-1.272	-0.12108	0.38538	0.26071	-0.34343	-1.306	-2.5226	-3.8272	-5.104	-6.3209	-7.3932	-8.1899	-8.7237	-9.133	-9.4545	-9.637	-9.6924	-9.6606	-9.5226	-9.2358	-8.7864	-8.1416	-7.2927	-6.3259	-5.285	-4.0816	-2.6971	-1.3212	-0.12906	0.88647	1.7273	2.2736	2.467	2.3581	1.9207	1.0997	-0.021008	-1.2386	-2.3482	-3.0628	-3.0183	-2.0428	-0.34213	1.7108	3.7741	5.5191	6.7019	7.2579	7.2452	6.7726	6.0288	5.1995	4.3077	3.3561	2.5633	2.1619	2.0781	2.0636	1.9515	1.5934	0.72902	-0.73546	-2.5652	-4.437	-6.0854	-7.2009	-7.5413	-7.1669	-6.3218	-5.1822	-3.8774	-2.6617	-1.7789	-1.2952	-1.1495	-1.2433	-1.4524	-1.6791	-1.8807	-1.9632	-1.8339	-1.6426	-1.7267	-2.23	-3.0627	-4.2157	-5.7341	-7.416	-8.8693	-9.8822	-10.392	-10.24	-9.3427	-7.8848	-6.0814	-4.0453	-2.0258	-0.47369	0.35845	0.55385	0.22079	-0.59207	-1.6999	-2.7861	-3.6053	-4.0423	-4.1199	-4.0107	-3.8768	-3.7324	-3.6428	-3.8428	-4.3764	-4.9366	-5.2866	-5.4903	-5.6311	-5.6708	-5.7318	-6.0663	-6.6603	-7.282	-7.8463	-8.3535	-8.6545	-8.7236	-8.9223	-9.5877	-10.605	-11.661	-12.593	-13.284	-13.608	-13.457	-12.902	-12.024	-10.992	-10.148	-9.6727	-9.307	-8.7559	-8.0744	-7.4108	-6.7547	-6.1714	-5.8615	-5.8031	-5.7355	-5.5417	-5.2977	-5.0214	-4.7793	-4.912	-5.7385	-7.1315	-8.6833	-10.064	-11.014	-11.258	-10.666	-9.3575	-7.6304	-5.8891	-4.5172	-3.6638	-3.2802	-3.3613	-3.9121	-4.6949	-5.3844	-5.9077	-6.3589	-6.7075	-6.8991	-7.029	-7.1686	-7.2097	-7.1217	-7.0164	-6.8507	-6.4023	-5.6092	-4.6084	-3.4459	-2.0915	-0.75001	0.17995	0.4135	-0.12006	-1.3367	-2.989	-4.7297	-6.246	-7.2714	-7.5773	-7.1497	-6.2304	-5.0493	-3.6612	-2.1647	-0.76121	0.4192	1.3414	1.9031	2.0325	1.8693	1.5919	1.2156	0.76734	0.36679	-0.02499	-0.69994	-1.8825	-3.5384	-5.5409	-7.7496	-9.9409	-11.827	-13.173	-13.818	-13.704	-12.963	-11.832	-10.472	-9.014	-7.694	-6.7306	-6.145	-5.8701	-5.8867	-6.1302	-6.4624	-6.8026	-7.1425	-7.4036	-7.532	-7.6632	-7.982	-8.4866	-9.061	-9.6536	-10.211	-10.58	-10.671	-10.579	-10.49	-10.598	-11.047	-11.792	-12.598	-13.24	-13.618	-13.658	-13.321	-12.758	-12.289	-12.15	-12.448	-13.26	-14.584	-16.227	-17.937	-19.483	-20.571	-20.91	-20.476	-19.494	-18.21	-16.813	-15.496	-14.39	-13.441	-12.475	-11.335	-9.9177	-8.2333	-6.4699	-4.8276	-3.3471	-2.0839	-1.2352	-0.95073	-1.1893	-1.9146	-3.1634	-4.8253	-6.5997	-8.2134	-9.4986	-10.312	-10.62	-10.613	-10.485	-10.267	-9.9857	-9.7303	-9.5085	-9.1988	-8.7131	-8.0356	-7.1745	-6.1887	-5.2072	-4.3495	-3.7272	-3.5522	-3.9465	-4.6835	-5.3712	-5.8046	-5.9041	-5.5398	-4.7118	-3.7044	-2.7978	-2.0589	-1.4708	-1.038	-0.68554	-0.31415	-0.036722	-0.066165	-0.41907	-0.94601	-1.5875	-2.3338	-3.1083	-3.8597	-4.6167	-5.39	-6.1192	-6.6672	-6.7578	-6.1204	-4.8132	-3.2221	-1.6632	-0.28181	0.70741	1.0941	1.0077	0.81473	0.71152	0.7479	1.0623	1.7508	2.6932	3.7986	5.129	6.5965	7.8806	8.8113	9.4571	9.8106	9.7169	9.1227	8.1517	6.9935	5.8924	5.12	4.8779	5.335	6.631	8.6223	10.781	12.637	14.082	15.048	15.336	14.918	14.04	12.844	11.336	9.7157	8.321	7.2775	6.6108	6.5027	7.0177	7.804	8.4751	9.0169	9.5242	9.9255	10.147	10.219	10.342	10.479	10.689	10.895	10.758	10.048	8.9688	7.8078	6.5983	5.3633	4.3204	3.5838	3.0773	2.8464	3.1097	3.8822	4.9663	6.2597	7.6626	8.8371	9.476	9.7172	9.9362	10.327	10.916	11.705	12.573	13.249	13.422	12.834	11.38	9.2595	6.8776	4.5424	2.4652	0.96762	0.38241	0.69515	1.6303	2.9634	4.4549	5.744	6.5838	7.018	7.1307	6.9083	6.4719	6.0555	5.6587	5.0615	4.204	3.241	2.2451	1.1726	0.06927	-0.91246	-1.662	-2.1161	-2.2622	-2.1787	-1.9212	-1.4363	-0.71564	0.14553	1.1505	2.4516	4.0754	5.8189	7.4647	8.8187	9.603	9.6244	8.9835	7.9325	6.6392	5.3117	4.2587	3.6108	3.1857	2.7829	2.3517	1.8259	1.0613	0.013717	-1.2159	-2.4334	-3.379	-3.7794	-3.4886	-2.52	-0.94669	1.0289	2.9688	4.367	4.8871	4.3691	2.7166	0.028827	-3.35	-6.9919	-10.428	-13.078	-14.42	-14.272	-12.762	-10.153	-6.9006	-3.6926	-1.1729	0.38021	1.0176	0.97235	0.61776	0.35938	0.45182	0.97365	1.8593	2.8482	3.5736	3.8554	3.7585	3.3903	2.8546	2.3468	2.1155	2.2662	2.8015	3.7309	4.9993	6.4587	8.0017	9.5557	10.912	11.764	11.952	11.493	10.468	9.0363	7.5064	6.1973	5.2997	4.8767	4.8553	5.0264	5.2254	5.4726	5.8098	6.1312	6.338	6.4747	6.5548	6.4835	6.271	6.1099	6.1533	6.4264	6.9118	7.4884	7.859	7.7667	7.1865	6.1782	4.7742	3.0983	1.4152	-0.037799	-1.1064	-1.658	-1.6185	-1.016	0.083543	1.5325	2.9813	4.0789	4.7601	5.1333	5.2073	5.0008	4.7277	4.6106	4.6444	4.7754	5.0663	5.5468	6.134	6.8175	7.6406	8.4902	9.1815	9.7119	10.183	10.575	10.823	10.998	11.234	11.613	12.174	12.897	13.674	14.425	15.118	15.562	15.476	14.835	13.86	12.634	11.08	9.2904	7.495	5.7829	4.1932	2.9654	2.3341	2.2969	2.7954	3.8465	5.3006	6.8167	8.2209	9.596	10.926	11.984	12.567	12.591	12.034	10.97	9.5895	8.1313	6.8987	6.2417	6.2511	6.6233	7.0366	7.4322	7.7521	7.8016	7.5747	7.3361	7.2415	7.2497	7.4281	7.9017	8.5429	9.1421	9.7212	10.29	10.551	10.22	9.3873	8.2434	6.7862	5.0342	3.2185	1.6276	0.12939	-0.91663	-1.5407	-1.8691	-1.9137	-1.7235	-1.5451	-1.5022	-1.3563	-0.86673	-0.12167	0.72618	1.7068	2.7658	3.6469	4.2268	4.5737	4.6467	4.3285	3.7277	3.0392	2.2415	1.2611	0.28152	-0.4537	-0.94324	-1.3048	-1.5471	-1.6098	-1.4408	-0.97977	-0.18642	0.94439	2.4757	4.4572	6.6978	8.8834	10.888	12.7	14.133	14.916	14.999	14.452	13.282	11.576	9.6184	7.627	5.6109	3.625	1.816	0.13882	-1.5823	-3.2477	-4.4796	-4.9847	-4.6448	-3.3991	-1.298	1.3828	4.1944	6.6149	8.1368	8.4653	7.6205	5.763	3.0608	-0.19117	-3.5637	-6.7781	-9.7905	-12.514	-14.752	-16.335	-17.047	-16.542	-14.589	-11.327	-7.1056	-2.3056	2.5588	6.8846	10.356	13.108	15.429	17.504	19.425	21.166	22.543	23.317	23.32	22.441	20.683	18.278	15.55	12.724	10.003	7.6971	6.0743	5.1985	5.0046	5.3797	6.0824	6.8244	7.4707	8.0173	8.3768	8.4409	8.2196	7.7253	6.8271	5.399	3.5095	1.3074	-1.1281	-3.7302	-6.4487	-9.2701	-12.119	-14.816	-17.203	-19.212	-20.716	-21.523	-21.555	-20.823	-19.249	-16.701	-13.208	-8.9649	-4.2777	0.37226	4.3743	7.2788	8.8887	9.1107	7.9702	5.76	2.9436	-0.065171	-2.9421	-5.4047	-7.2863	-8.581	-9.359	-9.7308	-9.8409	-9.714	-9.1866	-8.1405	-6.7313	-5.2152	-3.7847	-2.6596	-2.0687	-2.0284	-2.3046	-2.672	-3.0426	-3.4023	-3.8427	-4.5904	-5.778	-7.2834	-8.9111	-10.569	-12.17	-13.565	-14.672	-15.46	-15.843	-15.716	-15.011	-13.654	-11.655	-9.2449	-6.7224	-4.1799	-1.616	0.76827	2.6984	4.0755	4.8561	4.8774	4.0569	2.5501	0.55023	-1.8295	-4.3876	-6.8654	-9.1306	-11.084	-12.443	-12.89	-12.36	-11.002	-9.0026	-6.5769	-3.9895	-1.4497	0.89885	2.929	4.6152	5.9781	6.8405	6.8848	6.079	4.7013	2.9327	0.81723	-1.4545	-3.6025	-5.5494	-7.3094	-8.6919	-9.4929	-9.7127	-9.3941	-8.5194	-7.2453	-5.9286	-4.7442	-3.5836	-2.3975	-1.3349	-0.56818	-0.21746	-0.41286	-1.2399	-2.6743	-4.5847	-6.6733	-8.511	-9.8572	-10.847	-11.654	-12.218	-12.521	-12.703	-12.716	-12.26	-11.17	-9.5614	-7.5371	-5.2385	-3.0867	-1.5063	-0.52829	-0.011877	0.001247	-0.49251	-1.1958	-1.8435	-2.4823	-3.2287	-4.002	-4.6329	-5.0054	-5.0703	-4.9099	-4.6544	-4.3118	-4.495	-4.9067	-5.051	-4.6627	-3.6017	-1.9479	0.011193	1.8161	3.0518	3.5668	3.3407	2.2935	0.51699	-1.5452	-3.5043	-5.3515	-7.1843	-8.9122	-10.459	-11.853	-12.928	-13.34	-12.952	-11.89	-10.24	-8.1183	-5.894	-3.9327	-2.2631	-0.77972	0.43811	1.2183	1.5156	1.3621	0.81622	-0.011709	-1.0121	-2.0981	-3.1308	-3.978	-4.6935	-5.3791	-5.8539	-5.758	-4.9284	-3.3973	-1.204	1.4853	4.2328	6.6062	8.4113	9.5134	9.7668	9.2598	8.2965	7.0322	5.4668	3.7456	2.128	0.69672	-0.64494	-1.9292	-3.0866	-4.0307	-4.63	-4.737	-4.2732	-3.1808	-1.4056	0.93553	3.4999	5.996	8.302	10.277	11.701	12.472	12.619	12.146	11.108	9.704	8.1178	6.3493	4.3947	2.4083	0.50372	-1.3503	-3.0899	-4.4583	-5.2429	-5.4096	-4.9777	-3.956	-2.4061	-0.39142	2.0054	4.5786	7.0374	9.1618	10.759	11.56	11.385	10.344	8.7322	6.8348	4.9483	3.3726	2.248	1.5756	1.3891	1.7247	2.4762	3.5334	4.9658	6.8494	9.0952	11.575	14.248	17.081	19.949	22.686	25.102	26.973	28.159	28.669	28.533	27.766	26.516	25.048	23.512	21.915	20.293	18.716	17.159	15.577	14.008	12.5	11.112	10.052	9.6377	10.049	11.254	13.178	15.691	18.51	21.276	23.708	25.576	26.655	26.775	25.82	23.711	20.602	17.008	13.528	10.555	8.3375	7.0332	6.5326	6.4678	6.5551	6.796	7.3247	8.321	10.01	12.473	15.487	18.691	21.819	24.631	26.875	28.478	29.582	30.34	30.852	31.2	31.398	31.403	31.214	30.813	30.058	28.85	27.386	25.992	24.832	24.017	23.802	24.375	25.616	27.317	29.333	31.417	33.212	34.482	35.123	34.988	33.967	32.192	29.934	27.358	24.572	21.795	19.282	17.191	15.624	14.578	13.938	13.652	13.775	14.263	15.026	16.2	18.029	20.43	22.949	25.15	26.702	27.218	26.45	24.589	22.045	19.138	16.188	13.572	11.429	9.6454	8.2389	7.4461	7.4106	8.0388	9.2042	10.821	12.757	14.856	16.985	19.015	20.888	22.655	24.185	25.069	25.021	24.155	22.664	20.622	18.266	16.062	14.308	13.061	12.458	12.688	13.664	15.16	17.157	19.595	22.095	24.289	26.175	27.811	29.036	29.967	30.286	29.743	28.238	26.115	23.82	21.537	19.405	17.707	16.573	15.856	15.492	15.582	16.099	16.914	18.101	19.775	21.762	23.788	25.812	27.861	29.758	31.272	32.344	33.004	33.265	33.135	32.557	31.432	29.766	27.655	25.084	22.03	18.77	15.758	13.263	11.377	10.246	9.9464	10.329	11.251	12.765	14.895	17.544	20.71	24.444	28.507	32.429	35.916	38.931	41.416	43.257	44.432	44.965	44.787	43.783	41.842	38.905	35.131	30.972	26.93	23.38	20.689	19.226	19.097	20.106	21.984	24.487	27.264	29.949	32.328	34.202	35.264	35.337	34.54	33.056	30.996	28.614	26.335	24.493	23.185	22.397	22.093	22.205	22.682	23.535	24.729	26.212	28.027	30.22	32.637	35.043	37.297	39.247	40.645	41.272	41.025	39.823	37.629	34.626	31.139	27.45	23.833	20.686	18.361	16.931	16.32	16.467	17.274	18.597	20.327	22.399	24.726	27.252	29.916	32.487	34.58	35.892	36.332	35.902	34.71	33.098	31.488	30.138	29.115	28.376	27.748	26.994	26.068	25.129	24.344	23.814	23.696	24.17	25.273	26.916	28.986	31.304	33.585	35.515	36.782	37.101	36.413	34.995	33.228	31.374	29.627	28.219	27.223	26.495	25.953	25.674	25.733	26.17	27.087	28.545	30.415	32.528	34.821	37.179	39.345	41.108	42.426	43.312	43.795	43.959	43.868	43.503	42.86	41.922	40.549	38.665	36.515	34.482	32.747	31.375	30.523	30.292	30.533	31.091	31.985	33.231	34.736	36.459	38.356	40.181	41.632	42.621	43.192	43.282	42.772	41.66	40.022	37.921	35.484	32.89	30.321	28.051	26.384	25.384	24.905	24.974	25.788	27.329	29.364	31.781	34.532	37.326	39.771	41.672	42.941	43.405	43.009	41.945	40.349	38.21	35.724	33.339	31.376	29.923	29.021	28.738	29.058	29.87	31.027	32.34	33.693	35.104	36.469	37.449	37.835	37.77	37.391	36.609	35.425	34.034	32.484	30.657	28.648	26.716	24.945	23.386	22.299	21.896	22.003	22.401	23.209	24.583	26.407	28.479	30.697	32.916	34.868	35.96	36.003	35.088	33.19	30.495	27.47	24.586	22.032	19.956	18.713	18.544	19.28	20.658	22.579	24.854	27.088	29.035	30.668	31.88	32.549	32.848	33.095	33.346	33.522	33.687	33.862	33.755	33.007	31.519	29.453	27.102	24.844	22.992	21.703	21.091	21.202	21.856	22.785	23.97	25.516	27.314	29.089	30.695	32.068	33.092	33.812	34.478	35.197	35.77	35.982	35.701	34.687	32.725	30.029	27.179	24.688	22.832	21.779	21.584	22.143	23.278	24.792	26.461	28.117	29.713	31.151	32.224	32.85	33.162	33.267	33.121	32.698	31.989	30.856	29.148	26.91	24.28	21.358	18.392	15.874	14.22	13.576	13.985	15.457	17.762	20.412	22.91	24.933	26.336	27.166	27.59	27.707	27.514	27.053	26.364	25.385	24.093	22.647	21.22	19.827	18.415	16.973	15.487	14.004	12.778	12.128	12.158	12.777	13.858	15.189	16.403	17.233	17.723	18.084	18.498	19.065	19.768	20.466	21.013	21.344	21.392	21.051	20.357	19.493	18.558	17.567	16.659	16.05	15.856	16.089	16.753	17.747	18.848	19.909	20.898	21.721	22.23	22.418	22.374	22.138	21.726	21.253	20.863	20.633	20.577	20.619	20.561	20.277	19.859	19.458	19.137	18.981	19.216	19.931	20.955	22.084	23.211	24.199	24.905	25.329	25.509	25.376	24.887	24.152	23.254	22.181	21.004	19.962	19.258	18.993	19.189	19.75	20.471	21.18	21.757	21.993	21.769	21.288	20.855	20.542	20.328	20.321	20.611	21.085	21.617	22.218	22.857	23.398	23.79	24.083	24.221	24.135	23.953	23.874	23.881	23.797	23.501	22.927	22.052	20.965	19.818	18.782	18.078	17.9	18.157	18.529	18.872	19.277	19.709	19.997	20.135	20.22	20.133	19.669	18.851	17.793	16.527	15.172	14.02	13.173	12.463	11.814	11.38	11.254	11.382	11.792	12.592	13.806	15.344	17.026	18.599	19.888	20.923	21.722	22.129	22.124	21.98	21.867	21.635	21.191	20.678	20.138	19.494	18.866	18.475	18.275	18.102	18.024	18.148	18.352	18.578	19.461	21.146	23.042	25.055	26.73	27.646	27.772	27.23	26.133	24.797	23.671	22.913	22.414	22.156	22.142	22.159	21.981	21.7	21.527	21.464	21.428	21.483	21.796	22.517	23.729	25.368	27.202	28.964	30.393	31.131	30.883	29.771	28.216	26.51	24.805	23.301	22.1	21.053	20.003	18.973	17.951	16.825	15.666	14.765	14.286	14.23	14.734	16.014	17.99	20.285	22.51	24.348	25.553	26.037	25.842	25.062	23.862	22.496	21.126	19.751	18.421	17.337	16.595	16.077	15.681	15.375	15.054	14.694	14.503	14.72	15.382	16.455	17.93	19.612	21.077	22.005	22.357	22.17	21.42	20.149	18.488	16.578	14.601	12.777	11.235	10.056	9.3711	9.255	9.5931	10.191	10.976	11.901	12.805	13.515	13.926	13.913	13.378	12.417	11.238	9.9655	8.6961	7.6329	6.9236	6.4987	6.2297	6.1099	6.1702	6.3805	6.7015	7.1168	7.5772	8.0549	8.5785	9.1123	9.5618	9.9373	10.37	10.932	11.603	12.423	13.47	14.675	15.838	16.718	17.022	16.47	14.995	12.796	10.135	7.3253	4.7998	2.9888	2.0906	2.0709	2.7974	4.0633	5.5959	7.1514	8.5401	9.5794	10.21	10.597	10.941	11.285	11.642	12.075	12.527	12.73	12.451	11.64	10.374	8.8442	7.3547	6.2281	5.6459	5.692	6.4082	7.646	9.0576	10.301	11.158	11.511	11.343	10.792	10.084	9.4314	9.0137	8.8776	8.8527	8.7255	8.4985	8.2941	8.1093	7.8904	7.7157	7.6613	7.664	7.6822	7.8305	8.2293	8.8857	9.7309	10.627	11.324	11.613	11.554	11.368	11.234	11.269	11.536	11.98	12.455	12.849	13.083	13.111	13.003	12.868	12.63	12.108	11.28	10.337	9.3874	8.3996	7.4539	6.6883	6.0575	5.3999	4.686	3.9799	3.3103	2.7478	2.4407	2.4578	2.735	3.2456	4.0265	5.0023	5.9795	6.7879	7.3141	7.5021	7.3892	7.078	6.6571	6.2874	6.1905	6.3837	6.6427	6.8071	6.9453	7.0794	7.055	6.8256	6.5292	6.1939	5.6874	4.9827	4.1776	3.318	2.4622	1.8109	1.596	1.9084	2.7639	4.191	6.0747	8.0649	9.7629	10.893	11.408	11.618	11.343	10.84	10.271	9.4854	8.3322	7.0858	6.1629	5.6401	5.469	5.7724	6.492	7.2101	7.6119	7.6867	7.3457	6.4764	5.4134	4.7019	4.4107	4.3146	4.5429	5.3339	6.4	7.2001	7.6015	7.826	8.0236	8.2928	8.793	9.5848	10.597	11.701	12.623	13.03	12.892	12.518	12.085	11.532	10.859	10.135	9.2778	8.2685	7.3631	6.7217	6.1816	5.7076	5.5425	5.6422	5.6199	5.4926	5.7692	6.6293	7.7081	8.7222	9.6919	10.556	11.099	11.289	11.252	11.042	10.691	10.22	9.4698	8.2576	6.6692	4.9277	3.1225	1.3259	-0.23733	-1.3384	-1.811	-1.4424	-0.19742	1.5038	3.1601	4.6305	5.8266	6.4111	6.3365	6.2381	6.7073	7.6293	8.6103	9.4779	10.037	9.9037	8.8934	7.2342	5.2436	3.2425	1.6702	0.85601	0.78534	1.3419	2.51	4.1372	5.8243	7.1904	8.0662	8.4631	8.5651	8.6093	8.6103	8.4564	8.2992	8.3875	8.5819	8.5807	8.5041	8.6398	8.7721	8.3959	7.3747	5.9115	4.1732	2.4	1.0623	0.49159	0.67394	1.5348	3.0154	4.7799	6.335	7.4814	8.2665	8.5847	8.1772	6.9493	5.0622	2.8232	0.56672	-1.5071	-3.3764	-4.9418	-5.9851	-6.5782	-7.101	-7.684	-8.0319	-7.9994	-7.7899	-7.4921	-6.928	-6.0325	-4.8986	-3.5302	-2.0049	-0.70756	0.007288	0.14713	-0.21075	-1.1355	-2.435	-3.5162	-3.9348	-3.7612	-3.2997	-2.7372	-2.1569	-1.6375	-1.2529	-1.093	-1.1557	-1.25	-1.2458	-1.2963	-1.5388	-1.7651	-1.7324	-1.5277	-1.7142	-1.6969	-1.4897	-0.8346	0.27928	1.5329	2.6498	3.6358	4.5113	5.0798	5.1572	4.825	4.229	3.3666	2.2929	1.2809	0.54603	0.017616	-0.48171	-1.0387	-1.77	-2.8664	-4.3373	-5.8869	-7.2044	-8.256	-9.167	-9.9511	-10.507	-10.79	-10.874	-10.75	-10.24	-9.3213	-8.3784	-7.8653	-7.8287	-8.0083	-8.2384	-8.3872	-8.1415	-7.2517	-5.9029	-4.4988	-3.2664	-2.3363	-1.9126	-2.0752	-2.6138	-3.3416	-4.3366	-5.6506	-7.0826	-8.3785	-9.4792	-10.406	-11.058	-11.279	-11.07	-10.684	-10.421	-10.345	-10.355	-10.483	-10.854	-11.28	-11.294	-10.657	-9.5071	-7.9833	-6.1329	-4.2568	-2.7981	-1.8733	-1.3669	-1.3191	-1.7957	-2.5665	-3.3429	-4.1458	-5.0464	-5.7851	-6.0245	-5.7737	-5.2955	-4.7474	-4.1281	-4.0078	-4.4082	-4.8246	-5.0632	-5.0727	-4.9019	-4.5025	-3.8615	-3.2211	-2.7887	-2.404	-1.9093	-1.5098	-1.4295	-1.5856	-1.8901	-2.4465	-3.2095	-3.9214	-4.5296	-5.1915	-5.8735	-6.4166	-6.8682	-7.3221	-7.5951	-7.4782	-7.0875	-6.7148	-6.5021	-6.4724	-6.6547	-7.0454	-7.6331	-8.4539	-9.4864	-10.654	-11.999	-13.534	-14.93	-15.703	-15.676	-14.962	-13.656	-11.937	-10.227	-8.8882	-7.9095	-7.1704	-6.6975	-6.4538	-6.2885	-6.2802	-6.7144	-7.6408	-8.7883	-9.9633	-11.176	-12.42	-13.609	-14.735	-15.858	-16.957	-17.854	-18.255	-17.856	-16.586	-14.631	-12.189	-9.3867	-6.4959	-3.9037	-1.826	-0.31393	0.47556	0.33014	-0.75809	-2.6326	-5.2006	-8.3088	-11.568	-14.611	-17.306	-19.548	-21.123	-21.949	-22.261	-22.334	-22.242	-21.917	-21.322	-20.472	-19.382	-18.091	-16.759	-15.725	-15.379	-15.842	-16.887	-18.2	-19.563	-20.745	-21.514	-21.848	-21.869	-21.573	-20.796	-19.461	-17.64	-15.426	-13.058	-11.02	-9.7613	-9.3386	-9.456	-9.7805	-10.031	-9.9293	-9.3041	-8.2946	-7.3459	-6.8864	-7.0564	-7.7362	-8.7686	-10.025	-11.266	-12.147	-12.502	-12.428	-12.048	-11.393	-10.554	-9.6947	-8.89	-8.1114	-7.3965	-6.8325	-6.3706	-5.8688	-5.2972	-4.6877	-3.9476	-2.9468	-1.7531	-0.63757	0.16744	0.62634	0.80765	0.71173	0.29687	-0.33119	-0.97639	-1.6132	-2.417	-3.4556	-4.522	-5.4198	-6.1808	-6.873	-7.4617	-7.9774	-8.5259	-9.0328	-9.2501	-9.0109	-8.3005	-7.123	-5.5305	-3.8101	-2.357	-1.3706	-0.85851	-0.83638	-1.3732	-2.4578	-3.9003	-5.3804	-6.6617	-7.6977	-8.4629	-8.8308	-8.8052	-8.6835	-8.7405	-8.8891	-8.9108	-8.8097	-8.6638	-8.3747	-7.8767	-7.3131	-6.7684	-6.1588	-5.5056	-4.9884	-4.6757	-4.4848	-4.4574	-4.7459	-5.2947	-5.8473	-6.2378	-6.478	-6.6005	-6.5537	-6.2283	-5.5633	-4.6701	-3.7163	-2.6762	-1.4655	-0.28114	0.54193	0.96552	1.178	1.1424	0.67225	-0.18316	-1.2328	-2.4463	-3.7752	-4.9135	-5.5983	-5.8668	-5.7829	-5.258	-4.3807	-3.5187	-2.8713	-2.2702	-1.5339	-0.70354	0.13037	0.94845	1.7408	2.4271	2.8265	2.7306	2.1499	1.3331	0.43846	-0.63214	-1.8653	-2.9563	-3.7581	-4.4555	-5.1209	-5.5871	-5.8165	-5.8977	-5.6804	-4.9596	-3.9072	-2.8284	-1.7242	-0.573	0.30456	0.62359	0.55993	0.42253	0.23118	-0.091933	-0.44205	-0.93769	-1.3717	-1.7564	-2.0298	-2.2478	-2.6823	-3.4359	-4.1757	-4.5599	-4.626	-4.4988	-4.149	-3.6889	-3.4474	-3.5533	-3.776	-3.8784	-3.7494	-3.2134	-2.1728	-0.91465	0.073171	0.55078	0.48608	-0.20394	-1.5551	-3.3392	-5.1855	-6.8296	-8.1876	-9.2951	-10.146	-10.612	-10.592	-10.164	-9.445	-8.3733	-6.9006	-5.3051	-3.9789	-3.023	-2.3748	-2.083	-2.1716	-2.4871	-2.961	-3.7426	-4.92	-6.359	-7.9504	-9.6534	-11.239	-12.314	-12.705	-12.568	-12.084	-11.289	-10.202	-8.9544	-7.7224	-6.6105	-5.6017	-4.6871	-3.9955	-3.6429	-3.5336	-3.467	-3.4717	-3.7933	-4.5864	-5.8655	-7.6702	-9.9679	-12.444	-14.669	-16.376	-17.398	-17.581	-16.937	-15.785	-14.445	-13.01	-11.535	-10.203	-9.1489	-8.2397	-7.1981	-5.865	-4.2651	-2.479	-0.54812	1.3923	2.9827	3.8053	3.6855	2.725	1.0548	-1.196	-3.7238	-6.0822	-7.94	-9.1628	-9.6369	-9.3242	-8.4069	-7.1649	-5.7547	-4.2463	-2.7842	-1.474	-0.20699	1.17	2.5791	3.7513	4.5088	4.8549	4.7979	4.243	3.1348	1.6179	-0.087382	-1.9209	-3.9086	-5.8637	-7.3606	-8.0857	-7.9702	-7.011	-5.2619	-3.0192	-0.76499	1.134	2.4934	3.1935	3.2301	2.8056	2.1808	1.4247	0.47572	-0.66897	-1.97	-3.5135	-5.4676	-7.8478	-10.388	-12.674	-14.392	-15.363	-15.375	-14.212	-11.983	-9.1557	-6.174	-3.236	-0.52916	1.6284	3.0404	3.7522	3.7887	3.0695	1.6603	-0.20725	-2.3547	-4.6529	-6.8447	-8.6695	-10.09	-11.195	-11.948	-12.182	-11.814	-10.889	-9.4663	-7.5187	-4.9945	-2.0159	1.0575	3.8661	6.2616	8.0588	8.8331	8.2508	6.4115	3.6176	0.046455	-4.0781	-8.2804	-12.125	-15.452	-18.154	-20.042	-21.093	-21.482	-21.265	-20.374	-18.934	-17.227	-15.356	-13.216	-10.779	-8.1872	-5.6286	-3.2331	-1.097	0.62466	1.6403	1.6703	0.76028	-0.80223	-2.8681	-5.3498	-7.831	-9.7249	-10.78	-11.065	-10.594	-9.3853	-7.7412	-5.9908	-4.1721	-2.3014	-0.64124	0.63229	1.6135	2.2817	2.3797	1.8412	0.93611	-0.13725	-1.4641	-3.1969	-5.3521	-7.7747	-10.18	-12.25	-13.698	-14.193	-13.41	-11.467	-9.0113	-6.6508	-4.5959	-2.9777	-1.9969	-1.5661	-1.3176	-1.1127	-1.0734	-1.1776	-1.3509	-1.8486	-2.9923	-4.7461	-7.015	-10.028	-13.917	-18.224	-22.241	-25.514	-27.755	-28.66	-28.079	-26.188	-23.424	-20.368	-17.52	-15.057	-13.424	-12.086	-10.977	-10.001	-9.0894	-8.0887	-6.9155	-5.643	-4.4811	-3.714	-3.5048	-3.7841	-4.4842	-5.6907	-7.3033	-8.8444	-9.8854	-10.38	-10.337	-9.5732	-8.0569	-6.0638	-3.8023	-1.2989	1.2702	3.5479	5.327	6.5071	6.8159	6.0132	4.2715	2.0327	-0.40558	-2.8969	-5.2322	-7.196	-8.7107	-9.8446	-10.673	-11.156	-11.116	-10.449	-9.3267	-8.0034	-6.512	-4.8022	-3.0489	-1.51	-0.2024	0.92297	1.6965	1.9446	1.7258	1.1168	0.073841	-1.3241	-2.806	-4.2305	-5.655	-7.0032	-8.0064	-8.5641	-8.8211	-8.8568	-8.5698	-7.8627	-6.7816	-5.4759	-4.0901	-2.713	-1.4762	-0.68167	-0.62578	-1.304	-2.4971	-4.0969	-6.1133	-8.417	-10.765	-13.04	-15.192	-17.021	-18.324	-19.125	-19.521	-19.503	-19.086	-18.433	-17.621	-16.472	-14.817	-12.782	-10.62	-8.4635	-6.3861	-4.5662	-3.2611	-2.6157	-2.568	-3.0055	-3.9429	-5.3964	-7.1412	-8.7509	-9.9027	-10.467	-10.316	-9.3332	-7.616	-5.4417	-3.0019	-0.39326	2.2061	4.6068	6.7679	8.635	9.9818	10.57	10.379	9.5496	8.1573	6.2465	4.0437	1.9227	0.12532	-1.3756	-2.7053	-3.8694	-4.8037	-5.5655	-6.2503	-6.7226	-6.6703	-5.9683	-4.7785	-3.3199	-1.7597	-0.30467	0.84711	1.7107	2.4592	3.1763	3.8346	4.4216	4.8896	5.0675	4.8253	4.2874	3.7485	3.3825	3.1516	2.975	2.8659	2.8384	2.7548	2.414	1.8061	1.1021	0.35195	-0.57124	-1.6569	-2.6059	-3.1649	-3.3443	-3.2202	-2.8271	-2.3317	-2.0298	-2.073	-2.3951	-2.9525	-3.7538	-4.6874	-5.6245	-6.6346	-7.8745	-9.3129	-10.76	-12.099	-13.342	-14.502	-15.451	-15.986	-16.011	-15.647	-14.998	-13.991	-12.627	-11.172	-9.8651	-8.5917	-7.1572	-5.6886	-4.4562	-3.6195	-3.384	-4.0653	-5.7301	-8.0443	-10.589	-13.016	-14.876	-15.699	-15.355	-14.054	-11.983	-9.2429	-6.0629	-2.8589	-0.021204	2.242	3.9152	5.0527	5.6427	5.6923	5.4304	5.1472	4.8177	4.2111	3.3516	2.4728	1.5888	0.53344	-0.62569	-1.6912	-2.6745	-3.5709	-4.0958	-3.9932	-3.3078	-2.1021	-0.28957	1.9995	4.2982	6.2802	7.9962	9.5183	10.734	11.517	11.857	11.801	11.385	10.593	9.4044	8.0138	6.8588	6.2058	5.9876	6.1989	7.0589	8.585	10.445	12.408	14.467	16.46	18.11	19.422	20.541	21.332	21.607	21.515	21.246	20.622	19.479	18.1	16.867	15.824	14.847	13.826	12.537	11.209	9.8252	8.5491	7.5008	6.5875	5.8461	5.6489	6.2608	7.5112	9.1616	11.176	13.417	15.475	17.029	17.982	18.171	17.392	15.748	13.608	11.25	8.9134	7.0442	6.0548	5.9371	6.3711	7.088	7.9394	8.7931	9.5277	10.095	10.566	11.112	11.828	12.552	13.071	13.42	13.69	13.695	13.176	12.154	10.803	9.1727	7.3581	5.6716	4.3768	3.5007	3.0791	3.265	4.0525	5.239	6.7505	8.6582	10.842	12.909	14.526	15.613	16.222	16.394	16.209	15.848	15.552	15.432	15.33	14.989	14.354	13.573	12.72	11.795	10.964	10.489	10.447	10.767	11.448	12.482	13.664	14.728	15.534	15.903	15.517	14.244	12.35	10.224	8.0855	6.0692	4.3934	3.2589	2.6323	2.3172	2.1816	2.2675	2.6495	3.2218	3.7799	4.2801	4.8485	5.5267	6.2324	6.9803	7.875	8.8828	9.8546	10.707	11.432	11.94	12.106	11.937	11.471	10.618	9.3298	7.8415	6.5044	5.4908	4.7841	4.3744	4.3105	4.5378	4.8499	5.1026	5.3896	5.8873	6.5729	7.2425	7.7901	8.2569	8.6078	8.6535	8.3331	7.773	7.0591	6.2268	5.4405	4.9465	4.8681	5.1979	5.9572	7.1199	8.4536	9.6525	10.586	11.276	11.684	11.712	11.373	10.875	10.482	10.277	10.187	10.212	10.445	10.789	10.954	10.823	10.572	10.364	10.122	9.762	9.3343	8.8185	8.1224	7.3338	6.7124	6.4228	6.4845	6.9363	7.7561	8.7063	9.4766	9.9625	10.266	10.459	10.51	10.402	10.253	10.262	10.515	10.896	11.296	11.76	12.241	12.4	11.952	11.026	9.9331	8.7926	7.6659	6.7837	6.2927	6.1012	6.1806	6.7027	7.7402	9.1448	10.817	12.689	14.435	15.577	15.898	15.514	14.585	13.191	11.447	9.5485	7.7576	6.2766	5.1369	4.3401	4.0881	4.6204	5.7993	7.2359	8.7635	10.419	12.042	13.365	14.395	15.291	16.004	16.462	16.806	17.12	17.197	16.886	16.305	15.498	14.291	12.696	11.07	9.7021	8.5589	7.5025	6.4755	5.5063	4.6804	4.0757	3.734	3.8146	4.5599	5.9112	7.4215	8.7372	9.8469	10.695	11.029	10.801	10.25	9.4698	8.432	7.379	6.6303	6.148	5.7577	5.5564	5.6247	5.651	5.3436	4.8914	4.7006	5.1933	5.8402	6.5139	7.4164	8.6811	10.072	11.322	12.432	13.356	13.857	13.86	13.573	13.114	12.438	11.638	10.887	10.158	9.3976	8.8433	8.854	9.5104	10.651	12.177	14.063	16.201	18.42	20.547	22.469	24.157	25.496	26.149	25.818	24.585	22.728	20.345	17.459	14.304	11.172	8.155	5.4021	3.3209	2.2875	2.387	3.5906	5.8329	8.7727	11.876	14.844	17.691	20.393	22.751	24.625	26.032	26.994	27.427	27.228	26.43	25.203	23.696	21.859	19.593	17.039	14.523	12.265	10.347	8.9411	8.2448	8.2317	8.732	9.6789	11.039	12.642	14.336	16.133	18.01	19.743	21.116	22.094	22.624	22.444	21.314	19.287	16.635	13.616	10.434	7.3536	4.7488	2.9318	1.9449	1.6753	2.1038	3.277	5.06	7.1167	9.1694	11.1	12.795	14.158	15.272	16.288	17.158	17.646	17.528	16.568	14.476	11.153	6.9397	2.4542	-1.7587	-5.3129	-7.8446	-9.0136	-8.7148	-7.1484	-4.6329	-1.3861	2.4171	6.4069	10.08	13.13	15.487	17.069	17.718	17.448	16.496	15.065	13.262	11.246	9.1981	7.1399	5.0187	2.9325	1.0822	-0.39033	-1.359	-1.5944	-0.90915	0.5918	2.511	4.415	6.0617	7.3456	8.1186	8.2421	7.8033	7.0847	6.2296	5.162	3.9282	2.8254	2.0419	1.4745	0.99235	0.57292	0.13489	-0.46396	-1.1533	-1.6299	-1.6248	-0.97151	0.50282	2.8564	5.8265	8.9684	11.951	14.605	16.742	18.13	18.631	18.32	17.412	16.045	14.192	11.882	9.3189	6.6574	3.7865	0.6337	-2.5009	-5.2097	-7.3456	-8.8508	-9.5323	-9.2859	-8.2687	-6.6414	-4.445	-1.8969	0.54557	2.5305	3.8949	4.4389	4.0027	2.793	1.3065	-0.084131	-1.3017	-2.4057	-3.4264	-4.275	-4.7996	-4.9321	-4.6535	-3.835	-2.4244	-0.7647	0.62306	1.6238	2.5531	3.6584	5.053	6.9355	9.3664	11.93	14.036	15.385	15.85	15.296	13.862	12.02	10.053	7.8365	5.2771	2.5644	-0.091922	-2.6215	-4.9107	-6.7142	-7.7998	-8.0794	-7.6708	-6.8294	-5.6466	-3.9545	-1.6938	0.88565	3.5958	6.4626	9.2753	11.474	12.661	12.764	11.706	9.4334	6.3215	2.968	-0.28266	-3.1755	-5.1952	-5.9465	-5.6028	-4.5172	-2.7345	-0.28668	2.4493	5.0081	7.1343	8.659	9.6364	10.25	10.648	10.759	10.595	10.453	10.476	10.34	9.6699	8.4037	6.5422	4.0004	0.95392	-2.1019	-4.7722	-6.8971	-8.2826	-8.7618	-8.4942	-7.7906	-6.7531	-5.3895	-3.956	-2.8148	-2.1325	-1.8679	-1.9333	-2.2743	-2.842	-3.534	-4.1808	-4.732	-5.4081	-6.4422	-7.7318	-9.0046	-10.188	-11.291	-12.115	-12.484	-12.539	-12.495	-12.352	-12.07	-11.739	-11.36	-10.784	-10.039	-9.3894	-8.9769	-8.7162	-8.619	-8.8916	-9.6551	-10.807	-12.208	-13.808	-15.552	-17.223	-18.443	-18.88	-18.494	-17.452	-15.871	-13.828	-11.579	-9.4589	-7.5684	-5.814	-4.1951	-2.7731	-1.5054	-0.35577	0.51457	0.93828	0.97699	0.74049	0.20758	-0.56301	-1.2755	-1.6959	-1.8633	-1.8925	-1.7126	-1.1437	-0.15457	1.0973	2.4245	3.7096	4.8272	5.552	5.7269	5.5286	5.3943	5.6336	6.2875	7.3019	8.5792	9.8388	10.751	11.227	11.402	11.403	11.364	11.491	11.917	12.518	13.091	13.602	14.097	14.48	14.579	14.384	14.094	13.902	13.846	13.929	14.281	14.99	15.857	16.473	16.586	16.17	15.175	13.482	11.13	8.3667	5.424	2.5055	-0.046426	-1.8205	-2.5909	-2.3685	-1.2811	0.37652	2.077	3.2968	3.8522	3.8969	3.6702	3.3707	3.2256	3.5093	4.3716	5.6385	6.9413	8.0327	8.8257	9.1226	8.5705	7.0634	4.9261	2.6048	0.4274	-1.2644	-2.0865	-1.926	-1.0183	0.34769	1.9471	3.4853	4.6908	5.541	6.1489	6.4922	6.4639	6.0862	5.466	4.5647	3.1872	1.1995	-1.2803	-3.9029	-6.3291	-8.3718	-9.8566	-10.511	-10.26	-9.4675	-8.5669	-7.6111	-6.4741	-5.203	-3.8584	-2.3002	-0.45714	1.4853	3.3691	5.1867	6.8255	7.9993	8.5784	8.6218	8.0922	6.8999	5.2651	3.6984	2.5992	2.1089	2.2263	2.9142	4.1095	5.6261	7.066	8.0069	8.3349	8.1549	7.4367	6.1239	4.5575	3.3188	2.6602	2.4651	2.6572	3.1437	3.5856	3.7019	3.6303	3.5785	3.5006	3.3723	3.3316	3.3112	2.9499	2.1212	1.162	0.46066	0.1758	0.34424	0.99879	2.093	3.4517	4.7484	5.5744	5.7392	5.3726	4.561	3.2107	1.459	-0.18358	-1.3702	-2.1459	-2.5471	-2.4888	-2.1372	-1.8092	-1.5011	-1.0363	-0.51562	-0.079884	0.46815	1.3205	2.2268	2.8917	3.6302	4.9101	5.8433	6.0799	5.7327	5.0077	3.8733	2.4	0.97354	-0.10073	-0.84047	-1.2385	-1.1208	-0.48583	0.43983	1.5447	2.7825	3.853	4.3811	4.3413	3.9129	3.1357	1.9858	0.62851	-0.61903	-1.5164	-1.9888	-2.0672	-1.7628	-1.0295	0.080956	1.2811	2.3041	3.2323	4.2721	5.361	6.31	7.1298	7.841	8.2563	8.231	7.9181	7.5274	7.1153	6.7883	6.7559	7.0032	7.2436	7.3208	7.3045	7.1644	6.7174	5.9276	5.02	4.2831	3.8601	3.7557	3.9568	4.4543	5.129	5.6591	5.7296	5.3297	4.685	3.9028	2.9762	2.051	1.3784	1.0474	1.0435	1.4551	2.3329	3.4713	4.5818	5.5209	6.1959	6.4606	6.3501	6.2233	6.4107	6.9012	7.5079	8.1408	8.7947	9.3837	9.7435	9.8286	9.768	9.6573	9.3559	8.6217	7.4209	5.9176	4.1928	2.2153	0.07545	-1.9932	-3.8487	-5.4499	-6.6732	-7.3682	-7.5654	-7.3885	-6.8834	-6.101	-5.2326	-4.4424	-3.6561	-2.7121	-1.6623	-0.7134	0.043073	0.68987	1.258	1.5903	1.518	1.0747	0.40946	-0.49251	-1.7478	-3.2285	-4.5612	-5.4852	-5.9837	-6.0302	-5.5215	-4.4656	-2.988	-1.1361	1.0774	3.4706	5.7493	7.6981	9.1402	9.838	9.6571	8.7679	7.5083	6.0788	4.4658	2.6347	0.71181	-1.1301	-2.8826	-4.6557	-6.41	-7.9525	-9.2726	-10.579	-11.858	-12.695	-12.678	-11.698	-9.7763	-6.9783	-3.638	-0.33251	2.5113	4.7507	6.2901	7.0744	7.2255	6.8986	6.0338	4.5026	2.4222	0.13549	-2.0546	-4.0094	-5.6503	-6.8738	-7.5818	-7.8265	-7.8129	-7.6083	-6.9789	-5.7478	-4.1432	-2.5115	-0.93969	0.51352	1.5415	1.9158	1.7773	1.3634	0.71624	-0.11466	-0.95703	-1.825	-2.9403	-4.3163	-5.7043	-6.9534	-8.0162	-8.6841	-8.6688	-7.9648	-6.8927	-5.8136	-4.9145	-4.1668	-3.4462	-2.7223	-2.0132	-1.1876	-0.1137	0.95506	1.5517	1.575	1.2503	0.57958	-0.60925	-2.247	-4.1587	-6.409	-9.035	-11.72	-14.094	-16.049	-17.434	-17.922	-17.461	-16.434	-15.155	-13.616	-11.843	-10.072	-8.5087	-7.1764	-6.0219	-5.0179	-4.2691	-3.9765	-4.1468	-4.5174	-4.9468	-5.5827	-6.4069	-7.0632	-7.3885	-7.6208	-7.8901	-8.0459	-8.1014	-8.2048	-8.1881	-7.7698	-7.0684	-6.3361	-5.4846	-4.4181	-3.4872	-3.0423	-2.9409	-2.9131	-3.026	-3.4056	-3.9458	-4.7693	-5.7567	-6.8819	-8.3717	-10.287	-12.258	-13.922	-15.282	-16.347	-16.863	-16.689	-15.986	-14.858	-13.238	-11.27	-9.3376	-7.6652	-6.3115	-5.4679	-5.2818	-5.5211	-5.8039	-6.047	-6.4044	-6.9399	-7.5627	-8.1596	-8.654	-8.9761	-8.9956	-8.5362	-7.5639	-6.3389	-5.1446	-3.9497	-2.6277	-1.3704	-0.51099	-0.15921	-0.31322	-1.1088	-2.5633	-4.3669	-6.1847	-7.9158	-9.4809	-10.726	-11.711	-12.699	-13.75	-14.631	-15.208	-15.577	-15.791	-15.742	-15.376	-14.832	-14.342	-14.026	-13.815	-13.572	-13.254	-12.812	-11.979	-10.473	-8.3766	-6.0982	-3.9749	-2.2138	-1.0647	-0.70804	-1.023	-1.7588	-2.8464	-4.2759	-5.9155	-7.6717	-9.613	-11.679	-13.508	-14.759	-15.374	-15.425	-14.855	-13.563	-11.658	-9.4865	-7.4076	-5.6439	-4.3534	-3.755	-3.962	-4.7242	-5.5266	-6.0271	-6.1944	-6.0639	-5.6901	-5.2764	-5.0885	-5.2068	-5.5694	-6.1542	-6.9133	-7.625	-8.0375	-8.09	-7.8036	-7.1034	-5.9677	-4.6857	-3.7366	-3.435	-3.791	-4.6962	-6.0887	-7.84	-9.58	-10.885	-11.654	-12.053	-12.17	-11.941	-11.442	-10.916	-10.487	-10.084	-9.6795	-9.3311	-8.9957	-8.5569	-8.0133	-7.4216	-6.7196	-5.8603	-5.0276	-4.5111	-4.4601	-4.8872	-5.8399	-7.3998	-9.4824	-11.729	-13.7	-15.159	-16.063	-16.307	-15.724	-14.405	-12.774	-11.146	-9.5222	-7.9306	-6.6103	-5.699	-5.093	-4.733	-4.7052	-4.9805	-5.4361	-6.1026	-7.1099	-8.4367	-9.9634	-11.663	-13.508	-15.247	-16.511	-17.11	-17.116	-16.687	-15.895	-14.726	-13.247	-11.694	-10.217	-8.7064	-7.1093	-5.689	-4.6615	-3.8212	-2.8804	-1.9034	-1.114	-0.58171	-0.40485	-0.85116	-1.9588	-3.3467	-4.5981	-5.4442	-5.5785	-4.7581	-3.1726	-1.3431	0.3927	2.0039	3.4814	4.7261	5.689	6.4457	7.1263	7.7654	8.1999	8.2374	7.9641	7.5925	7.0238	5.9827	4.5623	3.1408	1.8494	0.59462	-0.5007	-1.2297	-1.6902	-2.0302	-2.0792	-1.6827	-0.98057	-0.054185	1.2348	2.7898	4.1567	5.0716	5.7192	6.3019	6.7706	7.0263	7.0748	6.958	6.7138	6.3035	5.6297	4.79	4.0839	3.5049	2.6262	1.1984	-0.52911	-2.2351	-3.784	-4.8715	-5.0482	-4.3125	-3.0955	-1.6787	-0.20396	0.95922	1.5472	1.8614	2.295	2.7728	2.828	3.5984	4.325	5.161	6.1548	6.9337	7.1914	7.034	6.6057	5.867	4.9403	4.1936	3.7545	3.4502	3.2157	3.0656	2.7773	2.0977	1.135	0.17017	-0.74443	-1.6772	-2.5208	-3.0187	-3.0134	-2.5531	-1.8927	-1.3474	-1.0927	-1.2669	-2.106	-3.6614	-5.5071	-7.086	-8.2436	-9.0493	-9.3773	-9.0767	-8.2624	-7.0751	-5.4558	-3.48	-1.5607	-0.071001	0.8656	1.1272	0.58775	-0.53068	-1.6979	-2.5596	-3.1278	-3.5157	-3.7184	-3.7281	-3.645	-3.6064	-3.6541	-3.6595	-3.5209	-3.3955	-3.5198	-3.8232	-4.0128	-3.99	-3.8026	-3.3048	-2.3034	-0.94398	0.39637	1.4904	2.1943	2.2533	1.556	0.34242	-1.0832	-2.623	-4.1997	-5.6096	-6.7772	-7.888	-9.1402	-10.478	-11.645	-12.422	-12.745	-12.599	-11.904	-10.665	-9.2288	-8.1109	-7.5183	-7.3254	-7.4748	-7.9985	-8.6686	-9.0733	-9.0231	-8.5943	-7.8186	-6.7095	-5.5239	-4.6097	-4.0936	-3.9628	-4.2447	-4.8707	-5.5083	-5.796	-5.6278	-5.1378	-4.4825	-3.7374	-2.9941	-2.4485	-2.2556	-2.2963	-2.2831	-2.18	-2.2281	-2.4776	-2.6549	-2.6294	-2.5803	-2.565	-2.4282	-2.223	-2.2445	-2.6034	-3.1146	-3.6328	-4.0938	-4.3141	-4.1514	-3.7763	-3.5194	-3.5296	-3.8001	-4.3588	-5.234	-6.3248	-7.3834	-8.1288	-8.4517	-8.4427	-8.1107	-7.2868	-6.0494	-4.9189	-4.3368	-4.2747	-4.6377	-5.6226	-7.2308	-8.9915	-10.492	-11.711	-12.639	-13.067	-12.983	-12.648	-12.214	-11.716	-11.391	-11.546	-12.18	-13.019	-13.848	-14.536	-14.92	-14.838	-14.24	-13.293	-12.402	-11.904	-11.733	-11.704	-11.929	-12.539	-13.166	-13.34	-13.183	-13.091	-13.07	-12.996	-13.127	-13.685	-14.374	-14.824	-15.023	-14.963	-14.469	-13.63	-12.833	-12.206	-11.531	-10.724	-9.9774	-9.4866	-9.3746	-9.7529	-10.693	-12.187	-14.069	-15.818	-16.81	-16.983	-16.803	-16.443	-15.674	-14.599	-13.632	-12.731	-11.496	-10.057	-8.9619	-8.4002	-8.2994	-8.8496	-10.164	-11.804	-13.298	-14.661	-15.913	-16.699	-16.83	-16.613	-16.369	-16.119	-15.796	-15.403	-14.98	-14.599	-14.216	-13.663	-13.063	-13.006	-13.798	-15	-16.176	-17.45	-18.836	-19.855	-20.344	-20.744	-21.2	-21.314	-20.954	-20.32	-19.263	-17.548	-15.636	-14.255	-13.484	-13.039	-13.37	-13.931	-14.622	-15.114	-15.575	-16.123	-16.308	-15.71	-14.501	-12.975	-11.196	-9.373	-7.8877	-6.8468	-6.1921	-6.0684	-6.4561	-6.8771	-7.027	-7.1756	-7.5029	-7.6944	-7.5726	-7.3967	-7.3468	-7.3063	-7.1842	-6.938	-6.4552	-5.8181	-5.3121	-4.9297	-4.4615	-4.0755	-4.1546	-4.5779	-4.9143	-5.1493	-5.5646	-6.1847	-6.9061	-7.7322	-8.4825	-8.8025	-8.6528	-8.1959	-7.3369	-6.0241	-4.7699	-4.149	-4.073	-4.175	-4.4207	-4.8389	-5.1861	-5.2315	-4.9306	-4.2188	-3.1762	-2.2416	-1.7745	-1.7685	-2.324	-3.7792	-6.0063	-8.2113	-9.7433	-10.481	-10.431	-9.6394	-8.4359	-7.1619	-5.8624	-4.5822	-3.49	-2.4839	-1.2999	-0.19226	-0.008122	-0.65862	-1.681	-2.5619	-3.5591	-4.994	-6.6533	-8.2945	-10.101	-12.337	-14.905	-17.298	-18.886	-19.421	-19.197	-18.457	-17.096	-15.331	-14.029	-13.733	-14.075	-14.618	-15.39	-16.261	-16.78	-16.97	-17.315	-17.898	-18.443	-19.095	-20.141	-21.189	-21.67	-21.814	-22.253	-23.02	-23.664	-23.99	-24.101	-23.963	-23.316	-21.982	-20.201	-18.59	-17.616	-17.185	-17.042	-17.331	-18.213	-19.292	-20.058	-20.485	-20.64	-20.301	-19.472	-18.645	-18.114	-17.751	-17.633	-18.066	-18.791	-19.062	-18.707	-18.296	-18.201	-18.248	-18.363	-18.835	-19.82	-20.998	-21.847	-22.102	-21.887	-21.304	-20.132	-18.141	-15.605	-13.103	-10.941	-9.2081	-8.1543	-7.9687	-8.4259	-9.2442	-10.463	-12.039	-13.561	-14.794	-15.907	-16.794	-16.832	-15.76	-14.145	-12.629	-11.282	-9.9567	-8.8061	-8.0438	-7.5036	-6.7843	-5.7988	-4.9631	-4.7523	-5.1888	-5.9578	-6.8784	-7.9268	-8.9075	-9.5647	-9.9725	-10.366	-10.745	-11.025	-11.304	-11.554	-11.417	-10.747	-10.005	-9.6622	-9.6829	-9.9805	-10.926	-12.863	-15.449	-17.925	-19.819	-21.081	-21.679	-21.418	-20.267	-18.647	-17.099	-15.752	-14.401	-13.033	-11.937	-11.304	-11.148	-11.567	-12.61	-13.925	-15.067	-15.976	-16.734	-17.177	-17.263	-17.449	-18.128	-19.013	-19.546	-19.64	-19.538	-19.194	-18.279	-16.677	-14.668	-12.61	-10.65	-8.8509	-7.5732	-7.383	-8.4437	-10.333	-12.571	-14.932	-17.17	-18.949	-20.208	-21.13	-21.653	-21.574	-21.069	-20.485	-19.759	-18.708	-17.651	-17.026	-16.632	-15.904	-14.774	-13.67	-12.892	-12.436	-12.476	-12.947	-13.799	-14.859	-15.876	-16.573	-16.856	-17.003	-17.253	-17.402	-17.172	-16.708	-16.233	-15.624	-14.8	-14.07	-13.683	-13.577	-13.779	-14.434	-15.318	-16.019	-16.529	-17.029	-17.299	-16.996	-16.324	-15.782	-15.504	-15.344	-15.305	-15.529	-16.058	-16.814	-17.66	-18.494	-19.383	-20.389	-21.211	-21.383	-20.79	-19.642	-18.036	-16.004	-13.835	-11.856	-10.115	-8.645	-7.7294	-7.5488	-8.0227	-9.1956	-11.238	-13.86	-16.3	-18.037	-19.069	-19.469	-19.179	-18.322	-17.275	-16.343	-15.545	-14.713	-13.68	-12.456	-11.197	-9.9135	-8.4806	-6.9639	-5.666	-4.7716	-4.2789	-4.2658	-4.8187	-5.7223	-6.586	-7.161	-7.2255	-6.4294	-4.6501	-2.2332	0.40955	3.1576	5.88	8.1563	9.627	10.362	10.656	10.66	10.378	9.877	9.3005	8.7131	7.9863	6.9446	5.6197	4.2183	2.8106	1.2545	-0.54581	-2.5281	-4.6245	-6.7565	-8.6639	-10.001	-10.645	-10.679	-10.145	-9.1257	-7.93	-6.8523	-5.8703	-4.8471	-3.9155	-3.4051	-3.4221	-3.7628	-4.202	-4.6494	-4.9942	-4.9778	-4.425	-3.5283	-2.7079	-2.2019	-1.9644	-1.9327	-2.1511	-2.5851	-3.0776	-3.5843	-4.1807	-4.8185	-5.3202	-5.6028	-5.653	-5.3469	-4.583	-3.5374	-2.5149	-1.6506	-0.92291	-0.40381	-0.26501	-0.46503	-0.62499	-0.30534	0.64392	2.0964	3.9266	6.0386	8.0738	9.4128	9.7011	9.0839	7.8271	6.0627	4.0083	2.0394	0.37641	-1.0108	-2.1524	-3.0447	-3.8499	-4.7981	-5.8541	-6.7875	-7.4995	-7.9942	-8.166	-7.8909	-7.3017	-6.7931	-6.7131	-7.0416	-7.4531	-7.6609	-7.5999	-7.2627	-6.5846	-5.7322	-5.2556	-5.5742	-6.4658	-7.3783	-7.9399	-7.8891	-6.9421	-5.1366	-2.9854	-1.0184	0.52414	1.4559	1.5846	1.0224	0.11288	-1.0387	-2.5778	-4.4212	-6.2001	-7.6308	-8.6616	-9.3291	-9.6483	-9.6358	-9.4156	-9.2918	-9.5103	-9.9506	-10.313	-10.61	-11.098	-11.747	-12.282	-12.7	-13.154	-13.479	-13.373	-12.868	-12.134	-11.144	-9.9687	-9.0132	-8.5348	-8.3811	-8.4733	-9.0354	-10.122	-11.418	-12.676	-13.966	-15.359	-16.708	-17.736	-18.179	-17.948	-17.154	-15.857	-13.996	-11.77	-9.7114	-8.0919	-6.6881	-5.3636	-4.3612	-3.8298	-3.7062	-4.1534	-5.4474	-7.4055	-9.55	-11.693	-13.769	-15.391	-16.299	-16.842	-17.429	-17.906	-17.943	-17.585	-17.042	-16.357	-15.578	-14.427	-13.164	-11.826	-10.266	-8.5289	-7.0578	-6.1826	-5.7222	-5.4871	-5.7022	-6.517	-7.6327	-8.7757	-9.9912	-11.179	-11.988	-12.334	-12.461	-12.468	-12.341	-12.319	-12.639	-13.061	-13.126	-12.725	-12.053	-11.238	-10.347	-9.5474	-9.0753	-9.1103	-9.6563	-10.511	-11.499	-12.715	-14.263	-15.835	-16.976	-17.587	-17.779	-17.453	-16.501	-15.166	-13.734	-12.169	-10.426	-8.7031	-7.074	-5.3787	-3.6661	-2.2799	-1.3766	-0.82764	-0.68845	-1.295	-2.7904	-4.9285	-7.3489	-9.7818	-12.025	-13.852	-15.011	-15.405	-15.27	-14.988	-14.687	-14.305	-13.986	-14.02	-14.436	-15	-15.57	-16.069	-16.255	-15.947	-15.344	-14.796	-14.467	-14.507	-15.154	-16.365	-17.633	-18.424	-18.647	-18.456	-17.917	-17.085	-16.208	-15.618	-15.439	-15.489	-15.513	-15.431	-15.302	-15.031	-14.41	-13.462	-12.473	-11.663	-11.066	-10.742	-10.773	-11.029	-11.261	-11.412	-11.566	-11.684	-11.719	-11.824	-12.126	-12.418	-12.384	-12.016	-11.569	-11.187	-10.825	-10.472	-10.284	-10.352	-10.522	-10.588	-10.588	-10.757	-11.148	-11.569	-11.921	-12.279	-12.643	-12.856	-12.847	-12.694	-12.406	-11.92	-11.361	-10.95	-10.74	-10.679	-10.838	-11.3	-11.881	-12.229	-12.191	-11.91	-11.554	-11.139	-10.671	-10.338	-10.374	-10.747	-11.19	-11.59	-12.131	-12.911	-13.75	-14.525	-15.343	-16.217	-16.913	-17.273	-17.344	-17.146	-16.627	-15.911	-15.241	-14.669	-14.102	-13.608	-13.341	-13.24	-13.068	-12.744	-12.428	-12.319	-12.45	-12.734	-13.166	-13.856	-14.762	-15.548	-15.975	-16.233	-16.558	-16.823	-16.813	-16.602	-16.301	-15.773	-14.926	-13.954	-13.001	-11.987	-10.921	-9.9893	-9.21	-8.4616	-7.8743	-7.7827	-8.2466	-8.9901	-9.7539	-10.456	-11.074	-11.535	-11.773	-11.896	-12.215	-13.016	-14.203	-15.447	-16.651	-17.865	-18.821	-19.107	-18.76	-18.196	-17.704	-17.473	-17.862	-19.077	-20.826	-22.688	-24.481	-25.979	-26.751	-26.66	-26.068	-25.272	-24.194	-22.799	-21.307	-19.923	-18.631	-17.27	-15.71	-14.006	-12.383	-10.997	-9.838	-9.0857	-9.1749	-10.22	-11.764	-13.374	-14.97	-16.414	-17.44	-18.124	-18.785	-19.422	-19.842	-20.153	-20.485	-20.544	-20.052	-19.269	-18.552	-17.783	-16.733	-15.568	-14.579	-13.835	-13.277	-12.896	-12.731	-12.888	-13.421	-14.162	-14.962	-16.021	-17.548	-19.275	-20.511	-21.233	-21.877	-22.471	-22.628	-22.051	-20.869	-19.315	-17.49	-15.508	-13.583	-11.997	-11.029	-10.756	-10.949	-11.458	-12.439	-13.899	-15.393	-16.572	-17.617	-18.71	-19.607	-20.11	-20.354	-20.348	-19.857	-18.899	-17.779	-16.606	-15.365	-14.325	-13.812	-13.731	-13.783	-13.97	-14.463	-15.189	-15.872	-16.349	-16.643	-16.879	-17.163	-17.45	-17.694	-18.044	-18.591	-19.001	-18.852	-18.177	-17.266	-16.2	-14.991	-13.873	-13.025	-12.279	-11.5	-10.883	-10.602	-10.652	-11.205	-12.599	-14.791	-17.278	-19.633	-21.721	-23.375	-24.27	-24.23	-23.383	-22.004	-20.295	-18.292	-16.034	-13.749	-11.747	-10.086	-8.6557	-7.5603	-7.0688	-7.2023	-7.7493	-8.6359	-9.8785	-11.325	-12.819	-14.491	-16.504	-18.731	-21	-23.323	-25.562	-27.252	-28.018	-27.922	-27.224	-26.015	-24.32	-22.333	-20.341	-18.474	-16.664	-14.847	-13.213	-12.099	-11.637	-11.744	-12.411	-13.755	-15.715	-18.006	-20.413	-22.799	-24.861	-26.226	-26.729	-26.378	-25.158	-23.162	-20.829	-18.654	-16.811	-15.268	-14.129	-13.575	-13.571	-13.874	-14.37	-15.206	-16.525	-18.206	-20.001	-21.804	-23.611	-25.2	-26.139	-26.186	-25.434	-24.054	-22.163	-20.003	-17.925	-16.088	-14.468	-13.096	-12.033	-11.185	-10.404	-9.7606	-9.4284	-9.3756	-9.4089	-9.4966	-9.7848	-10.301	-10.8	-10.993	-10.837	-10.501	-10.072	-9.5474	-9.137	-9.2418	-9.9715	-10.936	-11.673	-11.976	-11.742	-10.886	-9.5718	-8.2334	-7.1741	-6.4512	-6.1282	-6.2871	-6.7934	-7.3904	-8.0145	-8.7012	-9.2577	-9.3328	-8.7705	-7.7659	-6.6714	-5.7422	-5.1197	-4.9487	-5.3652	-6.2319	-7.0465	-7.4025	-7.3837	-7.2455	-6.9868	-6.5741	-6.2478	-6.209	-6.2987	-6.301	-6.2146	-5.9941	-5.4315	-4.5014	-3.4316	-2.3241	-1.0893	0.18678	1.254	2.1142	3.0135	4.0432	5.0249	5.7213	6.0641	6.1742	6.2006	6.1477	5.9678	5.7844	5.6909	5.3688	4.3295	2.5629	0.50892	-1.5374	-3.4617	-4.9692	-5.7992	-6.1259	-6.2544	-6.1952	-5.9426	-5.757	-5.7949	-5.9013	-6.0713	-6.6272	-7.6478	-8.7137	-9.3922	-9.586	-9.3559	-8.7643	-7.9261	-7.0497	-6.4068	-6.2194	-6.3766	-6.4417	-6.1751	-5.7715	-5.3583	-4.7497	-3.9473	-3.315	-3.0423	-3.0208	-3.3187	-4.1284	-5.2356	-6.2071	-6.9243	-7.3571	-7.1502	-6.0955	-4.669	-3.5297	-2.8508	-2.602	-2.9532	-4.0213	-5.5667	-7.1844	-8.562	-9.5838	-10.554	-11.455	-12.11	-12.584	-12.979	-13.413	-13.867	-14.137	-14.17	-14.289	-14.678	-15.015	-15.012	-14.866	-14.77	-14.54	-14.089	-13.678	-13.403	-13.043	-12.559	-12.151	-11.796	-11.329	-10.897	-10.762	-10.781	-10.619	-10.25	-9.8273	-9.2978	-8.4725	-7.3041	-5.9579	-4.7211	-3.8289	-3.3224	-3.1861	-3.5395	-4.4048	-5.3766	-5.9884	-6.2622	-6.5172	-6.8579	-7.2776	-7.9415	-8.868	-9.6602	-9.9569	-9.7673	-9.1605	-8.1161	-6.8555	-5.8255	-5.1416	-4.525	-3.8783	-3.4701	-3.54	-4.0834	-5.0666	-6.543	-8.5268	-10.852	-13.207	-15.37	-17.42	-19.553	-21.668	-23.417	-24.621	-25.306	-25.379	-24.683	-23.351	-21.711	-19.909	-18.01	-16.244	-14.799	-13.587	-12.528	-11.784	-11.431	-11.247	-11.094	-11.224	-11.962	-13.321	-15.077	-17.025	-18.982	-20.623	-21.502	-21.347	-20.315	-18.853	-17.284	-15.704	-14.239	-13.099	-12.282	-11.555	-10.809	-10.108	-9.4391	-8.7422	-8.147	-7.8622	-7.8954	-8.2039	-8.9322	-10.212	-11.846	-13.479	-14.986	-16.412	-17.643	-18.388	-18.498	-18.096	-17.369	-16.339	-14.981	-13.512	-12.313	-11.541	-11.081	-10.884	-11.069	-11.631	-12.359	-13.09	-13.783	-14.331	-14.621	-14.772	-15.042	-15.508	-16.094	-16.795	-17.577	-18.157	-18.171	-17.54	-16.542	-15.477	-14.415	-13.323	-12.258	-11.305	-10.34	-9.1349	-7.7718	-6.6919	-6.2216	-6.2977	-6.7823	-7.6581	-8.7825	-9.808	-10.537	-11.033	-11.328	-11.359	-11.212	-11.084	-11.007	-10.914	-10.938	-11.274	-11.818	-12.221	-12.219	-11.785	-11.003	-9.9283	-8.6427	-7.4012	-6.607	-6.4554	-6.7438	-7.2276	-7.9618	-9.0026	-10.059	-10.821	-11.338	-11.747	-11.955	-11.88	-11.648	-11.297	-10.645	-9.638	-8.4663	-7.2343	-5.9466	-4.8845	-4.5374	-5.1247	-6.4889	-8.415	-10.792	-13.458	-16.095	-18.327	-19.932	-20.998	-21.706	-22.018	-21.816	-21.309	-20.894	-20.595	-20.133	-19.467	-18.765	-17.954	-16.88	-15.714	-14.698	-13.775	-12.895	-12.294	-12.086	-12.036	-12.064	-12.466	-13.38	-14.522	-15.623	-16.725	-17.893	-19.029	-19.939	-20.438	-20.487	-20.185	-19.53	-18.372	-16.828	-15.405	-14.413	-13.69	-13.117	-12.887	-13.048	-13.419	-14.063	-15.207	-16.703	-18.2	-19.683	-21.247	-22.611	-23.509	-24.197	-24.944	-25.469	-25.352	-24.584	-23.374	-21.789	-19.812	-17.477	-14.872	-12.176	-9.5657	-7.0478	-4.7765	-3.1733	-2.3404	-2.4611	-3.3536	-4.6901	-6.2112	-7.7914	-9.4729	-11.252	-12.902	-14.297	-15.604	-16.834	-17.537	-17.396	-16.686	-15.771	-14.64	-13.372	-12.369	-11.819	-11.54	-11.47	-11.723	-12.158	-12.506	-12.859	-13.477	-14.264	-14.951	-15.602	-16.453	-17.474	-18.433	-19.175	-19.696	-20.056	-20.264	-20.195	-19.763	-19.158	-18.563	-17.791	-16.562	-15.002	-13.473	-12.075	-10.826	-10.022	-9.9111	-10.364	-11.223	-12.566	-14.334	-16.233	-18.149	-20.196	-22.206	-23.656	-24.22	-23.956	-22.921	-21.044	-18.429	-15.49	-12.769	-10.697	-9.4904	-9.2163	-9.97	-11.757	-14.206	-16.735	-19.071	-21.3	-23.457	-25.465	-27.365	-29.172	-30.535	-30.988	-30.386	-28.817	-26.377	-23.406	-20.589	-18.427	-16.862	-15.626	-14.653	-13.927	-13.265	-12.496	-11.715	-11.211	-11.19	-11.653	-12.551	-13.966	-15.999	-18.462	-20.874	-22.865	-24.336	-25.231	-25.504	-25.374	-25.252	-25.36	-25.698	-26.292	-27.115	-27.88	-28.263	-28.246	-27.957	-27.341	-26.301	-25.044	-23.962	-23.222	-22.716	-22.346	-22.17	-22.214	-22.313	-22.296	-22.258	-22.464	-22.966	-23.538	-23.993	-24.301	-24.369	-24.005	-23.164	-22.013	-20.686	-19.281	-18.085	-17.49	-17.689	-18.687	-20.496	-23.034	-25.872	-28.402	-30.299	-31.632	-32.565	-33.135	-33.356	-33.352	-33.214	-32.762	-31.658	-29.828	-27.569	-25.177	-22.703	-20.267	-18.21	-16.795	-16.032	-15.89	-16.392	-17.375	-18.508	-19.615	-20.713	-21.75	-22.64	-23.496	-24.518	-25.639	-26.581	-27.189	-27.572	-27.887	-28.122	-28.139	-27.886	-27.466	-26.872	-25.901	-24.523	-23.125	-22.144	-21.617	-21.422	-21.645	-22.373	-23.418	-24.593	-25.933	-27.401	-28.724	-29.748	-30.523	-30.979	-30.917	-30.419	-29.827	-29.306	-28.741	-28.075	-27.449	-27.004	-26.723	-26.499	-26.303	-26.309	-26.71	-27.424	-28.251	-29.288	-30.786	-32.614	-34.352	-35.831	-37.076	-37.899	-38.049	-37.602	-36.723	-35.341	-33.446	-31.374	-29.388	-27.459	-25.694	-24.52	-24.172	-24.451	-25.153	-26.341	-28.081	-30.21	-32.403	-34.327	-35.79	-36.768	-37.182	-36.88	-36.013	-35.092	-34.404	-33.76	-33.018	-32.329	-31.695	-30.911	-30.013	-29.245	-28.547	-27.704	-26.87	-26.32	-25.952	-25.66	-25.79	-26.675	-28.076	-29.572	-31.074	-32.642	-34.125	-35.286	-36	-36.253	-36.161	-35.844	-35.197	-34.587	-33.966	-33.605	-33.532	-33.691	-34.073	-34.706	-35.65	-36.815	-37.858	-38.552	-39.028	-39.317	-39.028	-37.93	-36.392	-34.869	-33.43	-32.142	-31.264	-30.744	-30.123	-29.131	-27.818	-26.151	-24.098	-22.047	-20.479	-19.405	-18.561	-17.93	-17.669	-17.722	-17.886	-18.059	-18.27	-18.562	-18.886	-19.029	-18.839	-18.484	-18.216	-17.943	-17.459	-16.92	-16.61	-16.463	-16.277	-16.114	-16.09	-16.108	-16.204	-16.741	-17.949	-19.664	-21.695	-23.925	-25.904	-26.946	-26.763	-25.667	-24.105	-22.359	-20.676	-19.344	-18.566	-18.337	-18.447	-18.691	-19.091	-19.756	-20.553	-21.186	-21.627	-22.116	-22.767	-23.504	-24.351	-25.306	-26.043	-26.165	-25.602	-24.474	-22.841	-20.91	-19.176	-17.961	-17.115	-16.378	-15.787	-15.459	-15.287	-15.1	-14.922	-14.917	-15.129	-15.423	-15.685	-16.062	-16.849	-18.119	-19.682	-21.381	-23.172	-24.869	-26.135	-26.819	-27.017	-26.793	-26.189	-25.439	-24.837	-24.436	-24.177	-24.175	-24.544	-25.113	-25.655	-26.253	-27.174	-28.467	-29.891	-31.205	-32.339	-33.232	-33.7	-33.606	-33.124	-32.608	-32.174	-31.611	-30.729	-29.549	-28.104	-26.389	-24.584	-23.024	-21.884	-21.16	-20.892	-21.151	-21.853	-22.854	-24.175	-25.866	-27.68	-29.163	-30.039	-30.324	-30.068	-29.206	-27.742	-25.945	-24.185	-22.611	-21.145	-19.844	-18.985	-18.684	-18.74	-18.986	-19.518	-20.437	-21.67	-23.197	-25.093	-27.247	-29.341	-31.18	-32.737	-33.909	-34.575	-34.851	-34.979	-34.974	-34.642	-33.905	-32.914	-31.836	-30.679	-29.334	-27.827	-26.364	-25.086	-23.927	-22.931	-22.494	-22.958	-24.208	-25.926	-27.989	-30.289	-32.488	-34.327	-35.835	-37.014	-37.667	-37.717	-37.305	-36.436	-34.972	-33.044	-31.038	-29.164	-27.388	-25.752	-24.477	-23.756	-23.582	-23.79	-24.24	-24.956	-25.991	-27.162	-28.223	-29.286	-30.652	-32.259	-33.741	-34.968	-35.994	-36.635	-36.648	-36.131	-35.277	-34.007	-32.258	-30.283	-28.275	-26.166	-24.103	-22.604	-21.991	-22.071	-22.557	-23.327	-24.266	-25.151	-25.784	-26.134	-26.396	-26.874	-27.66	-28.534	-29.374	-30.328	-31.338	-31.943	-31.862	-31.245	-30.203	-28.715	-27.069	-25.74	-24.829	-24.16	-23.777	-23.726	-23.656	-23.283	-22.942	-23.095	-23.69	-24.446	-25.353	-26.463	-27.601	-28.563	-28.948	-29.031	-28.9	-28.451	-27.69	-26.937	-26.355	-25.624	-24.512	-23.315	-22.362	-21.613	-21.096	-21.148	-21.907	-23.134	-24.715	-26.684	-28.811	-30.709	-32.332	-33.8	-34.905	-35.309	-35.034	-34.328	-33.258	-31.753	-29.847	-27.716	-25.598	-23.665	-21.934	-20.451	-19.516	-19.4	-19.953	-20.838	-22.029	-23.617	-25.401	-27.083	-28.672	-30.21	-31.453	-32.197	-32.518	-32.41	-31.675	-30.348	-28.752	-27	-24.93	-22.625	-20.552	-19.106	-18.384	-18.375	-19.109	-20.538	-22.43	-24.422	-26.23	-27.89	-29.602	-31.325	-32.783	-33.864	-34.637	-34.997	-34.709	-33.759	-32.275	-30.213	-27.529	-24.488	-21.471	-18.695	-16.428	-15.117	-14.954	-15.6	-16.625	-17.918	-19.497	-21.219	-22.896	-24.516	-26.174	-27.841	-29.303	-30.365	-31.086	-31.644	-32.007	-31.918	-31.238	-30.078	-28.558	-26.751	-24.9	-23.364	-22.293	-21.653	-21.497	-21.927	-22.88	-24.255	-26.145	-28.585	-31.226	-33.551	-35.325	-36.599	-37.403	-37.681	-37.508	-37.119	-36.64	-35.907	-34.658	-32.876	-30.799	-28.612	-26.366	-24.262	-22.71	-22.011	-22.217	-23.32	-25.265	-27.748	-30.297	-32.596	-34.519	-35.965	-36.906	-37.574	-38.262	-38.941	-39.328	-39.256	-38.791	-38.019	-36.881	-35.331	-33.532	-31.708	-29.833	-27.714	-25.38	-23.169	-21.339	-19.868	-18.76	-18.25	-18.534	-19.579	-21.34	-23.8	-26.701	-29.529	-31.867	-33.492	-34.215	-33.979	-33.093	-32.048	-31.067	-30.076	-29.023	-28	-27.107	-26.308	-25.496	-24.704	-24.14	-23.909	-23.898	-24.098	-24.863	-26.492	-28.814	-31.438	-34.156	-36.779	-38.922	-40.32	-41.049	-41.194	-40.674	-39.531	-38.013	-36.237	-34.189	-32.076	-30.307	-29.071	-28.259	-27.804	-27.826	-28.421	-29.489	-30.765	-32.011	-33.164	-34.232	-35.061	-35.481	-35.677	-36.002	-36.406	-36.521	-36.213	-35.581	-34.568	-33.109	-31.464	-29.947	-28.534	-27.166	-26.063	-25.372	-24.954	-24.835	-25.364	-26.681	-28.458	-30.325	-32.181	-33.995	-35.656	-37.044	-38.12	-38.987	-39.817	-40.6	-41.086	-41.196	-41.148	-40.973	-40.331	-39.033	-37.295	-35.294	-33.082	-30.998	-29.556	-28.881	-28.809	-29.374	-30.566	-31.919	-32.988	-33.916	-34.987	-36.072	-36.942	-37.694	-38.476	-39.158	-39.408	-38.586	-37.156	-35.258	-32.982	-30.612	-28.74	-27.742	-27.396	-27.418	-27.937	-29.053	-30.452	-31.864	-33.319	-34.688	-35.611	-36.033	-36.251	-36.415	-36.534	-36.817	-37.422	-37.997	-37.979	-37.172	-35.737	-33.827	-31.581	-29.292	-27.358	-26.13	-25.763	-26.134	-27.035	-28.447	-30.331	-32.264	-33.734	-34.682	-35.335	-35.749	-35.961	-36.266	-36.884	-37.635	-38.287	-38.853	-39.297	-39.426	-39.32	-39.363	-39.679	-40.021	-40.248	-40.468	-40.684	-40.69	-40.355	-39.792	-39.209	-38.71	-38.221	-37.645	-37.071	-36.655	-36.295	-35.717	-34.883	-34.009	-33.164	-32.255	-31.361	-30.641	-30.026	-29.406	-28.927	-28.796	-29.014	-29.571	-30.611	-32.087	-33.527	-34.483	-34.946	-35.112	-35.036	-34.706	-34.219	-33.704	-33.125	-32.277	-31.029	-29.576	-28.326	-27.501	-27.017	-26.78	-26.785	-26.919	-26.963	-26.904	-26.966	-27.274	-27.793	-28.572	-29.633	-30.747	-31.653	-32.367	-33.003	-33.438	-33.473	-33.206	-32.905	-32.658	-32.335	-31.87	-31.412	-31.174	-31.216	-31.517	-32.201	-33.458	-35.177	-36.874	-38.105	-38.741	-38.814	-38.398	-37.753	-37.251	-37.007	-36.843	-36.622	-36.34	-35.956	-35.478	-35.173	-35.357	-35.979	-36.643	-37.059	-37.201	-37.097	-36.685	-35.955	-35.073	-34.249	-33.462	-32.489	-31.269	-30.096	-29.255	-28.717	-28.365	-28.228	-28.294	-28.325	-28.167	-27.918	-27.63	-27.181	-26.577	-26.018	-25.584	-25.24	-25.163	-25.682	-26.841	-28.306	-29.71	-30.88	-31.705	-32.026	-31.782	-31.176	-30.662	-30.613	-31.026	-31.705	-32.601	-33.633	-34.373	-34.343	-33.537	-32.33	-31.069	-30.165	-30.257	-31.8	-34.708	-38.634	-43.265	-48.051	-52.151	-54.976	-56.44	-56.586	-55.385	-53.047	-50.178	-47.439	-45.192	-43.442	-42.007	-40.698	-39.324	-37.564	-35.128	-32.217	-29.462	-27.335	-25.975	-25.584	-26.433	-28.376	-30.893	-33.588	-36.179	-38.135	-38.942	-38.627	-37.46	-35.464	-32.725	-29.786	-27.219	-25.149	-23.528	-22.581	-22.62	-23.648	-25.38	-27.441	-29.495	-31.273	-32.47	-32.738	-32.012	-30.724	-29.339	-27.919	-26.464	-25.207	-24.224	-23.255	-22.243	-21.49	-21.114	-20.951	-21.159	-22.151	-23.854	-25.798	-28.259	-31.217	-34.044	-36.689	-39.106	-41.091	-42.535	-43.514	-43.963	-43.628	-42.503	-40.925	-39.168	-37.348	-35.744	-34.715	-34.249	-34.029	-33.986	-34.349	-35.171	-36.279	-37.632	-39.328	-41.24	-42.984	-44.299	-45.204	-45.767	-45.945	-45.688	-45.071	-44.246	-43.292	-42.205	-41.042	-39.939	-38.938	-37.902	-36.731	-35.528	-34.419	-33.387	-32.479	-31.914	-31.787	-31.873	-31.981	-32.168	-32.388	-32.276	-31.556	-30.375	-28.967	-27.373	-25.739	-24.553	-24.232	-24.751	-25.905	-27.646	-29.953	-32.602	-35.312	-37.912	-40.212	-41.929	-42.841	-42.956	-42.502	-41.781	-41.002	-40.204	-39.314	-38.191	-36.637	-34.594	-32.393	-30.545	-29.28	-28.566	-28.49	-29.11	-30.068	-30.863	-31.467	-32.113	-32.676	-32.829	-32.628	-32.381	-32.169	-31.968	-31.986	-32.439	-33.213	-34.057	-34.863	-35.542	-35.94	-36.039	-35.968	-35.798	-35.543	-35.256	-35.017	-34.914	-35.045	-35.356	-35.606	-35.728	-35.953	-36.384	-36.854	-37.462	-38.639	-40.389	-42.129	-43.481	-44.568	-45.372	-45.579	-45.169	-44.386	-43.216	-41.516	-39.495	-37.542	-35.798	-34.359	-33.478	-33.157	-32.94	-32.378	-31.389	-30.095	-28.744	-27.736	-27.449	-28.172	-30.183	-33.49	-37.512	-41.556	-45.412	-48.926	-51.467	-52.521	-52.35	-51.408	-49.686	-47.208	-44.449	-41.74	-39.048	-36.572	-34.791	-33.76	-33.172	-33.034	-33.464	-34.101	-34.483	-34.727	-35.224	-36.072	-37.159	-38.341	-39.366	-40.02	-40.274	-40.001	-38.978	-37.422	-35.898	-34.476	-32.795	-30.989	-29.657	-28.867	-28.841	-29.238	-29.946	-31.033	-32.278	-33.369	-34.396	-35.683	-37.324	-39.164	-41.007	-42.603	-43.607	-43.692	-42.692	-40.763	-38.46	-36.337	-34.547	-33.059	-31.968	-31.191	-30.235	-28.827	-27.39	-26.46	-26.081	-26.225	-27.11	-28.608	-29.959	-30.54	-30.355	-29.51	-27.908	-25.745	-23.623	-21.918	-20.542	-19.365	-18.434	-17.698	-16.951	-16.119	-15.392	-15.103	-15.503	-16.624	-18.375	-20.729	-23.566	-26.421	-28.753	-30.485	-31.801	-32.582	-32.608	-32.139	-31.598	-30.911	-29.821	-28.547	-27.47	-26.522	-25.556	-24.905	-24.984	-25.715	-26.883	-28.566	-30.8	-33.196	-35.318	-37.093	-38.825	-40.14	-41.005	-41.107	-40.667	-40.115	-39.39	-38.303	-37.143	-36.182	-35.167	-33.977	-32.965	-32.189	-31.208	-29.99	-29.026	-28.42	-27.812	-27.238	-27.187	-27.824	-28.887	-30.16	-31.499	-32.675	-33.504	-33.918	-33.885	-33.592	-33.505	-33.821	-34.288	-34.777	-35.481	-36.364	-37.098	-37.619	-38.04	-38.116	-37.537	-36.536	-35.53	-34.531	-33.626	-33.36	-34.001	-35.046	-36.007	-37.005	-38.212	-39.46	-40.654	-41.956	-43.383	-44.685	-45.641	-46.071	-45.843	-45.072	-43.99	-42.592	-40.787	-38.79	-36.918	-35.23	-33.806	-32.934	-32.675	-32.71	-32.837	-33.044	-33.091	-32.708	-32.199	-32.131	-32.568	-33.296	-34.435	-36.129	-37.981	-39.387	-40.081	-39.939	-38.701	-36.248	-32.795	-28.683	-24.399	-20.637	-17.98	-16.616	-16.571	-17.85	-20.16	-22.925	-25.722	-28.356	-30.606	-32.365	-33.853	-35.296	-36.665	-37.994	-39.451	-40.831	-41.51	-41.14	-39.839	-37.68	-34.67	-31.213	-28.012	-25.521	-23.908	-23.329	-23.806	-25.095	-26.951	-29.209	-31.531	-33.503	-35	-36.079	-36.622	-36.489	-35.823	-34.82	-33.501	-31.963	-30.449	-29.095	-27.932	-27.121	-26.773	-26.671	-26.591	-26.66	-27.041	-27.608	-28.274	-29.21	-30.475	-31.809	-32.984	-33.926	-34.507	-34.654	-34.502	-34.155	-33.493	-32.476	-31.315	-30.112	-28.764	-27.399	-26.414	-26.01	-26.075	-26.515	-27.252	-28.018	-28.58	-28.935	-29.112	-29.065	-28.945	-29.047	-29.411	-29.846	-30.339	-31.039	-31.927	-32.885	-33.951	-35.205	-36.597	-38.095	-39.647	-40.964	-41.712	-41.904	-41.687	-40.981	-39.806	-38.603	-37.821	-37.454	-37.353	-37.545	-37.96	-38.316	-38.473	-38.48	-38.281	-37.797	-37.242	-36.892	-36.757	-36.838	-37.339	-38.319	-39.46	-40.36	-40.773	-40.558	-39.709	-38.405	-36.803	-34.95	-33.062	-31.488	-30.303	-29.423	-29.123	-29.878	-31.689	-34.118	-36.841	-39.641	-42.075	-43.767	-44.769	-45.238	-45.143	-44.543	-43.721	-42.768	-41.567	-40.311	-39.469	-39.234	-39.454	-39.978	-40.717	-41.492	-42.116	-42.483	-42.522	-42.299	-42.08	-41.978	-41.76	-41.338	-41.013	-40.925	-40.806	-40.531	-40.34	-40.306	-40.222	-40.074	-39.964	-39.672	-38.893	-37.717	-36.365	-34.778	-33.028	-31.668	-31.156	-31.374	-31.933	-32.586	-33.305	-34.147	-35.121	-35.852	-35.994	-35.722	-35.358	-34.936	-34.486	-34.266	-34.323	-34.317	-34.045	-33.601	-33.022	-32.363	-32.083	-32.68	-34.049	-35.716	-37.431	-39.089	-40.4	-41.123	-41.381	-41.507	-41.776	-42.368	-43.298	-44.421	-45.626	-46.841	-47.734	-47.834	-47.032	-45.595	-43.718	-41.51	-39.288	-37.417	-35.958	-34.888	-34.359	-34.46	-35.059	-36.182	-38.026	-40.435	-42.86	-44.983	-46.844	-48.365	-49.25	-49.372	-48.843	-47.752	-46.145	-44.183	-42.084	-40.065	-38.352	-36.973	-35.606	-33.919	-31.938	-29.883	-27.906	-26.216	-25.13	-24.78	-25.011	-25.688	-26.736	-27.992	-29.362	-30.99	-32.897	-34.691	-36.004	-36.917	-37.654	-38.256	-38.801	-39.589	-40.813	-42.386	-44.181	-46.197	-48.506	-51.271	-54.672	-58.572	-62.426	-65.61	-67.614	-67.932	-66.155	-62.312	-56.841	-50.247	-42.982	-35.495	-28.099	-20.964	-14.357	-8.6553	-4.0286	-0.48149	1.8243	2.7057	2.3722	1.3206	-0.12249	-1.8142	-3.5481	-5.1284	-6.5722	-7.9773	-9.3972	-10.948	-12.748	-14.699	-16.609	-18.479	-20.361	-22.074	-23.39	-24.376	-25.26	-26.168	-27.214	-28.554	-30.233	-32.125	-34.046	-35.722	-36.764	-36.962	-36.506	-35.71	-34.751	-33.848	-33.31	-33.202	-33.261	-33.209	-32.916	-32.356	-31.702	-31.322	-31.475	-32.096	-33.063	-34.304	-35.531	-36.256	-36.312	-35.946	-35.36	-34.525	-33.497	-32.434	-31.404	-30.429	-29.625	-29.077	-28.762	-28.701	-28.96	-29.405	-29.743	-29.86	-29.839	-29.653	-29.219	-28.601	-27.959	-27.433	-27.219	-27.435	-27.929	-28.458	-28.997	-29.522	-29.766	-29.572	-29.257	-29.201	-29.378	-29.613	-29.922	-30.275	-30.444	-30.33	-30.049	-29.656	-29.16	-28.718	-28.451	-28.219	-27.886	-27.595	-27.519	-27.6	-27.713	-27.827	-27.929	-27.999	-28.055	-28.039	-27.824	-27.501	-27.291	-27.095	-26.62	-25.94	-25.405	-25.059	-24.701	-24.412	-24.474	-24.923	-25.662	-26.768	-28.212	-29.62	-30.64	-31.159	-30.983	-29.859	-27.971	-25.907	-24.099	-22.674	-21.744	-21.436	-21.689	-22.262	-22.851	-23.128	-22.96	-22.541	-22.067	-21.526	-21.089	-21.242	-22.148	-23.377	-24.523	-25.52	-26.242	-26.451	-26.243	-25.935	-25.576	-25.094	-24.72	-24.677	-24.796	-24.928	-25.309	-26.073	-26.836	-27.151	-26.729	-25.479	-23.82	-22.006	-20.574	-19.912	-19.835	-19.97	-20.272	-20.753	-21.166	-21.373	-21.61	-22.034	-22.497	-22.932	-23.419	-23.816	-23.913	-23.898	-24.127	-24.557	-24.922	-25.249	-25.655	-25.957	-25.859	-25.286	-24.313	-23.009	-21.451	-19.69	-17.769	-15.913	-14.463	-13.505	-12.867	-12.542	-12.681	-13.196	-13.83	-14.548	-15.45	-16.447	-17.433	-18.476	-19.525	-20.293	-20.671	-20.869	-20.937	-20.674	-20.132	-19.641	-19.291	-18.837	-18.119	-17.197	-16.145	-15.06	-14.151	-13.641	-13.695	-14.448	-15.845	-17.477	-18.891	-19.925	-20.545	-20.625	-20.152	-19.318	-18.241	-16.909	-15.41	-13.925	-12.552	-11.429	-10.913	-11.232	-12.108	-13.102	-14.033	-14.746	-14.92	-14.453	-13.7	-13.104	-12.896	-13.146	-13.819	-14.721	-15.633	-16.439	-16.985	-17.037	-16.532	-15.624	-14.401	-12.835	-11.069	-9.4138	-8.0785	-7.1215	-6.5205	-6.1061	-5.5925	-4.8679	-4.0407	-3.2139	-2.5103	-2.2985	-3.019	-4.6883	-6.938	-9.4186	-11.811	-13.651	-14.507	-14.246	-12.957	-10.821	-8.203	-5.5237	-2.9993	-0.74584	0.97035	1.918	2.2294	2.1869	1.8735	1.2527	0.35312	-0.85299	-2.5346	-4.8003	-7.5925	-10.731	-13.85	-16.376	-17.876	-18.346	-18.002	-17.033	-15.752	-14.618	-13.886	-13.445	-13.075	-12.598	-11.816	-10.657	-9.2682	-7.8197	-6.3945	-5.2392	-4.7754	-5.1603	-6.1645	-7.5721	-9.3016	-11.073	-12.41	-13.054	-13.064	-12.587	-11.807	-10.974	-10.205	-9.4176	-8.5504	-7.6414	-6.6174	-5.3573	-3.9492	-2.6401	-1.53	-0.59452	0.11537	0.50627	0.51601	0.049401	-0.92776	-2.1984	-3.4871	-4.7641	-6.0351	-7.0464	-7.6107	-7.9592	-8.3454	-8.643	-8.6574	-8.4791	-8.2344	-7.8726	-7.4055	-6.9645	-6.5645	-6.1521	-5.8704	-5.912	-6.2224	-6.6956	-7.407	-8.3833	-9.411	-10.284	-11.016	-11.745	-12.628	-13.777	-15.059	-16.136	-16.777	-16.887	-16.195	-14.427	-11.845	-9.082	-6.4638	-3.9811	-1.796	-0.16355	0.96574	1.7454	2.0808	1.8663	1.2364	0.28036	-1.0523	-2.5692	-3.8336	-4.684	-5.301	-5.7491	-5.8909	-5.7266	-5.4051	-4.9905	-4.427	-3.6207	-2.4687	-1.0436	0.32023	1.3905	2.2441	2.8456	2.8521	2.1707	1.1872	0.18589	-0.92322	-2.1498	-3.2959	-4.3776	-5.5631	-6.703	-7.5271	-8.0906	-8.4928	-8.5165	-8.0619	-7.5392	-7.3512	-7.4297	-7.5999	-7.9482	-8.5648	-8.933	-8.9973	-8.9635	-8.8227	-8.43	-7.7082	-6.8797	-6.1357	-5.3006	-4.2083	-3.1254	-2.3376	-1.7147	-1.0393	-0.32492	0.51828	1.771	3.4204	5.1041	6.6033	7.8554	8.5907	8.5904	8.1647	7.8315	7.7032	7.6232	7.5965	7.6889	7.76	7.6184	7.177	6.4336	5.4972	4.5563	3.6804	2.8508	2.2736	2.2947	2.9233	3.8183	4.7395	5.5963	6.1679	6.263	6.0209	5.6804	5.291	4.9464	4.9059	5.1919	5.5149	5.8165	6.3646	7.2168	8.0922	8.8604	9.6264	10.348	10.786	10.812	10.461	9.7986	8.9476	8.0383	7.0743	6.0783	5.2868	4.9151	4.9165	5.1795	5.7577	6.6346	7.5903	8.4589	9.2229	9.7985	10.091	10.176	10.108	9.6763	8.7183	7.4296	6.0236	4.3964	2.4622	0.44428	-1.4252	-3.1605	-4.7798	-6.1234	-7.0496	-7.5519	-7.6565	-7.4887	-7.2768	-7.1101	-6.856	-6.455	-6.0011	-5.4951	-4.8507	-4.1641	-3.6706	-3.4771	-3.5456	-3.8453	-4.2858	-4.7312	-5.2296	-5.9705	-6.9528	-8.0212	-9.2091	-10.64	-12.158	-13.421	-14.292	-14.784	-14.79	-14.158	-12.917	-11.215	-9.2227	-7.2171	-5.4887	-4.1006	-2.9861	-2.2482	-2.0291	-2.2535	-2.7784	-3.6346	-4.8567	-6.2407	-7.5109	-8.5451	-9.3499	-10.027	-10.787	-11.723	-12.611	-13.13	-13.117	-12.416	-10.822	-8.4134	-5.6489	-2.9957	-0.6906	1.1264	2.3654	3.0621	3.2698	2.9409	2.1245	1.0778	-0.047367	-1.3045	-2.6215	-3.742	-4.6309	-5.524	-6.4912	-7.3089	-7.7833	-7.8687	-7.4957	-6.6129	-5.3335	-3.7951	-2.0563	-0.28903	1.2378	2.4363	3.3646	3.9531	4.0424	3.6735	3.033	2.2401	1.3646	0.49662	-0.35786	-1.1863	-1.7791	-1.9324	-1.7461	-1.3681	-0.67894	0.39862	1.6064	2.7099	3.8705	5.2972	6.8825	8.4201	9.8295	10.955	11.535	11.51	10.986	9.969	8.5188	6.962	5.6478	4.7014	4.215	4.4067	5.3656	6.8618	8.4686	9.7211	10.224	9.8885	8.9755	7.7682	6.5144	5.6757	5.7072	6.4803	7.4175	8.1549	8.5804	8.4299	7.4272	5.733	3.7828	1.8775	0.31132	-0.49922	-0.3987	0.35771	1.5094	2.9191	4.2258	4.9182	4.846	4.2745	3.4851	2.6476	1.9738	1.6655	1.8452	2.5376	3.5237	4.3226	4.5983	4.4033	3.7713	2.5186	0.7715	-0.84006	-1.812	-2.089	-1.634	-0.33024	1.5893	3.6478	5.6651	7.6236	9.2807	10.458	11.41	12.34	12.978	13.035	12.668	12.283	12.245	11.886	11.158	10.467	10.244	10.46	10.941	11.76	12.932	14.149	15.191	16.115	16.87	17.252	17.322	17.296	17.091	16.502	15.711	15.059	14.523	13.9	13.262	12.795	12.487	12.202	11.841	11.325	10.66	9.9429	9.1867	8.3408	7.5909	7.2665	7.3785	7.624	7.8285	7.9894	8.0094	7.8372	7.7635	8.1539	9.1416	10.793	13.185	16.01	18.597	20.495	21.684	22.111	21.628	20.399	18.903	17.458	16.118	14.918	13.922	13.147	12.603	12.302	12.12	11.947	11.866	11.948	12.056	12.074	12.161	12.511	13.171	14.188	15.619	17.283	18.833	20.035	20.694	20.505	19.391	17.767	16.11	14.528	13.003	11.652	10.475	9.2013	7.6013	5.752	3.8725	2.2022	1.0262	0.54006	0.75905	1.6784	3.3508	5.6481	8.2253	10.835	13.371	15.609	17.207	17.934	17.712	16.542	14.588	12.19	9.6236	7.0796	4.8639	3.3022	2.376	1.8448	1.6831	2.0726	3.0557	4.5531	6.5871	9.1468	11.97	14.668	16.886	18.298	18.732	18.372	17.573	16.487	15.134	13.667	12.268	10.941	9.6855	8.7392	8.3728	8.6689	9.5469	10.777	11.985	12.886	13.498	13.953	14.276	14.553	15.016	15.711	16.351	16.591	16.211	14.97	12.615	9.0459	4.2954	-1.5281	-8.0469	-14.583	-20.553	-25.646	-29.551	-31.924	-32.791	-32.6	-31.738	-30.352	-28.607	-26.703	-24.684	-22.49	-20.09	-17.419	-14.368	-11.032	-7.7284	-4.7115	-2.1324	-0.24294	0.70035	0.74287	0.19084	-0.62231	-1.3587	-1.6795	-1.3843	-0.37027	1.5089	4.2532	7.4809	10.724	13.792	16.539	18.604	19.776	20.339	20.684	20.892	20.895	20.675	20.104	18.975	17.318	15.397	13.421	11.6	10.292	9.7264	9.7462	10.077	10.603	11.237	11.811	12.186	12.31	12.193	12.013	12.072	12.466	13.083	13.959	15.165	16.357	16.931	16.678	15.773	14.271	12.181	9.8211	7.6065	5.664	4.0096	2.7472	1.7949	0.81356	-0.31874	-1.3876	-2.2639	-2.9531	-3.2282	-2.6995	-1.2489	0.87606	3.31	5.7044	7.8084	9.5747	11.007	12.039	12.779	13.603	14.694	15.82	16.874	18.123	19.657	21.153	22.323	23.055	23.078	22.097	20.282	18.103	15.876	13.923	12.809	12.835	13.612	14.567	15.652	17.111	17.996	18.135	17.925	17.877	18.088	18.48	19.14	20.053	20.894	21.446	21.8	21.972	21.841	21.523	21.289	21.13	20.953	20.998	21.561	22.505	23.433	24.148	24.606	24.703	24.393	23.801	23.132	22.593	22.308	22.123	21.697	20.9	19.852	18.561	16.947	15.205	13.699	12.561	11.746	11.322	11.315	11.523	11.825	12.352	13.143	14.044	15.138	16.773	18.999	21.453	23.807	25.903	27.49	28.246	28.101	27.277	26.097	24.885	23.836	22.892	21.888	20.798	19.617	18.228	16.62	15.081	13.919	13.251	13.15	13.668	14.635	15.762	16.88	17.854	18.419	18.487	18.396	18.518	18.856	19.284	19.841	20.485	20.928	20.953	20.634	20.162	19.718	19.492	19.567	19.859	20.316	20.992	21.823	22.577	23.125	23.474	23.53	23.099	22.105	20.58	18.549	16.113	13.48	10.776	8.0883	5.7298	4.1154	3.3704	3.3689	4.0651	5.4509	7.2834	9.2177	11.124	13.036	14.955	16.871	18.766	20.486	21.79	22.592	22.889	22.546	21.457	19.804	17.887	15.858	13.846	12.141	11.043	10.671	11.018	11.957	13.202	14.467	15.642	16.667	17.405	17.86	18.283	18.862	19.523	20.156	20.725	21.12	21.171	20.822	20.121	19.132	18.078	17.342	17.125	17.338	17.925	18.96	20.328	21.686	22.848	23.85	24.658	25.114	25.168	24.891	24.364	23.766	23.35	23.185	23.128	23.079	23.013	22.787	22.238	21.428	20.597	19.901	19.4	19.1	18.901	18.714	18.667	18.947	19.52	20.328	21.507	23.072	24.61	25.654	26.117	26.096	25.593	24.707	23.775	23.065	22.637	22.529	22.725	22.975	23.011	22.824	22.48	21.894	21.004	19.954	18.898	17.856	16.816	15.806	14.866	14.145	13.849	13.928	14.121	14.361	14.731	15.037	14.936	14.456	13.91	13.364	12.681	11.922	11.236	10.603	10.065	9.8952	10.228	10.889	11.721	12.689	13.552	13.928	13.776	13.43	13.197	13.193	13.449	13.903	14.433	14.947	15.306	15.293	14.907	14.472	14.176	13.847	13.421	13.161	13.175	13.219	13.153	13.058	12.855	12.376	11.765	11.271	10.84	10.359	10.001	9.863	9.6689	9.1727	8.5718	8.1384	7.864	7.6888	7.7037	8.0345	8.7686	10.057	11.495	12.826	13.854	14.562	14.981	14.968	14.497	13.949	13.673	13.585	13.474	13.375	13.315	13.112	12.746	12.492	12.5	12.662	12.988	13.54	14.075	14.307	14.387	14.677	15.193	15.714	16.165	16.495	16.482	15.912	14.801	13.371	11.986	11.033	10.663	10.766	11.281	12.229	13.354	14.211	14.589	14.522	13.988	12.984	11.764	10.616	9.6031	8.7799	8.3042	8.108	7.8877	7.5947	7.5158	7.7522	8.1112	8.5175	9.0648	9.6905	10.129	10.189	9.8207	9.0496	8.0024	6.8977	5.9321	5.38	5.6858	7.1478	9.6252	12.695	15.93	18.807	20.761	21.505	21.137	19.892	18.077	16.107	14.279	12.556	10.852	9.3564	8.2508	7.4116	6.6816	6.1621	5.934	5.8692	5.8786	6.0726	6.5735	7.3981	8.5178	9.7849	10.942	11.843	12.555	13.108	13.416	13.498	13.485	13.359	12.977	12.3	11.394	10.307	9.1475	8.1096	7.2477	6.5246	6.0619	6.0459	6.4083	6.8959	7.4237	8.0323	8.6043	8.9407	9.0485	9.0688	9.0631	9.0673	9.1349	9.2239	9.284	9.4527	9.9559	10.829	12.009	13.539	15.372	17.14	18.35	18.733	18.25	16.989	15.267	13.552	12.25	11.668	12.021	13.241	14.904	16.556	17.987	19.081	19.699	19.876	19.888	19.976	20.249	20.752	21.417	22.033	22.454	22.717	22.788	22.526	22.01	21.565	21.383	21.392	21.59	22.136	23.03	24.058	25.028	25.758	26.036	25.784	25.125	24.189	23.052	21.926	21.079	20.558	20.207	19.968	19.88	19.92	20.044	20.244	20.441	20.567	20.712	20.942	21.077	20.934	20.643	20.371	20.037	19.618	19.438	19.841	20.809	22.133	23.605	24.893	25.595	25.566	24.919	23.78	22.347	21	20.043	19.447	19.06	18.896	18.997	19.314	19.807	20.434	21.115	21.842	22.631	23.308	23.596	23.512	23.301	22.969	22.335	21.502	20.767	20.115	19.288	18.211	16.922	15.327	13.451	11.615	10.103	8.9606	8.2662	8.1882	8.6437	9.3193	10.121	11.237	12.743	14.481	16.216	17.665	18.545	18.715	18.115	16.701	14.71	12.708	11.061	9.6764	8.4628	7.5896	7.0726	6.6125	6.0863	5.6212	5.1674	4.5409	3.8504	3.3278	2.96	2.7404	2.9819	3.8958	5.222	6.6053	8.1044	9.8084	10.827	11.278	11.428	11.263	10.693	9.8166	8.6483	6.9312	4.5707	1.8689	-0.83456	-3.2942	-5.0733	-5.7369	-5.3034	-4.0653	-2.1003	0.60898	3.7702	6.9873	10.136	13.212	16.028	18.289	19.77	20.325	19.929	18.689	16.687	13.993	10.951	8.0909	5.7113	3.8821	2.7536	2.5298	3.1466	4.3794	6.1225	8.2508	10.457	12.511	14.385	15.941	16.857	17.075	16.855	16.309	15.314	13.911	12.361	10.808	9.227	7.6345	6.1404	4.8355	3.7862	3.0319	2.4865	2.0855	1.9353	2.1178	2.5061	2.945	3.4822	4.1709	4.9626	5.8947	7.1075	8.6017	10.235	11.896	13.394	14.329	14.425	13.838	12.849	11.493	9.786	7.9654	6.2339	4.5877	3.0812	2.0008	1.6509	2.1843	3.6139	5.7161	8.0572	10.243	12.093	13.471	14.242	14.469	14.388	14.11	13.577	12.74	11.56	9.9632	7.9537	5.6693	3.2189	0.7164	-1.4817	-2.8926	-3.3072	-2.7592	-1.232	1.2894	4.5441	8.066	11.489	14.528	16.862	18.244	18.601	17.979	16.556	14.779	13.146	11.858	10.885	10.218	9.7974	9.3918	8.817	8.1508	7.6044	7.3291	7.3961	7.7937	8.3787	9.0301	9.8012	10.729	11.683	12.554	13.382	14.101	14.436	14.201	13.425	12.204	10.637	8.9162	7.2717	5.8687	4.9322	4.7638	5.4414	6.7106	8.3055	10.083	11.789	13.063	13.81	14.268	14.655	15.017	15.361	15.632	15.659	15.308	14.609	13.608	12.328	10.953	9.7359	8.7002	7.6914	6.6841	5.785	5.0803	4.6488	4.5902	4.8901	5.4407	6.2102	7.1241	7.883	8.231	8.2669	8.1744	7.8785	7.316	6.7434	6.4383	6.4052	6.5879	7.0292	7.7098	8.5011	9.3474	10.251	11.11	11.847	12.617	13.576	14.618	15.541	16.239	16.562	16.247	15.104	13.142	10.573	7.847	5.5042	3.8116	2.733	2.2877	2.5561	3.3206	4.1926	5.133	6.3665	7.8455	9.3	10.627	11.816	12.712	13.219	13.493	13.561	13.24	12.602	11.963	11.533	11.336	11.49	12.152	13.149	14.016	14.206	13.361	11.521	9.1027	6.5842	4.2333	2.2147	0.68004	-0.60288	-2.1076	-3.8973	-5.3558	-5.7643	-4.7234	-1.9545	2.7171	8.8903	15.691	22.287	28.159	32.608	35.239	36.414	36.834	36.919	37.107	37.964	39.671	41.76	43.439	44.062	43.342	41.605	38.481	34.397	30.136	26.355	23.298	21.03	19.785	19.574	19.988	20.538	21.323	22.414	23.591	24.635	25.435	25.742	25.295	24.204	22.862	21.601	20.648	20.249	20.517	21.179	21.793	22.181	22.556	23.058	23.668	24.331	24.962	25.551	26.126	26.61	26.887	26.986	27.063	27.134	27.046	26.851	26.708	26.601	26.432	26.199	25.957	25.523	24.88	24.257	23.837	23.574	23.534	23.887	24.465	24.749	24.306	23.004	20.843	17.942	14.664	11.536	8.9866	7.294	6.4958	6.3168	6.3777	6.4421	6.3735	5.9657	5.1062	3.8707	2.4672	1.0706	-0.13517	-0.94535	-1.2782	-1.2005	-0.78865	-0.15781	0.42807	0.78513	1.0205	1.3327	1.7279	2.1628	2.7213	3.456	4.2523	4.9658	5.5748	6.0835	6.4983	6.8906	7.3327	7.8406	8.4695	9.3478	10.459	11.59	12.543	13.283	13.793	14.036	14.087	14.12	14.205	14.278	14.216	13.859	13.084	11.965	10.822	9.9715	9.5839	9.7616	10.523	11.65	12.741	13.455	13.614	13.162	12.199	10.959	9.6805	8.5616	7.8379	7.6871	8.0147	8.5357	9.0785	9.6021	10.02	10.294	10.641	11.361	12.54	14.043	15.658	17.095	18.025	18.306	18.039	17.378	16.453	15.432	14.477	13.577	12.623	11.606	10.617	9.7716	9.1812	8.9024	8.8763	9.0255	9.3718	9.8936	10.46	11.057	11.879	13.012	14.267	15.467	16.598	17.558	18.108	18.198	18.014	17.646	17.082	16.453	15.927	15.456	14.929	14.409	13.99	13.622	13.248	12.962	12.897	13.087	13.514	14.15	14.924	15.788	16.697	17.457	17.863	17.961	17.888	17.62	17.138	16.673	16.39	16.086	15.496	14.661	13.683	12.531	11.362	10.597	10.418	10.566	10.785	10.989	11.007	10.688	10.248	10.13	10.558	11.407	12.376	13.067	13.061	12.119	10.232	7.5786	4.5783	1.7603	-0.61825	-2.5801	-4.0161	-4.702	-4.722	-4.3503	-3.5735	-2.2552	-0.59775	1.1206	2.9958	5.1698	7.3745	9.2452	10.728	11.722	11.841	10.937	9.3769	7.574	5.6511	3.7141	1.9648	0.48748	-0.76548	-1.77	-2.4149	-2.5488	-2.0169	-0.84339	0.66159	2.2097	3.7731	5.2483	6.311	6.8702	7.1801	7.2985	7.0461	6.5963	6.3839	6.4269	6.3945	6.2521	6.104	5.6961	4.727	3.5072	2.5522	2.0532	2.3831	3.0403	4.0897	5.1638	6.0061	6.9987	8.5244	10.307	11.893	13.222	14.282	14.838	14.842	14.617	14.4	14.2	14.051	13.842	13.186	11.917	10.374	8.9215	7.7154	6.5838	5.9308	5.8928	6.2001	6.5447	6.8751	7.2308	7.6095	8.0209	8.3842	8.5565	8.6416	8.9275	9.4237	9.9644	10.636	11.592	12.628	13.482	14.319	15.328	16.313	17.067	17.62	17.742	17.023	15.557	13.91	12.542	11.554	11.203	11.84	13.198	14.717	16.026	16.899	17.063	16.268	14.361	11.336	7.3937	3.0628	-0.91902	-3.8692	-4.8375	-3.0316	1.6723	8.4997	16.18	23.307	28.383	30.223	28.841	25.044	19.894	14.663	10.596	8.3032	7.4195	7.2624	7.4261	7.6524	7.6364	7.4423	7.4778	7.9587	8.7822	9.712	10.658	11.373	11.754	11.887	11.781	11.329	10.502	9.2966	7.6538	5.569	3.3614	1.4086	-0.038059	-0.76687	-0.65521	0.075775	0.96129	1.845	2.7945	3.6713	4.3112	4.9943	6.0446	7.3941	8.8092	10.282	11.863	13.416	14.827	16.147	17.385	18.495	19.593	20.859	22.292	23.864	25.683	27.724	29.679	31.2	32.1	32.27	31.657	30.412	28.769	26.909	25.091	23.715	22.944	22.62	22.626	22.975	23.426	23.538	23.128	22.402	21.654	21.133	21.127	21.832	23.128	24.798	26.638	28.292	29.248	29.25	28.333	26.481	23.686	20.248	16.612	13.124	10.059	7.6175	5.9405	5.0808	5.1108	6.0278	7.5475	9.2795	11.026	12.607	13.644	13.907	13.551	12.79	11.687	10.404	9.165	8.1369	7.4453	7.2581	7.552	7.9627	8.0486	7.7152	7.1621	6.4788	5.9283	6.0425	7.1703	9.1528	11.528	13.813	15.521	16.267	16.078	15.197	13.954	12.664	11.62	10.876	10.151	9.196	8.0312	6.7923	5.6073	4.6894	4.1843	4.0679	4.322	4.9625	5.8216	6.6558	7.4368	8.2378	8.7736	8.5863	7.624	6.1573	4.4784	2.8175	1.4989	0.77282	0.54919	0.63397	0.96954	1.454	1.9389	2.4692	3.1789	3.9991	4.7085	5.3289	6.0655	7.0481	8.2736	9.6812	11.087	12.274	13.143	13.629	13.66	13.412	13.31	13.529	13.743	13.67	13.321	12.654	11.536	10.083	8.6349	7.371	6.3006	5.5899	5.3709	5.5596	6.0721	7.0322	8.4262	9.8991	11.458	12.855	13.695	14.12	14.092	13.604	12.925	12.308	11.709	11.075	10.534	10.074	9.563	9.1227	9.061	9.5392	10.628	12.616	15.723	19.632	23.693	27.384	30.361	32.316	33.149	33.037	32.306	31.277	30.2	29.108	27.876	26.526	25.267	24.152	23.049	21.938	20.896	19.872	18.75	17.646	16.763	16.182	15.998	16.356	17.167	18.06	18.845	19.622	20.431	21.162	21.845	22.642	23.515	24.182	24.406	24.133	23.448	22.568	21.722	20.986	20.313	19.68	18.964	17.871	16.179	14.005	11.602	9.1794	7.0153	5.4148	4.5281	4.3839	5.0295	6.4353	8.3125	10.347	12.486	14.67	16.587	17.968	18.857	19.366	19.463	19.137	18.523	17.755	16.922	16.146	15.505	15.016	14.728	14.745	15.016	15.296	15.45	15.536	15.603	15.697	15.982	16.606	17.585	18.868	20.385	21.926	23.241	24.271	25.093	25.615	25.602	24.965	23.744	21.888	19.327	16.212	12.845	9.4903	6.4149	3.8783	2.0221	0.88268	0.5156	0.91337	1.8459	3.0034	4.2559	5.5765	6.9005	8.2014	9.6135	11.284	13.22	15.325	17.409	19.155	20.287	20.719	20.423	19.34	17.569	15.449	13.313	11.315	9.5721	8.2214	7.2548	6.5287	5.9129	5.3224	4.6888	4.08	3.7485	3.8639	4.405	5.4057	6.9867	9.0467	11.228	13.221	14.874	16.016	16.438	16.091	15.079	13.571	11.831	10.199	8.8511	7.7746	6.9584	6.413	5.9816	5.4431	4.7755	4.1102	3.5746	3.284	3.3187	3.6201	4.0556	4.5628	5.0681	5.3364	5.1959	4.7624	4.1647	3.2709	1.9497	0.35526	-1.2873	-2.9032	-4.4213	-5.6667	-6.5331	-7.038	-7.1556	-6.8303	-6.1346	-5.1512	-3.816	-2.1078	-0.2443	1.5094	3.0641	4.3882	5.4358	6.1949	6.6774	6.8696	6.7907	6.4439	5.674	4.256	2.251	-0.005088	-2.2919	-4.5137	-6.3628	-7.4579	-7.7726	-7.5417	-6.9236	-6.0341	-5.0838	-4.1949	-3.2536	-2.1799	-1.0568	0.091197	1.344	2.5668	3.4251	3.7414	3.5725	2.9404	1.8315	0.31784	-1.4233	-3.1422	-4.5292	-5.3561	-5.6016	-5.2477	-4.1969	-2.5541	-0.74954	0.89123	2.4082	3.8379	5.0398	6.005	6.8934	7.6926	8.2801	8.7413	9.2559	9.7868	10.252	10.765	11.326	11.608	11.347	10.695	10.309	10.268	9.9851	9.3552	8.4987	7.523	6.2656	4.6187	2.8322	1.2271	-0.089013	-0.99859	-1.2879	-0.97306	-0.32857	0.48634	1.4126	2.2136	2.6168	2.6949	2.6825	2.578	2.2859	1.9324	1.7198	1.667	1.6833	1.6994	1.6687	1.5975	1.5667	1.5961	1.664	1.9367	2.6989	3.9871	5.5732	7.2781	8.9905	10.446	11.362	11.722	11.609	11.042	10.124	9.1249	8.1909	7.2552	6.4132	5.9575	5.9761	6.2649	6.7114	7.3647	8.211	9.1198	10.028	10.925	11.745	12.376	12.648	12.317	11.25	9.5793	7.5217	5.1924	2.6993	0.31676	-1.7035	-3.2273	-4.0773	-4.0603	-3.1817	-1.651	0.29706	2.348	4.0548	5.1578	5.8495	6.4617	7.1156	7.8151	8.6236	9.4707	10.041	10.041	9.4113	8.2324	6.6177	4.7422	2.7528	0.72166	-1.2271	-2.8528	-4.0281	-4.8233	-5.2937	-5.458	-5.4449	-5.4284	-5.4601	-5.4858	-5.4578	-5.3232	-5.0145	-4.5992	-4.2308	-3.9044	-3.4984	-3.0871	-2.926	-3.1427	-3.763	-4.9257	-6.7464	-9.0777	-11.588	-13.941	-15.811	-16.911	-17.135	-16.554	-15.258	-13.394	-11.336	-9.5038	-8.0631	-7.04	-6.5115	-6.5124	-6.9439	-7.6969	-8.7606	-10.126	-11.762	-13.628	-15.601	-17.422	-18.892	-20.018	-20.826	-21.222	-21.149	-20.69	-19.882	-18.634	-16.924	-14.861	-12.575	-10.262	-8.1777	-6.4904	-5.2212	-4.4526	-4.3901	-5.0585	-6.2316	-7.7078	-9.4051	-11.109	-12.475	-13.328	-13.732	-13.817	-13.722	-13.603	-13.495	-13.276	-12.863	-12.261	-11.429	-10.309	-9.0289	-7.8669	-7.0171	-6.6012	-6.7843	-7.7112	-9.3937	-11.714	-14.372	-16.825	-18.553	-19.381	-19.386	-18.644	-17.384	-16.089	-15.108	-14.347	-13.54	-12.595	-11.52	-10.332	-9.1736	-8.267	-7.6844	-7.3615	-7.2844	-7.4594	-7.7843	-8.2407	-9.0248	-10.297	-11.966	-13.772	-15.458	-16.758	-17.47	-17.529	-16.94	-15.779	-14.324	-12.941	-11.747	-10.669	-9.7833	-9.2965	-9.1542	-9.0922	-9.0514	-9.1281	-9.2599	-9.3537	-9.511	-9.8503	-10.316	-10.843	-11.426	-11.86	-11.766	-10.99	-9.6902	-8.0354	-6.1435	-4.247	-2.6505	-1.5008	-0.77333	-0.32892	0.065392	0.53605	0.99814	1.3761	1.7377	1.9923	1.8017	1.0096	-0.16439	-1.4946	-2.9439	-4.3552	-5.4445	-6.1635	-6.6627	-6.4369	-5.7189	-5.0118	-4.4794	-3.9843	-3.4251	-2.8637	-2.2604	-1.5397	-0.8893	-0.59742	-0.63044	-0.83352	-1.2869	-2.183	-3.4914	-5.0319	-6.6796	-8.2955	-9.6839	-10.687	-11.222	-11.264	-10.957	-10.543	-10.08	-9.487	-8.8463	-8.3726	-8.1241	-8.0102	-8.0109	-8.1019	-8.0761	-7.7644	-7.2139	-6.5477	-5.8638	-5.4063	-5.5456	-6.3805	-7.6343	-9.0462	-10.494	-11.731	-12.377	-12.218	-11.323	-9.8469	-7.9915	-6.0354	-4.261	-2.8405	-1.8795	-1.319	-0.87134	-0.29824	0.36858	0.91184	1.1891	1.0854	0.48619	-0.49255	-1.4804	-2.1508	-2.3187	-1.8869	-0.96913	0.059439	0.88266	1.5436	2.192	2.8184	3.4178	4.1413	5.0234	5.8961	6.5994	7.1472	7.6289	8.1151	8.6868	9.312	9.8038	9.968	9.6903	8.8475	7.3145	5.1765	2.7644	0.39218	-1.7388	-3.4413	-4.5634	-5.0518	-4.8816	-4.0329	-2.6194	-0.93497	0.75177	2.2322	3.1798	3.2862	2.6195	1.5998	0.64568	0.061458	0.12198	0.94779	2.3537	4	5.5354	6.5707	6.8286	6.3034	5.1659	3.5353	1.5495	-0.43333	-2.0245	-3.074	-3.5854	-3.5856	-3.157	-2.4846	-1.7244	-0.93083	-0.13546	0.67857	1.6035	2.5983	3.3733	3.6196	3.2323	2.217	0.62479	-1.3176	-3.17	-4.569	-5.3576	-5.5122	-5.1445	-4.4884	-3.6977	-2.7604	-1.7363	-0.85004	-0.24387	0.10223	0.14065	-0.26567	-1.0621	-1.9574	-2.7494	-3.455	-4.1697	-5.0542	-6.2935	-7.9501	-9.8717	-11.842	-13.678	-15.14	-16.032	-16.408	-16.475	-16.341	-15.962	-15.291	-14.315	-13.031	-11.554	-10.041	-8.493	-6.8484	-5.164	-3.4527	-1.5694	0.45012	2.1164	2.8092	2.2371	0.37864	-2.6879	-6.5947	-10.698	-14.437	-17.546	-19.975	-21.816	-23.345	-24.784	-26.068	-26.991	-27.437	-27.278	-26.272	-24.237	-21.197	-17.297	-12.759	-7.8688	-2.8519	2.1295	6.8199	10.94	14.511	17.778	20.814	23.532	26.044	28.583	31.042	33.057	34.398	34.938	34.5	33.116	31.16	29.046	27.013	25.279	24.059	23.286	22.65	21.987	21.339	20.657	19.724	18.338	16.346	13.7	10.527	7.0094	3.268	-0.48642	-3.8912	-7.5629	-10.981	-13.97	-16.546	-18.811	-20.674	-21.979	-22.731	-23.02	-22.907	-22.438	-21.643	-20.532	-19.165	-17.65	-15.955	-13.921	-11.655	-9.5257	-7.8355	-6.7495	-6.4582	-7.0743	-8.4105	-10.189	-12.263	-14.477	-16.625	-18.646	-20.634	-22.464	-23.791	-24.454	-24.638	-24.568	-24.348	-24.181	-24.286	-24.622	-24.906	-24.774	-23.898	-22.153	-19.71	-16.931	-14.151	-11.73	-10.098	-9.5511	-10.095	-11.561	-13.775	-16.455	-19.185	-21.592	-23.356	-24.106	-23.622	-22.043	-19.629	-16.601	-13.245	-9.995	-7.1299	-4.5618	-2.1017	0.24744	2.4108	4.3387	5.9546	7.1624	7.9805	8.5247	8.8884	9.2124	9.6677	10.254	10.819	11.344	12.049	13.225	15.08	17.779	21.334	25.43	29.616	33.416	36.36	38.082	38.529	37.887	36.293	33.805	30.614	26.968	22.934	18.521	13.947	9.5742	5.728	2.6857	0.66804	-0.30578	-0.39916	0.23448	1.4201	2.8402	4.1742	5.3047	6.2633	6.978	7.393	7.6651	8.055	8.7641	9.9227	11.567	13.554	15.576	17.333	18.514	18.843	18.25	16.962	15.267	13.327	11.299	9.3795	7.6719	6.132	4.6777	3.1869	1.5205	-0.25442	-1.8159	-2.8653	-3.259	-2.9111	-1.7878	-0.20101	1.2538	2.1678	2.5093	2.4053	2.0153	1.5625	1.2149	0.92515	0.55775	0.038491	-0.63373	-1.3784	-1.8844	-1.7336	-0.72538	1.0622	3.4657	6.2639	9.0841	11.51	13.232	14.039	13.919	13.161	12.147	11.07	10.059	9.3522	9.0848	9.0699	9.0915	9.2428	9.666	10.268	10.924	11.612	12.248	12.669	12.844	12.86	12.719	12.4	12.044	11.811	11.683	11.629	11.768	12.208	12.88	13.612	14.207	14.466	14.334	13.888	13.116	11.948	10.505	9.0398	7.5865	6.0626	4.6817	3.8428	3.6867	4.0904	4.9529	6.1229	7.2502	8.0503	8.5098	8.6725	8.4681	7.9564	7.3424	6.6551	5.7798	4.8172	4.0977	3.8407	4.3802	5.425	6.7534	8.1189	9.2045	9.7691	9.913	9.9628	10.08	10.213	10.321	10.398	10.294	9.8284	9.0433	8.0597	6.8874	5.6248	4.5485	3.8309	3.4692	3.6085	4.5235	6.2214	8.3868	10.709	13.002	14.982	16.262	16.611	16.038	14.717	12.963	11.167	9.6225	8.5195	8.0397	8.1798	8.6211	8.9319	8.8189	8.0661	6.4938	4.1106	1.1757	-1.9433	-4.8065	-6.891	-7.7673	-7.3794	-5.894	-3.4566	-0.3377	2.9542	5.9965	8.7069	11.119	13.161	14.764	15.946	16.725	17.08	17.024	16.578	15.773	14.74	13.736	12.913	12.249	11.771	11.611	11.806	12.298	13.055	14.05	15.184	16.33	17.39	18.217	18.648	18.718	18.608	18.376	17.966	17.425	16.865	16.19	15.162	13.698	11.844	9.654	7.228	4.7541	2.4007	0.30628	-1.3074	-2.2262	-2.467	-2.197	-1.5271	-0.59623	0.2821	0.83827	1.0836	1.2407	1.563	2.2466	3.382	4.8293	6.3046	7.5847	8.4833	8.8664	8.8193	8.6701	8.708	8.9604	9.3614	9.8778	10.404	10.769	10.881	10.694	10.137	9.2469	8.2282	7.2362	6.2815	5.452	4.9557	4.7838	4.7002	4.5787	4.4933	4.5115	4.6281	4.901	5.4286	6.1841	7.1084	8.1439	9.1309	9.8384	10.156	10.115	9.7048	8.8906	7.7688	6.517	5.2415	3.9617	2.6916	1.4044	0.13218	-0.88925	-1.3825	-1.2751	-0.59612	0.74177	2.7389	5.0574	7.3493	9.589	11.849	13.995	15.824	17.237	18.08	18.169	17.532	16.38	14.877	13.189	11.666	10.601	10.022	9.841	10.031	10.518	11.053	11.35	11.189	10.489	9.4344	8.4361	7.835	7.8212	8.6058	10.288	12.486	14.52	15.963	16.715	16.668	15.736	14.153	12.282	10.343	8.5014	6.9936	5.9145	5.1201	4.5644	4.3875	4.5917	4.7769	5.03	5.8047	7.033	8.3977	9.6313	10.545	10.886	10.449	9.3208	7.6939	5.6957	3.527	1.5498	0.015048	-1.0515	-1.5153	-1.1383	0.02299	1.5891	3.2378	4.8554	6.3233	7.4789	8.2935	8.8766	9.34	9.7661	10.2	10.594	10.894	11.176	11.483	11.668	11.522	11.029	10.218	9.0799	7.6977	6.2442	4.797	3.328	1.836	0.31522	-1.3601	-3.1782	-4.7893	-5.8256	-6.2221	-6.0327	-5.2376	-3.9466	-2.5103	-1.2666	-0.35996	0.15224	0.22957	-0.075022	-0.69234	-1.5749	-2.5897	-3.5375	-4.3705	-5.2187	-6.1475	-7.0543	-7.845	-8.4106	-8.5438	-8.0139	-6.7214	-4.7105	-2.1303	0.69915	3.4165	5.8616	8.0539	9.9278	11.342	12.297	12.893	13.083	12.741	11.901	10.723	9.3171	7.776	6.2516	4.8425	3.6206	2.7599	2.4642	2.735	3.4626	4.6297	6.1665	7.7579	8.9713	9.5077	9.2047	8.0006	6.0328	3.6457	1.2377	-0.79818	-2.0928	-2.5174	-2.2839	-1.699	-0.9299	-0.11057	0.60026	1.1791	1.7658	2.4631	3.2702	4.1803	5.1683	6.1387	7.0629	8.0226	8.9864	9.7527	10.235	10.557	10.776	10.802	10.694	10.69	10.943	11.435	12.153	13.088	14.152	15.274	16.44	17.529	18.3	18.629	18.526	17.947	16.832	15.297	13.576	11.811	10.036	8.2409	6.3254	4.1878	1.921	-0.27972	-2.3236	-4.0828	-5.2377	-5.5828	-5.3189	-4.7657	-4.0354	-3.1818	-2.379	-1.7315	-1.1261	-0.44054	0.33219	1.2095	2.1858	3.0656	3.6226	3.8509	3.8468	3.6243	3.2514	2.9643	2.9527	3.2233	3.6676	4.1497	4.5387	4.8471	5.2227	5.7057	6.2066	6.7602	7.469	8.1502	8.4467	8.2976	7.9138	7.3704	6.6408	5.8856	5.316	4.9374	4.7224	4.7491	4.9596	5.1058	5.0766	4.9981	4.9092	4.6943	4.3888	4.1655	4.0539	3.9269	3.7045	3.4134	3.1562	3.1099	3.3527	3.7485	4.1785	4.7057	5.3023	5.7473	6.0352	6.4994	7.314	8.3076	9.2952	10.238	10.951	11.171	10.91	10.331	9.4969	8.5484	7.8707	7.8164	7.908	7.6752	7.0685	6.4091	6.0707	6.3815	7.5785	9.4504	11.27	12.103	11.119	8.2107	4.3917	1.0232	-0.67863	0.096647	3.7887	10.546	18.198	25.95	32.214	36.23	37.558	36.41	33.22	29.066	25.049	21.844	19.688	18.375	17.365	16.437	15.614	14.97	14.613	14.685	15.356	16.077	16.347	16.254	16.128	16.166	16.547	17.184	17.762	18.07	18.024	17.865	17.589	17.115	16.492	15.667	14.43	12.655	10.507	8.4115	6.8991	6.2872	6.727	8.0403	9.867	11.742	13.168	13.821	13.728	13.137	12.381	11.524	10.712	10.158	9.6388	8.8007	7.4356	5.6624	3.7083	1.9594	0.97782	0.90885	1.4949	2.3675	3.4357	4.5559	5.5969	6.7891	8.5755	11.12	14.052	16.809	18.754	19.258	18.117	15.615	12.405	9.4439	7.7115	7.8948	9.9725	13.543	18.057	22.881	27.257	30.716	33.091	34.271	34.157	32.828	30.442	27.13	23.26	19.54	16.562	14.592	13.657	13.756	14.718	16.077	17.355	18.358	19.039	19.372	19.352	18.973	18.14	16.9	15.384	13.739	12.046	10.412	8.9588	7.6977	6.413	4.9548	3.3671	1.7293	0.16951	-1.1114	-2.0559	-2.7219	-3.0595	-2.9695	-2.5302	-1.8639	-0.94948	0.35006	1.9066	3.5134	5.1117	6.7867	8.5681	10.426	12.289	13.937	15.098	15.748	16.005	16.01	15.902	15.851	15.983	16.068	15.786	15.067	14.072	13.005	12.121	11.667	11.621	11.879	12.292	12.684	12.763	12.377	11.667	10.881	10.196	9.8584	10.228	11.479	13.445	15.799	18.065	19.634	20.185	19.735	18.471	16.558	14.321	12.259	10.634	9.4092	8.5295	8.0237	7.7436	7.3869	6.7384	5.7414	4.4818	3.2463	2.4358	2.2938	2.8249	3.9485	5.5275	7.3198	9.0525	10.614	12.131	13.657	15.2	16.659	17.829	18.523	18.731	18.544	17.935	16.947	15.89	15.008	14.233	13.393	12.561	11.825	11.076	10.236	9.4688	8.9706	8.8568	9.2824	10.382	11.934	13.628	15.243	16.561	17.235	17.065	16.139	14.683	12.897	10.967	9.0951	7.4451	6.2028	5.5198	5.3094	5.3286	5.5067	5.9408	6.5332	7.0898	7.6965	8.6154	9.7862	10.917	11.84	12.487	12.738	12.592	12.317	12.153	12.084	12.113	12.328	12.577	12.537	12.108	11.48	10.829	10.231	9.8084	9.7046	9.9853	10.628	11.424	11.985	12.086	11.852	11.463	10.906	10.304	10.067	10.394	11.061	11.854	12.741	13.562	14.102	14.431	14.724	14.895	14.798	14.551	14.216	13.571	12.472	11.167	9.9776	9.2246	9.0599	8.7596	8.1621	7.2419	6.372	5.9565	6.0127	6.3781	6.9939	7.7045	8.1412	8.1325	7.9032	7.6974	7.5939	7.7366	8.2391	8.8699	9.3008	9.5831	10.01	10.646	11.41	12.362	13.553	14.834	15.959	16.768	17.189	17.253	17.056	16.595	15.791	14.755	13.767	12.908	12.056	11.23	10.542	9.9365	9.32	8.7749	8.3967	8.1178	7.8982	7.8279	7.8714	7.8236	7.6981	7.7886	8.2165	8.8202	9.5075	10.33	11.223	11.978	12.494	12.807	12.989	13.11	13.191	13.11	12.736	12.131	11.42	10.627	9.7977	9.2034	9.1107	9.6245	10.825	12.779	15.328	18.135	20.897	23.287	24.859	25.348	24.924	23.882	22.319	20.347	18.258	16.251	14.28	12.253	10.197	8.1769	6.2014	4.3493	2.695	1.2934	0.32599	0.083142	0.69113	2.0012	3.7933	5.8318	7.7216	9.0264	9.5119	9.195	8.2444	6.9508	5.6548	4.5111	3.4828	2.5556	1.7453	0.90078	-0.16453	-1.3131	-2.2106	-2.6176	-2.4149	-1.4699	0.27963	2.6401	5.282	7.8661	10.034	11.506	12.25	12.397	11.981	11.033	9.805	8.6144	7.6059	6.7985	6.2292	5.8584	5.4789	4.8637	3.8768	2.5108	0.95923	-0.35333	-1.0468	-1.0317	-0.38538	0.77446	2.1846	3.4199	4.1986	4.5574	4.6706	4.7274	4.9483	5.4285	6.0462	6.6309	7.0837	7.2139	6.7471	5.683	4.3399	3.0064	1.7969	0.88996	0.56868	0.92216	1.7762	2.9131	4.1003	5.0704	5.6907	6.0357	6.197	6.223	6.2366	6.3302	6.3548	5.9955	5.083	3.6764	1.9234	0.046299	-1.6888	-3.1637	-4.4227	-5.4811	-6.3737	-7.2688	-8.2064	-8.8837	-9.0008	-8.6224	-7.9821	-7.1746	-6.2736	-5.4946	-4.9303	-4.3868	-3.658	-2.7007	-1.5247	-0.23745	0.82738	1.3322	1.2418	0.68799	-0.22425	-1.3278	-2.3243	-3	-3.3836	-3.6359	-3.9341	-4.385	-4.8931	-5.1728	-5.0345	-4.4693	-3.3804	-1.695	0.24725	1.8578	2.8583	3.3179	3.2597	2.6603	1.723	0.6877	-0.43029	-1.674	-2.9163	-4.0385	-5.0536	-5.8457	-6.1637	-6.0166	-5.7114	-5.4305	-5.1577	-4.9192	-4.8052	-4.8051	-4.8158	-4.719	-4.3837	-3.7989	-3.1511	-2.5534	-1.883	-1.1519	-0.67418	-0.66131	-0.98279	-1.5879	-2.6738	-4.2654	-6.0952	-7.9745	-9.8112	-11.301	-12.142	-12.394	-12.26	-11.703	-10.711	-9.5782	-8.5451	-7.4673	-6.1675	-4.779	-3.5294	-2.559	-1.9292	-2.2065	-2.441	-2.7708	-3.1875	-3.6852	-4.1846	-4.5299	-4.6672	-4.7834	-5.0142	-5.178	-5.0762	-4.7774	-4.3541	-3.6236	-2.4235	-0.84864	1.033	3.2561	5.6689	7.9128	9.7944	11.189	11.801	11.403	10.24	8.8078	7.3419	5.9064	4.6919	3.8439	3.2216	2.5216	1.5292	0.21641	-1.2338	-2.549	-3.567	-4.2155	-4.3493	-3.8615	-2.9376	-1.9615	-1.163	-0.61248	-0.39458	-0.51487	-0.79503	-1.0581	-1.2416	-1.193	-0.71481	0.11617	1.0126	1.8587	2.7039	3.3929	3.5744	3.1328	2.2674	1.1878	-0.000797	-1.1312	-1.944	-2.2261	-1.9003	-1.0505	0.11784	1.4458	2.9009	4.442	5.9153	7.1443	8.0627	8.6312	8.8077	8.5975	8.0452	7.1745	6.07	4.8648	3.5284	1.8727	-0.13404	-2.2319	-4.2164	-6.1246	-7.966	-9.5228	-10.612	-11.263	-11.555	-11.421	-10.777	-9.6629	-8.2345	-6.7389	-5.4226	-4.4312	-3.7733	-3.4531	-3.5754	-4.2087	-5.3044	-6.7633	-8.5142	-10.516	-12.664	-14.705	-16.357	-17.515	-18.241	-18.515	-18.161	-17.076	-15.447	-13.575	-11.639	-9.7453	-8.091	-6.8993	-6.2163	-5.9154	-5.8671	-6.0253	-6.4233	-7.1012	-8.0451	-9.0944	-9.9937	-10.606	-10.947	-10.983	-10.579	-9.735	-8.6896	-7.6516	-6.5948	-5.4386	-4.3213	-3.5502	-3.2944	-3.4973	-4.0384	-4.8547	-5.902	-7.0532	-8.1362	-9.0946	-10.04	-11.118	-12.366	-13.721	-15.12	-16.537	-17.943	-19.261	-20.288	-20.679	-20.182	-18.828	-16.783	-14.14	-11.104	-8.2783	-6.3379	-5.5026	-5.6175	-6.5836	-8.3839	-10.784	-13.357	-15.745	-17.754	-19.257	-20.181	-20.533	-20.349	-19.684	-18.642	-17.262	-15.421	-12.976	-9.977	-6.7377	-3.7258	-1.3544	0.18561	0.87202	0.67648	-0.36341	-1.8935	-3.4253	-4.8456	-6.3969	-8.1261	-9.7481	-11.16	-12.593	-14.132	-15.524	-16.494	-16.873	-16.453	-15.055	-12.771	-9.9192	-6.8944	-4.2425	-2.6208	-2.421	-3.5835	-5.8208	-8.8462	-12.323	-15.751	-18.554	-20.319	-21.037	-21.084	-20.776	-20.172	-19.387	-18.745	-18.294	-17.523	-15.987	-13.83	-11.42	-8.8921	-6.3762	-4.1834	-2.4736	-1.15	-0.20234	0.22534	0.14906	-0.35798	-1.459	-3.28	-5.4635	-7.4003	-8.7417	-9.4233	-9.3019	-8.1264	-5.7664	-2.4079	1.4271	5.1595	8.4151	10.842	11.844	11.043	8.892	6.3289	3.9639	2.0046	0.67356	0.040723	-0.28339	-0.77535	-1.5667	-2.6929	-4.2655	-6.111	-7.7748	-9.0791	-10.216	-11.08	-11.191	-10.39	-9.0554	-7.5858	-6.0788	-4.5501	-3.1627	-2.1654	-2.5105	-3.2132	-3.8297	-4.2221	-4.5831	-5.1314	-5.7716	-6.2974	-6.7542	-7.7435	-8.6528	-9.1716	-9.1113	-8.6902	-7.9507	-6.6777	-4.8079	-2.511	-0.020174	2.4071	4.5535	6.2702	7.3223	7.4024	6.5516	5.2673	3.8684	2.2454	0.42532	-1.2379	-2.5607	-3.6003	-4.2038	-4.0911	-3.3646	-2.3293	-1.0274	0.48374	1.8292	2.7534	3.4472	4.0163	4.1141	3.4318	2.1636	0.69801	-0.6822	-1.6614	-1.8889	-1.1868	0.39581	2.5803	4.8453	6.7119	8.0883	9.0429	9.4056	8.9785	7.9013	6.4277	4.6562	2.8079	1.3841	0.70521	0.69876	1.2633	2.3063	3.3603	3.8127	3.5697	2.9322	2.01	0.80287	-0.35108	-1.006	-1.0795	-0.78914	-0.32645	0.11133	0.28874	0.085657	-0.49813	-1.4134	-2.4118	-3.0645	-3.1686	-2.8778	-2.3392	-1.606	-0.90253	-0.54276	-0.5773	-0.93417	-1.6995	-2.8794	-4.1753	-5.3672	-6.5419	-7.6752	-8.469	-8.8755	-9.2114	-9.6513	-10.034	-10.26	-10.415	-10.494	-10.389	-10.101	-9.7078	-9.254	-8.85	-8.6616	-8.7061	-8.9309	-9.4155	-10.19	-11.021	-11.636	-11.965	-11.967	-11.572	-10.942	-10.432	-10.186	-10.129	-10.313	-10.769	-11.192	-11.235	-10.949	-10.562	-10.1	-9.5837	-9.2446	-9.2397	-9.4386	-9.6492	-9.7592	-9.6243	-9.1332	-8.4065	-7.6546	-6.985	-6.525	-6.4102	-6.5396	-6.6373	-6.5738	-6.3823	-6.0615	-5.6909	-5.5852	-6.0011	-6.8761	-8.0733	-9.5685	-11.176	-12.478	-13.258	-13.602	-13.553	-13.078	-12.359	-11.729	-11.314	-11.064	-10.96	-10.937	-10.773	-10.306	-9.5619	-8.6176	-7.561	-6.6282	-6.0279	-5.736	-5.6868	-5.9336	-6.4149	-6.9244	-7.4378	-8.107	-8.8861	-9.5357	-10.003	-10.353	-10.462	-10.203	-9.7456	-9.3147	-8.8699	-8.3181	-7.7273	-7.0945	-6.2403	-5.1397	-3.9804	-2.9088	-1.9845	-1.3357	-1.0991	-1.2658	-1.7874	-2.6218	-3.5778	-4.4125	-5.0709	-5.5843	-5.8515	-5.816	-5.6899	-5.6223	-5.4163	-4.9107	-4.251	-3.5877	-2.9273	-2.4364	-2.4085	-2.8651	-3.55	-4.3131	-5.1173	-5.7778	-6.1547	-6.4119	-6.7723	-7.2162	-7.6397	-8.0453	-8.4135	-8.6916	-8.8871	-8.9725	-8.8299	-8.414	-7.7871	-6.9081	-5.7373	-4.5761	-3.9038	-3.8548	-4.2229	-4.8716	-5.6654	-6.208	-6.1878	-5.7625	-5.263	-4.8585	-4.7276	-5.105	-5.9109	-6.7152	-7.2269	-7.4532	-7.339	-6.8097	-6.0255	-5.2771	-4.6351	-4.077	-3.5771	-2.9788	-2.1173	-0.94626	0.65784	3.0363	6.2804	10.062	13.98	17.737	20.854	22.673	22.942	21.993	19.102	16.559	14.222	12.414	11.277	10.474	9.5627	8.4971	7.52	6.8051	6.3694	6.3933	7.0093	8.0779	9.2079	10.044	10.254	9.7381	8.6336	7.0367	5.0521	2.9492	1.074	-0.4355	-1.6525	-2.4591	-2.6321	-2.1242	-0.98206	0.76665	2.9311	5.1052	6.9212	8.3692	9.4265	9.9536	9.9898	9.7426	9.2169	8.2635	6.8967	5.3482	3.7989	2.2875	0.84141	-0.53482	-1.8644	-3.0982	-4.1463	-4.9659	-5.4572	-5.4006	-4.6909	-3.5334	-2.2298	-1.0074	-0.11111	0.19536	-0.16628	-1.0242	-2.1412	-3.2852	-4.0429	-4.0899	-3.5081	-2.5365	-1.3442	-0.1721	0.53733	0.50518	-0.24479	-1.4698	-2.929	-4.316	-5.3801	-6.0825	-6.5525	-6.9631	-7.4248	-7.9945	-8.5153	-8.6903	-8.3875	-7.6746	-6.6011	-5.2589	-3.7757	-2.2647	-0.62595	1.1812	2.9858	4.4959	5.3987	5.4045	4.3228	2.3889	0.2544	-1.4313	-2.2303	-1.8391	-0.10522	2.6278	5.8083	8.9132	11.483	13.133	13.795	13.519	12.396	10.465	7.9032	4.9533	1.8982	-0.90446	-2.9499	-3.8985	-3.7582	-2.7351	-1.0689	0.81548	2.4536	3.6566	4.5055	5.0685	5.3928	5.4673	5.1637	4.1822	2.2669	-0.58918	-4.185	-8.3894	-12.899	-17.198	-20.816	-23.393	-24.711	-24.781	-23.949	-22.76	-21.745	-21.298	-21.553	-22.207	-22.699	-22.499	-21.282	-18.893	-15.492	-11.606	-7.8483	-4.5583	-1.8822	0.098302	1.4673	2.4752	3.3524	4.2551	5.3143	6.647	8.1662	9.6373	10.896	11.789	12.076	11.647	10.615	9.1728	7.5012	5.8656	4.4877	3.4046	2.611	2.1769	2.0903	2.2105	2.4704	2.9049	3.3749	3.5487	3.2855	2.7164	1.9425	1.0466	0.24022	-0.2358	-0.36231	-0.25374	0.020989	0.36576	0.57325	0.49938	0.1439	-0.51678	-1.5236	-2.7615	-3.9779	-4.9879	-5.6876	-6.007	-5.99	-5.7719	-5.4118	-4.9198	-4.4014	-3.9448	-3.414	-2.6777	-1.9284	-1.2907	-0.54707	0.51522	1.7991	3.1026	4.2793	5.044	4.9938	3.9476	2.0934	-0.28575	-2.9083	-5.4195	-7.5855	-9.5102	-11.371	-13.118	-14.545	-15.445	-15.593	-14.861	-13.341	-11.259	-8.9299	-6.7585	-5.0998	-3.9927	-3.2373	-2.8253	-2.8912	-3.2821	-3.6581	-3.9537	-4.2845	-4.6119	-4.8952	-5.3556	-6.1953	-7.3103	-8.5029	-9.6678	-10.603	-11.017	-10.938	-10.759	-10.808	-11.178	-11.934	-13.112	-14.572	-16.062	-17.348	-18.292	-18.949	-19.572	-20.321	-21.101	-21.832	-22.638	-23.474	-24.007	-24.051	-23.751	-23.155	-22.119	-20.707	-19.174	-18.795	-18.17	-17.445	-16.741	-16.264	-15.961	-15.61	-15.242	-15.027	-14.893	-14.653	-14.366	-14.202	-14.115	-13.969	-13.771	-13.605	-13.554	-13.677	-13.92	-14.171	-14.434	-14.817	-15.281	-15.643	-15.9	-16.181	-16.449	-16.584	-16.667	-16.847	-17.077	-17.308	-17.638	-18.073	-18.41	-18.557	-18.656	-18.72	-18.559	-18.129	-17.616	-17.107	-16.499	-15.773	-15.004	-14.199	-13.35	-12.474	-11.595	-10.768	-10.151	-9.849	-9.7462	-9.7115	-9.7499	-9.8593	-9.9158	-9.8907	-9.8997	-9.9181	-9.7974	-9.5127	-9.0851	-8.384	-7.2944	-5.9822	-4.6942	-3.4865	-2.4131	-1.7099	-1.5425	-1.7475	-2.0597	-2.2936	-2.2802	-1.8514	-0.9969	0.12368	1.2995	2.3015	2.9114	3.0836	2.9445	2.6063	2.1209	1.6113	1.2183	0.91914	0.62776	0.36404	0.13773	-0.11794	-0.36732	-0.4295	-0.23491	0.11883	0.57856	1.1509	1.6695	1.8906	1.798	1.5578	1.2493	0.87579	0.47191	0.013201	-0.65393	-1.6599	-2.9882	-4.5635	-6.249	-7.7671	-8.84	-9.3711	-9.3986	-8.9642	-8.1976	-7.3359	-6.5082	-5.6711	-4.8125	-3.974	-3.1363	-2.2852	-1.5836	-1.2497	-1.3377	-1.8243	-2.7202	-3.9296	-5.1485	-6.0938	-6.614	-6.5973	-5.977	-4.8822	-3.5969	-2.3552	-1.3256	-0.65581	-0.35678	-0.27206	-0.26176	-0.28615	-0.27433	-0.12816	0.099506	0.29046	0.43335	0.51888	0.36765	-0.2003	-1.1347	-2.2939	-3.6114	-4.981	-6.205	-7.2227	-8.1268	-8.9359	-9.5505	-9.9074	-9.9607	-9.6006	-8.8303	-7.8798	-7.0091	-6.3346	-5.8937	-5.6594	-5.4827	-5.2179	-4.8889	-4.5925	-4.3696	-4.3087	-4.5711	-5.1255	-5.7317	-6.2664	-6.767	-7.1527	-7.1733	-6.7231	-5.8785	-4.666	-3.133	-1.5346	-0.20595	0.68949	1.1028	1.0029	0.51078	-0.12573	-0.76521	-1.4498	-2.1976	-2.9796	-3.82	-4.7335	-5.6559	-6.519	-7.2652	-7.7598	-7.8991	-7.8093	-7.6639	-7.4417	-7.1301	-6.9323	-7.0003	-7.16	-7.2296	-7.3079	-7.5287	-7.8825	-8.4061	-9.2427	-10.319	-11.347	-12.13	-12.604	-12.676	-12.344	-11.855	-11.511	-11.375	-11.354	-11.39	-11.425	-11.406	-11.347	-11.249	-11.066	-10.871	-10.815	-10.827	-10.713	-10.529	-10.501	-10.589	-10.571	-10.463	-10.441	-10.466	-10.394	-10.262	-10.083	-9.6312	-8.7967	-7.7887	-6.8119	-5.964	-5.4993	-5.7876	-6.9009	-8.5434	-10.411	-12.307	-14.016	-15.317	-16.047	-16.099	-15.524	-14.618	-13.671	-12.626	-12.1	-12.255	-13.02	-14.095	-15.233	-16.223	-16.886	-17.125	-16.873	-16.139	-15.139	-14.199	-13.432	-12.738	-12.123	-11.651	-11.156	-10.394	-9.3851	-8.2846	-7.1214	-5.9774	-5.1257	-4.7173	-4.6109	-4.7212	-5.1312	-5.7216	-6.1367	-6.2055	-6.0463	-5.7483	-5.2676	-4.6784	-4.1713	-3.8257	-3.596	-3.3736	-2.9853	-2.276	-1.2502	0.025561	1.5663	3.2937	4.9409	6.2918	7.3292	8.0388	8.341	8.2906	8.0734	7.7473	7.3022	6.8968	6.7016	6.6106	6.461	6.3095	6.1724	5.8105	5.0086	3.8423	2.4839	1.0488	-0.28766	-1.2577	-1.6754	-1.4715	-0.6191	0.77473	2.4405	4.1131	5.5852	6.5643	6.7622	6.135	4.8569	3.1345	1.2589	-0.33168	-1.3005	-1.5742	-1.185	-0.22369	0.9843	1.9619	2.4384	2.4223	1.9397	1.0442	0.002304	-0.82045	-1.2543	-1.3224	-1.0739	-0.62952	-0.22409	-0.038171	-0.084579	-0.31797	-0.65238	-0.89924	-0.90596	-0.70732	-0.39515	0.026246	0.54859	1.1048	1.6918	2.3563	2.9834	3.2939	3.0927	2.3011	0.86507	-1.0913	-3.1524	-4.869	-6.013	-6.4788	-6.1943	-5.259	-3.9361	-2.4288	-0.84885	0.6205	1.738	2.3798	2.5067	2.0926	1.2059	0.044135	-1.24	-2.5774	-3.8235	-4.7903	-5.4311	-5.781	-5.8015	-5.498	-5.0857	-4.8139	-4.7387	-4.8263	-5.0818	-5.426	-5.6886	-5.8343	-5.9765	-6.1541	-6.3044	-6.391	-6.3653	-6.0875	-5.4922	-4.7312	-4.0153	-3.4471	-3.0838	-2.9332	-2.8443	-2.631	-2.2608	-1.7746	-1.2084	-0.72286	-0.59452	-0.94422	-1.6534	-2.6472	-3.9514	-5.4442	-6.8455	-8.0191	-8.9677	-9.5847	-9.7186	-9.3938	-8.734	-7.8082	-6.7634	-5.8916	-5.4042	-5.3251	-5.6119	-6.1989	-6.8685	-7.3232	-7.4049	-7.0974	-6.4297	-5.5368	-4.6036	-3.6934	-2.8112	-2.1061	-1.7177	-1.5631	-1.565	-1.8634	-2.561	-3.4626	-4.3634	-5.3007	-6.2971	-7.184	-7.8632	-8.3915	-8.7466	-8.8186	-8.6635	-8.4616	-8.2736	-8.1345	-8.2041	-8.601	-9.1946	-9.7698	-10.229	-10.548	-10.759	-10.944	-11.163	-11.378	-11.596	-11.844	-11.947	-11.678	-11.157	-10.752	-10.618	-10.7	-11.116	-12.042	-13.34	-14.723	-16.068	-17.264	-17.991	-18.015	-17.387	-16.155	-14.321	-12.151	-10.171	-8.7243	-7.8869	-7.7281	-8.3425	-9.6918	-11.568	-13.662	-15.593	-17.068	-18	-18.364	-18.146	-17.607	-17.32	-17.615	-18.29	-19.022	-19.568	-20.069	-19.197	-17.439	-15.044	-12.577	-10.39	-8.675	-7.7511	-7.8688	-8.8876	-10.453	-12.256	-14.011	-15.438	-16.323	-16.515	-15.977	-14.96	-13.923	-13.168	-12.761	-12.782	-13.252	-13.822	-13.964	-13.428	-12.226	-10.445	-8.3918	-6.6428	-5.638	-5.4375	-6.0108	-7.3963	-9.3931	-11.557	-13.633	-15.61	-17.325	-18.371	-18.429	-17.378	-15.244	-12.262	-8.8715	-5.5705	-2.8109	-0.99163	-0.26773	-0.42404	-1.1565	-2.2915	-3.6291	-4.8516	-5.7646	-6.3559	-6.5682	-6.3056	-5.6693	-4.8513	-3.8806	-2.7747	-1.7672	-1.0837	-0.68878	-0.52374	-0.76093	-1.5694	-2.8391	-4.4013	-6.192	-8.1229	-10.022	-11.761	-13.245	-14.321	-14.852	-14.797	-14.068	-12.541	-10.283	-7.5412	-4.5805	-1.6843	0.74017	2.3545	3.0864	3.0179	2.2756	1.1588	0.10115	-0.65382	-1.1269	-1.3579	-1.3901	-1.4436	-1.8371	-2.6799	-3.884	-5.365	-7.0202	-8.6141	-9.8847	-10.708	-11.059	-10.958	-10.596	-10.261	-10.143	-10.329	-10.901	-11.841	-12.942	-13.997	-14.922	-15.621	-15.972	-16.007	-15.885	-15.682	-15.427	-15.243	-15.24	-15.329	-15.367	-15.34	-15.195	-14.745	-13.881	-12.632	-11.018	-9.0722	-7.0145	-5.1895	-3.8471	-3.1264	-3.1064	-3.6961	-4.6275	-5.661	-6.6743	-7.5445	-8.1632	-8.6196	-9.1058	-9.6867	-10.393	-11.385	-12.775	-14.414	-16.02	-17.362	-18.173	-18.172	-17.357	-16.028	-14.562	-13.288	-12.519	-12.422	-12.877	-13.627	-14.491	-15.319	-15.947	-16.322	-16.514	-16.552	-16.439	-16.25	-16.015	-15.631	-15.078	-14.501	-14.008	-13.6	-13.406	-13.659	-14.373	-15.272	-16.129	-16.857	-17.344	-17.541	-17.639	-17.903	-18.397	-19.075	-19.909	-20.779	-21.492	-22.001	-22.422	-22.797	-23.05	-23.118	-22.961	-22.523	-21.85	-21.093	-20.318	-19.53	-18.863	-18.411	-18.06	-17.751	-17.744	-18.316	-19.379	-20.732	-22.298	-23.891	-25.116	-25.72	-25.753	-25.329	-24.547	-23.685	-23.076	-22.811	-22.841	-23.181	-23.813	-24.518	-25.093	-25.513	-25.857	-26.24	-26.787	-27.53	-28.4	-29.399	-30.559	-31.714	-32.591	-33.177	-33.626	-33.817	-33.453	-32.562	-31.423	-30.188	-28.972	-28.057	-27.603	-27.374	-27.059	-26.537	-25.689	-24.421	-22.988	-21.958	-21.682	-22.136	-23.199	-24.724	-26.438	-28.026	-29.231	-29.87	-29.929	-29.601	-29.044	-28.267	-27.413	-26.875	-26.81	-26.703	-26.793	-27.264	-27.724	-28.038	-28.269	-28.4	-28.447	-28.617	-29.175	-30.292	-31.996	-34.093	-36.215	-38.065	-39.442	-40.047	-39.6	-38.189	-36.185	-33.857	-31.379	-29.043	-27.121	-25.633	-24.568	-24.073	-24.19	-24.715	-25.535	-26.721	-28.183	-29.632	-30.972	-32.36	-33.827	-35.164	-36.161	-36.684	-36.563	-35.684	-34.117	-32.093	-29.971	-28.234	-27.262	-27.084	-27.548	-28.529	-29.813	-31.065	-32.09	-32.923	-33.56	-33.923	-34.054	-34.054	-33.861	-33.433	-32.983	-32.753	-32.691	-32.66	-32.667	-32.693	-32.526	-32.035	-31.342	-30.637	-30.032	-29.611	-29.392	-29.28	-29.183	-29.114	-29.097	-29.152	-29.405	-30.004	-30.879	-31.781	-32.466	-32.7	-32.237	-31.019	-29.289	-27.372	-25.524	-24.033	-23.168	-22.906	-22.994	-23.249	-23.606	-23.929	-24.046	-23.955	-23.727	-23.339	-22.752	-22.036	-21.274	-20.461	-19.588	-18.617	-17.394	-15.788	-13.883	-11.917	-10.143	-8.9021	-8.5683	-9.2831	-10.885	-13.124	-15.748	-18.4	-20.75	-22.688	-24.223	-25.278	-25.779	-25.807	-25.465	-24.771	-23.819	-22.812	-21.862	-20.966	-20.182	-19.633	-19.355	-19.38	-19.804	-20.67	-21.861	-23.239	-24.677	-25.955	-26.809	-27.168	-27.133	-26.735	-26.026	-25.213	-24.46	-23.684	-22.709	-21.472	-19.92	-17.96	-15.69	-13.429	-11.486	-10.087	-9.4626	-9.7546	-10.866	-12.573	-14.675	-16.911	-18.917	-20.428	-21.346	-21.642	-21.408	-20.905	-20.373	-19.867	-19.389	-18.976	-18.517	-17.769	-16.707	-15.548	-14.463	-13.491	-12.777	-12.556	-12.864	-13.601	-14.757	-16.344	-18.237	-20.281	-22.401	-24.475	-26.278	-27.671	-28.642	-29.142	-29.088	-28.521	-27.576	-26.379	-25.107	-23.941	-22.904	-21.945	-21.172	-20.731	-20.59	-20.762	-21.474	-22.835	-24.493	-25.957	-26.958	-27.287	-26.722	-25.319	-23.471	-21.538	-19.705	-18.151	-16.985	-16.063	-15.17	-14.306	-13.563	-12.937	-12.465	-12.324	-12.706	-13.741	-15.474	-17.778	-20.375	-23.037	-25.609	-27.799	-29.284	-30.066	-30.385	-30.228	-29.409	-28.023	-26.375	-24.583	-22.723	-21.09	-19.958	-19.316	-19.118	-19.458	-20.292	-21.375	-22.627	-24.191	-26.043	-27.934	-29.708	-31.334	-32.743	-33.807	-34.392	-34.357	-33.846	-32.778	-31.307	-29.585	-27.703	-25.694	-23.731	-22.097	-20.93	-20.222	-20.109	-20.783	-22.133	-23.828	-25.656	-27.473	-29.034	-30.221	-31.208	-32.113	-32.791	-33.143	-33.207	-32.86	-31.842	-30.191	-28.311	-26.572	-25.126	-24.071	-23.461	-23.189	-23.098	-23.104	-23.183	-23.37	-23.801	-24.523	-25.34	-26.019	-26.479	-26.668	-26.474	-25.944	-25.301	-24.681	-24.074	-23.539	-23.131	-22.676	-21.937	-20.902	-19.606	-17.952	-15.982	-14.116	-12.894	-12.667	-13.67	-16.057	-19.707	-24.134	-28.719	-32.842	-35.943	-37.711	-38.176	-37.527	-36.016	-34.041	-31.994	-30.02	-28.078	-26.155	-24.243	-22.298	-20.378	-18.735	-17.596	-17.03	-17.082	-17.8	-19.01	-20.368	-21.67	-22.866	-23.831	-24.373	-24.427	-23.991	-22.997	-21.41	-19.389	-17.212	-15.172	-13.602	-12.777	-12.751	-13.415	-14.657	-16.308	-18.069	-19.711	-21.188	-22.477	-23.539	-24.472	-25.476	-26.603	-27.772	-28.906	-29.86	-30.329	-30.078	-29.177	-27.834	-26.221	-24.53	-22.953	-21.476	-19.875	-17.993	-15.82	-13.421	-10.995	-8.9141	-7.5261	-7.009	-7.4328	-8.7453	-10.644	-12.64	-14.37	-15.63	-16.25	-16.259	-16.035	-16.065	-16.62	-17.774	-19.504	-21.556	-23.456	-24.845	-25.587	-25.654	-25.126	-24.262	-23.38	-22.647	-22.13	-21.9	-21.907	-21.916	-21.706	-21.156	-20.175	-18.76	-17.081	-15.33	-13.564	-11.859	-10.354	-9.062	-7.8749	-6.8799	-6.3764	-6.5416	-7.2968	-8.5659	-10.265	-12.074	-13.543	-14.396	-14.53	-13.899	-12.625	-11.045	-9.4727	-8.0901	-7.0621	-6.5345	-6.4546	-6.6364	-6.956	-7.3857	-7.9017	-8.561	-9.4505	-10.503	-11.58	-12.681	-13.791	-14.724	-15.374	-15.946	-16.641	-17.317	-17.773	-18.025	-18.091	-17.863	-17.386	-16.939	-16.725	-16.753	-17.025	-17.505	-17.931	-18.036	-17.826	-17.484	-17.16	-17.031	-17.357	-18.312	-19.883	-21.876	-23.909	-25.506	-26.385	-26.496	-25.809	-24.353	-22.51	-20.839	-19.545	-18.514	-17.768	-17.412	-17.32	-17.318	-17.466	-17.832	-18.227	-18.48	-18.627	-18.631	-18.349	-17.864	-17.518	-17.462	-17.569	-17.694	-17.781	-17.732	-17.448	-16.914	-16.178	-15.414	-14.887	-14.701	-14.679	-14.698	-14.875	-15.2	-15.128	-15.057	-15.336	-15.854	-16.671	-17.879	-19.31	-20.676	-21.822	-22.672	-23.164	-23.256	-22.896	-22.056	-20.882	-19.659	-18.526	-17.472	-16.622	-16.164	-16.035	-16.017	-16.029	-16.066	-15.997	-15.815	-15.773	-16.06	-16.597	-17.31	-18.246	-19.243	-19.936	-20.206	-20.252	-20.265	-20.271	-20.319	-20.442	-20.514	-20.336	-19.781	-18.797	-17.461	-16.039	-14.794	-13.77	-12.939	-12.346	-11.977	-11.689	-11.42	-11.28	-11.306	-11.46	-11.84	-12.585	-13.641	-14.88	-16.338	-17.988	-19.508	-20.553	-21.049	-21.05	-20.554	-19.683	-18.758	-18.063	-17.681	-17.575	-17.605	-17.531	-17.164	-16.487	-15.542	-14.401	-13.308	-12.572	-12.311	-12.445	-12.871	-13.405	-13.749	-13.69	-13.237	-12.484	-11.506	-10.488	-9.6919	-9.1827	-8.8379	-8.6185	-8.6078	-8.7844	-9.0463	-9.4041	-9.918	-10.529	-11.139	-11.725	-12.27	-12.691	-12.936	-12.971	-12.682	-11.97	-10.926	-9.7411	-8.5706	-7.6306	-7.2287	-7.5259	-8.4921	-10.088	-12.279	-14.876	-17.618	-20.355	-22.964	-25.17	-26.712	-27.501	-27.489	-26.586	-24.832	-22.465	-19.766	-17.004	-14.518	-12.649	-11.497	-10.979	-10.98	-11.321	-11.774	-12.256	-12.847	-13.597	-14.454	-15.419	-16.486	-17.47	-18.156	-18.513	-18.579	-18.233	-17.352	-15.99	-14.254	-12.22	-10.119	-8.2986	-6.9466	-6.0515	-5.5247	-5.2248	-4.9578	-4.6357	-4.4199	-4.5391	-5.0995	-6.1368	-7.6137	-9.3181	-10.996	-12.509	-13.755	-14.577	-14.928	-14.882	-14.411	-13.383	-11.881	-10.232	-8.6914	-7.3211	-6.2317	-5.5911	-5.377	-5.4592	-5.8729	-6.7393	-8.0784	-9.8777	-12.139	-14.672	-17.074	-18.956	-20.076	-20.258	-19.443	-17.847	-15.873	-13.903	-12.264	-11.15	-10.47	-9.9697	-9.5211	-9.0256	-8.2602	-7.1441	-5.9629	-5.0444	-4.4314	-4.125	-4.3271	-5.1692	-6.5166	-8.2214	-10.243	-12.401	-14.386	-16.051	-17.373	-18.24	-18.528	-18.295	-17.642	-16.527	-14.942	-13.088	-11.273	-9.8184	-9.0052	-8.9446	-9.5278	-10.596	-11.988	-13.358	-14.315	-14.831	-15.127	-15.197	-14.836	-14.078	-13.14	-12.069	-10.877	-9.8219	-9.1406	-8.763	-8.5636	-8.542	-8.5628	-8.3428	-7.8212	-7.2371	-6.7201	-6.2304	-5.8643	-5.8566	-6.3819	-7.4877	-9.1134	-11.069	-13.147	-15.232	-17.128	-18.536	-19.391	-19.871	-20.295	-20.304	-20.06	-19.594	-18.88	-18.012	-17.116	-16.273	-15.533	-14.898	-14.354	-14.02	-14.111	-14.632	-15.403	-16.366	-17.566	-18.875	-20.051	-21.033	-21.822	-22.272	-22.296	-22.072	-21.748	-21.288	-20.749	-20.337	-20.03	-19.539	-18.744	-17.816	-16.902	-16.019	-15.282	-14.882	-14.914	-15.373	-16.204	-17.277	-18.39	-19.413	-20.181	-20.463	-20.17	-19.496	-18.684	-17.837	-17.021	-16.297	-15.536	-14.506	-13.208	-11.871	-10.711	-9.9844	-10.101	-11.291	-13.332	-15.778	-18.284	-20.499	-21.935	-22.271	-21.526	-19.912	-17.676	-15.154	-12.7	-10.524	-8.7243	-7.3675	-6.4294	-5.8491	-5.686	-6.0828	-7.0677	-8.5535	-10.442	-12.583	-14.724	-16.662	-18.347	-19.724	-20.638	-20.994	-20.764	-19.837	-18.069	-15.539	-12.535	-9.2801	-5.9196	-2.6857	0.17741	2.5649	4.4328	5.6352	6.036	5.606	4.369	2.3591	-0.29442	-3.3979	-6.8177	-10.418	-13.891	-16.839	-18.918	-19.816	-19.313	-17.493	-14.751	-11.602	-8.5682	-6.1296	-4.6004	-4.0128	-4.2206	-5.0607	-6.3095	-7.6408	-8.7958	-9.6815	-10.249	-10.482	-10.587	-10.923	-11.712	-12.951	-14.464	-15.925	-16.88	-16.911	-15.845	-13.739	-10.799	-7.4603	-4.3134	-1.7903	-0.083659	0.69198	0.51702	-0.34958	-1.4734	-2.5077	-3.2891	-3.729	-3.8563	-3.8093	-3.7272	-3.7	-3.8225	-4.1612	-4.6492	-5.1906	-5.8109	-6.5168	-7.1173	-7.38	-7.2653	-6.8621	-6.3076	-5.8534	-5.7783	-6.1894	-7.0367	-8.2321	-9.5924	-10.762	-11.524	-12.023	-12.507	-13	-13.428	-13.854	-14.291	-14.566	-14.502	-14.082	-13.346	-12.372	-11.318	-10.238	-9.0286	-7.6276	-6.1098	-4.502	-2.7174	-0.81828	0.91147	2.2247	2.9628	3.0051	2.3832	1.3196	-0.027639	-1.6091	-3.1895	-4.4212	-5.2424	-5.827	-6.0843	-5.7406	-4.8552	-3.8039	-2.8647	-2.1374	-1.7731	-1.9011	-2.4604	-3.3558	-4.5627	-5.984	-7.5102	-9.2278	-11.294	-13.591	-15.852	-17.963	-19.917	-21.637	-23.018	-23.996	-24.461	-24.379	-23.918	-23.27	-22.342	-21.095	-19.812	-18.56	-16.895	-14.493	-11.616	-8.6705	-5.8645	-3.4596	-1.8204	-1.0441	-0.95817	-1.4515	-2.435	-3.719	-5.2366	-7.1527	-9.6602	-11.887	-13.454	-13.804	-12.824	-10.834	-8.2236	-5.3896	-2.7877	-0.79169	0.50756	1.2699	1.7059	1.9092	1.8148	1.321	0.42676	-0.85784	-2.5921	-4.7581	-7.147	-9.5096	-11.657	-13.352	-14.305	-14.385	-13.606	-11.957	-9.5043	-6.585	-3.6382	-0.88272	1.6282	3.734	5.2304	6.1344	6.6383	6.8496	6.6877	6.0119	4.805	3.2078	1.3862	-0.56952	-2.5041	-4.0753	-5.0124	-5.3956	-5.4523	-5.2245	-4.6395	-3.675	-2.2556	-0.21998	2.3889	5.2153	7.8876	10.157	11.704	12.249	11.903	11.071	9.9748	8.5694	6.8806	5.1289	3.5316	2.1618	0.97311	-0.096011	-1.0417	-1.8821	-2.8125	-3.9477	-4.9316	-5.1736	-4.4373	-2.9224	-0.85586	1.4844	3.543	4.8077	5.2109	4.9419	4.1502	3.1154	2.2962	1.9054	1.7465	1.6716	1.7846	2.0382	2.0772	1.644	0.85095	-0.004907	-0.72196	-1.2335	-1.4802	-1.3039	-0.54378	0.64773	1.8832	3.017	4.1775	5.2122	5.5587	4.856	3.1842	0.70005	-2.4193	-5.6089	-8.1261	-9.643	-10.191	-9.7909	-8.6868	-7.5659	-6.9761	-6.7749	-6.5313	-6.0979	-5.3993	-4.0743	-1.7846	1.3675	4.8472	8.0186	10.485	12.162	13.035	13.072	12.575	12.331	12.944	14.328	15.878	18.221	20.98	24.018	26.996	29.608	31.887	34.07	36.303	38.573	40.846	43.107	45.224	46.888	47.738	47.59	46.563	44.911	42.787	40.336	37.851	35.649	33.82	32.227	30.716	29.173	27.523	25.809	24.187	22.805	21.754	21.133	20.933	20.838	20.345	19.141	17.254	14.849	12.061	9.087	6.2424	3.8109	1.861	0.2728	-1.0674	-2.1102	-2.6723	-2.5976	-1.8069	-0.22078	2.2507	5.5652	9.3932	13.209	16.485	18.91	20.402	21.023	20.929	20.359	19.606	18.928	18.385	17.837	17.169	16.405	15.625	14.791	13.789	12.612	11.462	10.56	9.9787	9.6672	9.52	9.3883	9.0193	8.0995	6.3757	3.857	0.87849	-2.1145	-4.82	-7.0965	-8.8341	-9.9404	-10.5	-10.781	-10.987	-11.198	-11.455	-11.832	-12.338	-13.588	-14.8	-15.601	-16.028	-16.077	-15.472	-14.174	-12.542	-10.802	-8.8897	-6.8306	-4.7466	-2.5951	-0.29737	2.0121	4.1047	5.8017	6.9356	7.4218	7.3573	6.7599	5.4263	3.2363	0.31278	-3.3227	-7.7569	-12.688	-17.448	-21.615	-25.065	-27.497	-28.621	-28.664	-28.091	-27.037	-25.463	-23.505	-21.239	-18.441	-15.003	-11.251	-7.6441	-4.5247	-2.2551	-1.1012	-0.94195	-1.3637	-1.9403	-2.3039	-2.2306	-1.8152	-1.3208	-0.85985	-0.48801	-0.38611	-0.66175	-1.169	-1.8021	-2.6432	-3.5857	-4.2074	-4.2359	-3.7755	-2.9918	-2.0072	-1.1865	-1.0056	-1.5986	-2.7629	-4.3303	-6.2155	-8.182	-9.9955	-11.596	-12.931	-13.835	-14.198	-14.108	-13.731	-13.228	-12.755	-12.318	-11.696	-10.663	-9.0985	-6.8533	-3.7642	0.078899	4.4629	9.3371	14.686	20.252	25.73	31.098	36.475	41.941	47.618	53.754	60.415	67.265	73.86	79.837	84.794	88.372	90.487	91.278	90.899	89.531	87.516	85.216	82.925	80.88	79.215	77.835	76.53	75.169	73.638	71.737	69.352	66.592	63.511	59.988	56.013	51.777	47.437	43.039	38.694	34.589	30.746	27.103	23.758	20.876	18.525	16.723	15.544	14.947	14.685	14.513	14.287	13.887	13.199	12.223	11.009	9.6105	8.2271	7.2359	6.9784	7.717	9.7599	13.309	18.1	23.494	28.829	33.553	37.141	39.255	39.98	39.675	38.703	37.43	36.243	35.364	34.796	34.552	34.713	35.24	35.992	36.9	37.94	38.998	39.906	40.578	40.955	41.019	40.895	40.716	40.455	40.077	39.705	39.377	38.849	37.922	36.7	35.317	33.746	32.064	30.584	29.551	29.032	29.108	29.829	31.019	32.433	34.016	35.818	37.824	40.056	42.66	45.673	48.873	51.947	54.633	56.799	58.567	60.268	62.17	64.399	67.074	70.174	73.225	75.547	76.808	77.055	76.403	75.051	73.578	72.619	72.434	73.294	75.462	78.787	82.742	86.887	91.031	94.994	98.562	101.56	103.82	105.13	105.38	104.54	102.61	99.766	96.346	92.613	88.59	84.325	80.1	76.291	73.242	71.335	70.759	71.136	71.645	71.454	69.875	66.421	61.171	54.946	48.82	43.527	39.429	36.647	34.932	33.693	32.414	30.92	29.289	27.785	26.814	26.694	27.522	29.284	31.824	34.722	37.417	39.499	40.765	41.12	40.652	39.717	38.661	37.637	36.798	36.401	36.595	37.446	39.192	42.08	46.014	50.499	54.895	58.525	60.676	60.864	59.136	55.99	52.096	48.17	44.836	42.375	40.705	39.616	38.803	37.922	36.765	35.406	34.037	32.825	31.957	31.592	31.674	31.945	32.221	32.397	32.327	31.961	31.505	31.223	31.243	31.673	32.664	34.175	35.895	37.45	38.479	38.611	37.607	35.619	33.11	30.653	28.872	28.316	29.159	31.169	33.946	37.076	40.113	42.755	45.076	47.329	49.654	52.09	54.682	57.307	59.575	61.073	61.543	60.757	58.552	55.063	50.675	45.82	40.964	36.649	33.309	31.104	30.003	29.888	30.489	31.436	32.465	33.357	33.847	33.735	32.99	31.629	29.706	27.489	25.484	24.047	23.255	23.122	23.609	24.43	25.172	25.635	25.848	25.899	25.952	26.32	27.241	28.687	30.537	32.664	34.826	36.688	38.061	38.92	39.266	39.164	38.786	38.248	37.584	36.875	36.167	35.353	34.319	33.216	32.234	31.368	30.642	30.353	30.707	31.578	32.767	34.193	35.662	36.9	37.783	38.362	38.67	38.759	38.855	39.227	39.846	40.57	41.328	42.014	42.484	42.722	42.837	43.061	43.641	44.773	46.377	48.077	49.583	50.667	50.941	50.024	47.964	45.232	42.179	38.989	35.987	33.484	31.428	29.644	28.065	26.603	25.027	23.246	21.452	19.781	18.215	16.98	16.48	16.918	18.231	20.143	22.375	24.596	26.622	28.396	29.897	31.287	32.844	34.561	36.001	36.83	37.14	37.061	36.571	35.814	35.077	34.362	33.445	32.338	31.225	30.157	29.207	28.73	29.015	29.821	30.803	31.867	32.946	33.772	34.116	34.013	33.628	33.168	32.85	32.763	32.928	33.434	34.294	35.173	35.677	35.791	35.954	36.038	35.584	34.515	33.145	31.834	30.757	30.078	30.052	30.804	32.282	34.355	36.81	39.445	42.163	44.758	46.742	47.681	47.554	46.487	44.475	41.678	38.657	35.973	33.912	32.741	32.797	34.115	36.385	39.356	42.79	46.187	48.997	51.082	52.647	53.829	54.762	55.805	57.327	59.386	61.785	64.179	66.14	67.346	67.657	67.012	65.481	63.475	61.613	60.244	59.402	59.113	59.372	59.942	60.558	61.226	61.983	62.663	63.17	63.613	63.974	64.095	64.054	64.189	64.623	65.089	65.275	64.963	63.89	61.814	58.75	54.973	50.887	46.972	43.612	40.931	38.945	37.707	37.172	37.053	37.082	37.171	37.217	37.068	36.751	36.451	36.231	36.055	36.008	36.094	36.045	35.608	34.868	34.057	33.3	32.803	32.967	34.086	36.122	38.83	41.88	44.826	47.218	48.753	49.255	48.625	46.913	44.268	40.713	36.183	30.759	24.67	18.188	11.693	5.7392	0.74231	-3.1872	-6.1088	-8.129	-9.5117	-10.572	-11.345	-11.615	-11.262	-10.359	-8.983	-7.2891	-5.6397	-4.4268	-3.8308	-3.8217	-4.289	-5.017	-5.689	-6.0897	-6.1336	-5.7784	-5.0892	-4.3039	-3.6711	-3.2504	-3.0178	-2.9325	-2.8206	-2.434	-1.6828	-0.66841	0.51947	1.7833	2.925	3.7661	4.3372	4.7035	4.7635	4.4189	3.6616	2.4163	0.53703	-1.9884	-4.9929	-8.2967	-11.713	-14.933	-17.611	-19.544	-20.621	-20.792	-20.163	-18.968	-17.34	-15.302	-12.938	-10.385	-7.6943	-4.9906	-2.6102	-0.91609	-0.052679	-0.003343	-0.71632	-1.9951	-3.4786	-4.9334	-6.3124	-7.5585	-8.5879	-9.3908	-9.9215	-10.002	-9.4653	-8.3234	-6.7014	-4.7572	-2.7647	-1.0902	0.027719	0.49086	0.24859	-0.6031	-1.7755	-3.0464	-4.3795	-5.7167	-6.9149	-8.0112	-9.1618	-10.344	-11.332	-11.987	-12.296	-12.164	-11.461	-10.216	-8.5319	-6.4077	-3.9119	-1.3161	1.0935	3.0998	4.4295	4.83	4.2703	2.9444	1.0834	-1.1009	-3.3629	-5.561	-7.6117	-9.3556	-10.62	-11.423	-11.844	-11.849	-11.472	-11.008	-10.705	-10.429	-9.9707	-9.3131	-8.4583	-7.322	-5.9936	-4.8005	-3.9947	-3.664	-3.9212	-4.8211	-6.148	-7.5844	-8.9513	-10.133	-10.909	-11.104	-10.712	-9.8006	-8.4758	-6.8947	-5.1844	-3.4353	-1.8596	-0.71917	-0.040396	0.37279	0.54225	0.37441	0.025694	-0.26399	-0.54855	-1.0985	-1.9828	-3.1443	-4.6332	-6.4106	-8.1714	-9.643	-10.798	-11.572	-11.752	-11.286	-10.367	-9.086	-7.4075	-5.4834	-3.6518	-2.2173	-1.3626	-1.1048	-1.301	-1.7902	-2.5167	-3.4273	-4.3632	-5.3568	-6.7139	-8.543	-10.546	-12.433	-14.145	-15.509	-16.198	-16.143	-15.453	-14.045	-11.802	-8.9541	-5.8497	-2.6211	0.17328	2.5873	4.3802	5.4966	5.9811	5.8003	5.1693	4.5688	4.2566	4.1547	4.2137	4.3745	4.2974	3.6759	2.7237	1.9616	1.6932	1.9954	2.9706	4.61	6.6363	8.6555	10.342	11.517	12.203	12.574	12.747	12.725	12.659	12.734	12.796	12.441	11.468	9.8989	7.748	5.1587	2.584	0.44185	-1.1729	-2.2219	-2.5863	-2.3708	-1.9154	-1.3491	-0.50759	0.6569	1.917	3.1504	4.4102	5.6207	6.567	7.0463	6.9291	6.078	4.4911	2.2681	-0.44222	-3.3108	-5.8045	-7.5066	-8.4155	-8.7272	-8.6351	-8.4097	-8.3267	-8.3413	-8.163	-7.5908	-6.5756	-5.0216	-2.9516	-0.71884	1.3201	3.2268	5.1793	7.1206	8.9757	10.791	12.647	14.455	16.127	17.697	19.139	20.303	20.959	20.874	19.891	18.037	15.615	12.988	10.534	8.6932	7.8256	7.9556	8.8564	10.213	11.518	12.166	11.852	10.741	9.1061	7.2241	5.4916	4.2376	3.2651	2.1623	0.7963	-0.75759	-2.4126	-3.9658	-5.0194	-5.3578	-4.9633	-3.9334	-2.3871	-0.58359	1.2425	2.9977	4.6545	6.1962	7.7196	9.2984	10.956	12.505	13.624	14.15	13.822	12.471	10.174	7.2483	4.0837	1.0025	-1.6672	-3.7659	-5.4211	-6.937	-8.6091	-10.777	-13.806	-17.787	-22.256	-26.574	-30.09	-32.217	-32.743	-32.11	-31.034	-30.147	-29.998	-30.835	-32.406	-34.202	-35.811	-36.892	-37.124	-36.318	-34.594	-32.234	-29.457	-26.535	-23.97	-22.146	-21.257	-21.305	-22.01	-22.849	-23.242	-22.905	-21.888	-20.447	-18.987	-17.909	-17.304	-16.932	-16.389	-15.341	-13.644	-11.4	-9.017	-6.9399	-5.3055	-4.1398	-3.5533	-3.4306	-3.625	-4.1467	-5.1996	-6.6403	-7.9061	-8.5349	-8.2866	-7.1062	-5.082	-2.7206	-0.51691	1.324	2.8682	4.2314	5.4296	6.3689	6.7268	6.0755	4.4144	2.2499	0.39989	-0.2604	0.61912	2.6695	5.036	6.785	7.1254	5.8157	3.3804	0.87129	-0.77521	-1.285	-0.80226	0.25136	1.4021	2.1871	2.4721	2.5069	2.6068	2.8806	3.5533	4.7878	6.5271	8.539	10.607	12.447	13.515	13.313	11.8	9.4199	6.6213	3.7757	1.403	-0.26735	-1.091	-0.97065	-0.1333	0.95031	2.0374	3.0738	3.7843	3.7912	3.1608	2.0822	0.55501	-1.4093	-3.5789	-5.5623	-6.9926	-7.4243	-6.4023	-3.9224	-0.65073	2.4094	4.6081	5.3012	4.415	2.536	0.82564	0.18741	0.65434	1.8261	3.0657	3.7286	3.4869	2.5224	1.2883	0.41877	0.52185	1.4189	2.7265	4.0912	4.938	5.0493	4.4631	3.368	2.1726	1.0907	0.29009	-0.14121	-0.41332	-0.71376	-0.83142	-0.25508	1.1609	3.3138	5.9077	8.4147	10.043	10.413	10.06	9.9999	11.1	13.837	18.026	22.472	25.329	25.228	22.039	16.672	10.557	5.3816	2.4558	2.1991	3.8437	6.2566	8.3873	9.6033	9.8749	9.626	9.4282	9.6521	10.381	11.3	11.943	11.994	11.464	10.531	9.4602	8.5858	8.0928	7.8645	7.5992	7.2673	7.0871	7.2051	7.8637	9.4916	12.145	15.478	19.07	22.734	26.455	30.066	33.477	36.585	39.045	40.183	39.685	37.604	34.337	30.489	26.867	24.025	21.967	20.586	19.788	19.324	19.046	19.014	19.422	20.173	21.092	22.084	22.912	23.175	22.785	22.09	21.17	20.097	19.229	18.819	18.882	19.124	19.206	18.676	17.113	14.496	11.402	8.6735	7.1645	7.4938	9.7868	13.391	17.44	21.082	23.627	24.691	24.414	23.19	21.395	19.362	17.288	15.439	13.89	12.803	12.431	12.663	13.014	12.855	11.758	9.408	5.8356	1.6168	-2.4033	-5.3562	-6.5926	-6.0136	-3.7835	-0.46728	3.1738	6.4688	8.8363	9.6829	8.8581	6.5844	3.397	0.25043	-1.8279	-1.9991	-0.041043	3.6525	8.1351	12.055	14.386	14.901	14.051	12.875	12.18	12.426	13.577	14.819	15.253	14.527	12.752	10.406	8.1779	6.6737	6.1091	6.434	7.2883	8.3724	9.4792	10.616	11.962	13.68	15.374	16.492	16.641	15.669	13.544	10.815	8.193	6.1051	4.6508	3.7713	3.1462	2.3296	1.0008	-0.78151	-2.8331	-4.9565	-6.9069	-8.3541	-9.3153	-9.9451	-10.364	-10.647	-11.007	-11.539	-12.305	-13.125	-13.669	-13.557	-12.478	-10.54	-8.1726	-5.8127	-3.9585	-3.215	-3.7649	-5.2938	-7.1213	-8.6702	-9.4935	-9.2266	-7.8869	-5.9849	-4.0766	-2.3947	-1.1253	-0.29231	0.41637	1.243	2.0712	2.6593	2.8971	2.7992	2.4456	1.9977	1.7308	1.8162	2.2746	3.0105	3.8827	4.7093	5.6235	6.8213	8.1492	9.297	10.179	10.913	11.466	11.834	12.227	12.892	13.78	14.603	15.273	15.596	15.347	15.001	14.728	14.577	14.287	13.551	12.387	10.905	9.1554	7.4964	6.5398	6.4857	7.0373	7.8606	8.739	9.3879	9.6494	9.6143	9.4637	9.3806	9.4526	9.5749	9.4589	8.9616	8.2311	7.5575	7.0729	6.9711	7.5323	8.6902	10.063	11.322	12.23	12.474	11.944	10.943	9.9438	9.2824	9.1276	9.6439	10.931	12.66	14.372	15.877	17.057	17.787	17.942	17.558	16.67	15.316	13.548	11.468	9.214	7.053	5.312	4.1553	3.5884	3.5905	4.0824	4.7862	5.3808	5.8009	6.0571	6.0838	6.043	6.2399	6.6899	7.1978	7.6636	8.0893	8.3022	8.0976	7.5487	7.0071	6.688	6.6992	7.187	8.1705	9.4229	10.69	11.761	12.391	12.414	11.9	11.077	10.144	9.3284	8.8598	8.7584	8.8157	8.7895	8.5499	8.0145	7.2135	6.4225	5.9635	5.8965	6.1465	6.5968	7.0416	7.156	6.7916	6.0617	5.1607	4.1901	3.1424	2.0226	0.73485	-0.78318	-2.3625	-3.7189	-4.5941	-4.828	-4.3743	-3.4519	-2.4652	-1.7628	-1.5175	-1.8191	-2.6004	-3.5782	-4.4304	-5.049	-5.4071	-5.4479	-5.2065	-4.8951	-4.6975	-4.6524	-4.8635	-5.4187	-6.2021	-6.9799	-7.5787	-7.9372	-7.9898	-7.796	-7.6157	-7.7486	-8.37	-9.5766	-11.391	-13.625	-15.973	-18.19	-20.013	-21.124	-21.352	-20.721	-19.281	-17.063	-14.34	-11.622	-9.2739	-7.4365	-6.2058	-5.6422	-5.573	-5.7307	-6.043	-6.5125	-7.035	-7.485	-7.7462	-7.5942	-6.7345	-5.0787	-2.8469	-0.3736	1.991	3.9003	5.1266	5.6927	5.7641	5.5546	5.3524	5.3747	5.5955	5.9176	6.3961	7.0395	7.5946	7.8205	7.7438	7.4319	6.8021	5.8679	4.9206	4.2039	3.8077	3.8454	4.4255	5.4068	6.4888	7.4792	8.2179	8.4412	7.9815	6.9473	5.5635	4.0523	2.6791	1.7139	1.3253	1.6022	2.5509	3.9448	5.4001	6.6967	7.7608	8.383	8.3425	7.7832	6.9714	5.8332	4.3807	2.9415	1.6161	0.18698	-1.4514	-3.1673	-4.8156	-6.2815	-7.3898	-7.9798	-8.0359	-7.6669	-7.094	-6.6576	-6.5823	-6.7756	-7.0396	-7.2739	-7.3314	-6.9642	-6.09	-4.8818	-3.5049	-2.0677	-0.82734	-0.00312	0.54827	1.0881	1.6782	2.3382	3.2352	4.3755	5.3496	5.6773	5.1602	3.7601	1.4648	-1.5651	-5.0049	-8.5486	-11.902	-14.791	-17.041	-18.588	-19.328	-19.16	-18.151	-16.49	-14.336	-11.815	-9.1314	-6.4712	-3.8934	-1.5054	0.48863	2.0066	3.1105	3.7845	3.9312	3.6343	3.1032	2.4059	1.4985	0.47582	-0.37856	-0.88908	-0.97822	-0.52279	0.51803	1.9743	3.5923	5.1541	6.4126	7.1759	7.4712	7.396	6.9816	6.253	5.3626	4.4499	3.5671	2.8045	2.264	1.8762	1.4532	0.90531	0.21235	-0.7143	-1.8504	-2.9404	-3.7447	-4.2127	-4.3396	-4.0671	-3.4631	-2.754	-2.1174	-1.6399	-1.3966	-1.4451	-1.6668	-1.8604	-1.8701	-1.558	-0.78976	0.39798	1.7967	3.2094	4.4916	5.4247	5.7849	5.5462	4.7953	3.5988	2.108	0.66094	-0.42796	-1.0472	-1.1722	-0.8111	-0.16694	0.42971	0.80328	0.93129	0.8083	0.48752	0.16273	0.023427	0.12425	0.48578	1.1731	2.1545	3.2913	4.4694	5.5348	6.2369	6.3907	6.0106	5.1631	3.9102	2.4482	1.1109	0.053969	-0.77915	-1.3928	-1.7059	-1.7624	-1.6848	-1.4531	-0.98278	-0.29094	0.59961	1.7929	3.3579	5.193	7.1489	9.0722	10.662	11.543	11.526	10.661	9.1147	7.1455	5.1206	3.336	1.9599	1.1525	1.0108	1.415	2.2184	3.436	5.0474	6.7734	8.3242	9.6854	10.89	11.813	12.415	12.838	13.148	13.227	12.986	12.387	11.26	9.4435	7.0388	4.3162	1.5159	-1.0642	-3.0105	-4.0178	-4.053	-3.2992	-2.057	-0.69713	0.50421	1.4202	1.933	1.9448	1.5578	0.95704	0.1043	-1.1618	-2.6961	-4.2257	-5.4576	-6.6628	-7.8078	-8.7139	-9.47	-10.398	-11.597	-12.789	-13.593	-13.656	-12.681	-10.596	-7.6654	-4.3863	-1.3382	0.92415	2.1414	2.5083	2.3591	1.889	1.2566	0.64422	0.070192	-0.6001	-1.3534	-2.0252	-2.5808	-3.0477	-3.3251	-3.3043	-3.0764	-2.7062	-1.9794	-0.71347	0.90635	2.5078	3.7863	4.378	3.837	1.9452	-1.1439	-5.0226	-9.1665	-13.015	-16.179	-18.545	-20.108	-20.902	-21.054	-20.685	-19.721	-17.985	-15.44	-12.192	-8.4002	-4.4002	-0.70069	2.2856	4.3597	5.3632	5.1918	4.0043	2.135	-0.17403	-2.7818	-5.3856	-7.5856	-9.1196	-9.8469	-9.6366	-8.4701	-6.5679	-4.2518	-1.842	0.34202	2.0754	3.391	4.4522	5.3692	6.2155	7.0876	7.953	8.6265	8.9559	8.8971	8.3811	7.3033	5.7389	3.8393	1.6984	-0.54325	-2.5417	-3.959	-4.6827	-4.6983	-4.0237	-2.8223	-1.4181	-0.040881	1.2519	2.4286	3.4795	4.5121	5.5865	6.607	7.4408	8.0069	8.1701	7.8047	6.9826	5.9299	4.8428	3.8611	3.1749	2.8913	2.8699	2.9049	2.922	2.899	2.7623	2.525	2.3397	2.2741	2.3106	2.5019	2.9529	3.6609	4.531	5.4879	6.3834	6.9342	6.9308	6.4084	5.5332	4.5358	3.7445	3.4291	3.63	4.2567	5.2138	6.3255	7.3653	8.2836	9.2681	10.388	11.523	12.593	13.584	14.326	14.554	14.199	13.361	12.143	10.69	9.2557	8.041	7.0893	6.4274	6.1196	6.1239	6.2882	6.5482	6.9095	7.3469	7.8281	8.4081	9.1161	9.9261	10.833	11.738	12.314	12.234	11.443	10.009	7.9144	5.2643	2.4895	-0.013967	-2.1437	-3.866	-5.0284	-5.5616	-5.5326	-4.9203	-3.6203	-1.705	0.58346	3.0625	5.5163	7.5427	8.7765	9.1092	8.5567	7.1746	5.1037	2.5459	-0.27324	-3.0766	-5.5573	-7.5452	-8.991	-9.7795	-9.785	-9.1585	-8.2138	-6.9926	-5.3101	-3.1747	-0.91091	1.8543	4.5245	6.786	8.1954	8.5966	8.2153	7.2518	5.7359	3.8652	2.0306	0.48976	-0.69838	-1.5611	-2.2074	-2.8224	-3.51	-4.2703	-5.0508	-5.6466	-5.6772	-4.8774	-3.3259	-1.2712	1.0653	3.4035	5.401	6.9219	8.0197	8.6687	8.8458	8.7083	8.4212	7.9007	7.0299	5.9419	4.7752	3.4384	1.8749	0.28389	-1.0768	-2.09	-2.6814	-2.797	-2.5427	-2.1324	-1.7711	-1.6591	-1.9642	-2.6196	-3.3601	-3.9655	-4.3163	-4.2866	-3.7948	-2.9725	-2.0336	-1.0908	-0.27641	0.24749	0.44906	0.4564	0.32957	0.045546	-0.26122	-0.3413	-0.1086	0.34505	0.99033	1.8547	2.8272	3.7495	4.5953	5.4025	6.138	6.7901	7.3883	7.8942	8.2108	8.2979	8.1069	7.5096	6.4315	5.0377	3.5691	2.2377	1.313	1.0201	1.3148	1.8985	2.4715	2.7881	2.61	1.873	0.81974	-0.22745	-1.108	-1.7116	-1.9295	-1.7692	-1.3754	-0.80446	0.021719	1.1318	2.4752	4.0429	5.7683	7.4506	8.8683	9.8605	10.272	9.9507	8.9198	7.354	5.3925	3.1467	0.86547	-1.2029	-2.9732	-4.3804	-5.2214	-5.3109	-4.6665	-3.3691	-1.5171	0.59364	2.5389	4.0279	4.9527	5.2921	5.1338	4.7321	4.3183	3.925	3.5113	3.0977	2.711	2.3721	2.2242	2.426	3.0072	3.9131	5.0944	6.3559	7.3877	8.0227	8.2821	8.15	7.5682	6.6614	5.7273	4.9699	4.448	4.2377	4.3643	4.6376	4.7922	4.7193	4.3894	3.7802	3.0147	2.3452	1.9264	1.7349	1.7281	1.8731	2.0559	2.1355	2.0677	1.8552	1.5311	1.2559	1.2012	1.3783	1.727	2.2914	3.0365	3.669	3.9125	3.8028	3.4714	2.9386	2.2824	1.7333	1.4197	1.2748	1.2673	1.444	1.7676	2.2086	2.9204	4.1154	5.794	7.805	10.035	12.334	14.395	15.911	16.71	16.784	16.275	15.417	14.363	13.156	11.929	10.842	9.8219	8.6426	7.2848	5.922	4.5753	3.1559	1.7818	0.67931	-0.085892	-0.4777	-0.35955	0.25539	1.0727	1.8623	2.5676	3.026	2.9292	2.1981	1.0506	-0.33888	-1.6691	-2.7566	-3.7613	-4.7825	-5.7696	-6.5061	-6.9379	-7.1985	-7.2946	-7.1157	-6.7102	-6.2366	-5.7106	-5.1006	-4.5308	-4.0712	-3.6145	-3.0949	-2.6174	-2.2048	-1.7108	-1.1957	-0.9604	-1.1851	-1.8304	-2.8783	-4.3719	-6.2099	-8.1645	-10.008	-11.485	-12.317	-12.326	-11.418	-9.5084	-6.6523	-3.2292	0.26828	3.5278	6.3412	8.4208	9.5825	9.8384	9.1709	7.4968	4.9017	1.6463	-2.014	-5.7419	-9.0221	-11.43	-12.937	-13.722	-13.883	-13.541	-12.927	-12.161	-11.14	-9.7924	-8.2087	-6.5482	-5.0145	-3.8803	-3.3027	-3.2045	-3.4528	-4.0051	-4.7507	-5.4907	-6.1579	-6.8406	-7.4873	-7.8609	-7.8052	-7.2801	-6.236	-4.7029	-2.8943	-1.0577	0.67609	2.193	3.3353	4.0956	4.5956	4.8465	4.7601	4.3732	3.8006	3.0354	2.0692	1.0315	0.05863	-0.80835	-1.4583	-1.7515	-1.7443	-1.5888	-1.2309	-0.52642	0.46093	1.6221	3.0444	4.7521	6.4185	7.633	8.1922	7.9928	6.9334	5.1465	2.9969	0.77798	-1.2927	-2.9805	-4.1472	-4.8931	-5.3557	-5.5673	-5.6196	-5.7055	-5.8845	-6.061	-6.1475	-6.0119	-5.4261	-4.336	-2.9724	-1.5183	0.020484	1.4507	2.4051	2.8529	3.0584	3.0228	2.4627	1.339	-0.090253	-1.6972	-3.4275	-5.011	-6.1666	-6.8625	-7.1284	-6.8807	-6.1145	-4.9723	-3.476	-1.5884	0.48234	2.3619	3.7954	4.6492	4.8591	4.5348	3.8495	2.8139	1.4364	-0.040983	-1.465	-3.0059	-4.7312	-6.2824	-7.4244	-8.4169	-9.4337	-10.153	-10.282	-9.8774	-8.9251	-7.2806	-5.1025	-2.8306	-0.72947	1.122	2.5252	3.3696	3.8833	4.2723	4.4293	4.2165	3.689	2.9178	1.9201	0.77339	-0.51668	-2.0049	-3.5065	-4.7333	-5.6987	-6.4936	-6.7325	-5.9194	-4.1877	-2.0325	0.42032	3.1137	5.477	6.8984	7.3002	6.7601	5.1664	2.6622	-0.14932	-2.7962	-5.0958	-6.6485	-6.944	-5.9687	-4.1671	-1.8805	0.69691	3.2424	5.4527	7.2084	8.522	9.5913	10.753	12.036	13.063	13.65	13.967	13.855	12.782	10.733	8.3046	5.8279	3.2806	0.94392	-0.79327	-2.0569	-3.1423	-3.8742	-4.0583	-3.9587	-3.7413	-3.0975	-1.9376	-0.76832	0.019266	0.53606	0.91536	1.0485	0.82621	0.24755	-0.64296	-1.6782	-2.7322	-3.9426	-5.3438	-6.5186	-7.1775	-7.6846	-8.5343	-9.3135	-9.8884	-9.6482	-9.1427	-8.8122	-8.5737	-8.1787	-7.7198	-7.3901	-7.1287	-6.761	-6.2267	-5.6106	-5.16	-5.0992	-5.3963	-5.9492	-6.9624	-8.603	-10.472	-12.009	-13.126	-13.962	-14.394	-14.372	-14.167	-13.894	-13.285	-12.262	-11.123	-9.9843	-8.7583	-7.775	-7.5942	-8.1904	-9.0011	-9.6962	-10.313	-10.848	-11.256	-11.68	-12.384	-13.528	-15.072	-16.723	-18.019	-18.724	-18.943	-18.716	-17.906	-16.634	-15.306	-14.091	-12.946	-12.004	-11.399	-10.942	-10.416	-9.9363	-9.6091	-9.2622	-8.9416	-9.1233	-10.073	-11.486	-13.066	-14.874	-16.909	-18.896	-20.584	-21.866	-22.65	-22.784	-22.149	-20.676	-18.441	-15.736	-12.901	-10.03	-7.1505	-4.4585	-2.1435	-0.24091	1.1499	1.8152	1.7482	1.1478	0.07562	-1.4553	-3.1725	-4.7802	-6.3287	-7.9703	-9.4571	-10.371	-10.644	-10.418	-9.7128	-8.5738	-7.3147	-6.3032	-5.758	-5.7844	-6.4088	-7.4968	-8.8477	-10.304	-11.602	-12.382	-12.444	-11.841	-10.712	-9.2425	-7.7787	-6.6828	-6.1002	-6.1156	-6.8316	-8.1209	-9.6107	-11.046	-12.406	-13.554	-14.207	-14.308	-14.072	-13.633	-12.922	-11.93	-10.745	-9.3901	-7.8907	-6.448	-5.3159	-4.6493	-4.5156	-4.876	-5.4837	-6.0378	-6.4112	-6.673	-6.9647	-7.4576	-8.3697	-9.7764	-11.504	-13.337	-15.089	-16.473	-17.184	-17.176	-16.562	-15.405	-13.815	-12.125	-10.675	-9.5913	-8.8555	-8.4693	-8.3827	-8.4817	-8.7484	-9.3415	-10.376	-11.84	-13.654	-15.65	-17.522	-19.017	-20.021	-20.475	-20.337	-19.679	-18.648	-17.335	-15.785	-14.173	-12.704	-11.446	-10.377	-9.5466	-8.9805	-8.6016	-8.4009	-8.5378	-9.1424	-10.194	-11.631	-13.358	-15.071	-16.362	-16.973	-16.844	-15.991	-14.556	-12.849	-11.211	-9.8508	-8.865	-8.228	-7.7004	-7.0357	-6.2158	-5.3403	-4.4572	-3.6956	-3.3407	-3.5623	-4.2126	-5.1299	-6.3077	-7.7123	-9.2031	-10.692	-12.112	-13.208	-13.606	-13.088	-11.617	-9.2137	-6.1039	-2.8013	0.19976	2.6156	4.3004	5.1368	5.0976	4.1966	2.4755	0.085369	-2.7003	-5.6439	-8.5256	-10.99	-12.666	-13.49	-13.588	-12.935	-11.425	-9.2018	-6.588	-3.7577	-0.90353	1.5629	3.3094	4.2916	4.5461	4.0593	3.0085	1.7106	0.30607	-1.2536	-2.8785	-4.3534	-5.5879	-6.6333	-7.5279	-8.2853	-8.8901	-9.2268	-9.142	-8.6101	-7.6001	-6.0358	-4.1546	-2.523	-1.541	-1.1936	-1.5303	-1.9807	-3.0811	-4.5371	-5.9259	-7.1187	-8.2051	-9.1649	-9.8921	-10.394	-10.727	-10.89	-10.845	-10.506	-9.8006	-8.8258	-7.8029	-6.8074	-5.8329	-5.0795	-4.8993	-5.4114	-6.525	-8.1816	-10.272	-12.417	-14.252	-15.686	-16.706	-17.225	-17.354	-17.418	-17.519	-17.436	-17.027	-16.397	-15.638	-14.753	-13.912	-13.437	-13.551	-14.304	-15.597	-17.183	-18.754	-20.096	-21.024	-21.303	-20.896	-20.055	-19.089	-18.172	-17.463	-17.074	-16.863	-16.491	-15.75	-14.594	-12.967	-10.978	-9.0977	-7.8202	-7.3271	-7.649	-8.8671	-10.911	-13.396	-15.902	-18.154	-19.966	-21.191	-21.859	-22.119	-22.095	-21.862	-21.476	-20.866	-19.845	-18.383	-16.625	-14.706	-12.728	-10.855	-9.201	-7.7094	-6.3186	-5.1198	-4.2409	-3.7709	-3.8517	-4.659	-6.1212	-7.9113	-9.7658	-11.55	-13.074	-14.091	-14.532	-14.425	-13.735	-12.47	-10.819	-9.0778	-7.5475	-6.5897	-6.4706	-7.1795	-8.5247	-10.302	-12.283	-14.156	-15.746	-17.124	-18.312	-19.217	-19.795	-20.039	-19.857	-19.143	-17.959	-16.447	-14.656	-12.643	-10.584	-8.6422	-6.8442	-5.2644	-4.0462	-3.2304	-2.7085	-2.4207	-2.3849	-2.5973	-3.0851	-3.9643	-5.2807	-6.92	-8.6985	-10.417	-11.776	-12.465	-12.449	-11.938	-11.101	-10.165	-9.5359	-9.5458	-10.196	-11.334	-12.829	-14.461	-15.868	-16.82	-17.315	-17.427	-17.252	-17.004	-16.899	-16.988	-17.226	-17.622	-18.138	-18.606	-18.876	-18.863	-18.443	-17.538	-16.192	-14.497	-12.525	-10.453	-8.5651	-7.0399	-5.8647	-5.1339	-5.0826	-5.7887	-7.0738	-8.8116	-10.933	-13.166	-15.135	-16.66	-17.743	-18.394	-18.721	-18.951	-19.172	-19.242	-19.001	-18.359	-17.223	-15.527	-13.458	-11.385	-9.6481	-8.5472	-8.2819	-8.7736	-9.7894	-11.204	-12.884	-14.521	-15.868	-16.979	-17.938	-18.495	-18.424	-17.807	-16.821	-15.549	-14.207	-13.224	-12.904	-13.282	-14.366	-16.081	-18.088	-19.979	-21.593	-22.905	-23.837	-24.364	-24.637	-24.812	-24.985	-25.191	-25.353	-25.293	-24.98	-24.491	-23.761	-22.648	-21.343	-20.224	-19.39	-18.733	-18.369	-18.552	-19.252	-20.344	-21.889	-23.861	-25.918	-27.742	-29.237	-30.262	-30.629	-30.402	-29.889	-29.198	-28.189	-26.793	-25.103	-23.246	-21.362	-19.643	-18.249	-17.318	-17.032	-17.404	-18.206	-19.339	-21.446	-24.191	-26.789	-29.088	-30.845	-31.861	-32.193	-32.037	-31.542	-30.78	-29.708	-28.246	-26.498	-24.779	-23.298	-22.132	-21.451	-21.47	-22.067	-22.935	-23.927	-25.01	-26.045	-26.954	-27.873	-28.834	-29.609	-30.071	-30.305	-30.26	-29.696	-28.578	-27.169	-25.639	-23.988	-22.289	-20.664	-19.126	-17.608	-16.084	-14.543	-13.052	-11.831	-11.121	-10.964	-11.363	-12.418	-14.132	-16.274	-18.589	-20.868	-22.765	-23.858	-23.994	-23.314	-21.998	-20.355	-18.943	-18.183	-18.044	-18.249	-18.605	-18.895	-18.807	-18.184	-17.152	-15.93	-14.696	-13.616	-12.785	-12.143	-11.56	-10.944	-10.192	-9.2052	-8.1001	-7.1887	-6.6923	-6.7263	-7.3707	-8.5492	-9.97	-11.341	-12.561	-13.567	-14.261	-14.642	-14.83	-14.788	-14.338	-13.477	-12.426	-11.372	-10.426	-9.81	-9.6953	-9.9876	-10.468	-10.965	-11.347	-11.544	-11.685	-12.018	-12.716	-13.861	-15.522	-17.655	-19.989	-22.191	-24.042	-25.305	-25.751	-25.357	-24.29	-22.692	-20.69	-18.516	-16.391	-14.358	-12.425	-10.684	-9.2193	-7.9798	-6.9753	-6.3079	-6.0433	-6.1629	-6.731	-7.8322	-9.3958	-11.225	-13.139	-14.885	-16.167	-16.822	-16.886	-16.421	-15.451	-14.162	-12.821	-11.512	-10.297	-9.4141	-9.0591	-9.1719	-9.6246	-10.406	-11.492	-12.731	-14.028	-15.382	-16.674	-17.634	-18.07	-17.894	-17.074	-15.708	-14.144	-12.705	-11.513	-10.589	-9.8888	-9.2858	-8.7147	-8.2698	-8.1009	-8.2905	-8.9008	-10.008	-11.507	-13.081	-14.56	-15.981	-17.278	-18.233	-18.789	-19.049	-19.02	-18.624	-17.95	-17.141	-16.226	-15.231	-14.288	-13.434	-12.573	-11.678	-10.832	-10.059	-9.3617	-8.9114	-8.9921	-9.7963	-11.401	-13.718	-16.362	-18.856	-20.935	-22.487	-23.332	-23.454	-23.175	-22.773	-22.126	-21.078	-19.767	-18.418	-17.126	-16.059	-15.531	-15.685	-16.403	-17.629	-19.379	-21.474	-23.681	-25.943	-28.172	-30.06	-31.271	-31.676	-31.29	-30.251	-28.789	-27.109	-25.304	-23.506	-21.855	-20.281	-18.599	-16.969	-15.761	-15.059	-14.69	-14.685	-15.218	-16.212	-17.536	-19.281	-21.489	-23.887	-26.174	-28.225	-29.799	-30.558	-30.455	-29.771	-28.668	-27.086	-25.024	-22.6	-20.333	-17.699	-15.061	-12.635	-10.782	-9.8925	-10.012	-10.893	-12.345	-14.279	-16.38	-18.246	-19.738	-20.86	-21.456	-21.453	-21.049	-20.388	-19.387	-18.093	-16.782	-15.488	-13.957	-12.144	-10.327	-8.718	-7.3405	-6.2883	-5.7278	-5.6456	-5.9037	-6.3866	-6.9527	-7.5135	-8.1482	-8.9172	-9.7072	-10.444	-11.242	-12.185	-13.168	-14.114	-14.993	-15.585	-15.567	-14.86	-13.597	-11.894	-9.9956	-8.4397	-7.6756	-7.7223	-8.4318	-9.7558	-11.543	-13.388	-14.926	-16.033	-16.701	-16.935	-16.85	-16.594	-16.192	-15.598	-14.761	-13.563	-11.87	-9.7945	-7.6851	-5.8328	-4.4016	-3.5366	-3.2365	-3.2641	-3.3682	-3.4639	-3.4709	-3.2623	-2.8609	-2.4519	-2.0759	-1.6356	-1.2048	-1.0016	-1.074	-1.284	-1.5602	-1.842	-1.9404	-1.7054	-1.1564	-0.39923	0.45477	1.2098	1.7033	1.9527	2.0579	2.0399	1.9194	1.8234	1.8025	1.7315	1.5336	1.1833	0.54949	-0.50655	-1.9353	-3.5585	-5.2572	-6.8991	-8.2347	-9.0778	-9.4845	-9.5756	-9.326	-8.7409	-7.8963	-6.8053	-5.4141	-3.8379	-2.3323	-1.0851	-0.21457	0.18748	0.20351	0.097627	0.11883	0.39252	1.0103	2.036	3.2753	4.401	5.2686	5.8114	5.8825	5.4623	4.7966	4.1396	3.5878	3.193	3.053	3.1199	3.2058	3.2106	3.1749	3.1043	3.0027	2.9529	2.9918	2.9422	2.6067	1.8931	0.75038	-0.80363	-2.5711	-4.2568	-5.607	-6.3918	-6.4183	-5.7206	-4.5972	-3.3483	-2.1027	-1.0622	-0.47738	-0.33431	-0.36534	-0.43495	-0.56561	-0.71138	-0.79128	-0.88146	-1.0927	-1.3809	-1.6575	-1.9459	-2.2131	-2.3234	-2.2536	-2.0738	-1.7578	-1.1946	-0.39108	0.53751	1.504	2.391	3.0725	3.5602	3.8865	3.8967	3.4244	2.5379	1.3363	-0.25117	-2.1731	-3.9796	-5.2554	-5.9265	-6.0413	-5.5726	-4.6508	-3.5975	-2.6097	-1.6637	-0.8151	-0.1659	0.36636	0.88404	1.3011	1.5361	1.6609	1.7468	1.7087	1.4299	0.82965	-0.12704	-1.3784	-2.7463	-4.1389	-5.5263	-6.7162	-7.4253	-7.7137	-7.8731	-7.9694	-7.877	-7.7064	-7.6673	-7.6715	-7.5232	-7.2575	-6.9557	-6.5263	-5.9824	-5.5764	-5.4138	-5.3583	-5.3948	-5.6403	-6.0078	-6.5769	-6.5898	-6.6914	-6.8151	-6.7383	-6.426	-5.9908	-5.345	-4.3108	-2.9554	-1.5051	-0.075523	1.1381	1.7403	1.5333	0.74264	-0.36598	-1.6595	-2.8187	-3.3903	-3.3123	-2.9965	-2.8179	-2.8728	-3.1738	-3.6724	-4.1567	-4.3813	-4.2354	-3.7301	-2.99	-2.2709	-1.7455	-1.3373	-0.95976	-0.73977	-0.83271	-1.2464	-2.0134	-3.1645	-4.4634	-5.4905	-6.0009	-5.96	-5.3198	-4.1771	-2.9572	-2.0308	-1.3723	-0.81558	-0.35388	0.027078	0.52074	1.2546	2.1123	2.9159	3.5746	3.9817	4.0484	3.8354	3.4682	3.0412	2.7083	2.6675	2.9313	3.3446	3.8174	4.3158	4.7244	4.998	5.2751	5.7055	6.2969	7.0982	8.2461	9.7039	11.222	12.643	13.938	14.937	15.416	15.375	14.974	14.263	13.245	12.049	10.846	9.752	8.9096	8.5067	8.567	8.9705	9.5736	10.179	10.485	10.336	9.8737	9.3798	9.0644	9.1315	9.7033	10.584	11.343	11.633	11.267	10.117	8.233	5.9654	3.7071	1.6644	-0.011179	-1.1116	-1.5763	-1.5015	-0.9433	0.14572	1.7119	3.5816	5.5936	7.5776	9.2458	10.374	10.891	10.773	10.064	9.0237	8.0596	7.3743	6.9517	6.7564	6.6226	6.1596	5.0562	3.3733	1.3616	-0.73582	-2.6136	-3.8731	-4.2817	-3.8184	-2.4874	-0.28943	2.6043	5.9055	9.3495	12.649	15.412	17.365	18.508	18.96	18.889	18.519	17.992	17.274	16.298	15.09	13.686	12.114	10.573	9.4516	8.9377	8.9503	9.4345	10.409	11.675	12.889	13.878	14.619	14.987	14.879	14.375	13.59	12.575	11.454	10.443	9.6174	8.8731	8.1608	7.5156	6.9015	6.2627	5.6606	5.1559	4.7701	4.6073	4.7407	5.028	5.3117	5.671	6.181	6.6822	7.071	7.5628	8.3498	9.2991	10.201	11.013	11.632	11.831	11.597	11.171	10.741	10.42	10.387	10.721	11.193	11.525	11.67	11.733	11.792	11.965	12.371	13.042	13.978	15.172	16.444	17.516	18.333	19.001	19.346	19.064	18.156	16.879	15.301	13.383	11.388	9.6844	8.3695	7.4933	7.2498	7.6496	8.4039	9.2996	10.327	11.357	12.083	12.721	13.154	13.455	13.516	13.402	13.262	13.032	12.577	12.009	11.415	10.666	9.7364	8.8657	8.1662	7.5172	7.0245	7.0881	7.8749	9.1675	10.746	12.497	14.154	15.335	15.822	15.579	14.685	13.353	11.819	10.205	8.6349	7.3741	6.6144	6.3159	6.4075	6.9242	7.7676	8.7176	9.7129	10.819	11.966	13.008	13.973	14.883	15.499	15.66	15.55	15.394	15.191	14.92	14.753	14.812	14.995	15.177	15.357	15.53	15.671	15.854	16.134	16.465	16.807	17.171	17.429	17.377	17.022	16.551	16.117	15.895	16.113	16.871	17.954	19.072	20.021	20.547	20.386	19.596	18.534	17.453	16.459	15.766	15.578	15.836	16.339	16.97	17.646	18.204	18.499	18.485	18.057	17.153	15.879	14.414	12.854	11.329	10.093	9.2899	8.8429	8.6512	8.6245	8.5532	8.2259	7.6662	7.0813	6.6344	6.4881	6.8612	7.7942	8.9966	10.108	10.949	11.386	11.367	11.041	10.715	10.549	10.488	10.42	10.213	9.6827	8.7908	7.709	6.6255	5.6486	4.9198	4.5634	4.4591	4.3663	4.1919	3.9042	3.3635	2.5133	1.5269	0.5773	-0.30023	-1.0546	-1.5258	-1.646	-1.479	-1.0449	-0.31835	0.56807	1.4461	2.254	2.9745	3.5198	3.8992	4.2628	4.7105	5.211	5.693	6.0091	5.9355	5.3712	4.4222	3.234	1.8592	0.40117	-0.94682	-2.1784	-3.4558	-4.7258	-5.6901	-6.1633	-6.1311	-5.5719	-4.5188	-3.2683	-2.1807	-1.422	-1.0573	-1.1686	-1.6964	-2.4414	-3.3011	-4.2866	-5.2839	-6.082	-6.6019	-6.8944	-7.045	-7.2262	-7.6238	-8.2055	-8.8121	-9.3522	-9.7259	-9.6843	-9.0978	-8.226	-7.3544	-6.4407	-5.4039	-4.3583	-3.3913	-2.4057	-1.3887	-0.48528	0.27983	1.0299	1.7517	2.3108	2.6886	2.8881	2.7217	2.0672	1.0854	0.058991	-0.83971	-1.4797	-1.7752	-1.7587	-1.4616	-0.89103	-0.19617	0.40301	0.88994	1.411	1.873	2.0653	2.0841	2.2327	2.5146	2.7078	2.7814	2.777	2.5433	2.0422	1.5435	1.2948	1.3136	2.0559	3.0021	3.933	4.9118	5.8182	6.4988	7.0725	7.6374	8.0356	8.1807	8.2448	8.2422	7.9229	7.2875	6.6761	6.2191	5.746	5.2055	4.7449	4.3796	3.961	3.423	2.795	2.1311	1.5313	1.0644	0.63896	0.15763	-0.29843	-0.67332	-1.0615	-1.4434	-1.615	-1.4909	-1.1712	-0.69503	-0.030341	0.68293	1.273	1.806	2.3522	2.7025	2.6725	2.4164	2.107	1.6999	1.2053	0.92143	1.1408	1.8927	3.1006	4.6644	6.3339	7.7816	8.7736	9.1839	8.9527	8.2417	7.4306	6.7791	6.3719	6.2727	6.4788	6.8078	7.0681	7.2695	7.4747	7.6441	7.8065	8.1034	8.5039	8.8018	8.9744	9.1758	9.3747	9.3995	9.2533	9.0747	8.8488	8.5101	8.1337	7.8062	7.5139	7.229	6.9796	6.6904	6.2825	5.8319	5.4487	5.1254	4.8686	4.8161	5.0511	5.4921	6.0722	6.7229	7.1653	7.057	6.2508	4.7988	2.7901	0.46834	-1.6969	-3.3143	-4.2763	-4.6018	-4.2543	-3.3071	-1.9424	-0.26848	1.6936	3.7683	5.6284	6.9816	7.5982	7.2755	6.0306	4.1242	1.8579	-0.47984	-2.5366	-3.9641	-4.6849	-4.8208	-4.4679	-3.827	-3.2968	-3.2095	-3.5864	-4.3162	-5.2657	-6.1638	-6.6399	-6.5331	-5.9613	-5.1277	-4.2547	-3.6909	-3.729	-4.3949	-5.5317	-7.001	-8.5887	-9.9915	-11.019	-11.649	-11.903	-11.858	-11.632	-11.269	-10.662	-9.7554	-8.6938	-7.6358	-6.6669	-6.0041	-5.9394	-6.4812	-7.3397	-8.323	-9.4015	-10.499	-11.576	-12.765	-14.163	-15.605	-16.818	-17.612	-17.765	-17.082	-15.623	-13.683	-11.512	-9.2836	-7.2492	-5.6805	-4.7639	-4.6473	-5.4022	-6.8116	-8.4809	-10.102	-11.401	-12.041	-11.921	-11.378	-10.827	-10.349	-9.9147	-9.5885	-9.3264	-8.8849	-8.1547	-7.3209	-6.5543	-5.9194	-5.5798	-5.6823	-6.1028	-6.6165	-7.1732	-7.7375	-8.1588	-8.3271	-8.3448	-8.3857	-8.6197	-9.1936	-10.121	-11.248	-12.468	-13.722	-14.764	-15.257	-15.207	-14.825	-14.056	-12.684	-10.791	-8.6763	-6.4546	-4.1951	-2.2057	-0.75015	0.21124	0.71839	1.0882	0.68122	-0.10958	-1.227	-2.3217	-3.089	-3.5758	-3.8752	-3.9311	-3.9056	-4.2258	-4.9813	-5.817	-6.5051	-7.0954	-7.5313	-7.5945	-7.2428	-6.6426	-5.9072	-5.1171	-4.3827	-3.7981	-3.4852	-3.6806	-4.5265	-5.8833	-7.5681	-9.5582	-11.748	-13.835	-15.623	-17.07	-18.029	-18.341	-18.12	-17.625	-16.929	-16.061	-15.289	-14.776	-14.283	-13.581	-12.761	-11.975	-11.145	-10.194	-9.2135	-8.2714	-7.3084	-6.3155	-5.3148	-4.2894	-3.2431	-2.2639	-1.381	-0.55919	0.069293	0.2481	-0.10329	-0.88755	-2.0243	-3.3429	-4.5414	-5.4302	-6.0857	-6.5814	-6.8811	-7.0514	-7.2427	-7.3328	-6.99	-6.1229	-4.8656	-3.2787	-1.3885	0.54279	2.1568	3.2925	3.9232	4.0614	3.8389	3.5217	3.2569	3.1025	3.1169	3.2546	3.283	2.9962	2.3715	1.4176	0.049058	-1.7011	-3.6954	-5.8785	-8.1589	-10.27	-11.879	-12.852	-13.175	-12.827	-11.924	-10.766	-9.5425	-8.1534	-6.5018	-4.6266	-2.6193	-0.60438	1.0898	2.0315	1.9866	0.96826	-0.85928	-3.1197	-5.3546	-7.2819	-8.8674	-10.129	-11.062	-11.792	-12.433	-12.839	-12.823	-12.405	-11.651	-10.524	-9.1046	-7.6494	-6.3746	-5.337	-4.6107	-4.3048	-4.3596	-4.5932	-4.9183	-5.2962	-5.6081	-5.7789	-5.9549	-6.2768	-6.7372	-7.289	-7.857	-8.2655	-8.3751	-8.2027	-7.829	-7.2885	-6.6988	-6.2646	-6.0437	-5.8747	-5.7175	-5.7141	-5.8838	-6.1252	-6.5132	-7.2269	-8.2436	-9.3914	-10.596	-11.785	-12.766	-13.423	-13.83	-14.039	-13.992	-13.691	-13.182	-12.369	-11.098	-9.3856	-7.4395	-5.5154	-3.9321	-2.9841	-2.6994	-2.9344	-3.5914	-4.5355	-5.4615	-6.1825	-6.8598	-7.6545	-8.3884	-8.8461	-9.0225	-8.9349	-8.4653	-7.6484	-6.767	-6.0073	-5.3561	-4.8426	-4.5019	-4.169	-3.6918	-3.1925	-2.8543	-2.7095	-2.7187	-2.924	-3.3291	-3.9025	-4.6672	-5.633	-6.7466	-8.0487	-9.5848	-11.093	-12.111	-12.466	-12.218	-11.286	-9.549	-7.2731	-4.9632	-2.8832	-1.1524	-0.042181	0.28613	0.30463	-0.37133	-1.3856	-2.4788	-3.468	-4.4856	-5.605	-6.6417	-7.5505	-8.5376	-9.5817	-10.358	-10.766	-11.031	-11.258	-11.285	-11.028	-10.533	-9.7653	-8.7015	-7.4599	-6.2025	-5.1423	-4.579	-4.6588	-5.2184	-6.066	-7.2059	-8.6332	-10.179	-11.735	-13.233	-14.378	-14.756	-14.244	-12.993	-11.137	-8.9346	-6.9413	-5.5468	-4.6236	-3.8931	-3.2872	-2.7966	-2.3006	-1.7926	-1.5294	-1.7601	-2.517	-3.7553	-5.3425	-7.0029	-8.4736	-9.6115	-10.31	-10.489	-10.314	-10.103	-10.012	-10.014	-10.095	-10.205	-10.185	-10.002	-9.8774	-10.006	-10.376	-10.971	-11.788	-12.58	-12.978	-12.941	-12.718	-12.473	-12.243	-12.153	-12.278	-12.449	-12.43	-12.107	-11.422	-10.312	-8.8696	-7.2517	-5.5232	-3.7772	-2.2656	-1.2181	-0.66971	-0.62721	-1.1228	-2.0409	-3.1554	-4.3872	-5.7802	-7.2956	-8.8551	-10.483	-12.145	-13.578	-14.521	-14.915	-14.801	-14.176	-13.222	-12.297	-11.678	-11.428	-11.57	-12.093	-12.844	-13.649	-14.457	-15.259	-16.003	-16.718	-17.515	-18.369	-19.146	-19.829	-20.468	-20.939	-21.117	-21.073	-20.867	-20.382	-19.576	-18.605	-17.61	-16.608	-15.682	-15	-14.586	-14.35	-14.308	-14.522	-14.925	-15.45	-16.149	-16.994	-17.815	-18.492	-19.018	-19.4	-19.7	-20.079	-20.63	-21.261	-21.859	-22.387	-22.725	-22.628	-22.085	-21.339	-20.519	-19.609	-18.708	-17.985	-17.411	-16.846	-16.298	-15.841	-15.458	-15.19	-15.222	-15.638	-16.346	-17.288	-18.448	-19.67	-20.743	-21.596	-22.299	-22.916	-23.543	-24.285	-25.082	-25.816	-26.504	-27.139	-27.471	-27.3	-26.766	-26.078	-25.214	-24.221	-23.434	-23.129	-23.245	-23.628	-24.204	-24.783	-25.112	-25.249	-25.476	-25.948	-26.735	-27.976	-29.625	-31.327	-32.665	-33.434	-33.552	-33.014	-31.878	-30.152	-27.786	-24.928	-21.932	-19.079	-16.588	-14.931	-14.57	-15.441	-17.074	-19.152	-21.534	-23.943	-26.142	-28.218	-30.243	-31.969	-32.801	-33.144	-32.805	-31.726	-30.013	-28.132	-26.444	-24.963	-23.751	-23.042	-22.743	-22.414	-21.881	-21.375	-21.062	-20.908	-20.978	-21.413	-22.189	-23.174	-24.26	-25.331	-26.323	-27.304	-28.272	-28.984	-29.22	-28.998	-28.366	-27.292	-25.907	-24.501	-23.178	-21.863	-20.617	-19.535	-18.499	-17.436	-16.608	-16.265	-16.289	-16.498	-16.925	-17.528	-17.99	-18.004	-17.52	-16.601	-15.327	-13.913	-12.609	-11.503	-10.567	-9.7411	-8.8583	-7.6951	-6.2757	-4.8546	-3.6309	-2.7045	-2.2065	-2.1851	-2.5048	-3.1013	-4.0883	-5.4708	-7.0329	-8.5482	-9.8625	-10.669	-10.657	-9.9609	-9.0662	-8.3709	-8.0556	-8.1967	-8.6673	-9.0498	-8.9641	-8.3155	-7.2537	-6.0454	-5.1221	-4.8786	-5.4268	-6.6775	-8.5347	-10.827	-13.225	-15.408	-17.224	-18.465	-18.952	-18.752	-18.106	-17.203	-16.169	-15.202	-14.425	-13.729	-12.97	-12.174	-11.49	-10.922	-10.552	-10.479	-10.689	-11	-11.258	-11.412	-11.369	-11.037	-10.471	-9.6815	-8.6066	-7.2359	-5.6861	-4.0404	-2.3514	-0.83321	0.23173	0.75184	0.74742	0.14003	-1.0607	-2.562	-4.1514	-5.7147	-7.1619	-8.3306	-9.2331	-10.063	-10.909	-11.847	-12.991	-14.399	-15.997	-17.618	-19.185	-20.52	-21.351	-21.468	-20.836	-19.526	-17.671	-15.67	-13.983	-12.855	-12.341	-12.377	-12.634	-12.556	-11.887	-10.819	-9.6491	-8.6252	-7.9774	-7.9438	-8.4022	-8.9226	-9.2357	-9.2778	-9.0363	-8.6254	-8.3844	-8.6408	-9.4869	-10.925	-12.939	-15.353	-17.896	-20.302	-22.217	-23.325	-23.446	-22.625	-21.039	-18.96	-16.869	-15.186	-13.944	-13.1	-12.827	-13.268	-14.277	-15.588	-17.219	-19.212	-21.319	-23.389	-25.501	-27.566	-29.331	-30.581	-31.381	-31.771	-31.743	-31.598	-31.632	-31.842	-31.981	-31.795	-31.039	-29.676	-27.906	-26.051	-24.334	-23.058	-22.464	-22.385	-22.488	-22.775	-23.377	-24.07	-24.284	-23.798	-22.879	-21.755	-20.813	-20.541	-21.127	-22.073	-22.498	-21.796	-19.309	-16.041	-12.312	-9.0457	-7.1907	-6.7024	-7.0736	-7.8792	-8.6349	-9.0197	-9.0741	-9.4375	-10.627	-12.503	-14.575	-16.471	-17.525	-16.943	-14.599	-10.842	-6.3867	-2.2558	0.82942	2.7021	3.5119	3.5175	3.0868	2.6985	2.5054	2.4953	2.4501	2.564	3.1998	3.7736	3.559	1.9265	-1.7814	-7.7723	-14.955	-21.364	-25.205	-25.298	-21.358	-14.22	-6.1484	0.080581	2.7468	1.4905	-3.049	-9.0852	-14.392	-17.265	-16.928	-13.672	-9.0185	-4.8815	-2.4784	-2.3256	-4.3327	-7.8357	-11.575	-14.448	-16.055	-16.392	-15.603	-14.145	-12.693	-11.444	-10.155	-9.0341	-8.2989	-7.862	-7.7522	-8.1392	-9.3304	-11.179	-13.252	-15.159	-16.755	-18.11	-19.575	-21.808	-25.047	-29.275	-33.611	-37.13	-38.932	-38.548	-36.326	-33.286	-30.514	-28.911	-28.668	-29.616	-30.858	-31.266	-30.481	-27.991	-23.773	-18.584	-13.74	-10.164	-8.5601	-9.7806	-13.625	-19.081	-24.255	-27.87	-28.776	-26.819	-22.743	-17.831	-12.951	-8.6799	-5.2083	-2.6438	-0.63018	0.86149	1.9281	2.0473	1.8718	2.1182	3.0009	3.9033	4.6146	5.365	5.7364	4.7945	2.9653	1.5728	1.8104	3.6506	6.2766	8.7568	10.435	10.398	8.146	4.1562	0.10553	-2.5348	-2.7017	-0.30561	4.0782	9.2646	13.615	16.232	17.383	17.214	16.179	15.6	16.632	19.098	22.151	24.934	26.966	27.52	25.573	20.967	14.952	9.2615	5.1912	3.3518	4.1646	7.6375	13.1	19.384	25.358	30.246	33.446	34.585	33.469	30.041	24.618	18.133	12.26	8.649	7.8759	9.6078	13.101	17.836	22.988	27.337	30.061	31.261	30.977	28.699	23.972	17.668	11.403	6.9014	5.2187	6.7157	11.116	17.202	23.024	27.006	28.654	28.125	26.188	24.05	22.036	19.996	17.383	14.198	10.722	7.5946	5.3999	4.8979	6.7139	10.957	16.517	21.776	25.578	27.617	27.142	23.71	17.832	11.079	5.2992	0.28706	-2.8641	-3.3463	-1.7169	0.56562	2.1763	2.2487	0.51508	-2.2176	-4.8357	-6.6039	-6.991	-6.2605	-5.5577	-5.8761	-7.3294	-9.3712	-11.476	-12.766	-12.655	-11.112	-9.0718	-7.3855	-5.8922	-4.5358	-3.4032	-2.0857	0.02588	2.6224	4.7774	6.0383	6.3514	6.0076	5.5716	5.7237	7.2757	10.448	14.551	18.342	20.52	20.23	17.708	13.7	9.1282	4.9653	1.7336	-0.76018	-3.196	-5.841	-8.6514	-11.764	-15.06	-17.896	-20.038	-21.983	-24.411	-27.308	-30.697	-34.944	-40.056	-45.355	-50.209	-54.443	-57.89	-60.176	-61.009	-60.477	-58.793	-56.302	-53.58	-51.081	-49.255	-48.438	-48.635	-49.442	-50.384	-51.121	-51.256	-50.567	-49.291	-47.949	-46.66	-45.234	-43.71	-42.198	-40.383	-37.816	-34.928	-32.551	-30.934	-29.722	-28.906	-28.448	-27.888	-26.882	-25.493	-24.068	-22.795	-21.873	-21.36	-21.188	-20.998	-20.509	-19.641	-18.374	-16.829	-15.329	-14.169	-13.595	-13.885	-14.828	-15.711	-16.07	-16.012	-15.536	-14.565	-13.643	-13.61	-14.696	-16.326	-18.047	-19.855	-21.719	-23.369	-24.89	-26.478	-28.027	-29.238	-29.945	-30.011	-29.25	-27.759	-25.954	-24.363	-23.404	-23.41	-24.634	-27.008	-30.374	-34.243	-37.909	-40.85	-43.022	-44.534	-45.178	-44.847	-43.937	-42.763	-41.067	-38.703	-36.329	-34.591	-33.53	-33.081	-33.277	-33.847	-34.111	-33.747	-32.847	-31.508	-29.944	-28.627	-28.056	-28.18	-28.617	-29.016	-29.035	-28.387	-26.942	-24.658	-21.639	-18.245	-14.901	-11.652	-8.371	-5.4079	-3.3519	-2.3443	-2.2025	-3.1189	-5.3494	-8.5868	-12.248	-16.006	-19.592	-22.511	-24.564	-26.053	-27.335	-28.573	-30.016	-32	-34.41	-36.698	-38.464	-39.674	-40.373	-40.63	-40.476	-39.901	-38.948	-37.75	-36.373	-34.961	-33.114	-31.076	-29.291	-28.054	-27.478	-27.275	-26.894	-26.028	-24.605	-22.362	-19.009	-14.8	-10.492	-6.6808	-3.7751	-2.3587	-2.6778	-4.2243	-6.3117	-8.5658	-10.616	-11.993	-12.85	-14.007	-15.936	-18.469	-21.423	-24.79	-28.203	-30.961	-32.614	-33.13	-32.589	-31.161	-29.136	-26.856	-24.8	-23.582	-23.458	-24.107	-25.087	-26.13	-26.96	-27.249	-27.024	-26.545	-25.777	-24.54	-22.983	-21.291	-19.277	-16.961	-14.991	-13.874	-13.381	-13.12	-13.045	-13.072	-12.807	-12.049	-11.056	-10.147	-9.451	-9.0606	-8.9337	-8.9037	-8.9403	-9.1603	-9.5708	-10.084	-10.783	-11.774	-12.919	-14.066	-15.189	-16.096	-16.421	-16.046	-15.125	-13.618	-11.448	-9.1465	-7.5127	-6.7325	-6.4887	-6.7006	-7.4109	-8.2905	-8.884	-9.193	-9.5385	-10.124	-11.093	-12.595	-14.585	-16.858	-19.27	-21.633	-23.548	-24.659	-24.877	-24.208	-22.731	-20.771	-18.655	-16.414	-14.087	-11.846	-9.598	-6.9184	-3.7697	-0.66622	2.0978	4.7284	7.2332	9.2061	10.498	11.352	11.72	11.277	9.9131	7.706	4.6269	0.72972	-3.7033	-8.4056	-13.227	-17.863	-21.818	-24.739	-26.548	-27.237	-26.931	-25.857	-24.118	-21.765	-19.081	-16.317	-13.357	-10.18	-7.3154	-5.2048	-3.6432	-2.3105	-1.3305	-0.87799	-0.76803	-0.87332	-1.4058	-2.4511	-3.7441	-5.0765	-6.3945	-7.5424	-8.3915	-9.1859	-10.271	-11.686	-13.3	-15.049	-16.844	-18.513	-19.901	-20.873	-21.335	-21.434	-21.418	-21.262	-20.76	-20.113	-19.739	-19.625	-19.453	-19.278	-19.377	-19.616	-19.659	-19.533	-19.343	-18.907	-18.071	-16.998	-15.757	-14.165	-12.236	-10.332	-8.6137	-6.9862	-5.4984	-4.4371	-4.012	-4.2963	-5.3224	-6.9521	-8.6778	-10.883	-13.491	-16.203	-18.44	-19.55	-19.273	-17.735	-14.977	-11.003	-6.1891	-1.08	4.1889	9.7115	15.321	20.767	26.007	30.766	34.324	36.147	36.204	34.401	30.464	24.633	17.792	10.615	3.31	-3.81	-10.226	-15.631	-20.024	-23.455	-26.029	-27.877	-29.064	-29.668	-29.876	-29.655	-28.616	-26.547	-23.687	-20.409	-17.044	-14.158	-12.344	-11.667	-11.827	-12.692	-14.069	-15.418	-16.409	-17.386	-18.722	-20.21	-21.562	-22.902	-24.362	-25.675	-26.615	-27.306	-27.937	-28.584	-29.255	-29.913	-30.364	-30.488	-30.273	-29.606	-28.371	-26.747	-25.067	-23.472	-22.03	-20.861	-19.825	-18.541	-16.902	-15.053	-12.882	-10.129	-7.0493	-4.1404	-1.3754	1.5101	4.2581	6.2522	7.2563	7.2635	6.0919	3.5877	-0.063864	-4.5214	-9.4712	-14.512	-19.226	-23.408	-26.895	-29.43	-30.903	-31.541	-31.675	-31.613	-31.742	-32.262	-32.992	-33.709	-34.313	-34.535	-33.917	-32.46	-30.787	-29.367	-28.175	-27.325	-27.214	-27.836	-28.689	-29.417	-29.927	-30.02	-29.445	-28.216	-26.436	-24.128	-21.428	-18.693	-16.207	-14.053	-12.378	-11.389	-11.073	-11.281	-11.844	-12.441	-12.819	-13.118	-13.507	-13.789	-13.782	-13.737	-13.869	-13.851	-13.357	-12.635	-12.001	-11.377	-10.678	-10.12	-9.7873	-9.506	-9.2173	-9.0155	-8.7835	-8.3208	-7.7173	-7.1636	-6.6519	-6.1583	-5.8673	-6.0189	-6.7293	-8.0072	-9.7405	-11.705	-13.794	-15.951	-17.802	-18.867	-19.117	-18.849	-18.063	-16.57	-14.644	-12.831	-11.245	-9.7572	-8.476	-7.4908	-6.5554	-5.469	-4.3973	-3.4828	-2.6284	-1.9031	-1.6412	-1.9174	-2.4913	-3.2498	-4.3136	-5.7326	-7.4065	-8.9975	-9.4413	-9.8558	-10.164	-10.26	-10.328	-10.739	-11.54	-12.543	-13.819	-15.56	-17.57	-19.498	-21.298	-22.981	-24.249	-24.907	-25.189	-25.222	-24.825	-24.161	-23.854	-24.177	-24.819	-25.546	-26.34	-26.853	-26.433	-24.711	-21.774	-18.015	-14.051	-10.583	-8.1669	-7.1698	-7.809	-9.8938	-12.758	-15.82	-18.899	-21.895	-24.648	-27.195	-29.608	-31.616	-32.874	-33.47	-33.627	-33.304	-32.6	-32.091	-32.175	-32.529	-32.676	-32.609	-32.426	-31.953	-31.13	-30.213	-29.467	-28.971	-28.729	-28.681	-28.66	-28.633	-28.664	-28.687	-28.551	-28.317	-28.152	-28.024	-27.851	-27.679	-27.393	-26.761	-25.867	-25.054	-24.362	-23.629	-23.113	-23.201	-23.697	-24.048	-24.139	-24.212	-24.24	-24.093	-23.96	-24.169	-24.74	-25.57	-26.539	-27.383	-27.817	-27.765	-27.228	-26.148	-24.549	-22.691	-20.832	-19.149	-17.842	-16.933	-16.139	-15.211	-14.156	-12.895	-11.173	-9.1693	-7.5356	-6.6106	-6.1065	-5.8308	-5.9053	-6.2024	-6.2914	-6.0214	-5.5825	-5.042	-4.3419	-3.6051	-2.9708	-2.4168	-1.9512	-1.7134	-1.6481	-1.4574	-0.96282	-0.21786	0.6809	1.5752	2.2705	2.7559	3.1418	3.3452	3.3622	3.5566	4.1606	4.8691	5.379	5.9342	6.8582	7.9899	9.1014	10.302	11.609	12.669	13.249	13.453	13.339	12.891	12.303	11.831	11.436	10.99	10.603	10.429	10.429	10.499	10.581	10.65	10.693	10.744	10.691	10.36	9.9063	9.6286	9.399	8.8294	7.9067	6.9059	5.7312	4.0698	1.995	-0.18213	-2.4009	-4.6043	-6.3927	-7.4113	-7.6687	-7.214	-5.9962	-4.2708	-2.6307	-1.3801	-0.40243	0.44039	1.134	1.7137	2.2215	2.5775	2.6449	2.3244	1.8285	1.1727	0.50674	-0.03419	-0.3772	-0.46909	-0.31874	-0.20081	-0.47971	-1.1077	-1.7349	-2.27	-2.8581	-3.4312	-3.8346	-4.2313	-4.804	-5.3471	-5.7083	-6.0587	-6.4288	-6.5374	-6.3646	-6.2721	-6.3239	-6.149	-5.6478	-5.1749	-4.8849	-4.5971	-4.22	-3.8103	-3.4148	-3.0807	-2.9027	-2.9754	-3.466	-4.6504	-6.5233	-8.6473	-10.614	-12.292	-13.599	-14.388	-14.785	-15.057	-15.109	-14.651	-13.697	-12.341	-10.4	-7.8973	-5.4446	-3.5843	-2.2225	-1.1288	-0.44105	-0.27235	-0.36569	-0.52379	-0.86864	-1.5624	-2.5976	-3.9079	-5.388	-6.8532	-8.2536	-9.6002	-10.761	-11.524	-11.886	-11.953	-11.69	-11.09	-10.277	-9.2508	-7.8834	-6.3785	-5.2238	-4.6114	-4.4863	-5.1127	-6.7463	-8.8896	-10.572	-11.235	-10.775	-9.0458	-6.0858	-2.4944	0.86348	3.4451	4.987	5.4382	5.1023	4.4576	3.8049	3.3023	3.0851	3.1017	3.0279	2.5801	1.6199	0.054314	-1.9934	-4.1202	-6.0041	-7.6226	-8.881	-9.4874	-9.5309	-9.5338	-9.7073	-9.7031	-9.344	-8.8226	-8.1573	-7.1038	-5.6605	-4.105	-2.5717	-1.0361	0.35512	1.4703	2.3461	2.9935	3.2897	3.2668	3.1729	3.1372	3.0987	2.9615	2.5858	1.8189	0.75033	-0.34208	-1.3257	-2.019	-1.9737	-0.96553	0.51284	1.8062	2.7576	3.3807	3.3756	2.6279	1.551	0.56794	-0.32088	-1.1788	-1.9243	-2.6289	-3.4504	-4.2668	-4.7917	-5.0198	-5.0874	-4.9608	-4.6139	-4.2011	-3.8729	-3.6298	-3.388	-3.0255	-2.4477	-1.7919	-1.3329	-1.0291	-0.61438	-0.17655	-0.024825	-0.073549	0.021328	0.17496	0.075295	-0.18481	-0.31028	-0.31791	-0.33129	-0.25392	-0.046057	0.056064	-0.030788	-0.065397	0.068408	0.20081	0.35025	0.75059	1.3873	1.9283	2.0758	1.7145	0.90739	-0.15629	-1.2666	-2.3145	-3.0965	-3.2979	-3.4788	-3.4649	-3.0073	-2.2517	-1.127	0.48492	2.4829	4.5767	6.4325	7.7514	8.4123	8.4525	7.7959	6.3557	4.4327	2.5442	0.88165	-0.61389	-1.7817	-2.4044	-2.5453	-2.2851	-1.4197	0.1163	1.8916	3.5092	4.9017	5.7974	5.7358	4.7752	3.5812	2.5873	1.6968	0.77239	-0.21167	-1.4292	-3.1441	-5.3838	-7.9415	-10.493	-12.647	-14.172	-15.192	-15.833	-16.021	-15.791	-15.44	-15.122	-14.744	-14.327	-13.929	-13.333	-12.263	-10.822	-9.1813	-7.1958	-4.8389	-2.6337	-1.0486	0.019855	0.74009	0.89035	0.28995	-0.81159	-2.0851	-3.397	-4.6473	-5.61	-6.1183	-6.0942	-5.5241	-4.6351	-3.7799	-3.1577	-2.7803	-2.702	-2.9407	-3.2756	-3.4738	-3.4731	-3.1607	-2.3959	-1.4013	-0.66976	-0.37885	-0.44001	-1.0816	-2.5763	-4.5476	-6.2361	-7.3381	-7.9449	-7.967	-7.3086	-6.2579	-5.2576	-4.4724	-3.9398	-3.6702	-3.5256	-3.3011	-2.9988	-2.6783	-2.2614	-1.6952	-1.1012	-0.58931	-0.20255	-0.05492	-0.1696	-0.34655	-0.45907	-0.57785	-0.57312	-0.042189	1.0606	2.2426	3.1875	4.011	4.6439	4.7184	4.2099	3.5509	3.0152	2.5991	2.3641	2.3999	2.5465	2.6031	2.5243	2.2406	1.5615	0.48167	-0.72422	-1.843	-2.782	-3.4057	-3.6509	-3.6077	-3.3358	-2.9731	-2.8973	-3.3751	-4.1459	-4.8445	-5.5089	-6.1882	-6.5232	-6.2771	-5.8272	-5.6397	-5.7622	-6.1688	-7.0298	-8.307	-9.6423	-10.807	-11.778	-12.437	-12.63	-12.491	-12.272	-12.009	-11.695	-11.535	-11.742	-12.361	-13.263	-14.167	-14.705	-14.737	-14.358	-13.553	-12.289	-10.947	-10.074	-9.6965	-9.4038	-9.0932	-8.9255	-8.79	-8.5063	-8.2594	-8.2557	-8.3491	-8.3533	-8.3323	-8.24	-7.8146	-7.0422	-6.2682	-5.6855	-5.2607	-5.0918	-5.462	-6.4922	-8.0671	-9.9303	-11.723	-13.151	-14.125	-14.527	-14.145	-13.058	-11.793	-10.704	-9.6853	-8.7189	-8.1297	-8.0343	-8.2186	-8.6089	-9.2753	-9.9917	-10.407	-10.537	-10.567	-10.422	-10.055	-9.8206	-10.53	-11.249	-11.831	-12.32	-12.802	-13.055	-12.942	-12.642	-12.152	-11.195	-9.7578	-8.152	-6.4912	-4.7997	-3.496	-3.0564	-3.384	-4.0396	-4.8472	-5.7837	-6.6073	-6.9933	-6.8485	-6.2721	-5.4563	-4.6846	-4.1727	-4.0737	-4.6399	-6.0704	-8.0604	-9.9276	-11.26	-11.963	-11.868	-10.953	-9.6731	-8.5942	-7.9146	-7.7667	-8.4508	-9.9322	-11.71	-13.471	-15.28	-16.953	-17.942	-18.035	-17.496	-16.509	-15.006	-13.079	-11.017	-9.0715	-7.4636	-6.375	-5.8698	-5.9938	-6.8574	-8.3573	-10.043	-11.55	-12.814	-13.767	-14.234	-14.242	-13.972	-13.375	-12.328	-11.067	-9.8595	-8.5833	-7.1321	-5.8365	-4.8952	-3.9374	-2.6069	-1.1022	0.22245	1.2827	1.9848	2.0392	1.2517	-0.28612	-2.3308	-4.5293	-6.4508	-7.8603	-8.7035	-8.8967	-8.3306	-7.1716	-5.7192	-4.1048	-2.4364	-0.91569	0.43778	1.776	3.0221	3.8941	4.4368	4.8734	4.9732	4.3099	3.0142	1.5656	0.05895	-1.6512	-3.3463	-4.6361	-5.478	-6.0745	-6.4861	-6.7871	-7.0934	-7.412	-7.6798	-7.9653	-8.3378	-8.6945	-8.9427	-9.1695	-9.4262	-9.686	-10.009	-10.396	-10.642	-10.68	-10.66	-10.544	-10.002	-9.012	-8.0156	-7.231	-6.4031	-5.4913	-4.8304	-4.5137	-4.2656	-4.0115	-3.927	-4.0142	-4.1433	-4.3665	-4.7455	-5.1827	-5.6392	-6.2408	-6.988	-7.7136	-8.3696	-9.1108	-10.038	-11.213	-12.65	-14.115	-15.257	-15.989	-16.28	-15.867	-14.673	-13.186	-11.907	-10.78	-9.6489	-8.807	-8.5461	-8.7343	-9.227	-10.139	-11.422	-12.728	-13.801	-14.589	-14.931	-14.671	-13.981	-13.182	-12.407	-11.747	-11.434	-11.661	-12.418	-13.514	-14.627	-15.375	-15.664	-15.683	-15.503	-15.126	-14.896	-15.242	-16.015	-16.641	-16.907	-16.947	-16.659	-15.896	-14.919	-14.029	-13.16	-12.19	-11.224	-10.259	-9.0745	-7.7066	-6.5639	-5.8744	-5.5746	-5.6615	-6.2676	-7.3646	-8.741	-10.147	-11.357	-12.289	-13.054	-13.632	-13.781	-13.445	-12.941	-12.414	-11.635	-10.608	-9.787	-9.4749	-9.6221	-10.271	-11.538	-13.171	-14.704	-15.979	-16.974	-17.418	-17.154	-16.559	-16.063	-15.651	-15.187	-14.779	-14.486	-14.096	-13.351	-12.114	-10.442	-8.6419	-7.3741	-7.2529	-7.4727	-7.9958	-8.7518	-9.7127	-10.809	-11.865	-12.859	-14.141	-15.964	-18.051	-20	-21.795	-23.421	-24.557	-25.02	-25.021	-24.664	-23.806	-22.528	-21.15	-19.71	-18.095	-16.592	-15.639	-15.208	-15.002	-15.033	-15.479	-16.257	-17.135	-18.04	-18.986	-19.992	-21.044	-21.977	-22.569	-22.851	-23.009	-22.98	-22.524	-21.727	-20.894	-20.065	-19.17	-18.414	-18.012	-17.829	-17.778	-18.071	-18.736	-19.455	-20.188	-21.271	-22.708	-24.03	-24.951	-25.575	-25.888	-25.661	-24.838	-23.589	-22.06	-20.335	-18.445	-16.372	-14.174	-12.137	-10.469	-9.1141	-8.104	-7.6728	-7.9181	-8.7007	-9.9839	-11.777	-13.784	-15.596	-17.141	-18.433	-19.208	-19.362	-19.35	-19.573	-19.854	-19.921	-19.889	-19.873	-19.639	-19.013	-18.115	-17.132	-16.125	-15.123	-14.135	-13.115	-12.176	-11.55	-11.343	-11.498	-12.061	-13.051	-14.229	-15.322	-16.203	-16.685	-16.531	-15.838	-14.964	-13.956	-12.632	-11.202	-10.042	-9.0242	-7.7293	-6.1786	-4.706	-3.3321	-1.954	-0.79345	-0.24598	-0.49657	-1.6263	-3.6451	-6.3091	-9.1616	-11.801	-13.82	-14.763	-14.407	-12.97	-10.877	-8.5836	-6.5861	-5.1761	-4.2867	-3.8113	-3.8122	-4.1873	-4.5646	-4.8683	-5.4526	-6.4038	-7.3244	-8.0487	-8.8583	-9.8837	-10.929	-11.949	-13.046	-14.071	-14.714	-14.883	-14.609	-13.927	-13.075	-12.493	-12.448	-12.889	-13.717	-14.845	-16.05	-17.114	-17.914	-18.279	-18.145	-17.822	-17.658	-17.661	-17.805	-18.417	-19.667	-21.078	-22.057	-22.531	-22.604	-22.175	-21.296	-20.412	-19.858	-19.588	-19.533	-19.658	-19.695	-19.305	-18.476	-17.374	-16.019	-14.428	-12.793	-11.332	-10.133	-9.2039	-8.4786	-7.8411	-7.3667	-7.233	-7.3208	-7.3231	-7.2664	-7.3888	-7.561	-7.431	-7.123	-7.0712	-7.3716	-7.9034	-8.768	-10.014	-11.331	-12.413	-13.282	-13.911	-14.064	-13.733	-13.264	-12.846	-12.439	-12.16	-12.317	-13.035	-14.19	-15.5	-16.573	-17.116	-17.096	-16.514	-15.326	-13.762	-12.415	-11.594	-11.038	-10.546	-10.253	-10.152	-10.002	-9.8081	-9.7717	-9.8005	-9.6353	-9.3059	-8.9521	-8.4592	-7.7752	-7.3185	-7.4842	-8.1402	-8.9751	-10.637	-11.346	-11.636	-11.607	-11.113	-10.163	-9.3148	-9.1069	-9.5766	-10.599	-12.122	-13.779	-14.909	-15.174	-14.676	-13.472	-11.662	-9.8175	-8.6411	-8.2867	-8.5151	-9.2282	-10.375	-11.624	-12.569	-13.077	-13.251	-13.332	-13.579	-14.084	-14.794	-15.747	-16.991	-18.226	-18.958	-19.066	-18.749	-18.048	-16.966	-15.788	-14.818	-14.002	-13.338	-13.124	-13.444	-13.965	-14.494	-15.127	-15.653	-15.517	-14.575	-13.294	-12.152	-11.405	-11.295	-12.009	-13.443	-15.265	-17.062	-18.444	-19.267	-19.725	-20.012	-20.056	-19.814	-19.384	-18.73	-17.627	-16.054	-14.216	-12.195	-10.089	-8.3413	-7.3362	-6.9479	-6.9732	-7.6049	-8.9357	-10.542	-12	-13.352	-14.664	-15.608	-15.818	-15.222	-13.885	-11.914	-9.5871	-7.2953	-5.3706	-4.1266	-3.7355	-3.9866	-4.3988	-4.637	-4.5655	-4.0918	-3.3392	-2.687	-2.3923	-2.4773	-3.049	-4.2722	-5.9142	-7.5204	-9.0829	-10.839	-12.574	-13.808	-14.518	-15.005	-15.286	-15.247	-15.04	-14.878	-14.722	-14.46	-14.063	-13.477	-12.68	-11.866	-11.275	-10.961	-10.912	-11.191	-11.769	-12.5	-13.328	-14.145	-14.705	-14.934	-15.065	-15.234	-15.331	-15.503	-16.239	-17.68	-19.371	-20.949	-22.382	-23.445	-23.653	-22.861	-21.324	-19.291	-17.022	-15	-13.686	-13.27	-13.791	-15.237	-17.315	-19.442	-21.14	-22.158	-22.305	-21.541	-20.004	-17.803	-15.133	-12.545	-10.611	-9.5284	-9.3941	-10.516	-12.924	-15.914	-18.636	-20.768	-22.231	-22.833	-22.636	-22.156	-21.811	-21.668	-21.773	-22.19	-22.748	-23.159	-23.392	-23.518	-23.388	-22.815	-21.834	-20.556	-19.071	-17.486	-15.891	-14.321	-12.995	-12.208	-11.922	-11.877	-12.084	-12.717	-13.507	-13.908	-13.842	-13.6	-13.241	-12.75	-12.448	-12.649	-13.279	-14.171	-15.338	-16.613	-17.528	-17.761	-17.33	-16.171	-14.129	-11.399	-8.5919	-6.331	-5.0287	-4.837	-5.5557	-6.8036	-8.1803	-9.1527	-9.1716	-8.1416	-6.5798	-4.9838	-3.4811	-2.2768	-1.8302	-2.3246	-3.559	-5.4558	-8.0794	-11.176	-14.279	-17.141	-19.542	-20.947	-20.926	-19.669	-17.656	-15.165	-12.54	-10.436	-10.123	-10.388	-11.247	-12.248	-13.248	-14.161	-14.669	-14.588	-14.246	-14.003	-13.797	-13.534	-13.382	-13.373	-13.313	-13.274	-13.59	-14.289	-15.171	-16.293	-17.764	-19.221	-20.123	-20.377	-20.228	-19.835	-19.271	-18.708	-18.3	-18.068	-17.889	-17.511	-16.67	-15.412	-13.977	-12.374	-10.445	-8.3311	-6.3781	-4.6942	-3.3084	-2.5212	-2.6295	-3.5418	-5.1025	-7.3352	-9.9797	-12.407	-14.257	-15.634	-16.503	-16.578	-15.954	-15.184	-14.621	-14.247	-13.987	-13.76	-13.35	-12.524	-11.139	-9.1868	-6.9	-4.7689	-3.1776	-2.142	-1.5905	-1.541	-1.8427	-2.1731	-2.4125	-2.6473	-2.8039	-2.7531	-2.6828	-2.7683	-2.8023	-2.6099	-2.473	-2.5998	-2.6655	-2.3176	-1.6719	-0.93192	-0.008124	1.141	2.2855	3.1918	3.814	4.1832	4.4027	4.6663	5.0224	5.3864	5.7554	6.2026	6.6227	6.8404	6.8764	6.795	6.5643	6.2799	6.1443	6.0654	5.711	5.0481	4.2893	3.3324	1.9911	0.64839	-0.040671	0.049725	0.60702	1.485	2.5925	3.6047	4.1529	4.2009	3.8529	3.2085	2.4516	1.7551	1.0624	0.28671	-0.50874	-1.2465	-1.9795	-2.7371	-3.4876	-4.291	-5.1412	-5.8076	-6.1447	-6.2529	-6.1025	-5.404	-4.2044	-3.0338	-2.2615	-1.792	-1.6754	-2.3119	-3.7779	-5.711	-7.8894	-10.303	-12.784	-15.045	-16.977	-18.478	-19.258	-19.088	-17.977	-15.946	-13.03	-9.5292	-5.9346	-2.6996	-0.14329	1.5729	2.639	3.3506	3.7713	3.9217	4.0795	4.3788	4.4572	3.9659	3.1204	2.228	1.2612	0.1271	-0.87542	-1.5364	-2.0087	-2.3912	-2.5703	-2.5682	-2.5601	-2.5068	-2.1998	-1.6853	-1.0995	-0.34084	0.69767	1.804	2.6654	3.089	2.9498	2.2604	1.2438	0.059333	-1.2227	-2.3554	-2.9174	-3.0159	-3.0799	-3.2021	-3.2034	-3.2895	-3.8771	-4.9771	-6.3171	-7.8292	-9.4552	-10.787	-11.539	-11.745	-11.442	-10.531	-9.202	-7.9354	-6.9262	-6.0338	-5.184	-4.4795	-3.9012	-3.3821	-2.8758	-2.3884	-2.0388	-2.0535	-2.474	-3.0433	-3.5727	-4.2727	-5.1567	-5.8227	-6.0867	-6.1587	-6.1834	-6.0578	-5.8913	-5.9797	-6.29	-6.543	-6.6942	-6.75	-6.389	-5.4412	-4.2563	-3.2207	-2.7704	-1.7224	-1.2024	-0.98284	-0.78218	-0.72263	-0.90238	-1.0691	-1.0574	-1.0862	-1.1853	-1.1003	-0.80179	-0.51809	-0.15222	0.60878	1.6484	2.7001	3.8602	5.372	7.1247	8.7926	10.284	11.651	12.861	13.865	14.654	15.249	15.772	16.447	17.24	17.923	18.472	19.027	19.396	19.137	18.141	16.545	14.357	11.775	9.4345	7.9131	7.2138	7.2168	7.953	9.098	9.9529	10.257	10.419	10.785	11.331	12.101	13.272	14.755	16.222	17.427	18.191	18.471	18.4	18.133	17.662	17.075	16.728	16.78	17.022	17.339	17.806	18.276	18.447	18.355	18.172	17.671	16.613	15.311	14.187	13.157	12.161	11.607	11.813	12.469	13.136	13.727	14.221	14.441	14.352	14.098	13.804	13.563	13.467	13.526	13.625	13.772	13.996	14.064	13.695	12.896	11.77	10.35	8.9782	8.2204	8.2514	8.738	9.5482	10.772	12.065	12.883	13.27	13.631	13.92	13.762	13.143	12.313	11.284	10.076	8.9716	8.1657	7.5873	7.1689	6.8849	6.6123	6.3349	6.2708	6.5891	7.2443	8.2072	9.4054	10.524	11.311	11.854	12.182	11.913	10.833	9.2607	7.3992	5.0619	2.4616	0.40826	-0.56309	-0.55021	0.33943	2.1293	4.4325	6.5226	7.9655	8.6639	8.5172	7.6015	6.362	5.2499	4.5135	4.359	4.9272	6.0701	7.4538	8.7916	9.7782	10.168	10.118	9.9847	9.7824	9.384	9.062	9.0834	9.0898	8.7267	8.324	8.3099	8.5134	8.6383	8.7559	8.8195	8.3964	7.3272	6.056	5.0079	4.3575	4.3689	5.2204	6.6122	8.0063	9.0783	9.6858	9.728	9.2484	8.4084	7.3218	6.2032	5.4275	5.1086	5.0364	5.2303	5.8934	6.7324	7.0906	6.8875	6.5464	6.1372	5.5147	4.9895	4.9694	5.3361	5.8098	6.5498	7.6968	8.8924	9.817	10.531	10.963	10.744	9.7903	8.4608	7.1416	6.0379	5.3071	4.9615	4.8524	4.8899	4.9191	4.6025	3.7281	2.6336	1.814	1.2916	0.88863	0.75786	1.0245	1.4008	1.6641	1.9669	2.4141	2.9418	3.7839	5.2072	7.119	8.8489	10.077	10.698	10.754	10.25	9.3281	8.39	7.6758	7.0217	6.2111	5.2716	4.3474	3.4885	2.7555	2.2663	2.1031	2.3166	2.8397	3.3104	3.3274	2.8943	2.3458	1.8414	1.3535	1.0842	1.3017	1.8695	2.3772	2.6248	2.6054	2.3345	1.99	1.8449	1.921	1.9769	1.9623	1.9697	1.8968	1.5683	1.1662	1.0817	1.4605	2.168	3.0109	3.8094	4.4379	4.8799	5.0848	4.9035	4.3474	3.6937	3.0472	2.2205	1.1879	0.28536	-0.21195	-0.33102	-0.12933	0.40629	1.1093	1.7775	2.4496	3.1685	3.797	4.3162	4.9598	5.759	6.3746	6.5871	6.606	6.6928	6.8773	7.1338	7.5016	8.0108	8.6401	9.3517	10.033	10.609	11.25	12.135	13.117	13.959	14.677	15.397	16.024	16.412	16.553	16.455	16.114	15.717	15.546	15.605	15.738	16.004	16.455	16.703	16.296	15.297	14.064	12.755	11.368	9.9962	8.8116	7.9002	7.3248	7.0859	7.1402	7.466	8.0619	8.7522	9.1214	8.9258	8.282	7.3978	6.4773	5.8397	5.7681	6.3631	7.6546	9.6148	11.937	14.024	15.49	16.305	16.354	15.391	13.618	11.742	10.291	9.3168	8.84	8.9309	9.4924	10.308	11.216	12.081	12.726	13.064	13.122	12.843	12.103	11.072	10.141	9.5593	9.4209	9.7272	10.315	10.941	11.504	11.934	11.999	11.615	11.087	10.679	10.194	9.4213	8.608	8.0424	7.6506	7.3256	7.1917	7.3193	7.5307	7.6848	7.781	7.7822	7.671	7.6318	7.8115	8.0508	8.1215	7.9954	7.6965	7.1872	6.513	5.8055	5.2203	4.9644	5.1281	5.4597	5.5175	5.1926	4.6409	3.84	2.6883	1.544	0.98016	1.0727	1.494	2.0658	2.6425	2.937	2.8266	2.5207	2.2318	1.9654	1.779	1.8008	1.9226	1.8438	1.5348	1.2831	1.2648	1.4646	1.7967	2.2622	2.9352	3.962	5.4074	7.1372	9.0646	11.215	13.298	14.689	15.077	14.731	14.039	13.16	12.338	11.91	11.852	11.821	11.659	11.363	10.799	9.9926	9.3596	9.2538	9.5617	10.073	10.848	11.886	12.888	12.987	13.035	12.875	12.634	12.184	11.419	10.587	10.002	9.6224	9.3639	9.415	9.8736	10.549	11.311	12.196	13.003	13.377	13.269	12.808	11.909	10.471	8.8332	7.4858	6.5607	5.9411	5.6413	5.7248	6.0915	6.5837	7.0618	7.3826	7.5099	7.4909	7.2529	6.6728	5.895	5.2568	4.8099	4.3436	3.8091	3.2888	2.6898	2.035	1.7085	2.0128	2.8679	4.1399	5.824	7.6148	8.9554	9.6771	10.137	10.625	11.119	11.645	12.328	13.092	13.686	13.958	13.879	13.494	12.956	12.365	11.671	10.935	10.463	10.569	11.327	12.735	14.753	17.037	19.037	20.447	21.197	21.165	20.426	19.486	18.825	18.422	18.152	18.213	18.707	19.295	19.624	19.696	19.615	19.34	18.876	18.361	17.883	17.493	17.249	17.09	16.889	16.684	16.613	16.635	16.576	16.375	16.017	15.42	14.693	14.144	13.858	13.681	13.621	13.781	13.915	13.663	13.183	12.939	12.991	13.084	13.131	13.164	13.034	12.586	11.954	11.374	11.001	10.952	11.228	11.589	11.728	11.551	11.122	10.497	9.846	9.3951	9.1933	9.1831	9.3448	9.5219	9.3991	8.928	8.4422	8.1108	7.7115	7.2202	6.9834	7.1012	7.2889	7.4328	7.7222	8.2015	8.7094	9.2166	9.7717	10.284	10.682	11.021	11.278	11.278	10.962	10.449	9.8067	8.9957	8.0177	6.8737	5.5554	4.1898	2.9296	1.7229	0.55831	-0.30124	-0.68595	-0.8893	-1.2313	-1.5946	-1.7958	-2.0475	-2.5684	-3.1681	-3.6135	-3.9075	-3.981	-3.591	-2.7057	-1.5611	-0.29549	1.0055	2.0765	2.6944	2.9567	3.0988	3.2026	3.2441	3.2239	3.1518	3.0922	3.1865	3.4389	3.7275	4.1422	4.8567	5.6622	6.1372	6.2662	6.369	6.4852	6.4704	6.4648	6.6948	7.0311	7.2146	7.2261	7.0578	6.5038	5.547	4.4802	3.4238	2.2068	0.83035	-0.42999	-1.3692	-1.9307	-1.9904	-1.377	-0.041258	1.8783	3.9926	5.7126	6.6493	6.824	6.3418	5.1918	3.6531	2.3643	1.6961	1.4873	1.5576	1.9128	2.3793	2.6871	2.9109	3.3144	3.8778	4.4653	5.1843	6.0836	6.8508	7.2467	7.5167	7.9782	8.5999	9.2043	9.7283	10.136	10.63	11.124	11.715	12.345	12.951	13.585	14.229	14.624	14.615	14.474	14.528	14.744	14.996	15.367	15.817	16.038	15.909	15.651	15.421	15.231	15.308	15.929	16.943	17.937	18.78	19.523	20.007	20.057	19.827	19.664	19.791	20.255	20.963	21.71	22.353	22.845	23.061	22.879	22.462	22.117	21.83	21.316	20.473	19.345	17.875	16.122	14.493	13.308	12.519	12.071	12.085	12.449	12.772	12.963	13.332	14.001	14.753	15.437	16.12	16.8	17.362	17.742	17.914	17.869	17.68	17.393	16.983	16.567	16.507	17.045	18.079	19.433	20.979	22.434	23.484	24.155	24.667	25.027	25.172	25.257	25.309	24.888	23.621	21.726	19.597	17.352	15.127	13.321	12.253	11.899	12.111	12.752	13.634	14.591	15.519	16.275	16.707	16.864	16.911	16.853	16.614	16.23	15.694	14.87	13.785	12.664	11.58	10.479	9.5859	9.2315	9.3178	9.4972	9.7912	10.454	11.388	12.276	13.086	13.957	14.809	15.477	15.971	16.359	16.632	16.811	16.91	16.798	16.356	15.675	14.914	14.153	13.51	13.101	12.881	12.777	12.876	13.233	13.75	14.524	15.878	17.777	19.656	21.091	22.088	22.6	22.398	21.581	20.64	19.894	19.34	18.97	18.781	18.599	18.282	17.903	17.548	17.195	16.928	16.924	17.239	17.777	18.439	19.117	19.688	20.149	20.509	20.571	20.172	19.517	18.827	17.948	16.743	15.566	14.796	14.341	14.013	13.923	14.143	14.454	14.732	15.097	15.584	16.09	16.711	17.541	18.445	19.22	19.903	20.669	21.485	22.183	22.655	22.825	22.719	22.312	21.526	20.294	18.821	17.515	16.511	15.889	16.037	17.337	19.669	22.314	24.586	26.082	26.278	24.984	22.88	20.88	19.595	19.428	20.458	22.176	23.717	24.539	24.749	24.659	24.582	24.801	25.567	26.848	28.406	29.961	31.125	31.582	31.423	30.609	28.799	26.099	23.036	20.065	17.41	15.309	14.051	13.55	13.356	13.293	13.387	13.398	13.036	12.457	11.857	10.994	9.8371	8.7996	8.3117	8.4077	8.9039	9.6739	10.593	11.409	12.078	12.756	13.337	13.757	14.121	14.531	14.922	15.369	16.33	18.193	20.846	23.945	27.246	30.381	32.808	34.292	35.058	35.319	35.163	34.845	34.621	34.341	33.643	32.56	31.375	30.197	28.999	27.937	27.19	26.788	26.597	26.462	26.389	26.511	27.002	27.721	28.154	27.933	26.851	24.687	21.346	17.221	12.914	8.8239	5.2687	2.6055	1.0652	0.70628	1.666	4.1668	7.9599	12.158	15.924	18.842	20.53	20.539	19.04	16.747	14.393	12.459	11.219	10.733	10.867	11.518	12.489	13.49	14.328	15.132	15.998	16.728	17.202	17.503	17.609	17.419	17.131	16.978	16.881	16.635	16.298	15.834	14.921	13.45	11.885	10.778	10.319	10.473	11.377	13.082	15.206	17.283	18.938	19.924	20.096	19.612	18.706	17.532	16.305	15.296	14.596	14.163	14.047	14.236	14.552	14.934	15.464	16.032	16.418	16.741	17.321	18.061	18.622	19.021	19.459	19.806	19.785	19.454	19.039	18.636	18.229	17.917	17.756	17.679	17.637	17.613	17.47	17.112	16.626	16.127	15.597	15.057	14.61	14.271	14.059	14.123	14.451	14.72	14.774	14.808	14.897	14.833	14.683	14.895	15.634	16.585	17.503	18.426	19.267	19.795	19.976	19.937	19.712	19.311	18.885	18.558	18.319	18.24	18.507	19.174	20.163	21.395	22.762	24.149	25.546	26.911	27.966	28.428	28.349	27.828	26.644	24.705	22.495	20.569	18.999	17.691	16.77	16.249	15.843	15.408	15.151	15.246	15.731	16.72	18.284	20.13	21.818	23.156	24.104	24.568	24.509	24.051	23.379	22.74	22.382	22.303	22.306	22.386	22.669	22.976	22.963	22.713	22.613	22.66	22.564	22.293	21.984	21.564	20.986	20.515	20.397	20.54	20.845	21.363	21.938	22.2	22.075	21.864	21.804	21.891	22.101	22.443	22.9	23.452	23.999	24.306	24.292	24.124	23.81	23.059	21.832	20.567	19.591	18.821	18.266	18.124	18.314	18.533	18.747	19.112	19.56	19.973	20.55	21.431	22.298	22.815	23.083	23.297	23.411	23.357	23.272	23.349	23.687	24.286	25.017	25.724	26.298	26.125	25.649	25.001	24.358	23.835	23.49	23.299	23.245	23.43	23.899	24.438	24.887	25.423	26.223	27.105	27.852	28.511	29.072	29.29	29.047	28.47	27.538	26.078	24.178	22.115	19.937	17.622	15.515	14.062	13.324	13.078	13.167	13.502	13.91	14.224	14.389	14.419	14.422	14.505	14.554	14.334	13.883	13.476	13.238	13.159	13.404	14.145	15.216	16.369	17.601	18.865	19.88	20.516	20.926	21.07	20.634	19.624	18.479	17.531	16.857	16.6	17.029	18.153	19.697	21.346	22.836	24.004	24.861	25.46	25.749	25.75	25.644	25.499	25.149	24.496	23.614	22.49	21.058	19.476	17.969	16.492	14.98	13.71	12.96	12.613	12.56	13.034	14.156	15.527	16.623	17.24	17.301	16.715	15.584	14.238	12.996	12.057	11.481	11.09	10.577	9.8425	8.9925	8.0841	7.1401	6.2632	5.4609	4.5755	3.5857	2.7125	2.0667	1.6355	1.6185	2.2301	3.1444	3.7352	3.7938	3.5074	2.9303	2.0706	1.2954	1.0807	1.4989	2.3166	3.3114	4.2204	4.7511	4.8127	4.5182	3.9893	3.3922	3.0057	2.9838	3.2037	3.4489	3.5286	3.2383	2.5367	1.6664	0.84864	0.073742	-0.55831	-0.72416	-0.40275	0.017202	0.38774	0.9778	1.8102	2.4802	2.6871	2.44	1.7135	0.43374	-1.1581	-2.6237	-3.6946	-4.2412	-4.1514	-3.5065	-2.6265	-1.7455	-0.88812	-0.12755	0.39108	0.57431	0.37231	-0.20067	-0.95987	-1.6764	-2.345	-2.9876	-3.3831	-3.4134	-3.4256	-3.745	-4.1584	-4.3516	-4.4306	-4.5813	-4.6766	-4.608	-4.5487	-4.5599	-4.4465	-4.1017	-3.5744	-2.8061	-1.7434	-0.66674	0.043968	0.29741	0.17861	-0.27528	-1.0149	-1.8951	-2.751	-3.4156	-3.7394	-3.7895	-3.7831	-3.7059	-3.4158	-3.1627	-3.412	-4.1483	-4.956	-5.6618	-6.2849	-6.5593	-6.1645	-5.2223	-4.0446	-2.7242	-1.3512	-0.23639	0.46976	0.93206	1.1582	0.91093	0.21429	-0.56226	-1.1248	-1.4022	-1.3528	-0.92864	-0.17371	0.78429	1.726	2.36	2.6289	2.7927	2.99	3.015	2.8191	2.7209	2.8366	2.8728	2.6844	2.4278	2.0982	1.5374	0.889	0.42814	0.082551	-0.31687	-0.617	-0.66383	-0.67867	-0.83481	-0.85968	-0.4578	0.29803	1.2051	2.2067	3.2702	4.3092	5.2265	5.7215	5.662	5.5869	5.5291	5.5212	5.5581	5.6727	6.0154	6.6551	7.3756	7.9678	8.5864	9.4005	10.218	10.81	11.233	11.525	11.51	11.174	10.75	10.305	9.6783	8.9034	8.1594	7.3793	6.4654	5.7369	5.6745	6.3959	7.7114	9.4653	11.5	13.505	15.145	16.175	16.472	16.123	15.348	14.251	12.866	11.493	10.548	10.123	10.023	10.167	10.514	10.819	10.902	10.942	11.128	11.403	11.803	12.559	13.603	14.47	14.913	15.046	14.881	14.258	13.245	12.245	11.596	11.452	11.873	12.826	14.157	15.688	17.199	18.399	19.135	19.529	19.676	19.462	18.842	17.956	16.876	15.644	14.523	13.79	13.364	13.014	12.77	12.641	12.28	11.453	10.453	9.6469	9.0083	8.4419	8.1125	8.1615	8.5124	9.0846	9.8602	10.745	11.588	12.266	12.585	12.35	11.635	10.733	9.8571	9.154	8.8145	8.8685	9.0825	9.2845	9.4716	9.4953	9.1464	8.6161	8.3192	8.2908	8.2937	8.4239	8.9467	9.7014	10.268	10.543	10.66	10.597	10.3	9.8711	9.4128	8.8761	8.2283	7.4863	6.6016	5.6118	4.7757	4.3562	4.4035	4.8536	5.5811	6.3376	6.9626	7.5897	8.3352	9.0906	9.8521	10.805	11.793	12.255	11.963	11.263	10.427	9.3712	8.1628	7.1241	6.3546	5.7365	5.3435	5.4068	5.9854	6.9984	8.3608	9.8003	10.813	11.054	10.526	9.3796	7.8384	6.2395	4.9118	4.0645	3.8557	4.28	4.997	5.6602	6.326	7.1339	7.8672	8.3563	8.9072	9.7859	10.684	11.16	11.148	10.685	9.665	8.223	6.8077	5.7084	4.9478	4.5842	4.6514	4.8584	4.8667	4.6768	4.4581	4.2437	3.9885	3.6736	3.2816	2.8615	2.5083	2.148	1.6166	1.0201	0.59214	0.17856	-0.6091	-1.6809	-2.5545	-3.0717	-3.3363	-3.2027	-2.4833	-1.4092	-0.35206	0.57168	1.2719	1.4589	1.0611	0.36889	-0.47339	-1.6239	-3.0532	-4.4684	-5.7602	-7.0682	-8.4399	-9.7217	-10.667	-10.984	-10.529	-9.439	-7.8731	-5.8935	-3.8286	-2.3274	-1.7089	-1.6707	-1.9135	-2.4635	-3.2035	-3.7957	-4.2224	-4.7582	-5.427	-6.1065	-6.9501	-8.1065	-9.302	-10.225	-10.965	-11.608	-11.813	-11.263	-10.096	-8.669	-7.2627	-6.2519	-5.2745	-5.0482	-5.4996	-6.4186	-7.7324	-9.2815	-10.623	-11.446	-11.939	-12.438	-13.01	-13.681	-14.597	-15.661	-16.519	-17.027	-17.302	-17.315	-16.952	-16.413	-15.984	-15.6	-15.036	-14.381	-13.935	-13.825	-14.003	-14.457	-15.167	-16.049	-17.011	-17.906	-18.578	-19.089	-19.613	-20.068	-20.205	-20.012	-19.67	-19.182	-18.483	-17.746	-17.148	-16.598	-16.03	-15.643	-15.485	-15.315	-15.093	-15.075	-15.247	-15.26	-14.973	-14.575	-14.188	-13.725	-13.209	-12.805	-12.623	-12.701	-13.023	-13.47	-13.926	-14.407	-14.863	-15.086	-15.002	-14.812	-14.669	-14.558	-14.541	-14.697	-14.845	-14.708	-14.314	-13.82	-13.161	-12.346	-11.8	-11.814	-12.097	-12.235	-12.175	-11.965	-11.46	-10.617	-9.683	-8.9131	-8.3797	-8.0726	-7.8907	-7.6643	-7.3471	-7.0464	-6.8079	-6.6154	-6.6111	-6.9686	-7.6641	-8.6226	-9.8636	-11.247	-12.477	-13.457	-14.286	-14.83	-14.872	-14.654	-14.692	-15.089	-15.642	-16.428	-17.649	-19.109	-20.361	-21.176	-21.489	-21.198	-20.322	-19.093	-17.766	-16.578	-15.82	-15.652	-15.918	-16.349	-16.762	-16.978	-16.872	-16.541	-16.151	-15.748	-15.477	-15.644	-16.28	-17.029	-17.713	-18.521	-19.406	-19.925	-19.921	-19.712	-19.522	-19.285	-19.044	-18.964	-18.965	-18.822	-18.489	-18.046	-17.515	-17.024	-16.84	-17.011	-17.29	-17.414	-17.274	-16.855	-16.293	-15.83	-15.577	-15.558	-15.893	-16.569	-17.201	-17.493	-17.695	-18.15	-18.729	-19.183	-19.614	-20.077	-20.234	-19.822	-19.018	-18.07	-17.117	-16.426	-16.333	-16.806	-17.556	-18.438	-19.37	-20.111	-20.476	-20.592	-20.702	-20.928	-21.22	-21.345	-20.993	-20.123	-18.992	-17.756	-16.51	-15.659	-15.66	-16.344	-17.094	-17.625	-18.007	-18.154	-17.962	-17.691	-17.607	-17.591	-17.452	-17.262	-17.035	-16.611	-16.055	-15.716	-15.697	-15.767	-15.795	-15.899	-16.148	-16.464	-16.728	-16.773	-16.527	-16.097	-15.503	-14.584	-13.402	-12.37	-11.666	-10.991	-10.183	-9.4946	-9.0638	-8.7891	-8.7946	-9.3865	-10.508	-11.852	-13.364	-15.034	-16.504	-17.491	-18.206	-18.892	-19.368	-19.392	-19.067	-18.579	-17.924	-17.059	-16.026	-14.935	-13.967	-13.244	-12.623	-11.931	-11.65	-11.811	-11.853	-11.784	-11.466	-10.8	-9.801	-8.5609	-7.2692	-6.1167	-5.1514	-4.4719	-4.3743	-4.9926	-5.9633	-6.831	-7.5089	-8.0098	-8.1708	-8.011	-7.8536	-7.8536	-7.8295	-7.7102	-7.5769	-7.2991	-6.6708	-5.8805	-5.2787	-4.8396	-4.3585	-3.9246	-3.7824	-3.9619	-4.3252	-4.8307	-5.4676	-6.1943	-6.9679	-7.6755	-8.1951	-8.604	-9.074	-9.514	-9.6471	-9.4586	-9.1521	-8.7508	-8.1724	-7.5494	-7.0028	-6.3824	-5.6268	-5.0001	-4.6538	-4.4493	-4.4177	-4.8234	-5.5905	-6.2604	-6.5969	-6.758	-6.8779	-6.9246	-6.9855	-7.2724	-7.9017	-8.8638	-10.052	-11.229	-12.189	-12.918	-13.368	-13.325	-12.71	-11.755	-10.665	-9.5006	-8.4272	-7.6685	-7.1759	-6.7742	-6.5568	-6.6518	-6.8521	-6.9897	-7.3383	-8.1365	-9.1207	-9.984	-10.822	-11.739	-12.529	-12.996	-13.211	-13.317	-13.387	-13.511	-13.72	-13.933	-14.1	-14.212	-14.125	-13.68	-12.977	-12.264	-11.676	-11.323	-11.346	-11.659	-11.971	-12.218	-12.554	-12.884	-12.974	-12.96	-13.153	-13.401	-13.272	-12.749	-12.15	-11.576	-11.013	-10.674	-10.767	-11.181	-11.647	-11.966	-11.953	-11.544	-10.969	-10.554	-10.446	-10.681	-11.273	-12.086	-12.879	-13.538	-13.998	-14.12	-13.936	-13.731	-13.602	-13.305	-12.827	-12.53	-12.512	-12.413	-12.066	-11.703	-11.418	-11.029	-10.539	-10.157	-9.8894	-9.5684	-9.1514	-8.6223	-7.8518	-6.8477	-5.8591	-5.0682	-4.4746	-4.1121	-4.0725	-4.3356	-4.8221	-5.4323	-5.9584	-6.2317	-6.3964	-6.602	-6.6803	-6.457	-6.182	-6.088	-5.8944	-5.3071	-4.5864	-4.0988	-3.8113	-3.6156	-3.5908	-3.6467	-3.447	-2.8678	-2.1021	-1.3082	-0.65419	-0.53388	-1.245	-2.5971	-4.1493	-5.611	-6.8644	-7.8758	-8.7363	-9.5274	-10.216	-10.812	-11.287	-11.263	-10.314	-8.6007	-6.7324	-5.0244	-3.4742	-2.3438	-1.9818	-2.24	-2.7258	-3.3656	-4.216	-5.0998	-5.8888	-6.723	-7.6018	-8.2183	-8.4509	-8.4962	-8.384	-7.9298	-7.1737	-6.4574	-6.0551	-6.0338	-6.3312	-6.7755	-7.2418	-7.7652	-8.3023	-8.6384	-8.7803	-9.0465	-9.4628	-9.522	-8.861	-7.6045	-5.8904	-3.7497	-1.5643	0.090434	1.0671	1.5648	1.6214	1.269	0.86126	0.62283	0.21899	-0.75694	-2.2438	-4.0368	-6.1446	-8.5069	-10.759	-12.45	-13.243	-12.974	-11.745	-9.8163	-7.3973	-4.7791	-2.5701	-1.296	-0.87717	-0.87711	-0.99653	-1.5042	-2.4219	-3.4914	-4.5212	-5.6077	-6.8056	-7.9365	-8.763	-9.1332	-8.9928	-8.4352	-7.6297	-6.6426	-5.6102	-4.8706	-4.6048	-4.4991	-4.1802	-3.6856	-3.1859	-2.6698	-2.2533	-2.3166	-3.0112	-4.1088	-5.4394	-6.9632	-8.4093	-9.4437	-10.123	-10.673	-10.94	-10.609	-9.7177	-8.5417	-7.2541	-5.9456	-4.8344	-4.1535	-4.0297	-4.4879	-5.3896	-6.5039	-7.7605	-9.183	-10.518	-11.332	-11.501	-11.195	-10.505	-9.535	-8.6777	-8.2922	-8.3345	-8.6828	-9.4049	-10.387	-11.265	-11.936	-12.684	-13.544	-14.186	-14.494	-14.684	-14.872	-14.942	-14.831	-14.573	-14.131	-13.413	-12.351	-10.898	-9.1407	-7.3639	-5.7743	-4.3132	-2.9433	-1.8194	-1.0315	-0.52109	-0.33213	-0.56648	-1.0104	-1.3276	-1.4803	-1.531	-1.28	-0.63522	0.03054	0.36445	0.53055	0.74041	0.7953	0.46327	-0.16884	-0.96534	-1.9452	-3.0486	-4.0593	-4.7994	-5.1665	-5.1247	-4.8306	-4.5539	-4.3878	-4.293	-4.3351	-4.6117	-5.0759	-5.6963	-6.5569	-7.57	-8.4427	-9.129	-9.7923	-10.35	-10.598	-10.729	-11.129	-11.676	-11.9	-11.663	-11.086	-10.076	-8.473	-6.4642	-4.4072	-2.5117	-0.92035	0.23844	1.0026	1.5352	1.9079	2.1583	2.4167	2.7098	2.8665	2.7228	2.2449	1.4354	0.44955	-0.32017	-0.65144	-0.70504	-0.60518	-0.26728	0.14484	0.15804	-0.29952	-0.72228	-0.7781	-0.61219	-0.34968	0.082338	0.54624	0.70958	0.47452	-0.063893	-0.87578	-1.9192	-3.0096	-4.055	-5.1139	-6.1127	-6.8192	-7.1035	-7.0165	-6.6617	-6.2154	-5.8586	-5.5575	-5.1938	-4.8487	-4.5654	-4.0714	-3.2178	-2.4126	-2.1057	-2.1826	-2.3789	-2.7847	-3.4653	-4.0796	-4.3089	-4.1692	-3.7086	-2.8718	-1.7882	-0.75123	0.14309	0.89852	1.3317	1.2783	0.87254	0.35765	-0.16192	-0.67412	-1.1739	-1.6366	-1.9406	-1.9347	-1.7274	-1.5557	-1.3555	-0.94576	-0.54998	-0.60045	-1.0466	-1.4364	-1.592	-1.5678	-1.1453	-0.057691	1.5573	3.3671	5.1867	6.8063	7.8411	8.1332	7.8963	7.255	6.1377	4.6853	3.2671	2.0871	1.0706	0.072594	-1.0148	-2.2053	-3.3886	-4.5118	-5.6247	-6.5246	-6.7384	-6.1444	-5.1425	-4.054	-2.786	-1.3634	-0.12871	0.80033	1.6041	2.2665	2.6069	2.7056	2.7918	2.8932	3.0639	3.6391	4.8184	6.2693	7.5031	8.3369	8.7083	8.4338	7.3999	5.7711	3.9373	2.3251	1.1769	0.37254	-0.25082	-0.57715	-0.87586	-1.5153	-2.083	-2.4319	-2.4624	-2.2071	-1.775	-1.3871	-1.1986	-1.0787	-0.86909	-0.70146	-0.64868	-0.38001	0.32619	1.1511	1.6917	1.8719	1.6003	0.69476	-0.54798	-1.456	-1.7175	-1.3998	-0.42945	1.1518	2.645	3.2571	2.9413	2.1339	1.0532	-0.1794	-1.2135	-1.6901	-1.5558	-0.93855	-0.070861	0.77221	1.4816	2.1344	2.641	2.7912	2.7244	2.8081	3.0699	3.2926	3.4898	3.7057	3.7154	3.4738	3.3514	3.491	3.5542	3.4638	3.5043	3.5288	2.9427	1.7337	0.53965	-0.27435	-0.8216	-1.0843	-0.87598	-0.29117	0.39211	1.0367	1.628	2.225	3.0661	4.2793	5.5549	6.5388	7.1729	7.4257	7.1536	6.4573	5.6044	4.5724	3.2451	1.8692	0.63871	-0.69197	-2.1782	-3.2322	-3.486	-3.4347	-3.5513	-3.618	-3.477	-3.5506	-4.0905	-4.8134	-5.4914	-6.1803	-6.8786	-7.4675	-7.9649	-8.3675	-8.5366	-8.5275	-8.5998	-8.7804	-8.8213	-8.5492	-7.844	-6.5134	-4.608	-2.4488	-0.14864	2.325	4.5917	6.2062	7.4535	8.8157	9.9425	10.16	9.5542	8.5561	7.0477	4.7851	2.1598	-0.27892	-2.4438	-4.3163	-5.6509	-6.3824	-6.6623	-6.4144	-5.4913	-4.1316	-2.7098	-1.2826	0.16942	1.4989	2.5796	3.2859	3.3893	2.8816	2.1022	1.1045	-0.39829	-2.1551	-3.3752	-3.8635	-4.1605	-4.3419	-3.889	-2.866	-1.9514	-1.3786	-0.91626	-0.65114	-0.77806	-1.0192	-1.0934	-1.2175	-1.5635	-1.8914	-2.1756	-2.7753	-3.755	-4.7513	-5.529	-6.179	-6.8821	-7.8307	-9.1057	-10.398	-11.407	-12.259	-12.836	-12.42	-10.653	-8.2508	-5.9354	-3.6178	-1.2745	0.46655	1.2917	1.5175	1.2391	0.24194	-1.243	-2.6806	-4.0483	-5.5379	-6.8214	-7.5782	-8.194	-9.1149	-10.042	-10.371	-9.788	-8.2369	-5.6894	-2.379	1.2696	4.7136	7.1957	8.2204	8.0896	7.6012	6.9068	5.7226	4.3551	3.5638	3.616	4.0665	4.7838	6.0088	7.5108	8.6981	9.3891	9.6426	9.5562	9.524	10.245	11.849	13.865	16.017	17.986	18.913	18.168	16.128	13.497	10.823	8.6096	7.2525	6.6047	6.1366	5.736	5.4663	4.9097	3.7831	2.699	2.1353	1.6965	0.87523	-0.15885	-1.2784	-2.7043	-4.3321	-5.7715	-6.8971	-7.7053	-7.9403	-7.4735	-6.7967	-6.2054	-5.3892	-4.24	-3.1195	-2.1335	-1.0062	0.27367	1.4455	2.3848	2.5269	1.8291	0.50428	-1.1526	-2.8622	-4.5199	-5.6777	-5.8469	-5.3544	-5.0059	-5.0884	-5.4604	-6.316	-7.8903	-9.8708	-11.744	-13.313	-14.377	-14.68	-14.348	-13.736	-12.888	-11.843	-11.153	-11.346	-12.228	-13.397	-14.844	-16.543	-18.166	-19.451	-20.356	-20.731	-20.463	-19.782	-18.837	-17.404	-15.517	-13.685	-12.093	-10.308	-8.1166	-5.8473	-3.7014	-1.6467	0.068434	1.1215	1.5719	1.5379	0.9458	0.036043	-0.57397	-0.68559	-0.56907	-0.212	0.67236	1.9139	2.93	3.3526	3.0168	1.6704	-0.76386	-4.0505	-7.9735	-12.274	-16.321	-19.472	-21.69	-23.151	-23.669	-23.124	-21.959	-20.699	-19.485	-18.401	-17.615	-16.997	-16.214	-15.28	-14.297	-13.009	-11.264	-9.4738	-7.9933	-6.5899	-5.0691	-3.7717	-3.0779	-3.0424	-3.7251	-5.2058	-7.2778	-9.5874	-11.909	-13.938	-15.279	-15.952	-16.333	-16.468	-16.022	-14.887	-13.231	-11.078	-8.4794	-5.8164	-3.4613	-1.5065	-0.17246	0.2028	-0.28551	-1.2724	-2.8263	-5.236	-8.2074	-11.05	-13.469	-15.479	-16.865	-17.412	-17.286	-16.761	-15.964	-15.088	-14.322	-13.552	-12.665	-11.899	-11.498	-11.329	-11.25	-11.4	-11.855	-12.475	-13.206	-14.061	-14.858	-15.519	-16.335	-17.456	-18.61	-19.729	-21.1	-22.612	-23.523	-23.305	-22.031	-19.826	-16.727	-13.113	-9.6294	-6.6511	-4.3515	-2.9052	-2.2509	-2.0597	-2.2105	-2.8738	-4.0651	-5.5675	-7.3246	-9.4049	-11.696	-14.023	-16.276	-18.224	-19.544	-20.191	-20.166	-19.125	-16.823	-13.716	-10.486	-7.3395	-4.3896	-2.1492	-1.0314	-0.83855	-1.2337	-2.1378	-3.4016	-4.7374	-6.1572	-7.8365	-9.6438	-11.337	-12.919	-14.383	-15.396	-15.664	-15.272	-14.463	-13.416	-12.319	-11.239	-10.044	-8.762	-7.6166	-6.5927	-5.5027	-4.5709	-4.2815	-4.5827	-4.9767	-5.3323	-5.8465	-6.435	-6.869	-7.2226	-7.5964	-7.7261	-7.3917	-6.7407	-5.8876	-4.7769	-3.6446	-2.9774	-2.904	-3.1269	-3.4825	-4.0948	-5.0714	-6.4888	-8.4288	-10.826	-13.525	-16.38	-19.006	-20.745	-21.284	-20.96	-20.12	-18.735	-16.94	-15.24	-13.871	-12.631	-11.486	-10.618	-9.9198	-9.1582	-8.4995	-8.2007	-8.1387	-8.2429	-8.866	-9.991	-11.187	-12.443	-13.284	-13.649	-13.594	-12.97	-11.751	-10.216	-8.5445	-6.7215	-4.9599	-3.6978	-3.1009	-3.083	-3.7427	-5.1246	-6.8	-8.1693	-9.0459	-9.5656	-9.7786	-9.6647	-9.3111	-8.8206	-8.2179	-7.4981	-6.6054	-5.5022	-4.3911	-3.5906	-3.1062	-2.7103	-2.4195	-2.4509	-2.8084	-3.377	-4.2262	-5.3302	-6.3149	-6.8272	-6.8756	-6.4732	-5.5067	-4.2327	-3.2776	-2.9033	-2.8619	-2.9477	-3.1804	-3.4307	-3.3903	-2.9756	-2.3871	-1.8695	-1.6082	-1.6997	-2.1009	-2.7502	-3.6915	-4.8354	-5.803	-6.2692	-6.1886	-5.5171	-4.1425	-2.2365	-0.18703	1.7863	3.558	4.808	5.3225	5.3986	5.4098	5.2885	4.9522	4.751	4.9693	5.3543	5.5585	5.5679	5.4138	4.962	4.1632	3.1839	2.2322	1.5034	1.1683	1.1832	1.3402	1.5474	1.826	2.065	2.0975	1.9395	1.6286	1.0733	0.33706	-0.34665	-1.0051	-1.8553	-2.8039	-3.5932	-4.3952	-5.5752	-6.9601	-8.0086	-8.5567	-8.7468	-8.4785	-7.5963	-6.3193	-5.0341	-3.9397	-3.1571	-2.8372	-2.993	-3.5614	-4.6164	-6.2146	-8.188	-10.301	-12.386	-14.211	-15.503	-16.163	-16.167	-15.436	-14.107	-12.653	-11.358	-10.114	-9.0034	-8.4314	-8.4129	-8.4148	-8.1241	-7.7162	-7.2726	-6.6349	-5.8954	-5.3985	-5.2902	-5.5155	-6.0999	-7.0382	-8.1012	-9.1061	-10.081	-10.981	-11.6	-11.817	-11.638	-11.043	-10.014	-8.575	-6.6939	-4.4589	-2.3234	-0.75281	0.20335	0.60096	0.17646	-1.1745	-2.9185	-4.4767	-5.8598	-7.2322	-8.3797	-9.1336	-9.6469	-9.9822	-9.9681	-9.6111	-9.1452	-8.6151	-7.9503	-7.3392	-7.0139	-6.8956	-6.8333	-6.894	-7.2356	-7.9077	-8.8811	-9.9975	-10.996	-11.798	-12.462	-12.799	-12.555	-11.966	-11.538	-11.289	-10.838	-10.163	-9.5188	-8.8443	-7.9969	-7.2608	-7.0116	-7.2379	-7.8278	-8.8327	-10.105	-11.182	-11.876	-12.424	-12.937	-13.272	-13.428	-13.637	-14.018	-14.496	-14.958	-15.274	-15.406	-15.468	-15.414	-14.959	-14.082	-13.209	-12.601	-12.07	-11.592	-11.557	-12.13	-13.067	-14.271	-15.792	-17.325	-18.42	-19.05	-19.378	-19.225	-18.585	-17.245	-15.649	-14.082	-12.545	-11.15	-10.297	-10.199	-10.728	-11.83	-13.545	-15.542	-17.304	-18.691	-19.778	-20.357	-20.143	-19.29	-18.202	-17.071	-15.924	-14.874	-14.093	-13.69	-13.732	-14.14	-14.721	-15.42	-16.261	-16.994	-17.226	-16.947	-16.466	-15.9	-15.251	-14.726	-14.434	-14.1	-13.471	-12.655	-11.698	-10.433	-9.0293	-8.0463	-7.7097	-7.7351	-7.9447	-8.4199	-9.0711	-9.5662	-9.7242	-9.5826	-9.195	-8.6102	-7.9023	-7.1138	-6.3552	-5.9194	-5.9625	-6.3231	-6.8214	-7.473	-8.2036	-8.7724	-9.1412	-9.4314	-9.5471	-9.3323	-8.9812	-8.7357	-8.4588	-8.0426	-7.8423	-8.1222	-8.5434	-8.6834	-8.5757	-8.3283	-7.7742	-6.8303	-5.7419	-4.8246	-4.2616	-4.198	-4.6595	-5.4764	-6.4717	-7.483	-8.2051	-8.3437	-7.9549	-7.3335	-6.7017	-6.2873	-6.3562	-6.906	-7.6477	-8.4732	-9.4671	-10.391	-10.845	-10.899	-10.882	-10.702	-10.072	-9.2377	-8.7732	-8.8949	-9.5111	-10.602	-12.076	-13.549	-14.597	-15.002	-14.648	-13.553	-12.02	-10.412	-8.9205	-7.7174	-7.0447	-7.0315	-7.6348	-8.7862	-10.29	-11.736	-12.851	-13.727	-14.39	-14.616	-14.487	-14.516	-14.883	-15.193	-15.228	-15.215	-15.18	-14.771	-13.823	-12.448	-10.664	-8.4167	-5.9202	-3.4884	-1.2411	0.68284	2.0165	2.6833	2.8404	2.5698	1.8254	0.62334	-0.96086	-2.7998	-4.5805	-6.005	-7.1169	-8.0256	-8.5433	-8.5546	-8.4603	-8.6182	-8.7429	-8.4517	-7.9021	-7.3458	-6.6793	-5.902	-5.4213	-5.5481	-6.2737	-7.6035	-9.5546	-11.767	-13.688	-15.095	-15.983	-16.238	-15.83	-15.062	-14.336	-13.876	-13.728	-13.714	-13.489	-12.899	-11.987	-10.606	-8.5798	-6.2967	-4.4926	-3.4267	-2.9483	-3.1872	-4.4238	-6.4329	-8.6925	-10.989	-13.181	-14.841	-15.647	-15.723	-15.144	-13.738	-11.605	-9.1747	-6.6509	-3.9273	-1.0928	1.4377	3.2813	4.2284	4.2294	3.4306	2.0543	0.2844	-1.5312	-2.8495	-3.5081	-3.9327	-4.403	-4.7264	-4.8485	-5.0968	-5.5646	-5.989	-6.3387	-6.7973	-7.2132	-7.2463	-6.9661	-6.5864	-5.9813	-5.1203	-4.5118	-4.6479	-5.4508	-6.6899	-8.4541	-10.841	-13.66	-16.599	-19.372	-21.716	-23.44	-24.393	-24.283	-22.967	-21.15	-19.393	-16.951	-14.081	-11.142	-8.3709	-5.9965	-4.3681	-3.8572	-4.5838	-6.2817	-8.3193	-10.145	-11.809	-13.887	-16.898	-21.231	-27.286	-34.636	-41.74	-46.765	-48.602	-46.927	-41.975	-34.824	-26.983	-19.379	-12.312	-6.0804	-1.1078	2.5019	4.7797	5.3262	3.8398	0.82635	-2.9	-6.4233	-8.9137	-9.9	-9.3125	-7.2953	-4.1908	-0.73818	2.0865	3.723	4.1021	3.126	1.0728	-1.2965	-3.2901	-4.6814	-5.6062	-6.0228	-6.0839	-6.204	-6.6135	-7.1389	-7.8388	-9.0812	-11.111	-13.409	-15.496	-17.286	-18.372	-18.207	-16.407	-13.123	-8.8893	-4.5362	-0.9528	1.1276	1.357	-0.29798	-3.3851	-6.8875	-9.9042	-12.025	-13.217	-13.569	-13.516	-13.561	-13.687	-13.66	-13.633	-13.718	-13.719	-13.662	-13.896	-14.541	-14.97	-14.552	-13.29	-11.47	-9.2684	-7.0216	-5.3169	-4.6238	-5.0751	-6.6137	-8.9815	-11.751	-14.579	-17.296	-19.611	-21.226	-22.148	-22.568	-22.52	-22.016	-21.166	-19.885	-17.954	-15.53	-13.1	-10.917	-9.0603	-7.9559	-8.0469	-9.0444	-10.194	-11.14	-11.904	-12.326	-12.168	-11.566	-10.809	-9.9505	-8.9699	-7.9034	-6.7012	-5.2782	-3.6962	-2.0344	-0.17839	1.9412	4.1402	6.164	7.7891	8.7351	8.879	8.4267	7.5613	6.1951	4.4015	2.5758	0.81081	-1.2032	-3.3909	-5.0694	-5.8151	-5.8014	-5.1961	-3.9888	-2.4287	-0.93508	0.34112	1.5329	2.637	3.5728	4.3019	4.5375	3.9025	2.406	0.35329	-1.861	-3.9838	-5.802	-7.2291	-8.2467	-8.6857	-8.3957	-7.5064	-6.359	-5.0469	-3.8726	-3.5301	-4.4197	-5.9937	-7.231	-7.5747	-6.7252	-4.3792	-0.80843	2.9926	6.0345	7.8581	8.3003	7.3337	5.4126	3.1902	0.93928	-1.3614	-3.6435	-5.8806	-8.3624	-11.311	-14.796	-18.621	-22.382	-25.554	-27.811	-29.138	-29.403	-28.452	-26.705	-24.828	-23.025	-21.106	-19.184	-17.609	-16.419	-15.451	-14.88	-14.886	-15.236	-15.661	-16.181	-16.687	-16.845	-16.632	-16.432	-16.462	-16.52	-16.515	-16.511	-16.431	-16.059	-15.192	-13.765	-11.941	-10.184	-8.8666	-8.0736	-7.9484	-8.8351	-10.649	-12.663	-14.341	-15.762	-17.044	-18.169	-19.433	-21.291	-23.668	-26.085	-28.297	-30.086	-30.952	-30.594	-29.399	-27.864	-25.991	-23.74	-21.474	-19.623	-18.35	-17.707	-17.683	-18.448	-19.588	-20.697	-21.694	-22.556	-23.161	-23.505	-23.912	-24.552	-25.046	-24.933	-24.202	-22.973	-21.201	-19.052	-17.076	-15.573	-14.382	-13.386	-12.614	-11.826	-10.726	-9.5586	-8.8065	-8.4982	-8.3316	-8.2202	-8.1833	-7.9872	-7.3447	-6.2817	-5.047	-3.9165	-3.1167	-2.6498	-2.361	-2.2835	-2.5858	-3.1951	-3.8751	-4.6705	-5.7899	-7.1079	-8.3211	-9.388	-10.307	-10.846	-10.945	-10.932	-10.951	-10.736	-10.186	-9.5018	-8.5659	-6.9479	-4.6214	-2.1222	0.055822	1.7261	2.7046	2.8141	2.1245	0.88396	-0.60774	-2.0084	-3.1435	-4.1071	-4.9358	-5.3985	-5.3432	-4.9356	-4.3183	-3.4759	-2.5696	-1.8798	-1.3882	-0.93269	-0.66427	-0.77433	-1.0351	-1.2414	-1.6957	-2.605	-3.6001	-4.2857	-4.781	-5.2793	-5.6166	-5.6042	-5.3436	-4.9388	-4.3663	-3.6297	-2.7373	-1.6434	-0.4128	0.80153	1.997	3.2265	4.2918	4.8695	4.8342	4.1288	2.6712	0.65673	-1.4687	-3.4954	-5.4775	-7.1933	-8.2813	-8.9073	-9.5101	-10.024	-10.126	-9.9786	-10.076	-10.554	-11.3	-12.352	-13.739	-15.157	-16.218	-16.691	-16.412	-15.377	-13.908	-12.409	-11.095	-10.098	-9.5783	-9.5422	-9.8282	-10.331	-10.89	-11.176	-11.034	-10.675	-10.223	-9.5412	-8.8424	-8.773	-9.576	-10.806	-12.103	-13.492	-14.818	-15.677	-15.987	-16.039	-15.994	-15.833	-15.648	-15.474	-15.135	-14.555	-13.89	-13.246	-12.577	-11.919	-11.388	-10.991	-10.671	-10.374	-9.9303	-9.2488	-8.6129	-8.3495	-8.3969	-8.6674	-9.4707	-10.953	-12.574	-13.709	-14.357	-14.727	-14.715	-14.306	-13.835	-13.492	-13.097	-12.574	-12.036	-11.408	-10.579	-9.7504	-9.1826	-8.8174	-8.4625	-8.1428	-8.0251	-8.2246	-8.8268	-9.7882	-10.895	-12.002	-13.063	-13.757	-13.717	-13.176	-12.736	-12.57	-12.456	-12.479	-12.888	-13.478	-13.86	-14.039	-14.175	-14.135	-13.847	-13.6	-13.55	-13.55	-13.665	-14.207	-15.199	-16.272	-17.162	-17.886	-18.46	-18.84	-19.018	-19.007	-18.905	-18.948	-19.195	-19.416	-19.629	-20.263	-21.485	-22.905	-24.187	-25.324	-26.093	-25.991	-24.874	-22.996	-20.457	-17.288	-13.963	-11.02	-8.5049	-6.406	-5.1181	-4.9628	-5.716	-7.0418	-8.9227	-11.349	-14.024	-16.633	-18.466	-19.781	-20.388	-20.313	-20.011	-19.872	-19.775	-19.485	-19.142	-18.878	-18.464	-17.788	-17.078	-16.41	-15.574	-14.615	-13.858	-13.382	-13.104	-13.265	-14.154	-15.47	-16.609	-17.354	-17.792	-17.926	-17.744	-17.442	-17.258	-17.279	-17.453	-17.523	-17.193	-16.502	-15.773	-15.17	-14.646	-14.391	-14.716	-15.538	-16.562	-17.753	-19.084	-20.246	-21.086	-21.873	-22.737	-23.48	-24.14	-25.077	-26.271	-27.211	-27.627	-27.673	-27.433	-26.769	-25.691	-24.42	-23.153	-22.065	-21.294	-20.887	-20.946	-21.679	-23.104	-24.869	-26.604	-28.196	-29.504	-30.299	-30.614	-30.684	-30.491	-29.905	-29.11	-28.314	-27.345	-26.098	-24.995	-24.407	-24.1	-23.799	-23.718	-24.112	-24.834	-25.674	-26.648	-27.718	-28.676	-29.323	-29.468	-28.927	-27.717	-26.029	-23.949	-21.478	-18.851	-16.395	-14.254	-12.536	-11.414	-10.813	-10.407	-10.123	-10.13	-10.323	-10.424	-10.605	-11.196	-11.916	-12.123	-11.684	-10.884	-9.8127	-8.4573	-7.1094	-6.1306	-5.5734	-5.3492	-5.3931	-5.5887	-5.8449	-6.2792	-7.0446	-8.0648	-9.1973	-10.418	-11.646	-12.737	-13.677	-14.46	-14.924	-15.054	-15.14	-15.245	-15.076	-14.603	-14.233	-14.061	-13.651	-12.858	-12.095	-11.66	-11.521	-11.812	-12.822	-14.499	-16.516	-18.627	-20.569	-21.959	-22.601	-22.658	-22.31	-21.624	-20.798	-20.128	-19.8	-19.888	-20.37	-20.997	-21.482	-21.84	-22.091	-21.951	-21.255	-20.408	-19.829	-19.326	-18.604	-17.841	-17.237	-16.56	-15.659	-14.8	-14.199	-13.815	-13.708	-14.018	-14.572	-15.041	-15.392	-15.756	-16.059	-16.197	-16.312	-16.602	-17.119	-17.829	-18.6	-19.231	-19.742	-20.314	-20.836	-21.059	-21.146	-21.49	-21.998	-22.222	-22.134	-21.998	-21.743	-21.181	-20.531	-20.088	-19.761	-19.428	-19.226	-19.143	-18.91	-18.543	-18.424	-18.712	-19.185	-19.705	-20.326	-21.023	-21.634	-22.037	-22.117	-21.857	-21.416	-20.787	-19.739	-18.333	-17.058	-16.143	-15.29	-14.318	-13.472	-12.857	-12.344	-12.117	-12.597	-13.816	-15.439	-17.285	-19.147	-20.46	-20.852	-20.661	-20.39	-20.122	-19.807	-19.614	-19.598	-19.48	-18.913	-17.765	-16.15	-14.957	-14.257	-13.804	-13.826	-14.472	-15.69	-17.137	-18.437	-19.525	-20.288	-20.223	-18.984	-16.843	-14.342	-11.828	-9.7622	-8.8071	-9.1915	-10.565	-12.556	-14.904	-17.072	-18.461	-19.024	-19.025	-18.456	-17.213	-15.609	-14.179	-13.155	-12.51	-12.219	-12.256	-12.584	-13.219	-14.155	-15.329	-16.832	-18.738	-20.689	-22.072	-22.616	-22.454	-21.691	-20.492	-19.346	-18.636	-18.249	-17.98	-17.872	-17.835	-17.511	-16.904	-16.476	-16.381	-16.319	-16.155	-16.09	-16.183	-16.239	-16.24	-16.396	-16.867	-17.698	-18.805	-19.928	-20.825	-21.468	-21.855	-21.863	-21.56	-21.313	-21.355	-21.611	-22.057	-22.73	-23.446	-24.038	-24.736	-25.834	-27.178	-28.542	-30.095	-31.893	-33.459	-34.363	-34.736	-34.807	-34.448	-33.499	-32.047	-30.221	-28.096	-25.856	-23.764	-22.036	-20.932	-20.666	-21.136	-22.002	-23.075	-24.321	-25.625	-26.972	-28.513	-30.208	-31.759	-33.043	-34.121	-34.761	-34.637	-33.966	-33.216	-32.319	-30.856	-28.804	-26.461	-23.895	-21.12	-18.511	-16.587	-15.583	-15.555	-16.461	-18.039	-19.92	-21.909	-23.885	-25.583	-26.781	-27.443	-27.555	-27.102	-26.169	-24.844	-23.108	-21.103	-19.234	-17.624	-15.9	-13.952	-12.32	-11.4	-11.272	-12.081	-14.204	-17.443	-20.953	-24.114	-26.846	-29.083	-30.654	-31.514	-31.49	-30.356	-28.132	-25.186	-21.964	-18.672	-15.77	-13.592	-12.214	-11.69	-12.029	-13.149	-14.908	-17.189	-19.771	-21.785	-22.641	-22.621	-22.295	-21.883	-21.637	-21.975	-22.894	-23.884	-24.381	-24.506	-24.429	-23.951	-23.055	-21.765	-20.225	-18.583	-17.199	-16.557	-16.731	-17.56	-18.908	-20.568	-22.299	-23.828	-24.887	-25.276	-25.053	-24.488	-23.71	-22.742	-21.944	-21.91	-22.584	-23.519	-24.558	-25.805	-27.113	-28.249	-29.414	-30.9	-32.551	-34.121	-35.618	-36.898	-37.608	-37.658	-37.283	-36.561	-35.274	-33.393	-31.171	-28.823	-26.368	-23.757	-20.893	-17.779	-14.678	-11.822	-9.2576	-7.2626	-6.4419	-6.9923	-8.4405	-10.302	-12.428	-14.523	-16.056	-16.842	-17.023	-16.549	-15.291	-13.523	-11.656	-9.7377	-7.848	-6.485	-6.0181	-6.233	-6.847	-7.3239	-8.3659	-10.053	-11.978	-13.718	-15.319	-16.888	-18.21	-19.172	-19.991	-20.763	-21.314	-21.699	-22.227	-22.911	-23.543	-24.233	-25.161	-26.013	-26.328	-26.123	-25.787	-25.595	-25.666	-26.155	-27.196	-28.791	-30.851	-33.169	-35.511	-37.859	-40.291	-42.547	-44.164	-45.065	-45.495	-45.534	-45.173	-44.604	-43.874	-42.647	-40.679	-38.201	-35.486	-32.637	-30.076	-28.525	-28.167	-28.521	-29.234	-30.327	-31.726	-33.116	-34.325	-35.347	-36.102	-36.466	-36.372	-35.786	-34.841	-33.903	-33.216	-32.644	-32.034	-31.467	-30.966	-30.429	-29.965	-29.801	-29.861	-29.896	-29.929	-30.015	-29.893	-29.455	-29.163	-29.416	-29.967	-30.387	-30.605	-30.565	-29.956	-28.605	-26.792	-24.95	-23.389	-22.321	-21.793	-21.641	-21.724	-21.975	-22.177	-22.056	-21.608	-20.969	-20.15	-19.198	-18.288	-17.401	-16.271	-14.867	-13.387	-11.747	-9.7722	-7.8179	-6.5007	-5.8544	-5.4981	-5.3979	-5.7378	-6.366	-6.9858	-7.5965	-8.2971	-8.94	-9.2728	-9.1412	-8.4203	-7.0877	-5.4214	-3.8094	-2.4225	-1.3535	-0.74057	-0.62129	-0.94374	-1.7619	-3.0883	-4.7192	-6.4877	-8.4128	-10.261	-11.476	-11.899	-11.966	-11.963	-11.72	-11.296	-11.129	-11.372	-11.744	-12.132	-12.677	-13.377	-14.125	-14.943	-15.817	-16.493	-16.754	-16.628	-16.144	-15.284	-14.251	-13.409	-13.037	-13.25	-13.956	-14.793	-15.396	-15.755	-15.973	-15.948	-15.707	-15.763	-16.51	-17.627	-18.622	-19.482	-20.297	-20.848	-21.043	-21.168	-21.401	-21.603	-21.706	-21.781	-21.703	-21.307	-20.781	-20.411	-20.151	-19.81	-19.355	-18.788	-18.059	-17.152	-16.055	-14.817	-13.751	-13.314	-13.614	-14.485	-16.007	-18.323	-20.993	-23.239	-24.834	-26.048	-27.006	-27.779	-28.729	-30.113	-31.658	-32.949	-33.86	-34.264	-33.928	-32.952	-31.811	-30.735	-29.54	-28.152	-26.775	-25.607	-24.723	-24.145	-23.824	-23.731	-23.945	-24.397	-24.767	-24.971	-25.272	-25.675	-25.702	-25.08	-24.073	-22.908	-21.609	-20.469	-19.921	-19.958	-20.238	-20.671	-21.229	-21.565	-21.462	-21.218	-21.126	-20.947	-20.371	-19.492	-18.521	-17.733	-16.6	-15.869	-15.621	-16.106	-17.373	-18.901	-20.136	-21.026	-21.675	-21.977	-21.983	-22.068	-22.417	-22.845	-23.273	-23.771	-24.168	-24.16	-23.923	-23.839	-23.887	-23.821	-23.649	-23.522	-23.327	-22.831	-22.051	-21.202	-20.535	-20.262	-20.391	-20.758	-21.282	-21.954	-22.521	-22.633	-22.352	-22.055	-21.858	-21.677	-21.624	-21.673	-21.444	-20.68	-19.552	-18.176	-16.42	-14.416	-12.633	-11.171	-9.7022	-8.1707	-6.9422	-6.2959	-6.2323	-6.8014	-8.0597	-9.8467	-11.866	-13.786	-15.277	-16.253	-16.949	-17.594	-18.169	-18.658	-19.212	-19.861	-20.416	-20.8	-21.088	-21.088	-20.535	-19.547	-18.352	-16.896	-15.253	-14.02	-13.684	-14.077	-14.865	-16.046	-17.648	-19.347	-20.812	-22.003	-22.905	-23.383	-23.36	-22.842	-21.88	-20.723	-19.722	-18.997	-18.485	-18.211	-18.22	-18.4	-18.675	-19.133	-19.697	-20.086	-20.245	-20.323	-20.182	-19.548	-18.67	-18.075	-17.788	-17.502	-17.279	-17.369	-17.641	-17.762	-17.699	-17.603	-17.491	-17.409	-17.499	-17.777	-18.142	-18.556	-18.951	-19.129	-18.997	-18.741	-18.602	-18.769	-19.456	-20.667	-22.024	-23.169	-24.033	-24.472	-24.177	-23.257	-22.334	-21.708	-21.064	-20.221	-19.382	-18.596	-17.61	-16.42	-15.298	-14.332	-13.464	-12.81	-12.516	-12.537	-12.867	-13.623	-14.733	-15.884	-16.832	-17.501	-17.874	-18.044	-18.186	-18.314	-18.376	-18.544	-18.914	-19.215	-19.238	-19.33	-19.861	-20.61	-21.269	-22.005	-22.987	-23.912	-24.523	-24.947	-25.274	-25.359	-25.197	-24.934	-24.491	-23.706	-22.73	-21.819	-20.962	-20.068	-19.196	-18.399	-17.618	-16.821	-15.969	-15.007	-14.146	-13.777	-13.93	-14.347	-15.082	-16.349	-17.836	-18.924	-19.552	-20.058	-20.455	-20.586	-20.655	-20.86	-20.949	-20.692	-20.247	-19.767	-19.201	-18.704	-18.652	-19.058	-19.523	-19.757	-19.726	-19.483	-19.161	-18.973	-19.05	-19.491	-20.447	-21.762	-22.899	-23.618	-24.232	-24.902	-25.364	-25.576	-25.867	-26.229	-26.218	-25.698	-24.885	-23.75	-22.165	-20.434	-18.941	-17.624	-16.381	-15.637	-14.896	-14.503	-14.722	-15.406	-16.338	-17.537	-18.842	-19.752	-19.98	-19.627	-18.686	-17.028	-14.946	-12.936	-11.002	-8.7885	-6.2803	-3.7736	-1.3359	1.1641	3.6082	5.6092	6.8427	7.2016	6.7538	5.6355	3.8641	1.422	-1.3914	-4.1027	-6.5272	-8.7349	-10.584	-11.829	-12.581	-13.107	-13.453	-13.659	-14.061	-14.787	-15.501	-16.035	-16.698	-17.577	-18.294	-18.748	-19.383	-20.446	-21.617	-22.567	-23.287	-23.788	-23.916	-23.576	-22.854	-22.017	-21.451	-21.368	-21.599	-21.851	-21.963	-21.685	-20.652	-18.762	-16.314	-13.61	-10.888	-8.6117	-7.2128	-6.5782	-6.4468	-7.0228	-8.5034	-10.411	-12.118	-13.627	-15.119	-16.266	-16.65	-16.428	-15.989	-15.388	-14.489	-13.271	-11.768	-10.07	-8.4031	-6.9988	-6.0185	-5.7	-6.2857	-7.7458	-9.847	-12.36	-14.973	-17.275	-19.105	-20.622	-21.791	-22.404	-22.738	-23.332	-24.089	-24.372	-24.031	-23.44	-22.586	-21.117	-19.176	-17.4	-16.135	-15.336	-15.026	-15.273	-15.912	-16.73	-17.649	-18.55	-19.276	-19.867	-20.475	-21.113	-21.674	-21.984	-21.802	-20.987	-19.674	-17.985	-15.851	-13.572	-11.945	-11.356	-11.326	-11.429	-11.854	-12.608	-13.114	-13.112	-13.093	-13.496	-14.239	-15.246	-16.624	-18.207	-19.642	-20.872	-21.984	-22.827	-23.203	-23.197	-22.93	-22.32	-21.237	-19.741	-18.101	-16.748	-15.993	-15.761	-15.912	-16.698	-18.292	-20.115	-21.453	-22.406	-23.394	-24.215	-24.512	-24.572	-24.821	-25.078	-24.96	-24.468	-23.537	-21.825	-19.347	-16.63	-14.022	-11.569	-9.5834	-8.57	-8.6098	-9.3138	-10.3	-11.406	-12.599	-13.807	-14.749	-15.131	-15.122	-15.152	-15.148	-14.607	-13.583	-12.705	-12.09	-11.318	-10.431	-9.9443	-9.915	-10.038	-10.42	-11.302	-12.44	-13.575	-15.007	-16.929	-18.864	-20.354	-21.552	-22.582	-23.064	-22.678	-21.616	-20.293	-18.954	-17.592	-16.075	-14.531	-13.404	-12.855	-12.494	-12.094	-12.008	-12.386	-12.705	-12.602	-12.4	-12.228	-12.248	-11.944	-11.301	-10.812	-10.556	-10.219	-9.1854	-8.1783	-7.2628	-6.5097	-6.1463	-6.1644	-6.3481	-6.7829	-7.5905	-8.3706	-8.8213	-9.406	-10.615	-12.084	-13.27	-14.268	-15.24	-15.964	-16.417	-16.916	-17.48	-17.755	-17.612	-17.044	-15.765	-13.716	-11.523	-9.8563	-8.7681	-8.1308	-8.0219	-8.3939	-8.9753	-9.5797	-10.104	-10.355	-10.357	-10.364	-10.313	-9.8932	-9.2786	-8.9807	-8.9917	-8.863	-8.5591	-8.3559	-8.2087	-8.0598	-8.2294	-8.9568	-10.005	-11.148	-12.341	-13.211	-13.204	-12.38	-11.326	-10.396	-9.6427	-9.3189	-9.7189	-10.78	-12.23	-13.812	-15.259	-16.366	-17.131	-17.491	-17.169	-16.138	-14.828	-13.591	-12.409	-11.372	-10.758	-10.553	-10.468	-10.401	-10.33	-9.9808	-9.1287	-7.9355	-6.5177	-4.6818	-2.471	-0.44697	0.92565	1.6602	1.8318	1.3802	0.44899	-0.57607	-1.4057	-1.9517	-2.229	-2.3857	-2.611	-2.9053	-3.1664	-3.4483	-3.81	-4.1062	-4.2121	-4.2487	-4.3518	-4.5381	-4.9604	-5.8472	-7.1344	-8.5386	-9.9669	-11.349	-12.31	-12.522	-12.162	-11.642	-11.11	-10.594	-10.295	-10.347	-10.607	-10.855	-11.002	-11.031	-10.936	-10.792	-10.692	-10.664	-10.752	-10.992	-11.329	-11.671	-11.965	-12.159	-12.203	-12.226	-12.464	-12.918	-13.372	-13.719	-13.964	-13.911	-13.331	-12.345	-11.313	-10.438	-9.711	-9.1666	-8.8695	-8.7607	-8.7489	-8.8523	-9.1374	-9.558	-9.9985	-10.393	-10.733	-11.065	-11.42	-11.876	-12.567	-13.531	-14.604	-15.542	-16.314	-17.015	-17.568	-17.766	-17.55	-17.022	-16.194	-15.036	-13.768	-12.787	-12.319	-12.332	-12.696	-13.217	-13.611	-13.682	-13.517	-13.42	-13.657	-14.322	-15.405	-16.803	-18.263	-19.372	-19.782	-19.473	-18.641	-17.354	-15.573	-13.489	-11.479	-9.7494	-8.3349	-7.3906	-7.1217	-7.4367	-8.0063	-8.6141	-9.1798	-9.5848	-9.813	-10.086	-10.625	-11.368	-12.105	-12.693	-13.028	-13.001	-12.577	-11.914	-11.386	-11.398	-12.113	-13.432	-15.243	-17.512	-20.03	-22.356	-24.241	-25.78	-27.014	-27.758	-27.96	-27.781	-27.222	-26.144	-24.614	-22.854	-20.877	-18.635	-16.338	-14.276	-12.442	-10.692	-9.2993	-7.6718	-6.1812	-4.9689	-4.0644	-3.2537	-2.373	-1.5745	-1.0733	-0.87481	-0.98412	-1.4951	-2.3255	-3.2186	-4.0592	-4.8871	-5.6141	-6.1461	-6.6766	-7.4991	-8.574	-9.6434	-10.611	-11.468	-12.072	-12.256	-12.023	-11.599	-11.275	-11.256	-11.542	-11.963	-12.35	-12.497	-12.138	-11.106	-9.5685	-7.9166	-6.4507	-5.3505	-4.7538	-4.6576	-4.8751	-5.3232	-6.1146	-7.3077	-8.8075	-10.587	-12.676	-14.94	-17.093	-19.086	-21.123	-23.317	-25.591	-27.724	-29.418	-30.314	-30.127	-28.735	-26.243	-23.036	-19.694	-16.724	-14.419	-12.949	-12.435	-12.851	-14.081	-16.075	-18.74	-21.819	-24.963	-27.874	-30.246	-31.8	-32.512	-32.637	-32.484	-32.213	-31.874	-31.464	-30.864	-29.937	-28.715	-27.424	-26.392	-25.922	-26.141	-26.938	-28.08	-29.353	-30.611	-31.76	-32.777	-33.694	-34.443	-34.809	-34.6	-33.721	-32.17	-30.099	-27.804	-25.607	-23.723	-22.289	-21.374	-20.945	-20.902	-21.15	-21.587	-22.056	-22.384	-22.466	-22.255	-21.739	-21.012	-20.239	-19.534	-18.949	-18.538	-18.269	-18.016	-17.662	-17.161	-16.511	-15.682	-14.697	-13.677	-12.745	-12.001	-11.537	-11.39	-11.512	-11.821	-12.195	-12.431	-12.353	-11.94	-11.222	-10.178	-8.8557	-7.4856	-6.3043	-5.4433	-5.0149	-5.1158	-5.6932	-6.5191	-7.4011	-8.1934	-8.7372	-9.0027	-9.1486	-9.3609	-9.6776	-10.059	-10.511	-11.02	-11.538	-12.053	-12.563	-13.053	-13.54	-14.045	-14.433	-14.57	-14.562	-14.617	-14.772	-14.989	-15.386	-16.072	-16.918	-17.746	-18.558	-19.379	-20.106	-20.7	-21.206	-21.526	-21.472	-21.022	-20.256	-19.162	-17.723	-16.076	-14.407	-12.813	-11.322	-9.9306	-8.6597	-7.663	-7.1979	-7.3675	-8.088	-9.3736	-11.269	-13.473	-15.457	-16.953	-17.98	-18.475	-18.355	-17.784	-16.969	-15.88	-14.465	-12.896	-11.317	-9.6888	-8.1286	-6.9932	-6.4898	-6.5433	-7.0977	-8.2311	-9.9017	-11.888	-13.895	-15.602	-16.765	-17.299	-17.149	-16.229	-14.713	-13.129	-11.873	-10.913	-10.168	-9.7442	-9.5856	-9.4178	-9.2039	-9.1743	-9.3903	-9.7862	-10.51	-11.68	-13.017	-14.302	-15.026	-15.705	-16.211	-16.537	-16.893	-17.335	-17.701	-17.939	-18.131	-18.218	-18.115	-17.953	-17.899	-17.813	-17.47	-16.884	-16.222	-15.616	-15.197	-15.122	-15.499	-16.324	-17.484	-18.73	-19.799	-20.612	-21.179	-21.354	-20.948	-20.013	-18.797	-17.499	-16.318	-15.552	-15.379	-15.655	-16.148	-16.689	-17.084	-17.128	-16.885	-16.675	-16.718	-17.035	-17.697	-18.82	-20.357	-22.112	-23.879	-25.47	-26.677	-27.3	-27.163	-26.147	-24.326	-22.004	-19.55	-17.296	-15.64	-14.961	-15.364	-16.649	-18.523	-20.633	-22.55	-23.98	-24.929	-25.529	-25.903	-26.209	-26.625	-27.156	-27.615	-27.841	-27.817	-27.567	-27.141	-26.638	-26.161	-25.758	-25.461	-25.286	-25.214	-25.276	-25.595	-26.27	-27.269	-28.471	-29.722	-30.787	-31.417	-31.514	-31.172	-30.559	-29.86	-29.254	-28.813	-28.492	-28.237	-28.061	-27.99	-28.054	-28.327	-28.823	-29.394	-29.845	-30.046	-29.934	-29.507	-28.885	-28.249	-27.689	-27.236	-26.96	-26.95	-27.269	-28.003	-29.243	-30.948	-32.868	-34.671	-36.072	-36.854	-36.921	-36.34	-35.285	-33.998	-32.797	-31.936	-31.51	-31.519	-32.003	-32.902	-33.996	-35.085	-36.158	-37.242	-38.291	-39.295	-40.3	-41.237	-41.911	-42.187	-41.969	-41.116	-39.575	-37.514	-35.172	-32.727	-30.399	-28.502	-27.286	-26.839	-27.097	-27.815	-28.661	-29.42	-30.042	-30.458	-30.697	-31.032	-31.72	-32.647	-33.496	-34.105	-34.362	-34.045	-33.048	-31.579	-29.957	-28.392	-27.124	-26.398	-26.236	-26.497	-27.134	-28.158	-29.422	-30.687	-31.811	-32.7	-33.213	-33.209	-32.624	-31.509	-30.131	-28.872	-27.917	-27.231	-26.842	-26.823	-26.957	-26.858	-26.49	-26.109	-25.85	-25.744	-25.976	-26.695	-27.719	-28.806	-29.938	-31.054	-31.933	-32.555	-33.156	-33.81	-34.293	-34.439	-34.3	-33.898	-33.199	-32.207	-30.957	-29.557	-28.216	-27.046	-25.968	-25.004	-24.41	-24.285	-24.327	-24.307	-24.339	-24.491	-24.645	-24.86	-25.346	-26.004	-26.515	-26.817	-26.956	-26.73	-26.029	-25.18	-24.526	-23.971	-23.306	-22.606	-22.053	-21.847	-21.509	-21.419	-21.53	-21.9	-22.427	-22.654	-22.188	-21.109	-19.655	-17.95	-16.216	-14.821	-13.891	-13.249	-12.802	-12.597	-12.566	-12.644	-13.001	-13.825	-14.918	-15.904	-16.619	-17.034	-17.088	-16.797	-16.316	-15.872	-15.672	-15.856	-16.409	-17.238	-18.313	-19.574	-20.71	-21.309	-21.235	-20.575	-19.397	-17.857	-16.312	-15.082	-14.224	-13.726	-13.6	-13.75	-13.966	-14.204	-14.589	-15.112	-15.567	-15.871	-16.035	-15.946	-15.468	-14.589	-13.473	-12.397	-11.672	-11.502	-11.891	-12.705	-13.719	-14.602	-15.009	-14.836	-14.278	-13.577	-12.92	-12.544	-12.604	-13.021	-13.609	-14.262	-14.875	-15.348	-15.724	-16.198	-16.908	-17.813	-18.834	-19.905	-20.881	-21.566	-21.825	-21.616	-20.964	-19.984	-18.839	-17.668	-16.623	-15.907	-15.658	-15.852	-16.382	-17.117	-17.857	-18.372	-18.541	-18.368	-17.861	-17.053	-16.021	-14.816	-13.429	-11.861	-10.183	-8.5055	-6.9603	-5.7498	-5.077	-5.0452	-5.6596	-6.8533	-8.4384	-10.125	-11.674	-12.915	-13.698	-13.934	-13.685	-13.107	-12.373	-11.671	-11.212	-11.105	-11.294	-11.651	-12.054	-12.386	-12.558	-12.573	-12.454	-12.231	-11.95	-11.648	-11.314	-10.987	-10.853	-11.078	-11.674	-12.568	-13.688	-14.82	-15.592	-15.733	-15.207	-14.127	-12.703	-11.299	-10.247	-9.6312	-9.3441	-9.2447	-9.1445	-8.7998	-8.1152	-7.2502	-6.4481	-5.8753	-5.6107	-5.5934	-5.6642	-5.731	-5.7719	-5.6738	-5.3416	-4.8883	-4.4616	-3.986	-3.3115	-2.557	-1.9499	-1.5681	-1.4664	-1.809	-2.6454	-3.7324	-4.8299	-5.8042	-6.4739	-6.6956	-6.5978	-6.4318	-6.285	-6.0934	-5.8172	-5.4335	-4.8398	-3.9285	-2.6711	-1.1342	0.41664	1.5792	2.1495	2.1562	1.5576	0.28866	-1.3657	-2.8934	-4.0696	-4.9161	-5.3365	-5.1714	-4.4936	-3.4616	-2.0605	-0.36551	1.2446	2.44	3.1845	3.4503	3.1289	2.382	1.6252	1.0711	0.57321	-0.1125	-1.1305	-2.502	-4.078	-5.6022	-6.8515	-7.5609	-7.4299	-6.4735	-5.1181	-3.6875	-2.1116	-0.32648	1.5046	3.3403	5.3368	7.4016	9.1703	10.487	11.344	11.522	10.813	9.4059	7.623	5.4821	3.0834	1.1055	-0.022564	-0.45741	-0.07912	0.76279	1.6748	2.5562	3.3378	3.8724	4.2237	4.6751	5.3488	6.1703	7.1608	8.3334	9.4476	10.18	10.517	10.593	10.403	9.9155	9.2893	8.7508	8.4621	8.5007	8.877	9.561	10.598	12.044	13.773	15.561	17.305	18.978	20.332	21.073	21.192	20.823	20.017	18.863	17.642	16.537	15.536	14.65	13.982	13.467	12.865	12.098	11.298	10.535	9.8311	9.3603	9.4114	10.183	11.699	13.836	16.339	18.937	21.429	23.627	25.376	26.643	27.538	28.086	28.146	27.635	26.635	25.233	23.582	22.006	20.815	20.077	19.709	19.595	19.516	19.19	18.541	17.78	17.131	16.657	16.345	16.109	15.775	15.165	14.225	13.012	11.675	10.425	9.3934	8.5715	7.9416	7.5816	7.5956	8.0323	8.9523	10.42	12.37	14.609	16.934	19.163	21.07	22.468	23.26	23.373	22.749	21.433	19.566	17.331	14.951	12.714	10.906	9.7311	9.3348	9.8015	11.05	12.846	14.939	17.081	19.003	20.533	21.64	22.352	22.654	22.548	22.095	21.355	20.399	19.411	18.648	18.324	18.521	19.186	20.102	20.97	21.572	21.78	21.486	20.691	19.58	18.318	16.918	15.4	13.884	12.441	11	9.5146	7.9792	6.3543	4.6411	3.0121	1.6716	0.71716	0.1958	0.18103	0.64128	1.4016	2.2935	3.2621	4.2978	5.4399	6.721	8.0678	9.3535	10.59	11.865	13.138	14.365	15.73	17.395	19.187	20.76	21.934	22.589	22.546	21.81	20.705	19.572	18.646	18.153	18.232	18.706	19.237	19.646	19.91	19.983	19.858	19.639	19.465	19.44	19.619	19.892	20.097	20.241	20.471	20.743	20.856	20.833	20.859	20.863	20.6	20.055	19.414	18.723	18.032	17.629	17.764	18.348	19.23	20.377	21.561	22.318	22.399	21.926	21.062	19.849	18.429	17.049	15.952	15.338	15.326	15.913	17.112	19.04	21.573	24.234	26.617	28.65	30.211	30.953	30.772	29.916	28.565	26.801	24.952	23.444	22.342	21.532	21.114	21.104	20.774	20.442	20.017	19.352	18.3	16.977	15.415	13.474	11.211	8.9544	6.9355	5.2321	4.0068	3.3604	3.0455	2.6727	2.1814	1.7389	1.4181	1.3031	1.646	2.6489	4.2889	6.3201	8.3214	9.8603	10.727	10.951	10.65	10.09	9.7694	10.19	11.448	13.284	15.43	17.635	19.571	21.029	22.138	23.039	23.731	24.3	24.942	25.647	26.26	26.767	27.31	27.903	28.44	28.896	29.45	30.247	31.319	32.683	34.287	36.079	38.067	40.213	42.594	45.386	48.868	53.101	57.82	62.463	66.396	69.03	69.962	69.352	67.668	65.38	62.788	60.203	57.762	55.357	53.048	51.11	49.767	49.044	48.799	48.764	48.504	47.573	45.962	43.906	41.824	40.166	39.196	38.735	38.337	37.7	36.615	35.124	33.497	32.173	31.409	31.349	31.951	33.005	34.103	34.834	35.033	34.72	33.991	33.158	32.571	32.465	33.003	34.208	35.913	37.777	39.517	40.96	41.981	42.524	42.621	42.284	41.347	39.693	37.384	34.691	31.936	29.586	27.956	27.001	26.473	26.021	25.368	24.435	23.429	22.661	22.343	22.452	22.713	22.637	21.747	19.792	17.005	13.955	11.237	9.315	8.4759	8.7531	9.8284	11.393	13.247	15.309	17.46	19.542	21.429	22.869	23.593	23.558	22.964	22.136	21.494	21.385	21.901	22.913	24.123	25.071	25.523	25.658	25.962	26.764	28.281	30.757	34.063	37.609	40.634	42.742	43.888	44.212	44.052	43.96	44.27	44.965	45.863	46.694	47.077	46.642	45.461	43.96	42.404	40.805	39.015	36.763	33.925	30.703	27.7	25.726	25.601	27.796	31.885	36.676	40.947	44.008	45.431	45.183	43.924	42.6	41.628	40.946	40.483	40.064	39.493	38.97	38.92	39.615	40.879	42.358	43.743	44.614	44.692	44.135	43.588	43.719	44.891	47.057	49.583	51.665	52.793	52.783	51.488	49.459	47.707	47.015	47.517	48.957	50.893	52.642	53.77	54.312	54.687	54.628	54.27	53.663	52.926	52.119	51.218	50.444	50.191	50.238	50.328	50.151	49.415	47.823	45.113	41.528	37.61	33.694	30.141	27.357	25.564	24.935	25.664	27.586	30.051	32.547	34.742	36.428	37.44	37.847	37.778	37.187	36.186	34.745	33.06	31.216	29.543	28.373	27.761	27.492	27.583	28.109	29.094	30.58	32.433	34.415	36.062	36.985	36.976	35.972	34.183	31.917	29.496	27.055	24.829	23.193	22.33	22.201	22.697	23.657	24.727	25.382	25.171	23.816	21.147	17.243	12.546	7.7051	3.3466	0.02649	-1.8008	-1.932	-0.58833	1.6904	4.5076	7.5884	10.756	13.834	16.72	19.031	20.332	20.464	19.506	18.052	16.815	16.357	16.67	17.354	17.803	17.441	16.092	14.163	12.52	11.921	12.771	15.241	19.054	23.553	28.095	32.202	35.621	38.127	39.71	40.303	39.858	38.446	36.162	33.25	29.904	26.345	22.757	19.486	16.732	14.721	13.634	13.401	13.935	15.148	16.902	19.045	21.399	23.722	25.776	27.257	28.072	28.257	27.847	27.048	26.171	25.425	24.917	24.822	25.127	25.549	25.617	25.215	24.359	23.279	22.499	22.556	23.666	25.621	28.004	30.361	32.235	33.369	33.956	34.234	34.374	34.468	34.408	34.209	33.992	33.868	33.836	33.772	33.554	33.057	32.187	31.049	30.185	30.202	31.194	32.905	34.829	36.406	37.085	36.793	35.846	34.553	33.078	31.482	29.771	27.832	25.487	23.014	21.01	19.812	19.453	19.869	20.857	22.005	23.019	23.751	24.147	24.37	24.633	25.032	25.356	25.679	26.245	27.184	28.29	29.359	30.261	30.727	30.544	29.847	28.864	27.699	26.552	25.672	24.914	24.015	22.874	21.728	20.857	20.48	20.653	21.316	22.251	23.164	23.79	23.931	23.564	23.161	22.991	22.856	22.54	22.12	22.016	21.547	20.828	20.181	19.696	19.316	19.054	19.029	19.218	19.674	20.415	21.412	22.484	23.384	23.737	23.158	21.762	20.008	18.275	16.982	16.48	16.936	18.04	19.388	20.656	21.476	21.461	20.444	18.629	16.25	13.564	11.079	9.4193	8.9494	9.5727	11.059	13.091	15.226	17.042	18.18	18.442	17.772	16.302	14.212	11.612	8.8439	6.3979	4.67	3.8155	3.9539	5.1929	7.4537	10.582	14.502	19.145	24.257	29.604	35.083	40.508	45.528	49.819	53.157	55.297	55.974	55.135	53.048	50.128	46.828	43.563	40.58	37.901	35.413	32.915	30.158	26.99	23.435	19.576	15.433	10.977	6.1858	0.9471	-4.9067	-11.321	-18.053	-24.779	-31.202	-37.017	-41.986	-46.042	-49.159	-51.276	-52.408	-52.667	-52.213	-51.184	-49.747	-48.017	-45.891	-43.287	-40.228	-36.794	-33.125	-29.605	-26.638	-24.435	-23.006	-22.092	-21.395	-20.603	-19.553	-18.276	-16.744	-14.92	-12.843	-10.605	-8.4115	-6.6808	-5.838	-6.0297	-7.0608	-8.5095	-9.6526	-9.6973	-8.2147	-5.2917	-1.262	3.2988	7.7281	11.437	14.019	15.407	15.456	14.033	11.283	7.5994	3.4919	-0.48729	-3.8377	-6.1975	-7.433	-7.7124	-7.4006	-6.8996	-6.534	-6.5114	-6.8466	-7.3206	-7.539	-7.1813	-6.225	-4.9603	-3.7583	-3.0149	-3.1261	-4.1729	-5.7309	-7.1398	-7.9178	-7.7346	-6.4524	-4.3656	-2.052	0.085481	1.9111	3.3483	4.2841	4.7911	4.9989	4.8496	4.2061	3.0484	1.474	-0.28508	-1.8754	-2.976	-3.4349	-3.2879	-2.6124	-1.7796	-1.2646	-1.2314	-1.4405	-1.6271	-1.5948	-1.1357	-0.1621	1.0571	1.992	2.3582	2.0869	1.1797	-0.10958	-1.1916	-1.7109	-1.745	-1.4781	-1.0373	-0.60747	-0.50697	-0.85823	-1.5943	-2.5693	-3.6182	-4.6111	-5.5604	-6.3957	-7.2885	-7.6492	-7.6371	-7.1681	-6.2442	-5.0216	-3.763	-2.7869	-2.2781	-2.3622	-3.2087	-4.9403	-7.3611	-10.08	-12.921	-15.826	-18.585	-20.936	-22.776	-24.016	-24.418	-23.925	-22.827	-21.439	-20.007	-18.767	-17.952	-17.48	-16.997	-16.247	-15.179	-13.804	-12.209	-10.705	-9.7808	-9.878	-11.292	-14.07	-17.944	-22.469	-27.105	-31.174	-33.994	-35.212	-34.891	-33.294	-30.794	-27.915	-25.139	-22.597	-20.215	-17.898	-15.478	-12.68	-9.3908	-5.8434	-2.4357	0.4977	2.6223	3.6675	3.6188	2.7093	1.2912	-0.25698	-1.5454	-2.2772	-2.2896	-1.4864	0.14526	2.5112	5.4612	8.8673	12.507	16.055	19.215	21.825	23.808	25.119	25.786	25.871	25.329	24.095	22.217	19.864	17.267	14.755	12.736	11.48	10.992	11.084	11.441	11.713	11.667	11.271	10.618	9.8777	9.2522	8.9174	8.9139	9.1923	9.7079	10.39	11.053	11.506	11.63	11.379	10.777	10.005	9.3525	9.044	9.181	9.7243	10.476	11.17	11.619	11.715	11.372	10.585	9.4946	8.2691	6.9729	5.6975	4.6103	3.799	3.1672	2.6063	2.0544	1.4257	0.69909	0.051235	-0.27475	-0.13305	0.55458	1.8415	3.6773	5.8663	8.1804	10.438	12.487	14.203	15.499	16.248	16.315	15.704	14.473	12.605	10.148	7.4397	4.9518	2.9755	1.6701	1.2128	1.6113	2.587	3.7692	4.9154	5.8003	6.2078	6.1681	5.9362	5.7022	5.5802	5.7548	6.3551	7.253	8.1542	8.7819	9.0086	8.8395	8.386	7.7267	6.8398	5.7786	4.65	3.3763	1.8041	0.068726	-1.4273	-2.4865	-3.1526	-3.3795	-3.0732	-2.3316	-1.2899	0.089816	1.7862	3.4815	4.8501	5.7697	6.1252	5.7323	4.7334	3.6054	2.6948	2.0198	1.4558	0.86164	0.098398	-0.97751	-1.1652	-1.4726	-1.9316	-2.4977	-3.1294	-3.946	-5.073	-6.3783	-7.5668	-8.544	-9.3321	-9.7762	-9.678	-9.0328	-7.8527	-5.9856	-3.4122	-0.40433	2.7275	5.7549	8.296	9.9215	10.562	10.482	9.975	9.2443	8.5693	8.2456	8.3991	8.9847	9.8825	10.898	11.826	12.505	12.727	12.257	11.025	9.1673	6.8059	3.9877	0.85932	-2.3565	-5.5096	-8.4532	-10.893	-12.52	-13.213	-12.979	-11.843	-9.9923	-7.8237	-5.6605	-3.606	-1.728	-0.14915	1.0764	2.002	2.6813	3.1402	3.4164	3.5284	3.4791	3.2781	2.9006	2.2936	1.4968	0.74865	0.33087	0.44773	1.24	2.7797	4.9816	7.6045	10.429	13.272	15.931	18.223	20.013	21.136	21.367	20.583	18.875	16.497	13.795	11.175	8.9888	7.382	6.2744	5.5077	4.8916	4.3038	3.7983	3.5769	3.8139	4.6167	6.0459	7.9865	10.129	12.13	13.731	14.73	14.951	14.301	12.805	10.548	7.7259	4.675	1.7911	-0.53346	-1.9499	-2.2662	-1.6129	-0.29453	1.3907	3.1634	4.7426	6.0302	7.1693	8.3279	9.5684	10.899	12.263	13.448	14.208	14.43	14.067	13.037	11.36	9.2357	6.8949	4.5055	2.276	0.47478	-0.66159	-0.93318	-0.21614	1.4291	3.7616	6.5478	9.5321	12.285	14.388	15.732	16.406	16.415	15.771	14.66	13.274	11.647	9.842	8.0757	6.5008	5.156	4.1365	3.5318	3.1908	2.8899	2.6268	2.5513	2.7741	3.3694	4.3828	5.7345	7.2027	8.5196	9.3533	9.4052	8.714	7.6519	6.5188	5.4478	4.6959	4.5928	5.1083	5.885	6.6553	7.2485	7.3898	6.9283	6.0623	5.1168	4.2764	3.7693	3.9383	4.8534	6.1771	7.6508	9.2331	10.79	12.062	12.907	13.339	13.423	13.292	13.07	12.731	12.276	11.687	11.392	11.174	11.15	11.379	11.839	12.402	12.882	13.174	13.221	12.878	12.053	10.94	9.8866	9.0866	8.6141	8.6282	9.2081	10.205	11.441	12.895	14.484	15.979	17.244	18.25	18.844	18.854	18.352	17.645	16.988	16.545	16.461	16.764	17.319	17.936	18.39	18.473	18.087	17.295	16.149	14.633	12.86	11.072	9.4501	8.0731	7.0563	6.4801	6.252	6.2279	6.3357	6.5006	6.6168	6.6892	6.8406	7.1455	7.6023	8.2331	9.0434	9.9386	10.8	11.577	12.176	12.523	12.658	12.648	12.474	12.105	11.607	11.037	10.368	9.6166	8.9118	8.3393	7.9249	7.7049	7.6866	7.7522	7.7597	7.6725	7.5179	7.364	7.3334	7.5443	7.9751	8.5076	9.0179	9.3564	9.3579	9.0706	8.7373	8.4903	8.2637	8.0426	7.8933	7.7649	7.5531	7.3018	7.1427	7.0635	6.9887	6.9084	6.7978	6.5709	6.253	5.9936	5.8255	5.6818	5.5465	5.4212	5.2912	5.1859	5.1117	4.9744	4.7021	4.4074	4.1989	4.0317	3.9826	4.3893	5.4148	6.7879	8.2363	9.7448	11.228	12.459	13.386	14.128	14.673	14.898	14.795	14.372	13.513	12.223	10.805	9.5904	8.7106	8.2396	8.2167	8.5342	9.0088	9.4453	9.5941	9.3017	8.7788	8.3463	7.9829	7.5579	7.232	7.1643	7.0465	6.4962	5.6134	4.6471	3.5798	2.444	1.5164	0.91395	0.4661	0.14028	0.078965	0.18073	0.21194	0.2141	0.36933	0.6124	0.77229	0.87084	1.0412	1.4077	2.0341	2.7625	3.2452	3.3395	3.141	2.5394	1.3393	-0.13701	-1.2265	-1.7836	-2.1729	-2.518	-2.7375	-3.0653	-3.7437	-4.5365	-5.1083	-5.5316	-5.8979	-6.0254	-5.9636	-6.1647	-6.787	-7.4897	-8.0742	-8.7109	-9.4592	-10.147	-10.606	-10.743	-10.573	-10.248	-9.815	-9.0982	-8.1222	-7.2944	-6.7692	-6.1603	-5.3095	-4.6747	-4.5427	-4.6942	-5.0471	-5.7578	-6.5292	-6.8255	-6.6436	-6.2816	-5.68	-4.8076	-4.1975	-4.3002	-4.7989	-5.2492	-5.7645	-6.5555	-7.4269	-8.0756	-8.3572	-8.2157	-7.6714	-6.7871	-5.4922	-3.8293	-2.3074	-1.4495	-1.1348	-1.1768	-1.5068	-2.7135	-4.1723	-5.6189	-6.6136	-7.2307	-7.5789	-7.4796	-6.7941	-5.6495	-4.2944	-2.9915	-1.9324	-1.0993	-0.47613	-0.29422	-0.60068	-0.89301	-0.73231	-0.32684	0.028003	0.48131	1.1145	1.6172	1.8785	2.1841	2.5983	2.8931	3.1508	3.6508	4.298	4.8539	5.5393	6.6522	7.9529	8.9401	9.4259	9.418	8.8277	7.5689	5.738	3.5916	1.5343	-0.017395	-0.94462	-1.3474	-1.1871	-0.41372	0.5644	1.1496	1.1951	0.87405	0.20715	-0.78158	-1.7375	-2.4353	-3.0528	-3.7087	-4.2073	-4.5374	-4.974	-5.4935	-5.7512	-5.7352	-5.7902	-6.015	-6.185	-6.1593	-5.9532	-5.5279	-4.8124	-3.777	-2.4249	-0.87321	0.60541	1.8603	2.9599	3.863	4.3606	4.4343	4.3227	4.166	3.9487	3.7653	3.7016	3.56	3.0951	2.3631	1.4761	0.33504	-1.0059	-2.1372	-2.786	-3.0824	-3.205	-3.1129	-2.7833	-2.3473	-1.9117	-1.4512	-0.92441	-0.34083	0.25122	0.70589	0.85238	0.6811	0.22862	-0.58901	-1.8031	-3.2388	-4.6892	-6.0743	-7.2724	-8.1287	-8.6543	-8.9669	-9.0632	-8.8312	-8.3157	-7.5655	-6.3911	-4.6218	-2.419	-0.11548	2.0592	3.9092	5.1376	5.4968	4.909	3.4061	1.0853	-1.8595	-5.1562	-8.4846	-11.423	-13.555	-14.672	-14.792	-14.068	-12.77	-11.317	-10.084	-9.2311	-8.7494	-8.5095	-8.2364	-7.6036	-6.441	-4.7921	-2.7809	-0.6318	1.2724	2.5634	3.0596	2.7417	1.6628	-0.050225	-2.1812	-4.5039	-6.7997	-8.8748	-10.57	-11.801	-12.532	-12.781	-12.7	-12.476	-12.193	-11.873	-11.526	-11.153	-10.681	-10.049	-9.2752	-8.4248	-7.6195	-7.0391	-6.8349	-7.0576	-7.7113	-8.7564	-9.9822	-11.057	-11.775	-12.091	-12.042	-11.711	-11.223	-10.626	-9.8449	-8.7541	-7.3266	-5.6181	-3.7464	-2.0136	-0.8238	-0.39287	-0.71879	-1.6892	-3.1362	-4.8596	-6.6319	-8.2667	-9.6313	-10.703	-11.546	-12.164	-12.543	-12.766	-13.037	-13.404	-13.679	-13.664	-13.252	-12.223	-10.406	-7.9734	-5.3655	-3.007	-1.3177	-0.65286	-1.0322	-2.0258	-3.0545	-3.7821	-3.9809	-3.53	-2.6505	-1.8787	-1.7173	-2.3981	-3.8529	-5.7371	-7.6435	-9.2889	-10.495	-11.11	-11.183	-10.982	-10.683	-10.151	-9.2647	-8.1635	-7.0098	-5.8753	-4.9812	-4.6982	-5.0444	-5.7616	-6.7176	-7.8261	-8.8343	-9.5757	-10.261	-11.123	-12.036	-12.734	-13.158	-13.387	-13.367	-13.006	-12.267	-11.109	-10.064	-9.0634	-7.6265	-6.0017	-4.6009	-3.8043	-3.7208	-4.3285	-5.5942	-7.222	-8.6064	-9.282	-9.3457	-9.103	-8.7197	-8.3768	-8.3752	-8.7904	-9.3936	-10.065	-10.802	-11.442	-11.813	-11.954	-11.971	-11.705	-10.937	-9.7781	-8.544	-7.4725	-6.7261	-6.4563	-6.7364	-7.4766	-8.489	-9.4536	-10.096	-10.405	-10.53	-10.506	-10.285	-10.006	-9.8423	-9.7232	-9.5021	-9.1879	-8.8885	-8.5968	-8.3758	-8.4237	-8.7745	-9.1955	-9.5433	-9.837	-10.006	-9.8816	-9.5291	-9.2161	-9.0814	-9.027	-8.9112	-8.6634	-8.2105	-7.5611	-6.8222	-6.1248	-5.6674	-5.7214	-6.4099	-7.5993	-9.085	-10.722	-12.27	-13.449	-14.161	-14.462	-14.408	-14.109	-13.809	-13.7	-13.768	-13.986	-14.434	-15.05	-15.576	-15.821	-15.702	-15.149	-14.109	-12.647	-10.975	-9.3708	-8.0905	-7.2895	-6.9475	-6.9044	-7.0254	-7.1972	-7.2918	-7.2881	-7.346	-7.6522	-8.2581	-9.1223	-10.106	-10.929	-11.259	-10.916	-9.8708	-8.1929	-6.0787	-3.917	-2.1453	-1.0578	-0.8245	-1.4897	-2.8767	-4.6197	-6.3377	-7.7169	-8.5948	-8.9176	-8.77	-8.2815	-7.5427	-6.6892	-5.8444	-5.0464	-4.307	-3.6674	-3.106	-2.519	-1.8196	-1.0032	-0.10712	0.76528	1.4119	1.6032	1.2021	0.1738	-1.4386	-3.4833	-5.7549	-8.077	-10.322	-12.315	-13.895	-15.032	-15.714	-15.9	-15.615	-14.961	-14.056	-12.978	-11.837	-10.746	-9.7438	-8.8508	-8.1687	-7.8384	-7.9191	-8.4652	-9.5611	-11.207	-13.269	-15.546	-17.81	-19.827	-21.408	-22.473	-22.911	-22.634	-21.717	-20.295	-18.386	-15.978	-13.265	-10.543	-7.993	-5.7946	-4.2223	-3.4792	-3.6205	-4.6282	-6.4783	-8.9878	-11.857	-14.895	-17.975	-20.907	-23.466	-25.558	-27.133	-28.106	-28.364	-27.779	-26.288	-23.978	-21.106	-17.943	-14.724	-11.806	-9.5933	-8.219	-7.5781	-7.6793	-8.7184	-10.689	-13.428	-16.822	-20.669	-24.456	-27.609	-29.81	-30.882	-30.688	-29.388	-27.475	-25.352	-23.083	-20.682	-18.241	-15.79	-13.315	-10.894	-8.6976	-6.9869	-6.0756	-6.1117	-6.9581	-8.4401	-10.55	-13.159	-15.874	-18.412	-20.728	-22.707	-24.045	-24.627	-24.561	-23.846	-22.477	-20.728	-18.929	-17.085	-15.123	-13.233	-11.592	-10.09	-8.6101	-7.3293	-6.5197	-6.2707	-6.5879	-7.454	-9.2965	-11.901	-14.759	-17.614	-20.147	-21.93	-22.683	-22.515	-21.621	-19.987	-17.698	-15.158	-12.73	-10.454	-8.2959	-6.382	-4.7064	-3.1372	-1.7655	-0.89449	-0.67115	-1.1265	-2.4064	-4.5731	-7.2455	-9.859	-12.087	-13.798	-14.84	-15.117	-14.689	-13.687	-12.244	-10.465	-8.3968	-6.1086	-3.8674	-2.0425	-0.73104	0.15763	0.58008	0.38967	-0.36874	-1.5796	-3.2694	-5.4262	-7.7486	-9.9206	-11.771	-13.092	-13.628	-13.414	-12.772	-11.926	-10.962	-10.108	-9.7011	-9.8869	-10.601	-11.712	-13.044	-14.36	-15.434	-16.094	-16.246	-15.999	-15.659	-15.491	-15.582	-15.981	-16.693	-17.522	-18.142	-18.307	-17.9	-16.838	-15.153	-13.119	-11.069	-9.2553	-7.9414	-7.4578	-7.9529	-9.248	-11.044	-13.094	-15.107	-16.746	-17.808	-18.293	-18.322	-18.098	-17.807	-17.561	-17.429	-17.475	-17.742	-18.159	-18.652	-19.253	-19.975	-20.743	-21.466	-22.09	-22.481	-22.486	-22.085	-21.376	-20.508	-19.684	-19.169	-19.115	-19.445	-19.966	-20.486	-20.827	-20.839	-20.511	-19.943	-19.213	-18.387	-17.504	-16.535	-15.435	-14.252	-13.112	-12.14	-11.479	-11.284	-11.623	-12.395	-13.401	-14.455	-15.366	-15.944	-16.13	-15.972	-15.558	-15.013	-14.468	-13.989	-13.587	-13.286	-13.065	-12.828	-12.464	-11.946	-11.314	-10.625	-9.9985	-9.6471	-9.7118	-10.2	-11.054	-12.155	-13.291	-14.28	-15.098	-15.75	-16.195	-16.389	-16.371	-16.22	-15.986	-15.747	-15.587	-15.529	-15.561	-15.657	-15.698	-15.567	-15.356	-15.28	-15.415	-15.746	-16.309	-17.115	-18.012	-18.811	-19.481	-20.028	-20.387	-20.533	-20.505	-20.233	-19.589	-18.603	-17.398	-16.049	-14.616	-13.246	-12.101	-11.246	-10.658	-10.268	-9.9946	-9.8478	-9.9293	-10.267	-10.805	-11.588	-12.692	-13.901	-14.781	-15.061	-14.71	-13.761	-12.324	-10.775	-9.5498	-8.8254	-8.6226	-8.9673	-9.7396	-10.636	-11.489	-12.387	-13.365	-14.294	-15.092	-15.819	-16.521	-17.181	-17.775	-18.27	-18.656	-18.984	-19.262	-19.407	-19.442	-19.561	-19.785	-19.79	-19.285	-18.263	-16.794	-14.94	-13.021	-11.562	-10.81	-10.713	-11.197	-12.076	-12.871	-13.171	-13.438	-12.883	-12.043	-11.248	-10.564	-10.042	-9.8678	-10.053	-10.448	-11.036	-11.948	-13.136	-14.414	-15.715	-16.973	-17.837	-17.942	-17.326	-16.315	-15.226	-14.34	-13.908	-14.052	-14.71	-15.656	-16.513	-16.914	-16.741	-16.036	-14.781	-12.981	-10.91	-9.0234	-7.6181	-6.881	-7.0443	-8.152	-9.9031	-11.913	-13.92	-15.647	-16.794	-17.349	-17.572	-17.604	-17.398	-17.019	-16.661	-16.391	-16.181	-16.074	-16.176	-16.574	-17.287	-18.225	-19.151	-19.804	-19.996	-19.533	-18.241	-16.181	-13.716	-11.24	-9.0702	-7.5117	-6.7277	-6.5877	-6.8523	-7.4008	-8.1664	-9.0819	-10.199	-11.684	-13.573	-15.66	-17.696	-19.566	-21.159	-22.355	-23.09	-23.339	-23.076	-22.292	-21.013	-19.319	-17.386	-15.49	-13.889	-12.683	-11.849	-11.317	-10.941	-10.528	-9.9782	-9.3569	-8.7407	-8.2119	-7.8824	-7.8282	-7.9966	-8.2757	-8.5985	-8.9226	-9.2008	-9.4484	-9.7715	-10.259	-10.889	-11.606	-12.314	-12.864	-13.178	-13.257	-13.126	-12.844	-12.533	-12.31	-12.205	-12.221	-12.365	-12.64	-12.973	-13.274	-13.512	-13.64	-13.604	-13.416	-13.125	-12.788	-12.462	-12.195	-11.963	-11.722	-11.477	-11.252	-11.069	-10.964	-11.057	-11.446	-12.092	-12.909	-13.816	-14.681	-15.328	-15.682	-15.753	-15.531	-15.052	-14.445	-13.89	-13.483	-13.269	-13.32	-13.614	-13.989	-14.242	-14.185	-13.681	-12.776	-11.714	-10.766	-10.197	-10.326	-11.332	-13.059	-15.136	-17.264	-19.216	-20.717	-21.606	-21.961	-21.911	-21.476	-20.716	-19.769	-18.704	-17.56	-16.509	-15.755	-15.368	-15.283	-15.414	-15.676	-15.887	-15.844	-15.385	-14.439	-13.112	-11.658	-10.279	-9.1087	-8.3955	-8.4105	-9.1199	-10.237	-11.563	-13.007	-14.366	-15.384	-16.014	-16.298	-16.153	-15.516	-14.543	-13.405	-12.133	-10.877	-9.9293	-9.3996	-9.1137	-8.8925	-8.7026	-8.5375	-8.3916	-8.3321	-8.4574	-8.8744	-9.6641	-10.726	-11.766	-12.591	-13.289	-13.97	-14.564	-15.083	-15.693	-16.38	-16.85	-16.896	-16.482	-15.519	-14.001	-12.292	-10.912	-10.118	-10.009	-10.776	-12.425	-14.114	-15.641	-16.539	-16.836	-16.75	-16.382	-15.906	-15.613	-15.598	-15.703	-15.855	-16.076	-16.236	-16.175	-15.96	-15.754	-15.49	-15.065	-14.613	-14.331	-14.251	-14.291	-14.378	-14.469	-14.524	-14.516	-14.369	-14.002	-13.519	-13.084	-12.687	-12.206	-11.676	-11.177	-10.597	-9.7874	-8.8052	-7.8006	-6.8186	-5.9905	-5.5533	-5.5757	-5.9056	-6.4452	-7.2248	-8.1595	-9.0325	-9.7915	-10.527	-11.245	-11.887	-12.445	-12.975	-13.531	-14.164	-14.853	-15.463	-15.844	-15.904	-15.553	-14.706	-13.469	-12.15	-11.018	-10.269	-10.082	-10.561	-11.606	-13.01	-14.645	-16.367	-17.935	-19.183	-20.112	-20.723	-20.946	-20.81	-20.512	-20.264	-20.223	-20.5	-21.111	-21.924	-22.698	-23.155	-23.038	-22.253	-20.94	-19.399	-17.915	-16.725	-16.022	-15.797	-15.879	-16.093	-16.329	-16.503	-16.568	-16.553	-16.502	-16.411	-16.27	-16.132	-16.06	-16.057	-16.13	-16.303	-16.541	-16.768	-16.915	-16.931	-16.774	-16.479	-16.166	-15.965	-15.997	-16.346	-16.996	-17.789	-18.498	-18.988	-19.229	-19.259	-19.223	-19.317	-19.64	-20.119	-20.583	-20.821	-20.659	-20.08	-19.202	-18.179	-17.152	-16.279	-15.665	-15.259	-14.994	-14.913	-15.072	-15.46	-16.093	-17.035	-18.261	-19.625	-21.006	-22.282	-23.259	-23.76	-23.76	-23.32	-22.503	-21.493	-20.607	-20.152	-20.304	-21.085	-22.338	-23.769	-25.128	-26.242	-26.973	-27.305	-27.437	-27.637	-27.952	-28.276	-28.579	-28.836	-28.908	-28.731	-28.431	-28.153	-27.908	-27.706	-27.579	-27.452	-27.169	-26.725	-26.232	-25.726	-25.213	-24.78	-24.53	-24.474	-24.573	-24.796	-25.109	-25.577	-26.304	-27.211	-28.072	-28.787	-29.407	-29.885	-30.076	-30.068	-30.081	-30.119	-30.02	-29.712	-29.138	-28.122	-26.592	-24.778	-22.976	-21.36	-20.194	-19.831	-20.358	-21.498	-22.927	-24.438	-25.833	-26.925	-27.631	-27.945	-27.934	-27.748	-27.428	-26.858	-26.033	-25.199	-24.552	-24.011	-23.527	-23.275	-23.305	-23.488	-23.839	-24.531	-25.53	-26.612	-27.691	-28.678	-29.235	-29.564	-28.986	-28.039	-26.81	-25.44	-24.189	-23.098	-21.951	-20.614	-19.13	-17.452	-15.59	-13.838	-12.577	-11.895	-11.684	-11.933	-12.617	-13.483	-14.208	-14.573	-14.507	-14.092	-13.489	-12.804	-12.079	-11.432	-10.968	-10.625	-10.317	-10.218	-10.619	-11.553	-12.843	-14.319	-15.752	-16.775	-17.228	-17.266	-17.09	-16.807	-16.613	-16.755	-17.276	-17.992	-18.821	-19.819	-20.884	-21.767	-22.231	-22.126	-21.41	-20.177	-18.621	-16.946	-15.409	-14.264	-13.588	-13.277	-13.244	-13.482	-13.92	-14.412	-14.955	-15.638	-16.45	-17.358	-18.409	-19.57	-20.653	-21.503	-22.123	-22.531	-22.687	-22.635	-22.542	-22.497	-22.461	-22.414	-22.389	-22.452	-22.719	-23.298	-24.198	-25.331	-26.562	-27.679	-28.409	-28.568	-28.145	-27.222	-25.858	-24.168	-22.318	-20.421	-18.572	-16.929	-15.673	-14.906	-14.702	-15.127	-16.146	-17.606	-19.315	-21.081	-22.687	-23.888	-24.497	-24.377	-23.446	-21.802	-19.719	-17.564	-15.739	-14.648	-14.498	-15.195	-16.433	-17.823	-18.992	-19.667	-19.794	-19.589	-19.339	-19.254	-19.424	-19.757	-20.046	-20.101	-19.859	-19.361	-18.764	-18.303	-18.147	-18.279	-18.585	-18.98	-19.414	-19.808	-20.138	-20.465	-20.776	-20.938	-20.847	-20.463	-19.749	-18.766	-17.714	-16.774	-15.983	-15.28	-14.632	-14.009	-13.376	-12.75	-12.163	-11.616	-11.13	-10.723	-10.329	-9.8701	-9.4722	-9.3138	-9.3942	-9.6311	-10.056	-10.744	-11.619	-12.599	-13.732	-15.05	-16.409	-17.662	-18.744	-19.516	-19.822	-19.701	-19.285	-18.604	-17.612	-16.353	-14.94	-13.469	-12.053	-10.8	-9.8025	-9.1735	-9.01	-9.2182	-9.5277	-9.8314	-10.175	-10.458	-10.485	-10.311	-10.162	-10.098	-10.046	-10.056	-10.181	-10.308	-10.335	-10.389	-10.572	-10.794	-11.001	-11.28	-11.583	-11.689	-11.492	-11.13	-10.765	-10.464	-10.238	-10.049	-9.8716	-9.7684	-9.7762	-9.8278	-9.966	-10.427	-11.268	-12.194	-12.934	-13.473	-13.781	-13.733	-13.741	-13.958	-14.213	-14.491	-14.692	-14.947	-15.386	-15.85	-16.087	-16.079	-15.953	-15.74	-15.429	-15.083	-14.762	-14.505	-14.339	-14.202	-14.024	-13.9	-13.979	-14.18	-14.302	-14.334	-14.383	-14.424	-14.425	-14.532	-14.853	-15.277	-15.674	-16.037	-16.275	-16.207	-15.888	-15.602	-15.507	-15.583	-15.87	-16.462	-17.297	-18.157	-18.854	-19.282	-19.378	-19.115	-18.502	-17.565	-16.415	-15.275	-14.31	-13.559	-13.088	-13.017	-13.341	-13.925	-14.688	-15.588	-16.486	-17.259	-17.933	-18.541	-19.014	-19.314	-19.548	-19.757	-19.821	-19.639	-19.231	-18.608	-17.752	-16.751	-15.787	-15.045	-14.664	-14.692	-15.008	-15.394	-15.643	-15.595	-15.124	-14.257	-13.191	-12.146	-11.255	-10.581	-10.159	-9.9335	-9.8079	-9.7784	-9.8753	-10.061	-10.29	-10.58	-10.907	-11.209	-11.479	-11.788	-12.209	-12.776	-13.494	-14.328	-15.173	-15.934	-16.563	-17.036	-17.356	-17.595	-17.835	-18.057	-18.188	-18.212	-18.113	-17.861	-17.483	-17.099	-16.827	-16.709	-16.711	-16.733	-16.618	-16.242	-15.575	-14.646	-13.544	-12.469	-11.614	-11.046	-10.761	-10.778	-11.088	-11.586	-12.187	-12.875	-13.556	-14.075	-14.322	-14.243	-13.765	-12.898	-11.845	-10.887	-10.247	-10.096	-10.534	-11.488	-12.69	-13.787	-14.411	-14.304	-13.437	-12.003	-10.271	-8.5078	-7.0748	-6.2386	-5.9663	-6.0799	-6.4996	-7.1986	-8.0473	-8.9344	-9.8838	-10.899	-11.867	-12.73	-13.533	-14.243	-14.743	-15.023	-15.136	-15.037	-14.659	-14.087	-13.512	-13.072	-12.809	-12.634	-12.373	-11.891	-11.158	-10.157	-8.8966	-7.6099	-6.6488	-6.0948	-5.7509	-5.5248	-5.4541	-5.4564	-5.3842	-5.2561	-5.1215	-4.8323	-4.2318	-3.3762	-2.3887	-1.3275	-0.41878	-0.052522	-0.35684	-1.068	-1.8789	-2.6091	-3.1376	-3.4021	-3.4691	-3.4959	-3.6643	-4.1284	-4.8475	-5.5425	-6.0009	-6.2574	-6.2957	-5.8943	-4.9935	-3.8945	-2.9098	-2.2434	-2.2169	-3.1819	-5.117	-7.6847	-11.022	-14.167	-16.925	-19.18	-20.801	-21.562	-21.448	-20.656	-19.258	-17.314	-15.166	-13.248	-11.695	-10.486	-9.7455	-9.6089	-9.9852	-10.676	-11.52	-12.404	-13.227	-13.919	-14.388	-14.538	-14.458	-14.282	-13.923	-13.179	-12.033	-10.609	-8.9022	-6.875	-4.663	-2.4202	-0.17624	1.9354	3.5701	4.4984	4.7265	4.2461	3.0752	1.5239	0.10992	-0.86567	-1.4187	-1.6574	-1.7224	-1.7975	-2.0387	-2.4637	-2.9831	-3.458	-3.7347	-3.7975	-3.7998	-3.8553	-3.9337	-4.018	-4.1409	-4.2199	-4.0886	-3.6879	-3.0335	-2.1184	-0.9704	0.22693	1.2856	2.1779	2.836	3.0694	2.7743	2.0577	1.0815	-0.049477	-1.1699	-2.0464	-2.5362	-2.6689	-2.586	-2.5145	-2.7024	-3.2842	-4.2603	-5.5695	-7.0654	-8.5322	-9.8258	-10.977	-12.07	-13.138	-14.228	-15.389	-16.579	-17.676	-18.592	-19.241	-19.456	-19.087	-18.144	-16.719	-14.918	-12.926	-10.997	-9.3083	-7.9262	-6.8687	-6.1081	-5.5896	-5.2853	-5.1751	-5.1944	-5.2268	-5.1781	-4.9769	-4.5336	-3.8493	-3.0614	-2.3499	-1.8491	-1.6826	-1.9683	-2.7224	-3.8606	-5.2549	-6.7337	-8.0811	-9.1252	-9.7762	-9.993	-9.8169	-9.4066	-8.9514	-8.5493	-8.2205	-8.001	-7.8829	-7.7593	-7.5363	-7.2068	-6.7878	-6.3181	-5.9471	-5.8973	-6.3015	-7.2015	-8.6072	-10.413	-12.344	-14.072	-15.368	-16.109	-16.297	-16.08	-15.712	-15.444	-15.494	-15.964	-16.708	-17.444	-17.99	-18.273	-18.205	-17.804	-17.337	-17.124	-17.276	-17.76	-18.517	-19.377	-20.034	-20.268	-20.047	-19.347	-18.162	-16.685	-15.228	-14.005	-13.148	-12.836	-13.225	-14.308	-15.917	-17.768	-19.504	-20.832	-21.605	-21.711	-21.074	-19.888	-18.56	-17.337	-16.272	-15.512	-15.269	-15.528	-16.113	-16.936	-17.906	-18.78	-19.321	-19.502	-19.319	-18.681	-17.704	-16.758	-16.117	-15.818	-15.868	-16.301	-17.022	-17.8	-18.417	-18.749	-18.83	-18.828	-18.863	-18.854	-18.743	-18.639	-18.575	-18.369	-17.993	-17.724	-17.765	-18.072	-18.647	-19.542	-20.591	-21.517	-22.277	-23.151	-23.683	-24.1	-24.385	-24.678	-24.936	-24.893	-24.45	-23.711	-22.672	-21.293	-19.783	-18.378	-16.999	-15.468	-13.874	-12.453	-11.335	-10.569	-10.22	-10.298	-10.739	-11.469	-12.392	-13.492	-14.969	-17.057	-19.663	-22.4	-24.955	-27.119	-28.623	-29.343	-29.49	-29.348	-29.021	-28.583	-28.179	-27.8	-27.311	-26.75	-26.327	-26.039	-25.64	-24.981	-24.092	-23.054	-22.025	-21.352	-21.444	-22.548	-24.646	-27.4	-30.255	-32.719	-34.547	-35.653	-36.049	-35.945	-35.669	-35.389	-35.067	-34.646	-34.074	-33.195	-31.917	-30.363	-28.71	-27.059	-25.561	-24.469	-23.923	-23.83	-24.093	-24.719	-25.671	-26.835	-28.108	-29.375	-30.456	-31.132	-31.204	-30.532	-29.127	-27.224	-25.155	-23.216	-21.663	-20.699	-20.355	-20.485	-20.907	-21.461	-21.953	-22.201	-22.172	-21.91	-21.436	-20.796	-20.071	-19.308	-18.461	-17.48	-16.408	-15.305	-14.247	-13.379	-12.827	-12.634	-12.756	-13.081	-13.384	-13.401	-12.967	-12.06	-10.777	-9.3387	-8.1065	-7.4092	-7.3903	-8.0281	-9.1543	-10.459	-11.567	-12.204	-12.266	-11.805	-11.048	-10.302	-9.8007	-9.665	-9.9412	-10.567	-11.312	-11.922	-12.266	-12.278	-11.901	-11.169	-10.241	-9.2252	-8.1711	-7.1692	-6.3229	-5.6498	-5.1374	-4.8272	-4.7466	-4.8066	-4.9039	-5.0157	-5.1478	-5.2898	-5.4674	-5.7115	-6.0335	-6.4701	-7.0424	-7.6343	-8.0869	-8.3925	-8.6166	-8.7162	-8.6328	-8.4869	-8.4413	-8.4794	-8.5291	-8.5981	-8.6498	-8.506	-8.0711	-7.402	-6.5257	-5.471	-4.4176	-3.6513	-3.3443	-3.5522	-4.3417	-5.6873	-7.3649	-9.0037	-10.202	-10.621	-10.152	-8.9759	-7.3533	-5.5502	-3.9982	-3.141	-3.0599	-3.4764	-4.17	-5.0484	-5.9207	-6.6121	-7.2034	-7.8691	-8.5775	-9.2634	-10.006	-10.799	-11.464	-11.958	-12.442	-12.96	-13.321	-13.363	-13.039	-12.27	-10.956	-9.0749	-6.7455	-4.2064	-1.7846	0.31702	2.1441	3.7112	4.8524	5.5222	5.9475	6.2626	6.3262	6.0778	5.6693	5.1752	4.5676	3.9979	3.2447	2.5433	1.8745	1.4063	1.1671	1.0703	1.1898	1.6442	2.2411	2.6412	2.7575	2.6115	2.0796	1.0629	-0.25589	-1.5644	-2.6425	-3.4083	-3.9379	-4.4279	-5.0284	-5.7858	-6.7435	-7.8676	-8.8289	-9.2191	-8.9553	-8.2429	-7.2347	-6.0504	-4.9245	-3.9763	-3.0678	-2.1216	-1.2949	-0.73734	-0.50565	-0.7628	-1.6829	-3.1113	-4.624	-5.9118	-6.8717	-7.4191	-7.4884	-7.1722	-6.6411	-6.0507	-5.5462	-5.2158	-5.0592	-5.1247	-5.5228	-6.244	-7.1236	-8.0621	-9.087	-10.147	-11.069	-11.757	-12.177	-12.219	-11.813	-11.113	-10.342	-9.6354	-9.1261	-8.9766	-9.1254	-9.2561	-9.0719	-8.4323	-7.2642	-5.5683	-3.5409	-1.5267	0.14566	1.1755	1.3528	0.71236	-0.52135	-2.0641	-3.5537	-4.5375	-4.7131	-4.1066	-2.9513	-1.5678	-0.37078	0.19606	-0.068768	-1.0582	-2.4963	-4.0128	-5.1961	-5.7487	-5.6306	-4.9591	-3.8879	-2.6454	-1.4871	-0.57829	-0.019131	0.057177	-0.45708	-1.4807	-2.7977	-4.1185	-5.0337	-5.1445	-4.3184	-2.7557	-0.81783	1.0406	2.2921	2.5666	1.8546	0.39444	-1.5538	-3.7163	-5.7937	-7.569	-8.954	-9.9213	-10.499	-10.744	-10.663	-10.242	-9.5415	-8.6072	-7.3421	-5.6402	-3.5922	-1.4072	0.78136	2.8334	4.5251	5.7275	6.4834	6.8204	6.6873	6.1374	5.3368	4.3624	3.2328	2.1202	1.2789	0.79432	0.57339	0.55423	0.76581	1.2373	1.9506	2.8365	3.7908	4.7559	5.6558	6.2783	6.4065	6.0977	5.6107	5.0931	4.5912	4.2567	4.2489	4.4974	4.8395	5.2376	5.6002	5.6843	5.3813	4.8732	4.3319	3.7941	3.4663	3.7297	4.7218	6.1705	7.6547	8.8394	9.46	9.3109	8.2991	6.5489	4.4626	2.5775	1.2118	0.37547	0.055741	0.30863	0.97075	1.6748	2.2283	2.7025	3.1304	3.5213	4.0871	5.0016	6.0843	7.0435	7.8321	8.4318	8.564	8.0892	7.3277	6.6533	6.0211	5.2101	4.2095	3.1886	2.2663	1.5107	1.0368	1.0542	1.7537	3.0854	4.6833	6.1984	7.5666	8.7872	9.6891	10.153	10.299	10.199	9.8121	9.337	9.1274	9.245	9.5286	10.082	11.07	12.165	12.832	13.037	13.104	13.155	13.238	13.002	12.466	11.928	11.51	11.07	10.592	10.244	10.075	9.9843	9.9969	10.221	10.624	11.113	11.723	12.468	13.148	13.601	13.945	14.387	14.846	15.028	14.811	14.331	13.706	12.87	11.794	10.743	10.046	9.6939	9.453	9.3188	9.5518	10.292	11.423	12.836	14.465	16.069	17.29	17.942	17.991	17.43	16.353	15.09	13.943	12.94	12.024	11.35	11.175	11.543	12.254	13.135	14.203	15.466	16.711	17.655	18.311	18.94	19.583	19.995	20.079	20.022	19.933	19.751	19.501	19.314	19.148	18.829	18.321	17.639	16.676	15.431	14.208	13.329	12.801	12.487	12.404	12.619	13.031	13.379	13.438	13.178	12.705	12.015	10.959	9.5674	8.1481	6.899	5.6296	4.1413	2.5436	0.97217	-0.58462	-1.9883	-2.8946	-3.1587	-2.9029	-2.1681	-0.97208	0.36658	1.4944	2.4425	3.3931	4.2258	4.7176	4.9381	5.0948	5.2408	5.3259	5.359	5.3761	5.4141	5.4482	5.2963	4.7862	4.0395	3.3057	2.5555	1.8078	0.69124	-0.307	-0.9002	-1.0263	-0.63271	0.38921	1.89	3.5295	5.1147	6.4842	7.3	7.3913	7.0272	6.4622	5.6075	4.4319	3.1722	1.9317	0.60402	-0.73818	-1.8486	-2.6758	-3.2754	-3.5606	-3.4961	-3.2361	-2.8052	-2.0073	-0.83635	0.45307	1.7163	2.919	3.8823	4.4135	4.52	4.2269	3.4678	2.4014	1.3669	0.48984	-0.1898	-0.33114	0.39982	1.7809	3.3392	4.8388	6.0542	6.5756	6.2343	5.3505	4.2984	3.2924	2.6528	2.6306	3.0449	3.5286	4.0116	4.5426	4.9725	5.2208	5.426	5.6341	5.6976	5.5254	5.0819	4.2565	3.0941	1.9087	0.85756	-0.16153	-1.0341	-1.3886	-1.1725	-0.65707	0.13542	1.3308	2.7275	3.9848	5.058	5.9492	6.3997	6.2948	5.8669	5.2418	4.3248	3.2841	2.5333	2.1701	1.9868	1.9143	1.9586	2.0184	2.0334	2.0795	2.1557	2.2422	2.5287	3.1378	3.8664	4.6053	5.6273	7.0561	8.5355	9.7274	10.533	10.675	9.7572	7.8322	5.3252	2.4863	-0.49247	-3.1338	-5.083	-6.4849	-7.4955	-7.8206	-7.2031	-5.8098	-3.901	-1.6368	0.67167	2.5909	3.8836	4.5175	4.5521	4.2575	3.9704	3.5391	2.9627	2.1161	0.96273	-0.2836	-1.4565	-2.61	-3.7397	-4.5685	-4.9234	-5.0148	-5.0612	-4.9913	-4.7702	-4.5727	-4.433	-4.1574	-3.7154	-3.2865	-2.8779	-2.3511	-1.8607	-1.7386	-1.982	-2.3069	-2.5923	-2.8964	-3.1484	-3.0984	-2.5793	-1.626	-0.39937	0.9959	2.5786	4.3273	6.0228	7.4236	8.5417	9.5053	10.264	10.714	10.932	10.991	10.75	10.11	9.1792	7.9927	6.442	4.6278	2.8931	1.3665	-0.15182	-1.7243	-3.1263	-4.2512	-5.2217	-6.0073	-6.2527	-5.5669	-3.7772	-0.97104	2.6143	6.6647	10.798	14.528	17.41	19.306	20.373	20.752	20.514	19.804	18.759	17.412	15.87	14.473	13.513	13.032	13.086	13.861	15.257	16.78	18.067	19.186	20.278	21.27	22.066	22.705	23.18	23.281	22.777	21.555	19.762	17.722	15.722	13.933	12.487	11.549	11.269	11.699	12.948	15.082	17.93	21.232	24.777	28.262	31.174	33.204	34.529	35.403	35.798	35.661	35.191	34.517	33.457	31.71	29.215	26.123	22.633	18.999	15.544	12.563	10.313	8.8888	8.2201	8.1497	8.5268	9.2553	10.274	11.604	13.234	15.014	16.844	18.772	20.747	22.357	23.158	23.081	22.208	20.436	17.759	14.632	11.683	9.2391	7.4173	6.3089	5.9164	6.0314	6.3813	6.7468	6.9383	6.89	6.7519	6.7565	7.0348	7.6127	8.4617	9.4996	10.66	11.85	12.876	13.58	14.027	14.294	14.135	13.23	11.669	9.8336	7.9375	6.0826	4.6186	3.9526	4.1185	4.893	6.1353	7.738	9.5214	11.362	13.218	14.933	16.257	17.065	17.402	17.309	16.776	15.894	14.848	13.829	12.97	12.246	11.572	11.122	11.237	11.991	13.144	14.56	16.247	17.902	18.957	19.158	18.672	17.662	16.243	14.738	13.486	12.52	11.722	11.055	10.366	9.3396	7.8716	6.2316	4.7245	3.4384	2.3819	1.6294	1.2549	1.2953	1.7149	2.3976	3.3375	4.6809	6.3347	7.8025	8.7007	9.0883	9.0673	8.5183	7.4552	6.1784	4.8525	3.3728	1.8011	0.41422	-0.67466	-1.4093	-1.4761	-0.62182	0.9332	2.8177	4.9462	7.2827	9.5164	11.289	12.57	13.637	14.343	14.937	15.573	16.136	16.604	17.06	17.265	16.804	15.595	13.754	11.226	8.0855	4.9658	2.7088	1.746	2.135	3.8523	6.711	10.219	13.7	16.494	18.182	18.734	18.356	17.191	15.405	13.415	11.663	10.216	8.9363	7.8322	6.9314	6.1169	5.4115	5.1118	5.401	6.2177	7.6431	9.8399	12.545	15.15	17.336	19.14	20.513	21.241	21.353	21.158	20.895	20.606	20.276	19.892	19.51	19.234	19.059	18.864	18.635	18.496	18.448	18.352	18.168	17.914	17.475	16.777	15.929	14.969	13.75	12.319	11.062	10.194	9.5687	9.1689	9.2493	9.8705	10.694	11.377	11.87	12.236	12.539	12.92	13.587	14.732	16.475	18.74	21.208	23.517	25.459	26.907	27.727	27.823	27.106	25.386	22.551	18.801	14.466	9.8301	5.3279	1.6526	-0.77916	-2.1898	-2.9552	-3.1304	-2.644	-1.5925	-0.06424	2.0404	4.7339	7.7191	10.511	12.636	13.761	13.816	13.007	11.637	9.9899	8.36	7.0115	6.131	5.8405	6.2005	7.1351	8.5436	10.416	12.618	14.692	16.202	17.164	17.796	18.084	17.999	17.845	17.97	18.366	18.792	19.107	19.219	18.964	18.234	17.03	15.386	13.4	11.364	9.6457	8.5109	8.1028	8.4725	9.548	11.115	12.827	14.235	14.997	15.127	14.825	14.106	12.933	11.565	10.384	9.4176	8.4781	7.6365	7.1406	7.0298	7.1804	7.5387	8.0468	8.5091	8.7918	8.9743	9.1687	9.4706	10.098	11.311	13.116	15.256	17.434	19.442	21.198	22.681	23.834	24.567	24.938	25.093	24.911	24.082	22.597	20.811	18.945	16.953	14.946	13.226	11.907	10.946	10.456	10.619	11.372	12.554	14.07	15.657	16.815	17.2	16.845	15.91	14.496	12.753	10.938	9.2829	7.8606	6.5703	5.2056	3.7074	2.2705	1.0396	-0.063811	-0.96747	-1.2563	-0.64165	0.73245	2.6546	5.0539	7.6701	10.025	11.848	13.136	13.851	14.011	13.982	14.146	14.464	14.718	14.887	14.959	14.67	13.749	12.248	10.467	8.6271	7.4126	6.9397	7.198	8.2812	10.054	12.054	13.965	15.71	17.074	17.771	17.815	17.325	16.113	13.989	11.221	8.2976	5.4473	2.7382	0.38541	-1.3607	-2.4323	-2.8969	-2.833	-2.2259	-0.91387	1.2277	4.0183	7.1159	10.376	13.704	16.763	19.168	20.847	21.88	22.283	22.222	22.085	22.082	22.127	22.205	22.402	22.478	22.003	20.976	19.836	18.903	18.261	18.085	18.662	20.055	22.031	24.213	26.223	27.768	28.695	28.876	28.242	26.972	25.464	23.964	22.487	21.034	19.587	17.994	16.193	14.384	12.757	11.323	10.216	9.7963	10.192	11.133	12.447	14.279	16.645	19.202	21.603	23.722	25.481	26.733	27.389	27.486	27.155	26.579	25.865	24.964	23.785	22.322	20.61	18.697	16.759	15.097	13.964	13.598	14.255	15.9	18.028	20.032	21.566	22.302	21.776	19.821	16.886	13.625	10.457	7.6757	5.6207	4.5122	4.2997	4.7916	5.8001	7.1277	8.6058	10.137	11.613	12.869	13.8	14.377	14.61	14.582	14.43	14.247	14.143	14.302	14.762	15.213	15.318	15.122	14.865	14.592	14.314	14.31	14.85	15.8	16.798	17.614	18.118	18.185	17.791	17.043	16.067	15.002	14.066	13.476	13.287	13.408	13.702	14.01	14.187	14.101	13.654	12.915	12.215	11.915	11.992	12.172	12.405	12.706	12.81	12.317	11.141	9.5292	7.6916	5.8251	4.3195	3.5804	3.7378	4.6992	6.226	7.8532	9.004	9.3331	8.8308	7.6334	5.9446	4.1068	2.5874	1.8181	2.0281	3.1382	4.8832	6.9751	9.1476	10.928	11.787	11.677	11.041	10.237	9.3419	8.4494	7.7213	7.0657	6.2157	5.1128	3.8926	2.6559	1.5498	0.85213	0.63996	0.61679	0.50852	0.25543	-0.16819	-0.79483	-1.4954	-1.9062	-1.6113	-0.37736	1.7042	4.2225	6.7155	8.9045	10.564	11.426	11.533	11.374	11.398	11.636	12.03	12.678	13.554	14.444	15.295	16.201	17.075	17.704	18.058	18.174	17.82	16.833	15.209	13.625	12.1	11.061	10.641	10.717	11.295	12.369	13.564	14.434	14.984	15.441	15.831	16.056	16.166	16.264	16.303	16.129	15.622	14.804	13.932	13.331	13.066	13.034	13.277	13.831	14.44	14.834	15.038	15.185	15.267	15.325	15.542	15.918	16.23	16.451	16.822	17.333	17.744	18.072	18.568	19.213	19.679	19.759	19.467	18.852	17.954	16.87	15.774	14.89	14.344	14.052	13.723	13.18	12.48	11.726	11.029	10.632	10.826	11.662	13.052	14.918	16.965	18.639	19.551	19.699	19.082	17.587	15.4	13.138	11.329	10.066	9.2928	9.0436	9.2964	9.9089	10.736	11.723	12.867	14.151	15.45	16.499	17.08	17.188	16.957	16.55	16.142	15.874	15.69	15.473	15.201	14.84	14.225	13.345	12.551	12.161	12.098	12.195	12.532	13.196	14.01	14.804	15.661	16.723	17.957	19.223	20.34	21.125	21.457	21.371	20.949	20.276	19.453	18.578	17.707	16.873	16.123	15.465	14.958	14.807	15.123	15.689	16.198	16.609	16.97	17.086	16.745	16.083	15.412	14.852	14.388	14.114	14.077	14.176	14.229	14.115	13.767	13.19	12.578	12.187	12.157	12.492	13.139	14.011	14.989	15.956	16.766	17.333	17.794	18.337	18.882	19.226	19.4	19.575	19.673	19.464	18.967	18.406	17.837	17.224	16.704	16.466	16.554	16.976	17.743	18.717	19.62	20.264	20.611	20.609	20.194	19.411	18.417	17.401	16.489	15.656	14.802	13.96	13.285	12.763	12.228	11.744	11.588	11.826	12.249	12.773	13.516	14.487	15.574	16.782	18.171	19.626	21.004	22.292	23.429	24.211	24.522	24.467	24.142	23.472	22.402	21.035	19.541	18.078	16.722	15.475	14.423	13.796	13.654	13.773	14.005	14.466	15.187	15.931	16.52	17.042	17.557	17.988	18.38	18.917	19.584	20.258	20.975	21.757	22.314	21.806	20.583	18.975	17.124	15.064	13.063	11.43	10.12	8.9695	8.1771	8.0421	8.5536	9.542	10.969	12.84	15.009	17.168	18.958	20.09	20.427	19.95	18.608	16.48	14.039	11.923	10.507	9.9113	10.232	11.349	12.8	14.147	15.26	16.062	16.489	16.773	17.327	18.217	19.154	20.009	20.876	21.674	22.148	22.257	22.157	21.92	21.425	20.502	19.07	17.228	15.271	13.531	12.286	11.843	12.449	13.995	16.054	18.178	19.993	21.209	21.771	21.942	21.97	21.844	21.567	21.266	20.875	20.077	18.811	17.459	16.36	15.533	14.949	14.692	14.773	15.065	15.422	15.774	16.115	16.49	16.894	17.203	17.295	17.194	17.01	16.817	16.688	16.67	16.713	16.739	16.791	16.892	16.925	16.883	17.011	17.467	18.054	18.517	18.867	19.2	19.42	19.444	19.421	19.56	19.91	20.385	20.831	21.04	20.836	20.158	19.02	17.479	15.71	13.968	12.446	11.267	10.477	10.027	9.8788	10.124	10.816	11.736	12.59	13.316	13.947	14.331	14.337	14.159	14.103	14.199	14.244	14.069	13.562	12.641	11.374	10.01	8.8382	8.0901	7.9301	8.4031	9.3623	10.594	11.985	13.531	15.252	17.104	18.877	20.259	21.04	21.113	20.317	18.604	16.338	14.105	12.212	10.646	9.4067	8.5267	7.8502	7.1568	6.4527	5.8947	5.5903	5.6143	6.014	6.7141	7.5506	8.4634	9.5401	10.838	12.305	13.842	15.339	16.668	17.678	18.238	18.303	18.062	17.853	17.807	17.823	17.898	18.163	18.548	18.756	18.64	18.311	17.852	17.275	16.735	16.442	16.406	16.54	16.834	17.246	17.612	17.889	18.249	18.777	19.301	19.539	19.267	18.403	17.01	15.282	13.482	11.969	11.127	11.049	11.45	12.038	12.771	13.591	14.258	14.631	14.801	14.821	14.646	14.363	14.16	14.056	13.975	13.98	14.132	14.292	14.3	13.91	13.397	12.785	12.319	12.012	11.717	11.465	11.346	11.178	10.756	10.274	10.087	10.34	11.043	12.304	14.2	16.569	19.02	21.085	22.411	22.879	22.567	21.545	19.942	18.136	16.572	15.382	14.476	13.81	13.321	12.758	11.986	11.155	10.422	9.8698	9.7404	10.356	11.691	13.374	15.11	16.764	18.011	18.375	17.689	16.159	14.114	11.923	9.976	8.6095	8.0133	8.1732	8.7916	9.4271	9.8496	10.151	10.519	11.136	12.198	13.78	15.684	17.583	19.276	20.615	21.373	21.537	21.361	20.937	20.028	18.501	16.531	14.31	11.884	9.4083	7.2173	5.5901	4.577	4.1092	4.0733	4.3765	4.9622	5.803	6.8061	7.896	9.081	10.323	11.488	12.451	13.179	13.672	14.026	14.462	15.057	15.573	15.712	15.362	14.48	12.966	10.974	9.1548	8.2366	8.545	10.058	12.595	15.828	19.258	22.422	25.062	27.063	28.376	28.974	28.779	27.695	25.742	23.135	20.199	17.298	14.763	12.77	11.342	10.509	10.256	10.386	10.752	11.476	12.699	14.243	15.777	17.218	18.648	20.061	21.458	23.012	24.898	27.061	29.26	31.129	32.227	32.179	30.878	28.514	25.45	22.148	19.105	16.721	15.214	14.575	14.581	14.941	15.541	16.371	17.323	18.271	19.316	20.647	22.194	23.708	25.089	26.398	27.582	28.464	28.983	29.133	28.842	28.092	26.975	25.588	24.008	22.397	20.989	19.916	19.158	18.651	18.374	18.342	18.56	18.974	19.506	20.173	21.038	21.941	22.519	22.565	22.104	21.12	19.534	17.486	15.345	13.384	11.703	10.432	9.6984	9.4586	9.6086	10.145	10.999	11.986	13.017	14.215	15.688	17.379	19.166	20.954	22.642	24.083	25.115	25.597	25.56	25.216	24.693	23.902	22.796	21.546	20.289	18.979	17.625	16.419	15.496	14.835	14.488	14.602	15.159	16.035	17.18	18.493	19.247	19.736	20.106	20.391	20.797	21.53	22.442	23.212	23.709	23.88	23.561	22.615	21.195	19.621	18.167	16.962	16.027	15.369	15.022	14.996	15.132	15.25	15.32	15.368	15.245	14.726	13.767	12.423	10.687	8.7037	6.8363	5.3886	4.4855	4.279	4.9218	6.2471	7.8439	9.4388	10.981	12.313	13.107	13.224	12.762	11.896	10.826	9.8309	9.217	9.1766	9.7223	10.554	11.163	11.18	10.513	9.285	7.7867	6.4633	5.7338	5.7897	6.6348	8.2238	10.393	12.813	15.266	17.782	20.248	22.274	23.582	24.176	24.111	23.391	22.219	21.006	20.157	19.867	20.118	20.733	21.456	22.073	22.487	22.647	22.651	22.745	23.124	23.796	24.638	25.484	26.127	26.49	26.727	26.998	27.303	27.619	28.01	28.423	28.556	28.156	27.316	26.258	25.08	23.837	22.673	21.735	21.068	20.635	20.436	20.479	20.777	21.336	22.067	22.784	23.3	23.46	23.185	22.493	21.509	20.417	19.451	18.905	18.96	19.504	20.288	21.19	22.137	22.884	23.199	23.112	22.761	22.122	21.119	19.847	18.515	17.337	16.541	16.326	16.751	17.716	19.055	20.539	21.894	22.929	23.592	23.919	24.01	23.931	23.649	23.11	22.39	21.605	20.735	19.732	18.749	18.05	17.717	17.702	18.082	18.969	20.26	21.684	23.029	24.152	24.933	25.369	25.59	25.731	25.82	25.84	25.77	25.476	24.76	23.523	21.833	19.905	18.008	16.373	15.159	14.541	14.664	15.396	16.415	17.531	18.742	19.957	20.942	21.595	21.997	22.158	22.013	21.621	21.125	20.589	20.075	19.745	19.684	19.821	20.113	20.683	21.593	22.722	23.907	25.04	26.054	26.873	27.423	27.659	27.663	27.657	27.762	27.879	27.94	28.032	28.133	27.977	27.356	26.307	24.921	23.297	21.689	20.424	19.594	19.123	18.969	19.039	19.12	19.073	19.057	19.339	19.969	20.847	21.864	23.021	24.375	25.433	25.95	26.016	25.751	25.167	24.357	23.521	22.691	21.811	20.997	20.437	20.095	19.859	19.867	20.281	21.041	21.939	22.886	23.826	24.633	25.109	25.065	24.42	23.246	21.695	19.827	17.697	15.52	13.584	11.96	10.577	9.4382	8.5565	7.8125	7.1874	6.8478	6.9005	7.2838	7.9694	8.9846	10.144	11.127	11.808	12.307	12.629	12.59	12.112	11.271	10.154	8.8395	7.4528	6.1811	5.2092	4.6605	4.5028	4.599	4.932	5.6507	6.876	8.6138	10.83	13.369	15.86	17.879	19.16	19.536	18.85	17.207	15.06	12.825	10.665	8.7475	7.3626	6.6407	6.43	6.5866	7.103	7.9564	9.0268	10.15	11.181	12.038	12.709	13.213	13.536	13.685	13.701	13.579	13.212	12.472	11.299	9.6428	7.5557	5.2413	2.8976	0.60488	-1.4702	-2.9721	-3.5968	-3.3277	-2.2705	-0.44766	2.0211	4.7182	7.1508	9.0159	10.198	10.637	10.373	9.5958	8.5207	7.3351	6.1832	5.1134	4.0954	3.1228	2.2503	1.5752	1.1891	1.1651	1.5165	2.2031	3.2195	4.5235	5.9037	7.1338	8.1731	9.0411	9.5895	9.6464	9.3081	8.7931	8.1938	7.504	6.7638	5.9944	5.1237	4.0948	2.9021	1.575	0.17558	-1.1645	-2.3197	-3.2473	-3.949	-4.3883	-4.5193	-4.2883	-3.6895	-2.8122	-1.7824	-0.63952	0.58366	1.679	2.3896	2.6558	2.571	2.1218	1.239	0.024035	-1.3074	-2.6487	-4.0126	-5.3495	-6.569	-7.6427	-8.5642	-9.3104	-9.9349	-10.544	-11.171	-11.73	-12.147	-12.408	-12.508	-12.468	-12.345	-12.238	-12.275	-12.536	-12.928	-13.263	-13.503	-13.768	-14.109	-14.426	-14.709	-15.071	-15.507	-15.882	-16.167	-16.436	-16.697	-16.888	-17.006	-17.042	-16.886	-16.459	-15.786	-14.872	-13.606	-11.987	-10.226	-8.6427	-7.5179	-7.0239	-7.1878	-7.9025	-8.9592	-10.048	-10.859	-11.31	-11.626	-12.056	-12.641	-13.346	-14.197	-15.092	-15.741	-15.905	-15.501	-14.453	-12.715	-10.511	-8.2195	-6.1969	-4.7661	-4.2824	-4.9319	-6.4916	-8.4995	-10.609	-12.598	-14.29	-15.582	-16.501	-17.178	-17.773	-18.4	-18.988	-19.451	-19.643	-20.09	-20.507	-20.733	-20.613	-20.165	-19.419	-18.263	-16.726	-15.153	-13.946	-13.26
[truncated: 11,051,223 more chars]
