# Supplementary material for: Dynamical Hurst analysis identifies EEG channel differences between PTSD and healthy controls
Source: PLoS One. 2018 Jul 3;13(7):e0199144. doi: 10.1371/journal.pone.0199144 (PMC6029761; doi:10.1371/journal.pone.0199144)
Supplement: S1 Appendix — Zip file containing files: Standard Deviations of Healthy 1 - H3_w3.txtStandard Deviations of Healthy 2 - H4_w3.txtStandard Deviations of Healthy 3 - H5_w3.txtStandard Deviations of Healthy 4 - H6_w3.txtStandard Deviations of Healthy 5 - H7_w3.txtStandard Deviations of Healthy 6 - H12_w3.txtStandard Deviations of PTSD 1 - P1_w3.txtStandard Deviations of PTSD 2 - P2_w3.txtStandard Deviations of PTSD 3 - P8_w3.txtStandard Deviations of PTSD 4 - P9_w3.txtStandard Deviations of PTSD 5 - P10_w3.txtStandard Deviations of PTSD 6 - P11_w3.txtHurst Values of Healthy 1 - Hurst_H3.txtHurst Values of Healthy 2 - Hurst_H4.txtHurst Values of Healthy 3 - Hurst_H5.txtHurst Values of Healthy 4 - Hurst_H6.txtHurst Values of Healthy 5 - Hurst_H7.txtHurst Values of Healthy 6 - Hurst_H12.txtHurst Values of PTSD 1 - Hurst_P1.txtHurst Values of PTSD 2 - Hurst_P2.txtHurst Values of PTSD 3 - Hurst_P8.txtHurst Values of PTSD 4 - Hurst_P9.txtHurst Values of PTSD 5 - Hurst_P10.txtHurst Values of PTSD 6 - Hurst_P11.txtOriginal Data Healthy 1 - H3.txtOriginal Data Healthy 2 - H4.txtOriginal Data Healthy 3 - H5.txtOriginal Data Healthy 4 - H6.txtOriginal Data Healthy 5 - H7.txtOriginal Data Healthy 6 - H12.txtOriginal Data PTSD 1 - P1.txtOriginal Data PTSD 2 - P2.txtOriginal Data PTSD 3 - P8.txtOriginal Data PTSD 4 - P9.txtOriginal Data PTSD 5 - P10.txtOriginal Data PTSD 6 - P11.txt. (ZIP) [file pone.0199144.s001.zip › H7.txt]

138.95	132.23	120.06	107.15	101.33	104.72	118.42	141.25	167.23	188.92	201.57	201.06	187.72	164.36	131.37	95.388	63.49	41.149	31.575	35.903	52.132	75.214	99.164	118.51	129.81	131.92	125.15	110.59	90.897	70.637	54.949	47.591	50.008	61.443	79.823	102.08	125.41	147.05	163.91	173.8	175.83	169.44	154	131.37	107.02	87.346	76.611	75.89	84.323	99.617	117.82	135.34	149.65	159.18	162.9	159.69	148.43	128.88	103.37	77.084	56.043	45.027	45.748	57.014	75.338	96.237	115.75	130.23	137.25	136.53	128.61	113.28	90.97	64.905	40.661	23.052	14.894	17.532	30.886	52.139	76.914	101.07	120.85	133.07	135.96	129.54	115.08	99.006	84.178	74.677	73.168	80.894	96.765	117.92	141.42	163.9	181.21	190.66	192.41	187.4	176.34	161.41	145.48	132.43	125.22	125.21	133.02	147.72	166.76	187.57	207.64	223.72	233.13	234.59	227.84	214.04	195.81	176.67	161.81	155.13	157.91	168.75	184.26	200.81	215.34	225.42	229.42	228.06	222.53	213.07	199.81	183.7	167.08	153.17	144.47	143.29	150.38	164.07	181.28	198.64	212.45	219.15	217.2	206.75	189.16	166.9	142.97	121.63	107.14	101.71	105.76	117.74	134.95	154.35	172.51	185.65	191.37	189.01	178.48	160.42	137.54	114.02	94.789	83.376	81.537	89.351	104.1	121.49	138.04	151.53	159.9	162.32	158.96	150.33	136.88	119.29	99.733	82.376	70.765	67.319	72.697	85.403	102.21	118.8	131.43	137.59	137.21	131.09	119.99	105.19	88.305	70.944	54.815	41.547	33.568	32.368	37.59	47.947	61.613	75.597	86.288	91.571	90.963	84.896	74.654	62.525	51.628	44.122	40.632	41.157	44.866	50.343	56.296	62.036	67.233	71.833	75.518	77.481	76.944	73.942	69.37	64.903	62.156	62.997	68.445	77.35	87.365	96.528	103.74	108.12	109.69	109.62	109.05	108.23	106.83	105.25	104.37	104.4	106.02	110.05	116.4	123.99	131.25	136.87	139.67	138.94	134.59	127.13	117.93	108.52	100.25	93.824	89.574	88.052	88.841	90.959	94.423	100.07	108	117.31	127.01	135.94	142.25	144.42	142.51	138.18	132.76	127.33	123.16	120.68	118.99	116.88	113.96	110.11	105.1	99.918	90.088	82.424	77.359	74.458	73.526	73.918	75.328	76.886	77.45	77.065	76.209	74.522	71.836	69.045	66.638	64.305	62.44	60.924	59.962	59.361	58.897	59.048	59.635	59.541	58.418	56.786	54.545	51.633	48.208	44.405	40.656	37.458	34.824	33.911	35.786	40.996	49.043	58.058	65.94	71.139	72.618	69.884	64.498	58.502	53.218	49.66	48.254	48.802	50.879	53.659	57.36	62.188	67.248	71.394	73.957	74.1	70.696	63.835	54.811	45.758	39.362	37.137	39.813	47.067	57.03	67.621	76.705	83.025	86.913	89.372	90.813	91.654	92.179	92.045	90.971	89.908	90.215	93.408	100.01	109.96	122.68	135.88	146.55	152.97	154.92	152.16	145.29	135.68	125.13	115.32	107.02	100.5	96.327	94.134	93.331	93.401	93.834	94.431	95.014	95.484	95.393	94.916	93.937	92.21	90.269	88.775	87.724	86.855	85.812	85.301	85.791	87.094	89.342	93.02	97.632	101.53	103.58	103.65	102.12	99.806	97.663	96.668	96.766	96.924	96.373	94.565	91.319	87.181	83.397	81.043	80.587	81.608	83.075	83.936	83.579	81.699	78.351	73.864	69.715	67.499	67.479	69.239	72.554	77.308	82.527	87.262	91.296	94.708	97.367	98.861	99.174	98.625	97.101	95.252	94.201	94.518	95.962	97.723	98.996	98.94	97.083	93.728	90.103	88.286	89.783	94.898	102.65	111.47	120.11	126.92	130.41	130.82	129.9	129.11	129.02	130.05	132.36	135.09	137.14	138.21	138.94	139.44	139.77	140.51	141.56	141.7	139.77	135.88	130.84	125.52	121.99	120.18	122.74	127.75	133.24	137.26	139.04	138.19	134.49	128.92	122.59	115.37	107.29	99.562	93.347	89.264	88.439	90.589	94.737	99.053	101.82	102.77	101.93	99.241	95.786	93.18	91.788	91.331	91.316	91.29	91.38	91.989	92.848	94.454	97.16	101.1	105.81	109.99	112.45	112.63	110.27	105.02	97.944	90.259	82.663	76.063	71.218	68.526	68.365	70.655	75.888	83.762	92.416	99.619	103.83	103.95	99.276	90.706	80.24	70.378	63.415	59.855	59.207	60.514	62.254	63.436	63.288	61.733	59.658	58.032	56.857	56.023	55.337	54.026	51.495	48.276	45.279	43.754	44.408	47.814	54.279	62.436	69.986	75.654	79.368	80.829	80.36	78.701	76.606	74.482	71.966	68.7	65.422	62.749	61.406	61.757	63.204	64.56	64.436	62.05	57.273	51.556	46.43	42.889	41.621	42.396	43.854	44.622	43.94	42.82	42.544	43.758	47.009	52.658	59.897	66.885	72.461	76.448	79.154	81.162	83.028	85.45	88.61	92.112	95.944	100.07	104.45	109.25	114.75	120.91	127.44	133.69	138.78	142.15	143.85	143.97	142.67	140.07	137.13	134.9	133.43	132.33	131.49	130.82	129.38	126.27	121.53	115.63	109.1	102.27	95.726	90.163	85.488	81.966	80.032	79.627	80.223	81.102	81.762	81.615	80.163	77.392	73.852	70.844	69.373	69.88	72.158	75.665	80.165	84.707	88.093	90.147	91.463	92.144	91.787	90.199	87.595	83.981	79.739	75.933	74.061	74.461	76.599	79.757	82.502	82.902	79.956	74.529	68.27	62.801	59.183	57.883	58.845	56.284	55.094	56.297	59.286	62.814	66.414	69.729	73.193	76.856	80.18	83.035	84.979	84.508	80.635	74.231	66.668	59.539	55.086	54.256	57.213	62.888	69.528	76.483	82.831	87.419	90.251	92.074	92.93	92.895	92.181	90.919	89.791	89.256	88.863	88.937	89.595	90.743	92.185	92.845	92.037	89.929	86.693	82.276	77.798	74.163	71.458	70.094	69.806	70.078	70.799	71.516	72.75	75.023	77.542	79.252	79.496	77.591	72.959	66.205	58.54	51.889	48.49	48.458	51.269	56.045	60.933	64.674	66.286	65.449	63.368	61.564	60.554	60.607	61.729	62.92	63.355	63.049	61.858	60.351	58.591	56.527	54.876	53.364	51.273	49.046	47.799	47.722	48.761	50.545	52.653	55.262	57.947	60.268	63.196	67.084	71.737	76.676	80.715	83.013	83.157	81.32	77.93	74.414	71.552	69.54	68.995	69.789	71.378	73.359	74.982	76.473	77.898	78.481	77.967	76.867	75.479	73.566	71.297	69.081	67.569	67.377	68.322	70.872	75.278	80.808	86.823	92.413	96.689	99.227	99.91	98.842	96.479	93.189	89.169	85.165	81.974	79.942	79.523	80.537	82.853	86.439	90.128	92.598	93.299	92.345	89.689	85.585	80.864	76.77	74.314	72.901	71.837	71.093	70.004	68.434	67.041	66.451	67.043	68.273	69.152	68.695	66.314	61.991	56.776	52.738	50.881	51.471	53.843	56.547	58.984	60.63	61.11	61.259	62.383	64.886	68.002	70.736	72.539	73.254	72.51	70.107	67.411	65.473	64.412	64.529	65.817	67.762	69.426	70.226	70.099	69.276	67.739	65.688	64.108	63.116	60.281	55.271	48.254	40.299	32.557	26.724	24.493	25.7	29.234	33.936	38.393	42.216	45.063	46.179	45.196	42.291	37.834	32.513	27.378	23.61	22.57	25.021	29.828	35.59	40.536	43.126	43.434	41.957	39.309	36.54	34.853	34.491	34.889	34.814	33.595	31.728	29.901	28.468	28.426	29.846	32.532	36.235	39.687	41.226	40.067	36.772	32.082	26.857	21.649	17.625	16.092	16.853	19.224	22.96	27.221	31.817	36.704	41.311	44.781	46.595	46.714	45.174	42.208	38.37	35.321	35.014	37.773	43.304	50.52	57.547	63.389	67.189	68.087	66.175	62.837	59.408	56.395	53.38	50.31	47.95	46.868	47.055	49.29	53.398	58.283	62.974	66.046	65.874	61.808	55.065	47.519	40.741	35.222	31.639	30.863	32.519	35.646	39.886	44.283	48.349	51.909	54.034	53.592	50.261	45.26	39.588	33.885	28.68	25.229	24.336	25.356	27.546	30.358	32.498	33.626	34.128	34.087	33.23	31.755	30.42	29.311	27.668	25.247	23.156	22.577	23.75	26.857	31.231	35.734	39.896	43.054	44.257	43.298	41.414	39.993	39.096	37.699	35.572	34.01	33.561	33.514	33.353	33.242	34.138	36.275	38.676	40.6	41.756	41.928	40.442	36.686	31.026	25.262	20.978	17.932	15.609	14.354	14.047	14.294	14.641	15.097	15.78	16.127	15.98	15.787	15.471	14.827	14.813	16.741	20.093	23.498	26.258	28.621	30.956	32.593	33.186	33.517	34.18	34.897	35.097	34.542	34.001	34.483	36.061	38.125	40.808	43.942	47.068	49.815	51.874	53.24	53.815	53.911	54.342	55.463	56.678	58.087	60.495	63.417	65.27	65.642	65.391	65.749	64.334	65.983	66.915	66.333	63.803	59.456	54.018	48.751	45.28	44.363	44.948	45.711	45.753	44.313	41.959	39.87	38.847	39.093	40.272	42.044	43.675	44.124	43.433	42.777	42.885	43.135	43.258	43.369	43.664	44.701	46.699	49.724	53.647	57.88	61.523	63.792	64.292	63.68	62.952	62.433	61.944	61.638	61.109	60.178	59.106	57.754	55.751	52.797	49.112	44.977	40.477	35.834	32.209	30.665	30.676	31.213	31.839	31.952	31.285	29.461	26.118	21.535	16.127	10.586	5.8184	2.7647	2.2545	4.7631	9.963	16.264	22.129	26.215	27.596	26.692	24.054	20.034	15.241	10.42	6.038	2.0962	-1.5166	-4.1281	-4.7354	-3.0667	0.31144	5.2284	11.045	16.774	21.383	23.567	22.682	19.031	13.746	8.2609	4.1207	2.4811	4.1455	9.2446	16.682	24.809	32.258	37.652	40.468	40.653	38.224	33.953	28.969	24.929	22.884	23.342	26.523	32.593	41.067	50.609	59.693	67.14	71.983	74.119	73.676	71.228	68.066	65.218	63.172	61.581	59.732	57.236	54.127	50.864	48.248	46.979	46.872	47.395	47.921	47.192	44.506	40.276	35.656	31.995	29.928	29.519	31.051	34.584	39.798	46.337	53.856	61.664	69.24	75.758	80.174	82.415	82.919	82.385	81.533	80.514	79.163	77.183	74.348	70.55	66.072	61.236	56.572	53.337	52.192	52.981	55.657	59.692	64.328	68.509	71.106	72.072	72.124	72.166	72.931	74.771	77.307	79.798	81.637	81.831	80.011	76.77	72.696	68.281	63.781	59.298	55.314	52.166	50	48.748	47.85	46.319	43.97	41.164	37.949	34.838	32.508	31.244	30.787	30.397	29.76	29.365	29.799	31.237	33.475	35.875	36.291	36.536	34.738	31.415	27.731	24.583	22.777	22.679	23.98	26.107	28.566	30.726	32.007	32.69	32.822	32.104	30.75	29.1	27.646	26.564	25.955	26.327	27.835	30.396	34.106	39.017	44.309	48.829	51.957	52.889	51.09	46.926	41.559	36.72	33.739	33.433	36.358	42.223	50.117	59.14	68.486	77.163	84.86	91.589	96.84	100.3	101.79	101.43	99.413	96.063	92.306	89.269	87.545	87.336	88.628	90.839	92.887	94.488	95.485	95.471	94.419	92.162	88.733	84.186	78.709	73.203	68.625	65.522	63.841	62.847	61.139	57.601	52.307	45.693	38.684	32.687	28.467	25.98	24.487	23.34	22.705	23.045	25.033	29.427	36.259	44.332	52.366	59.356	64.05	65.703	64.141	59.564	52.346	42.865	32.2	22.125	14.224	9.4873	8.2084	9.706	12.572	15.846	18.818	20.852	22.113	22.574	22.497	22.078	21.635	22.057	24.312	28.829	35.684	43.824	51.254	56.188	58.119	57.131	54.135	50.958	48.888	48.639	49.659	50.805	51.437	51.149	49.971	48.85	48.459	48.766	49.664	50.927	51.742	51.715	51.113	50.392	50.427	51.346	52.798	54.422	55.386	54.997	53.134	49.642	44.532	38.678	32.901	27.487	23.219	20.582	19.818	21.055	23.56	26.778	30.099	32.696	34.252	34.685	33.718	31.328	28.364	25.545	23.491	23.364	25.589	30.272	36.692	43.125	48.239	50.902	50.592	47.936	43.847	39.151	34.976	32.418	31.591	32.58	35.759	40.99	48.084	56.085	63.727	70.141	74.427	76.319	76.564	75.874	74.69	73.662	72.968	71.83	69.821	66.823	63.159	59.656	56.457	53.623	51.056	45.371	36.944	28.842	22.095	17.785	16.362	17.642	20.857	25.35	30.155	33.883	35.641	35.199	32.551	27.58	20.763	13.406	6.8318	2.1868	0.42737	1.9734	6.3134	11.988	17.738	22.339	24.83	25.115	24.07	22.824	22.219	22.703	24.417	27.084	30.379	33.999	37.732	41.505	45.354	49.308	52.633	54.582	54.932	54.029	52.337	50.648	50.092	51.403	54.371	58.154	61.597	63.704	63.663	61.593	58.5	55.357	53.064	52.157	52.803	54.421	56.094	57.281	57.768	57.611	56.937	55.783	54.376	52.942	52.14	52.379	53.74	56.334	60.037	64.16	67.726	70.219	71.694	72.17	71.817	70.978	70.01	69.021	68.06	67.622	67.763	68.181	68.442	68.209	66.889	64.021	59.809	55.122	51.035	48.428	47.581	48.325	50.017	51.836	53.096	53.023	51.427	48.333	44.464	40.473	37.22	35.643	36.172	38.606	42.69	47.532	52.159	55.709	57.877	58.678	58.198	56.742	54.782	52.906	51.18	49.567	48.294	47.448	47.098	47.588	48.882	50.831	53.27	56.036	58.601	60.513	61.605	62.09	62.521	63.079	63.904	65.174	66.627	68.135	69.749	71.111	71.819	71.589	70.225	67.252	62.711	57.053	51.385	46.873	43.94	42.835	43.318	44.591	46.097	47.269	47.795	47.752	47.472	47.087	46.451	45.689	44.816	44.264	44.403	45.221	46.893	49.213	51.722	54.227	56.282	57.518	57.721	56.879	54.816	51.627	47.863	44.332	42.111	41.596	42.618	44.847	47.422	49.512	50.699	50.667	49.531	47.62	45.299	42.629	40.024	38.07	37.612	39.492	43.724	49.862	55.288	60.118	64.066	66.377	66.846	65.629	63.008	59.965	57.151	54.491	52	49.767	47.437	44.663	41.419	38.071	35.142	32.934	31.562	31.23	31.577	32.014	32.642	33.528	34.684	36.295	38.432	40.605	42.329	43.09	42.891	42.107	41.199	40.514	40.294	40.135	39.86	39.739	39.573	39.446	39.783	40.703	41.703	42.357	42.361	41.992	41.566	41.262	41.293	41.59	41.481	40.851	40.028	39.225	38.802	38.971	39.41	39.434	38.356	35.809	32.241	28.613	25.825	24.704	25.446	27.49	30.317	32.964	34.517	34.938	34.729	34.309	34.398	35.624	38.399	42.574	47.33	51.566	54.406	54.929	52.928	49.275	44.66	39.786	35.465	32.253	30.063	28.744	27.936	27.544	27.405	27.282	27.21	27.516	28.39	30.243	33.311	36.964	40.437	42.871	43.711	42.752	40.605	38.089	36.086	34.922	34.761	35.403	36.528	37.781	39.286	40.941	42.302	43.176	43.506	43.443	43.429	43.927	45.355	47.749	50.564	53.323	55.634	57.244	58.431	59.838	61.448	62.991	64.17	64.683	64.665	64.572	64.77	65.666	67.101	68.551	69.52	69.442	67.875	65.168	61.969	58.405	54.856	51.8	49.679	48.913	49.571	51.412	54.092	56.747	58.599	59.325	58.868	57.441	55.838	54.599	53.762	53.479	53.673	54.259	55.187	56.027	56.432	56.233	55.325	53.987	52.567	51.235	50.102	49.247	48.151	46.425	44.429	42.792	42.145	42.866	44.631	46.781	48.286	48.302	46.844	44.428	41.83	40.217	40.51	42.478	45.628	49.353	53.053	56.366	59.064	61.121	63.007	62.428	60.61	59.362	58.838	59.054	59.635	60.295	61.135	62.239	63.823	65.828	67.544	67.968	66.576	63.024	57.629	51.623	46.24	42.382	40.383	39.73	39.891	40.372	40.8	41.425	42.582	44.206	46.115	48.124	49.648	50.461	50.671	50.369	49.806	49.289	48.959	49.27	50.553	52.972	56.625	61.038	65.175	68.209	69.563	68.79	66.424	63.385	60.563	58.7	57.992	58.254	59.374	60.973	62.753	64.549	65.963	66.392	65.592	63.49	60.275	56.912	54.391	53.453	54.464	56.897	59.95	62.714	64.34	64.656	63.922	62.614	61.551	61.635	62.927	64.999	67.271	68.833	68.875	67.128	63.739	59.552	55.416	51.962	49.62	48.243	47.3	46.592	46.244	46.236	46.959	48.621	51.03	53.862	56.495	58.331	59.287	59.338	58.573	57.211	55.303	52.855	50.062	47.284	44.553	42.289	40.61	39.419	38.58	38.08	37.871	38.07	38.665	39.643	40.842	41.818	42.198	42.082	41.638	41.135	41.238	42.313	44.403	47.37	50.869	54.231	56.579	57.143	55.501	51.704	46.349	40.624	35.95	33.364	33.172	34.836	37.167	38.948	39.452	38.56	36.585	34.123	31.868	30.324	29.647	29.795	30.771	32.549	34.997	38.022	41.467	45.033	48.421	51.443	53.853	55.32	55.639	54.922	53.55	52.011	50.795	50.405	51.034	52.515	54.544	56.857	59.293	61.797	64.281	66.341	67.311	66.572	63.781	59.078	53.139	47.113	42.215	39.191	38.167	38.744	40.061	41.099	41.226	40.286	38.388	35.91	33.425	31.566	30.71	30.989	32.478	35.033	38.255	41.614	44.633	46.971	48.497	48.942	49.76	50.687	51.992	53.68	55.434	56.766	57.201	56.374	54.132	50.707	46.736	43.099	40.49	39.282	39.376	40.195	41.037	41.442	41.428	41.381	41.776	42.945	44.847	46.947	48.397	48.427	46.708	43.452	39.159	34.461	30.031	26.361	23.656	22.013	21.427	21.865	23.254	25.446	28.201	31.181	34.143	36.907	39.354	41.456	43.257	44.854	46.414	48.171	50.268	52.568	54.75	56.506	57.574	57.75	56.992	55.5	53.56	51.347	48.931	46.421	44.087	42.316	41.57	42.185	44.242	47.457	51.311	55.233	58.784	61.762	64.109	65.708	66.24	65.311	62.619	58.185	52.584	46.858	42.077	38.988	37.882	38.554	40.422	42.85	45.523	48.494	51.844	55.499	59.273	62.862	65.924	68.244	69.866	71.019	71.909	72.684	73.252	73.29	72.355	70.068	66.341	61.423	55.914	50.69	46.602	44.179	43.509	44.089	44.974	45.191	44.092	41.456	37.54	33.106	29.336	27.335	27.735	30.585	35.324	40.742	45.188	47.081	45.506	40.501	33.112	25.247	19.023	16.086	17.091	21.571	28.184	35.155	40.844	44.236	45.126	43.999	41.746	39.206	36.989	35.404	34.506	34.079	33.864	33.756	33.834	34.136	34.651	35.413	36.437	37.678	39.126	40.907	43.091	45.498	47.873	49.946	51.316	51.643	50.989	49.897	49.199	49.71	51.917	55.694	60.307	64.641	67.54	68.207	66.517	63.051	58.697	54.195	50.055	46.504	43.435	40.588	37.853	35.274	32.951	31.003	29.605	28.974	29.226	30.378	32.432	35.13	37.903	40.178	41.732	42.771	43.739	45.145	47.371	50.431	53.372	57.123	60.219	62.369	63.522	63.81	63.405	62.482	61.193	59.729	58.438	57.648	57.418	57.483	57.462	56.924	55.544	53.378	50.859	48.593	46.992	46.228	46.305	47.032	48.092	49.237	50.383	51.45	52.263	52.618	52.285	51.085	49.036	46.408	43.671	41.33	39.77	38.996	38.587	37.889	36.293	33.495	29.765	25.987	23.265	22.4	23.666	26.837	31.239	35.943	40.178	43.633	46.286	48.137	49.086	48.93	47.454	44.56	40.532	36.038	31.951	29.064	27.82	28.264	30.093	32.826	36.035	39.37	42.563	45.331	47.394	48.539	48.702	48.025	46.856	45.621	44.707	44.293	44.175	43.931	43.223	41.89	39.942	37.592	35.254	33.479	32.708	33.244	35.261	38.663	42.996	47.52	51.466	54.319	56.053	57.164	58.448	60.535	63.608	67.235	70.505	72.385	72.175	69.754	65.535	60.33	55.022	50.276	46.395	43.449	41.357	39.827	38.418	36.744	34.693	32.406	30.15	28.347	27.451	27.593	28.493	29.584	30.282	30.117	28.889	26.773	24.27	21.992	20.625	20.889	23.313	27.952	34.144	40.615	45.799	48.272	47.276	43.054	36.831	30.497	25.859	24.032	25.284	29.254	35.204	42.221	49.477	56.387	62.583	67.858	72.274	76.206	80.065	84.124	88.411	92.649	96.202	98.498	99.438	99.435	99.11	98.957	99.102	99.265	98.992	97.968	96.269	94.401	93.093	92.918	93.937	95.61	97.206	98.163	98.208	97.47	96.376	95.495	95.31	96.2	98.376	101.85	106.31	111.06	115.14	117.57	117.66	115.31	111.13	106.23	101.61	97.968	95.581	94.633	94.833	95.636	96.959	98.795	101.09	103.7	106.4	108.93	111.24	113.73	116.96	121.33	126.96	133.61	140.58	146.86	151.52	153.8	153.1	149.25	142.67	134.36	125.75	118.28	113.19	111.19	112.24	115.55	119.91	124.16	127.35	128.94	128.78	127.07	124.32	121.3	118.77	117.32	117.1	117.82	118.8	119.26	118.8	117.55	115.88	114.24	112.89	111.69	110.12	107.7	104.49	101.07	98.357	97.167	97.966	100.53	104.06	107.6	110.46	112.39	113.51	114.19	114.8	115.65	116.95	118.78	121.15	123.94	126.95	129.9	132.52	134.76	136.83	138.96	141.2	143.47	145.42	146.54	146.33	144.67	141.69	137.68	132.98	127.95	123.02	118.6	115.24	113.54	113.92	116.44	120.63	125.72	130.91	135.65	139.76	143.31	146.57	149.72	152.81	155.7	158.07	159.54	159.7	158.2	154.83	149.76	143.58	137.18	131.56	127.54	125.37	124.66	124.66	124.69	124.33	123.43	122.29	121.49	121.63	123.21	126.49	131.53	138.04	145.23	151.84	156.33	157.2	153.61	145.71	134.58	121.92	109.48	98.578	90.024	84.13	80.912	80.282	82.146	86.31	92.309	99.363	106.64	113.6	120.08	126.18	132.1	138.02	143.87	149.28	153.81	157.03	158.76	158.99	157.9	155.73	152.59	148.43	143.2	137	129.97	122.4	114.69	107.41	101.21	96.63	94.016	93.456	94.825	97.856	102.2	107.5	113.48	119.95	126.64	133.1	138.89	143.69	147.31	149.73	151.19	152.04	152.53	152.86	153.25	153.78	154.38	155.01	155.72	156.52	157.29	157.86	158.08	157.81	157.02	155.76	153.62	150.71	147.01	142.76	138.31	134.1	130.52	127.93	126.68	127.01	129.08	132.94	138.64	146	154.61	163.77	172.6	180.16	185.67	188.79	189.69	188.98	187.43	185.73	184.25	182.83	180.94	177.92	173.36	167.15	159.66	151.79	144.86	140.28	139.16	141.95	148.2	156.57	165.32	172.7	177.43	179.04	177.87	174.77	170.68	166.54	163.08	160.87	160.25	161.42	164.37	168.74	173.85	178.93	183.33	186.7	189.07	190.82	192.25	193.47	194.36	194.77	194.7	194.34	193.86	193.37	192.72	191.64	189.78	186.96	183.32	179.3	175.47	172.32	170.2	169.36	169.84	171.5	173.96	176.62	178.75	179.68	179.16	177.39	174.98	172.71	171.34	171.29	172.49	174.48	176.67	178.52	179.57	179.5	178.18	175.82	172.9	170.16	168.4	168.18	169.58	172.27	175.56	178.71	181.27	183.21	184.74	186.15	187.57	188.81	189.47	189.17	187.84	185.71	183.11	180.37	177.74	175.21	172.55	169.56	166.28	163	160.11	158.12	157.35	157.76	159.09	160.97	163.14	165.54	168.28	171.68	176.02	181.38	187.58	194.15	200.52	206.12	210.45	213.23	214.52	214.69	214.23	213.46	212.51	211.36	209.92	208.21	206.39	204.73	203.48	202.71	202.2	201.52	200.17	197.8	194.47	190.69	187.13	184.37	182.79	182.53	183.4	185.11	187.45	190.25	193.36	196.53	199.45	201.76	203.21	203.74	203.46	202.54	201.28	199.98	198.76	197.48	195.83	193.42	189.95	185.42	180.27	175.26	171.17	168.52	167.51	167.91	169.22	170.94	172.94	175.37	178.48	182.42	187.05	191.9	196.32	199.74	201.81	201.62	200.17	197.59	194.28	190.61	186.86	183.24	179.69	175.97	171.72	166.65	160.76	154.59	149.29	146.26	146.68	151.13	159.44	170.68	183.4	196.22	208.05	218.13	226.05	231.6	234.77	235.49	233.64	229.2	222.25	213.08	202.16	190.26	178.45	167.77	159.1	152.92	149.13	147.28	146.73	146.95	147.82	149.66	153.02	158.3	165.46	173.9	182.62	190.39	196.2	199.54	200.21	198.18	193.6	186.75	178.03	167.93	157.23	146.95	138.12	131.6	127.99	127.49	130.01	135.1	142.14	150.36	158.96	167.36	175.28	182.76	190.05	197.37	204.53	210.91	215.65	217.97	217.57	214.73	210.3	205.23	200.22	195.61	191.47	187.8	184.7	182.43	181.35	181.57	182.77	184.24	185.23	185.23	184.21	182.57	180.98	180.1	180.38	181.88	184.27	186.97	189.46	191.38	192.56	193.09	193.27	193.45	193.9	194.73	195.8	196.83	197.54	197.89	197.97	197.92	197.79	197.57	197.18	196.46	195.25	193.59	191.66	189.76	188.2	187.37	187.81	190.17	195.11	203	213.58	225.96	238.7	250.13	258.76	263.73	265.04	263.32	259.51	254.45	248.65	242.25	235.26	227.77	219.89	211.78	203.61	195.7	188.41	182.13	177.4	174.77	174.71	177.36	182.58	189.88	198.5	207.59	216.32	223.99	230.11	234.43	236.85	237.34	235.83	232.17	226.23	218.12	208.32	197.81	187.79	179.4	173.28	169.42	167.26	166.16	165.85	166.64	169.25	174.43	182.39	192.57	203.7	214.24	222.92	229.03	232.42	233.41	232.48	230.03	226.37	221.74	216.46	210.94	205.72	201.13	197.24	193.99	191.16	188.58	186.12	183.81	181.81	180.38	179.82	180.44	181.42	184.02	188.32	193.81	199.74	205.28	209.71	212.72	214.5	215.54	216.29	216.97	217.46	217.35	216.36	214.47	211.89	209.05	206.4	204.21	202.38	200.71	199.09	197.57	196.31	195.72	196.17	197.83	200.78	205.01	210.27	216.05	221.75	226.83	230.88	233.72	235.36	235.94	235.65	234.56	232.62	229.79	226.11	221.81	217.18	212.35	207.25	201.77	195.91	189.82	183.79	178.29	173.72	170.25	167.9	166.72	166.92	168.82	172.84	179.19	187.63	197.47	207.87	218.09	227.54	235.79	242.48	247.23	249.69	249.69	247.41	243.41	238.44	233.18	227.93	222.5	216.44	209.36	201.2	192.34	183.65	176.22	171.01	168.7	169.65	173.82	180.6	188.94	197.58	205.1	210.3	212.57	212.08	209.63	206.31	203.02	200.24	197.81	195.14	191.51	186.43	179.82	172.05	163.83	155.96	149.26	144.44	142.03	142.24	144.91	149.62	155.7	162.44	169.31	176.02	182.45	188.46	193.74	197.84	200.16	200.31	198.24	194.3	189.19	183.85	179.21	175.96	174.28	173.93	174.18	174.11	172.79	169.68	164.7	158.43	151.92	146.33	142.43	140.44	139.95	140.26	140.58	140.46	139.92	139.38	139.25	139.85	141.23	143.21	145.36	147.19	148.22	148.15	147	145.24	143.66	143.3	144.98	148.95	154.82	161.66	168.31	173.71	177.13	178.35	177.5	174.71	170.13	163.99	156.71	148.98	141.79	136.28	133.27	133.06	135.25	138.94	142.92	146.09	147.62	147.13	144.75	141.03	136.86	133.24	131.15	131.27	133.64	137.78	142.86	147.87	151.96	154.68	156.05	156.31	155.66	154.17	151.79	148.48	144.21	139.21	133.98	129.18	125.45	123.32	123.04	124.65	128.02	132.99	137.92	144.21	151.76	160.32	169.32	177.91	185.17	190.29	192.76	192.63	190.57	187.44	183.99	180.94	178.76	177.38	176.27	174.94	173.12	170.62	167.25	163.08	158.49	154.03	150.27	147.76	146.78	147.17	148.46	149.94	150.83	150.6	149.22	147.18	145.25	144.28	144.76	146.64	149.46	152.64	155.51	157.48	158.38	158.59	158.51	158.2	157.82	157.84	158.69	160.4	162.69	165.05	166.71	166.83	164.96	161.29	156.69	152.54	150.31	150.78	153.74	158.26	163	166.57	168.07	167.35	164.87	161.49	158.44	156.91	157.45	159.95	164.09	169.18	174.01	177.44	179.11	179.24	178.05	175.7	172.51	168.68	164.36	159.84	155.64	152.39	150.65	150.88	153.09	156.73	161.04	165.36	169.02	171.52	172.65	172.39	170.84	168.67	166.81	165.76	165.44	165.7	166.49	167.38	167.84	168.08	168.84	170.48	172.66	174.86	176.46	176.71	175.19	172.16	168.19	163.87	159.97	157.28	156.35	157.54	161.21	167.58	176.26	186.28	196.17	204.27	209.4	211.3	210.17	206.26	200.3	193.59	187.05	180.89	175.35	171.07	168.23	166.26	164.45	162.39	159.69	156.16	152.13	148.18	144.55	141.49	139.47	138.76	139.16	140.48	142.6	145.28	148.16	151.03	153.77	156.48	159.58	163.2	166.56	168.5	168.49	166.5	162.32	156.16	149.2	142.77	137.38	133.31	131.07	131.05	133.23	137.61	144.13	152.08	160.37	168.36	175.87	182.49	187.68	191.18	192.85	192.34	189.35	183.93	176.49	168	159.7	152.3	145.9	140.9	138.11	137.55	138.52	140.63	143.85	147.52	150.7	153.06	154.66	155.23	154.65	153.38	151.83	150	148.29	146.53	146.02	145.64	144.75	143.16	141.01	138.83	137.36	137.19	138.64	141.62	145.22	147.86	148.74	148.47	147.91	147.2	146.6	146.88	148.21	150.1	152.48	155.68	159.21	162.09	163.83	164.28	162.96	159.9	156.35	153.6	151.57	149.5	146.98	143.83	139.99	135.75	131.87	129.15	128.17	129.01	130.82	132.67	134.61	137.2	140.28	142.67	146.01	150.38	155.73	161.3	166.12	169.49	170.93	170.17	167.24	162.41	156.18	149.28	142.41	136	130.6	127.24	126.8	129.34	134.26	140.91	148.4	155.52	161.4	165.95	169.37	171.73	173.19	173.86	173.44	171.47	168.02	163.54	158.26	152.25	145.88	139.65	134	129.29	125.91	124.19	124.19	125.62	127.78	129.89	131.76	133.73	136.2	139.46	143.82	149.36	155.48	161.22	165.89	169.09	170.56	170.35	169.04	167.2	165.16	163.4	162.62	163.1	164.57	166.57	168.7	170.45	171.22	170.76	169.28	167.12	164.53	161.57	158.12	154.13	149.84	145.63	141.74	138.31	135.46	132.88	129.97	126.29	121.86	117.03	112.51	109.36	108.49	109.99	113.28	117.58	121.75	124.48	124.95	123.47	121.07	118.98	118.41	120.28	124.81	131.41	139.06	146.59	152.95	157.61	160.56	161.93	161.94	160.94	159.4	157.6	155.66	153.66	151.65	149.6	147.79	146.77	146.93	148.38	151.13	154.92	158.95	162.19	164.26	165.45	166.4	167.8	170.26	173.93	178.37	182.78	186.47	189.04	190.54	191.48	192.35	193.22	193.83	193.97	193.55	192.76	192.06	191.96	192.7	194.18	196.08	197.74	198.31	197.19	194.36	190.09	184.99	180.06	176.58	175.21	176.28	179.51	184.14	189.13	193.51	196.72	198.61	199.33	199.34	199.11	198.79	198.37	198.02	197.94	198.28	199.14	200.49	202.02	203.24	203.87	203.75	202.66	200.57	198	195.84	194.96	196.19	200.24	207.19	216.12	225.49	233.52	238.64	239.96	237.52	232.16	225.09	217.7	211.35	206.94	204.77	204.63	205.74	206.87	206.64	204.08	198.81	191.2	182.5	174.63	169.39	168.1	171.47	179.53	191.31	205.1	218.87	230.6	238.53	241.61	239.89	234.44	226.9	219	211.86	205.54	199.29	192.23	183.95	174.89	166.38	160.27	158.08	160.49	167.15	176.94	188.26	199.64	210.04	218.79	225.3	229.05	229.87	227.82	223.19	216.63	209.01	201.16	193.68	187.04	181.58	177.48	174.78	173.37	172.74	172.29	171.68	171.06	171	172.38	176.03	182.16	190.15	198.84	206.9	213.17	217.08	218.78	218.86	217.99	216.69	215.38	214.34	213.74	213.66	214.06	214.81	215.7	216.44	216.69	216.22	214.95	213.09	211	209.09	207.76	207.3	207.81	209.12	210.79	212.31	213.21	213.4	213.19	213.09	213.51	214.66	216.35	218.09	219.29	219.56	218.87	217.6	216.25	215.22	214.69	214.59	214.81	215.16	215.53	215.94	216.45	217.13	217.88	218.49	218.71	218.16	216.46	213.42	209.11	203.93	198.65	194.29	191.7	191.25	192.68	195.28	198.32	201.29	204.08	206.93	210.05	213.36	216.42	218.52	219.13	218.22	216.36	214.37	213.01	212.78	213.59	214.99	216.35	217.13	216.85	215.21	212.21	208.25	203.97	200.26	198.11	198.2	200.31	203.93	207.68	210.24	210.84	209.59	207.16	204.28	201.53	199.28	197.59	196.26	195.18	194.47	194.33	194.87	196.14	198	200.2	202.44	204.63	206.82	208.87	210.55	211.67	212.1	211.65	210.19	207.65	204.08	199.76	195.07	190.47	186.53	183.78	182.51	182.6	183.53	184.71	185.57	185.72	185.06	183.98	183	182.69	183.55	185.87	189.58	194.21	199.11	203.48	206.47	207.52	206.54	204.05	201.04	198.5	197.13	197.02	197.69	198.34	198.18	196.84	194.69	192.67	191.89	193.12	196.48	201.38	206.64	210.85	212.99	212.57	209.56	204.47	198.2	191.8	186.15	181.92	179.64	179.56	181.56	185.25	190.04	195.24	200.07	203.94	206.48	207.62	207.65	207.03	206.28	205.81	205.89	206.51	207.5	208.56	209.31	209.22	207.71	204.29	198.78	191.4	182.97	174.87	168.64	165.5	165.92	169.58	175.54	182.52	189.38	195.39	200.34	204.33	207.52	209.91	211.25	211.23	209.56	206.13	201.04	194.63	187.41	180.09	173.49	168.52	165.96	166.35	169.8	176.06	184.45	194.23	204.76	215.64	226.52	236.99	246.49	254.39	260.06	263.03	263.2	260.78	256.23	250.03	242.5	233.75	223.94	213.36	202.44	191.68	181.7	173.11	166.42	161.87	159.56	159.39	161.04	164.12	168.26	173.17	178.55	184.21	189.97	195.48	200.36	204.36	207.55	210.26	212.93	215.84	218.88	221.53	223.06	222.78	220.36	215.97	210.19	203.63	196.72	189.69	182.66	175.76	169.28	163.63	159.19	156.18	154.65	154.63	156.11	159.12	163.62	169.37	175.83	182.03	187.95	192.25	195.09	197.14	199.44	202.92	207.73	213.04	217.47	219.62	218.42	213.42	204.95	194.02	181.77	169.5	158.55	149.96	144.47	142.37	143.26	146.7	152.12	158.95	167.11	177.01	188.88	202.32	216.63	231	244.31	255.83	265.35	272.07	275.38	275.15	271.32	264.74	256.62	249.16	244.46	243.57	246.21	250.72	254.11	253.75	248.27	237.69	223.54	208.65	195.95	187.44	183.62	183.54	185.22	186.66	187.35	187.96	190.15	196.03	206.13	219.03	231.05	238.27	238.03	229.91	216.06	200.34	186.85	178.64	176.97	181.39	190.32	201.89	214.4	226.69	237.83	246.97	253.68	257.94	259.99	260.57	260.25	259.23	257.43	254.6	250.57	245.38	239.33	232.89	226.48	220.24	214.12	208.12	202.33	196.92	192.23	188.79	187.15	187.73	190.78	196.27	203.61	211.58	218.6	223.08	224	221.17	215.41	208.21	201.3	195.9	192.48	190.71	189.73	188.6	186.74	184.04	180.78	177.35	174.06	171.25	169.46	169.28	171.19	175.45	181.82	189.41	196.82	202.65	206.06	206.89	205.65	203.22	200.59	198.38	196.79	195.73	194.87	193.67	191.54	187.9	182.34	174.76	165.49	155.25	145.09	136.22	129.67	126.09	125.71	128.4	133.73	141.02	149.6	158.96	168.71	178.44	187.77	196.27	203.31	208.14	210.17	209.19	205.43	199.61	192.73	185.71	179.15	173.12	167.4	161.75	156.14	150.94	146.63	143.6	142.15	142.45	144.43	147.83	152.34	157.51	162.66	167	169.97	171.55	172.29	173.22	175.52	179.82	185.71	191.88	196.69	198.81	197.19	192.99	186.75	179.61	172.5	166.11	160.96	157.47	155.96	156.56	159.23	163.46	168.25	172.43	175.18	176.14	175.45	173.57	171.02	168.12	164.95	161.53	157.91	154.18	150.42	146.7	143.11	139.69	136.62	134.35	133.38	134.23	137.06	141.54	146.96	152.53	157.55	161.46	164.01	165.26	165.46	164.9	163.9	162.98	162.66	163.2	164.43	165.68	165.85	163.67	158.24	149.47	138.16	125.8	114.2	105	99.168	96.754	97.031	98.877	101.19	103.29	105.03	106.74	108.97	112.29	116.86	122.41	128.48	134.69	140.76	146.46	151.48	155.28	157.01	155.78	151.06	143.01	132.53	121.22	110.94	103.21	98.829	97.737	99.358	102.99	108	113.94	120.41	127.05	133.5	139.32	144.11	147.67	149.96	150.9	150.18	147.37	142.16	134.5	124.79	113.89	102.93	93.048	85.162	80.069	78.435	80.707	87.11	97.576	111.47	127.42	143.51	157.73	168.7	175.94	179.8	181.07	180.75	179.71	178.52	177.42	176.37	175.19	173.52	170.8	166.38	159.72	150.58	139.23	126.55	113.95	102.97	94.931	90.974	91.855	97.756	108.19	122.14	138.19	154.6	169.67	182.04	191.07	196.83	199.81	200.47	198.98	195.31	189.3	180.73	169.58	156.29	141.82	127.25	113.76	102.49	94.326	89.841	89.418	93.179	100.78	111.39	123.94	137.31	150.44	162.35	172.31	179.75	184.22	185.36	182.97	177.26	168.97	159.24	149.25	139.95	131.9	125.14	119.27	113.73	108.16	102.69	97.79	94.134	92.413	93.024	95.986	101.1	108.07	116.64	126.4	136.84	147.44	157.27	167.06	174.79	179.84	182.02	181.46	178.38	173.09	166.02	157.56	148	137.7	127.26	117.31	108.39	100.95	95.237	91.289	89.212	89.294	91.882	97.143	104.87	114.51	125.12	135.59	144.83	151.88	156.1	157.26	155.51	151.23	145.14	138.4	132.26	127.56	124.52	122.65	120.91	118.09	113.49	107.49	101.49	97.406	97.048	101.44	110.46	122.99	137.49	152.5	166.84	179.51	189.69	196.8	200.41	200.36	196.86	190.57	182.47	173.48	164.26	155.09	146.12	137.52	129.42	121.92	114.99	108.46	101.97	95.236	88.424	82.142	77.158	74.195	73.676	75.472	78.951	83.213	87.447	91.089	93.788	95.456	96.289	96.666	97.051	97.837	99.182	100.94	102.7	103.84	103.84	102.51	100.19	97.471	95.027	93.491	93.238	94.367	96.759	100.2	104.42	109.08	113.82	118.51	123.24	128.16	133.42	139	144.55	149.31	152.34	152.95	151.01	147.01	141.82	136.34	131.24	126.83	123.07	119.71	116.56	113.55	110.61	107.46	103.78	99.555	95.261	91.863	90.634	92.677	98.326	106.95	117.19	127.3	135.7	141.29	143.72	143.11	139.81	134.31	127.31	119.75	112.72	107.19	103.69	102.03	101.48	100.84	98.872	94.806	88.648	81.107	73.254	66.335	61.518	59.748	61.526	66.886	75.381	86.053	97.575	108.65	118.29	125.89	131.24	134.48	135.97	136.16	135.48	134.25	132.67	130.8	128.47	125.37	121.1	115.49	108.81	101.62	94.646	88.568	83.866	80.665	78.793	78.088	78.462	79.812	81.963	84.661	87.537	89.902	92.849	95.263	97.3	99.188	101.08	102.8	103.85	103.77	102.37	99.789	96.403	92.774	89.521	86.992	85.269	84.502	84.776	86.048	88.316	91.563	95.711	100.63	106.19	112.26	118.65	125.14	131.37	136.9	141.39	144.63	146.52	146.8	145.08	141.03	134.47	125.45	114.54	102.92	92.027	83.192	77.307	74.698	75.094	77.704	81.672	86.346	91.228	95.926	100.3	104.44	108.43	112.36	116.27	120.06	123.35	125.64	126.39	125.31	122.58	119.01	115.65	113.48	113.17	114.92	118.35	122.65	126.98	130.68	133.23	134.32	133.93	132.17	129.38	126.1	123.04	120.87	120.02	120.66	122.75	126.01	129.87	133.67	136.91	139.43	141.4	143.26	145.51	148.5	152.31	156.44	159.98	161.92	161.53	158.57	153.39	146.84	140.03	133.96	129.18	125.87	123.76	122.23	120.45	117.77	113.84	108.57	102.33	95.891	90.231	86.207	84.394	85.037	88.159	93.554	100.83	109.36	118.27	126.45	132.86	136.74	137.85	136.49	133.45	129.7	126.27	123.91	122.87	122.87	123.36	123.69	123.17	121.29	117.98	113.78	109.65	106.68	105.89	107.94	112.88	120.1	128.51	136.87	144.05	149.34	152.37	153.05	151.42	147.66	142.03	134.89	126.73	118.09	109.44	101.11	93.224	85.741	78.591	71.939	66.267	62.177	60.119	60.39	63.163	68.459	76.179	86.226	98.403	112.23	126.82	140.89	153.03	162.16	167.8	170.09	169.65	167.28	163.54	158.76	153.07	146.74	140.3	134.45	129.86	126.95	125.82	125.97	128.09	131.12	134.92	139.33	144.08	148.94	153.66	157.99	161.84	165.23	168.18	170.54	172.09	172.61	171.94	170.05	167.19	163.72	159.88	155.76	151.28	146.17	140	132.36	123.06	112.33	100.91	90.055	81.096	75.264	73.293	75.161	80.126	87.032	94.872	103.04	111.31	119.71	128.29	136.94	145.31	152.98	159.7	165.24	169.41	172.06	173.05	172.25	169.65	165.65	160.96	156.38	152.34	148.91	145.93	143.14	140.53	138.44	137.34	137.53	138.94	140.97	142.76	143.72	143.89	143.98	145.09	148.16	153.51	160.58	168	174.14	177.57	177.48	173.87	167.49	159.4	150.63	142.04	134.41	128.35	124.26	122.49	123.2	126.25	131.08	136.73	141.94	145.52	146.68	145.38	142.43	139.27	137.47	138.18	141.65	147.15	153.35	158.76	162.27	163.48	162.67	160.41	157.21	153.39	149.14	144.59	139.96	135.55	131.67	128.32	125.16	121.77	117.82	113.28	108.55	104.37	101.64	101.19	103.61	109.29	118.32	130.31	144.28	158.64	171.44	180.91	186.06	186.93	184.65	180.92	177.13	173.9	170.93	167.33	162.07	154.49	144.6	133.05	120.78	108.66	97.501	88.133	81.353	78.003	78.912	84.532	94.685	108.54	124.79	141.93	158.49	173.26	185.42	194.47	200.31	203.2	203.52	201.73	198.1	192.55	184.69	174.13	160.78	145.16	128.39	112.1	98.07	87.706	81.848	80.608	83.557	89.987	99.031	109.83	121.57	133.45	144.74	154.85	163.37	170.01	174.6	177.08	177.47	175.87	172.48	167.55	161.4	154.32	145.85	137.63	129.37	121.47	114.49	108.98	105.37	103.86	104.47	107.03	111.23	116.73	123.3	130.69	138.54	146.36	153.64	159.84	164.49	167.43	168.76	168.71	167.61	165.75	163.32	160.33	156.67	152.3	147.18	141.37	135.1	128.74	122.96	118.54	116.25	116.59	119.66	125.19	132.56	140.95	149.57	157.67	164.6	169.86	173.29	175	175.47	175.32	175.05	174.82	174.3	172.91	170.09	165.62	159.81	153.34	146.99	141.42	136.82	133.04	129.85	127.15	125.06	123.94	124.25	126.24	129.99	135.39	142.16	149.82	157.67	164.95	170.85	174.88	177.03	177.8	177.99	178.19	178.52	178.57	177.41	174.14	168.32	160.16	150.48	140.5	131.54	124.62	120.31	118.74	119.73	122.87	127.56	133.06	138.6	143.47	147.26	149.91	151.63	152.78	153.78	154.99	156.55	158.48	160.63	162.65	164.04	164.22	162.67	159.12	153.72	147.14	140.55	135.21	132.36	133	137.64	146.12	157.77	171.54	186.06	199.89	211.75	220.68	226.12	228	226.74	223.09	217.76	211.47	204.8	198.11	191.54	185.05	178.45	171.59	164.49	157.47	151.12	146.18	143.41	143.39	146.21	151.5	158.6	166.79	175.35	183.63	191.12	197.3	201.67	203.9	203.97	202.15	199.03	195.33	191.7	188.4	185.28	181.91	177.81	172.59	166.02	158.1	149.03	139.27	129.57	120.95	114.55	111.57	112.89	118.82	128.88	141.86	156.07	169.58	180.65	188.04	191.27	190.53	186.61	180.89	175.02	170.45	168.11	168.11	169.69	171.46	171.93	170.08	165.72	159.55	152.81	146.93	142.95	141.24	141.51	142.31	143.93	145.29	146.23	146.93	147.7	148.81	150.36	152.21	154.13	155.88	157.39	158.72	159.99	161.31	162.74	164.13	165.1	165.13	163.71	160.54	155.63	149.35	142.42	135.82	130.69	128.02	128.41	131.96	138.13	145.77	153.55	160.24	164.99	167.52	168.02	166.96	164.9	162.22	159.31	156.71	154.95	154.52	155.6	157.91	160.61	162.53	162.56	159.97	154.72	147.47	139.38	131.77	125.85	122.33	121.51	123.2	126.86	131.66	136.61	140.77	143.56	144.91	145.22	145.18	145.46	146.5	148.31	150.45	152.43	153.89	154.72	155.01	154.92	154.53	153.77	152.51	150.76	148.71	146.78	145.38	144.89	145.51	147.24	149.97	153.51	157.71	162.32	166.9	170.72	173.12	173.71	172.38	169.34	165.08	160.3	155.67	151.69	148.64	146.55	145.03	143.47	141.31	138.25	134.23	129.68	125.36	121.93	119.69	118.58	118.21	118.15	118.26	118.74	120	122.51	126.52	131.93	138.16	144.45	150.12	154.59	157.33	158.16	157.2	154.88	151.81	148.66	146	144.12	143.05	142.69	143	144.02	145.82	148.47	151.83	155.44	158.63	160.8	161.7	161.54	160.79	159.95	159.28	158.73	158.09	157.18	156.06	155.19	155.15	156.19	158.08	160.26	162.13	163.37	164.2	165.4	167.92	172.26	178.22	184.78	190.45	193.74	193.91	191.28	186.95	182.45	179.28	178.42	180.12	183.8	188.26	191.92	193.33	191.48	185.99	177.18	166.08	154.2	143.04	133.72	126.96	123.02	121.7	122.52	124.99	128.75	133.52	139.11	145.44	152.36	159.46	166.26	172.43	177.83	182.5	186.65	190.55	194.31	197.67	199.93	200.21	197.77	192.31	184.04	173.49	160.9	149.53	138.13	126.96	116.37	106.82	98.823	92.805	89.068	87.765	88.905	92.469	98.542	107.27	118.63	132.16	146.89	161.43	174.14	183.43	188.22	188.22	183.85	176.13	166.43	156.1	146.17	137.12	128.97	121.27	113.34	104.55	94.616	83.918	73.547	65.087	60.22	60.191	65.525	75.761	89.491	104.71	119.48	132.34	142.37	149.21	152.86	153.46	151.18	146.19	138.63	128.74	117.01	104.28	91.612	80.021	70.374	63.259	58.855	56.975	57.202	59.084	62.397	67.162	73.493	81.242	89.802	98.386	106.16	112.4	116.72	119.07	119.66	118.58	115.68	110.73	103.7	95.031	85.605	76.542	68.759	62.705	58.254	54.877	51.924	48.931	45.778	42.618	39.721	37.39	35.922	35.795	37.737	42.587	50.862	62.234	75.501	88.855	100.23	107.94	111.26	110.53	106.99	102.24	97.773	94.633	93.2	93.114	93.626	93.901	93.07	90.501	86.076	80.088	73.109	65.869	59.097	53.265	48.743	45.896	45.09	46.734	51.144	58.221	67.246	76.94	85.902	92.987	97.466	99.244	99.026	97.86	96.719	96.384	97.162	98.674	99.93	99.695	96.838	90.611	81.023	68.892	55.724	43.237	32.895	25.715	22.153	22.182	25.501	31.618	39.88	49.48	59.396	68.322	75.036	78.856	79.834	78.582	76.087	73.538	71.941	71.634	72.158	72.548	71.564	68.048	61.551	52.636	42.569	32.893	25.027	19.839	17.346	16.874	17.651	19.189	21.42	24.631	29.159	35.054	41.974	49.203	55.77	60.657	63.292	63.771	62.52	60.079	57.051	53.981	51.151	48.616	46.419	44.601	43.066	41.611	40.014	37.91	34.745	30.05	23.81	16.514	8.9152	1.959	-3.396	-6.4999	-7.1367	-5.4843	-2.001	2.7778	8.4948	14.931	21.171	29.448	37.674	45.544	52.746	59.005	64.259	68.697	72.466	75.472	77.374	77.664	75.766	71.309	64.464	55.989	46.915	38.136	30.3	23.841	19.06	16.318	16.09	18.721	24.167	31.776	40.331	48.491	55.285	60.355	64.071	67.185	70.312	73.558	76.447	78.3	78.734	77.801	75.909	73.595	71.247	68.864	65.981	62	56.579	49.767	41.938	33.662	25.727	18.975	14.274	12.572	14.701	21.007	31.264	44.678	59.944	75.529	90.076	102.59	112.47	119.47	123.55	124.67	122.78	118.06	110.97	102.09	92.124	81.791	71.752	62.381	53.759	45.864	38.689	32.336	27.112	23.554	22.147	23.074	26.232	31.174	37.072	42.961	48.028	51.881	54.482	56.024	56.853	57.209	57.244	57.099	56.895	56.563	56	55.243	54.231	52.637	50.209	47.003	43.338	39.838	37.388	36.735	38.108	41.159	45.171	49.132	51.993	53.324	53.49	53.241	53.355	54.548	57.324	61.696	67.22	73.207	78.704	82.609	84.097	82.772	78.618	72.139	64.522	57.339	52.048	49.774	51.183	56.191	63.964	73.152	82.22	89.591	94.073	95.301	93.701	90.077	85.454	81.051	77.841	76.18	75.929	76.683	77.734	78.103	76.962	73.985	69.36	63.91	59.063	56.253	56.15	58.642	63.121	68.614	74.083	78.89	82.967	86.327	88.899	90.597	91.125	90.146	87.792	84.773	81.787	79.088	76.692	74.468	72.003	68.987	65.749	63.076	61.671	62.061	64.478	68.574	73.526	78.74	84.071	89.289	94.109	98.562	102.79	106.67	109.82	112	112.87	111.93	108.9	103.8	96.824	88.629	80.48	73.651	68.66	65.412	63.694	63.116	63.012	63.007	63.237	63.878	65.112	67.353	70.914	75.581	80.919	86.629	91.99	95.715	96.825	97.005	94.662	90.49	85.631	81.465	78.872	77.956	78.365	79.595	81.167	82.959	85.212	88.048	91.205	94.182	96.496	97.803	98.067	97.614	96.776	95.804	95.129	95.203	95.897	96.605	97.015	97.04	96.049	93.175	88.29	81.922	74.548	66.486	58.228	50.119	42.142	34.382	27.322	21.637	17.958	16.935	19.072	24.304	31.949	41.116	50.857	60.127	67.995	73.6	76.217	75.884	73.511	70.087	66.191	62.3	58.976	56.028	52.413	47.453	41.554	35.419	29.51	24.52	21.294	20.104	20.725	23.161	27.479	33.29	40.169	48.034	56.74	65.67	74.167	81.893	88.549	93.737	97.154	98.494	97.695	95.417	92.581	89.628	86.911	85.265	85.199	86.064	86.761	86.829	86.015	83.577	79.263	73.928	68.659	64.184	61.417	61.226	63.462	67.118	71.478	76.108	80.283	83.253	84.86	85.33	84.804	83.411	81.333	78.717	75.794	72.875	69.659	65.331	59.857	54.028	48.276	42.714	38.118	35.438	34.536	34.568	35.222	36.357	37.364	38.055	39.342	42.061	46.198	51.859	59.456	68.454	77.118	83.823	87.83	88.955	87.504	84.446	81.016	78.316	77.022	76.908	76.703	75.219	72.266	67.881	61.833	54.545	47.459	41.697	37.563	35.53	36.045	38.347	41.025	43.606	46.252	48.603	50.577	53.404	58.214	64.368	70.346	75.231	78.36	79.006	77.137	73.748	70.239	67.952	67.813	69.788	73.202	77.796	83.496	89.526	96.51	101.23	104.37	105.58	104.39	100.68	94.867	87.585	79.542	71.626	64.907	60.391	58.73	59.981	63.424	67.793	71.779	74.168	74.019	71.387	67.398	63.409	60.29	58.554	58.428	59.602	61.501	64.005	67.462	72.21	78.517	86.779	97.065	108.55	120	130.28	138.36	143.3	144.68	142.96	140.12	135.4	128.94	120.68	110.57	98.709	85.367	70.895	55.771	40.613	26.009	12.574	1.2525	-6.7072	-10.14	-8.2753	-0.92369	11.21	26.493	42.93	58.875	73.171	85.011	93.978	100.08	103.49	104.34	102.9	99.654	95.23	89.975	83.817	76.174	66.376	54.137	39.757	24.215	9.0022	-4.21	-14.015	-19.62	-20.75	-17.453	-10.14	0.50566	13.736	28.711	44.234	59.042	72.257	83.395	91.982	97.509	99.695	98.476	94.015	86.871	78.129	69.123	60.92	54.097	48.562	43.588	38.302	32.082	24.622	16.007	6.7318	-2.4746	-10.864	-17.616	-21.922	-23.244	-21.528	-17.09	-10.507	-2.745	5.0533	12.196	18.58	24.23	29.104	33.304	37.122	40.777	44.319	47.718	50.801	52.981	53.322	50.987	45.508	37.153	27.094	17.052	8.7494	3.4002	1.5145	2.746	6.1464	10.711	15.599	20.217	24.404	28.36	32.27	36.075	39.8	43.685	47.829	51.938	55.626	58.562	60.306	60.385	58.575	54.938	49.701	43.154	35.876	28.629	22.351	18.151	17.06	19.741	26.214	35.862	47.53	59.693	70.726	79.14	83.74	83.843	79.551	71.709	61.485	50.282	39.691	30.89	24.131	18.909	14.654	10.921	7.4289	4.3322	2.1977	1.4914	2.1437	3.8248	6.0495	8.2627	10.184	12.135	14.848	19.033	25.075	32.917	41.919	50.968	58.707	63.877	65.782	64.667	61.688	58.18	55.09	52.848	51.154	48.894	44.698	37.838	28.408	16.967	4.2193	-9.1949	-22.982	-37.193	-51.497	-64.643	-74.853	-80.393	-79.913	-72.955	-60.395	-44.101	-26.114	-8.0904	8.9144	24.336	37.777	48.764	56.858	61.843	63.601	62.034	57.377	50.248	41.361	31.349	21.017	11.292	2.7297	-4.702	-11.331	-17.585	-23.926	-30.451	-36.455	-40.753	-42.42	-40.991	-36.39	-29.415	-18.936	-7.5029	4.2787	15.976	27.249	37.84	47.489	55.766	62.267	66.9	69.651	70.36	68.901	65.266	59.496	51.784	42.78	33.414	24.423	16.287	9.3249	3.7248	-0.63339	-4.068	-6.7025	-8.4833	-9.312	-8.9192	-6.8047	-2.4623	4.5816	14.608	27.339	41.91	57.134	71.705	84.279	93.71	99.44	101.43	99.936	95.55	89.22	81.947	74.308	66.576	58.907	51.178	43.156	35.026	27.612	21.98	19.014	19.181	22.513	28.51	36.35	45.305	54.844	64.548	74.045	82.908	90.534	96.328	100.02	101.7	101.74	100.78	99.43	97.781	95.406	91.749	86.471	79.385	70.585	60.772	51.096	42.49	35.635	31.18	29.52	30.541	33.761	38.621	44.44	50.479	56.167	61.185	65.293	68.513	71.101	73.416	75.78	78.45	81.511	84.722	87.639	89.822	90.643	89.353	85.625	79.683	71.945	62.855	53.205	44.137	36.527	30.72	26.824	24.692	23.775	23.314	22.896	22.715	23.26	25.156	29.03	34.971	42.451	50.627	58.558	65.32	70.173	72.684	72.672	70.151	65.452	59.107	51.651	43.665	35.75	28.234	20.952	13.779	7.2474	2.177	-0.75146	-1.0008	1.7482	7.0632	13.64	19.898	24.72	27.582	28.578	28.507	28.527	29.49	31.839	35.73	40.92	46.766	52.543	57.643	61.591	64.151	65.27	64.892	62.874	59.147	53.687	46.365	37.226	26.999	16.935	8.1884	1.7324	-1.4121	-0.57468	4.1487	12.173	22.81	35.175	48.105	60.424	71.208	79.584	84.633	85.891	83.554	78.179	70.645	62.156	53.997	47.085	41.764	37.623	33.56	28.487	21.893	13.905	5.3137	-2.3237	-7.0681	-7.6007	-3.7726	3.6742	13.502	24.042	33.777	42.087	49.126	55.23	60.798	66.212	71.375	74.265	76.197	75.597	72.242	66.493	58.85	49.573	38.882	27.24	15.195	3.3187	-7.5251	-16.108	-21.359	-22.665	-19.606	-12.03	-0.48001	13.913	29.934	46.414	62.145	76.172	88.117	98.061	106.17	112.38	116.3	117.27	114.81	108.95	100.21	89.472	77.744	65.799	53.686	40.953	27.385	13.366	-0.30526	-12.403	-21.401	-26.117	-26.186	-21.755	-13.194	-1.2575	12.829	27.745	42.336	55.548	66.423	74.616	80.407	84.176	86.282	86.864	85.741	82.599	77.597	71.361	64.632	58.46	53.803	50.954	49.31	48.245	48.2	49.916	54.499	63.226	76.43	92.424	107.51	117.4	118.43	108.62	88.732	62.555	35.921	14.261	0.98432	-2.7392	1.0097	8.5133	16.728	24.275	31.429	39.464	49.35	60.529	71.196	78.431	79.603	73.915	62.766	49.482	37.815	30.335	28.026	30.458	35.907	42.298	48.675	55.209	62.078	69.706	78.026	86.609	95.151	103.09	109.7	114.42	116.79	116.81	115.11	112.72	110.55	109.35	109.26	109.51	108.88	106.2	100.81	92.982	83.823	74.84	67.293	61.999	59.421	59.517	61.792	65.664	70.829	76.898	82.897	87.795	90.918	91.794	90.038	85.849	80.22	74.529	70.207	68.64	70.777	76.491	84.502	92.951	99.85	103.64	103.77	100.86	96.387	92.037	89.097	87.997	88.36	89.545	90.917	91.825	91.861	91.387	91.184	91.71	93.08	95.385	98.284	100.57	100.79	98.05	92.152	83.61	73.837	64.895	58.469	55.194	54.983	57.362	61.447	66.291	71.317	76.209	80.612	84.168	86.592	87.802	88.157	88.386	88.993	89.755	90.195	90.018	88.993	87.093	84.978	83.725	83.847	84.931	86.17	86.615	85.229	81.461	75.734	68.908	61.6	53.678	48.151	44.266	42.233	42.097	43.982	47.703	52.545	57.662	62.536	66.86	70.282	72.716	74.45	75.744	76.663	77.439	78.406	79.4	79.866	79.33	77.44	73.804	68.247	61.19	53.404	45.67	38.643	32.849	28.745	26.735	27.206	30.241	35.4	42.038	49.492	56.925	63.681	69.826	75.769	81.643	87.35	92.662	97.073	99.749	100.17	98.572	95.434	91.094	85.919	80.416	74.855	69.182	63.47	57.956	52.749	47.78	43.034	38.621	34.913	32.506	32.027	33.776	37.614	43.081	49.378	55.493	60.785	65.06	68.214	70.169	71.054	71.002	69.8	67.079	62.967	57.969	52.369	46.408	40.719	35.958	32.427	30.323	30.106	32.26	36.927	43.896	52.582	61.859	70.271	76.475	79.562	79.343	76.557	72.565	68.739	66.033	64.973	65.255	65.841	65.704	64.249	61.134	56.288	50.293	44.272	39.105	35.194	33.017	33.055	35.174	38.717	43.064	47.669	51.895	55.219	57.549	59.019	59.668	59.675	59.302	58.711	57.986	57.277	56.685	56.178	55.761	55.463	55.131	54.617	54.081	53.643	53.021	52.037	51.021	50.404	50.425	51.49	54.384	59.57	66.705	75.122	84.013	92.288	98.829	102.99	104.63	103.8	100.8	96.382	91.333	86.213	81.448	77.296	73.747	70.634	67.766	64.912	61.911	59.005	56.743	55.423	55.144	56.322	59.402	64.247	70.176	76.415	82.092	86.005	87.151	85.351	81.066	75.027	68.332	62.256	57.607	54.414	52.421	51.313	50.55	49.549	48.089	46.342	44.76	44.029	44.805	47.48	52.268	59.233	67.874	77.128	86.027	94.129	101.08	106.44	110.14	112.44	113.36	112.76	110.9	108.23	104.94	101.21	97.44	93.895	90.353	86.536	82.812	80.685	79.043	77.911	77.289	77.504	78.891	81.419	84.877	89.171	93.978	98.511	102.09	104.47	105.5	105.08	103.61	101.84	100.22	98.986	98.437	98.847	100.01	101.26	101.86	101.14	98.63	94.413	89.232	84.244	80.756	79.787	81.559	85.441	90.447	95.617	100.01	102.95	104.34	104.46	103.45	101.47	98.875	95.955	92.639	88.907	85.122	81.665	78.706	76.6	75.971	77.208	80.141	84.234	88.79	92.88	95.649	96.717	96.24	94.813	93.365	92.833	93.7	96.032	99.55	103.47	106.53	107.54	105.8	101.06	93.537	84.446	75.543	68.251	63.492	62.002	64.022	68.787	75.049	81.767	88.045	92.889	95.665	96.517	96.195	95.683	95.949	97.655	100.63	103.91	106.21	106.29	103.45	97.956	90.727	82.891	75.363	68.729	62.962	57.517	51.933	46.222	40.534	35.051	30.412	27.653	27.36	29.484	33.82	39.971	46.886	53.204	58.164	61.816	64.602	67.185	70.295	74.069	77.79	80.511	81.545	80.728	78.575	76.153	74.529	74.215	74.983	75.925	75.594	72.838	67.466	60.088	51.611	43.327	36.953	33.673	33.541	35.867	39.657	43.593	46.285	47.185	46.977	47.002	48.69	53.218	60.929	70.799	80.896	89.317	94.577	95.846	93.1	87.034	78.607	68.744	58.367	48.22	38.96	31.465	26.534	24.252	24.051	25.435	28.017	31.212	34.632	38.597	43.726	50.141	57.531	65.453	73.026	78.97	82.405	83.337	82.264	80.044	77.949	77.191	78.173	80.269	82.215	82.633	80.475	75.479	68.224	59.818	51.659	45.186	41.243	39.816	40.617	43.4	47.523	51.975	55.983	59.229	61.483	62.683	63.37	64.404	66.137	68.438	71.051	73.469	74.87	74.039	73.576	72.876	72.308	72.163	72.204	71.559	69.369	65.413	59.975	53.375	46.175	39.255	33.112	27.724	23.169	19.683	17.186	15.476	14.635	14.983	16.686	19.784	24.473	30.87	38.733	47.473	56.221	63.97	69.959	73.964	76.111	76.72	76.628	76.822	77.79	79.475	81.571	83.452	84.081	82.657	79.264	74.652	69.641	65.219	62.564	62.206	63.65	66.164	69.258	72.458	75.251	77.447	79.166	80.408	81.018	80.776	79.362	76.469	72.074	66.469	60.09	53.572	47.847	43.664	41.184	40.292	40.711	41.873	43.21	44.753	46.989	50.224	54.443	59.684	65.868	72.217	77.719	81.87	84.525	85.385	84.215	81.264	77.074	72.234	67.553	63.877	61.57	60.513	60.243	60.05	59.088	56.893	53.54	49.407	45.213	42.058	40.863	41.999	45.716	52.156	60.768	70.256	79.489	87.804	94.459	98.752	100.77	101.21	100.68	99.602	98.462	97.743	97.457	97.36	97.147	96.264	93.857	89.183	81.821	71.566	58.587	43.574	27.613	12.031	-1.6213	-11.973	-18.237	-20.065	-17.271	-10.123	0.35611	12.932	26.886	41.442	55.371	67.661	77.962	86.074	91.699	94.949	96.447	96.742	96.053	94.628	92.785	90.438	87.383	83.779	79.961	76.067	72.156	68.352	64.763	61.636	59.45	58.619	59.414	62.144	66.778	72.424	77.688	81.594	83.823	84.163	82.652	80.137	77.681	75.737	74.455	74.011	74.151	74	72.747	69.993	65.444	59.015	51.412	44.024	38.125	34.399	33.052	33.895	36.443	40.297	45.289	51.347	58.616	67.263	76.76	85.85	93.443	99.21	103.15	105.22	105.77	105.47	104.58	102.92	100.61	97.99	95.071	91.759	88.344	85.027	81.494	76.639	73.209	70.841	69.792	69.892	70.95	72.507	73.591	73.42	71.914	69.265	65.644	61.453	57.384	53.843	50.76	48.181	46.285	44.93	43.814	43.222	43.884	46.322	50.659	56.716	63.939	71.287	77.514	81.552	82.86	81.644	78.775	75.359	72.439	71.096	72.242	76.001	81.676	88.329	94.834	99.815	102.21	101.98	99.712	95.926	91.287	86.763	82.995	80.003	77.895	77.161	78.026	80.085	82.773	85.597	87.976	89.448	89.997	89.918	89.553	89.238	89.106	88.923	88.567	88.387	88.793	90.017	92.315	95.684	99.413	102.22	103.07	101.44	96.899	89.379	79.88	70.128	61.483	54.958	51.524	51.503	54.041	57.728	61.467	64.594	66.778	68.24	69.668	71.581	74.028	76.774	79.314	80.969	81.503	81.22	80.567	80.14	80.683	82.459	84.956	87.564	89.851	91.135	90.607	88.289	85.184	82.245	80.088	79.543	81.378	85.548	91.363	98.172	105.42	112.27	117.75	121.13	121.76	119.09	113.2	104.93	95.524	86.345	78.666	73.202	69.894	68.312	67.868	67.962	68.473	69.989	73.157	77.92	83.837	90.638	97.795	104.22	109.06	112.22	113.76	113.39	111.19	107.7	103.41	98.66	93.944	89.642	85.618	81.513	77.368	73.648	70.83	69.348	69.351	70.31	71.148	70.738	68.181	63.279	57.117	51.595	48.204	47.558	49.866	54.746	60.795	66.219	70.054	72.079	72.189	70.659	68.505	66.746	65.805	65.886	67.144	69.154	70.987	72.026	72.237	71.729	70.498	68.622	66.273	63.612	60.984	58.787	57.315	56.886	57.821	59.859	62.224	64.468	66.883	69.734	72.879	76.315	80.178	84.03	87.118	89.27	90.717	91.273	90.582	88.65	85.404	80.392	73.589	65.943	58.737	53.682	52.056	51.967	52.598	53.358	53.984	54.3	54.429	55.06	56.785	59.464	62.743	66.527	70.546	74.119	76.817	78.714	79.782	79.811	78.977	77.818	76.416	74.363	71.552	68.207	64.384	60.169	56.065	52.734	50.606	49.912	50.756	52.98	56.312	60.487	64.958	68.974	72.251	75.058	77.587	79.952	82.543	85.583	88.423	90.097	90.107	88.207	84.121	78.26	71.882	66.046	61.078	57.29	55.34	55.599	57.983	62.307	68.238	74.976	81.296	86.071	88.517	88.444	86.404	83.369	80.235	77.706	76.275	75.943	76.125	76.294	76.193	75.449	73.621	70.779	67.361	63.495	59.234	55.314	52.723	51.771	52.37	54.75	59.027	64.644	70.801	77.048	83.006	87.959	91.166	91.992	89.792	84.303	75.997	65.931	55.492	46.297	39.731	36.339	35.986	38.247	42.319	47.199	52.38	57.955	63.769	69.13	73.729	77.799	81.21	83.443	84.592	85.206	85.367	84.737	83.306	81.403	79.246	77.134	75.705	75.416	76.232	77.837	79.84	81.617	82.419	81.806	79.623	75.909	71.142	65.986	60.858	56.287	53.139	51.925	52.248	53.446	55.337	57.674	59.832	61.583	63.534	66.07	68.815	71.245	73.008	73.624	72.699	70.599	68.174	65.95	64.076	62.638	61.5	60.173	58.146	55.275	51.645	47.548	43.519	39.97	37.254	36.025	36.948	39.859	44.059	49.038	54.408	59.273	62.573	64.057	64.037	62.605	60.175	58.045	57.513	59.151	63.157	69.431	76.937	83.999	89.415	92.832	94.329	94.084	92.426	89.549	85.378	79.833	73.077	65.483	57.95	51.801	47.792	45.66	45.015	45.653	47.01	48.308	49.364	50.569	52.06	53.762	56.066	59.575	64.297	69.877	76.098	82.361	87.285	89.601	89.126	86.359	83.311	80.44	77.098	73.608	69.933	65.307	58.99	50.979	41.606	31.03	19.847	9.5614	1.8309	-2.2136	-1.6258	4.2242	14.74	28.059	42.101	55.102	65.309	71.357	73.167	71.668	67.855	62.653	57.27	52.93	50.344	49.686	50.64	52.383	54.012	54.77	53.872	50.623	44.895	37.099	27.556	16.616	5.3592	-4.8268	-13.212	-19.386	-22.774	-23.27	-21.566	-18.115	-12.592	-4.7523	4.8259	15.256	25.669	34.685	40.607	42.457	40.451	35.682	29.498	23.325	18.138	14.309	11.976	10.87	10.515	10.392	10.314	10.157	9.7874	9.2461	9.0043	9.3827	10.688	13.886	19.841	28.048	38.064	49.635	61.447	71.693	78.938	82.957	83.949	82.485	79.694	76.839	74.505	72.443	70.225	67.251	63.823	60.645	58.951	59.451	61.653	64.371	66.175	65.498	61.683	54.89	46.754	39.232	33.454	30.45	30.341	32.045	34.098	35.566	36.595	37.905	40.685	46.617	55.806	66.34	75.623	80.54	78.397	68.24	51.377	31.307	12.362	-1.7251	-7.9619	-5.1129	6.1508	23.71	44.382	64.604	81.249	92.208	96.612	94.55	88.216	80.599	73.538	68.024	64.538	62.857	61.483	59.14	55.664	51.348	46.301	41.013	36.499	32.77	29.442	26.807	25.345	25.206	26.485	29.437	34.017	39.296	44.326	48.51	51.984	55.636	60.662	67.474	75.698	84.592	93.092	99.993	104.43	106.92	108.84	110.67	112.37	113.77	114.55	114.02	111.74	108.1	103.73	98.763	93.275	87.238	80.252	71.662	61.455	50.517	39.954	30.72	23.768	19.95	19.61	22.609	28.2	35.309	43.005	50.662	57.37	61.767	62.901	60.647	54.897	45.512	33.252	19.805	6.642	-5.1972	-14.534	-20.454	-23.05	-22.953	-20.464	-16.043	-10.876	-5.9505	-1.5761	3.2395	8.4497	14.099	20.276	27.444	35.818	44.721	53.267	61.131	68.009	73.258	76.53	77.958	77.366	74.233	68.578	61.08	52.325	42.768	33.402	25.451	19.475	15.607	14.082	15.161	18.783	24.611	32.115	40.532	49.168	57.564	65.147	71.247	75.761	79.008	80.99	81.433	80.484	78.529	75.536	71.502	67.055	62.776	58.699	54.975	52.253	50.906	50.643	51.336	53.318	56.544	60.243	63.588	65.984	66.862	65.828	63.039	59.118	54.831	50.911	47.739	45.092	42.654	40.53	39.03	38.454	39.382	42.467	47.599	53.867	60.427	66.723	72.054	76.004	79.225	82.746	86.714	90.649	94.219	96.929	97.734	95.941	91.847	86.299	80.165	74.322	69.569	66.208	64.134	63.128	62.854	62.881	63.043	63.462	64.109	64.952	66.289	68.175	70.119	71.804	73.339	74.632	75.364	75.803	76.729	78.368	80.176	81.847	83.339	84.154	83.6	81.705	79.054	76.041	73.014	70.546	68.978	68.175	67.868	67.753	67.445	66.623	65.324	63.776	62.204	61.009	60.54	60.553	60.635	60.8	61.104	61.194	60.94	60.987	61.861	63.316	65.14	67.702	71.192	75.229	79.594	84.326	88.996	92.68	94.735	94.905	92.89	88.572	82.434	75.233	67.531	59.803	52.605	46.441	41.709	38.679	37.214	36.763	37.001	37.858	38.911	39.731	40.732	42.738	45.889	49.764	54.248	59.219	63.869	67.436	69.947	71.601	72.257	71.955	71.074	69.583	66.97	63.215	59.003	54.985	51.593	49.183	47.869	47.426	47.548	48.022	48.855	50.602	54.146	59.649	66.186	72.605	78.113	81.916	83.255	82.284	79.983	76.997	73.572	70.297	67.851	66.383	65.911	66.793	69.066	71.865	74.23	75.982	77.579	79.774	81.851	83.959	85.978	87.152	86.783	84.975	82.161	78.466	74.041	69.442	65.067	60.824	56.937	54.202	53.05	53.247	54.581	56.902	59.614	62.077	64.535	67.86	72.486	78.317	85.134	92.624	100.25	107.43	113.7	118.46	121.1	121.06	117.73	110.77	100.81	89.248	77.338	65.883	55.686	47.359	40.925	36.457	34.688	36.203	40.712	47.537	56.025	65.075	73.202	79.75	85.302	90.6	95.941	101.54	107.48	113.25	117.82	120.21	119.7	116.01	109.51	101.04	91.495	81.943	73.506	66.831	61.991	59.029	58.204	59.546	62.778	67.721	73.988	80.495	86.019	90.275	93.739	96.852	100.17	104.61	110.44	116.51	120.92	122.12	119.21	111.91	100.86	87.671	74.194	62.087	52.689	46.816	44.768	46.616	52.089	60.38	70.449	81.491	92.638	103.01	112.28	120.55	127.48	132.09	133.73	132.17	127.05	118	105.65	91.406	76.283	61.066	46.968	35.409	27.192	22.518	21.378	23.357	27.485	32.792	38.792	45.524	53.313	62.572	73.434	85.633	98.647	111.65	123.62	133.83	141.93	147.46	149.72	148.46	144.25	137.75	129.35	119.7	109.82	100.32	91.206	82.781	75.836	70.866	67.736	66.204	66.018	66.536	66.967	66.996	66.845	66.758	66.724	66.701	66.669	66.678	66.807	67.101	67.644	68.635	70.085	71.642	73.155	75.071	77.822	81.115	84.287	86.904	88.539	88.725	87.773	87.1	88.225	91.752	97.523	104.99	112.96	119.78	124.37	126.62	126.85	125.33	122.49	119.01	115.65	112.79	110.45	108.55	107.01	105.48	103.4	100.62	97.842	96.177	96.34	98.59	103.04	109.32	116.12	121.92	125.88	127.59	126.74	123.4	118.59	113.74	109.78	107.21	106.39	107.21	108.68	111.3	113.64	114.77	114.33	112.21	109.09	106.08	103.45	101.07	99.771	100.52	102.69	104.66	105.5	104.69	101.42	95.637	88.802	82.53	77.608	74.593	73.929	75.127	77.292	80.484	85.321	91.721	98.946	106.21	112.58	116.96	118.7	117.52	113.26	106.31	97.845	88.528	78.149	67.198	57.155	48.722	41.457	35.529	32.017	31.375	33.4	38.328	46.197	55.641	64.8	72.739	78.884	82.489	83.83	84.549	85.823	87.536	89.273	90.764	91.459	90.748	88.417	84.505	79.361	74.113	69.785	66.064	62.21	58.388	54.639	49.911	43.599	36.88	31.211	27.124	25.265	26.6	30.883	36.782	43.72	51.615	59.35	65.453	69.788	72.799	74.196	73.791	72.382	70.946	69.586	67.786	64.783	59.808	52.966	45.429	38.084	31.206	25.56	21.94	19.591	16.968	14.029	11.886	11.21	12.586	17.245	25.448	35.553	45.888	55.905	64.662	70.546	73.532	75.315	76.944	78.341	79.801	81.981	84.604	86.546	86.762	84.285	78.474	69.681	58.585	45.402	30.894	17.025	5.2203	-4.5095	-11.974	-16.229	-17.208	-15.664	-11.479	-4.2316	5.0206	14.721	24.615	34.477	42.665	48.074	51.839	55.249	57.922	59.191	59.244	57.997	54.591	48.515	40.026	29.649	18.302	7.2759	-2.6783	-11.249	-17.417	-20.078	-19.463	-14.705	-9.023	-1.2614	8.2058	18.682	29.477	39.946	49.068	55.595	58.874	59.061	56.697	52.815	49.041	46.672	46.048	46.894	48.545	49.766	49.285	46.833	42.928	37.844	31.793	25.728	20.866	17.75	16.623	17.947	21.787	27.205	32.847	37.457	39.877	39.499	36.906	33.339	29.906	27.575	27.284	29.119	32.211	35.623	38.658	40.547	40.721	39.332	36.761	33.042	28.414	23.721	19.52	15.69	12.356	10.09	8.9308	8.5776	8.9499	10.33	11.82	13.58	16.366	20.1	24.173	28.332	32.294	35.274	36.682	36.645	35.394	33.167	30.632	28.392	26.155	23.219	19.399	14.879	9.8071	4.5196	-0.33261	-4.0985	-6.1343	-5.8435	-3.2249	1.0691	6.7463	14.021	22.533	31.233	39.573	47.728	55.454	61.911	66.61	69.516	70.424	69.15	66.029	61.483	55.634	48.767	41.605	34.592	27.537	20.251	12.926	5.7707	-1.0588	-7.0902	-11.419	-13.003	-10.997	-5.3783	2.8054	12.249	22.168	31.959	40.929	48.944	56.736	64.863	72.875	79.886	85.114	87.598	86.365	81.106	72.094	59.652	44.392	27.716	11.371	-3.2957	-15.258	-23.413	-26.85	-25.527	-20.29	-12.312	-2.6221	7.95	18.58	28.352	36.682	43.695	49.784	55.017	59.335	63.033	66.389	69.05	70.299	69.681	67.062	62.605	57.006	51.435	46.684	42.839	39.89	37.828	36.261	34.503	32.377	30.402	28.993	27.939	26.735	25.169	23.548	22.26	21.381	20.929	21.107	22.1	23.77	25.865	28.518	32	36.05	39.91	42.621	43.25	41.306	37.237	32.447	28.477	26.161	25.686	26.635	27.846	27.634	24.721	19.151	12.196	5.413	-0.015526	-3.1846	-3.3693	-0.5082	4.4409	10.077	15.376	19.704	22.52	23.485	22.759	20.777	17.943	14.735	11.794	9.5343	8.1005	7.7129	8.6964	10.968	13.917	16.771	19.133	20.941	22.065	22.341	21.951	21.515	21.501	21.708	21.706	21.638	22.001	22.892	24.086	25.653	27.782	30.238	32.563	34.491	35.738	35.82	34.586	32.547	30.477	29.041	29.094	31.597	36.734	43.431	49.981	54.893	57.294	57.012	54.514	50.855	47.515	45.682	45.462	45.891	45.886	44.776	41.964	36.886	29.653	21.163	12.36	3.9983	-3.0348	-8.0005	-10.832	-12.033	-11.102	-7.4776	-1.2464	7.4032	18.177	30.117	41.823	52.247	60.834	67.136	71.11	73.466	75.096	76.215	76.479	75.574	73.465	70.267	66.014	60.652	54.202	47.006	39.487	31.647	23.372	15.148	7.6848	1.105	-4.6675	-9.1799	-11.678	-11.706	-9.051	-3.6414	3.9695	12.595	21.287	29.669	37.555	44.762	51.381	57.583	62.938	66.382	66.921	64.232	58.742	51.139	41.962	31.754	21.329	11.533	2.779	-4.7278	-10.462	-13.758	-14.498	-13.071	-9.7476	-4.565	2.3898	10.872	20.68	31.342	41.86	51.259	59.116	65.27	69.513	71.801	72.609	72.417	71.143	68.396	64.008	58.153	50.924	42.16	31.917	21.053	11.029	3.1946	-1.6223	-2.9133	-0.42891	5.3205	13.169	22.026	31.231	40.264	48.725	56.502	63.541	69.487	74.081	77.507	79.94	80.957	79.883	76.455	70.899	63.526	54.645	44.882	35.179	26.356	18.708	12.222	7.2301	4.5124	4.5666	7.1541	11.661	17.463	23.864	30.196	36.182	42.063	48.081	54.108	59.802	64.567	67.486	67.847	65.78	61.979	56.96	50.923	44.149	37.101	30.01	22.7	14.876	6.5351	-1.9272	-10.024	-17.444	-23.575	-27.122	-26.785	-22.128	-13.378	-0.93137	14.431	31.357	48.43	64.563	78.724	89.921	97.65	101.9	102.6	99.674	93.68	85.783	77.019	68.121	59.853	53.05	48.215	45.049	42.553	39.697	35.999	31.463	26.185	20.447	15.114	11.248	9.223	8.7836	9.8707	12.655	17.067	22.93	30.202	38.49	46.662	53.595	58.768	61.854	62.564	61.336	59.379	57.539	55.811	53.824	51.335	48.205	44.316	39.609	34.209	28.675	23.913	20.46	18.232	17.211	17.767	19.917	23.022	26.56	30.467	34.528	38.486	42.633	47.426	52.737	58.111	63.287	67.821	71.264	71.903	70.381	66.389	59.998	52.125	43.735	35.396	27.869	22.276	19.554	20.341	25.233	34.211	45.914	58.212	69.336	78.201	84.183	87.28	88.37	88.702	89.049	89.267	88.458	85.796	81.204	75.12	68.011	60.508	53.687	48.413	44.599	41.539	38.782	36.122	33.228	29.892	26.284	22.675	19.296	16.778	16.218	18.417	23.627	31.944	43.242	56.517	69.818	81.071	88.787	92.214	91.182	86.096	78.098	68.98	60.583	53.843	48.632	44.539	41.035	37.2	32.021	25.255	17.587	10.096	4.0615	0.97793	1.9671	7.1868	16.125	28.03	41.691	55.44	67.881	78.535	87.37	94.239	98.807	100.95	100.94	99.094	95.511	90.418	84.479	78.391	72.166	65.179	57.026	47.967	38.508	29.108	20.295	12.602	6.1749	0.96473	-2.7143	-4.2462	-3.1754	0.86351	8.1011	18.146	29.6	40.715	50.44	58.591	65.327	70.809	75.236	78.879	81.764	83.333	82.746	79.579	74.126	66.761	57.613	47.211	36.695	27.246	19.677	14.567	12.228	12.477	14.736	18.535	23.507	29.114	34.962	41.218	48.316	56.28	64.662	73.034	81.072	88.267	93.838	97.115	98.051	97.231	95.229	92.135	87.899	82.751	76.932	70.28	62.701	54.766	47.211	40.437	34.675	30.228	27.167	25.264	24.536	25.231	27.24	30.215	34.192	39.508	46.18	53.704	61.467	69.015	75.861	81.334	84.777	85.925	85.215	83.33	80.423	76.247	70.895	64.844	58.318	51.421	44.765	39.146	34.818	31.625	29.464	28.111	27.088	26.318	26.424	27.766	29.992	32.725	35.924	39.272	42.03	43.761	44.727	45.61	46.994	49.08	51.765	54.913	58.444	61.913	64.521	65.899	66.462	66.553	65.925	64.398	62.071	58.805	54.326	48.948	43.412	38.16	33.579	30.468	29.36	29.811	31.186	33.547	37.786	42.666	46.718	49.467	51.185	52.096	51.74	49.758	46.575	42.771	38.495	33.972	29.621	25.491	21.333	17.266	13.715	10.733	8.1268	6.0419	4.6266	3.4592	1.9511	0.023281	-1.8248	-2.8711	-2.5965	-0.93474	1.9058	5.7127	9.9948	13.689	15.75	15.966	14.673	12.086	8.4582	4.6493	1.8123	0.64244	1.5052	4.6875	9.867	15.976	21.914	26.849	29.941	30.422	28.416	25.046	21.494	18.391	16.029	14.58	13.905	13.442	12.543	10.911	8.845	6.8609	4.9345	2.611	-0.10265	-2.4917	-3.7931	-3.4052	-0.70245	4.5723	11.785	19.62	26.886	32.708	36.541	38.56	39.534	39.933	39.31	36.916	32.518	26.279	18.511	9.7613	1.0033	-6.6077	-12.349	-16.182	-18.296	-18.548	-16.621	-12.677	-7.4431	-1.6734	4.1873	9.788	14.804	19.227	23.386	27.446	31.219	34.543	37.222	38.744	38.72	37.198	34.249	29.431	22.242	13.001	2.8182	-7.0406	-15.446	-21.364	-24.001	-23.271	-20.016	-15.631	-11.117	-6.64	-2.0215	2.7803	7.9351	13.801	20.353	26.833	32.204	35.62	36.388	34.139	29.207	22.315	13.896	4.2104	-6.2763	-17.029	-27.764	-38.28	-47.881	-55.518	-60.477	-62.859	-63.315	-62.383	-60.198	-56.852	-52.705	-48.086	-42.956	-37.454	-32.378	-28.421	-25.435	-22.831	-20.268	-17.642	-15.042	-12.997	-12.36	-13.523	-16.188	-20.021	-24.81	-29.987	-34.77	-38.868	-42.452	-45.456	-47.328	-47.459	-45.689	-42.332	-37.666	-31.609	-24.063	-15.438	-6.4697	2.3875	10.816	17.962	22.773	24.849	24.389	21.616	16.91	11.108	4.9598	-1.2839	-7.3788	-12.924	-18.019	-23.266	-28.806	-33.808	-37.188	-38.286	-36.66	-32.025	-24.663	-15.613	-6.4749	1.1655	6.371	8.9369	8.8712	6.1162	1.1229	-4.9474	-11.093	-17.016	-22.58	-27.669	-32.7	-38.309	-44.395	-50.123	-54.669	-57.145	-56.37	-51.718	-44.721	-36.185	-27.241	-18.649	-10.969	-3.9564	3.3472	11.566	20.64	30.299	39.963	48.272	53.676	55.464	53.644	48.258	39.581	28.678	17.23	6.8699	-1.4124	-7.5208	-12.027	-15.729	-19.623	-24.892	-32.205	-40.831	-49.164	-55.91	-60.255	-61.377	-58.847	-53.079	-44.818	-34.664	-23.412	-12.077	-1.2861	8.8025	17.852	25.284	30.835	34.657	36.65	36.229	32.914	26.775	18.288	7.9857	-3.6576	-16.082	-28.431	-39.886	-50.342	-60.175	-69.459	-77.747	-84.516	-89.292	-91.278	-89.563	-83.924	-74.949	-63.556	-50.945	-38.533	-27.25	-17.126	-7.9587	0.099228	6.7804	12.077	15.915	17.868	17.391	14.454	9.5318	3.0201	-5.0803	-14.886	-26.133	-38.144	-50.385	-62.418	-73.239	-81.223	-84.94	-83.69	-77.422	-66.673	-52.861	-37.864	-23.268	-10.13	0.83984	9.4946	16.352	21.947	26.075	28.127	27.874	25.418	20.89	14.348	6.0913	-3.1481	-12.598	-21.873	-30.895	-39.231	-45.955	-50.377	-52.468	-52.405	-50.215	-46.072	-40.464	-33.849	-26.466	-18.668	-11.057	-4.1305	1.6947	5.8052	7.8613	8.2391	7.7282	6.7618	5.3043	3.4671	1.646	0.17501	-0.92266	-1.7035	-2.07	-1.8458	-1.2491	-1.1063	-2.0325	-3.703	-5.3301	-6.4868	-6.9664	-6.3566	-4.4835	-1.8619	0.86663	3.3732	5.434	6.9209	8.2133	10.043	12.665	15.86	19.545	23.699	27.706	30.528	31.423	30.367	27.787	24.101	19.598	14.6	9.6376	5.1789	1.111	-2.8672	-6.4361	-8.8891	-10.003	-9.9869	-8.813	-6.3502	-2.9261	0.92956	4.949	8.8559	12.172	14.812	17.326	20.06	22.668	24.729	26.051	26.086	23.953	19.317	12.922	6.2092	0.5238	-3.3503	-5.3235	-5.6822	-4.836	-3.516	-2.6219	-2.4133	-2.2989	-1.7822	-0.98015	0.13768	2.0667	5.0908	9.2123	14.585	21.199	28.154	34.172	38.645	41.325	41.21	39.494	37.227	35.34	34.003	33.243	33.208	33.705	34.198	34.423	34.257	33.115	30.345	26.137	21.363	16.77	12.857	10.237	9.4355	10.547	13.108	16.193	18.998	21.266	23.026	24.083	24.46	25.062	26.965	30.386	34.819	39.765	44.63	48.484	50.711	51.44	50.939	49.152	45.995	41.473	35.295	27.096	17.449	7.936	0.15916	-4.9581	-7.0132	-5.9183	-2.0528	3.6481	9.9317	15.856	21.233	26.387	31.497	36.501	41.622	47.161	52.719	57.181	59.631	59.763	57.687	53.959	49.723	45.935	42.719	39.691	36.496	32.611	27.447	21.091	14.61	9.2784	5.6831	3.5821	2.5431	2.2951	2.5746	2.9049	2.905	2.7747	3.0436	3.875	5.0987	6.9027	9.9481	14.559	20.323	26.454	32.18	36.691	39.448	40.516	40.269	38.902	36.588	33.797	31.043	28.318	25.477	22.852	21.005	20.019	19.393	18.735	18.205	18.134	18.529	19.142	19.953	21.42	23.914	27.269	31.255	35.732	40.097	43.174	44.029	42.587	39.509	36.005	33.663	33.662	36.014	39.878	44.502	49.421	54.132	58.198	61.616	64.559	66.89	68.127	67.779	66.016	63.71	61.654	59.924	58.233	56.535	54.806	52.699	50.025	47.3	45.25	44.193	44.314	45.961	49.225	53.769	59.254	65.339	71.101	75.305	77.348	77.372	75.568	71.901	66.582	60.214	53.455	46.684	39.981	33.543	27.949	23.785	20.946	18.946	17.822	18.016	19.479	21.622	24.133	26.993	30.011	33.167	37.091	42.389	48.928	56.167	63.492	69.674	73.022	72.69	69.218	63.63	56.646	48.987	41.559	35.132	30.067	26.307	23.631	22.012	21.71	22.717	24.635	27.57	32.481	39.986	49.685	60.827	72.595	83.716	92.842	99.586	104.24	106.81	107.28	106.15	103.67	99.284	92.612	84.47	76.133	68.812	61.77	54.828	48.101	42.579	39.26	38.248	39.395	42.819	48.2	54.538	60.932	67.018	72.423	76.751	80.037	82.402	83.449	82.618	80.038	76.345	72.004	67.256	62.567	58.482	55.234	52.546	49.784	46.585	43.383	40.906	39.483	39.304	40.878	44.489	49.525	54.962	60.33	65.708	71.137	76.638	82.315	87.753	91.858	93.642	92.79	89.242	83.177	75.539	67.798	61.036	55.474	50.978	47.656	45.737	45.246	45.955	47.703	50.648	55.051	60.641	66.683	72.673	78.265	82.672	84.841	84.295	81.316	76.407	70.26	63.798	57.624	51.65	45.657	39.848	34.474	29.487	24.946	21.341	19.05	17.879	17.224	16.779	16.804	17.647	19.409	22.133	26.191	32.035	39.428	47.388	54.986	61.676	66.897	70.031	70.835	69.506	66.252	61.289	55.123	48.36	41.302	34.233	27.611	21.681	15.959	9.7745	3.1495	-3.2053	-8.4582	-12.024	-13.424	-12.246	-8.4932	-2.921	3.3071	9.5476	15.979	22.781	29.529	35.709	41.091	45.379	48.1	49.029	48.373	46.362	43.051	38.64	33.408	27.373	20.605	13.819	8	3.582	0.49428	-1.2439	-1.3809	0.25529	3.4661	7.8551	13.219	19.506	26.295	32.527	37.369	40.856	43.335	44.631	44.336	42.499	39.379	35.022	29.809	24.686	20.434	17.348	15.588	15.116	15.197	14.826	13.71	12.31	11.032	10.042	9.6584	10.455	12.902	16.906	21.747	26.514	30.669	33.967	35.961	36.304	35.599	34.92	34.565	34.065	33.069	31.539	29.32	26.462	23.486	20.647	17.367	12.983	7.5016	1.1269	-5.7959	-11.983	-15.375	-14.551	-9.6951	-2.1437	6.4287	14.358	20.263	23.335	23.592	22.094	20.484	19.874	20.389	21.92	24.563	27.9	30.783	32.331	32.277	30.269	25.95	19.596	11.922	3.3731	-5.4411	-12.98	-17.693	-19.216	-17.773	-13.277	-4.7187	4.1	12.069	19.069	25.263	30.168	33.294	34.696	34.305	31.657	26.731	20.179	12.564	4.1126	-4.7159	-13.379	-21.712	-29.483	-35.741	-39.374	-40.18	-38.981	-36.871	-34.665	-32.733	-30.974	-28.888	-25.601	-20.159	-12.386	-3.3916	5.288	12.86	19.144	23.772	26.332	26.977	26.128	23.972	20.81	17.395	14.267	11.237	7.8133	3.4015	-3.0703	-12.653	-25.241	-39.295	-52.781	-64.035	-71.768	-75.036	-73.63	-68.409	-61.074	-53.391	-46.403	-40.443	-35.684	-32.131	-29.032	-25.11	-19.627	-12.616	-4.2618	5.1008	14.551	22.767	28.469	30.465	27.7	20.016	8.5783	-4.8564	-18.639	-31.154	-40.783	-46.571	-48.627	-47.749	-44.483	-38.888	-31.102	-21.9	-12.494	-3.8478	3.4952	8.9998	12.277	13.693	14.265	14.775	15.272	15.548	15.477	14.925	13.949	12.97	12.354	11.918	11.222	10.084	8.4688	6.1568	3.132	0.057407	-2.0176	-2.2926	-0.52752	3.314	9.3776	17.56	26.882	35.622	42.277	46.19	47.103	44.94	40.387	34.918	29.847	25.674	22.44	20.124	18.516	17.402	16.891	17.186	17.907	18.29	17.869	16.491	13.86	9.8406	5.0227	0.71585	-1.7694	-1.705	0.98279	6.0318	12.9	20.361	26.53	29.922	30.385	28.572	25.101	20.753	16.705	13.877	12.257	11.484	11.371	11.63	11.932	12.449	13.718	15.921	18.918	22.925	28.398	35.167	42.298	48.763	53.911	57.337	58.693	57.794	54.948	51.132	47.369	43.95	40.613	37.542	35.268	33.706	32.236	30.592	28.793	26.574	23.802	21.143	19.545	19.545	21.704	26.665	34.209	43.04	52.009	60.683	68.613	74.916	78.863	80.378	79.739	77.298	73.294	67.959	61.859	55.722	49.672	43.195	36.168	29.41	23.752	19.467	16.891	16.526	18.258	21.418	25.684	30.951	36.584	41.956	47.261	52.735	57.769	62.436	65.148	67.355	69.311	70.269	69.402	66.598	61.913	55.169	46.508	36.595	26.03	15.354	5.6885	-1.5758	-5.6317	-6.1904	-2.9898	3.8633	13.387	24.145	35.009	45.441	55.131	63.747	70.806	76.027	79.596	81.678	81.968	79.934	75.497	69.338	61.809	53.382	45.243	38.545	33.543	30.005	27.646	26.288	25.839	27.223	32.033	40.897	52.867	66.058	78.295	87.309	91.737	92.093	90.728	90.621	93.612	98.974	103.58	104.07	97.656	83.377	63.309	42.093	25.734	18.535	21.317	31.711	44.764	54.861	58.226	54.154	44.83	34.263	26.604	24.828	29.613	39.27	51.445	64.165	76.398	87.058	95.574	101.91	106.22	108.37	108.09	104.87	98.894	91.076	82.361	73.441	65.299	58.984	54.987	52.965	52.289	52.54	53.397	54.966	57.838	62.363	68.248	74.28	79.327	82.108	81.853	78.651	73.906	69.518	66.771	65.922	66.265	67.131	68.268	69.278	69.781	69.849	69.961	70.19	70.095	69.36	68.825	69.841	73.464	80.327	90.315	102.12	113.62	123	129.21	131.8	131.11	128.3	124.49	119.96	114.3	107.32	99.348	90.961	82.436	73.75	64.953	56.348	48.137	40.284	33.387	29.044	28.753	32.699	39.935	49.152	58.617	66.333	71.032	72.738	72.189	70.346	68.473	67.724	68.254	69.342	70.371	70.966	70.446	67.877	62.715	55.031	45.275	33.967	21.66	9.338	-1.3701	-8.788	-12.191	-11.678	-7.4264	0.2509	10.212	20.761	30.741	39.616	46.79	51.943	55.545	58.256	60.29	61.893	63.512	64.918	64.978	62.78	58.311	51.864	43.6	34.06	24.321	15.475	8.0857	2.2095	-2.3797	-5.6687	-7.2887	-7.2648	-6.3184	-4.8602	-2.5577	0.81051	4.9773	9.9687	16.167	23.357	30.663	37.537	43.729	48.621	51.817	53.923	55.569	56.375	55.755	53.982	51.516	48.131	43.527	37.954	31.854	25.525	18.239	13.039	8.8474	6.0071	4.5281	4.416	5.9059	8.8852	12.622	16.738	21.767	28.112	35.192	42.148	48.536	53.923	57.636	59.404	59.407	57.469	53.142	46.49	38.089	28.571	18.825	10.346	4.595	1.9682	1.8649	3.4787	6.3293	10.274	15.24	21.068	27.576	34.675	42	48.539	53.336	56.374	58.143	58.74	57.921	55.822	52.771	48.811	44.014	38.835	33.655	28.607	24.114	20.978	19.685	20.151	22.232	25.861	30.493	35.034	38.587	41.009	42.761	44.31	45.821	47.417	49.507	52.487	56.032	59.311	61.75	63.011	62.476	59.374	53.537	45.609	36.46	26.982	18.166	10.686	4.6184	-0.044636	-2.965	-3.9078	-3.0459	-0.53769	3.7955	9.9809	17.406	25.008	31.891	37.588	41.757	43.936	43.919	42.256	40.105	38.253	36.682	35.218	33.898	32.435	30.231	27.036	23.136	18.899	14.66	10.959	8.3097	6.9246	7.0924	9.4132	14.219	20.945	28.412	35.548	41.637	46.056	48.303	48.342	46.881	44.961	43.113	41.342	39.923	39.563	40.603	42.481	44.335	45.57	45.606	43.86	40.461	36.42	32.934	31.022	31.554	34.87	40.361	46.962	53.998	61.067	67.474	72.341	75.277	76.481	76.409	75.536	74.337	73.511	73.889	75.595	77.673	78.954	78.944	77.494	74.257	69.139	62.88	56.525	50.869	46.702	44.971	46.089	49.654	54.999	61.342	67.322	71.51	73.383	73.368	72.029	69.704	66.946	64.639	63.572	64.052	65.86	68.571	71.97	75.87	79.497	81.868	82.792	82.776	81.917	79.878	76.87	73.578	70.397	67.667	66.065	65.998	67.024	68.566	70.438	72.22	73.031	72.512	71.187	69.443	67.043	63.807	60.178	56.966	54.853	53.988	54.007	54.458	54.942	54.665	52.567	48.445	43.37	38.547	34.526	31.775	31.012	32.397	35.44	39.877	45.547	51.623	57.101	61.818	65.941	68.955	70.359	70.636	70.561	70.084	68.781	66.815	64.724	62.81	60.941	58.628	55.408	50.037	45.21	40.623	37.103	35.474	36.207	39.009	42.882	46.973	51.184	55.554	59.674	63.341	67.05	70.996	74.512	77.095	79.058	80.7	81.824	82.409	82.758	82.756	81.912	80.145	77.659	74.194	69.43	63.895	58.797	55.226	53.913	55.29	59.339	65.443	72.396	78.668	83.139	85.744	86.938	86.716	84.956	82.299	79.695	77.462	75.698	74.958	75.57	76.932	78.218	79.122	79.37	78.523	76.716	74.749	73.117	71.737	70.779	70.904	72.516	75.405	79.091	83.197	87.436	91.536	95.166	98.155	100.9	104	107.28	109.93	111.61	112.5	112.37	110.73	107.72	103.96	99.719	95.319	91.743	89.859	89.522	90.186	91.55	93.042	93.545	92.471	90.395	88.316	86.819	85.963	85.699	86.048	86.995	88.237	89.348	90.239	91.124	91.667	90.974	88.591	84.949	80.52	75.47	70.274	65.638	61.693	58.162	55.388	53.984	53.803	54.251	55.333	57.284	59.658	61.924	64.444	68.038	72.966	78.676	84.287	89.044	92.374	93.801	92.936	89.972	85.826	81.364	76.684	71.653	66.519	61.281	55.295	48.166	40.201	31.602	22.488	13.877	7.4924	4.1999	3.6708	5.5436	9.6434	15.046	20.367	25.13	29.912	35.218	40.828	46.089	50.307	52.918	53.515	51.826	48.013	43.011	37.887	32.992	28.221	23.801	19.916	16.133	12.099	8.3024	5.2709	2.9611	1.8235	3.2305	7.8514	14.697	22.436	30.398	37.709	42.991	45.741	46.927	47.77	48.73	49.608	49.911	48.916	45.856	40.194	32.009	22.32	12.929	5.4519	0.89173	-0.052422	2.7397	8.1053	14.29	20.416	26.226	31.122	34.921	38.644	43.035	47.043	49.045	48.75	46.656	42.862	37.791	33.017	30.052	29.084	29.387	30.194	30.932	31.28	31.302	31.248	31.46	32.355	34.057	36.24	38.69	41.52	44.493	47.023	49.218	51.718	54.278	56.063	57.224	58.427	58.981	57.466	53.932	49.741	45.578	41.415	37.815	35.949	34.4	32.61	30.113	27.052	23.993	21.646	20.762	21.877	24.902	29.203	34.119	39.2	43.948	47.69	49.983	51.227	52.461	54.367	56.858	59.889	63.792	68.243	71.796	71.752	70.867	69.63	69.035	67.931	65.447	62.683	60.762	59.335	57.814	56.44	55.639	55.439	55.364	54.741	53.698	53.579	55.233	57.57	59.146	60.103	60.976	61.34	61.05	61.013	61.701	62.634	63.828	65.639	67.28	67.877	68.404	70.168	72.32	73.375	73.851	75.173	77.202	78.752	79.523	79.946	80.196	80.198	79.823	79.14	78.785	79.438	80.522	80.614	79.315	77.376	74.998	71.838	68.166	64.326	60.019	55.454	51.85	49.711	48.568	48.992	52.406	58.182	63.856	68.505	73.132	77.795	81.081	82.257	81.76	79.879	76.534	71.906	66.302	60.112	53.973	48.095	41.737	34.44	27.135	21.06	16.778	14.672	14.98	17.037	19.887	23.332	26.997	29.656	31.054	32.789	35.672	38.234	39.367	40.059	41.119	41.601	40.749	39.255	37.798	36.247	34.501	32.627	30.452	28.05	26.03	24.542	23.127	21.907	21.644	22.623	24.636	27.619	31.402	35.683	40.773	46.996	53.43	58.961	64.061	69.445	73.91	75.777	75.495	74.413	72.368	68.712	64.308	60.514	57.691	55.84	55.042	54.594	53.289	50.777	47.479	43.54	39.397	36.458	36.051	38.219	42.043	46.366	50.111	52.965	55.517	57.954	59.809	61.436	63.704	65.772	65.518	62.499	58.247	53.775	49.117	45.082	42.894	42.41	42.657	43.252	43.886	43.831	43.147	42.974	43.827	45.195	47.007	49.861	53.748	57.788	61.006	62.61	62.113	59.596	55.332	49.449	42.893	37.734	35.004	33.481	31.814	30.09	28.351	25.796	22.547	20.197	19.81	21.187	24.222	28.832	33.899	38.296	42.334	46.515	50.026	51.927	52.463	52.027	50.184	46.505	41.342	35.572	29.095	25.665	23.324	21.521	20.175	19.731	19.824	19.27	17.862	16.725	16.602	17.288	18.743	21.329	24.866	28.631	32.352	36.178	39.896	43.123	45.795	47.594	47.503	44.937	40.568	35.739	31.594	28.878	28.061	29.381	32.616	36.744	40.304	42.518	43.727	44.426	44.426	43.688	43.173	43.848	45.607	47.873	50.305	52.317	52.903	51.597	48.776	45.044	41.076	37.904	36.38	36.207	36.321	36.048	35.32	34.115	32.293	29.999	27.917	27.017	27.856	30.107	33.132	36.646	40.373	43.345	44.603	44.409	43.815	43.53	43.724	44.498	45.712	46.713	46.972	46.536	45.577	44.02	42.01	40.03	38.207	36.234	34.206	32.878	32.916	34.188	35.956	37.582	39.021	40.533	42.162	43.969	46.45	50.142	54.668	58.817	61.757	63.476	64.084	63.541	62.103	60.158	57.698	54.544	50.777	46.459	41.344	35.409	29.315	23.849	19.289	15.772	13.644	13.186	14.083	15.395	16.274	16.59	16.781	17.076	17.279	17.445	18.151	19.634	21.401	23.113	24.978	26.953	28.389	28.732	27.911	26.066	23.747	22.129	22.269	24.308	27.679	31.839	36.26	40.046	42.332	42.971	42.466	41.47	40.403	39.48	39.212	40.439	43.433	47.334	50.965	53.872	55.95	56.832	56.44	55.507	54.846	54.458	54.012	53.456	52.649	51.339	49.84	48.785	48.111	47.235	46.053	44.96	44.066	43.088	41.844	40.419	38.944	37.43	35.838	34.502	34.4	36.463	40.416	44.999	49.344	53.107	55.594	56.118	54.997	53.147	51.115	49.33	48.56	49.168	50.531	51.843	52.636	52.197	49.584	45.012	40.182	36.737	35.162	35.122	35.925	36.696	36.708	35.731	34.219	33.355	34.526	38.059	42.965	48.283	53.921	59.807	65.368	70.32	74.804	78.465	80.609	81.343	81.28	80.418	78.511	75.776	72.092	66.328	57.734	47.205	36.296	25.811	16.042	7.4088	0.29691	-5.1122	-8.6142	-9.8826	-8.4374	-3.6114	4.7308	15.448	25.718	35.197	45.212	54.844	63.1	69.368	73.427	75.277	75.052	72.933	69.475	65.586	61.641	57.076	51.416	45.079	38.647	32.13	25.712	20.409	17.251	16.661	18.885	24.03	31.374	39.526	47.433	54.442	59.85	63.305	65.315	66.644	67.354	66.811	64.498	60.387	54.868	48.426	41.482	34.563	28.491	23.876	20.497	18.052	17.103	18.551	22.521	28.489	35.949	44.256	52.31	59.081	64.087	67.039	67.57	65.787	62.234	57.178	50.651	43.189	35.969	30.028	25.823	23.562	23.529	25.859	30.006	34.698	38.699	41.477	43.062	43.288	41.849	39.04	35.557	31.666	27.306	22.849	19.043	16.438	15.226	15.376	16.429	17.532	18.189	18.778	20.031	22.375	26.135	31.74	39.207	47.694	55.88	62.681	67.546	70.025	69.284	64.689	56.713	46.911	36.919	27.992	21.344	17.974	17.839	19.885	23.067	26.851	30.92	35.232	40.069	45.497	50.977	55.911	60.186	63.834	66.534	67.854	67.63	65.908	62.495	56.996	49.409	40.65	32.12	24.673	18.42	13.445	10.086	8.2391	7.1411	6.3182	6.048	6.7934	8.7601	12.293	17.888	25.565	34.736	44.544	53.77	60.625	63.46	61.83	56.432	48.418	39.261	30.79	24.77	22.055	22.131	23.462	24.527	24.569	23.331	20.749	17.492	15.246	15.472	18.141	22.216	26.75	30.898	33.798	35.265	36.004	36.65	37.226	37.621	37.607	36.352	32.914	27.427	20.96	14.409	8.2401	2.9696	-0.67144	-2.0144	-0.82492	2.5231	7.3293	13.122	19.439	25.25	29.574	32.648	35.507	38.469	40.928	42.352	42.239	39.619	33.899	25.784	16.614	7.5852	0.067196	-4.4501	-5.498	-3.9302	-0.65816	3.9892	9.4864	14.795	19.157	22.677	26.027	29.899	34.623	40.075	46.051	52.321	57.976	61.477	61.936	59.647	54.937	47.612	37.893	26.762	14.992	3.0657	-7.9519	-16.885	-23.609	-28.535	-31.406	-31.932	-30.727	-28.321	-24.106	-16.987	-7.2129	3.1087	12.86	21.838	29.978	36.499	40.627	42.309	41.652	38.638	33.86	28.636	23.985	20.196	17.325	15.114	12.658	9.1048	4.7264	0.56694	-2.6829	-4.9006	-6.0778	-6.0558	-4.7636	-2.3702	0.83229	4.7004	9.4378	14.922	20.16	23.981	26.146	27.098	27.03	26.002	24.575	23.345	22.324	21.286	20.234	19.042	17.361	15.233	13.166	11.499	10.239	9.7166	10.577	12.91	15.996	18.945	21.29	23.018	24.118	24.413	23.973	23.409	23.439	24.045	24.663	25.137	25.696	26.209	26.197	25.629	24.981	24.73	25.371	27.577	31.724	37.46	44.092	50.871	56.666	59.958	59.761	56.41	51.144	45.272	40.035	36.591	35.816	37.709	41.006	44.034	45.915	46.724	46.665	45.758	44.166	42.126	39.3	34.881	28.572	21.129	14.013	9.0305	7.9724	11.703	19.587	30.039	41.387	52.027	60.522	66.093	69.099	70.703	71.782	72.536	72.928	73.176	73.587	73.941	73.536	72.004	69.598	66.426	62.06	56.412	50.208	44.365	39.502	36.118	34.707	35.243	37.226	40.229	43.861	47.382	50.134	52.198	53.947	55.319	55.863	55.226	53.236	49.51	43.387	34.332	22.725	10.126	-1.6421	-11.311	-17.844	-20.096	-17.627	-11.477	-3.2073	6.1876	16.03	25.463	33.838	40.986	46.654	50.381	52.202	52.598	51.695	49.305	45.807	41.985	38.149	34.064	29.63	25.207	21.296	18.08	15.474	13.521	12.802	13.949	16.721	20.156	23.691	27.185	29.962	31.248	31.362	31.411	32.166	33.976	37.059	40.896	43.86	44.406	41.875	35.779	25.653	12.23	-2.2551	-15.466	-25.719	-31.676	-32.139	-26.589	-15.682	-1.3462	13.83	27.703	39.095	47.24	51.571	52.597	52.014	51.155	50.214	49.221	48.407	47.499	45.944	43.854	41.957	41.135	39.618	37.219	34.284	30.987	27.32	23.859	21.437	20.248	20.151	21.426	24.466	28.951	33.892	38.465	42.285	45.169	47.015	47.804	47.901	48.209	49.406	51.054	52.187	52.338	51.304	48.486	43.382	36.429	28.651	20.853	13.791	8.3537	4.94	3.2225	2.8874	3.9293	6.1192	9.0966	13.104	18.945	26.998	36.627	46.713	56.309	64.68	71.097	74.942	76.107	75.194	72.969	69.516	64.38	57.623	49.767	41.039	31.362	20.964	10.547	0.84148	-7.3928	-13.082	-15.295	-13.87	-9.1093	-1.4479	8.1454	18.153	27.344	35.464	42.772	49.354	55.147	60.453	66.001	72.344	79.255	85.986	91.917	96.526	98.836	97.54	92.173	83.497	72.658	60.704	48.872	38.427	30.08	23.976	20.064	17.933	16.651	15.492	14.579	14.48	15.558	18.143	22.868	30.308	40.315	51.916	64.108	76.48	88.954	100.99	111.41	119.32	124.4	126.32	124.56	119.28	111.7	103.27	94.981	87.441	80.885	74.865	68.534	61.488	53.904	46.237	39.591	36	37.539	44.962	57.477	73.353	90.484	106.69	119.88	128.68	133	133.75	131.68	126.61	118.32	107.49	95.299	82.616	70.236	59.289	50.438	43.32	37.304	32.188	28.047	25.019	23.696	24.699	27.686	31.504	35.48	39.777	44.548	49.696	55.317	61.627	68.434	74.94	79.989	82.687	83.003	81.344	77.606	71.452	63.395	54.572	45.519	36.249	27.241	19.147	12.027	5.91	1.4934	-0.50369	0.023506	3.1734	9.2939	18.029	28.079	38.435	48.824	58.706	66.769	71.846	73.722	72.978	70.639	67.827	65.412	64.079	64.169	65.002	64.982	63.097	59.657	55.196	49.686	43.306	36.637	29.714	22.198	14.511	7.2023	1.9297	-2.5171	-5.5307	-7.0597	-7.5932	-7.4505	-7.0519	-7.5135	-9.9823	-14.536	-20.303	-26.286	-31.555	-35.11	-36.207	-34.797	-31.736	-28.397	-25.749	-23.697	-21.646	-19.449	-17.212	-14.792	-12.184	-10.288	-10.243	-12.216	-15.586	-19.737	-23.962	-27.337	-29.411	-30.544	-31.181	-31.575	-32.258	-33.895	-36.327	-38.355	-38.84	-37.431	-34.342	-29.972	-24.999	-20.489	-17.49	-16.309	-16.152	-15.851	-15.08	-14.386	-14.338	-15.191	-17.323	-20.999	-25.583	-29.834	-32.898	-34.555	-34.777	-33.827	-32.383	-30.836	-28.959	-26.515	-23.855	-21.385	-18.998	-16.592	-14.573	-13.562	-13.732	-14.716	-16.06	-17.623	-19.285	-20.313	-19.661	-16.98	-12.728	-7.349	-0.97838	5.9224	12.435	17.755	21.4	22.859	21.829	18.717	14.423	9.737	5.4288	2.3588	0.82883	-0.012737	-1.4124	-3.8881	-7.0715	-10.344	-13.261	-15.342	-15.907	-14.512	-11.577	-8.1521	-4.8535	-1.515	1.9523	5.0129	7.2351	8.7983	9.9633	10.665	10.927	10.977	10.776	10.141	9.3468	8.8889	8.8901	9.3361	10.549	12.743	15.368	17.434	18.41	18.536	18.31	17.949	17.532	17.45	18.427	20.705	23.517	25.957	27.795	29.012	29.17	28.012	26.163	24.439	23.118	22.208	21.754	21.473	20.904	20.203	19.906	19.911	19.456	18.088	15.827	12.554	8.1052	3.001	-1.5519	-4.3987	-5.1276	-4.1814	-2.1878	0.7161	4.5887	8.8829	12.722	15.936	18.924	21.671	23.939	26.238	29.429	33.651	38.383	43.113	47.097	49.359	49.719	49.186	48.717	48.504	48.8	50.296	53.174	56.716	60.252	63.636	66.85	69.581	71.231	71.328	70.158	68.724	67.729	67.078	66.706	67.022	68.016	69.041	69.895	71.082	72.678	74.182	75.476	76.649	77.305	77.349	77.724	79.316	81.7	84.031	87.022	90.394	92.723	94.52	96.367	97.891	98.527	98.329	97.356	95.323	92.47	89.682	87.519	85.988	85.091	84.681	83.867	81.625	77.955	73.705	69.618	66.253	64.359	64.68	67.423	71.966	77.075	81.66	85.362	88.167	89.718	89.739	88.764	87.552	86.16	84.245	81.897	79.423	76.653	73.373	69.867	66.389	62.932	59.826	57.727	56.684	56.032	55.341	54.776	54.481	54.337	54.531	55.785	58.746	63.303	68.502	73.127	76.436	78.176	77.988	75.569	71.47	66.847	62.468	58.645	55.896	54.881	55.758	58.194	61.717	65.491	68.222	69.075	68.274	66.473	64.227	62.247	61.502	62.378	64.104	65.239	64.752	62.533	59.07	54.914	50.703	47.404	45.875	45.951	46.641	47.255	47.835	48.506	49.065	49.301	49.009	47.782	45.301	41.902	38.527	36.157	35.856	38.724	45.109	53.931	63.335	71.803	78.465	82.689	83.859	81.779	76.951	70.191	61.99	52.633	43.002	34.652	28.706	25.163	23.536	23.491	24.565	26.084	27.951	30.755	34.948	40.506	47.149	54.128	60.02	63.505	64.381	63.239	60.534	56.442	51.313	45.783	40.46	35.689	31.728	29.199	28.937	30.987	34.144	36.895	38.504	38.706	37.096	33.619	29.112	24.639	20.758	17.985	17.144	18.705	22.559	28.558	36.412	45.048	52.934	59.252	64.021	67.199	68.447	67.712	65.478	62.34	58.678	54.653	50.569	47.244	45.38	44.663	44.197	43.701	43.473	43.364	42.861	42.008	41.203	40.354	39.239	38.259	37.873	38.01	38.778	40.681	43.642	46.612	48.795	50.212	50.769	49.936	47.575	44.43	41.651	40.161	40.33	41.932	44.613	48.001	51.091	52.424	51.538	49.453	47.321	45.573	44.687	45.194	46.782	48.462	49.761	50.563	50.259	48.394	45.452	41.995	37.727	32.454	27.24	23.684	22.886	23.271	24.314	26.303	29.394	32.936	36.416	40.118	44.252	48.269	51.771	54.802	57.147	58.433	58.776	58.467	57.193	54.429	50.273	45.244	39.573	33.248	26.697	20.808	16.354	13.685	12.659	13.151	15.393	19.485	24.793	30.482	36.482	42.964	49.454	55.174	59.838	63.48	65.814	66.573	65.99	64.268	61.286	57.191	52.498	47.303	41.294	34.606	27.927	21.774	16.018	10.399	4.9921	0.01614	-4.5387	-8.9127	-13.028	-15.954	-16.33	-13.442	-7.361	1.7323	13.394	26.238	38.311	48.21	55.427	59.85	61.708	61.72	60.541	58.255	54.893	50.879	46.509	41.587	35.997	30.18	24.675	19.667	15.097	11.296	9.0899	8.9814	10.551	12.839	15.142	17.214	18.751	19.468	19.925	21.52	25.453	32.111	41.322	52.41	63.952	74.043	81.081	83.966	81.943	75.185	65.121	53.691	42.377	32.203	24.204	19.292	17.674	18.793	21.911	26.638	32.61	38.942	44.307	47.875	49.724	49.989	48.3	44.565	39.434	33.612	27.406	21.155	15.225	9.5516	3.8166	-2.023	-7.7821	-13.405	-18.576	-22.256	-23.377	-21.823	-18.324	-13.582	-7.8811	-1.2799	6.0028	13.613	21.459	29.6	37.551	44.071	48.178	50.155	50.842	50.541	49.254	47.321	45.008	41.985	37.933	33.082	27.772	22.378	17.829	15.33	15.394	17.825	22.605	29.768	38.567	47.53	55.444	61.79	66.445	69.225	69.729	67.8	64.053	59.431	54.391	49.098	44.411	41.401	40.01	39.215	38.252	36.784	34.263	30.351	25.62	20.944	16.921	14.423	14.793	18.547	24.755	32.247	40.222	47.487	52.318	53.56	51.35	46.7	40.88	34.889	29.386	25.102	22.732	22.171	22.451	22.94	23.932	25.53	27.172	28.67	30.534	32.813	35.084	37.45	40.151	42.669	44.402	45.61	46.577	45.633	45.471	44.965	43.704	41.802	39.204	35.419	30.339	24.591	18.939	14.154	11.489	12.125	16.134	22.709	31.009	40.004	48.11	53.783	56.442	56.599	55.246	53.113	50.379	47.067	43.52	40.068	36.571	32.993	30.147	29.014	29.614	31.327	33.911	37.37	41.483	46.144	51.511	57.369	62.773	66.748	68.715	68.019	64.118	57.441	49.382	41.315	33.932	27.532	22.467	18.975	16.85	15.477	14.488	14.31	15.733	19.017	23.894	30.256	38.08	46.715	54.937	61.888	67.206	70.522	71.577	70.462	67.279	61.861	54.269	45.214	35.453	25.361	15.486	6.9395	0.79241	-2.6617	-3.759	-2.8491	-0.10736	4.1266	9.0926	14.129	19.384	25.583	33.04	41.275	49.641	57.563	64.131	68.253	69.516	68.397	65.659	62.067	58.381	54.951	51.404	47.274	42.632	37.815	32.942	28.159	24.08	21.505	20.743	21.437	23.017	25.22	27.998	30.89	33.196	34.927	36.951	39.954	43.8	47.951	51.906	54.866	55.752	54.065	50.253	45.205	39.907	35.494	32.777	31.672	31.598	32.301	33.685	35.141	35.714	34.854	32.709	29.778	26.593	23.844	22.624	24.134	28.714	35.281	42.325	48.977	54.637	58.331	59.33	57.895	54.804	50.779	46.917	44.701	45.012	47.722	52.232	57.49	61.659	62.845	60.49	55.481	49.061	42.249	36.117	31.743	29.724	29.76	30.903	32.26	33.649	35.335	37.216	39.084	41.478	45.262	50.389	55.891	60.988	65.25	67.969	68.655	67.667	65.541	62.419	58.732	55.477	53.057	50.886	48.536	46.258	44.083	41.489	38.275	34.945	32.207	30.37	29.176	28.085	27.034	26.707	27.78	30.461	35.193	42.654	52.479	62.923	72.167	79.122	82.878	82.853	79.622	74.389	67.777	60.263	53.08	47.256	42.644	38.803	36.035	34.598	33.762	32.543	31.006	29.69	27.636	25.416	23.076	21.017	20.609	23.009	28.102	35.276	44.125	53.838	62.905	70.084	74.858	76.796	75.628	71.902	66.713	60.843	54.836	49.632	46.003	43.616	41.361	38.29	34.131	29.283	24.461	20.47	18.273	18.902	22.733	28.932	36.152	43.659	50.994	57.032	60.453	60.825	58.509	54.145	48.876	44.431	42.079	42.014	43.913	47.171	50.557	52.528	52.238	49.832	45.498	39.066	30.621	20.984	11.513	3.533	-2.0531	-4.658	-3.8864	0.101	6.0339	12.117	17.294	21.532	25.022	27.948	30.907	34.651	39.436	45.061	51.33	57.83	63.646	68.015	70.711	71.422	69.477	64.602	57.535	49.465	41.302	33.665	27.191	22.511	19.709	18.041	16.541	14.921	13.649	13.195	13.737	15.631	19.399	24.931	31.332	37.685	43.45	48.181	51.553	53.536	54.05	52.603	48.845	43.205	36.619	29.735	23.022	17.177	12.789	9.7325	7.3007	4.9122	2.6507	0.96579	-0.099358	-0.97446	-1.7175	-1.6028	0.13766	3.7616	9.5064	17.706	27.977	38.97	49.248	57.887	64.3	68.363	70.749	72.317	73.377	73.901	74.141	74.303	73.905	71.98	67.838	61.385	52.899	42.884	32.186	22.244	14.843	11.003	10.474	12.611	17.235	24.198	32.636	41.5	50.28	58.607	65.743	71.168	75.029	77.463	78.382	77.964	76.576	74.16	70.423	65.759	61.073	56.729	52.298	47.299	41.714	35.854	30.129	24.979	21.088	19.442	20.668	24.2	28.867	34.183	40.251	46.666	52.517	57.334	60.971	62.882	62.607	60.506	57.177	52.751	47.488	42.076	36.6	30.361	23.125	15.546	8.164	0.89445	-6.2907	-12.903	-18.226	-21.712	-23.225	-22.989	-21.149	-17.703	-13.214	-8.7333	-4.5869	0.055977	5.901	12.697	20.107	28.003	35.701	42.188	47.213	50.948	52.953	52.609	50.185	46.072	39.887	31.503	22.043	12.903	4.5072	-3.247	-10.152	-15.85	-20.112	-22.846	-24.227	-24.469	-23.369	-20.692	-16.848	-12.078	-5.5723	4.012	14.477	25.675	36.392	45.953	53.704	58.748	60.498	58.929	54.375	47.474	39.03	29.799	20.729	12.938	6.8525	1.8157	-2.8055	-6.7911	-9.8452	-12.25	-14.147	-15.171	-15.351	-15.338	-15.414	-15.279	-14.719	-13.521	-11.138	-7.2639	-2.5552	2.0146	6.0958	9.6897	12.578	14.6	15.978	17.091	18.252	19.569	20.823	21.717	22.262	22.346	21.288	18.542	14.692	10.953	8.0922	6.5462	6.7923	8.6584	10.989	12.609	12.954	11.648	8.6328	4.684	0.92034	-2.2275	-4.8751	-6.735	-7.2598	-6.2765	-3.8907	-0.12269	4.9457	10.985	17.458	23.588	28.572	32.122	34.347	34.994	33.558	30.084	25.172	19.269	12.763	6.5149	1.4057	-2.4117	-5.1434	-6.9431	-8.3827	-10.344	-13.046	-15.9	-18.466	-20.6	-21.835	-21.574	-19.866	-17.244	-14.201	-11.111	-8.2285	-5.6227	-3.4147	-2.0892	-2.0625	-3.2904	-5.7464	-9.6076	-14.456	-19.173	-22.905	-25.439	-26.522	-25.916	-23.909	-20.801	-16.304	-10.235	-3.1881	4.1285	11.272	17.487	21.709	23.659	24.099	23.807	23.234	22.842	22.788	22.567	21.59	19.608	16.239	11.157	4.7696	-2.2938	-9.8879	-17.79	-25.099	-31.041	-35.587	-38.803	-40.616	-41.486	-42.238	-42.953	-43.132	-42.723	-41.822	-40.128	-37.776	-35.882	-35.31	-35.75	-36.578	-37.267	-36.938	-34.768	-31.026	-26.744	-22.753	-19.93	-19.368	-21.434	-25.538	-31.195	-38.096	-45.09	-50.571	-53.616	-53.814	-50.728	-44.716	-37.427	-30.486	-24.694	-20.74	-18.972	-18.514	-18.037	-17.274	-16.58	-15.863	-15.178	-15.242	-16.332	-17.83	-19.566	-22.259	-26.269	-31.505	-38.171	-46.021	-53.459	-58.856	-61.914	-62.934	-62.175	-60.611	-59.57	-59.092	-57.965	-55.27	-50.504	-43.052	-33.125	-22.315	-12.163	-3.2599	3.6516	7.5669	8.542	7.2729	3.7524	-2.0278	-8.9224	-15.817	-22.856	-30.242	-37.368	-44.137	-51.063	-57.607	-62.438	-65.308	-66.809	-67.042	-66.256	-65.715	-66.131	-66.615	-66.156	-64.405	-60.57	-53.624	-43.769	-31.917	-18.505	-4.2625	9.0405	20.045	28.566	34.275	36.665	35.112	31.482	27.601	22.242	14.823	5.8986	-4.2227	-15.474	-27.062	-37.679	-46.374	-52.636	-56.382	-58.288	-59.381	-59.963	-59.588	-58.079	-55.61	-51.894	-46.015	-37.062	-24.921	-10.806	3.2027	15.711	26.302	34.122	37.777	37.273	34.399	30.178	23.695	14.373	3.585	-6.9058	-16.181	-23.389	-27.826	-30.07	-31.67	-33.836	-37.406	-43.183	-50.694	-57.475	-60.834	-59.592	-53.552	-42.467	-26.608	-7.4876	12.338	29.992	43.649	53.323	59.701	62.807	62.904	61.726	60.828	59.484	54.288	47.947	40.645	33.456	25.335	15.202	4.0341	-6.5315	-16.012	-24.467	-31.62	-37.164	-41.27	-44.598	-48.022	-51.713	-54.495	-55.345	-54.935	-54.476	-54.153	-53.934	-54.291	-54.928	-54.588	-53.103	-51.465	-49.813	-47.658	-45.953	-46.127	-47.478	-48.529	-50.091	-54.226	-61.052	-69.021	-77.15	-84.94	-91.121	-94.175	-93.444	-89.154	-82.109	-73.336	-63.18	-51.409	-38.592	-26.158	-15.029	-5.4748	1.9778	7.089	10.77	13.666	15.152	15.004	14.059	12.133	7.853	1.6985	-3.6475	-6.7772	-8.5323	-9.2651	-7.9852	-4.6459	-0.55305	3.6773	8.6096	14.779	22.47	32.004	43.208	55.337	67.73	79.502	89.112	95.22	97.542	96.373	92.224	86.219	79.364	71.479	62.267	52.736	43.774	34.567	24.684	15.901	9.82	5.7241	2.7862	2.0318	4.3443	8.5896	13.162	17.457	21.004	23.265	24.8	26.873	30.102	34.496	39.851	45.148	48.637	49.241	47.186	43.431	39.394	36.39	34.425	32.53	30.483	28.58	25.882	21.051	14.775	8.7321	2.7721	-4.1624	-11.35	-17.054	-20.86	-23.054	-22.943	-19.843	-14.335	-7.1327	1.6221	11.114	19.705	26.356	30.894	33.014	32.472	29.98	26.799	23.987	22.228	21.414	20.597	19.211	17.542	15.157	10.508	3.2715	-5.1061	-13.851	-23.423	-33.159	-40.907	-45.483	-47.126	-45.672	-40.698	-33.187	-24.78	-16.037	-7.3176	0.13958	5.5899	9.826	13.77	17.361	20.393	24.414	28.393	31.023	32.204	31.747	29.083	24.351	18.542	12.023	4.4009	-3.9803	-12.13	-19.727	-26.759	-32.201	-34.87	-34.905	-33.02	-29.194	-23.335	-16.131	-8.0729	1.284	12.336	24.595	37.202	49.303	59.987	68.471	74.165	76.381	74.611	69.003	59.908	47.455	32.356	16.567	2.1355	-9.9596	-19.188	-25.104	-28.163	-29.649	-30.185	-29.37	-26.889	-22.773	-16.531	-7.5885	3.535	15.479	27.247	38.18	47.139	52.669	53.824	50.342	42.539	31.361	18.165	4.6214	-7.1943	-15.465	-19.652	-20.258	-17.807	-12.846	-6.4728	0.19626	6.8775	13.577	19.908	25.57	30.854	35.937	40.507	44.629	48.927	53.458	57.384	59.919	60.795	59.703	56.11	49.829	41.37	31.765	22.113	13.336	6.1001	1.0438	-1.358	-1.4948	-0.65216	0.034935	0.16423	-0.47671	-2.0019	-3.8905	-5.3682	-6.2453	-6.7469	-6.8523	-6.5113	-5.9987	-5.2795	-3.6546	-0.70769	2.8813	5.982	7.9719	8.7565	8.5319	7.8098	7.4443	8.3532	10.98	14.699	18.013	19.628	19.116	16.486	11.79	5.541	-1.0929	-7.1424	-12.322	-16.53	-19.637	-21.959	-24.027	-25.97	-27.674	-29.368	-31.31	-33.175	-34.469	-35.237	-35.811	-35.939	-34.836	-31.904	-27.161	-21.219	-14.865	-8.6893	-3.2707	0.70697	3.0029	4.2416	5.09	5.3681	4.6168	2.9422	0.84431	-1.3014	-2.8921	-3.0963	-1.7248	0.6037	3.2836	6.0653	8.4268	9.7813	10.218	10.251	9.8967	8.5693	5.9705	2.535	-0.8907	-3.4631	-4.6079	-3.9377	-1.0584	3.9765	10.124	15.876	20.417	23.699	25.587	25.903	25.168	24.288	23.655	23.302	23.495	24.2	24.675	24.387	23.434	21.641	18.335	13.475	7.9912	2.7713	-1.932	-6.004	-9.0993	-11.018	-12.016	-12.641	-13.415	-14.275	-14.495	-13.583	-11.641	-8.5489	-3.6846	2.9738	10.448	17.744	24.281	29.314	32.07	32.684	31.971	30.482	28.861	28.396	30.017	33.148	36.588	39.779	42.233	43.911	44.126	42.123	37.533	30.63	22.786	15.318	8.5576	2.6459	-1.7783	-4.3567	-5.4282	-5.2941	-4.0222	-2.003	0.19464	2.5302	5.3344	8.4669	11.576	14.799	18.394	22.117	25.42	28.089	30.262	31.972	32.88	32.363	30.151	26.755	22.996	19.325	16.094	14.061	13.829	14.93	16.187	16.798	16.35	14.413	11.014	7.011	3.5029	1.3116	1.1631	3.6212	8.2475	13.577	18.284	21.778	23.644	23.51	21.575	18.832	16.613	15.998	17.388	20.747	25.996	32.663	39.376	44.371	46.67	46.348	43.718	39.065	33.097	26.743	20.467	14.504	9.3587	5.4479	2.753	1.1567	0.53689	0.28185	-0.86199	-3.7623	-8.0016	-12.297	-15.423	-16.504	-14.854	-10.2	-3.0573	5.1336	12.722	18.905	23.708	27.116	28.875	29.13	28.535	27.555	26.223	24.646	23.135	21.772	20.467	19.305	18.237	16.624	13.693	9.0754	2.6204	-5.7362	-15.485	-25.072	-32.47	-36.342	-36.701	-34.524	-31.014	-27.28	-24.391	-22.955	-22.413	-21.183	-17.938	-12.399	-4.9175	3.9839	13.304	21.478	27.177	29.765	29.087	25.487	20.021	13.914	7.6407	1.0145	-6.1498	-13.977	-22.815	-32.874	-43.541	-53.429	-61.232	-66.28	-68.529	-68.079	-64.956	-59.627	-53.33	-47.177	-41.273	-35.311	-29.372	-23.554	-17.491	-11.034	-4.7794	0.39853	3.8711	5.0022	3.2417	-1.2176	-7.5734	-15.285	-24.024	-32.837	-40.374	-45.803	-49.077	-50.427	-49.984	-47.964	-44.865	-41.272	-37.414	-32.928	-27.445	-21.509	-16.293	-12.426	-9.8565	-8.7035	-9.1214	-10.459	-11.723	-12.597	-13.325	-13.97	-14.78	-16.431	-19.193	-22.486	-25.861	-29.408	-32.77	-34.854	-34.986	-33.483	-30.995	-27.91	-24.477	-21.128	-18.462	-17.025	-16.906	-17.773	-19.699	-23.177	-28.119	-33.449	-38.33	-42.768	-46.833	-50.412	-53.855	-57.653	-61.352	-66.165	-65.454	-62.906	-58.579	-52.627	-45.824	-39.292	-33.571	-28.819	-25.467	-23.954	-23.95	-24.582	-25.382	-26.183	-26.702	-26.712	-26.545	-27.304	-30.51	-37.154	-46.907	-58.435	-70.257	-80.631	-87.316	-88.55	-84.284	-75.816	-64.622	-52.198	-40.271	-30.124	-22.054	-15.95	-11.686	-8.6736	-6.0699	-3.7372	-2.3423	-2.5043	-4.4213	-8.361	-14.819	-23.901	-34.879	-46.494	-57.694	-67.921	-76.806	-83.712	-88.102	-90.18	-90.536	-89.177	-85.578	-79.554	-71.411	-61.451	-49.933	-37.478	-24.815	-12.322	-0.23425	11.011	21.048	29.67	36.213	39.342	37.972	32.129	22.639	10.428	-3.5377	-17.941	-31.314	-42.634	-51.74	-58.85	-63.821	-66.244	-66.3	-64.87	-62.533	-59.182	-54.604	-48.749	-41.504	-32.737	-22.888	-12.948	-3.8497	3.6396	8.8136	11.446	11.998	10.878	7.7922	2.2525	-5.6203	-15.001	-24.942	-34.715	-43.609	-50.732	-55.36	-57.503	-57.708	-56.142	-52.387	-46.423	-39.251	-32.14	-25.989	-21.563	-19.529	-19.82	-21.517	-23.532	-25.039	-25.296	-24.085	-22.26	-21.156	-21.631	-24.077	-28.812	-35.776	-44.063	-52.102	-58.478	-62.629	-64.704	-64.9	-63.081	-59.225	-53.867	-47.457	-39.801	-30.839	-21.506	-13.015	-5.8272	-0.000931	4.3282	7.3345	9.5463	11.216	12.107	12.144	11.525	10.079	7.495	4.2245	1.3891	-0.29819	-0.71309	0.19715	2.5711	6.2635	10.529	14.187	16.393	17.266	17.506	17.467	17.196	17.228	18.282	20.164	22.05	23.772	25.676	27.778	30.012	32.611	35.422	37.425	37.758	36.297	32.891	27.174	19.699	12.288	6.695	3.7201	3.6621	6.5647	11.882	18.401	24.524	28.994	31.624	33.317	34.939	36.68	38.809	41.966	46.166	50.41	53.886	56.443	57.771	57.473	53.672	51.055	47.843	44.578	41.197	37.644	33.819	29.174	23.306	16.886	11.239	7.333	5.4634	5.6963	8.06	12.308	17.86	24.035	30.496	37.431	44.82	51.712	56.894	60.044	61.466	61.259	59.572	57.108	54.57	51.93	48.76	44.814	39.761	33.131	24.989	16.079	7.0424	-1.7479	-9.2679	-13.907	-14.502	-10.909	-3.6555	6.5064	18.555	31.03	42.266	51.099	57.398	61.625	63.935	64.21	62.802	60.461	57.469	53.611	48.864	43.485	37.637	31.573	25.97	21.43	18.037	15.735	14.576	14.321	14.334	14.364	15.012	17.153	21.08	26.443	32.768	39.779	46.945	53.251	57.657	59.823	59.999	58.246	54.439	49.03	43.099	37.415	32.055	26.983	22.269	17.994	14.478	12.477	12.721	15.229	19.481	24.942	30.907	36.374	40.568	43.558	45.916	47.883	49.103	49.138	48.15	46.711	45.093	43.128	40.797	38.419	35.972	32.946	29.287	25.827	23.525	22.742	23.54	25.815	28.976	32.271	35.365	38.217	40.566	42.178	43.413	44.815	46.397	47.751	48.74	49.604	50.431	50.825	50.107	48.019	44.985	41.459	37.52	33.47	30.469	29.648	31.006	33.832	37.509	41.284	44.028	45.037	44.571	43.219	41.567	40.422	40.43	41.215	41.751	41.615	41.077	40.298	39.143	37.727	36.533	36.05	36.487	37.645	39.384	42.022	45.685	49.442	51.808	52.171	51.005	48.827	46.083	43.67	42.434	42.161	42.097	41.947	41.659	41.088	40.61	41.144	42.947	45.147	47.052	48.878	50.922	52.959	54.741	56.396	58.026	59.396	60.037	59.583	58.359	57.235	56.564	55.8	54.556	53.131	51.607	49.445	46.546	43.557	40.935	38.883	36.502	38.208	41.729	46.746	52.103	56.818	60.168	61.329	59.863	56.408	52.097	47.427	42.279	36.614	30.825	25.548	21.268	18.182	16.481	16.502	18.307	21.092	23.881	26.562	29.498	32.54	35.334	38.099	41.167	44.387	47.382	49.923	51.528	51.444	49.47	46.33	42.874	39.777	38.047	38.785	42.137	47.034	51.981	55.79	57.831	57.687	55.003	49.979	43.695	37.556	32.482	28.809	26.899	27.062	28.756	30.759	32.18	32.7	32.072	30.303	27.82	25.076	22.258	19.713	18.329	18.922	21.667	26.427	33.172	41.556	50.446	58.47	64.821	69.421	72.41	73.485	72.21	68.805	64.061	58.554	52.463	46.256	40.786	36.527	33.327	31.083	29.958	29.872	30.55	31.84	33.501	34.955	35.859	36.614	37.838	39.579	41.505	43.532	45.809	48.241	50.505	52.558	54.914	58.174	62.012	65.186	66.631	65.949	62.808	56.721	47.881	37.584	27.418	18.573	12.038	8.5948	8.3148	10.696	15.369	21.991	29.843	38.33	47.517	57.674	68.491	79.215	89.318	98.811	107.7	115.47	121.27	124.45	124.73	121.81	115.11	104.83	92.555	80.224	68.93	59.129	51.26	45.432	41.12	37.874	35.754	34.8	34.802	35.853	38.312	42.022	46.467	51.658	57.964	65.022	71.667	76.895	80.359	82.2	82.741	82.217	80.8	78.902	76.875	74.344	70.762	66.624	63.035	60.327	57.968	55.573	53.046	50.088	46.822	44.382	44.024	46.038	50.255	56.403	63.35	69.242	73.069	75.199	76.303	76.56	76.06	75.231	74.538	74.07	73.595	72.866	71.98	71.468	71.407	71.139	70.391	69.719	69.426	69.042	68.355	67.658	65.075	63.035	59.974	56.303	52.561	48.609	44.138	39.604	35.878	33.38	32.078	32.056	33.646	37.018	41.856	47.448	53.07	58.401	63.143	66.482	67.798	67.652	67.212	66.98	66.933	67.225	67.944	68.599	68.702	68.305	67.455	65.808	63.136	59.433	54.38	47.686	40.155	33.692	30.155	30.511	34.837	42.65	52.85	63.712	73.272	80.173	84.212	85.84	85.26	82.457	77.992	72.893	67.733	62.559	57.554	53.08	49.269	46.089	43.819	42.739	42.588	42.954	43.688	44.479	44.667	44.151	43.857	45.023	48.199	53.122	59.252	65.915	72.063	76.322	77.678	76.316	73.442	70.221	67.269	65.119	64.312	64.617	64.978	64.487	62.803	60.014	56.706	54.019	52.942	53.554	55.235	57.381	59.333	60.21	59.634	58.296	57.417	57.702	58.863	60.204	61.321	62.068	62.12	60.984	58.782	56.402	54.552	53.288	52.667	53.195	55.106	57.828	60.545	62.618	63.44	62.692	60.875	58.853	56.945	55.073	53.41	52.226	51.318	50.289	49.194	48.402	48.007	47.507	46.137	43.671	40.625	37.521	34.254	30.789	27.813	25.988	25.121	24.696	24.725	25.179	25.552	25.507	25.238	25.009	25.018	25.85	28.254	32.152	36.691	41.26	45.576	48.916	50.11	48.469	44.194	38.069	30.967	23.62	16.774	11.359	7.9925	6.2198	5.1736	4.7994	5.7456	8.1437	11.546	15.874	21.259	27.235	33.209	39.163	44.926	49.735	53.085	55.159	55.956	55.08	52.815	50.362	48.508	47.047	45.526	43.912	42.435	41.294	40.507	39.943	39.684	39.923	40.261	39.739	38.034	36.005	34.531	33.765	33.249	33.286	33.42	33.178	31.945	29.962	27.931	26.083	24.211	22.498	21.584	22.058	24.018	26.935	30.099	33.114	35.547	36.456	35.185	32.4	29.404	26.918	25.247	25.053	26.901	30.495	35.119	40.102	44.463	47.002	47.317	46.103	44.24	42.451	41.759	43.206	46.881	51.672	56.164	59.563	61.621	62.214	61.156	58.541	55.042	51.524	48.2	44.758	41.333	38.481	36.317	34.601	33.522	33.655	35.247	38.155	42.149	46.77	51.221	55.006	58.377	61.579	64.132	65.445	65.345	63.829	60.783	56.343	51.412	47.445	45.472	45.369	46.303	47.818	49.932	52.434	54.68	56.227	57.053	56.944	55.422	52.615	49.455	46.931	45.64	45.837	47.054	48.072	47.799	46.175	43.762	40.864	37.629	34.558	32.26	30.964	30.452	30.743	32.349	35.732	40.45	45.243	49.205	52.28	54.527	55.619	55.5	54.791	54.063	53.43	53.059	53.299	54.079	54.887	55.313	55.08	53.751	51.269	48.577	47.002	47.046	48.389	50.643	53.681	57.409	61.492	65.58	69.74	74.388	79.461	84.052	87.396	89.683	91.356	92.158	91.61	89.821	87.119	83.517	79.317	75.35	72.151	69.698	68.08	67.477	67.461	67.263	66.746	66.374	66.154	65.54	64.312	62.913	61.953	61.672	61.797	61.935	62.142	62.663	63.255	63.563	64.094	65.628	67.882	69.709	70.372	69.718	67.56	64.03	60.034	56.371	53.05	50.105	48.119	47.33	47.338	48.096	50.203	53.706	57.567	60.737	63.053	65.038	67.355	70.418	74.22	78.59	83.316	87.56	89.947	89.953	88.457	86.394	83.931	81.393	79.598	78.806	78.7	79.405	79.639	83.226	85.842	87.432	87.92	87.245	85.996	84.854	83.628	81.701	79.07	76.249	73.428	70.491	67.528	64.782	62.35	60.044	57.591	55.22	53.959	54.712	57.324	61.066	65.654	71.063	76.682	81.656	85.784	89.185	91.598	92.874	93.474	93.906	94.21	94.518	95.007	95.135	93.838	90.697	86.342	81.62	76.969	72.76	69.603	68.008	67.925	68.716	69.732	70.869	72.248	73.431	73.779	73.487	73.432	74.102	75.283	76.745	78.246	79.156	78.943	77.758	76.1	74.275	72.665	71.907	72.184	72.986	73.912	75.298	77.529	80.191	82.312	83.117	82.43	80.391	77.179	73.273	69.894	68.457	69.425	72.179	76.092	81.02	86.7	92.491	97.81	102.21	104.88	104.96	102.14	96.674	89.065	80.326	72.068	65.562	60.829	56.941	52.894	47.871	41.038	31.824	20.747	9.7581	1.5581	-1.909	-0.083935	6.8324	18.196	32.394	46.926	59.833	70.448	78.757	84.76	88.672	91.039	92.303	92.786	93.105	93.743	94.333	93.958	92.095	88.546	83.003	75.499	67.003	59.258	53.805	51.207	51.179	53.314	57.423	62.964	68.741	73.774	78.082	82.007	85.304	87.764	89.982	92.623	95.601	98.476	100.93	102.31	101.75	99.069	94.721	88.875	81.415	72.865	64.343	56.628	50.087	45.264	42.97	43.778	47.495	53.138	59.541	66.061	72.375	77.811	81.646	84.163	86.389	88.708	90.779	92.563	94.103	94.766	93.837	91.412	87.886	83.333	78.124	73.169	68.75	64.222	59.395	55.232	52.708	51.996	52.989	55.649	59.699	64.563	69.54	74.23	79.053	84.94	92.047	99.296	105.62	110.75	114.47	116.22	116.11	115.02	113.29	110.71	107.61	104.63	101.85	98.934	100.79	103.08	105.02	106.22	107.02	107.67	108.21	108.98	110.22	111.26	111.16	109.77	107.6	104.88	101.61	98.053	94.631	91.526	88.475	85.004	80.891	76.562	72.553	68.669	64.616	60.954	58.511	57.397	57.315	58.417	60.946	64.612	69.071	74.301	80.11	85.739	90.553	94.239	96.251	96.012	93.858	91.101	89.001	87.971	87.897	88.616	89.876	91.066	91.315	90.171	87.923	85.221	82.226	78.774	75.369	73.088	72.657	74.176	77.782	83.641	91.324	99.997	108.97	117.51	124.56	129.32	131.87	132.47	131.18	128.53	125.7	123.75	122.67	121.67	119.97	117.35	113.89	109.6	104.82	100.69	98.685	99.488	102.73	107.87	114.5	121.76	128.27	132.85	134.98	134.45	131.58	127.31	122.68	118.18	113.91	110.19	107.17	104.37	101.28	98.02	95.062	92.42	89.51	85.894	81.946	78.647	76.779	76.619	78.495	82.796	89.091	95.81	101.5	105.71	108.48	109.92	110.55	111.11	112.03	113.29	115.06	117.38	119.75	121.56	122.79	123.66	123.88	122.81	120.2	116.41	111.99	107.26	102.47	98.268	95.644	95.043	95.833	97.221	99.066	101.37	103.45	104.49	104.45	103.52	101.61	98.868	96	93.532	91.501	90.016	89.221	88.549	87.082	84.709	82.204	80.13	78.494	77.286	76.696	76.836	77.452	78.005	78.28	78.76	79.966	81.483	82.504	83.07	83.995	85.74	88.282	91.876	96.655	101.67	105.56	107.6	107.52	105.12	100.94	96.326	92.028	87.669	82.987	78.522	74.67	71.174	67.947	65.508	64.441	64.92	66.629	69.024	71.906	75.454	79.365	82.623	84.807	86.545	88.343	89.878	90.934	91.728	91.938	90.838	88.46	85.368	80.836	80.11	79.317	77.735	75.078	71.795	68.195	64.43	61.085	58.782	57.368	56.329	55.759	55.941	56.481	56.627	56.152	55.583	55.673	56.976	59.531	63.134	67.659	72.701	77.219	80.345	82.344	84.079	85.72	86.898	87.635	88.214	88.628	88.975	89.762	91.096	92.283	92.592	91.587	88.675	83.326	76.135	68.831	62.987	59.25	57.741	58.404	60.849	64.05	66.564	67.342	66.543	65.205	64.26	64.33	66.12	70.162	75.926	82.009	87.276	91.303	93.976	95.491	96.46	97.316	97.784	97.492	96.465	94.655	91.659	87.415	82.814	78.884	75.917	73.632	71.754	70.214	68.792	66.973	64.361	61.518	59.704	59.759	61.702	65.418	70.818	77.278	83.537	88.54	91.781	92.962	92.108	90.006	87.765	86.112	85.631	86.823	89.544	92.546	94.185	93.63	91.161	87.549	83.629	80.48	79.335	80.818	84.299	88.261	91.483	93.739	95.17	95.767	95.91	96.47	97.969	100.13	102.41	104.39	105.53	105.3	103.71	101.14	97.715	93.446	88.918	84.81	81.088	77.243	73.068	68.878	65.04	61.66	58.704	56.448	55.447	55.658	56.18	56.227	56.093	56.484	57.604	59.49	62.392	66.208	70.054	73.002	74.773	75.397	75.054	74.502	74.582	75.245	75.712	75.632	75.187	74.367	72.846	70.587	68.099	65.937	64.242	62.77	61.406	60.542	60.58	61.2	61.722	62.237	63.416	65.27	67.224	69.138	71.056	72.537	73.013	72.476	70.904	67.923	63.672	59.128	55.041	51.45	48.671	47.509	48.046	49.257	50.029	50.034	49.65	49.492	50.07	51.672	54.577	58.872	63.691	67.418	69.034	68.8	67.108	63.951	59.769	55.459	51.393	47.438	42.177	40.62	39.637	39.089	38.561	38.121	38.202	38.93	40.362	43.056	47.642	53.88	60.675	66.957	72.024	75.413	76.797	76.074	73.641	70.511	67.626	65.065	62.517	60.128	58.244	56.75	55.403	54.573	54.924	56.618	59.468	63.4	68.108	72.936	77.582	82.194	86.624	90.267	92.727	94.093	94.513	93.925	92.458	90.72	89.302	88.077	86.119	82.404	76.569	68.99	60.215	50.908	42.295	35.765	31.894	30.497	31.338	34.348	39.38	46.208	54.792	64.996	76.232	87.736	98.869	108.73	115.95	119.39	118.67	114.17	106.56	96.713	85.962	76.039	68.157	62.314	57.78	54.056	50.816	47.511	43.549	39.061	34.951	32.197	31.52	33.569	38.809	47.2	58.233	71.134	84.843	98.025	109.38	117.91	122.84	123.41	119.18	110.59	98.94	85.874	72.757	60.651	50.537	43.17	38.482	35.789	34.906	36.439	40.655	46.918	54.404	62.444	70.142	76.47	80.941	83.704	85.147	85.739	86.111	86.647	87.255	87.726	88.016	88.051	87.58	86.267	83.859	80.516	76.976	73.945	71.669	70.435	70.79	72.676	74.983	76.582	77.396	77.725	77.341	76.085	74.496	73.059	71.75	70.622	70.08	70.279	71.062	72.447	74.479	76.727	78.614	80.007	81.122	82.165	83.366	84.996	87.281	90.508	94.757	99.197	102.47	103.89	103.38	100.59	95.371	89.07	83.764	80.436	78.984	79.292	80.965	82.685	83.24	82.543	81.037	79.052	77.266	76.733	77.828	80.069	83.12	86.989	91.566	96.691	102.32	108.27	114.26	120.22	125.72	129.9	132.66	135.01	137.7	140.49	143.42	147.05	150.96	153.59	154.03	152.42	148.59	142.26	134.27	124.07	117.66	111.49	105.27	99.114	93.184	87.521	82.262	77.623	73.942	71.919	72.602	76.762	84.476	94.952	106.46	117.04	125.31	130.43	131.88	130.28	127.57	125.44	124.02	122.84	122.08	121.63	120.17	116.4	110.25	102.21	92.636	82.098	71.636	62.116	53.951	47.348	42.288	38.629	36.465	36.253	38.444	43.38	51.166	61.293	72.952	85.596	98.576	110.53	120.19	127.61	133.47	137.57	139.38	139.31	137.97	134.73	128.49	119.33	108.17	95.928	83.486	72.038	62.514	55.183	50.098	47.318	46.726	47.99	50.756	54.478	58.269	61.877	65.448	69.233	73.061	76.922	80.941	84.779	87.96	90.187	91.221	91.184	90.911	90.988	90.791	89.648	88.018	86.1	82.855	77.63	71.378	65.096	58.823	53.081	49.48	49.192	52.278	58.878	69.108	81.694	94.609	106.53	116.45	122.96	125.04	122.94	117.58	109.81	100.56	90.761	81.081	72.209	64.809	58.794	53.706	49.902	48	47.34	46.823	46.596	47.337	48.841	50.866	54.296	59.888	67.1	75.191	84.145	93.461	101.76	108.34	113.44	116.87	117.93	116.92	115.03	113.17	111.84	111.6	112.67	114.63	116.67	117.78	116.75	113.21	107.96	101.72	94.672	87.729	82.393	79.028	76.808	75.333	74.49	73.202	70.27	66.035	61.689	57.863	55.398	55.981	60.466	67.822	76.493	85.483	93.575	99.129	101.21	99.979	95.994	89.966	82.986	76.262	70.97	68.345	68.891	71.747	75.739	80.36	85.189	89.403	92.944	96.726	100.96	104.65	107.05	108.09	107.25	104.05	99.703	96.187	94.299	93.924	95.362	98.648	102.49	105.37	106.79	106.64	104.43	99.714	92.479	83.045	72.348	62.026	52.231	48.765	50.133	56.202	66.034	77.986	90.445	102.1	111.91	119.67	126.35	132.83	138.93	144.39	149.37	153.54	155.73	155.34	152.71	147.71	139.48	127.76	113.18	96.191	77.314	58.105	40.444	25.26	12.812	3.4921	-2.4359	-5.1267	-4.6016	-0.42726	7.6864	19.492	34.292	50.886	67.647	83.203	96.586	106.79	113.2	116.26	116.96	115.78	113.11	109.72	105.91	100.81	93.594	84.282	73.157	60.458	47.24	35.358	26.078	19.688	16.402	16.377	18.962	22.871	27.121	31.053	34.006	35.741	36.858	38.436	41.441	46.376	52.793	59.184	63.808	65.467	63.597	58.475	51.566	44.786	39.174	34.836	31.849	30.149	29.197	28.663	29.039	30.699	33.211	36.14	39.621	43.716	48.02	52.428	57.291	62.575	67.703	72.366	76.693	80.657	83.877	85.968	86.571	85.424	82.795	79.404	76.006	73.147	71.08	69.344	66.903	63.09	58.151	52.765	47.699	43.948	42.217	42.126	42.776	43.805	45.177	46.47	47.28	47.749	47.922	47.173	45.057	42.132	39.389	37.458	36.812	37.91	40.61	44.095	47.482	50.096	51.312	50.864	49.107	46.616	43.957	41.814	40.828	41.16	42.689	45.245	48.232	50.621	51.747	51.429	49.38	45.475	40.65	36.615	34.567	35.001	38.277	44.267	51.635	58.558	63.856	66.965	67.557	65.843	62.665	58.859	54.923	51.452	49.213	48.611	49.51	51.558	54.192	56.503	57.603	56.979	54.45	50.385	45.763	41.533	38.186	36.312	36.812	39.99	45.111	51.346	58.145	64.535	69.247	71.818	72.733	72.476	71.332	69.804	68.165	65.872	62.253	57.359	51.604	45.196	38.512	32.339	27.278	23.428	19.869	19.654	19.876	20.495	21.455	22.319	22.049	19.674	15.062	8.7371	1.4889	-5.447	-10.56	-12.974	-12.633	-9.5609	-3.7677	4.0768	12.868	21.859	30.614	38.475	44.988	50.571	56.058	61.793	67.473	72.459	75.765	76.34	73.716	68.263	60.819	52.473	44.214	36.317	28.369	19.896	10.651	0.54652	-10.046	-20.024	-28.085	-33.379	-35.236	-33.03	-26.899	-17.996	-7.6312	3.3663	14.218	24.165	33.207	41.938	50.445	58.026	63.859	67.216	67.317	63.743	56.943	47.956	37.893	27.79	18.602	10.883	4.8607	0.65451	-1.9032	-3.3352	-4.0952	-4.3628	-4.311	-3.9878	-2.909	-0.5433	3.0061	7.1966	11.718	16.248	20.133	23.098	25.635	28.17	30.499	32.368	33.935	35.096	35.411	34.832	33.846	32.937	32.384	32.673	34.376	37.67	42.43	48.318	54.675	60.577	65.236	68.032	68.5	66.634	62.948	58.003	52.207	46.055	40.1	34.314	28.421	22.62	17.338	12.588	8.2608	4.6942	2.0192	-0.41822	-3.2745	-6.3302	-8.8609	-10.217	-9.6271	-6.2692	-0.20529	7.3646	14.818	20.694	23.896	24.047	21.742	17.997	13.714	9.5577	5.9328	2.9056	0.38123	-1.4688	-2.4074	-2.3688	-1.1263	1.6706	5.8966	11.015	16.843	23.416	30.09	35.87	40.445	44.104	46.861	48.592	49.69	50.467	50.448	48.931	45.759	41.101	35.251	28.997	23.302	18.503	14.25	10.045	5.6224	1.0224	-3.116	-5.5608	-5.0187	-0.54528	8.1657	20.314	33.996	47.225	58.721	67.503	72.758	74.644	74.36	72.953	70.722	67.931	64.908	61.326	56.493	50.339	43.271	35.478	27.273	19.507	12.957	7.6917	4.3884	2.8536	2.3921	2.7513	4.0161	6.2368	9.1362	12.592	16.713	21.241	25.442	28.937	31.695	33.419	33.846	33.438	32.961	32.609	32.017	30.924	29.079	25.835	20.712	14.032	6.7598	0.1695	-4.2225	-4.9698	-1.3325	6.5452	17.747	30.511	42.622	52.271	58.39	60.48	58.857	54.777	49.759	44.863	40.836	38.313	37.317	37.183	37.355	37.635	37.547	36.224	33.32	29.243	24.522	19.801	16.255	15.182	17.188	22.013	28.912	36.709	43.942	49.436	52.737	53.967	53.65	52.655	51.78	51.325	51.381	51.932	52.489	52.217	50.649	47.489	42.342	35.25	27.186	19.459	12.991	8.5852	7.1408	8.8871	12.998	18.415	24.371	30.013	34.47	37.576	39.926	42.231	44.996	48.585	53.059	57.775	61.691	63.855	63.608	60.701	55.463	48.64	41.044	33.568	27.217	22.796	20.789	21.645	25.642	32.344	40.736	49.975	59.376	67.888	74.545	79.147	81.739	81.998	79.868	76.091	71.491	66.306	60.511	54.171	47.139	39.155	30.624	22.733	16.855	14.181	15.503	20.724	28.715	37.932	46.94	54.642	60.529	64.707	67.502	69.079	69.781	70.286	71.005	72.01	73.644	76.163	78.731	79.749	78.228	73.939	66.787	57.041	45.918	34.949	25.01	16.542	9.9843	5.4162	2.421	0.70679	0.3326	1.1659	3.0366	6.1765	11.1	18.175	27.409	38.367	50.163	61.71	72.102	80.457	85.906	88.21	87.873	85.249	80.24	73.177	65.062	56.575	47.727	38.765	30.363	22.849	16.334	11.386	8.6578	8.0764	9.1083	11.461	14.539	18.037	21.233	24.459	28.055	31.862	35.653	39.45	42.999	45.818	47.965	49.864	51.447	52.249	52.152	51.239	49.112	45.202	39.574	32.793	25.339	17.75	10.91	5.6615	2.4462	1.4396	2.6695	5.9304	11.007	17.803	25.946	34.698	43.272	50.896	56.728	60.279	61.913	62.502	62.825	63.656	65.687	68.774	71.745	73.319	72.705	69.188	62.263	52.424	41.168	29.937	19.728	11.344	5.1235	0.56014	-3.2354	-6.6166	-9.2067	-10.231	-8.638	-3.4486	5.4944	17.326	30.564	43.371	53.903	61.053	64.6	64.664	61.544	55.984	48.831	40.601	31.891	23.795	17.359	12.966	10.742	11.089	14.119	19.322	26.261	34.719	43.976	52.672	59.647	64.42	66.925	67.457	66.799	65.826	64.898	63.931	62.837	61.636	60.459	59.702	59.675	60.01	59.772	57.977	53.784	46.961	38.454	29.956	22.8	17.615	14.686	13.791	13.992	14.505	15.563	17.779	21.161	25.466	30.751	36.935	43.555	50.423	57.873	66.021	74.398	82.343	89.165	94.013	96.213	95.712	92.848	87.967	81.545	74.286	66.888	60.078	54.743	51.539	50.67	52.208	56.086	61.648	67.901	74.432	81.331	88.284	94.749	100.69	106.26	111.07	114.45	116.34	116.99	116.42	114.71	112.39	109.87	107.15	104.34	101.64	98.977	95.927	92.201	87.661	82.115	75.503	68.228	61.121	55.42	52.64	53.92	59.43	68.806	81.45	95.93	110.04	122.07	131.36	137.62	140.59	140.81	139.51	137.48	134.86	131.78	128.12	122.93	115.22	104.95	92.54	78.297	64.1	50.325	38.74	30.86	27.69	30.039	38.434	52.093	68.747	85.615	99.975	109.63	113.5	112.53	109.31	106.4	105.82	108.91	115.87	125.28	135.04	143.01	147.59	147.9	144.29	137.67	129.65	121.85	115.18	109.75	104.87	99.421	92.658	84.583	75.823	68.133	63.284	61.881	63.39	67.184	72.118	76.811	81.372	87.4	96.361	108.5	122.79	137.22	148.95	155.3	155.58	151.33	144.45	137.11	130.99	126.23	122.01	117.85	113.94	110.97	109.89	111.07	114.11	118.32	122.85	127.48	132.71	139.98	150.06	163.49	179.11	194.97	208.9	218.9	223.1	220.56	211.45	197.01	178.98	159.71	141.99	128.03	118.77	114.28	114.26	117.13	121.43	126.75	133.1	140.83	149.98	160.48	170.99	179.84	185.67	187.84	186.57	183.2	179.7	177.58	177.25	178.19	179.21	178.75	175.57	169.92	163.08	156.4	151	147.59	146.15	145.65	144.89	143.31	140.78	137.1	132.39	127.42	122.96	119.55	117.79	118.18	120.55	124.02	127.36	129.28	128.89	126.19	122.08	117.74	114.08	111.46	109.44	107.1	103.93	100.1	95.809	91.006	85.892	80.751	75.323	69.314	63.438	59.043	56.897	56.882	58.62	61.419	64.247	66.542	68.837	71.905	75.928	80.7	85.626	89.685	91.926	92.326	91.863	91.712	92.657	94.758	97.169	98.609	98.044	94.686	87.984	78.156	66.325	53.547	40.398	27.774	17.137	9.5227	5.1441	4.0077	6.0243	10.457	16.227	22.803	30.018	37.366	44.373	51.147	57.879	64.311	70.125	75.974	81.787	85.579	86.547	84.081	78.309	69.796	59.07	46.999	34.889	23.818	14.528	8.0665	5.5294	7.0645	11.867	18.868	26.791	33.891	38.736	41.186	42.098	42.476	43.031	44.061	45.169	45.334	43.584	39.402	32.912	25.146	17.753	12.212	9.3749	9.4191	11.723	14.802	16.961	17.102	14.848	10.292	4.369	-1.3001	-5.4472	-7.6995	-8.0394	-6.5007	-3.4799	0.34612	4.8101	10.26	16.796	23.992	31.261	37.982	43.289	46.408	47.11	45.569	42.225	37.799	33.139	29.015	26.092	24.933	25.856	28.721	33.168	38.632	44.103	48.314	50.441	49.999	46.59	40.28	32.013	23.05	14.339	6.8346	1.8661	0.39703	2.4871	7.7387	15.622	24.932	33.754	40.428	44.025	44.168	41.19	36.278	31.058	26.93	24.841	25.317	28.357	33.427	39.739	46.37	52.161	56.072	57.636	56.678	53.413	48.745	43.907	39.785	36.842	35.489	35.808	37.067	38.171	38.397	37.174	33.634	27.357	18.933	9.4124	-0.23904	-8.9675	-15.686	-19.91	-21.962	-22.402	-21.66	-20.046	-17.605	-13.938	-8.6294	-1.6504	6.7684	16.139	25.617	34.255	41.288	46.036	47.936	46.904	43.433	38.099	31.432	24.395	18.143	13.134	9.2792	6.847	6.3008	7.578	10.354	14.494	19.761	25.326	30.274	34.195	36.935	38.355	38.652	38.311	37.495	36.162	34.523	32.902	31.557	30.667	30.186	29.774	29.044	27.912	26.413	24.506	22.447	20.793	19.649	18.378	16.554	14.395	12.141	9.8038	7.6556	6.1495	5.2416	4.5215	3.972	3.9559	4.6218	5.9879	8.1731	10.828	12.684	12.429	9.6083	4.5557	-1.7858	-8.4157	-11.445	-12.602	-11.855	-9.5902	-6.6483	-4.3075	-3.461	-3.9396	-5.01	-6.0042	-6.144	-4.7311	-1.8178	1.7931	5.3482	8.5151	10.84	11.99	12.335	12.51	12.633	12.495	12.293	12.36	12.776	13.537	14.749	16.335	17.802	18.574	18.266	16.765	14.516	12.343	10.848	10.115	10.037	10.365	10.517	10.167	9.6162	9.4368	9.9831	11.473	14.251	18.311	23.16	28.48	34.366	40.539	46.081	50.195	52.367	52.002	48.708	42.91	35.831	28.825	22.949	19.066	17.476	17.655	18.603	19.323	18.924	17.03	14.18	11.388	9.7729	10.419	13.959	20.107	27.904	36.473	45.137	53.234	60.418	66.872	72.68	77.286	80.099	81.15	80.469	77.905	73.56	67.82	60.761	51.993	41.446	29.731	17.789	6.6854	-2.2918	-7.9931	-10.028	-8.7383	-4.8934	0.46907	6.3079	11.969	17.215	22.04	26.648	31.375	36.16	40.496	43.799	45.619	45.51	43.408	40.218	37.172	34.958	33.773	33.651	34.146	34.145	32.693	29.879	26.327	22.622	19.55	18.128	19.034	22.369	28.084	35.893	44.998	54.204	62.352	68.466	71.821	72.282	70.35	66.773	62.377	58.029	54.371	51.646	50.076	49.88	50.537	50.941	50.158	47.6	42.676	35.11	25.781	16.372	8.3393	2.8453	1.1938	4.427	12.672	25.467	42.033	60.91	80.029	97.481	112.07	123.15	130.54	134.72	136.38	135.92	133.38	128.61	121.41	111.83	100.5	88.245	75.745	63.923	54.049	47.006	42.902	41.643	43.182	46.856	51.348	55.694	59.697	63.329	66.645	70.192	74.492	79.336	84.103	88.41	91.94	94.041	94.272	92.752	89.691	84.803	80.874	76.102	71.448	68.244	67.441	68.861	71.614	74.776	77.406	78.547	77.855	75.718	72.487	68.33	63.903	60.269	58.109	57.655	59.149	62.446	66.527	70.146	72.81	74.719	76.131	77.265	78.436	79.741	81.026	82.092	82.767	82.687	81.3	77.989	72.067	63.308	52.601	41.81	33.009	27.855	27.334	31.287	38.341	46.91	56.054	65.206	73.845	81.821	89.301	96.048	101.55	105.9	109.93	114.26	118.76	122.98	126.01	126.45	122.98	115.15	103.57	89.591	75.129	62.306	52.8	47.624	47.157	50.968	57.871	66.425	75.307	83.241	89.254	93.135	95.078	95.064	92.998	89.272	84.312	78.212	71.243	64.179	57.566	51.184	44.721	38.263	31.827	25.321	19.033	13.545	9.1192	5.6704	3.2666	2.1925	2.7282	5.1087	9.35	15.008	21.126	26.693	30.819	32.88	32.88	31.394	29.074	26.444	24.246	23.371	24.316	27.14	31.869	38.262	45.381	52.186	58.392	64.13	69.253	73.529	76.975	79.334	79.876	78.336	75.384	72.159	69.689	68.702	69.423	71.293	73.424	75.287	76.748	77.831	78.776	79.716	80.411	80.555	80.084	79.082	77.673	76.215	75.159	74.355	73.215	71.554	69.658	67.599	65.334	63.389	62.578	63.166	64.96	67.805	71.322	74.538	76.449	76.675	75.474	73.522	72.052	72.498	75.457	80.476	86.621	92.831	98.039	101.48	102.83	102.08	99.502	95.779	91.728	88.066	85.69	85.57	87.642	90.448	92.26	91.961	88.845	82.756	74.826	67.062	61.059	57.641	57.305	60.143	65.458	72.297	80.022	87.924	94.83	99.72	102.33	102.89	101.78	99.669	97.465	95.894	94.518	96.586	98.976	100.93	101.7	100.72	97.984	94.35	90.989	88.637	87.605	88.009	89.379	90.611	90.778	89.658	87.244	83.563	79.1	74.627	70.503	66.839	64.252	63.598	65.083	68.258	72.601	77.392	81.474	83.799	84.075	82.651	80.214	77.582	75.423	74.038	73.578	74.242	75.969	78.389	81.153	83.875	85.839	86.31	85.177	82.755	79.396	75.834	73.148	71.87	71.591	71.724	71.818	71.099	68.654	64.408	59.225	54.115	49.928	47.508	47.386	49.301	52.421	55.827	58.798	60.85	61.957	62.436	62.597	62.61	62.565	62.374	61.779	60.715	59.335	57.71	55.778	53.697	51.686	49.69	47.694	46.267	46.072	47.229	49.626	53.194	57.333	60.616	61.723	60.082	55.523	48.285	39.508	31.01	24.454	20.869	20.765	24.007	29.699	36.62	43.709	50.203	55.718	60.359	64.308	67.509	69.909	71.558	72.383	72.154	70.868	68.7	65.564	61.402	56.725	52.404	48.987	46.773	46.224	47.342	49.307	51.25	53.031	54.902	56.959	59.339	62.157	64.995	66.885	67.051	65.313	61.923	57.553	53.192	49.641	47.308	46.346	46.677	47.825	49.187	50.287	50.516	49.255	46.445	42.755	38.971	35.759	34.065	34.662	37.324	41.12	45.308	49.317	52.181	52.86	50.918	46.332	39.204	30.209	21.006	13.544	9.2905	9.1297	13.25	20.805	30.169	39.791	48.579	55.899	61.63	65.918	68.854	70.445	70.725	69.55	66.481	61.378	54.621	46.524	37.216	27.343	18.241	10.977	5.9462	3.4356	3.5146	5.4572	8.1167	10.843	13.505	16.073	18.792	22.461	27.834	34.932	43.349	52.676	62.179	70.693	77.104	80.703	81.254	78.338	75.092	70.234	64.285	57.721	50.97	44.335	38.108	32.828	28.887	26.047	23.835	22.151	20.958	20.104	19.79	20.63	22.82	25.934	29.557	33.334	36.47	38.059	37.938	36.434	33.681	29.771	25.285	21.028	17.54	15.213	14.499	15.6	18.23	21.747	25.209	27.54	28.016	26.636	23.865	20.536	17.859	17.001	18.46	22.124	27.58	33.937	39.782	43.933	45.864	45.281	41.981	36.407	29.819	23.511	18.512	15.949	16.854	21.363	28.553	37.028	45.24	51.593	54.982	55.404	53.751	51.267	49.217	48.442	48.991	50.239	51.383	51.686	50.609	48.082	44.46	40.064	35.126	30.161	25.721	21.925	18.675	16.13	14.298	12.759	11.299	10.412	10.76	12.634	16.282	22.031	29.666	38.266	46.969	55.237	62.428	67.761	70.707	70.939	68.135	62.307	54.075	44.507	34.932	26.855	21.519	19.455	20.498	23.996	28.718	33.135	36.247	37.682	37.27	35.25	32.611	30.525	29.522	29.774	31.592	35.082	39.707	44.838	50.341	56.033	61.253	65.296	67.663	67.794	65.103	59.551	51.736	42.509	32.811	23.56	15.373	8.3498	2.3358	-2.7554	-6.8726	-9.6795	-10.551	-9.041	-5.2339	0.53926	7.8158	15.641	22.837	28.809	33.556	36.994	39.019	40.205	41.512	43.351	45.618	48.217	50.83	52.538	52.382	50.018	45.484	38.928	30.892	22.259	13.727	5.7264	-1.1634	-6.1432	-8.5132	-7.8443	-4.0954	2.1567	9.9583	18.355	26.385	33.034	37.775	40.782	42.263	42.12	40.691	39.104	38.356	38.856	40.876	44.406	48.414	51.191	51.515	48.995	43.768	36.794	29.937	24.917	22.45	22.537	25.08	29.65	35.381	41.367	46.841	51.158	53.945	56.07	56.666	56.245	55.54	55.152	55.061	54.805	54.088	52.684	50.184	46.543	42.343	38.197	34.252	30.689	27.994	26.403	25.901	26.871	29.853	34.668	40.608	47.312	54.533	61.518	67.433	71.94	74.956	76.224	75.523	73.019	69.157	64.45	59.321	53.987	48.287	42.071	35.417	28.482	21.665	15.993	12.741	12.786	16.577	24.211	35.098	47.799	60.691	72.55	82.336	89.137	92.777	93.93	93.132	90.37	85.756	79.747	72.554	64.202	55.115	46.066	37.601	29.92	23.191	17.625	13.348	10.667	10.042	11.682	15.57	21.591	29.304	37.951	46.908	55.685	63.522	69.577	73.531	75.411	75.19	73.195	70.362	67.339	63.732	58.735	51.928	43.109	32.321	20.646	10.134	2.6588	-0.83164	-0.18651	4.1532	11.013	18.836	26.446	33.113	38.26	41.619	43.341	43.826	43.576	43.201	43.142	43.451	43.981	44.57	44.839	44.382	43.384	42.423	41.663	40.873	40.064	39.324	38.353	37.013	35.956	35.952	37.195	39.689	43.691	49.093	55.023	60.519	64.889	67.467	67.693	65.743	62.483	58.943	55.987	54.124	53.19	52.452	51.197	49.023	45.811	42.01	38.635	36.465	35.75	36.72	39.618	44.088	49.292	54.659	59.713	63.379	64.526	63.165	60.145	56.118	51.697	47.842	45.273	43.952	43.644	44.445	46.45	49.406	52.866	56.212	58.503	58.873	57.19	53.993	50.105	46.596	44.354	43.627	44.375	46.623	50.063	53.912	57.624	61.08	63.84	65.094	64.822	64.04	63.464	62.979	62.469	61.878	60.586	57.871	53.89	49.447	45.121	41.259	38.161	35.752	33.613	31.793	31.014	31.961	35.029	40.214	46.812	53.696	59.986	65.125	68.552	70.122	69.226	66.561	62.405	57.029	50.845	44.071	36.559	28.371	20.09	12.318	5.35	-0.35846	-3.9132	-4.6197	-2.4451	2.3462	9.5681	18.805	29.234	40.084	50.722	60.442	68.665	75.276	80.33	83.588	84.598	83.159	79.46	73.892	67.008	59.644	52.868	47.634	44.247	42.095	40.111	37.547	34.087	29.545	23.978	18.074	12.795	8.6973	6.017	5.0921	6.1898	9.2622	14.202	20.812	28.389	35.842	42.382	47.689	51.732	54.671	57.004	59.359	62.07	64.912	67.131	67.917	67.009	64.659	61.028	56.181	50.659	45.317	40.687	36.905	34.138	32.554	31.936	31.756	31.587	31.203	30.578	30.076	30.451	32.15	35.074	38.893	43.488	48.778	54.527	60.487	66.631	73.102	79.858	86.324	91.65	95.244	96.974	96.603	93.682	88.267	81.162	73.226	64.936	56.81	49.404	42.958	37.579	33.551	31.219	30.606	31.607	34.254	38.323	43.127	48.099	53.349	59.383	66.553	74.754	83.404	91.658	98.603	103.19	104.32	101.49	95.333	87.012	77.467	67.688	59.074	52.839	49.364	48.413	49.574	52.038	54.825	57.495	60.19	63.038	66.222	70.221	75.338	80.978	85.921	89.211	90.407	89.386	86.2	80.998	74.102	66.205	58.025	49.866	41.963	35.198	30.857	29.523	30.934	34.824	40.807	47.817	54.579	60.291	64.484	66.71	67.056	66.286	64.96	63.188	61.304	59.919	59.039	57.957	56.218	54.015	51.789	49.916	48.576	47.718	47.394	47.843	48.952	50.257	51.718	53.948	57.129	60.405	62.747	63.629	62.606	59.358	54.349	48.574	42.606	36.808	31.9	28.319	25.772	24.143	24.18	26.5	30.672	35.782	41.25	46.712	51.755	56.02	59.269	61.471	62.898	63.705	63.421	61.625	58.85	55.915	52.743	50.083	43.698	36.743	29.424	19.423	9.8123	1.1182	-5.5929	-9.6862	-10.827	-8.8542	-3.8519	3.5843	12.155	20.442	27.783	34.109	39.191	42.784	45.363	47.911	50.958	54.333	57.556	59.893	60.358	58.338	54.009	47.84	40.317	32.387	25.226	19.278	14.034	9.0521	4.4827	0.64751	-2.4097	-4.673	-5.8521	-5.6023	-3.875	-1.0774	2.1471	5.4846	9.219	13.72	18.978	24.937	31.737	39.245	46.709	53.154	57.899	60.66	61.52	60.969	59.468	57.024	53.476	48.95	43.425	36.295	27.069	16.219	4.9304	-5.6451	-14.584	-20.948	-23.994	-23.664	-20.765	-16.502	-11.84	-7.0041	-1.5621	4.9738	12.672	21.272	30.198	38.389	44.518	47.658	47.788	45.708	42.613	39.602	37.221	35.463	34.283	33.686	33.11	31.672	28.941	25.202	20.808	15.935	11.1	7.2173	5.0172	4.6432	5.6959	7.4517	9.3192	11.184	13.218	15.37	17.346	18.964	20.114	20.43	19.487	17.443	15.118	13.554	13.441	14.984	17.881	21.702	26.154	30.776	34.744	37.259	37.993	36.906	33.822	28.65	21.918	14.525	7.1239	0.072048	-6.3923	-12.055	-16.502	-19.124	-19.725	-18.77	-16.959	-14.714	-12.437	-10.765	-10.106	-10.141	-10.262	-10.244	-10.165	-10.082	-10.084	-10.252	-10.657	-11.615	-13.59	-16.604	-20.011	-23.02	-25.22	-26.385	-26.368	-25.391	-24.174	-23.33	-22.964	-22.618	-21.374	-18.422	-13.657	-7.4381	0.19798	9.4788	19.996	30.669	40.449	48.238	52.517	51.798	45.661	34.915	21.027	5.8883	-8.6462	-21.399	-31.815	-39.346	-43.468	-44.33	-42.711	-39.313	-34.523	-28.86	-22.852	-16.497	-9.3518	-0.87859	9.1605	20.171	30.882	40.203	47.747	53.17	55.824	55.491	52.629	47.678	40.712	32.143	22.945	13.932	5.6633	-1.1827	-6.2009	-9.6091	-11.465	-11.146	-8.1517	-2.719	4.7968	14.297	25.322	36.588	46.55	52.676	55.074	54.163	50.947	46.425	41.11	35.376	29.741	24.405	18.989	13.18	7.3393	2.242	-1.4034	-2.9429	-1.9588	1.3828	6.5276	12.889	19.819	26.402	31.96	36.469	40.055	42.494	43.465	43.083	41.807	39.989	37.682	34.686	30.83	26.182	20.921	15.245	9.6198	5.0453	2.5937	2.7367	5.3341	9.9682	16.136	23.172	30.393	37.196	42.993	47.441	50.6	52.705	53.695	53.388	51.935	49.715	46.757	42.805	37.807	32.075	25.976	19.748	13.618	8.1605	4.3578	3.1362	4.9809	9.7591	16.909	25.541	34.398	42.123	47.63	50.38	50.418	48.242	44.489	39.765	34.82	30.658	28.093	27.18	27.308	27.688	27.618	26.634	24.562	21.945	20.123	20.528	23.93	30.105	38.119	46.736	54.761	61.214	65.446	67.216	66.642	64.072	59.932	54.556	48.27	41.58	35.181	29.472	24.387	19.93	16.526	14.727	14.546	15.452	16.884	18.416	19.757	20.975	22.704	25.96	31.734	40.401	51.225	62.581	72.698	80.23	84.366	84.889	82.152	76.893	70.096	62.762	55.518	48.527	41.93	36.231	32.016	29.37	28.186	28.718	31.066	34.414	37.392	38.919	38.614	36.673	33.909	31.614	30.99	32.77	37.068	43.286	50.168	56.37	61.225	64.655	66.715	67.477	67.051	65.544	63.149	60.062	56.225	51.635	46.817	42.519	38.935	35.671	32.755	30.73	29.709	29.324	29.464	30.3	31.7	33.249	34.639	35.47	35.136	33.329	30.425	26.947	23.36	20.624	20.074	22.599	28.253	36.525	46.649	57.74	68.892	79.028	87.033	92.446	95.637	97.083	96.941	95.692	94.335	93.246	91.738	89.068	85.043	79.673	73.264	66.825	61.51	57.721	55.341	54.413	54.862	55.983	57.221	58.855	61.323	64.429	67.697	70.919	72.414	73.857	74.658	74.841	74.401	73.028	70.183	65.853	60.833	56.024	51.694	47.712	44.035	40.601	37.432	35.154	34.926	37.632	43.588	52.634	63.881	75.555	85.922	94.211	100.4	104.45	106.4	106.64	105.75	104.03	101.46	98.002	93.753	88.866	83.336	76.838	69.091	60.335	51.312	42.845	35.754	30.888	28.943	30.218	34.61	41.672	50.662	60.75	71.351	81.939	91.477	98.699	102.88	103.95	102.16	98.135	93.232	89.173	87.066	86.793	87.225	86.905	84.695	80.181	73.781	66.599	60.149	55.921	54.794	56.786	61.224	67.113	73.392	79.096	83.247	84.923	83.697	79.967	74.775	69.273	64.5	61.443	60.725	62.157	64.589	66.64	67.357	66.33	63.56	59.438	54.743	50.463	47.45	46.107	46.322	47.64	49.447	51.247	52.701	53.498	53.507	52.955	52.358	51.969	51.506	50.676	49.735	49.283	49.614	50.786	52.915	56.02	59.703	63.295	66.216	68.29	69.818	71.245	72.782	74.316	75.622	76.519	76.816	76.161	74.234	70.946	66.57	61.739	57.119	53.155	50.308	49.158	49.839	51.623	53.557	55.404	57.472	59.913	62.687	65.943	69.861	74.253	78.705	82.831	86.283	88.843	90.619	91.752	92.04	91.23	89.395	86.802	83.527	79.521	74.836	69.714	64.607	59.977	55.961	52.643	50.599	50.694	53.205	57.741	64.077	72.12	81.059	89.463	96.259	101.05	103.73	104.48	103.86	102.38	100.17	97.42	94.609	92.069	89.816	88.089	87.335	87.503	87.756	87.015	84.493	79.951	73.763	66.638	59.383	53.159	49.34	48.639	50.689	54.938	61.282	69.294	77.839	85.957	93.408	100.07	105.88	111.33	117.03	122.88	128.29	132.82	135.82	136.03	132.65	126.12	117.57	107.92	97.975	88.681	80.913	73.402	69.531	67.331	66.467	66.664	67.883	69.958	72.458	75.233	78.738	83.42	88.986	94.958	101.06	106.81	111.27	113.5	112.85	108.79	101.31	91.408	80.599	70.054	60.665	53.44	48.933	46.741	46.127	46.877	49.282	53.512	59.401	66.557	74.529	82.882	91.099	98.498	104.48	108.95	112.07	113.76	113.72	111.9	108.45	103.45	97.047	89.504	81.087	72.15	63.43	55.825	49.705	44.951	41.647	39.978	39.528	39.426	39.226	39.184	39.866	41.814	45.464	51.062	58.404	66.627	74.27	79.737	82.011	81.074	77.663	72.765	67.323	62.071	57.438	53.536	50.286	47.431	44.732	42.237	39.947	37.378	33.822	29.211	24.381	20.472	18.296	18.343	20.834	25.491	31.439	37.672	43.693	49.678	56.112	63.259	70.767	77.775	83.399	87.136	89.077	89.712	89.631	89.349	89.045	88.239	85.909	81.408	75.138	68.273	61.929	56.771	53.103	50.831	49.314	47.596	45.023	41.641	38.056	34.964	32.709	31.258	30.502	30.494	31.43	33.602	37.308	42.794	50.143	59.127	68.97	78.449	86.454	92.477	96.305	97.5	95.758	91.414	85.18	77.68	69.513	61.598	54.94	50.09	46.982	45.138	43.842	42.447	40.693	38.678	36.495	34.291	32.461	31.47	31.577	32.886	35.577	39.954	46.267	54.348	63.348	72.096	79.737	85.873	90.012	91.622	90.997	89.145	86.778	84.07	81.204	78.355	75.314	71.586	66.748	60.444	52.399	42.917	33.029	23.744	15.746	9.7197	6.3056	5.5997	7.0316	9.8644	13.608	18.123	23.449	29.416	35.681	42.15	49.066	56.29	63.015	68.51	72.68	75.377	76.029	74.329	70.617	65.284	58.557	50.957	43.144	35.44	28.18	22.23	18.323	16.274	15.578	16.245	17.721	20.336	24.193	29.211	35.286	42.423	50.081	56.812	61.133	62.441	60.933	57.204	52.332	47.613	43.68	40.567	38.282	36.686	35.248	33.639	32.392	32.286	33.334	34.991	36.839	38.642	40.031	40.657	40.56	40.211	40.374	41.672	44.162	47.482	51.416	55.897	60.56	64.945	68.973	72.855	76.73	80.573	84.205	87.072	88.404	87.786	85.172	80.503	73.929	66.451	59.605	54.355	50.773	48.515	47.094	45.795	43.787	40.618	36.555	32.446	29.206	27.334	26.835	27.47	29.078	31.604	34.926	39.045	44.097	50.193	57.286	65.06	72.895	80.111	86.238	90.9	93.433	93.058	89.598	83.772	76.529	68.516	60.292	52.487	45.493	39.222	33.419	28.112	23.658	20.55	19.019	18.927	19.928	21.789	24.617	28.742	34.476	42.021	51.396	62.345	74.007	84.818	93.241	98.426	100.2	98.656	94.208	87.82	80.803	74.17	68.298	63.118	58.568	54.826	52.251	51.09	51.4	53.054	55.625	58.331	60.272	60.948	60.563	60.016	60.486	62.533	65.697	68.897	71.204	71.967	70.546	66.76	61.261	54.99	48.425	41.607	34.882	29.088	25.13	23.568	24.496	27.464	31.682	36.453	41.305	45.902	50.179	54.322	58.468	62.368	65.507	67.56	68.683	69.537	70.633	71.84	72.587	72.559	71.836	70.342	67.961	65.211	62.997	61.571	60.367	58.827	56.745	53.962	50.479	46.677	43.009	39.616	36.658	34.412	32.755	31.152	29.353	27.649	26.378	25.596	25.297	25.536	26.382	27.814	29.606	31.497	33.777	37.368	42.89	50.01	58.102	66.72	75.053	81.701	85.623	86.593	84.598	79.69	72.473	63.876	54.508	44.872	35.898	28.369	22.281	17.346	12.96	10.791	11.549	15.057	20.587	27.439	34.75	41.551	47.494	53.048	58.82	65.239	72.628	80.678	88.009	93.043	95.184	94.686	91.956	87.454	82.064	76.698	71.609	66.482	60.896	54.746	48.258	41.789	35.575	29.938	25.545	23.183	23.16	25.309	29.328	34.82	41.13	47.614	53.785	59.103	63.015	65.333	66.245	65.886	64.638	63.654	64.294	67.007	71.07	75.348	78.816	80.591	80.14	77.586	73.671	69.378	65.446	62.185	59.57	57.658	56.856	57.623	60.147	64.375	70.122	77.07	84.699	92.208	98.477	102.32	102.94	100.04	93.618	84.208	73.229	62.696	54.22	48.424	45.278	44.605	46.067	49.08	52.964	57.207	61.633	66.222	71.026	76.107	81.574	87.578	94.119	100.81	106.83	111.32	114.09	115.68	116.79	117.83	118.85	119.73	120.11	119.2	116.15	110.76	103.62	95.52	87.055	78.682	71.025	64.764	60.393	57.966	57.058	56.97	56.976	56.447	54.911	52.24	48.781	45.308	42.713	41.571	41.916	43.705	47.187	52.586	59.528	67.377	75.932	85.244	94.94	104.34	113.06	121.02	128.1	134.19	139.2	142.97	145.25	145.8	144.35	140.55	134.23	125.94	116.65	107.21	98.101	89.532	81.587	74.467	68.481	63.809	60.639	59.574	61.162	65.096	70.416	76.563	83.668	91.785	100.57	109.73	118.93	127.28	133.47	136.54	135.87	131.23	123.17	112.92	101.6	90.007	78.99	69.683	62.871	58.728	57.148	58.026	61.256	66.714	74.147	83.09	93.274	104.62	116.4	127.02	135.09	140.3	142.72	142.22	138.93	133.44	126.03	116.66	105.73	94.131	82.597	71.871	62.908	56.124	50.836	46.243	40.873	35.999	32.679	31.477	32.713	36.712	43.337	51.82	61.43	71.691	81.987	91.679	100.65	108.97	116.31	122.46	127.81	132.75	136.82	139.04	138.79	135.78	129.75	120.49	108.24	93.854	78.739	64.545	52.677	44.156	39.799	39.771	43.175	48.441	54.33	60.279	66.17	72.17	78.473	84.865	90.742	95.725	99.846	103.11	105.61	107.92	110.61	113.33	114.88	114.23	111.08	105.66	98.396	90.011	81.533	73.984	68.137	64.329	62.514	62.614	64.584	68.062	72.328	76.654	80.724	84.664	88.925	93.886	99.471	105.17	110.41	114.68	117.26	117.49	115.37	111.55	106.59	100.58	93.692	86.528	79.984	74.845	71.565	70.345	71.113	73.434	76.53	79.599	82.172	84.323	86.468	88.98	91.886	94.978	98.161	101.59	105.36	109.15	112.5	115.16	116.79	116.63	113.76	107.9	99.66	90.128	80.441	71.663	64.678	60.091	57.991	58.074	60.034	63.968	70.282	79.274	90.728	103.85	117.37	129.97	140.66	148.76	153.88	156.15	156.28	154.92	152.03	147.37	141.28	134.42	127.14	119.42	111.37	103.36	95.77	89.108	84.182	81.919	83.065	87.931	96.128	106.39	116.99	126.5	134.06	139.17	141.57	141.35	138.95	135.15	130.75	126.15	121.57	117.33	113.66	109.85	104.64	97.473	88.872	79.754	71.225	64.876	62.398	64.639	71.475	82.106	94.99	108.15	120.02	129.75	136.8	140.85	142.33	142.25	141.42	139.87	137.27	133.28	127.76	120.73	112.15	101.89	90.21	77.949	65.831	54.189	43.856	36.501	33.562	35.388	41.593	51.455	63.594	76.205	87.969	98.148	106.05	111.32	114.33	116.59	115.15	112.28	108.3	103.39	98.055	92.492	86.405	79.621	72.285	64.425	56.122	47.99	40.769	34.701	29.896	27.011	26.742	28.968	33.156	39.051	46.571	55.357	64.776	74.173	83.044	91.127	98.192	103.73	107.26	108.76	108.51	106.48	102.38	96.174	88.051	78.282	67.361	56.006	44.779	34.083	24.521	16.629	10.346	5.295	1.697	0.4212	2.1943	7.2724	15.867	28.12	43.377	59.931	75.693	88.969	98.929	105.66	109.82	112.25	113.65	114.4	114.26	112.35	107.79	100.41	90.922	80.736	71.399	64.088	59.53	58.268	60.592	65.995	73.287	81.291	89.068	95.472	99.191	99.524	96.925	92.683	88.228	84.672	82.714	82.581	83.956	86.084	88.082	89.331	89.647	89.22	88.187	86.412	83.722	80.41	77.449	76.028	77.025	80.976	88.052	97.588	107.78	116.22	121.1	121.81	118.85	113.28	106.38	99.488	93.543	88.876	85.32	82.642	80.903	80.454	81.432	83.323	85.134	85.844	84.915	82.576	79.566	76.795	75.213	75.624	78.091	81.61	84.907	87.538	89.858	92.23	94.744	97.47	100.36	102.94	104.47	104.35	102.29	98.346	93.072	87.146	81.137	75.728	71.764	69.886	69.986	71.209	72.403	72.615	71.405	68.767	64.823	59.887	54.704	50.146	46.425	43.262	40.811	39.717	40.124	41.466	43.267	45.449	48.115	51.679	56.973	64.716	74.95	87.201	100.52	113.23	123.19	128.91	129.95	126.43	118.87	108.36	96.504	85.175	75.94	69.347	64.808	61.318	57.928	53.422	46.434	36.599	25.104	13.673	3.6972	-3.4515	-6.3283	-4.2264	2.5509	13.211	26.484	40.391	54.689	66.467	75.244	81.032	84.229	85.067	83.868	81.007	76.413	69.853	61.587	52.12	41.652	30.554	20.042	11.558	5.7857	2.8592	2.9533	6.0722	11.669	18.882	27.007	35.71	44.996	54.834	64.646	73.559	81.018	86.784	90.537	92.023	91.499	89.534	86.504	82.688	78.428	73.93	69.348	65.166	61.903	59.482	57.41	55.586	54.256	53.371	52.521	51.624	50.968	50.666	50.501	50.347	50.459	51.369	53.528	56.853	60.731	64.416	67.317	68.943	68.822	66.636	62.338	56.019	47.894	38.363	28.155	18.502	11.18	7.9411	9.5862	15.72	25.348	37.269	49.888	61.407	70.586	77.112	81.216	83.189	83.356	82.241	80.544	78.907	77.579	76.346	74.784	72.518	69.452	65.574	60.816	55.139	48.76	42.236	36.243	31.325	28.135	27.719	30.941	37.697	46.938	57.302	67.588	76.836	84.319	89.79	93.568	96.304	98.466	100.07	100.8	100.26	98.189	94.369	88.559	80.611	70.602	58.956	46.404	33.657	21.217	9.8213	0.62223	-5.3832	-7.9931	-7.5933	-4.5164	0.97561	8.2178	16.37	25.104	34.662	45.288	56.949	69.246	81.419	92.537	101.83	108.73	112.7	113.45	111.17	106.28	99.124	89.908	78.993	67.092	55.202	44.28	34.845	27.087	21.46	18.505	18.118	19.643	22.728	27.395	33.386	40.04	47.028	54.446	62.166	69.663	76.269	81.158	83.565	83.434	81.522	78.726	75.58	72.518	69.888	67.478	64.723	61.377	57.901	55.174	53.962	54.367	55.782	57.681	60.149	63.253	66.658	70.237	74.329	78.833	82.822	85.519	86.919	87.269	86.714	85.649	84.399	82.773	82.03	81.185	80.448	80.08	79.917	79.683	79.139	77.854	75.541	72.693	70.112	68.05	66.477	65.612	65.487	65.439	64.664	63.13	61.445	60.294	60.175	61.384	63.995	67.87	72.499	76.956	80.388	82.616	84.044	85.058	85.944	87.15	89.087	91.772	94.98	98.425	101.62	103.95	105.05	104.72	102.51	98.013	91.696	84.836	78.499	73.179	69.227	66.967	66.277	66.611	67.45	68.606	70.113	71.92	73.648	74.728	74.976	74.89	75.367	77.201	80.802	85.987	91.933	97.338	100.82	101.27	98.273	92.351	84.563	75.842	66.907	58.827	53.144	51.145	53.231	59.099	67.962	78.478	88.78	97.007	101.97	103.43	101.83	98.006	92.834	87.266	82.36	79.049	77.815	78.39	79.868	81.129	81.139	78.969	73.839	65.568	54.976	43.548	32.717	23.664	17.587	15.577	18.097	24.674	34.174	45.294	56.893	68.032	77.877	85.867	91.877	96.208	99.327	101.62	103.35	104.68	105.66	106.15	105.67	103.4	98.906	92.569	85.223	77.471	69.82	63.161	58.5	56.259	56.297	58.468	62.653	68.318	74.484	80.069	84.184	86.476	87.308	87.423	87.47	87.914	89.152	91.371	94.274	97.178	99.45	100.72	100.89	100.01	97.925	94.605	90.637	86.944	83.84	81.056	78.581	76.749	75.496	74.357	73.219	72.413	72.158	72.436	73.349	75.004	77.28	80.196	83.919	88.093	91.796	94.338	95.618	95.751	94.842	93.212	91.485	90.217	89.582	89.148	87.97	85.422	81.652	76.971	71.525	65.987	61.837	60.193	60.994	63.656	67.577	71.795	75.172	77.231	78.122	77.958	77.96	77.35	77.066	77.405	78.653	80.795	83.892	88.09	93.023	97.987	102.51	106.14	107.96	107.11	103.53	97.528	89.167	78.647	67.124	56.414	48.114	43.117	41.571	42.965	46.474	51.223	56.453	61.817	67.53	73.871	80.378	86.021	90.051	92.511	94.167	96.356	100.34	106.32	113.17	119.02	121.87	119.85	112.17	99.92	85.515	71.344	59.124	50.13	45.302	44.789	47.905	53.487	60.308	67.337	73.833	79.359	83.935	88.121	92.78	98.424	104.8	111.08	116.23	119.33	119.78	117.29	111.82	103.69	93.763	83.044	72.261	61.838	52.492	45.302	41.135	40.325	42.922	48.878	57.667	68.027	78.32	87.137	93.759	98.095	100.35	100.84	99.849	97.636	94.478	90.683	86.506	82.167	78.148	74.953	72.617	70.551	68.059	65.073	62.009	59.237	57.13	56.342	57.672	61.505	67.484	74.67	81.999	88.542	93.477	96.135	96.249	94.24	91.091	87.796	84.933	82.561	80.448	78.25	75.742	72.878	69.601	66.258	63.851	63.293	64.708	67.698	72.041	77.543	83.374	88.312	91.56	92.928	92.526	90.611	87.434	83	77.204	70.081	61.726	52.344	42.725	34.39	28.817	26.678	27.619	30.553	34.214	37.77	41.013	43.979	46.781	49.951	53.979	58.35	61.781	63.544	63.81	62.665	59.848	55.391	49.732	43.347	36.868	31.277	27.459	25.831	26.505	29.23	32.983	36.443	39.013	40.948	42.611	44.14	45.558	46.768	47.648	48.197	48.222	47.141	44.692	41.182	36.637	30.527	23.027	15.745	10.474	8.1678	9.356	14.214	21.964	31.083	40.322	48.812	55.635	60.347	63.936	64.51	63.055	59.511	54.446	48.382	41.624	34.646	27.828	20.912	13.518	5.9218	-1.5167	-8.7191	-15.073	-19.051	-19.389	-16.116	-9.9257	-1.5305	8.1417	17.873	26.527	33.485	38.838	43.089	46.556	48.978	49.947	49.477	47.695	44.407	39.556	33.573	26.813	19.373	11.498	3.5588	-4.2545	-11.52	-17.044	-19.717	-19.447	-16.46	-10.421	-1.102	10.595	23.243	35.922	47.89	58.013	65.051	68.226	67.413	63.111	56.109	46.952	36.007	23.917	11.534	-0.46414	-11.452	-20.514	-26.729	-29.458	-28.232	-23.077	-14.935	-4.9954	6.328	18.822	31.33	42.367	51.377	58.243	62.086	61.824	57.555	50.378	41.458	31.801	22.448	14.196	7.4302	2.2668	-1.569	-4.7081	-7.404	-9.1662	-9.3018	-7.3597	-3.1107	3.3549	11.626	21.356	32.118	42.808	52.068	59.47	65.128	68.27	67.675	63.438	56.807	48.423	38.111	26.125	13.314	0.22872	-12.658	-24.336	-33.478	-38.937	-39.864	-35.944	-27.971	-17.542	-6.1164	5.2328	15.454	23.667	29.377	32.565	33.87	34.238	33.855	32.136	28.989	25.006	19.873	12.198	1.6366	-10.611	-23.617	-37.375	-51.289	-63.624	-72.931	-78.528	-79.861	-76.729	-69.885	-60.412	-48.992	-36.29	-23.322	-10.726	1.5811	13.522	24.336	32.997	38.833	41.846	42.557	41.043	36.625	29.081	19.346	8.1444	-4.9781	-19.831	-34.326	-46.492	-56.151	-63.541	-68.076	-69.607	-69.077	-67.166	-63.992	-60.147	-56.377	-52.363	-47.304	-41.307	-34.864	-27.744	-19.56	-10.938	-3.2121	2.6112	6.2458	7.9502	7.7637	4.9908	-0.76773	-8.5526	-17.145	-26.724	-37.778	-49.206	-59.318	-67.867	-75.208	-80.453	-82.456	-81.358	-77.147	-72.124	-66.253	-61.182	-58.138	-57.043	-57.286	-58.389	-59.334	-58.528	-55.314	-50.739	-46.414	-43.288	-41.608	-41.402	-42.993	-46.697	-51.801	-56.632	-60.167	-62.619	-63.878	-62.855	-59.275	-54.509	-49.806	-45.049	-39.961	-34.918	-30.032	-25.37	-22.076	-21.486	-23.456	-26.958	-31.497	-36.405	-39.847	-40.308	-38.469	-36.222	-34.657	-33.876	-33.856	-34.81	-37.064	-40.538	-44.403	-47.923	-51.345	-54.785	-56.802	-55.731	-51.737	-45.199	-39.681	-34.115	-28.932	-25.606	-25.122	-26.901	-29.805	-33.003	-35.735	-37.365	-37.703	-36.684	-34.3	-31.116	-28.037	-25.458	-23.646	-23.598	-26.044	-30.092	-34.164	-37.16	-37.988	-35.657	-30.799	-25.633	-21.79	-19.806	-20.27	-23.38	-27.64	-30.916	-32.564	-33.132	-32.919	-32.129	-31.481	-31.562	-32.325	-33.523	-34.721	-35.117	-34.292	-32.596	-30.328	-27.394	-24.196	-21.628	-19.75	-17.99	-16.284	-14.832	-13.434	-12.348	-12.838	-15.587	-19.803	-24.621	-29.827	-34.597	-37.435	-38.01	-37.442	-36.639	-35.814	-35.273	-35.241	-35.388	-35.362	-35.028	-33.905	-31.51	-28.161	-24.532	-20.743	-16.862	-13.539	-10.983	-8.4803	-5.5549	-2.4011	0.93811	4.3492	6.7404	7.0407	5.7195	3.878	1.7731	-0.46403	-1.824	-1.4808	0.27538	3.1949	7.7443	14.025	21.246	28.421	34.395	37.831	38.314	36.744	34.226	31.397	29.062	28.085	28.507	30.003	32.85	37.308	42.654	47.885	52.312	54.766	53.897	49.946	44.709	39.578	35.102	32.034	30.962	31.268	31.898	32.69	34.113	36.535	40.405	46.013	52.617	58.866	63.83	66.725	66.532	63.083	57.701	51.999	47.056	43.934	43.434	45.049	47.627	51.427	53.566	55.347	56.643	58.105	59.833	60.893	60.839	60.19	59.096	57.225	55.083	53.657	52.679	51.091	48.889	46.933	45.592	44.893	45.334	47.421	50.907	55.128	59.508	63.466	66.465	68.016	67.414	63.923	57.647	49.663	41.234	33.688	28.623	27.045	28.523	32.028	36.855	42.133	46.681	50.173	53.358	56.638	59.667	62.523	65.894	69.794	73.298	75.664	76.773	76.419	74.215	70.152	64.506	57.482	49.249	40.067	30.302	20.782	12.897	8.0675	7.098	10.001	16.051	23.834	31.72	38.53	43.492	46.031	46.184	44.828	42.921	41.011	39.932	41.09	45.305	52.015	59.77	67.038	72.229	73.815	71.034	64.32	54.893	44.19	33.476	23.582	14.824	7.3829	1.5752	-2.265	-4.0075	-3.6688	-1.2956	3.0248	9.0431	16.235	23.905	31.628	39.37	47.059	54.224	60.416	65.528	69.423	71.477	71.04	68.107	63.366	57.666	51.77	46.324	41.796	38.334	35.856	34.266	33.478	33.476	34.411	36.423	39.304	42.451	45.458	48.553	52.187	56.46	61.173	66.357	72.28	78.791	85.254	90.91	94.977	96.488	94.37	88.001	77.776	65.196	52.488	41.813	34.481	30.741	30.119	31.744	34.649	38.03	41.422	44.672	47.804	50.712	52.88	53.879	54.179	54.859	56.622	59.601	63.984	70.013	77.151	84.124	89.816	93.518	94.61	92.707	88.051	81.35	73.524	65.775	59.397	55.03	52.457	51.252	51.116	51.584	51.883	51.398	50.111	48.676	48.133	49.328	52.531	57.746	64.663	72.113	78.152	81.408	81.921	80.353	77.171	73.016	68.81	64.983	61.439	58.322	55.975	54.259	52.759	51.394	49.796	45.311	40.253	35.201	31.072	29.293	30.794	35.414	42.427	50.863	59.407	66.923	73.091	77.964	81.188	82.424	82.061	80.72	78.476	75.165	70.986	66.199	60.557	53.362	44	32.52	19.865	7.4864	-3.2535	-11.241	-15.461	-15.348	-11.252	-4.1785	4.8691	15.017	25.304	34.885	43.279	50.225	55.805	60.688	65.618	70.595	74.888	77.878	79.232	78.361	74.657	68.325	60.485	52.434	45.13	39.221	35.143	33.066	32.713	33.33	33.968	34.092	33.827	33.65	34.067	35.402	37.776	41.053	44.846	48.698	52.133	54.938	57.397	59.914	62.446	64.58	66.176	67.503	68.624	69.074	68.353	66.409	63.505	59.934	56.03	52.446	49.972	49.024	49.428	50.518	51.529	52.002	51.921	51.496	50.868	49.989	48.868	47.603	46.048	43.694	40.172	35.703	30.817	25.74	20.473	15.365	11.19	8.6201	7.8389	8.7812	11.369	15.41	20.493	25.934	31.001	35.253	38.69	41.585	44.319	47.23	50.556	54.46	58.883	63.291	66.712	68.399	68.383	67.071	64.518	60.659	55.963	51.026	45.786	39.768	32.894	25.611	18.532	12.275	7.5131	4.7811	4.3899	6.5379	11.126	17.474	24.671	32.123	39.47	46.241	51.945	56.194	58.849	60.058	59.971	58.375	55.041	50.334	44.947	38.997	32.088	24.374	16.787	10.065	4.5957	1.0945	0.51136	3.2279	8.9748	17.297	27.436	38.311	49.08	59.296	68.322	75.193	79.399	81.198	81.006	79.023	75.469	70.722	65.081	58.661	51.353	42.998	34.102	25.907	19.275	14.103	10.281	8.3755	8.7685	11.201	15.447	21.576	29.181	37.226	44.865	51.606	56.892	61.256	64.006	66.172	68.068	69.673	70.285	69.233	66.304	61.421	54.774	47.292	39.99	33.209	27.132	22.567	20.404	20.709	23.059	27.224	33.057	39.917	46.721	52.375	56.125	57.701	57.168	54.608	50.296	45.08	40.029	35.712	32.124	29.217	26.944	25.065	23.284	21.392	19.091	16.144	12.854	9.8282	7.3034	5.2351	3.9743	4.1803	5.9199	8.636	11.95	15.935	20.599	25.502	30.05	33.815	36.631	38.54	39.583	39.806	39.349	38.346	36.73	34.138	30.196	24.866	18.489	11.618	4.8087	-1.6014	-7.3166	-11.726	-14.173	-14.703	-14.028	-12.759	-11.065	-9.0608	-6.9778	-4.7476	-1.8571	2.0531	6.5659	10.755	13.762	15.245	15.509	15.254	15.125	15.32	15.585	15.378	14.086	11.277	6.9836	1.8946	-2.9693	-7.0422	-10.475	-13.52	-15.848	-16.642	-15.251	-11.398	-5.0664	3.4324	13.082	22.264	29.459	33.951	35.909	35.939	34.629	32.276	28.974	24.643	18.977	11.58	2.2503	-8.6993	-20.296	-31.108	-39.864	-45.918	-49.123	-49.515	-47.695	-45.021	-42.847	-41.545	-40.641	-39.767	-38.824	-37.409	-34.936	-31.096	-25.857	-19.334	-11.862	-4.0915	3.1595	8.8496	11.671	10.664	5.873	-1.7098	-10.676	-19.497	-26.621	-30.645	-30.57	-26.242	-18.606	-9.2458	0.61935	10.236	18.672	25.084	29.641	33.266	36.376	38.468	38.955	37.489	33.716	27.701	20.354	13.025	6.8931	3.0575	2.3507	4.6386	8.8801	14.041	19.486	24.513	28.176	29.862	29.753	28.742	28.038	28.552	30.535	33.944	38.761	44.362	49.429	53.144	55.715	57.394	57.684	56.099	52.782	48.04	42.358	36.904	33.038	31.296	32.993	35.732	38.953	41.545	42.499	41.533	39.086	35.675	31.797	28.178	25.344	22.957	20.405	17.735	15.339	13.302	11.758	11.532	13.743	18.865	26.526	35.849	45.827	55.655	64.686	72.236	77.848	81.693	84.293	85.906	86.536	86.324	85.443	83.773	80.959	76.624	70.37	62.049	52.243	41.881	31.359	20.631	9.9842	0.11686	-8.418	-15.175	-19.194	-19.156	-14.41	-5.5428	5.9893	18.476	30.488	41.118	49.941	56.896	62.244	66.411	69.555	71.396	71.552	69.84	66.363	61.39	55.147	47.73	39.246	30.149	21.001	11.862	2.4073	-7.3225	-16.667	-24.808	-31.059	-34.542	-34.029	-28.635	-18.467	-4.5338	11.802	29.197	46.464	62.624	76.857	88.481	97.061	102.37	104.21	102.42	96.984	88.433	77.837	66.279	54.404	42.67	31.61	21.555	12.199	2.9261	-6.3205	-14.837	-21.687	-26.137	-27.796	-26.604	-22.779	-16.809	-9.4412	-1.358	7.1842	16.213	25.452	34.112	41.187	45.861	48.002	48.289	47.653	46.791	46.254	46.626	48.069	49.935	51.338	52.009	52.083	51.269	48.887	44.71	39.231	33.391	28.356	25.32	25.089	27.831	33.081	39.71	46.177	51.179	54.247	55.653	55.827	55.166	54.114	53.257	53.212	54.241	55.901	57.314	58.052	58.124	57.203	54.887	51.679	48.85	47.192	46.662	47.12	48.475	50.203	51.52	51.882	50.89	48.23	44.22	39.859	36.072	33.337	32.121	33.02	36.046	40.465	45.355	50.006	54.039	57.223	59.164	59.328	57.723	55.056	51.834	47.964	43.639	39.78	37.099	35.532	34.997	35.756	37.734	40.404	43.551	47.181	50.864	54.208	57.439	61.434	63.404	64.611	64.729	64.071	63.081	61.84	60.522	59.394	58.211	56.465	54.1	51.28	47.809	43.682	39.792	37.167	35.935	35.701	36.402	38.193	40.894	43.963	46.839	49.256	51.302	53.069	54.409	55.177	55.65	56.269	57.051	57.687	58.131	58.57	59.048	59.498	59.767	59.344	57.674	54.749	51.001	46.614	41.61	36.448	31.806	27.703	23.686	19.869	17.194	16.637	18.623	23.004	29.16	36.179	43.021	48.709	52.681	55.102	56.683	58.026	59.175	59.816	59.776	59.214	58.616	58.503	59.031	59.901	60.655	60.645	58.895	54.673	48.362	41.453	35.59	31.762	30.473	32.042	36.278	42.275	48.821	54.948	60.138	64.197	66.97	68.259	68.036	66.652	64.815	63.334	62.704	62.949	63.725	64.354	63.621	60.09	53.055	43.255	32.545	22.821	15.547	11.909	12.647	17.613	25.838	35.987	46.836	57.401	66.694	73.726	77.863	79.229	78.708	77.497	76.605	76.601	77.568	79.327	81.538	83.556	84.42	83.333	80.138	74.97	67.777	58.862	49.569	41.694	36.402	34.035	34.637	38.188	44.401	52.841	63.092	74.579	86.526	98.113	108.44	116.6	122.12	125.33	126.98	127.46	126.57	123.82	118.82	111.62	102.57	92.005	80.18	67.795	55.757	44.439	33.86	24.808	18.82	16.872	18.884	24.377	32.706	42.808	53.507	64.175	74.44	83.874	92.268	99.606	105.51	109.24	110.44	109.43	106.52	101.78	95.306	87.502	79.074	70.832	63.281	56.542	51.004	47.429	46.041	46.144	47.147	49.224	52.41	56.082	59.747	63.442	66.89	69.392	70.616	70.53	68.907	65.84	62.385	59.644	57.657	55.952	54.384	52.175	47.699	40.988	33.419	26.651	21.431	17.867	15.903	15.068	14.552	14.112	14.358	15.983	19.406	24.99	32.585	40.902	48.382	54.388	58.904	61.7	62.586	61.999	60.685	58.882	56.199	52.066	46.072	38.195	28.729	18.11	7.1252	-2.8191	-10.31	-14.875	-17.034	-17.608	-17.44	-17.315	-17.558	-17.824	-17.554	-16.213	-13.149	-7.9745	-1.2552	5.7935	12.486	18.733	24.202	28.239	30.592	31.543	31.292	29.675	26.602	22.428	17.899	13.946	11.297	10.266	10.919	13.193	16.612	20.243	23.209	25.133	26.364	27.811	30.537	35.158	41.735	49.994	59.232	68.045	74.744	78.331	78.685	75.813	69.514	59.908	47.8	34.46	21.152	9.017	-0.88151	-7.592	-10.491	-9.4956	-5.0054	2.232	11.361	21.478	31.536	40.304	46.849	51.127	53.911	56.069	57.888	59.213	59.855	59.535	57.725	53.971	48.43	41.901	35.158	28.513	22.014	15.821	10.355	6.0466	3.0908	1.4641	1.1101	1.9797	3.914	6.6146	9.8626	13.756	18.698	25.169	33.209	42.216	51.36	60.01	67.44	72.403	73.737	71.343	65.964	58.284	48.866	38.588	28.484	19.274	11.255	4.5352	-0.89755	-5.0463	-7.7684	-8.989	-8.9276	-7.8275	-5.5936	-1.9806	2.9364	8.7473	14.895	20.9	26.519	31.563	35.679	38.619	40.811	42.94	44.938	46.062	45.931	44.739	42.386	38.412	32.826	26.236	19.243	12.45	6.7898	3.1824	2.0364	3.4727	7.2617	12.296	16.768	19.398	20.11	19.473	18.229	17.175	16.999	18.044	20.191	22.845	25.244	27.257	29.519	32.348	35.099	37.063	38.226	38.544	37.547	35.243	32.366	29.507	26.81	24.568	23.114	22.192	21.565	21.679	22.981	25.095	27.47	30.203	32.384	34.548	35.17	33.618	29.767	24.597	19.345	14.538	10.387	7.2082	4.884	2.7666	0.50317	-1.67	-3.5033	-4.6861	-4.5583	-2.7744	0.081871	3.2564	6.8708	11.453	16.925	22.777	28.687	34.424	39.426	42.986	44.711	44.688	43.373	41.083	37.575	32.454	25.942	18.793	11.58	4.564	-1.9951	-7.8358	-12.825	-16.657	-18.616	-18.013	-14.493	-7.9538	1.1549	11.35	20.843	28.913	36.02	42.652	48.783	54.262	58.883	61.904	62.211	59.015	52.456	43.533	33.624	23.987	15.531	8.9829	4.967	3.709	4.8836	7.9057	12.331	17.985	24.94	33.237	42.585	52.474	62.48	72.097	80.368	86.228	89.331	90.068	88.756	85.205	79.255	71.277	61.972	52.057	42.191	33.096	25.509	19.885	16.216	14.257	13.854	15.122	18.434	24.028	31.533	40.133	49.058	57.82	65.983	73.037	78.77	83.558	87.789	91.104	92.613	91.755	88.571	83.414	76.646	68.681	60.075	51.418	43.084	35.183	27.9	21.72	17.369	15.307	15.367	16.874	19.001	21.19	23.325	25.428	27.365	29.127	31.103	33.529	35.889	37.581	38.853	40.482	42.813	45.665	48.858	52.236	55.392	57.824	59.324	60.025	60.314	60.764	61.707	62.736	63.087	62.267	60.159	56.822	52.494	47.691	43.178	39.841	38.232	38.219	39.375	41.73	45.549	50.341	54.877	58.363	60.621	61.213	59.43	55.259	49.419	42.686	35.818	29.642	24.772	21.313	19.297	18.915	19.885	21.414	23.175	25.529	28.766	32.734	37.146	41.764	46.377	50.718	54.175	55.957	55.919	54.889	53.656	52.401	51.546	52.096	54.37	57.254	59.285	59.515	57.095	51.535	43.536	34.67	26.408	20.117	17.333	18.814	23.728	30.609	38.52	46.664	53.865	59.175	62.567	64.754	66.632	68.787	71.164	72.865	75.587	76.882	76.347	73.869	69.813	65.038	60.84	58.53	58.524	59.966	61.714	63.291	64.483	64.836	64.339	63.809	64.002	64.979	66.596	68.737	70.978	72.896	74.629	76.394	77.686	77.813	76.872	75.23	72.68	68.925	64.469	60.329	57.212	55.332	54.66	55.12	56.64	58.908	61.259	63.163	64.848	67.009	69.928	73.389	77.149	80.866	83.803	85.226	84.75	82.285	78.207	73.696	70.247	68.67	69.059	71.544	76.059	81.595	86.457	89.475	90.491	89.816	87.735	84.617	81.069	77.751	75.086	73.062	71.338	69.677	68.075	66.519	64.818	62.822	60.651	58.655	57.202	56.326	55.595	54.552	53.214	52.038	51.326	51.152	51.877	54.115	57.883	62.29	66.302	69.358	71.205	71.489	69.82	66.182	61.009	55.034	49.089	43.896	40.004	37.845	37.68	39.391	42.38	45.884	49.398	52.798	55.836	57.817	58.167	57.027	54.971	52.224	48.682	44.454	40.028	35.847	32.188	29.424	28.163	28.981	31.973	36.445	41.157	44.994	47.428	48.534	48.788	48.889	49.574	51.451	54.868	59.576	64.646	69.104	72.599	74.923	75.456	73.715	70.262	66.35	62.868	60.166	58.563	58.31	59.14	60.45	61.731	62.67	63.275	63.982	65.245	67.027	69.012	70.976	72.68	73.544	72.771	69.888	65.113	59.41	54.045	49.838	47.113	46.195	47.243	49.424	51.356	52.596	53.74	55.164	56.637	58.078	59.69	61.411	63.003	64.511	65.94	66.985	67.554	67.949	68.177	67.883	67.096	66.313	65.606	64.283	61.579	57.262	51.761	45.918	40.367	35.21	30.615	27.133	24.925	23.548	23.17	25.026	29.83	36.826	44.695	52.369	58.704	62.714	64.433	64.553	63.355	60.906	57.734	54.203	49.823	44.324	38.56	33.608	29.627	26.199	23.132	20.498	18.531	17.5	17.487	18.586	21.208	25.497	30.529	35.059	38.805	42.07	43.762	44.621	44.289	43.397	42.537	41.609	40.423	39.129	37.729	35.831	32.935	28.754	23.598	18.346	13.77	10.169	8.0339	8.3597	11.684	17.204	23.513	29.476	34.057	36.385	36.66	36.154	36.116	37.37	40.332	44.491	48.106	49.534	48.554	45.893	42.182	37.865	33.681	30.357	28.012	26.341	25.107	24.34	24.277	24.934	25.894	26.822	28.097	30.467	34.106	38.478	42.858	46.534	48.88	49.751	49.663	49.312	49.112	49.215	49.319	48.262	44.844	39.228	32.864	27.133	22.689	19.893	18.856	19.056	19.453	19.234	18.326	17.298	16.774	16.965	17.665	18.59	19.667	20.822	21.754	22.193	22.063	21.537	20.927	20.401	19.764	18.731	17.311	15.608	13.364	10.231	6.6151	3.7514	2.7808	4.0267	7.3081	12.345	18.533	24.747	29.703	32.566	33.234	32.151	29.961	27.259	24.533	22.199	20.55	19.604	18.915	17.969	16.754	15.848	15.682	15.979	16.178	16.096	15.8	15.089	13.851	12.632	12.414	13.785	16.434	19.506	22.247	24.32	25.829	26.973	27.897	28.742	29.525	29.949	29.39	27.317	23.649	18.871	13.755	8.8308	4.1314	-0.17886	-3.284	-4.4426	-3.8628	-2.3918	-0.62673	1.0307	1.737	0.69449	-1.9128	-5.0849	-7.9096	-10.03	-11.501	-12.77	-14.294	-16.087	-17.873	-19.49	-20.806	-21.457	-21.084	-19.738	-17.764	-15.407	-12.623	-9.1351	-4.7936	-0.082722	4.2333	7.9119	10.981	12.761	12.16	9.1642	4.9668	0.68589	-2.9584	-5.0795	-4.845	-2.3413	1.5246	5.7738	9.3566	11.171	10.794	8.6372	5.0801	0.27165	-5.0989	-9.6863	-12.477	-13.392	-12.874	-11.503	-9.8465	-8.2903	-7.2696	-7.2022	-7.9044	-8.5444	-8.7988	-9.3826	-10.728	-12.176	-13.076	-13.661	-14.244	-14.726	-15.348	-16.639	-18.389	-19.856	-20.74	-20.919	-19.857	-17.563	-15.316	-14.41	-14.909	-16.218	-18.137	-20.57	-23.012	-24.78	-25.335	-24.492	-22.612	-20.229	-17.253	-14.706	-12.915	-12.274	-12.123	-11.486	-9.7939	-7.122	-4.1407	-1.6361	-0.038616	0.29647	-1.0682	-3.7783	-6.3541	-7.4344	-6.8486	-5.0377	-2.2242	1.1157	4.0231	5.8388	6.4296	5.543	3.0042	-0.58848	-4.3815	-8.1592	-11.742	-14.171	-14.423	-12.507	-9.07	-4.4508	1.2244	7.4252	13.312	18.261	22.153	25.283	27.955	29.993	31.072	31.333	31.218	30.803	29.93	28.746	27.596	26.549	25.535	24.548	23.442	22.065	20.786	20.138	19.933	19.404	18.305	16.959	15.36	13.209	10.833	9.2459	9.2964	11.121	14.381	18.667	23.621	28.824	33.661	37.39	39.574	40.186	39.29	36.798	32.704	27.397	21.592	16.086	11.459	7.7855	4.8837	2.7859	1.6104	0.99971	0.27107	-0.70296	-1.2817	-0.91929	0.35007	2.4716	5.7822	10.54	16.37	22.373	27.623	31.33	32.868	31.823	28.054	21.974	14.724	7.9305	3.0154	0.53941	0.12853	0.99033	2.3925	3.5371	3.597	2.3673	0.645	-0.41544	-0.25414	0.97108	3.0789	6.1934	10.348	15.135	19.912	24.125	27.396	29.525	30.532	30.741	30.885	31.827	33.957	36.844	39.348	40.223	38.785	35.072	29.493	22.581	15.291	9.1538	5.5486	4.7449	6.2522	9.7332	14.854	20.617	25.654	29.22	31.383	32.462	32.724	32.333	31.28	29.566	27.531	25.687	24.211	23.023	22.087	21.245	19.977	17.585	13.79	8.9916	4.0711	-0.19128	-3.7113	-6.8068	-9.3594	-10.921	-11.616	-12.122	-12.591	-12.573	-12.112	-11.767	-11.603	-11.037	-9.6443	-7.3007	-3.8787	0.45778	5.1157	9.6954	14.272	18.653	22.096	24.227	25.389	26.025	26.317	26.532	27.225	28.885	31.533	34.485	36.656	37.509	37.407	36.733	35.247	32.948	30.58	28.653	26.854	24.979	23.441	22.457	21.773	21.504	21.947	22.907	24.188	26.36	29.93	34.219	38.114	41.335	43.96	45.506	45.411	43.96	42.002	40.296	39.182	38.499	37.897	37.902	37.092	34.841	31.46	27.535	23.5	19.762	16.619	14.384	13.511	14.081	15.502	17.427	20.378	24.647	29.497	34.076	37.999	40.775	41.715	40.948	39.44	37.961	37.091	37.731	40.212	43.481	46.211	48.136	49.267	48.886	46.317	41.831	36.086	29.491	22.517	15.949	10.743	7.7728	7.4637	9.4543	12.951	17.53	22.994	28.689	33.872	38.338	42.084	44.872	46.763	48.221	49.416	50.314	51.327	52.758	53.812	53.382	51.459	48.716	45.303	41.267	37.647	35.929	36.787	40.004	44.959	50.697	56.078	60.185	62.533	63.101	62.575	62.048	62.149	62.651	62.831	61.889	59.123	54.332	48.008	40.799	33.247	26.312	20.998	17.326	14.808	13.902	15.748	20.555	27.495	35.9	45.344	54.84	63.079	69.332	73.43	75.268	74.911	72.692	68.814	63.431	57.034	50.249	43.374	36.414	29.368	22.41	16.058	10.984	7.5032	5.5775	5.4383	7.3544	10.608	13.773	16.31	18.772	21.456	24.144	27.208	31.623	37.613	44.341	50.776	55.978	58.877	58.789	55.972	51.168	45.003	38.172	31.647	26.206	22.119	19.573	18.985	20.906	25.516	32.12	39.553	47.175	55.03	62.694	69.066	73.683	77.025	79.113	79.197	77.231	74.271	71.063	67.367	62.904	57.662	51.346	43.784	35.755	28.494	22.631	18.203	15.269	13.801	13.282	13.128	13.484	15.286	19.349	25.458	32.536	39.709	46.577	52.282	55.321	55.026	52.374	48.525	43.697	38.244	33.256	29.236	25.403	21.106	16.66	12.479	8.8566	6.7849	7.516	10.872	15.283	19.477	23.004	25.486	26.718	27.472	29.341	33.486	39.537	45.964	51.437	55.59	58.207	58.531	56.284	52.647	49.039	45.64	42.322	39.91	39.138	39.472	40.273	41.857	44.537	48.015	52.616	59.449	68.496	77.889	85.644	90.803	92.521	89.795	82.83	73.681	64.859	57.716	52.295	48.39	46.127	44.973	43.295	40.758	36.636	32.019	27.983	24.305	21.352	20.859	23.621	28.255	33.13	37.803	42.135	46.042	50.28	55.571	61.553	67.611	73.506	78.233	79.827	77.64	73.059	67.479	61.126	54.052	46.677	39.355	32.424	26.114	20.158	14.391	9.8018	7.5187	6.9429	6.8924	7.711	10.244	13.845	16.828	19.952	24.27	30.912	39.445	48.586	57.403	65.282	71.468	75.207	76.165	74.726	71.75	67.687	62.252	55.455	48.117	40.863	33.624	26.511	20.156	14.913	10.899	8.9687	10.127	13.966	19.132	24.936	31.051	36.313	39.66	41.877	44.563	47.987	51.261	53.782	55.407	55.869	54.902	52.715	49.801	46.639	43.617	40.747	37.722	34.657	32.035	29.906	27.913	25.959	24.141	22.49	21.509	22.182	24.619	27.737	30.708	33.421	35.201	34.771	32.01	28.224	24.219	19.692	14.656	9.8377	5.6342	1.9289	-1.2794	-3.9477	-6.2674	-8.2183	-9.2464	-8.8627	-6.9268	-3.1752	2.5699	9.6506	16.861	23.28	28.392	32.126	34.943	37.192	38.37	37.885	36.158	33.978	31.524	29.168	28.25	29.57	32.026	33.769	33.786	31.634	27.155	21.206	15.394	10.807	7.99	7.5031	9.3849	12.58	15.863	18.813	21.067	21.665	19.875	15.896	10.427	4.4413	-0.89947	-4.9709	-7.8608	-9.5231	-9.7302	-9.0956	-8.9278	-9.7802	-11.322	-13.627	-16.98	-20.698	-23.419	-24.251	-22.759	-18.68	-12.656	-6.1745	-0.22916	4.8953	8.4599	9.4518	8.0898	5.5496	2.4357	-1.1231	-4.3887	-6.3602	-6.7542	-5.8137	-3.9673	-2.1622	-1.3996	-1.7951	-2.9799	-5.0561	-8.0982	-11.234	-13.463	-14.681	-15.084	-14.504	-13.046	-11.247	-9.4244	-7.941	-7.4568	-8.0208	-8.5933	-8.4328	-7.9786	-7.4826	-6.2846	-4.3097	-2.6828	-2.2245	-2.8362	-4.5133	-7.4084	-10.959	-14.399	-17.575	-20.248	-21.648	-21.783	-21.825	-22.583	-23.77	-25.064	-26.524	-27.671	-27.568	-25.72	-22.056	-16.848	-11.148	-5.1689	-1.0434	0.52307	-0.68122	-4.6419	-10.878	-18.566	-26.642	-33.819	-39.313	-43.521	-47.117	-50.123	-52.595	-55.223	-58.269	-61.031	-62.905	-63.855	-63.567	-61.522	-58.023	-53.745	-48.493	-41.921	-34.821	-28.209	-21.959	-15.607	-9.7486	-5.3299	-2.4473	-0.72596	-0.10724	-0.75143	-2.6229	-5.5682	-9.3728	-13.793	-18.778	-24.339	-29.756	-33.814	-35.854	-35.83	-33.782	-29.947	-24.984	-19.462	-13.561	-7.6773	-2.5745	1.4596	4.5407	6.2024	5.7861	3.9727	2.4667	2.2254	3.1486	5.0455	7.778	10.677	12.818	13.776	13.774	13.287	12.707	12.066	10.994	9.3033	7.4856	6.2684	6.061	6.9208	8.5155	10.142	11.12	11.031	9.6699	7.2386	4.6561	3.0709	2.8116	3.3248	4.2831	5.9061	8.1378	10.263	11.599	12.071	11.89	11.188	10.286	9.9044	10.857	13.557	17.692	22.314	26.241	28.667	29.47	28.928	27.388	25.242	23.252	22.387	23.165	25.213	27.741	30.187	32.251	33.428	33.166	31.688	30.061	29.297	29.654	30.918	32.866	35.322	37.901	39.989	40.996	40.641	39.02	36.458	33.353	30.059	26.939	24.423	22.822	21.948	21.103	19.73	17.959	15.887	12.812	7.9091	1.4133	-5.4499	-11.445	-15.577	-16.865	-14.736	-9.7316	-3.3719	2.5438	6.5665	8.105	7.5975	5.9386	3.8074	1.6709	0.24454	0.35169	2.432	6.3162	11.344	16.593	21.084	23.777	23.589	20.079	14.204	7.7888	1.9792	-3.0147	-6.7811	-8.5086	-8.0352	-6.0481	-3.1689	0.2096	3.3485	5.409	6.2409	6.276	6.2219	7.238	10.552	16.287	23.279	30.195	36.247	40.801	43.213	43.313	41.552	38.741	35.62	32.379	28.656	24.391	20.171	16.2	11.824	6.824	2.1432	-1.3617	-3.6997	-4.7594	-3.8645	-0.63228	4.7458	12.312	22.072	33.016	43.62	52.901	59.941	63.358	62.528	58.563	53.251	47.672	42.318	37.592	33.742	30.733	28.954	28.102	27.738	27.31	26.478	25.516	25.307	26.432	28.436	30.724	33.336	36.209	38.646	40.411	42.449	45.836	50.783	56.914	63.346	68.373	70.27	68.641	64.094	57.29	49.258	41.785	36.293	32.582	29.489	26.293	22.927	19.442	15.927	12.822	10.963	11.357	14.55	20.085	26.815	33.724	39.961	44.38	45.972	44.693	41.353	37.012	32.83	29.992	29.157	30.319	33.362	37.929	42.714	46.059	47.347	47.107	45.839	43.681	41.143	39.147	38.117	37.64	37.088	36.246	35.372	34.77	34.368	33.73	32.557	31.007	29.429	28.013	26.755	25.539	24.071	21.914	18.683	14.24	9.0091	4.2438	1.3107	0.49817	0.98937	1.9858	3.3213	4.8607	6.1983	7.2823	8.8594	11.724	15.999	21.313	27.359	33.974	40.854	47.254	51.979	53.91	52.565	48.353	42.328	35.689	29.511	24.829	22.391	22.096	22.93	23.791	24.339	24.731	24.857	24.319	23.257	22.473	22.757	24.375	27.19	30.946	35.229	39.293	42.151	43.099	42.303	40.752	39.643	39.698	40.975	43.062	45.379	47.422	48.649	48.474	46.842	44.63	42.887	41.838	41.293	41.576	43.163	45.718	48.319	50.484	52.415	54.473	56.929	59.88	63.022	65.773	67.618	68.117	66.827	63.751	59.653	55.511	51.76	48.184	44.301	39.874	35.247	31.04	27.622	25.232	24.576	26.405	30.325	35.047	39.896	45.023	50.233	54.781	58.343	61.081	62.887	63.45	62.805	61.184	58.822	56.425	55.08	55.111	55.738	56.038	55.505	53.691	50.228	45.439	40.481	36.83	35.545	36.613	39.049	42	45.39	48.963	51.827	53.617	55.08	56.817	58.609	60.522	63.368	67.534	72.587	77.985	83.042	86.447	87.208	85.788	83.165	79.599	75.294	71.24	68.367	66.587	65.423	64.785	64.788	65.352	66.024	66.028	66.466	65.731	64.493	63.554	63.249	63.399	63.601	63.703	63.987	64.612	65.207	65.557	66.118	67.072	67.519	66.498	64.011	60.339	55.555	50.116	44.8	39.977	35.748	32.605	30.869	29.835	28.7	27.749	27.782	28.975	31.248	35.043	40.845	48.29	56.3	63.692	69.694	74.176	77.229	78.588	77.877	75.262	71.29	66.169	59.857	52.774	45.64	38.898	32.835	27.683	23.407	19.873	17.391	16.408	16.603	17.175	18.14	20.276	23.859	28.443	33.661	39.375	44.979	49.234	50.993	49.949	46.719	42.321	37.557	32.807	28.36	24.64	21.942	20.197	19.179	18.767	18.835	19.157	19.402	19.18	18.502	18.166	19.276	22.251	26.705	32.29	38.952	46.147	52.604	57.193	59.542	59.769	58.039	54.653	50.326	46.178	43.171	41.584	40.918	40.372	39.347	37.634	35.25	32.151	28.319	24.104	20.281	17.539	15.987	15.552	16.506	18.889	21.915	24.406	25.756	26.264	26.55	26.947	27.514	28.343	29.592	31.242	32.893	33.997	34.259	33.622	31.905	28.831	24.336	18.82	13.196	8.6326	5.7988	4.5355	4.5809	6.1439	9.3913	13.587	17.564	20.848	23.324	24.347	23.169	19.963	15.82	11.883	8.9219	7.276	6.8669	7.4053	8.7201	10.704	12.95	15.005	16.939	19.099	21.562	24.162	26.863	29.913	33.712	38.291	42.785	46.081	47.828	48.29	47.221	43.918	38.594	32.432	26.164	19.857	14.015	9.6349	7.2581	6.9365	8.6979	12.23	16.872	22.363	29.073	36.994	45.429	53.907	62.268	69.813	75.135	77.016	75.124	70.148	63.426	56.119	48.928	42.588	37.952	34.865	31.831	27.799	23.258	18.935	14.866	11.251	8.779	7.6794	7.6617	8.9669	12.14	17.045	23.142	30.159	37.35	42.823	45.052	44.447	42.44	39.98	37.659	37.567	38.362	39.655	40.273	39.464	37.877	36.438	35.199	34.06	33.415	33.564	34.339	35.753	37.976	40.506	42.343	42.887	41.834	38.566	32.956	26.395	20.676	16.443	13.474	11.789	11.624	12.811	14.842	17.285	19.962	22.954	26.178	29.021	30.769	31.384	31.347	30.874	29.892	28.674	27.74	27.328	27.464	28.05	28.583	28.445	27.623	26.544	25.16	23.117	20.749	18.7	16.751	13.959	9.8947	5.1897	0.8223	-2.4444	-3.914	-2.9072	0.96071	7.4444	15.433	23.276	29.535	33.476	34.828	33.48	29.679	24.213	18.204	12.783	8.709	6.078	4.6537	4.3613	5.1449	6.374	7.0574	6.8548	6.2879	5.8657	5.5808	5.4878	6.1689	8.2259	11.652	15.922	20.481	25.089	29.714	34.201	38.165	41.093	42.603	42.526	40.9	37.833	33.677	29.302	25.793	23.591	22.128	20.608	18.976	17.832	17.578	18.224	19.809	22.397	25.584	28.438	30.081	30.356	29.814	29.116	28.503	27.857	27.12	26.37	25.61	24.648	23.18	21.029	18.413	15.938	14.028	12.56	11.346	10.548	10.046	8.887	6.148	2.1775	-1.7373	-4.6393	-6.0612	-5.5023	-2.5086	2.8591	10.025	18.201	26.533	34.23	40.824	46.086	49.787	51.931	53.091	53.929	54.441	54.012	52.02	48.353	43.493	38.108	32.337	26.013	19.526	13.686	8.702	4.4311	1.5689	1.4573	4.4241	9.2825	14.662	19.586	23.175	25.026	25.75	26.335	27.378	29.269	32.158	35.219	36.796	35.7	31.71	24.896	15.314	3.6308	-8.565	-19.041	-25.6	-26.944	-23.192	-15.19	-4.0893	7.8658	17.558	23.003	24.481	23.106	19.561	14.729	9.9273	5.8328	2.4313	0.00251	-1.0133	-0.99065	-0.6639	-0.17664	0.22022	-1.9773	-3.4281	-5.3321	-6.2994	-5.9009	-4.107	-0.51997	4.8779	11.301	18.091	24.98	31.356	36.391	39.867	41.671	40.897	36.759	29.889	21.602	12.504	2.9115	-6.1943	-13.61	-18.831	-22.138	-24.065	-24.922	-24.581	-22.764	-19.542	-15.051	-8.9384	-0.79804	8.9277	19.149	29.01	37.838	44.692	48.631	48.949	44.967	36.411	24.217	10.194	-4.0792	-17.489	-28.711	-36.505	-40.964	-43.352	-44.567	-44.515	-42.873	-39.644	-34.857	-28.356	-19.923	-9.5426	2.3038	14.689	26.593	37.184	45.595	50.858	52.433	50.696	46.709	41.66	36.379	30.772	24.011	15.387	4.5129	-8.9549	-24.973	-42.118	-57.652	-69.008	-74.81	-74.622	-68.601	-57.786	-44.178	-30.018	-16.842	-5.0397	5.7251	15.739	24.848	32.49	37.984	40.828	40.751	37.639	31.692	23.734	14.926	6.0622	-2.7215	-11.28	-18.804	-24.289	-27.453	-28.675	-28.17	-25.669	-20.917	-14.067	-5.5741	4.1316	14.483	24.438	32.601	37.853	39.954	39.615	37.927	35.733	33.403	31.012	28.64	26.414	24.172	21.353	17.667	13.528	9.4277	5.2067	0.71663	-3.1281	-4.8686	-3.9033	-0.6962	4.1202	9.9556	15.989	21.307	25.283	27.7	28.843	29.527	30.611	32.472	35.126	38.65	42.936	47.127	49.908	50.285	48.137	44.291	39.861	35.395	30.974	27.054	24.177	22.033	19.927	18.277	18.513	21.257	25.668	30.604	35.124	38.012	38.271	35.882	31.358	25.225	18.403	12.003	6.4163	1.2359	-3.6359	-7.5332	-9.9882	-11.219	-11.621	-11.32	-10.175	-7.8933	-4.4916	-0.4091	4.2652	9.9614	16.305	21.779	25.4	27.597	29.027	29.626	29.508	29.277	28.969	27.917	25.819	22.777	18.499	12.947	7.0269	-0.62439	-7.159	-13.645	-20.654	-28.742	-37.351	-45.532	-52.573	-57.459	-58.994	-56.832	-51.415	-43.021	-32.064	-19.865	-7.7417	4.167	16.058	26.986	35.38	40.54	42.678	42.221	39.688	35.841	31.502	27.31	23.341	18.815	12.835	5.46	-2.5389	-10.824	-19.467	-28.171	-36.246	-42.941	-47.24	-47.856	-44.157	-36.468	-25.523	-12.674	-0.38404	8.8398	14.175	16.426	16.516	14.946	12.432	10.032	8.2595	6.7679	4.9139	2.2694	-1.2362	-5.6429	-11.189	-18.076	-25.903	-33.489	-39.452	-42.784	-42.982	-39.889	-33.703	-25.109	-15.221	-5.4827	2.8856	9.6031	15.054	19.318	22.07	23.437	23.995	23.89	22.602	19.809	16.166	12.792	10.332	8.7326	7.49	5.9028	3.2402	-1.07	-7.1171	-14.104	-20.281	-23.623	-22.794	-17.792	-9.8909	-0.70766	8.3359	15.799	20.225	20.941	18.607	14.526	9.4938	3.6629	-2.7809	-9.4337	-16.177	-23.382	-31.339	-39.658	-47.215	-52.744	-55.396	-54.768	-50.602	-42.849	-31.981	-18.96	-5.0035	8.8225	21.894	33.899	44.379	52.554	57.913	60.734	61.337	59.283	54.055	46.259	37.287	28.091	19.142	11.137	4.9474	0.95146	-1.0613	-1.683	-1.6914	-1.7858	-2.2594	-3.0986	-4.2416	-5.2965	-5.16	-2.6437	2.613	9.9042	17.841	24.984	30.375	33.638	34.632	33.635	31.959	31.175	31.493	31.859	31.636	30.94	29.405	26.046	20.499	13.353	5.282	-3.0073	-10.384	-15.908	-19.451	-21.179	-21.284	-20.692	-20.808	-22.112	-23.826	-24.976	-25.145	-24.323	-22.529	-19.751	-16.044	-11.789	-7.6491	-3.7449	0.47559	4.8701	8.056	9.11	8.6744	7.6511	6.3029	5.1523	5.2508	6.8719	9.2863	11.865	14.173	15.249	14.463	12.554	10.538	6.2103	3.7874	2.5876	2.387	2.716	3.8111	5.8593	8.4539	11.218	14.012	16.181	16.919	16.338	15.052	13.097	10.527	8.3853	7.5758	7.4453	6.5583	4.2411	0.63282	-4.0543	-9.6907	-15.982	-22.42	-28.464	-33.909	-39.189	-44.818	-50.528	-55.52	-59.441	-62.259	-63.481	-62.308	-58.291	-51.403	-42.052	-31.46	-21.32	-12.78	-6.2479	-2.1245	-0.4823	-0.17863	0.59783	2.5374	4.964	7.1941	9.1602	10.759	11.484	10.818	8.5459	4.5749	-1.1359	-8.6406	-17.684	-27.099	-34.858	-39.02	-38.63	-33.93	-26.048	-16.636	-7.323	0.69295	6.8649	11.522	15.917	21.314	27.584	33.155	36.406	36.401	32.475	24.166	12.003	-2.2657	-16.569	-29.657	-41.262	-51.446	-60.25	-67.645	-73.594	-78.162	-81.32	-82.656	-81.439	-77.077	-69.471	-58.94	-45.932	-30.968	-15.139	-0.25378	12.071	21.235	27.264	29.896	28.559	23.265	14.923	4.7322	-6.2875	-17.113	-26.614	-33.818	-38.543	-41.633	-44.469	-48.144	-53.094	-59.306	-66.519	-74.125	-81.116	-86.201	-88.12	-86.399	-81.681	-75.017	-67.022	-58.246	-49.839	-42.707	-36.532	-30.476	-24.653	-20.142	-17.781	-17.707	-19.664	-23.027	-26.804	-30.06	-32.32	-33.597	-34.604	-36.688	-40.798	-46.705	-53.201	-59.059	-63.525	-66.326	-67.482	-67.106	-65.556	-63.572	-61.717	-59.434	-55.563	-49.93	-43.314	-36.005	-27.709	-18.971	-11.294	-5.6737	-2.2423	-0.98509	-1.7309	-3.8038	-6.4941	-9.6315	-12.99	-16.069	-18.949	-22.253	-25.979	-29.159	-31.051	-31.797	-31.943	-31.953	-32.058	-32.427	-33.553	-36.101	-39.92	-43.818	-46.991	-49.685	-51.782	-52.058	-49.818	-45.817	-40.993	-35.764	-30.916	-27.659	-26.615	-27.946	-32.348	-40.239	-50.603	-64.198	-76.279	-86.232	-92.792	-94.773	-92.238	-86.763	-80.013	-72.928	-66.2	-60.065	-53.744	-46.591	-39.495	-33.877	-30.069	-27.768	-27.149	-28.315	-30.301	-31.663	-31.79	-31.192	-30.921	-32.127	-35.656	-42.1	-52.033	-65.268	-80.023	-93.588	-103.76	-109.37	-109.78	-105.04	-96.18	-84.687	-72.001	-59.677	-49.062	-40.518	-33.706	-28.729	-25.916	-24.703	-24.028	-23.851	-25.286	-29.089	-35.068	-42.756	-51.827	-61.804	-71.886	-81.267	-89.451	-96.529	-102.9	-108.52	-112.71	-114.58	-113.73	-110.17	-104.08	-95.894	-86.289	-76.236	-66.976	-59.488	-53.82	-49.374	-46.006	-44.046	-43.372	-43.252	-43.365	-44.189	-46.138	-48.95	-52.205	-55.979	-60.693	-66.437	-72.737	-78.704	-83.432	-86.25	-86.691	-84.435	-79.325	-71.656	-62.365	-52.594	-42.958	-33.404	-23.896	-14.88	-6.7943	0.55545	7.5126	13.627	17.908	19.799	19.43	16.906	11.894	4.0318	-6.5675	-19.224	-33.007	-47.075	-60.601	-72.555	-81.811	-87.646	-90.035	-89.377	-86.187	-80.851	-73.687	-65.388	-57.182	-49.985	-43.673	-37.814	-32.658	-28.584	-25.103	-21.458	-17.931	-15.757	-15.989	-19.157	-25.673	-35.716	-48.904	-64.22	-80.106	-94.56	-105.85	-113.19	-116.49	-115.68	-110.83	-102.59	-92.013	-80.086	-67.465	-54.418	-41.281	-28.99	-18.61	-10.346	-3.8286	0.53029	1.7754	0.021179	-3.5455	-8.3847	-15.034	-23.762	-34.211	-46.013	-58.557	-70.459	-80.195	-86.877	-89.887	-88.989	-85.112	-80.036	-74.905	-69.617	-63.932	-58.282	-53.299	-49.336	-46.39	-44.097	-42.131	-40.356	-38.134	-34.404	-29.226	-24.314	-21.195	-20.027	-20.852	-24.447	-31.122	-40.086	-50.551	-62.005	-73.298	-83.048	-92.194	-98.379	-102.47	-105.14	-106.81	-107.22	-106.34	-104.3	-100.62	-94.824	-87.503	-79.394	-70.045	-58.786	-46.343	-34.384	-24.113	-16.256	-11.733	-11.445	-15.64	-23.666	-34.252	-46.182	-58.851	-71.845	-84.04	-93.903	-100.55	-103.84	-103.58	-99.724	-92.816	-83.72	-73.283	-62.667	-53.146	-45.207	-38.731	-33.971	-31.224	-29.701	-27.919	-25.53	-23.563	-23.056	-24.513	-28.44	-35.452	-45.68	-58.34	-71.956	-84.822	-95.582	-103.26	-106.97	-105.88	-99.913	-90.158	-78.283	-65.882	-54.092	-43.559	-34.611	-27.592	-22.766	-19.839	-18.358	-18.542	-21.087	-26.09	-32.761	-40.548	-49.729	-60.425	-71.839	-82.691	-91.98	-99.029	-103.17	-103.86	-100.99	-95.12	-87.268	-78.489	-69.448	-60.329	-51.287	-42.865	-35.824	-30.517	-26.827	-24.787	-24.875	-27.371	-31.679	-36.889	-42.88	-50.122	-58.66	-67.824	-76.741	-84.678	-90.748	-93.608	-91.747	-84.331	-71.824	-55.835	-38.409	-21.434	-6.4612	5.3519	13.443	17.94	19.521	18.975	16.553	11.86	4.7385	-4.0299	-13.523	-23.572	-34.168	-44.327	-52.435	-57.533	-59.472	-58.13	-53.418	-45.961	-37.09	-28.145	-20.03	-13.001	-6.5548	-0.22901	5.6051	10.136	12.859	13.633	12.295	8.7108	3.0412	-4.2182	-12.35	-20.82	-29.74	-39.368	-48.897	-56.812	-62.549	-66.475	-68.324	-67.101	-62.693	-56.063	-47.961	-38.72	-29.062	-20.02	-12.296	-6.4559	-3.222	-2.7475	-4.4741	-8.1677	-14.088	-21.834	-30.065	-37.639	-44.189	-49.722	-54.205	-57.478	-59.515	-60.807	-62.239	-64.009	-65.3	-65.634	-65.571	-65.159	-63.075	-58.431	-52.085	-45.324	-38.957	-34.067	-31.695	-31.514	-32.081	-32.237	-32.25	-28.734	-23.697	-17.434	-10.789	-5.3729	-2.3983	-2.2016	-4.9079	-10.206	-16.537	-22	-25.897	-28.225	-28.413	-26.131	-22.605	-19.549	-17.458	-15.749	-13.942	-12.035	-10.265	-8.8588	-7.9185	-7.6379	-8.5789	-11.148	-14.785	-18.358	-21.466	-24.388	-27.157	-29.571	-31.716	-33.652	-35.151	-36.087	-36.358	-35.267	-31.963	-26.821	-21.281	-16.212	-11.854	-8.901	-8.3451	-10.082	-12.722	-14.915	-16.326	-17.31	-18.372	-19.864	-22.065	-25.297	-29.927	-35.818	-42.145	-47.926	-52.468	-55.187	-55.441	-52.824	-47.443	-40.146	-32.462	-25.787	-20.526	-16.202	-12.516	-9.6258	-7.2452	-4.5255	-1.2242	1.8925	4.0609	5.2232	5.4996	4.5148	1.631	-3.2788	-9.5397	-16.114	-22.062	-26.996	-30.996	-34.183	-36.586	-38.344	-39.757	-41.079	-42.151	-42.339	-41.255	-39.157	-36.227	-31.879	-25.454	-17.346	-9.0391	-1.9178	3.3838	6.5201	7.1858	5.4414	1.9312	-2.5559	-7.631	-13.585	-20.96	-29.859	-39.774	-49.942	-59.691	-68.482	-75.659	-80.278	-81.355	-78.574	-72.673	-64.718	-55.277	-44.822	-34.532	-25.554	-17.688	-10.043	-2.661	3.3626	7.0958	8.259	6.8111	2.9506	-2.6314	-9.0083	-15.294	-20.63	-24.542	-27.343	-29.498	-30.941	-31.263	-30.439	-28.987	-27.461	-25.958	-24.002	-21.021	-17.083	-12.719	-7.9935	-2.6887	2.4027	5.659	6.5841	6.1109	4.877	2.671	-0.45808	-3.8715	-7.285	-10.813	-14.332	-17.736	-21.357	-25.212	-28.58	-30.95	-32.437	-32.715	-30.791	-26.192	-19.531	-11.95	-4.4632	2.1849	7.5226	10.888	11.453	9.3581	6.0934	3.0401	0.25668	-2.2961	-3.6781	-3.4044	-2.5354	-2.2568	-2.6612	-3.7949	-6.1091	-9.2218	-12.046	-14.01	-14.753	-13.073	-8.0152	-0.58202	7.241	14.333	20.264	24.285	25.872	26.342	28.179	30.985	35.785	42.429	49.164	54.408	58.362	61.669	63.783	63.905	62.118	58.423	52.172	43.535	33.986	24.682	16.139	9.2996	4.7701	1.4146	-2.1542	-5.28	-6.3534	-5.2757	-3.1193	-0.41007	2.7189	5.4191	6.5621	5.722	3.4108	0.79186	-1.0474	-2.0008	-2.5606	-2.5756	-1.4687	0.2132	0.95276	-0.17358	-3.1974	-8.0076	-14.054	-19.793	-24.015	-26.669	-27.687	-26.801	-25.099	-24.504	-25.143	-25.274	-24.042	-22.279	-20.516	-18.2	-15.228	-12.65	-11.479	-12.056	-14.275	-17.816	-22.378	-27.833	-33.611	-38.459	-41.695	-43.978	-46.437	-49.601	-53.351	-57.119	-59.895	-60.886	-60.278	-58.475	-55.422	-51.727	-49.107	-48.238	-47.48	-45.446	-43.023	-41.681	-41.408	-41.544	-42.138	-43.24	-44.047	-43.677	-41.971	-39.457	-37.312	-36.982	-39	-42.718	-47.401	-52.722	-58.176	-62.763	-65.519	-66.009	-64.509	-62.131	-59.932	-58.049	-56.536	-56.425	-58.361	-60.723	-61.066	-58.923	-55.46	-51.165	-45.93	-40.706	-37.227	-36.368	-37.921	-41.304	-45.638	-49.947	-53.798	-57.139	-59.466	-60.279	-60.121	-60.305	-61.47	-63.143	-64.666	-65.885	-67.058	-68.217	-68.735	-68.13	-67.397	-68.299	-71.056	-74.094	-76.395	-78.227	-79.366	-78.473	-74.92	-69.847	-64.693	-60.211	-56.858	-54.815	-53.668	-53.176	-53.791	-55.42	-56.909	-57.449	-57.575	-57.928	-57.987	-56.967	-55.275	-54.214	-54.734	-56.648	-59.271	-62.615	-67.495	-73.787	-79.496	-82.664	-83.233	-82.039	-79.118	-74.424	-69.042	-64.373	-60.942	-58.702	-57.611	-57.367	-57.81	-59.682	-63.437	-67.614	-70.078	-70.471	-69.959	-68.99	-67.201	-65.066	-64.136	-65.343	-68.057	-70.916	-73.354	-76.012	-79.471	-82.856	-84.596	-84.438	-83.561	-82.673	-81.533	-80.048	-78.558	-76.878	-74.425	-71.011	-66.702	-61.895	-58.188	-57.653	-60.333	-64.166	-67.835	-71.83	-74.759	-76.175	-76.103	-74.771	-72.65	-70.832	-70.276	-71.089	-73.174	-76.65	-80.85	-84.185	-86.041	-87.201	-88.22	-89.032	-89.998	-91.368	-91.919	-90.143	-86.177	-81.171	-75.847	-71.102	-68.655	-69.445	-72.591	-76.732	-81.188	-85.231	-87.761	-88.162	-86.397	-82.676	-77.872	-73.377	-70.009	-67.908	-67.466	-68.739	-70.443	-71.278	-71.572	-72.875	-74.131	-73.975	-72.04	-69.673	-68.432	-68.943	-71.116	-74.661	-79.639	-86.183	-92.998	-97.515	-98.998	-99.421	-99.839	-98.679	-95.588	-93.359	-93.824	-95.12	-95.077	-93.796	-91.466	-87.174	-81.255	-75.926	-72.689	-71.607	-72.876	-76.47	-80.534	-82.666	-82.591	-81.689	-80.685	-79.183	-76.882	-74.424	-72.817	-71.993	-70.486	-67.443	-63.962	-60.871	-56.677	-49.949	-42.346	-36.752	-33.705	-32.4	-33.195	-36.435	-40.531	-43.775	-46.245	-48.154	-48.737	-47.965	-47.135	-46.724	-45.753	-44.199	-43.958	-46.365	-50.318	-53.736	-55.66	-56.186	-55.138	-51.849	-46.508	-41.11	-37.653	-35.849	-34.165	-32.603	-32.655	-34.796	-38.289	-42.927	-48.719	-54.335	-58.123	-60.153	-61.441	-62.145	-62.425	-63.685	-66.774	-70.195	-72.013	-72.535	-73.192	-73.943	-73.584	-72.016	-70.607	-70.296	-70.736	-71.527	-73.29	-76.589	-80.372	-82.517	-81.842	-78.757	-73.976	-67.988	-61.733	-56.459	-52.544	-49.815	-48.939	-50.968	-55.509	-61.006	-66.611	-72.029	-75.794	-75.889	-72.571	-68.631	-66.262	-65.459	-65.863	-68.138	-72.579	-77.849	-82.235	-85.29	-87.211	-87.499	-85.412	-81.337	-76.631	-72.595	-70.167	-70.116	-72.528	-76.18	-79.445	-81.845	-83.921	-85.637	-86.154	-85.376	-84.246	-83.168	-81.351	-78.655	-76.876	-77.799	-80.913	-84.504	-88.028	-91.832	-95.4	-97.741	-98.926	-99.622	-99.455	-97.454	-93.634	-88.84	-83.615	-78.52	-74.791	-73.216	-72.927	-72.459	-71.506	-70.913	-71.043	-71.37	-71.57	-72.049	-72.954	-73.398	-71.636	-69.419	-68.143	-67.674	-67.299	-66.9	-66.284	-64.95	-62.606	-59.321	-55.81	-53.628	-53.766	-55.267	-56.63	-57.607	-58.284	-58.065	-56.965	-56.028	-55.558	-54.917	-54.431	-55.055	-56.256	-57.016	-58.101	-60.637	-63.397	-64.258	-63.127	-61.257	-59.009	-56.228	-53.595	-52.029	-51.671	-52.061	-52.52	-52.544	-52.432	-52.832	-53.633	-54.114	-54.102	-53.708	-52.416	-49.968	-47.08	-44.206	-40.959	-37.729	-35.846	-35.507	-35.695	-36.616	-39.615	-44.41	-49.015	-52.394	-54.878	-56.312	-55.85	-53.408	-49.765	-45.63	-41.465	-37.696	-34.705	-33.072	-33.451	-35.843	-39.545	-43.903	-48.404	-52.306	-55.263	-57.957	-60.933	-63.676	-65.957	-68.539	-71.367	-72.901	-72.317	-70.567	-68.314	-64.873	-60.01	-54.965	-50.798	-47.466	-44.798	-43.029	-42.199	-42.068	-42.623	-44.047	-46.498	-49.947	-53.951	-57.706	-60.648	-62.6	-63.462	-63.628	-64.337	-66.35	-68.739	-70.232	-70.847	-70.78	-69.101	-65.342	-60.749	-56.6	-52.671	-48.573	-45.072	-43.081	-42.584	-43.248	-44.801	-46.534	-47.501	-47.375	-46.672	-46.227	-46.795	-48.589	-51.025	-53.145	-53.929	-52.37	-48.391	-43.73	-40.531	-39.277	-39.216	-40.17	-42.136	-43.916	-44.28	-43.867	-44.009	-44.686	-45.165	-45.457	-45.823	-45.927	-45.721	-45.868	-46.659	-47.595	-48.277	-48.894	-49.734	-50.89	-52.355	-54.023	-55.677	-57.025	-57.365	-56.023	-53.676	-51.945	-51.222	-50.483	-49.35	-48.338	-47.035	-44.448	-40.987	-38.034	-35.875	-33.937	-32.401	-31.722	-31.507	-31.417	-32.1	-33.851	-35.748	-36.948	-37.611	-38.199	-38.796	-39.265	-39.468	-39.375	-39.15	-38.732	-37.822	-36.985	-37.763	-40.722	-44.395	-47.252	-49.123	-49.881	-48.942	-47.023	-46.136	-47.186	-49.496	-52.57	-56.145	-58.896	-59.44	-58.245	-56.574	-54.502	-51.69	-48.865	-47.069	-46.417	-46.449	-46.841	-47.471	-48.384	-49.441	-49.938	-49.45	-48.721	-47.163	-47.384	-47.903	-49.651	-53.339	-58.574	-64.208	-68.875	-71.569	-72.077	-70.484	-66.717	-61.524	-56.835	-53.702	-51.337	-49.053	-47.476	-46.923	-46.633	-46.374	-46.633	-46.968	-46.236	-44.74	-43.862	-43.919	-44.636	-46.698	-50.706	-55.484	-59.181	-61.301	-62.273	-62.023	-60.03	-56.041	-50.344	-43.798	-37.545	-32.384	-28.904	-27.955	-29.637	-32.33	-34.096	-34.535	-34.118	-33.11	-32.37	-33.409	-36.55	-40.495	-44.434	-48.71	-52.985	-56.179	-58.5	-61.119	-63.928	-65.579	-65.502	-64.297	-62.38	-59.713	-56.416	-52.868	-49.423	-46.212	-43.002	-39.354	-35.357	-31.575	-28.228	-25.38	-23.82	-24.401	-26.885	-30.635	-35.494	-40.723	-44.488	-45.855	-45.789	-45.148	-43.54	-41.186	-39.593	-39.576	-40.277	-40.903	-41.514	-41.834	-40.912	-38.091	-33.479	-27.797	-22.294	-18.421	-17.229	-19.115	-23.782	-29.977	-35.939	-40.504	-43.236	-43.813	-42.528	-40.912	-40.304	-40.518	-41.066	-42.641	-45.735	-49.158	-51.663	-53.486	-54.95	-55.201	-53.46	-50.262	-46.511	-42.664	-39.306	-37.239	-36.743	-37.415	-38.711	-40.095	-41.022	-41.174	-40.477	-39.017	-37.198	-35.402	-33.18	-29.823	-25.816	-22.104	-18.536	-14.616	-11.193	-9.5799	-9.5834	-10.425	-12.657	-17.273	-23.93	-31.635	-40.084	-48.87	-56.661	-62.407	-65.999	-67.462	-66.667	-64.05	-60.706	-57.6	-55.245	-53.763	-53.109	-53.343	-54.554	-56.326	-57.963	-59.733	-62.569	-66.142	-68.889	-70.243	-70.966	-71.175	-70.391	-69.326	-69.338	-70.351	-71.214	-71.471	-71.074	-69.392	-66.246	-62.737	-59.88	-57.474	-55.083	-52.996	-51.533	-50.456	-49.422	-48.26	-47.043	-46.008	-45.046	-43.579	-41.792	-41.025	-41.929	-43.437	-44.681	-46.124	-47.922	-49.209	-49.846	-50.743	-51.771	-51.598	-49.65	-46.272	-41.264	-34.64	-28.144	-23.718	-21.419	-20.195	-19.652	-19.723	-19.775	-19.197	-18.042	-16.94	-16.621	-17.343	-18.558	-19.409	-20.642	-21.473	-22.526	-23.783	-24.924	-25.709	-26.165	-26.607	-26.961	-26.333	-24.346	-21.818	-19.182	-15.667	-11.133	-7.0341	-4.4016	-2.8233	-2.0625	-2.5063	-3.5134	-3.7494	-3.3033	-3.1939	-3.3457	-3.2013	-3.4629	-5.1211	-7.6688	-10.048	-12.395	-15.386	-18.889	-22.015	-23.905	-23.943	-21.81	-17.381	-10.457	-1.3885	8.0957	15.948	21.36	24.182	23.87	20.435	15.328	9.8711	4.2378	-1.1136	-5.0137	-7.3782	-9.3583	-11.182	-11.971	-11.887	-12.22	-13.128	-13.523	-13.024	-12.243	-11.424	-10.21	-8.4096	-6.2675	-4.2189	-2.7155	-1.9701	-2.0062	-3.1242	-5.621	-8.9063	-11.892	-14.139	-15.555	-15.598	-14.081	-11.912	-9.7084	-6.8604	-3.3053	-0.53664	0.40331	0.024441	-1.3713	-4.3684	-8.5395	-11.889	-13.058	-12.492	-11.248	-10.144	-9.9813	-11.312	-13.927	-17.013	-19.622	-21.049	-21.188	-20.586	-19.792	-19.066	-18.844	-19.593	-21.187	-23.644	-27.935	-34.638	-42.494	-49.704	-55.597	-59.698	-60.503	-57.198	-51.027	-43.665	-35.608	-27.201	-19.678	-14.068	-10.38	-8.4583	-8.3731	-9.8878	-12.572	-16.336	-21.328	-27.585	-34.968	-42.881	-50.361	-56.661	-61.357	-63.897	-64.035	-62.801	-61.465	-59.77	-56.665	-52.425	-48.24	-44.312	-40.512	-37.884	-37.452	-38.424	-39.141	-38.831	-37.366	-34.626	-31.28	-28.942	-28.929	-31.516	-36.609	-44.133	-53.497	-63.494	-72.706	-79.736	-83.675	-84.265	-81.422	-75.459	-68.162	-62.026	-57.919	-54.911	-52.438	-50.659	-48.74	-45.12	-39.652	-33.365	-26.551	-19.115	-12.171	-7.417	-5.5408	-6.8655	-12.015	-20.642	-30.879	-40.812	-49.696	-57.279	-63.25	-67.439	-69.964	-71.108	-71.2	-70.144	-67.363	-62.966	-58.162	-53.573	-48.41	-42.26	-36.093	-30.533	-25.014	-19.627	-15.555	-13.192	-11.931	-11.881	-13.59	-16.354	-18.943	-21.469	-24.688	-28.351	-32.042	-36.536	-42.954	-51.303	-60.398	-68.663	-76.527	-82.575	-86.134	-87.879	-88.099	-85.681	-80.068	-72.588	-64.655	-56.695	-49.586	-44.642	-41.539	-38.611	-35.233	-31.84	-28.282	-24.49	-21.977	-22.358	-25.249	-29.134	-33.289	-37.55	-41.219	-43.433	-43.856	-42.663	-40.376	-37.439	-33.738	-29.091	-23.988	-18.748	-12.557	-4.6498	4.1884	12.492	19.313	23.573	23.792	19.95	13.951	7.3819	0.66914	-5.2963	-9.1265	-10.918	-11.994	-12.527	-11.497	-8.7436	-5.3157	-1.9318	1.4431	4.8944	8.444	12.152	15.919	19.518	22.536	24.088	23.369	20.803	17.669	14.685	11.934	9.6133	7.4513	4.2882	-0.20862	-4.5566	-7.4857	-9.3341	-10.557	-10.813	-10.579	-11.487	-14.114	-17.165	-19.392	-20.839	-21.777	-22.027	-21.527	-20.366	-18.332	-15.121	-10.687	-5.2858	0.39083	5.4536	9.5157	12.761	15.248	16.917	18.085	18.874	18.483	16.357	13.526	11.231	9.1785	6.7668	4.588	3.0723	1.2423	-1.7607	-5.2862	-8.3516	-10.942	-13.17	-14.547	-14.715	-13.876	-12.173	-9.6728	-6.8428	-4.4764	-3.2033	-3.4741	-5.4199	-8.8457	-13.603	-19.403	-25.268	-30.08	-33.715	-36.571	-38.18	-37.967	-37.061	-37.281	-38.815	-40.723	-42.855	-45.32	-47.173	-47.518	-46.937	-46.558	-46.786	-47.854	-50.256	-53.921	-58.115	-62.451	-67.114	-72.07	-76.875	-80.875	-83.429	-84.299	-83.659	-81.464	-77.525	-72.598	-68.071	-64.203	-60.237	-56.422	-54.04	-53.227	-52.978	-53.209	-54.722	-57.483	-60.979	-65.545	-71.601	-78.318	-84.46	-89.619	-93.571	-95.599	-95.54	-94.423	-93.304	-92.384	-91.326	-89.726	-87.381	-84.398	-80.734	-76.036	-70.68	-66.09	-63.124	-61.188	-59.929	-60.133	-61.993	-64.458	-67.016	-70.281	-74.153	-77.575	-80.244	-82.46	-83.658	-83.196	-81.94	-81.252	-81.132	-80.903	-80.756	-81.209	-82.055	-81.892	-80.833	-80.046	-78.805	-76.643	-74.175	-71.696	-68.27	-63.711	-59.631	-57.411	-57.175	-59.237	-64.257	-71.41	-78.671	-84.985	-90.129	-93.11	-93.078	-91.135	-89.255	-87.988	-87.017	-86.756	-87.766	-89.659	-91.522	-92.733	-93.132	-92.934	-92.239	-90.579	-87.634	-84.094	-80.932	-78.138	-75.418	-73.42	-72.654	-72.477	-72.424	-73.024	-74.281	-75.215	-75.652	-76.498	-77.783	-78.635	-79.336	-81.162	-84.079	-86.637	-88.017	-88.414	-87.924	-86.441	-84.418	-82.884	-82.785	-84.498	-87.509	-90.849	-93.901	-96.432	-97.896	-97.67	-95.984	-93.59	-90.729	-87.822	-86.17	-86.562	-88.275	-90.573	-93.728	-97.537	-100.64	-102.38	-103.66	-104.96	-105.23	-103.8	-101.3	-98.549	-95.842	-93.597	-92.395	-92.441	-93.488	-95.136	-96.942	-98.755	-100.68	-102.54	-103.76	-104.03	-103.47	-102.07	-100.31	-99.803	-101.79	-105.54	-109.6	-113.47	-116.64	-117.71	-115.98	-112.77	-109.61	-106.47	-102.85	-99.004	-95.295	-91.604	-88.048	-85.16	-83.142	-81.725	-80.696	-80.026	-79.702	-79.704	-79.872	-79.68	-78.556	-76.119	-71.859	-65.751	-59.196	-54.031	-50.541	-47.945	-46.246	-45.751	-45.631	-44.816	-43.725	-43.284	-43.01	-41.805	-39.52	-36.469	-32.667	-28.666	-25.687	-24.372	-24.352	-25.089	-26.311	-27.83	-29.499	-31.301	-33.32	-35.807	-38.88	-41.871	-43.693	-44.205	-44.17	-43.596	-41.724	-38.907	-36.609	-35.404	-34.872	-35.377	-37.851	-42.055	-46.896	-51.989	-57.212	-61.566	-64.045	-64.758	-63.957	-61.25	-56.65	-51.316	-46.592	-43.08	-40.758	-39.367	-38.626	-38.402	-38.367	-37.868	-36.969	-36.688	-37.28	-37.506	-36.549	-35.149	-34.025	-33.047	-32.646	-33.949	-36.847	-39.907	-42.308	-44.08	-44.748	-43.882	-42.48	-41.903	-42.005	-41.985	-42.048	-42.824	-44.12	-44.603	-43.031	-40.975	-37.919	-34.138	-31.287	-30.556	-31.407	-33.101	-35.809	-39.158	-41.756	-43.026	-43.563	-43.371	-41.894	-39.782	-38.403	-37.982	-38.124	-39.392	-42.369	-45.87	-48.014	-48.32	-47.557	-46.449	-45.355	-44.66	-44.615	-45.196	-46.194	-47.133	-47.828	-49.1	-51.788	-55.4	-58.94	-62.417	-66.247	-70.276	-74.618	-80.005	-86.05	-90.702	-92.554	-91.761	-88.475	-82.708	-76.044	-70.973	-68.277	-66.897	-66.09	-65.952	-66.343	-66.683	-66.569	-65.913	-64.634	-62.715	-60.227	-57.534	-55.662	-55.795	-58.163	-62.021	-66.797	-72.007	-76.665	-80.136	-82.942	-85.436	-86.854	-86.667	-85.657	-84.364	-82.24	-79.373	-77.155	-76.302	-75.902	-75.149	-74.296	-73.582	-72.678	-71.508	-70.524	-70.163	-70.694	-72.22	-74.545	-77.333	-80.286	-82.852	-84.425	-85.102	-85.518	-85.882	-86.195	-86.966	-88.277	-88.863	-87.563	-85.036	-82.565	-80.35	-78.455	-77.931	-79.366	-81.555	-83.066	-83.748	-83.961	-83.794	-83.469	-83.467	-83.798	-83.892	-83.244	-81.536	-78.6	-74.57	-69.847	-65.009	-60.95	-58.64	-58.267	-59.438	-62.218	-66.598	-71.248	-74.551	-76.617	-78.546	-80.443	-81.851	-83.231	-85.13	-86.716	-86.842	-85.622	-83.796	-81.682	-79.579	-78.089	-77.273	-76.457	-75.205	-73.712	-72.244	-70.87	-69.481	-67.902	-66.146	-64.311	-62.169	-59.357	-56.415	-54.576	-54.104	-54.198	-54.835	-56.909	-60.351	-63.958	-67.213	-70.221	-72.161	-71.748	-68.916	-64.439	-58.739	-52.575	-47.658	-45.387	-45.743	-48.131	-52.206	-57.308	-62.235	-65.916	-67.875	-68.341	-68.041	-67.389	-66.18	-64.615	-63.762	-64.003	-64.357	-64.199	-64.169	-64.548	-64.536	-63.926	-63.521	-63.378	-62.619	-60.983	-58.881	-56.069	-52.321	-48.974	-47.894	-49.542	-53.766	-57.441	-63.749	-70.666	-76.372	-80.744	-83.916	-85.403	-85.481	-85.379	-85.44	-85.23	-85.433	-87.452	-91.488	-96.869	-103.69	-111.83	-119.5	-124.52	-126.37	-125.73	-123.21	-119.16	-114.07	-108.48	-103.03	-98.145	-93.844	-90.185	-87.818	-87.165	-87.273	-86.83	-85.697	-84.185	-82.123	-79.725	-78.055	-77.477	-77.176	-76.953	-77.582	-79	-80.078	-80.577	-81.155	-81.513	-80.507	-78.118	-75.625	-73.932	-73.038	-72.617	-72.228	-71.342	-69.554	-66.605	-62.598	-58.312	-54.774	-52.21	-50.254	-49.084	-49.124	-50.2	-52.122	-55.309	-59.506	-63.096	-64.797	-64.822	-63.456	-60.269	-55.8	-52.142	-50.805	-51.498	-53.624	-57.063	-61.232	-64.85	-66.928	-67.273	-66.178	-64.209	-62.107	-60.409	-59.328	-58.89	-58.778	-58.473	-57.919	-57.469	-57.014	-56.292	-55.657	-55.217	-53.902	-50.904	-47.259	-44.608	-43.525	-44.457	-48.807	-57.437	-69.145	-81.972	-94.656	-106.03	-114.67	-119.87	-121.84	-121.18	-118.55	-114.77	-110.5	-106.02	-101.35	-96.271	-90.57	-84.503	-78.787	-73.848	-70.033	-68.498	-70.346	-75.033	-81.145	-88.271	-96.391	-104.33	-110.58	-115.03	-118.1	-119.32	-118.05	-114.85	-110.93	-107.13	-104.33	-103.75	-105.67	-109.01	-112.34	-114.56	-114.9	-113.01	-109.19	-104.14	-98.795	-94.002	-89.889	-86.12	-83.195	-82.245	-83.299	-85.23	-87.483	-90.336	-93.359	-95.656	-97.63	-100.5	-104.24	-107.67	-110.05	-110.9	-109.42	-105.54	-100.65	-96.27	-92.808	-90.169	-88.42	-87.424	-86.637	-85.584	-84.263	-82.938	-81.8	-80.587	-78.538	-75.59	-72.871	-71.218	-70.194	-69.462	-69.694	-71.006	-72.488	-73.877	-75.993	-78.989	-81.944	-84.462	-86.715	-88.156	-88.186	-87.555	-87.337	-87.677	-85.379	-83.68	-81.371	-77.581	-72.909	-68.033	-62.942	-58.172	-54.934	-53.284	-52.228	-51.583	-51.732	-52.007	-51.483	-50.719	-50.816	-51.633	-52.571	-54.058	-57.023	-61.583	-67.01	-72.413	-76.902	-79.743	-80.422	-78.56	-74.412	-69.537	-65.689	-63.199	-61.549	-60.543	-59.683	-57.64	-53.761	-48.945	-44.268	-40.179	-37.838	-38.986	-43.798	-50.725	-58.57	-66.843	-74.164	-78.605	-79.648	-78.336	-75.83	-72.786	-69.754	-67.205	-65.204	-63.469	-61.603	-59.297	-56.855	-54.934	-53.526	-52.07	-50.429	-48.683	-46.467	-43.81	-41.773	-41.166	-41.462	-42.174	-43.815	-46.413	-48.92	-50.974	-53.589	-57.197	-60.744	-63.191	-64.376	-64.173	-62.224	-58.665	-54.386	-50.428	-47.701	-46.897	-48.364	-52.234	-58.415	-66.194	-74.174	-81.066	-85.833	-87.442	-85.651	-81.771	-77.599	-73.913	-71.041	-69.936	-70.947	-72.667	-73.46	-73.136	-71.834	-68.755	-63.393	-56.512	-49.266	-42.397	-36.655	-32.922	-31.451	-31.738	-33.094	-34.898	-36.651	-38.165	-39.451	-40.426	-41.097	-41.475	-41.084	-39.563	-37.643	-36.459	-35.963	-35.415	-35.025	-35.404	-36.035	-36	-35.582	-35.448	-34.99	-33.139	-29.834	-25.571	-20.755	-16.239	-13.4	-13.04	-14.859	-18.195	-22.54	-27.269	-31.713	-35.442	-38.298	-40.451	-42.26	-43.697	-44.528	-45.367	-47.273	-50.11	-52.535	-53.989	-54.918	-55.193	-54.157	-52.117	-49.983	-47.606	-44.082	-39.307	-33.784	-27.591	-21.087	-15.456	-11.589	-9.1281	-7.4882	-6.704	-6.8007	-7.2585	-7.4041	-6.8507	-5.635	-4.3291	-3.5502	-3.6704	-5.3385	-9.4742	-15.784	-22.252	-27.097	-30.159	-31.664	-31.361	-29.727	-27.947	-26.212	-23.674	-20.442	-17.544	-15.518	-14.598	-15.677	-19.226	-24.715	-27.376	-29.92	-31.002	-30.088	-28.3	-26.716	-25.486	-25.156	-26.832	-30.392	-34.607	-38.873	-43.018	-46.028	-46.872	-46.197	-45.39	-44.686	-43.64	-42.448	-41.52	-40.532	-38.902	-36.486	-33.64	-31.102	-29.529	-28.987	-29.366	-30.975	-33.809	-36.654	-38.106	-37.883	-36.268	-33.321	-29.659	-26.788	-25.415	-24.783	-24.395	-24.48	-24.576	-23.659	-21.974	-20.812	-20.432	-19.839	-18.537	-16.933	-15.318	-13.689	-12.304	-11.522	-11.502	-12.178	-13.171	-14.092	-15.093	-16.614	-18.374	-19.54	-19.705	-18.736	-16.327	-12.805	-9.7019	-8.2863	-8.4086	-9.741	-12.635	-16.784	-20.756	-23.77	-26.383	-28.689	-29.499	-27.846	-24.05	-18.976	-13.521	-8.9791	-6.7812	-7.6157	-11.184	-16.383	-21.715	-25.977	-28.659	-29.676	-29.192	-27.816	-26.246	-24.555	-22.779	-21.775	-22.306	-23.813	-25.446	-27.427	-29.936	-32.026	-33.023	-33.766	-35.246	-37.216	-39.139	-41.146	-43.326	-45.179	-46.28	-46.536	-45.578	-42.8	-37.964	-31.234	-23.069	-14.08	-4.8161	4.3335	12.783	19.808	25.081	28.261	28.325	24.561	18.114	11.16	4.8872	-0.39574	-4.0137	-5.609	-6.3572	-7.8154	-10.108	-12.542	-14.934	-17.167	-18.636	-18.965	-18.47	-17.335	-15.438	-13.188	-11.582	-11.484	-13.139	-16.153	-19.685	-22.898	-25.345	-26.754	-27.136	-27.505	-29.244	-32.224	-34.788	-35.86	-35.502	-33.459	-29.294	-23.824	-18.575	-13.894	-9.3054	-4.9648	-1.3346	1.7437	4.3838	5.9232	5.9896	5.2843	4.5107	3.6468	2.5401	1.3534	0.35727	-0.38364	-1.156	-2.455	-4.3982	-6.5452	-8.7939	-11.607	-14.741	-16.742	-16.766	-15.523	-13.804	-11.594	-9.3309	-8.0552	-7.7722	-7.3534	-6.3189	-4.8337	-2.571	0.72306	4.0333	5.9554	5.7517	5.5508	3.4101	0.51488	-2.7512	-5.7272	-7.1672	-6.9137	-6.182	-5.8125	-6.0009	-7.5533	-11.237	-16.198	-20.889	-24.957	-28.651	-31.273	-31.891	-30.664	-28.344	-25.249	-21.418	-17.1	-12.814	-9.172	-6.5314	-4.5458	-2.7507	-1.3689	-0.68537	-0.18107	0.81186	2.0597	3.2343	4.6219	6.1111	6.6953	5.8809	4.3238	2.5214	0.42813	-1.1258	-0.79353	1.2862	3.5555	5.0681	5.9818	6.2165	5.3516	3.5887	1.7031	0.15534	-1.1129	-2.3543	-3.7772	-5.1959	-6.116	-6.2964	-5.7287	-4.0515	-0.84652	3.5515	8.3781	13.385	18.288	22.174	24.594	26.201	27.277	26.818	24.14	19.747	13.943	6.3184	-2.5767	-10.771	-16.716	-20.324	-22.023	-22.105	-20.932	-18.855	-15.885	-11.815	-6.6163	-0.58682	5.4603	10.398	13.585	15.089	15.126	13.876	11.856	9.3428	5.7877	0.90836	-4.123	-7.9027	-10.347	-11.808	-11.916	-10.66	-9.2578	-8.6461	-8.1083	-6.4674	-3.5675	0.38452	5.3585	10.941	16.335	21.064	24.941	27.507	28.23	26.838	23.311	18.15	12.476	7.3558	3.405	1.0162	0.1118	-0.53979	-2.3662	-5.206	-7.9079	-10.287	-12.845	-15.184	-16.629	-17.608	-18.803	-19.612	-18.911	-16.643	-13.496	-10.128	-7.5608	-7.1049	-9.2831	-13.504	-18.851	-24.298	-28.382	-29.609	-26.956	-19.993	-9.1533	4.1801	18.38	31.981	43.132	49.91	52.084	51.204	48.367	43.5	37.075	30.189	22.793	13.936	3.7046	-6.8547	-17.224	-27.213	-35.963	-42.656	-47.374	-50.189	-50.461	-47.884	-43.061	-36.645	-28.968	-20.596	-12.258	-4.5642	1.9802	7.307	12.028	16.556	20.24	22.424	23.466	23.353	20.72	14.68	6.2286	-3.3394	-13.546	-23.48	-31.529	-37.07	-40.69	-42.613	-43.266	-41.97	-40.458	-38.731	-36.075	-32.563	-28.947	-25.029	-20.239	-15.283	-11.408	-8.8208	-7.3638	-7.7583	-10.422	-14.337	-18.33	-22.279	-26.422	-30.724	-35.08	-38.818	-40.676	-39.979	-37.052	-32.368	-26.541	-21.066	-17.477	-15.705	-14.79	-14.35	-14.207	-13.764	-13.049	-12.914	-13.28	-13.14	-12.61	-12.973	-14.639	-17.177	-20.833	-25.951	-31.529	-36.068	-39.17	-41.218	-42.573	-43.877	-45.627	-47.2	-47.641	-46.731	-44.36	-39.891	-33.291	-25.656	-17.969	-10.683	-4.7932	-1.3873	-0.41325	-1.3568	-4.0683	-7.6548	-10.102	-10.541	-10.184	-10.166	-10.397	-11.097	-13.065	-16.01	-18.783	-21.009	-22.954	-24.465	-25.426	-26.107	-26.042	-24.213	-20.816	-17.086	-13.562	-10.147	-7.2862	-5.3798	-3.9368	-2.5912	-1.6213	-0.89197	0.088589	0.94318	1.3105	2.1988	4.3842	6.6208	7.3467	6.6541	5.0804	2.3313	-1.438	-5.183	-8.5767	-12.116	-15.716	-19.021	-22.314	-25.251	-26.084	-23.849	-19.661	-14.754	-9.3949	-4.0774	0.27985	3.5602	6.139	7.7768	8.2246	7.6674	5.6246	1.1528	-5.1065	-11.329	-17.176	-23.544	-30.189	-36.034	-40.866	-44.584	-46.018	-44.333	-39.886	-33.063	-24.341	-15.666	-9.2177	-4.7233	-0.60444	3.2213	6.2132	9.2101	13.181	17.546	21.576	25.363	28.673	30.983	32.455	32.91	30.833	25.322	17.589	8.8326	-1.1019	-11.734	-21.062	-27.781	-31.893	-33.171	-31.556	-28.26	-24.319	-19.717	-15.312	-13.041	-12.825	-12.498	-11.252	-10.187	-9.3657	-7.6458	-5.0135	-2.2393	0.91127	4.7392	8.644	12.491	16.603	19.841	20.51	19.024	16.894	13.945	9.2966	3.4984	-2.5627	-9.086	-16.042	-22.672	-28.799	-34.272	-37.422	-37.65	-34.411	-29.675	-21.987	-11.675	-1.8445	5.6756	11.549	15.556	16.312	14.683	12.937	10.896	7.2043	2.7049	-1.2631	-5.918	-12.881	-21.154	-28.984	-36.28	-43.189	-48.644	-51.384	-51	-47.835	-43.066	-37.923	-32.292	-25.667	-18.961	-12.978	-6.2245	2.6553	12.275	19.262	25.976	32.815	38.674	40.806	37.844	30.137	18.077	2.6271	-13.835	-28.945	-41.298	-49.632	-53.296	-53.447	-51.459	-47.03	-40.05	-32.485	-25.99	-20.016	-14.007	-8.7097	-4.1705	0.75991	6.1561	10.932	14.851	18.01	19.444	18.662	16.976	15.466	13.459	10.422	7.1329	3.9785	0.37891	-3.8457	-8.3267	-12.958	-17.403	-20.832	-23.009	-24.239	-23.702	-20.135	-14.171	-7.7507	-1.7006	3.852	7.8284	9.2677	8.8333	7.6261	5.9829	4.4888	4.118	4.7607	5.5091	6.4211	8.0248	9.4965	9.4602	7.9967	5.9156	3.3397	0.32898	-2.4742	-4.5361	-5.7975	-6.1918	-5.9845	-6.0533	-6.6124	-6.741	-6.0357	-5.3772	-5.172	-4.5743	-3.0875	-1.0415	1.6392	5.3575	9.6809	13.727	17.091	19.257	19.482	18.013	16.068	14.116	11.46	7.88	4.0048	0.28336	-3.0848	-5.4368	-5.8622	-3.7491	1.1968	8.752	17.799	27.118	36.211	44.472	50.33	52.405	50.92	47.064	41.833	36.244	31.593	28.687	27.407	27.195	27.149	26.228	23.982	20.933	17.639	13.844	9.2291	4.2898	-0.2314	-3.9454	-6.5405	-7.5689	-6.5545	-3.1118	2.7836	10.567	19.583	29.811	41.192	52.421	61.341	66.514	67.64	64.845	58.548	49.878	40.35	31.12	22.759	15.364	8.8764	3.7887	1.2687	2.2989	6.8037	13.658	21.349	28.444	33.73	36.431	36.447	34.548	32.284	31.172	31.695	32.732	36.609	40.731	44.975	47.57	46.8	42.624	35.49	25.75	15.011	5.6918	-1.3521	-6.4923	-9.23	-9.1005	-7.4452	-5.5177	-2.3425	3.216	9.9493	16.002	21.068	25.406	28.551	30.2	30.86	30.955	30.763	30.608	30.264	29.034	26.804	23.9	19.737	13.344	4.9502	-4.4843	-14.149	-22.624	-27.894	-29.319	-28.054	-24.962	-20.225	-15.053	-11.037	-7.7194	-3.1667	3.163	10.306	17.711	25.224	31.909	36.531	38.695	38.57	36.485	32.978	28.377	22.536	15.365	7.2892	-1.3231	-10.303	-18.967	-26.323	-32.063	-36.009	-37.449	-36.261	-33.518	-29.802	-24.428	-17.245	-9.4491	-1.7358	6.4193	14.884	22.155	27.211	30.357	31.984	32.127	31.211	29.791	27.828	24.893	20.554	14.392	6.3927	-2.7206	-11.802	-19.668	-25.105	-27.22	-26.166	-22.585	-16.614	-8.6443	-0.2524	7.0036	12.985	17.72	20.254	20.081	18.267	16.153	14.06	12.209	11.406	12.083	13.635	15.159	15.921	15.087	12.017	6.9389	0.79396	-5.1564	-9.6455	-11.795	-11.17	-7.5454	-1.0087	7.4581	16.55	25.715	34.642	42.081	46.531	47.972	47.257	44.473	39.435	33.024	26.399	19.831	13.443	8.1968	4.9798	3.7488	4.0719	5.4917	7.0179	7.1543	4.9448	0.42882	-5.5339	-11.564	-16.175	-18.03	-16.023	-9.6883	-0.033741	10.841	21.579	31.82	40.837	47.597	52.185	55.633	58.096	58.95	58.312	56.865	54.634	51.35	47.461	43.347	38.518	32.588	26.272	20.526	15.6	11.587	8.7878	7.3572	7.1714	7.9183	9.3877	11.884	16.069	21.96	28.469	34.803	41.293	48.069	54.332	59.614	64.255	67.801	68.809	66.725	62.339	56.486	49.966	44.419	41.289	40.21	39.909	39.923	40.159	39.729	37.538	33.38	27.635	20.871	13.996	8.2745	5.3004	5.043	9.1918	17.343	27.904	38.881	48.457	55.526	60.222	63.837	67.351	70.418	72.665	74.508	76.04	76.494	75.578	74.034	72.29	70.123	67.893	66.345	65.142	63.217	60.514	57.629	54.549	51.322	49.174	49.449	51.932	55.284	58.326	60.29	60.813	59.924	57.97	55.575	53.684	53.052	53.492	54.585	56.65	59.945	63.723	67.02	69.546	70.971	70.543	68.294	65.212	61.597	56.821	51.116	45.75	41.416	38.085	36.245	36.653	38.797	40.93	41.721	40.94	39.043	36.79	34.985	34.133	34.306	35.306	36.617	37.779	39.183	41.649	45.275	49.557	53.973	57.668	59.242	58.147	55.471	52.434	49.301	46.483	45.053	45.126	45.395	44.917	43.864	42.401	40.213	37.396	34.666	32.631	31.557	31.442	32.032	32.937	33.968	35.195	36.84	39.569	44.093	50.318	57.489	64.836	71.281	75.05	74.844	71.049	64.762	56.587	47.405	39.206	33.6	30.371	28.609	27.926	27.915	27.686	26.754	25.601	24.818	24.513	24.626	25.055	25.613	26.2	27.166	29.033	32.151	36.352	40.603	43.485	44.349	43.278	40.247	35.511	30.465	26.607	23.844	21.183	18.535	16.234	13.662	9.9442	5.2539	0.16283	-5.2291	-10.596	-14.722	-16.476	-15.483	-11.601	-4.821	4.1207	13.911	23.448	32.218	40.048	46.918	52.648	56.878	59.66	61.196	60.916	57.79	51.964	44.771	36.875	28.146	19.041	10.448	2.088	-7.0593	-16.927	-26.429	-34.636	-40.557	-42.79	-40.669	-35.18	-27.865	-19.656	-11.33	-3.8706	2.2792	7.5427	12.47	17.256	21.68	25.243	27.716	29.325	29.884	28.474	24.839	20.108	15.289	10.397	5.6516	1.8364	-1.1543	-4.6321	-9.2428	-14.438	-19.924	-25.501	-30.083	-32.637	-33.66	-34.205	-34.261	-33.302	-31.448	-29.112	-26.292	-22.897	-19.294	-16.068	-13.701	-12.152	-10.603	-8.3561	-5.8116	-3.5309	-3.8645	-3.6279	-3.4708	-3.7389	-3.9617	-3.2916	-1.0599	2.7772	7.5105	12.355	16.879	20.384	21.649	20.275	17.378	14.096	10.544	6.9202	3.839	1.1145	-2.2163	-6.3548	-10.583	-14.629	-18.35	-20.489	-19.686	-16.184	-11.216	-5.4564	0.65806	5.9319	9.1067	10.076	9.7287	9.1786	9.421	11.058	14.199	18.685	23.749	27.748	29.248	28.185	25.289	21.013	15.894	10.997	6.8546	3.0906	-0.24283	-2.1435	-1.994	-0.002529	4.0604	10.661	18.763	26.128	31.422	34.61	35.698	34.497	31.589	28.317	25.964	25.41	27.183	31.281	37.159	43.802	49.532	52.622	52.5	49.789	45.328	40.032	35.102	31.042	27.103	22.523	17.493	12.273	6.6109	0.93734	-3.1259	-4.5727	-3.7188	-0.77039	4.7723	12.864	22.325	31.895	40.828	48.589	54.748	59.186	61.977	63.208	62.895	60.914	57.041	51.469	44.814	37.54	29.927	22.627	16.253	10.661	5.877	3.0959	3.4903	6.8084	12.293	19.888	29.328	39.357	49.012	58.624	68.752	79.063	88.808	97.495	104.42	108.68	109.61	106.86	99.966	88.414	72.098	51.485	27.888	3.359	-20.016	-40.38	-55.994	-65.794	-70.125	-69.813	-64.682	-54.106	-38.658	-19.884	1.0932	23.08	43.602	60.069	71.301	77.136	77.408	72.545	64.063	53.752	43.064	33.501	26.503	22.479	20.616	19.639	18.426	16.298	13.214	9.5322	5.8549	3.2623	2.85	4.6316	7.8213	12.392	18.99	27.357	36.236	44.918	53.293	60.535	65.448	67.976	68.899	68.545	67.153	65.614	64.615	63.785	62.499	60.594	57.681	52.734	45.14	35.49	25.175	15.904	9.2263	6.1437	7.2074	12.518	21.054	30.613	39.415	47.008	53.075	56.775	58.07	58.174	57.895	56.966	55.397	53.637	51.343	47.856	43.643	39.517	35.169	29.806	23.429	16.444	8.8309	0.94513	-5.5747	-8.5865	-6.6812	0.31114	11.262	24.354	37.926	50.616	61.003	68.384	73.65	78.305	79.867	79.513	77.014	73.427	69.764	65.907	61.356	55.94	49.713	42.885	35.745	28.538	21.833	16.593	13.18	10.96	9.6045	10.008	12.807	17.367	23.002	29.565	36.403	42.437	47.696	53.221	59.256	65.266	71.162	76.81	80.829	81.623	79.118	74.235	67.465	59.167	50.289	41.999	35.067	29.694	25.539	22.119	19.353	17.24	15.404	13.623	12.594	13.176	15.301	18.659	23.523	29.905	36.979	44.287	52.007	59.477	65.153	68.427	69.87	69.684	67.543	63.91	60.016	56.321	52.49	48.613	45.364	43.123	41.664	40.253	37.792	33.539	27.499	20.307	13.227	8.2096	6.9432	9.6323	15.265	22.782	31.063	38.8	45.607	52.408	59.711	66.531	71.774	75.284	76.858	75.871	72.63	68.702	65.178	61.859	58.161	53.859	48.729	42.575	35.498	27.772	19.689	11.727	4.4758	-1.2429	-4.1955	-3.1222	2.4693	12.083	24.68	38.526	50.966	59.83	64.824	66.668	65.816	63.106	60.316	58.722	57.911	56.932	55.644	54.134	52.002	49.165	46.345	44.312	43.361	43.67	45.326	47.961	50.968	53.765	55.845	56.886	56.872	55.881	54.211	52.751	52.509	53.593	55.655	59.071	64.448	71.193	78.156	85.097	91.928	97.407	99.977	99.279	95.829	90.02	82.616	75.093	68.61	63.376	59.357	56.632	55.046	54.205	53.93	54.229	54.906	55.365	54.563	51.462	45.915	38.745	30.889	23.315	17.904	16.94	21.186	29.615	41.038	54.383	67.73	78.965	87.386	93.539	97.838	100.6	102.62	104.22	104.64	103.05	99.562	94.612	88.361	81.253	74.251	68.373	64.379	62.564	62.804	64.913	68.8	73.775	78.397	81.936	85.191	89.057	93.44	98.278	103.97	110.07	115.26	118.97	121.77	123.88	125.02	125.42	125.21	123.33	118.54	111.06	102	92.014	81.531	71.418	62.694	56.116	52.229	51.344	53.616	59.111	67.251	76.349	84.714	92.109	99.418	103.28	105.69	107.67	109.92	112.06	113.55	114.35	114.69	114.77	114.37	112.85	109.69	104.9	98.359	89.497	78.452	66.775	55.942	46.362	38.53	33.55	31.848	32.951	36.714	43.333	52.029	61.394	70.811	80.072	88.155	93.954	97.737	100.55	102.87	104.88	107.06	109.79	112.75	114.95	115.03	111.95	105.62	96.53	85.034	71.618	57.516	43.958	31.284	19.657	9.8787	2.6013	-2.2524	-4.465	-3.2485	1.3765	8.3396	17.06	27.57	39.044	49.917	59.543	68.383	76.511	83.28	88.135	90.747	90.468	86.455	78.343	66.563	52.453	37.867	24.276	12.49	3.0841	-3.626	-7.9166	-10.152	-10.004	-7.0676	-1.6622	5.8612	15.718	27.656	40.363	52.732	64.477	74.812	81.998	84.971	84.211	80.542	74.552	67.131	59.551	52.636	46.542	41.241	36.726	32.975	30.05	27.927	26.343	25.183	24.573	24.558	25.265	27.352	31.377	36.978	43.479	50.823	58.774	65.961	70.966	73.507	73.678	71.121	66.005	59.822	54.189	49.506	45.448	41.692	37.758	33.266	28.587	24.74	22.633	22.597	24.246	26.532	28.267	28.596	27.237	24.526	21.485	19.158	17.586	16.202	15.186	15.203	16.079	17.157	18.603	20.729	22.799	23.85	24.024	24.079	24.249	24.405	24.608	24.706	24.159	22.803	21.2	19.88	18.946	18.355	17.939	17.434	16.542	14.895	12.25	8.9393	5.6965	2.7839	0.24096	-0.93176	0.86998	6.0557	13.531	22.149	31.062	38.787	43.804	46.003	46.397	45.654	44.055	42.151	40.188	37.658	34.221	30.385	26.656	22.895	18.89	14.83	11.114	8.131	6.1518	5.2688	5.4851	6.6937	8.1167	8.2558	6.343	3.1516	-0.24228	-3.4356	-5.9154	-6.7958	-6.0643	-4.7492	-3.3792	-1.6146	0.57964	2.8395	5.2725	7.8887	9.6164	9.2361	6.9172	3.7625	0.5899	-2.007	-3.1898	-2.3948	0.20611	3.9306	8.0354	12.176	14.608	17.558	21.423	26.202	31.623	37.107	41.826	45.301	47.724	49.241	49.444	48.459	47.602	47.912	49.295	51.599	55.065	59.216	62.859	65.447	67.048	67.023	64.336	58.919	51.191	41.011	28.456	15.119	3.3206	-5.5239	-10.84	-12.268	-9.8653	-4.3816	2.8699	10.499	17.592	24.069	30.272	36.21	41.793	47.416	53.214	58.225	61.132	61.203	57.79	50.022	37.982	23.036	6.4583	-10.936	-27.579	-41.238	-50.649	-55.743	-56.295	-51.918	-43.401	-32.624	-21.244	-10.164	0.13128	9.482	18.027	26.034	33.819	41.516	48.665	54.438	58.393	60.364	59.863	56.295	49.566	39.66	26.239	9.798	-7.8279	-24.692	-39.644	-51.442	-58.388	-59.797	-56.635	-50.064	-40.642	-29.27	-17.639	-7.2389	1.2792	7.6927	12.012	14.617	16.098	16.972	17.751	18.827	20.406	22.884	26.78	32.107	38.229	44.319	49.163	50.976	48.58	42.63	34.704	25.894	17.165	9.9169	4.8688	1.2334	-1.9134	-4.2967	-5.2002	-4.4883	-2.2208	1.5524	6.3622	11.348	15.91	19.967	23.653	27.065	30.161	32.488	33.276	31.82	27.53	20.223	10.562	-0.41329	-12.262	-24.801	-36.888	-46.881	-53.948	-57.738	-57.369	-52.251	-43.396	-32.692	-21.392	-10.288	-0.38215	7.7183	14.299	19.806	24.32	28.009	31.256	34.133	36.18	36.848	35.657	32.294	26.732	19.13	9.892	-0.043442	-9.4456	-17.703	-24.7	-29.677	-31.509	-30.259	-27.197	-23.31	-18.982	-14.863	-11.501	-8.2316	-3.744	2.3795	9.7031	17.747	25.642	31.893	35.425	36.282	34.842	31.089	25.076	17.344	8.6946	-0.078739	-8.4192	-16.144	-23.225	-29.591	-35.482	-41.46	-47.216	-51.22	-52.364	-50.987	-47.694	-42.577	-35.982	-28.528	-19.912	-9.1985	3.5011	16.813	29.36	39.907	46.841	49.302	48.241	45.371	41.465	36.497	29.375	23.226	16.288	9.1704	2.3679	-4.3721	-11.238	-17.741	-23.68	-29.659	-35.904	-41.756	-46.808	-51.173	-54.345	-55.291	-53.735	-49.928	-43.666	-34.852	-24.602	-14.438	-4.8485	4.3368	12.816	19.923	25.234	28.452	29.052	26.445	20.358	11.138	0.068649	-11.225	-21.606	-30.201	-35.857	-37.775	-36.482	-33.202	-28.917	-24.824	-22.352	-21.851	-22.173	-22.144	-21.165	-18.362	-12.846	-5.1058	3.1712	10.816	17.454	22.27	23.996	21.922	16.164	7.3533	-3.3588	-14.304	-23.667	-29.886	-32.219	-31.249	-28.44	-25.043	-21.656	-18.552	-15.552	-11.838	-6.785	-0.64982	6.3254	14.601	24.281	34.352	43.656	51.392	56.174	56.059	50.32	40.323	28.228	15.832	4.6244	-4.3975	-11.265	-16.703	-21.39	-25.61	-29.243	-31.926	-33.4	-33.662	-32.636	-29.995	-25.535	-19.186	-10.806	-0.7509	9.4854	18.17	24.48	27.947	27.769	23.708	17.029	9.3466	1.4415	-5.991	-11.719	-14.891	-15.852	-15.445	-14.295	-13.054	-12.412	-12.73	-14.061	-16.46	-19.93	-24.205	-28.717	-32.593	-34.865	-34.949	-32.78	-28.467	-22.423	-15.898	-10.115	-5.1341	-0.48958	3.5687	6.4273	8.2314	9.3581	9.3679	7.6119	4.3803	0.38612	-4.2162	-9.2185	-13.656	-16.44	-16.93	-14.819	-10.325	-4.6857	0.071972	2.1323	0.70538	-3.732	-9.6982	-15.342	-19.171	-20.242	-18.253	-14.039	-9.0636	-3.8858	1.7855	7.4497	11.676	13.458	12.534	8.6244	1.8941	-6.09	-13.016	-17.548	-19.436	-18.748	-16.163	-13.224	-11.232	-10.478	-10.838	-12.294	-14.51	-16.527	-17.116	-15.265	-10.621	-3.6734	4.5669	12.861	19.521	22.535	21.019	15.845	8.3297	-0.68961	-9.9888	-17.795	-23.087	-25.961	-26.475	-24.416	-20.28	-15.009	-8.7503	-1.313	6.7426	14.72	22.773	31.298	39.922	47.843	54.616	58.811	63.308	65.247	64.57	61.337	55.373	47.321	38.946	31.61	25.374	19.96	15.414	11.392	7.247	3.2653	0.50967	-0.60388	-0.18282	2.2074	7.0539	13.739	21.09	28.532	35.66	41.38	44.534	45.035	43.764	41.91	40.403	39.538	38.845	37.461	34.327	28.342	19.366	9.0486	-0.18527	-6.6245	-9.3277	-7.8209	-2.5825	4.877	13.416	22.798	32.476	41.328	48.82	54.993	59.251	60.642	59.28	56.268	52.408	47.927	43.162	38.694	34.88	31.751	29.095	26.559	23.891	20.988	17.655	13.859	10.357	8.2989	8.2916	10.395	14.497	19.823	24.78	28.088	29.653	29.671	28.063	25.36	23.04	22.09	22.277	23.295	25.354	28.343	31.5	34.272	36.807	39.443	42.387	45.776	49.612	53.656	57.513	60.619	62.33	62.182	59.926	55.186	47.752	38.177	27.421	16.162	5.2672	-3.7155	-9.6753	-12.946	-14.267	-13.539	-10.58	-6.0633	-0.60201	5.974	13.7	21.813	29.417	36.069	41.417	45.051	46.884	47.111	45.891	43.384	39.903	35.92	32.066	28.961	26.813	25.536	25.213	25.74	26.242	25.687	24.033	21.809	19.083	15.942	13.524	13.361	15.964	21.174	29.052	39.364	50.737	61.296	69.523	74.119	74.064	69.369	61.351	51.863	42.504	34.399	28.012	22.843	17.692	11.108	2.1032	-9.0029	-20.73	-31.597	-40.522	-46.12	-47.04	-43.351	-36.435	-27.482	-17.291	-7.2444	1.0955	7.4104	12.443	16.746	20.733	25.038	29.67	33.445	35.083	34.182	30.821	25.081	17.332	8.3314	-1.3506	-11.504	-22.115	-33.134	-44.013	-53.759	-61.832	-68.527	-73.945	-77.263	-77.794	-75.524	-70.239	-61.444	-49.578	-36.362	-23.348	-11.345	-1.3247	5.8596	10.334	12.554	12.191	8.8101	2.8451	-4.9201	-15.326	-24.452	-33.816	-43.33	-52.762	-61.104	-67.692	-72.804	-76.676	-78.967	-79.729	-79.53	-78.233	-75.203	-70.632	-65.357	-59.826	-54.336	-49.873	-47.331	-46.282	-45.624	-44.918	-44.338	-43.945	-43.799	-44.171	-45.386	-47.719	-51.259	-55.674	-60.61	-66.18	-72.388	-78.461	-83.392	-86.863	-88.802	-88.824	-86.911	-83.791	-79.932	-75.178	-69.879	-65.107	-61.474	-58.897	-57.667	-58.319	-60.318	-62.201	-62.988	-62.575	-61.101	-58.717	-55.936	-53.564	-52.289	-52.455	-53.89	-55.997	-58.251	-60.157	-60.879	-59.599	-56.319	-51.608	-45.955	-40.073	-35.186	-32.07	-30.451	-30.054	-31.2	-33.742	-36.568	-38.856	-40.649	-41.801	-41.595	-39.87	-37.411	-34.981	-32.781	-30.747	-28.744	-26.507	-23.801	-20.594	-17.051	-13.506	-10.376	-7.8387	-5.8859	-4.733	-4.7103	-5.7327	-7.5348	-10.118	-13.137	-15.419	-16.129	-15.875	-15.693	-15.763	-15.974	-16.656	-17.837	-18.675	-18.573	-18.038	-17.885	-18.392	-19.4	-20.396	-20.434	-18.667	-15.099	-10.612	-6.5465	-4.2524	-4.4839	-7.1638	-11.679	-17.131	-22.344	-26.442	-29.616	-32.456	-34.824	-36.303	-37.339	-38.725	-40.344	-41.59	-42.401	-42.804	-42.083	-39.484	-35.271	-30.353	-25.51	-21.501	-19.061	-18.207	-18.078	-17.804	-16.93	-15.363	-13.312	-11.289	-9.995	-10.17	-12.25	-15.885	-20.083	-24.259	-28.281	-31.467	-32.759	-32.105	-30.463	-28.454	-26.175	-24.289	-23.714	-24.375	-25.461	-26.521	-27.147	-26.513	-24.203	-21.017	-18.2	-16.551	-16.764	-19.539	-24.83	-31.581	-38.233	-43.463	-46.613	-47.759	-47.286	-45.459	-42.807	-40.224	-37.896	-35.004	-31.039	-26.577	-22.159	-17.727	-13.566	-10.526	-8.8957	-8.3666	-9.1107	-11.502	-15.116	-19.217	-22.734	-25.854	-29.203	-32.935	-37.001	-40.757	-43.955	-46.92	-49.577	-51.609	-53.475	-56.029	-59.28	-62.634	-66.024	-69.476	-72.192	-73.224	-72.617	-71.034	-68.909	-66.404	-63.735	-61.28	-59.525	-58.793	-59	-59.898	-61.466	-63.482	-64.938	-64.769	-62.73	-59.06	-53.948	-48.137	-43.175	-40.095	-38.891	-39.447	-41.65	-44.445	-46.224	-46.487	-46.033	-45.614	-45.563	-46.526	-49.205	-53.31	-57.691	-61.15	-62.968	-63.06	-61.946	-60.385	-59.054	-58.559	-59.064	-59.877	-59.891	-58.399	-55.131	-49.99	-43.51	-37.106	-31.922	-28.065	-25.536	-24.746	-25.572	-27.141	-29.106	-32.072	-36.383	-41.367	-46.185	-50.373	-53.412	-54.723	-54.31	-52.891	-51.275	-50.144	-49.882	-50.41	-51.302	-51.989	-51.725	-49.903	-46.492	-41.953	-36.904	-32.285	-29.462	-29.226	-30.856	-32.883	-34.37	-34.624	-32.752	-28.654	-23.738	-19.643	-16.947	-15.668	-15.884	-17.383	-19.498	-21.655	-23.627	-25.096	-25.576	-24.982	-23.7	-22.354	-21.662	-22.123	-23.842	-26.671	-30.244	-33.773	-36.551	-38.617	-40.261	-41.008	-40.121	-37.833	-35.01	-32.056	-29.181	-27.191	-26.739	-27.237	-27.564	-27.234	-26.191	-24.213	-21.38	-18.364	-15.788	-13.843	-12.96	-13.804	-16.792	-21.688	-27.76	-34.08	-39.281	-42.196	-41.952	-38.534	-33.515	-29.56	-29.271	-33.386	-40.907	-49.911	-56.764	-57.778	-51.861	-40.851	-27.678	-15.923	-9.2263	-10.004	-17.987	-30.546	-44.299	-55.326	-60.264	-57.61	-48.02	-34.079	-19.238	-7.0003	-0.3461	-0.77439	-8.253	-20.781	-34.934	-48.132	-58.959	-66.452	-69.841	-68.788	-63.891	-56.247	-46.398	-35.474	-25.053	-15.881	-7.9848	-1.4832	5.0441	10.795	15.096	18.371	20.169	20.593	20.429	19.914	18.924	18.535	19.732	21.976	24.115	25.733	26.301	25.207	22.107	17.341	12.063	6.8648	1.917	-3.0846	-8.3787	-13.562	-17.507	-19.409	-18.601	-14.335	-6.8574	2.282	11.49	20.139	27.519	32.946	36.229	37.742	37.485	34.947	30.241	24.42	18.122	11.071	3.7374	-2.9538	-8.6172	-13.364	-16.643	-17.469	-15.39	-10.644	-4.0364	3.5486	11.146	17.915	23.415	27.585	30.809	33.751	36.489	38.626	39.94	40.187	38.771	35.525	31.356	27.236	23.462	20.573	19.612	20.841	23.263	25.958	28.901	32.005	34.44	35.707	36.185	36.212	35.762	35.028	34.38	33.945	33.367	32.025	29.26	24.661	18.324	10.778	2.8957	-4.1009	-9.1966	-12.263	-13.669	-13.424	-11.639	-9.2645	-7.1623	-5.1753	-3.0455	-1.3083	-0.25781	1.0566	3.6912	7.607	12.244	17.27	21.979	25.18	26.286	25.791	24.625	23.567	23.311	24.449	27.282	31.831	37.914	45.233	53.366	61.38	67.621	70.486	69.774	66.54	61.982	57.345	54.168	53.273	53.593	53.203	51.195	47.701	42.983	37.687	33.273	30.816	30.126	30.601	32.189	35.074	39.258	44.895	52.435	62.074	73.323	85.227	96.962	108.12	118.52	127.77	135.26	140.88	144.76	146.41	144.99	140.52	133.82	125.49	115.9	106.14	97.685	91.041	86.046	82.985	82.226	83.122	84.545	85.979	87.051	86.804	84.38	80.008	74.761	69.72	65.735	63.522	63.514	65.552	68.762	71.903	74.26	75.843	76.469	75.473	72.56	67.977	61.74	53.601	44.209	35.108	27.3	21.011	16.744	15.174	16.313	20.304	22.855	27.194	32.845	39.479	44.87	47.701	48.539	47.864	45.67	42.713	40.057	37.78	35.695	34.243	33.801	34.415	36.61	40.856	46.311	51.784	57.084	62.063	65.994	68.897	71.703	74.417	76.181	77.256	78.53	79.553	79.485	78.895	78.51	77.376	74.634	71.188	67.919	64.276	59.682	54.428	48.472	41.503	34.251	28.093	23.826	21.888	22.656	25.507	28.973	32.31	35.529	38.326	40.514	42.746	45.41	47.857	49.92	52.332	55.015	56.968	58.15	59.235	59.693	58.543	56.414	54.561	52.824	50.454	47.618	44.579	40.983	37.024	33.892	32.485	33	35.593	40.016	45.09	49.733	53.758	57.056	59.264	60.571	61.336	61.165	59.626	57.197	54.221	50.322	45.863	42.199	39.923	38.568	38.434	40.5	44.376	48.433	51.649	53.56	53.253	50.207	45.385	40.175	35.393	31.745	29.824	29.15	28.477	27.182	25.301	22.937	20.609	19.358	19.87	22.184	26.302	31.876	37.666	42.593	46.607	49.622	50.876	50.377	49.465	48.964	48.533	48.025	47.802	47.505	46.371	44.535	42.712	41.125	39.892	39.497	39.937	40.371	40.296	40.007	39.71	39.399	39.329	39.716	40.343	41.047	41.68	41.678	40.561	38.708	36.625	34.086	31.129	28.865	28.16	28.576	29.487	30.845	32.162	32.312	30.934	28.618	25.788	22.832	20.801	20.627	22.053	24.353	27.36	30.886	34.169	36.664	38.514	40.077	41.679	43.559	45.503	47.002	48.043	48.877	49.164	48.493	47.434	46.647	45.666	43.688	40.71	36.933	32.17	26.85	22.244	19.095	17.369	19.239	23.934	28.642	33.026	36.736	39.5	41.872	44.68	47.745	50.225	51.79	52.62	52.503	51.318	50.107	50.617	53.616	58.414	63.802	68.815	72.674	74.58	74.069	71.577	68.193	64.656	60.986	57.135	53.505	50.375	47.548	45.017	43.086	41.767	40.754	40.275	40.991	42.768	44.566	45.73	46.336	46.232	45.127	43.792	43.961	46.71	51.703	57.715	63.412	67.601	69.237	67.806	63.697	58.063	52.105	46.495	41.5	37.428	34.368	31.812	29.281	26.764	24.093	20.771	16.922	13.613	11.511	10.254	9.6445	10.213	12.2	14.939	17.971	21.568	25.578	28.987	30.778	30.698	29.268	27.513	26.725	28.095	32.21	38.684	46.227	53.269	58.691	62.053	63.224	62.62	61.336	60.149	58.906	57.469	56.463	56.258	56.113	55.175	53.368	50.608	46.165	39.67	31.912	23.985	16.393	9.5265	3.8638	-0.36615	-3.2536	-4.7818	-4.9591	-4.0135	-2.3063	-0.18545	2.2662	5.3305	9.4407	14.722	21.037	28.453	36.81	44.988	51.705	56.731	60.284	61.783	60.506	56.936	52.176	46.837	41.361	36.778	33.835	32.227	31.253	30.477	29.555	28.062	25.988	23.68	21.168	18.059	14.12	9.587	5.0976	1.4403	-0.89494	-1.7508	-0.92287	1.5907	4.8097	7.2011	8.1954	8.273	7.6059	6.0539	4.3639	3.742	4.3679	5.4659	6.609	7.7745	8.655	9.2829	10.624	13.476	17.59	22.254	27.023	31.332	34.373	35.823	36.125	35.948	35.734	35.518	35.125	34.79	35.349	37.167	39.568	41.815	43.692	44.583	43.269	39.497	34.44	29.228	24.333	20.493	18.781	19.433	22.068	26.828	33.719	41.988	50.852	58.152	62.973	65.176	65.629	64.926	62.985	59.975	56.292	51.679	45.68	38.867	32.276	26.113	20.124	14.68	10.392	7.1127	4.3874	2.2131	0.75255	-0.021343	-0.34274	-0.52714	-0.67708	-0.44814	0.49751	1.9596	3.6273	5.7167	8.4777	11.487	14.313	17.201	20.361	23.521	26.982	31.844	38.616	46.717	55.586	64.793	72.956	78.227	80.071	79.448	77.533	75.237	73.491	73.113	74.311	76.722	79.774	82.787	85.212	86.566	86.056	82.881	77.125	69.585	61.135	52.827	46.147	42.088	40.458	40.895	43.529	47.976	52.93	57.3	60.826	62.996	62.676	59.499	54.453	48.769	43.187	38.37	35.055	33.556	33.607	34.667	36.124	37.425	38.204	38.271	37.607	36.673	36.211	36.634	38.05	40.586	44.029	47.364	49.747	51.437	52.872	53.637	53.3	52.305	51.026	48.962	45.809	42.283	39.21	36.685	34.555	32.851	31.458	30.112	28.88	28.079	27.89	28.319	29.367	31.02	33.453	37.019	41.761	47.341	53.418	59.348	63.767	65.597	65.332	64.343	63.324	62.368	61.92	62.226	62.404	61.398	59.372	57.122	55.11	53.708	53.426	54.274	55.59	56.749	57.404	57.05	54.949	50.708	44.669	37.813	31.55	27.201	25.609	27.119	31.342	36.622	40.756	42.77	43.115	42.268	40.45	38.468	37.519	37.891	39.072	41.076	44.22	48.067	51.875	55.475	58.735	61.1	62.472	63.641	65.27	67.132	68.724	69.771	70.167	69.915	69.112	67.809	66.15	64.5	62.757	60.077	56.197	52.055	48.327	44.724	41.159	38.149	35.719	33.251	30.702	28.674	27.23	26.145	25.888	27.048	29.328	32.128	35.57	39.879	42.6	46.976	50.393	52.389	53.521	54.199	54.033	52.91	51.445	49.954	48.302	46.989	46.858	47.714	48.556	48.898	48.603	47.026	43.639	39.116	34.749	31.129	28.252	26.373	25.838	26.757	28.951	31.988	35.285	38.491	41.254	42.902	43.099	42.536	42.181	42.291	42.792	43.897	45.476	46.796	47.697	48.885	50.54	52.03	53.294	54.978	57.047	58.871	60.353	61.875	63.195	63.45	62.181	59.737	56.775	53.916	51.592	49.85	48.461	47.052	45.094	42.357	39.521	37.654	37.182	37.932	39.698	41.911	43.508	44.049	44.287	44.892	45.536	45.959	46.62	47.56	48.11	48.271	49.073	51.224	54.403	58.021	61.63	64.646	66.513	67.027	66.331	64.713	62.497	59.816	56.552	52.753	48.675	44.395	39.977	35.878	32.391	29.059	25.448	22.011	19.349	17.332	15.969	16.233	18.787	22.97	27.861	33.255	39.131	45.114	51.068	57.397	64.336	71.639	78.951	85.975	92.388	97.987	102.74	106.59	109.44	111.17	111.57	110.6	108.99	107.76	107.13	106.8	106.97	107.78	108.41	107.79	106.16	104.4	102.66	100.7	98.939	97.874	97.325	96.971	96.894	97.015	96.753	95.823	94.451	92.854	91.177	89.81	89.265	89.889	91.675	94.089	96.405	98.343	99.952	100.82	100.2	98.309	96.172	94.127	91.718	89.134	87.155	85.768	84.407	83.112	82.212	81.309	79.745	77.365	74.108	69.637	64.142	58.859	55.039	53.018	52.614	53.51	55.146	56.898	58.374	59.585	61.098	63.818	67.894	72.363	76.378	80.01	83.309	85.68	87.025	88.095	89.12	89.484	89.143	88.818	88.763	88.832	89.483	91.119	92.966	93.9	93.83	93.21	91.97	89.909	87.266	84.335	81.065	77.192	72.454	66.925	58.55	51.254	45.151	40.66	37.943	36.726	36.368	36.411	36.947	37.87	38.494	38.729	39.536	41.503	44.147	47.029	50.239	53.525	56.394	59.156	62.562	66.394	69.569	71.472	71.921	70.426	67.053	63.427	61.713	62.857	66.491	71.747	77.626	83.218	87.895	91.496	94.277	96.703	98.815	99.799	98.838	96.196	92.736	89.011	85.514	83.026	81.651	80.481	78.967	77.342	75.571	73.186	70.49	68.46	67.314	66.598	66.51	67.891	70.892	74.784	78.859	82.683	85.769	87.617	87.973	87.008	85.344	83.901	83.343	83.979	86.093	89.53	93.204	95.661	96.072	94.087	89.441	82.754	75.727	69.679	64.725	60.867	58.624	57.876	57.448	56.449	54.818	52.372	48.581	43.541	38.227	33.859	31.346	31.113	32.916	35.979	39.49	42.83	45.773	48.679	52.124	56.124	60.233	64.137	67.496	69.587	70.188	70.276	70.825	71.699	72.519	73.586	75.005	75.925	75.527	73.979	71.614	68.339	64.263	60.059	56.336	53.254	50.741	48.503	45.941	42.496	38.079	33.049	28.08	23.97	21.068	19.319	18.786	19.412	20.349	20.605	20.166	19.518	18.397	16.323	13.865	11.967	10.605	9.3371	8.4556	8.4953	9.3985	11.11	13.963	17.898	22.138	26.029	29.395	32.228	34.59	36.864	39.548	42.824	46.393	49.447	51.051	50.941	49.441	46.389	41.191	34.107	26.177	17.81	8.9534	0.38493	-6.5249	-11.309	-14.383	-15.797	-15.449	-13.85	-11.518	-8.2537	-3.9729	0.56825	4.6326	8.2211	11.433	14.006	15.883	17.481	19.294	21.481	23.72	25.397	26.211	26.334	25.769	24.001	21.058	18.024	15.641	13.601	11.672	10.209	9.0343	7.2886	4.776	2.1617	-0.2605	-2.5009	-3.9578	-4.093	-3.5607	-3.3585	-3.3451	-2.8937	-2.0724	-1.2827	-0.52863	0.38605	0.03825	1.441	2.4961	3.4026	4.7432	6.5943	8.0553	8.4434	8.2332	8.0624	7.9592	8.2169	9.5432	11.854	14.19	16.125	17.932	19.441	20.306	20.96	21.94	22.645	22.122	20.535	18.634	16.574	14.107	11.298	8.3306	5.1955	1.8336	-1.7396	-5.2668	-8.0264	-9.4104	-9.5713	-8.9172	-7.3473	-4.7775	-1.9168	0.44701	2.1641	3.0465	2.6297	1.2161	0.087269	0.024372	0.90133	2.7598	5.7342	8.9517	10.964	11.419	11.106	10.69	10.344	10.308	10.984	12.532	14.863	17.941	21.736	26.185	30.941	35.007	37.101	36.583	33.634	28.691	22.663	17.137	13.429	11.858	12.439	15.45	20.411	25.586	29.438	31.582	31.805	29.775	26.313	23.564	23.268	25.715	30.187	35.438	39.765	41.561	40.102	35.673	29.282	22.291	15.813	10.477	6.7032	4.797	4.6083	5.7739	8.244	11.728	15.168	17.739	19.655	21.255	22.019	21.545	20.535	19.824	19.43	19.379	20.474	23.274	27.326	31.802	36.077	39.491	41.396	41.63	40.545	38.543	36.091	33.829	32.435	32.51	34.35	37.588	41.352	44.921	47.738	48.977	48.168	46.186	44.457	43.33	42.473	42.197	43.02	44.582	46.274	48.213	50.508	52.308	52.596	51.036	47.679	42.872	37.705	33.743	31.941	32.179	33.777	35.862	37.764	39.256	40.368	41.257	42.424	44.36	46.626	48.119	48.635	48.95	49.426	49.802	50.354	51.689	53.391	54.432	54.498	53.838	52.287	49.724	46.803	44.211	41.986	40.171	39.33	39.782	41.001	42.317	43.413	44.191	44.715	45.137	45.679	46.809	49.15	52.629	56.185	58.975	61.114	62.652	62.939	61.852	60.215	58.436	56.2	53.725	51.818	50.696	50.139	50.598	52.526	55.322	58.081	60.818	63.836	66.739	68.92	70.287	70.952	70.833	68.409	66.163	62.402	57.209	50.836	44.076	38.316	34.45	32.242	31.348	31.948	33.801	35.765	37.102	37.946	38.341	38.099	37.836	38.633	40.596	43.089	45.972	49.285	52.273	54.144	55.29	56.683	58.516	60.449	62.455	64.738	67.498	70.911	74.975	79.474	84.174	88.443	90.987	90.654	87.444	82.103	75.139	67.103	58.997	51.457	44.354	38.006	33.468	31.112	30.275	30.628	32.262	34.451	36.092	37.082	38.347	40.372	42.871	45.605	48.635	51.938	55.438	59.121	62.832	66.306	69.145	70.586	69.884	67.128	63.042	58.252	53.367	49.3	46.617	44.992	44.063	43.994	44.565	44.658	43.689	42.352	41.306	40.54	40.37	41.682	44.71	48.633	52.574	56.139	59.06	61.1	62.14	62.12	61.001	58.965	56.421	53.821	51.894	51.259	51.792	52.835	53.906	54.572	54.057	52.088	49.525	47.291	45.293	43.349	42.215	42.651	44.382	46.946	50.388	54.503	58.224	60.571	61.411	61.092	60.096	59.072	58.623	58.8	59.229	59.48	59.274	58.707	58.17	57.898	57.826	58.008	58.403	58.325	57.072	55.055	53.218	51.64	49.923	48.472	47.928	47.942	47.906	48.118	49.218	51.329	54.453	58.931	64.753	71.166	77.366	82.862	87.112	89.576	90.213	89.445	87.881	86.088	84.157	81.806	79.036	76.171	73.065	69.203	64.931	61.231	58.302	55.483	52.697	50.538	49	47.687	46.93	47.385	48.851	50.593	52.293	53.589	53.792	52.735	51.403	50.991	51.984	54.417	58.161	62.782	67.666	72.166	75.811	78.591	80.817	82.211	81.647	78.514	73.622	68.159	62.785	58.387	56.054	55.586	55.484	54.792	53.71	52.628	52.099	53.347	57.212	62.751	68.078	72.094	74.574	75.33	74.55	73.282	72.734	73.534	74.304	78.468	83.312	87.979	91.342	92.613	91.712	88.72	83.641	77.46	72.325	69.827	69.911	71.841	74.95	78.139	80.111	80.758	80.974	81.013	80.499	79.664	78.99	78.108	76.522	74.693	73.364	72.324	70.843	68.777	66.657	65.275	65.358	67.231	70.735	75.529	80.923	85.798	89.445	92.42	95.683	99.443	103.45	107.37	110.35	111.03	109.02	105.33	100.99	96.58	93.201	92.134	93.309	95.354	97.146	98.156	97.521	94.189	87.993	79.919	71.341	63.612	57.79	54.401	53.534	54.891	57.623	60.706	63.665	66.386	68.456	69.387	69.108	67.614	64.621	60.394	56.213	53.007	50.444	48.11	46.192	44.419	41.825	38.196	34.55	31.923	30.58	30.533	31.841	34.205	36.927	39.329	40.976	41.643	41.416	40.563	39.368	38.382	38.308	39.44	41.725	45.144	49.297	52.977	55.108	55.816	55.635	54.526	52.621	50.941	50.174	49.605	48.263	46.081	43.297	39.809	35.742	31.761	28.382	25.601	23.344	21.623	20.375	19.526	19.221	19.568	20.562	22.113	23.837	25.364	26.908	28.916	31.233	33.396	35.592	38.046	39.895	39.924	37.932	34.388	29.219	22.312	14.571	7.1609	0.43921	-5.5582	-10.546	-14.54	-17.994	-21.013	-23.184	-24.144	-23.905	-22.52	-20.001	-16.407	-11.763	-6.2103	0.002281	6.868	14.299	21.271	26.059	27.847	26.992	23.754	18.227	11.459	5.0869	-0.16355	-4.335	-6.9288	-7.1345	-4.9139	-0.75565	4.9834	11.454	16.999	20.387	21.806	22.219	22.526	23.569	26.096	30.2	35.196	39.883	43.016	43.971	42.952	40.151	35.18	28.099	20.037	11.968	4.0801	-3.185	-8.8574	-12.674	-15.454	-17.703	-19.254	-20.379	-21.542	-22.286	-21.784	-20.14	-17.769	-14.379	-9.6639	-5.379	-0.88506	2.4287	4.1087	4.9061	5.4804	5.4722	4.5207	2.807	0.19382	-3.7417	-8.4809	-12.713	-15.889	-18.21	-19.521	-19.684	-19.523	-19.875	-20.271	-19.715	-18.128	-16.18	-14.473	-13.377	-13.073	-13.446	-14.056	-14.272	-13.421	-11.454	-9.4463	-8.7722	-9.9518	-12.832	-17.338	-23.07	-28.825	-33.583	-37.181	-39.355	-39.466	-37.692	-35.168	-32.597	-29.993	-27.88	-27.218	-28.003	-29.226	-30.326	-31.468	-32.586	-33.346	-33.611	-33.464	-33.011	-32.351	-31.428	-30.108	-28.593	-27.247	-26.1	-25.026	-24.347	-24.49	-25.218	-26.031	-26.84	-27.196	-26.101	-23.331	-20.043	-17.292	-15.114	-13.52	-12.933	-13.153	-13.125	-12.257	-11.008	-9.9971	-9.4439	-9.5516	-10.586	-12.651	-15.631	-19.171	-22.588	-25.019	-25.587	-23.46	-18.358	-11.091	-3.2716	3.6375	8.5974	10.838	10.509	9.1873	8.4237	8.2642	8.0724	7.8223	7.5853	6.9344	5.8831	5.4815	6.6189	8.8946	11.303	13.106	13.71	12.746	10.525	7.858	5.4075	3.4753	2.0924	1.0304	0.10247	-0.6733	-1.3287	-1.923	-2.2076	-2.0196	-1.9615	-2.8074	-4.3228	-5.683	-6.8324	-8.1858	-9.3894	-9.8625	-10.033	-10.581	-11.231	-11.295	-10.694	-9.6208	-8.0341	-6.1237	-4.4885	-3.3856	-2.3829	-0.97697	1.0456	3.7645	7.1452	10.934	14.768	18.192	20.871	23.038	25.284	27.559	29.3	30.731	32.743	35.442	38.147	40.612	43.07	45.07	45.754	45.181	44.169	43.129	42.242	41.971	42.396	42.609	41.732	39.728	36.808	32.962	28.436	23.997	20.49	18.417	17.793	18.295	19.71	22.063	25.01	27.594	29.298	30.595	31.762	32.288	32.134	32.133	32.722	33.402	33.779	33.639	32.119	28.219	22.139	14.964	7.4686	0.37118	-4.9914	-7.5961	-8.3782	-7.1254	-5.3666	-3.62	-1.305	1.9492	5.4315	8.4236	10.919	12.793	13.772	14.496	16.152	18.962	22.225	25.544	28.583	30.137	29.006	25.364	20.204	14.113	7.4693	1.1496	-3.7405	-6.4928	-7.0394	-5.8888	-3.8864	-1.7519	-0.081776	0.2942	-1.0304	-3.2867	-5.2825	-6.4485	-6.5142	-4.9308	-1.6748	2.284	6.1654	9.8672	12.943	14.472	14.444	13.763	12.729	10.995	8.9377	7.6944	7.7741	8.8624	10.685	13.158	15.968	18.532	20.31	20.943	20.308	18.535	15.49	10.972	5.4208	-0.24238	-5.2964	-9.1609	-11.08	-10.995	-10.056	-9.6086	-10.274	-12.442	-16.531	-21.913	-26.63	-29.128	-29.312	-27.482	-23.657	-18.332	-12.622	-7.1911	-1.8772	3.6603	9.4676	15.406	21.114	25.959	29.202	30.055	27.909	22.728	15.184	6.2188	-3.1325	-11.477	-17.619	-21.403	-23.04	-22.182	-18.537	-12.714	-5.4572	3.2442	13.137	22.799	30.755	36.563	40.213	41.494	40.524	38.125	35.201	32.368	30.319	29.708	30.736	33.079	36.026	38.663	40.211	40.302	38.948	36.616	34.319	33.044	32.827	33.113	33.843	35.169	36.461	36.857	36.445	35.782	34.685	32.72	30.167	27.565	24.805	21.504	17.651	13.257	8.1304	2.4961	-2.8572	-7.3077	-10.717	-13.031	-14.156	-14.062	-12.709	-10.167	-6.6716	-2.3469	2.6343	7.457	11.036	13.38	15.617	18.431	21.657	25.366	29.833	34.406	37.87	39.844	40.685	40.415	38.861	36.28	32.89	28.475	23.243	18.328	14.899	13.425	14.012	16.68	21.255	27.287	34.078	40.771	46.759	51.785	55.406	56.96	56.63	55.92	56.172	57.572	59.997	63.507	67.419	70.325	71.526	71.303	69.717	66.575	62.338	57.788	53.132	48.518	44.949	43.503	43.592	45.943	48.593	50.132	49.842	48.439	46.745	44.772	42.555	40.497	38.334	35.11	30.545	25.061	18.636	11.131	3.5186	-2.6862	-6.7788	-8.5073	-7.2416	-2.679	4.0793	11.249	17.685	23.137	27.88	32.391	37.028	42.005	47.556	53.786	60.369	67.028	74.137	81.944	89.565	95.697	99.613	100.79	98.767	94.046	88.019	81.506	74.372	66.871	59.864	53.65	47.974	43.308	40.625	40.038	40.645	41.686	42.816	43.748	44.189	43.843	42.544	40.492	38.165	35.915	34.014	33	33.363	34.919	37.077	39.523	41.964	43.734	44.547	45.044	45.652	45.874	45.355	44.421	42.891	39.707	34.325	27.462	20.133	12.952	6.6331	2.0612	-0.47717	-1.5043	-1.8047	-2.0189	-2.4762	-2.9987	-3.2068	-2.974	-2.3787	-1.6617	-1.4301	-2.2692	-3.9822	-5.8941	-7.6629	-8.9773	-9.0429	-7.4751	-5.1722	-3.2671	-1.866	-0.77194	-0.46235	-1.2997	-2.7232	-4.0018	-5.0044	-5.6119	-5.2957	-3.7074	-1.1112	1.9531	4.9069	7.0323	7.7717	7.0679	5.265	2.9655	0.76379	-1.1298	-2.889	-4.5578	-6.0104	-7.5154	-9.4019	-11.26	-12.492	-13.527	-15.384	-18.248	-21.641	-25.569	-30.134	-34.493	-37.441	-38.505	-37.775	-35.3	-31.513	-27.547	-24.487	-22.703	-22.054	-22.05	-21.751	-20.085	-16.382	-10.739	-4.0935	2.0605	6.5014	8.742	8.5011	5.6975	1.1881	-3.3444	-6.8829	-9.5668	-11.594	-12.948	-14.489	-17.59	-22.47	-28.079	-33.332	-37.437	-39.453	-38.931	-36.693	-34.034	-31.635	-29.673	-28.381	-27.89	-27.933	-28.201	-28.595	-29.027	-29.348	-29.148	-27.734	-24.863	-21.176	-17.361	-13.46	-9.5812	-6.5764	-5.2247	-5.4468	-7.1775	-10.72	-15.59	-20.207	-23.311	-24.724	-24.568	-23.175	-21.835	-22.132	-24.042	-27.273	-32.117	-37.162	-41.531	-45.429	-49.021	-51.838	-53.677	-54.863	-55.295	-54.402	-52.387	-50.166	-48.096	-45.889	-43.694	-41.907	-40.089	-37.439	-34.062	-30.868	-28.352	-26.376	-24.97	-24.619	-25.577	-27.448	-29.54	-31.483	-33.18	-34.317	-34.367	-33.384	-32.341	-32.201	-33.183	-35.283	-38.607	-42.694	-46.417	-49.101	-50.979	-52.272	-52.66	-52.201	-51.642	-51.351	-50.95	-50.555	-51.262	-53.847	-57.822	-62.3	-66.759	-70.639	-72.905	-72.812	-70.847	-68.319	-66.119	-64.432	-63.22	-62.42	-61.554	-59.707	-56.427	-52.175	-47.572	-42.85	-38.33	-34.728	-32.416	-30.999	-30.191	-30.362	-31.691	-33.541	-35.292	-37.323	-40.319	-44.088	-47.968	-51.851	-55.71	-58.631	-59.32	-57.574	-54.374	-50.522	-46.199	-41.827	-38.119	-35.158	-32.341	-29.535	-27.46	-26.682	-27.041	-28.192	-29.975	-31.953	-33.24	-33.355	-32.801	-32.326	-31.913	-31.183	-30.356	-30.084	-30.448	-31.037	-32.06	-34.213	-37.189	-39.567	-40.554	-40.685	-40.4	-39.356	-37.652	-36.204	-35.386	-34.492	-33.18	-32.177	-32.09	-32.703	-33.752	-35.437	-37.593	-39.447	-40.518	-41.075	-41.358	-40.856	-38.801	-35.148	-30.629	-25.865	-21.051	-16.74	-13.939	-12.784	-12.066	-10.855	-9.9268	-10.395	-12.143	-14.635	-17.969	-21.844	-24.575	-24.767	-22.835	-19.842	-16.114	-12.012	-8.6539	-6.8163	-6.2258	-6.7034	-8.7897	-12.656	-17.131	-20.588	-22.124	-21.638	-19.223	-15.034	-9.8489	-5.2604	-2.5457	-1.5387	-1.5255	-2.877	-6.4418	-11.707	-17.215	-22.423	-27.267	-30.492	-30.519	-27.415	-22.125	-14.611	-4.53	7.2233	19.497	32.218	45.295	57.353	67.104	74.864	81.681	87.678	92.198	94.774	95.285	93.467	88.861	81.588	72.831	64.886	58.145	52.672	48.359	45.239	42.944	40.895	39.004	37.411	35.84	34.087	32.527	31.492	30.855	30.737	31.715	33.766	35.909	37.284	37.778	37.463	36.335	34.512	32.017	28.65	24.359	19.367	13.841	8.2866	4.0426	2.3426	3.0949	6.77	8.5854	10.997	14.815	18.863	21.793	24.144	26.925	29.724	31.361	31.427	30.413	28.976	27.103	24.21	20.521	17.385	15.135	12.263	7.9492	3.5249	0.03587	-3.18	-6.2669	-8.0541	-8.6276	-9.5454	-10.866	-10.995	-9.6316	-7.632	-4.3389	1.4258	8.1694	12.934	14.832	14.957	13.794	11.16	7.7428	4.9881	3.7769	3.9447	4.7351	5.7291	7.4662	10.47	13.96	16.791	19.179	21.831	24.253	25.857	27.313	28.955	29.606	28.774	27.749	27.175	26.084	24.557	24.252	25.131	24.768	21.933	17.915	13.816	9.2556	4.2626	-0.054317	-3.0866	-5.3218	-7.3545	-9.1515	-9.9599	-8.6841	-4.7287	1.4512	9.1848	17.994	26.728	33.777	38.608	41.503	42.135	40.513	38.259	36.768	35.28	32.832	30.374	28.547	25.731	20.769	15.416	11.946	10.544	10.746	13.053	17.548	22.904	27.689	31.332	33.775	35.342	36.747	38.483	40.507	42.735	45.032	46.832	47.633	47.383	45.819	42.659	38.839	35.822	33.473	30.759	28.286	27.447	27.699	27.607	27.788	29.863	33.431	36.787	39.488	41.967	43.924	44.987	45.788	47.018	48.524	50.007	51.377	52.095	51.385	49.12	45.724	41.655	37.285	32.864	28.601	25.293	24.202	25.435	27.62	30.019	33.044	36.164	37.641	37.396	37.505	39.178	41.694	44.581	48.137	51.692	53.883	54.577	54.607	54.219	53.418	52.872	52.884	52.488	50.775	47.969	44.683	41.104	36.774	33.263	29.63	26.103	23.005	20.474	18.642	18.013	19.176	22.131	26.317	31.159	36.156	40.673	44.054	46.161	47.522	48.855	50.584	52.761	55.37	58.335	61.057	62.627	62.467	60.502	56.719	51.123	44.205	37.009	30.466	25.083	21.304	19.428	19.154	19.612	20.047	20.259	20.323	20.314	20.495	21.337	23.081	25.367	27.588	29.572	31.491	33.384	35.071	36.515	37.767	38.501	38.164	36.591	34.19	31.493	28.85	26.603	25.17	24.723	24.988	25.702	27.004	29.121	31.891	34.948	38.098	41.26	44.026	45.92	47.074	48.064	49.181	50.262	51.243	52.182	52.872	52.937	52.516	52.396	53.223	55.139	58.078	61.94	66.328	70.576	74.214	77.229	79.718	81.543	82.421	82.379	81.811	81.169	80.903	81.68	84.178	88.2	92.486	95.697	97.11	96.369	93.329	88.644	83.72	79.682	76.719	74.529	72.86	71.238	68.966	65.761	61.953	58.048	54.367	51.149	48.704	47.198	46.459	46.189	46.388	47.329	49.076	51.345	53.886	56.805	60.139	63.418	66.25	69.01	72.281	76.037	80.095	84.731	90.088	95.56	100.3	103.97	106.36	107	105.75	103.24	100.26	97.243	94.523	92.398	90.737	88.929	86.354	82.871	78.898	74.986	71.383	68.126	65.413	63.454	61.859	60.019	58.052	56.612	55.904	55.631	55.905	57.106	59.177	61.734	64.694	67.88	70.314	70.891	69.389	66.168	61.613	56.449	51.879	48.764	46.998	45.914	44.931	43.783	42.399	40.652	38.328	35.435	32.363	29.181	25.527	21.526	18.105	15.895	14.704	14.411	15.272	17.044	18.997	20.848	22.723	24.307	25.123	25.603	26.616	28.249	30.102	32.062	34.068	35.458	34.711	34.175	32.935	31.29	29.508	27.828	25.945	23.068	19.025	14.676	10.719	6.9744	3.2708	-0.095898	-3.1373	-6.1495	-8.7012	-9.7101	-8.7927	-6.5016	-3.3445	0.1946	3.1154	4.6129	5.0499	5.4336	6.2477	7.4304	8.9829	10.892	12.862	14.339	14.865	14.468	13.68	13.017	12.581	12.472	13.136	14.759	16.828	18.937	21.406	24.533	28.046	31.736	35.695	39.551	42.34	43.744	44.35	44.638	44.685	44.726	45.138	45.673	45.535	44.399	42.738	41.192	40.085	39.493	39.475	40.176	41.673	43.893	46.897	51.051	56.384	62.108	67.254	71.495	74.808	76.935	77.765	77.671	76.764	74.427	70.287	64.929	59.057	52.892	46.709	41.041	36.096	31.565	27.335	23.943	22.023	21.663	22.435	23.842	25.455	26.883	27.742	27.969	28.045	28.43	29.013	29.589	30.514	32.195	34.325	36.346	37.948	38.678	37.691	34.594	30.157	25.528	21.325	17.95	15.901	15.27	15.427	15.68	15.781	15.601	14.693	12.504	8.9155	4.3881	-0.37293	-4.8169	-8.5296	-10.958	-11.824	-11.644	-11.21	-10.746	-10.212	-10.074	-10.96	-12.851	-15.343	-18.224	-21.089	-22.863	-22.587	-20.418	-17.06	-13.043	-8.911	-5.3804	-2.8236	-1.0002	0.40457	1.2999	1.3521	0.60123	-0.38181	-0.94734	-0.7605	0.22665	2.021	4.4476	6.6799	7.6721	7.1829	5.6952	3.4061	0.16061	-3.6025	-7.0823	-9.9146	-11.914	-12.366	-10.549	-6.6673	-1.4677	4.5123	10.691	16.01	19.621	21.534	22.088	21.369	19.484	16.856	14.127	11.758	9.7358	7.7091	5.4514	3.1433	0.82155	-1.8467	-4.7727	-7.2705	-9.0743	-10.751	-12.728	-14.797	-16.859	-19.134	-21.225	-22.266	-22.094	-21.078	-18.987	-15.583	-11.598	-8.2415	-5.8882	-4.6755	-5.3666	-7.6667	-11.173	-14.733	-16.545	-15.674	-12.8	-9.1364	-5.5651	-3.0678	-2.6119	-4.0385	-6.1785	-8.1273	-9.3942	-9.1858	-6.764	-2.3948	3.1691	9.4498	15.945	21.605	25.244	26.377	25.293	22.454	18.279	13.17	7.7069	2.7137	-1.2799	-4.3546	-6.6204	-7.8671	-8.2673	-8.7252	-9.9541	-11.71	-13.463	-14.862	-15.281	-13.831	-10.38	-5.7491	-0.64778	4.8018	10.31	15.351	19.958	24.578	29.116	32.785	34.949	35.562	34.912	33.382	31.475	29.822	28.92	28.724	28.46	27.34	25.151	22.04	18.195	14.189	11.177	10.013	10.611	12.608	15.924	20.283	24.884	29.205	33.307	36.978	39.373	39.83	38.458	35.722	32.079	28.291	25.39	24.055	24.054	24.65	25.233	25.606	25.8	25.84	25.899	26.344	27.231	28	28.136	27.896	27.676	27.308	26.429	25.081	23.308	20.737	17.316	13.839	11.165	9.4475	8.5297	8.3894	8.7969	9.2373	9.451	9.7837	10.71	12.255	14.144	16.197	18.49	21.143	24.068	27.186	30.605	34.198	37.134	38.554	38.672	38.419	38.394	38.937	40.588	43.471	46.64	48.87	49.707	49.148	47.155	44.073	40.925	38.632	37.447	37.361	38.39	40.26	42.149	43.055	42.385	40.162	36.799	32.684	28.165	23.887	20.483	17.907	15.775	14.338	14.378	16.015	18.688	21.943	25.482	28.5	30.193	30.738	30.889	30.993	31.216	32.115	34.076	36.616	39.01	40.957	42.18	41.994	39.823	35.829	30.928	26.324	23.007	21.479	21.94	24.235	27.472	30.108	31.176	30.866	29.594	27.478	25.145	23.87	24.418	26.76	30.996	37.182	44.337	50.908	56.036	59.376	60.361	58.785	55.638	52.355	49.701	47.914	47.111	48.659	50.677	52.327	52.585	50.928	47.702	43.546	39.044	35.218	33.411	33.994	35.932	38.075	39.859	40.663	39.705	37.008	33.375	29.379	25.434	22.61	22.185	24.44	28.744	34.346	40.262	44.992	47.18	46.558	43.929	40.369	36.747	33.607	31.353	30.395	30.83	32.261	34.321	37.072	40.379	43.492	45.802	47.406	48.386	48.429	47.564	46.432	45.426	44.443	43.736	43.857	44.579	44.82	43.831	41.501	37.77	32.608	26.57	20.751	15.967	12.411	9.9745	8.6464	8.5877	9.8434	12.063	14.872	18.214	22.042	25.972	29.838	34.106	39.087	44.402	49.626	54.774	59.751	64.063	67.522	70.492	72.989	74.334	74.06	72.43	69.896	66.777	63.53	60.697	58.415	56.171	53.283	49.571	45.513	41.781	38.822	36.941	36.437	37.143	38.186	38.703	38.603	38.153	37.317	36.195	35.468	35.737	36.746	37.976	39.262	40.294	40.38	39.225	37.472	36.117	35.909	37.415	41.061	46.696	53.358	59.707	64.781	68.222	70.064	70.399	69.561	68.364	67.496	66.795	65.638	63.813	61.308	57.709	52.837	47.519	42.914	39.505	37.271	36.232	36.145	36.184	35.815	35.498	36.113	38.08	41.464	46.062	51.204	55.68	58.353	58.868	57.687	55.538	52.939	50.164	47.676	46.005	45.136	44.676	44.647	45.465	46.974	48.592	50.422	53.073	56.6	60.567	64.841	69.234	72.862	74.912	75.591	75.515	74.827	73.655	72.57	72.006	71.88	71.941	72.155	72.628	73.414	74.304	74.95	75.4	76.18	77.495	78.902	80.158	81.651	83.52	85.412	87.308	89.652	92.243	94.098	94.605	93.744	91.434	87.855	84.166	81.678	80.411	79.455	78.202	76.345	73.347	68.942	63.693	57.846	55.507	53.834	52.826	52.202	51.508	50.412	49.009	47.759	46.835	45.843	44.624	43.739	43.536	43.756	44.448	46.309	49.648	54.055	59.339	65.497	71.795	77.059	80.751	82.936	83.437	82.156	79.719	76.908	73.803	70.098	65.856	61.54	57.669	54.557	52.221	50.575	49.434	48.343	46.592	43.954	41.114	38.8	36.979	35.353	33.873	32.35	30.325	27.9	25.958	25.025	24.816	25.015	25.561	26.107	26.167	26.031	26.659	28.559	31.27	34.009	36.062	36.727	35.452	32.23	27.872	23.704	20.775	19.437	19.621	21.281	24.113	27.193	29.675	31.364	32.268	32.18	31.335	30.673	30.88	31.784	33.015	34.43	35.474	35.082	32.726	28.872	24.287	19.56	15.412	12.821	12.444	14.137	17.164	20.702	24.026	26.367	26.977	25.748	23.387	20.764	18.317	16.321	15.329	15.717	17.195	19.425	22.579	26.579	30.519	33.436	35.007	35.122	33.51	30.301	26.397	22.736	19.784	17.971	17.95	20.05	23.844	28.363	32.455	35.132	35.649	33.551	29.115	23.591	18.445	14.438	11.809	10.923	11.892	13.909	15.742	16.673	16.322	14.114	9.9771	5.0424	0.85307	-1.5007	-1.2126	2.4029	9.2677	18.279	27.956	37.092	44.622	49.451	50.97	49.497	46.302	43.134	41.365	41.667	44.236	48.579	53.132	55.993	56.361	54.713	51.636	47.535	43.238	39.725	37.109	35	33.463	32.684	32.135	31.063	29.349	27.146	24.425	21.529	19.536	19.384	20.991	23.452	25.777	27.261	27.563	26.65	24.744	22.462	20.531	18.998	17.141	14.594	11.832	9.2152	6.495	3.6336	1.0178	-1.4348	-4.1799	-6.9185	-8.7909	-9.582	-9.6459	-9.0691	-8.0115	-7.3755	-8.0212	-10.709	-13.689	-16.586	-18.899	-20.819	-22.445	-23.35	-23.407	-23.222	-23.207	-23.227	-23.412	-24.208	-25.514	-26.682	-27.527	-28.306	-28.813	-28.489	-27.226	-25.174	-22.078	-17.75	-12.897	-8.7202	-6.0733	-5.1771	-5.855	-7.8034	-10.699	-14.204	-18.018	-22.179	-26.986	-32.229	-36.817	-39.645	-40.451	-39.379	-36.59	-32.814	-29.4	-27.249	-26.356	-26.515	-27.583	-28.822	-28.951	-27.147	-23.491	-18.358	-12.232	-6.2871	-2.1284	-0.69741	-1.812	-4.6416	-8.362	-12.32	-16.073	-19.489	-22.901	-26.849	-31.334	-35.514	-38.397	-39.562	-38.934	-36.324	-31.866	-26.421	-20.769	-14.982	-9.1967	-4.0732	0.008896	3.2823	5.8044	7.1223	6.9131	5.3194	2.3672	-2.2023	-8.2507	-14.986	-21.456	-27.116	-31.799	-35.395	-37.724	-38.651	-38.169	-35.995	-31.39	-23.984	-14.482	-4.1383	6.0542	15.184	22.12	26.251	28.094	28.56	28.111	27.153	26.367	25.968	25.275	23.407	20.006	15.043	8.6208	1.3841	-5.4738	-10.815	-14.277	-16.182	-17.063	-17.303	-17.133	-16.809	-16.281	-15.002	-12.701	-10.071	-8.0935	-6.9811	-6.3459	-5.9605	-5.4653	-3.8633	-0.39591	4.4999	9.6965	14.299	17.53	18.428	16.503	12.34	6.9207	1.0704	-4.2435	-7.7613	-8.502	-6.2586	-1.5114	4.9488	12.256	19.452	25.531	29.793	32.311	33.517	33.352	31.413	27.949	23.894	19.804	15.79	12.439	10.423	9.3907	8.4187	7.1281	5.523	3.3442	0.6062	-1.8333	-3.0268	-2.832	-1.4482	1.2439	5.1415	9.4965	13.345	16.092	17.669	18.366	18.576	18.62	18.95	20.031	21.594	22.639	22.615	21.967	21.286	20.726	20.674	21.741	23.673	25.382	26.244	26.299	25.362	23.347	21.155	20.019	20.239	21.568	23.214	26.447	30.314	34.261	37.173	38.504	38.76	38.486	37.673	36.567	35.929	35.911	35.932	35.774	35.711	35.676	35.298	34.676	34.044	32.83	30.227	26.34	22.024	17.964	14.627	12.58	12.189	13.168	14.559	15.2	14.413	12.186	8.8697	4.854	0.97333	-1.3509	-0.98532	2.1405	7.474	14.436	21.957	28.393	32.809	35.498	37.02	37.711	38.096	38.789	39.547	39.391	37.85	35.326	32.295	29.004	25.981	24.031	23.65	24.701	26.571	28.62	30.308	31.056	30.306	28.115	25.489	23.649	23.159	24.162	26.703	30.245	33.493	35.509	36.404	36.581	36.116	35.212	34.418	33.886	33.174	32.201	31.588	31.904	33.061	34.681	36.415	37.678	37.639	35.748	32.266	28.22	24.653	22.136	20.975	21.44	23.436	26.296	29.372	32.644	36.228	39.661	42.454	44.768	46.868	48.647	50.223	52.28	55.275	58.817	62.276	65.308	67.503	68.253	67.353	65.383	63.204	61.436	60.474	60.692	62.471	65.822	70.135	74.674	79.123	83.364	86.912	89.344	91.004	92.475	93.705	94.333	94.521	94.586	94.303	93.433	92.301	91.2	89.689	87.242	83.881	79.744	74.784	69.203	63.738	59.105	55.569	53.117	51.715	51.5	52.406	53.864	55.277	56.641	58.409	60.76	63.657	67.507	72.817	79.143	85.216	90.227	93.914	95.775	95.355	92.967	89.197	84.018	77.323	69.78	62.325	55.421	49.419	45.042	42.813	42.505	43.63	46.004	49.586	54.103	58.883	63.035	66.157	68.57	70.606	72.213	73.664	75.767	78.747	81.867	84.603	87.046	88.871	89.212	87.784	84.866	80.406	74.447	68.2	63.291	60.308	59.137	59.11	60.903	63.349	66.17	68.932	71.687	75.122	79.379	83.516	86.777	89.244	90.942	91.494	90.906	89.473	86.76	82.008	75.4	67.933	60.419	53.491	48.113	44.971	43.655	43.169	43.034	43.379	44.45	46.372	49.121	52.781	57.731	64.175	71.827	80.301	89.368	98.317	105.5	109.4	109.67	106.72	101.17	94.232	87.518	81.725	76.357	71.014	65.931	61.367	57.629	55.724	57.04	62.075	70.08	79.87	90.37	100.47	109.12	115.7	120.24	123.2	124.98	125.42	124.3	121.75	117.97	112.82	106.36	99.356	92.576	86.294	80.766	76.698	74.593	74.306	75.832	79.663	85.893	93.727	102.33	111.35	120.29	128.21	134.36	138.53	140.59	140.18	137.06	131.54	124.43	116.55	108.4	100.42	93.165	87.043	81.969	77.879	75.342	74.917	76.359	79.037	82.721	87.219	91.958	96.758	102.21	108.74	115.95	123.02	129.4	134.56	137.71	138.5	137.27	134.57	130.64	125.65	120.08	114.83	110.76	108.23	107.41	108.53	111.57	115.93	120.92	126.7	133.72	141.71	149.79	157.32	163.71	167.9	169.09	167.5	163.65	157.64	149.51	139.85	129.49	119.09	109.52	102.05	97.632	96.238	97.228	99.887	103.67	108.07	112.4	115.91	118.33	119.76	120.01	118.93	117.09	115.46	114.11	112.14	108.85	104.1	97.742	89.982	82.1	75.629	71.057	68.124	66.759	66.933	68.348	71.082	75.964	83.679	94.002	106.05	118.86	131.56	143.23	152.84	159.34	162.21	161.66	158.03	151.51	142.95	133.87	125.27	117.07	109.29	102.5	96.949	92.533	89.6	88.667	89.342	90.682	92.449	94.953	98.14	101.69	106.22	110.68	113.92	115.18	114.74	112.96	109.77	105.46	100.8	95.995	90.583	84.524	78.448	72.668	67.226	62.674	59.727	58.363	58.188	59.403	62.35	66.561	70.933	74.501	76.667	77.081	75.761	73.23	70.509	68.736	68.49	69.469	71.095	73.128	75.291	76.861	77.285	76.687	75.287	73.023	70.298	68.206	67.394	67.622	68.594	70.147	71.561	71.831	70.839	69.438	68.493	68.457	69.732	72.748	77.37	82.776	87.948	92.139	95.029	96.48	96.245	94.238	90.787	86.176	80.314	73.303	66.043	59.616	54.606	51.43	50.54	51.632	53.382	54.492	54.538	53.509	51.402	48.79	46.799	46.088	46.398	47.265	48.526	50.098	51.768	53.347	54.871	56.373	57.509	57.465	55.459	51.343	45.348	37.694	28.988	20.565	13.759	9.1021	6.6726	6.6568	8.8184	12.093	15.395	18.368	20.884	22.606	23.543	24.284	25.304	26.428	27.225	27.397	26.63	24.48	20.55	14.997	8.4705	1.5598	-5.51	-12.603	-19.283	-25.075	-29.909	-33.722	-35.836	-35.473	-32.69	-28.19	-22.488	-16.166	-10.269	-5.6393	-2.13	0.8155	3.3683	5.519	7.4401	9.0537	9.6739	8.6852	6.1225	2.4173	-2.0919	-7.1197	-12.189	-16.748	-20.446	-23.395	-25.942	-28.189	-30.158	-32.409	-35.691	-39.879	-44.029	-47.477	-49.99	-51.05	-50.149	-47.676	-44.456	-40.643	-35.911	-30.354	-24.306	-17.803	-11.193	-5.5767	-1.9476	-0.40958	-0.51316	-1.85	-4.0157	-6.4987	-8.828	-10.796	-12.54	-14.3	-15.916	-16.867	-17.101	-17.265	-17.788	-18.453	-19.185	-20.397	-22.039	-23.497	-24.558	-25.581	-26.562	-27.082	-27.215	-27.32	-26.306	-26.06	-26.686	-27.847	-29.381	-31.677	-34.697	-37.62	-39.764	-40.875	-40.362	-37.471	-32.378	-26.174	-19.764	-13.885	-9.608	-7.8399	-8.3426	-10.241	-13.12	-16.918	-21.177	-25.054	-27.768	-28.802	-27.916	-25.16	-20.914	-16.064	-11.913	-9.3522	-8.2155	-7.8488	-7.947	-8.2555	-8.2891	-8.0337	-8.1906	-9.2167	-10.79	-12.657	-14.973	-17.5	-19.454	-20.467	-20.67	-19.817	-17.313	-13.13	-7.9923	-2.6833	2.3204	6.6097	9.7212	11.469	12.134	12.297	12.373	12.372	12.166	11.941	11.893	11.735	11.16	10.344	9.4799	8.2183	6.2911	4.0362	1.6758	-1.1834	-4.7581	-8.5469	-11.962	-14.805	-16.732	-17.024	-15.537	-13.116	-10.801	-9.1753	-8.4542	-8.6355	-9.339	-9.7701	-9.0429	-6.7568	-3.212	0.98667	5.4727	9.9615	13.844	16.585	18.258	19.054	18.719	17.049	14.569	11.96	9.3442	6.8214	4.9561	4.1763	4.1791	4.5098	5.0583	5.6304	5.593	4.4456	2.3277	-0.27092	-2.8985	-5.1878	-6.6564	-6.7278	-5.1589	-2.3092	1.1928	4.9204	8.4711	11.134	12.393	12.625	12.686	12.969	13.481	14.433	15.903	17.32	18.103	18.463	18.88	19.313	19.476	19.307	18.687	17.179	14.626	11.661	9.1671	7.5252	6.5336	5.7551	4.8377	3.6318	2.1518	0.78897	0.41713	1.9121	5.1974	9.3809	13.845	18.415	22.66	26.022	28.559	30.673	32.155	32.427	31.418	29.407	26.341	22.225	17.739	13.652	10.194	7.4871	6.046	6.267	7.854	10.187	12.755	15.251	17.464	19.073	19.732	19.437	18.506	17.033	14.712	11.673	8.7529	6.4952	4.6875	3.2527	2.6006	2.7012	3.0532	3.5975	4.5828	5.7284	6.5714	7.4576	9.2332	12.344	17.487	24.089	32.006	39.818	46.343	51.303	54.574	55.845	55.258	53.441	50.574	46.214	40.381	33.672	26.471	18.861	11.29	4.2645	-2.3434	-8.7245	-14.184	-17.543	-18.237	-16.498	-12.875	-8.061	-3.0087	1.3553	4.7661	7.924	11.97	17.578	24.549	32.254	40.07	47.037	51.911	53.985	53.446	50.71	46.093	40.281	34.315	28.831	23.952	19.937	17.171	15.488	14.333	13.662	13.854	14.858	16.14	17.337	18.468	19.563	20.392	20.807	21.128	21.869	23.189	24.805	26.496	28.307	30.052	31.025	30.722	29.208	26.714	23.445	20.083	17.673	16.782	17.297	18.936	21.343	23.783	25.42	26.167	26.662	27.441	28.603	30.152	32.255	34.989	37.956	40.48	42.164	43.036	42.895	41.27	38.143	34.209	30.189	26.241	22.592	19.821	18.196	17.527	17.86	19.535	22.37	25.804	29.699	34.379	39.898	45.983	52.536	59.434	65.819	70.291	71.831	70.492	67.285	63.613	60.758	59.735	61.228	64.946	69.53	73.567	76.506	78.231	78.395	76.982	74.778	72.562	70.617	69.442	69.932	72.256	75.487	78.739	81.461	82.697	81.429	77.945	73.766	70.21	67.846	66.964	67.596	69.097	70.388	70.51	69.104	66.733	64.49	63.03	62.457	62.937	64.599	66.844	68.883	70.982	73.841	77.408	81.425	86.082	91.074	95.147	97.618	99.019	99.53	98.322	95.116	90.642	85.249	78.665	71.386	64.814	60.05	57.4	56.749	57.763	60.126	63.954	69.31	75.789	83.015	90.866	98.781	105.66	111.12	115.63	119.2	121.47	122.8	123.62	123.35	121.71	120.05	119.65	119.89	119.82	119.6	119.25	117.6	114.08	109.65	105.3	99.732	94.078	88.287	82.441	77.278	74.36	74.497	76.969	80.931	86.187	92.33	98.585	104.71	110.89	116.9	122.37	127.02	130.07	130.54	128.71	125.68	121.62	116.06	109.43	103.02	97.624	93.7	92.035	93.138	96.707	102.32	109.46	116.96	123.69	129.72	135.27	139.54	141.66	141.99	141.29	139.66	137.03	133.48	128.7	122.46	115.41	108.5	102.33	98.122	97.591	100.95	106.27	111.61	116.17	119.28	120.13	119.02	116.9	114.13	110.89	107.7	104.54	100.77	96.621	93.078	90.228	87.355	84.6	82.935	82.843	84.35	87.569	92.113	96.999	101.68	105.96	109.11	110.88	112.38	114.38	115.8	115.32	113.05	109.57	104.97	99.947	95.81	93.017	91.228	90.725	91.939	94.406	97.908	103.26	110.43	117.63	123.24	127.16	129.77	131.32	132.54	134.11	135.75	136.94	137.44	136.52	133.39	128.85	124.59	120.82	116.36	112.26	109.15	107.31	106.33	105.3	103.7	101.63	99.11	96.196	93.518	92.164	92.932	95.892	100.5	105.9	111.3	116.28	120.28	122.33	121.95	119.84	116.83	113	108.35	103.47	98.827	94.314	89.828	85.702	82.239	79.534	77.679	76.413	74.931	72.826	70.825	69.937	70.428	72.008	74.272	76.425	77.345	76.342	73.783	71.031	70.005	72.01	76.813	83.068	89.637	95.819	100.5	102.46	101.31	97.133	89.71	79.021	66.232	53.347	42.366	35.077	32.505	33.959	37.575	41.915	46.428	50.798	54.921	59.418	65.201	72.328	79.853	86.597	91.713	94.823	95.916	94.785	91.016	84.674	76.441	66.612	54.891	41.557	27.81	14.798	3.2966	-5.8245	-11.796	-14.77	-15.436	-14.147	-11.295	-7.4891	-2.5915	3.1962	10.74	19.297	28.899	38.71	46.809	51.753	53.239	51.199	45.95	38.885	31.564	24.517	17.994	12.751	9.1779	6.5676	4.1841	2.0694	0.63715	0.41073	1.9088	5.2302	9.9235	15.613	22.121	28.781	35.009	41.474	49.229	57.853	65.794	71.878	75.256	74.883	70.563	63.591	55.531	47.414	40.432	35.697	32.919	30.81	28.654	26.186	22.455	16.428	8.4049	-0.19366	-7.7979	-12.9	-14.307	-11.713	-5.6892	2.8391	12.496	21.617	29.453	36.427	42.805	48.103	52.065	54.944	56.731	57.312	57.151	56.694	55.476	52.842	48.748	42.939	34.801	24.783	14.727	6.0996	-0.78811	-5.6412	-7.9086	-7.6976	-5.7153	-2.5041	1.5727	5.968	10.255	14.292	17.773	20.426	22.782	25.633	28.976	32.407	35.838	39.079	41.529	42.9	43.364	42.875	41.367	39.463	37.745	35.71	32.642	28.773	24.511	19.561	14.127	9.7664	8.0879	9.6234	14.231	21.332	29.579	37.34	43.655	48.189	50.77	51.726	51.774	51.026	48.843	44.927	39.654	33.458	26.795	20.324	14.283	8.3065	2.2483	-3.7308	-9.9286	-16.722	-23.378	-28.518	-31.612	-32.631	-30.753	-24.939	-15.342	-2.9477	11.325	26.236	39.949	50.947	58.52	62.229	62.051	58.939	54.28	48.955	43.518	38.771	35.314	33.044	31.565	30.377	28.75	26.142	22.633	18.328	13.232	8.332	5.5451	6.0878	9.8731	16.639	26.103	36.9	46.976	55.172	61.321	65.27	66.912	66.581	64.256	59.24	51.337	41.466	30.768	20.181	11.064	4.9403	2.5263	3.5835	7.4969	13.505	20.787	28.764	36.875	44.248	50.384	55.784	61.021	65.808	69.742	72.906	74.792	73.88	69.091	60.597	49.079	35.542	21.81	9.8668	0.46678	-6.4994	-12.064	-15.417	-16.918	-15.713	-11.269	-4.0697	5.2059	15.991	27.1	37.107	45.647	53.078	59.3	64.13	68.165	71.904	74.75	75.748	74.631	71.476	66.142	58.646	49.368	38.916	28.242	18.583	10.834	5.4861	3.1247	4.1516	7.8904	13.034	18.819	24.806	30.252	34.702	38.395	41.415	43.419	44.603	45.832	47.505	49.488	52.175	56.098	60.646	64.313	66.146	65.818	62.818	56.618	47.319	35.521	22.139	8.5814	-3.5726	-13.055	-18.821	-20.044	-16.785	-10.081	-0.94213	10.128	22.562	35.653	48.997	62.087	73.701	82.638	88.589	91.494	91.03	87.677	82.93	77.664	71.51	64.128	55.827	46.756	36.841	26.698	17.606	10.72	6.9265	6.945	10.881	18.162	28.18	40.231	53.054	65.225	75.793	84.039	89.233	91.266	90.678	87.923	83.443	78.108	72.527	66.273	58.862	50.862	43.094	35.64	28.575	22.682	18.487	15.548	13.435	12.434	13.043	15.606	20.593	28.215	37.751	47.945	57.677	65.792	71.113	73.129	72.149	68.734	63.564	57.664	52.018	47.248	43.937	42.458	42.129	41.631	40.453	38.878	36.875	34.397	32.428	32.131	33.411	35.431	37.792	40.274	42.491	44.481	46.864	49.986	53.642	57.742	62.244	66.617	70.257	73.143	75.465	77.059	77.532	76.443	73.347	68.296	62.126	55.855	50.202	46.076	44.423	44.971	46.316	47.702	49.525	52.116	55.441	59.889	65.856	72.712	79.345	85.255	90.245	93.833	95.826	96.414	95.184	91.029	83.523	73.456	62.092	50.715	40.536	32.375	26.451	22.749	21.063	20.906	22.096	25.112	30.058	36.013	42.205	48.94	56.75	65.684	75.89	87.582	99.795	110.37	117.34	119.32	115.2	104.83	89.924	73.011	56.012	39.449	27.44	20.476	18.182	19.449	23.395	28.927	34.692	40.189	45.934	52.236	58.975	66.308	74.185	81.526	87.028	90.425	91.941	91.319	88.305	83.223	76.425	67.791	57.165	44.92	31.903	19.453	9.2214	2.3729	-0.64959	0.42444	5.4857	13.396	22.72	32.854	43.669	54.746	65.682	76.466	86.705	95.335	101.7	105.89	107.7	106.74	103.58	99.459	94.84	89.591	83.949	78.295	72.408	65.711	58.067	49.866	41.797	34.884	30.055	27.637	27.583	29.814	33.737	38.221	42.595	46.861	50.958	54.631	57.922	60.951	63.358	64.921	66.09	66.992	66.785	64.779	61.026	55.381	47.385	37.651	28.115	20.594	16.067	15.045	17.547	22.717	29.256	35.968	41.77	45.883	48.344	49.716	50.382	50.695	51.35	52.873	55.217	58.113	61.252	63.971	65.525	65.857	65.116	62.822	58.679	53.426	48.046	42.728	37.689	33.913	32.114	31.913	32.713	34.368	36.675	39.305	42.316	45.932	49.919	53.816	57.363	60.126	61.469	61.228	59.816	57.685	55.143	52.566	50.133	47.686	45.387	43.657	42.405	41.3	40.824	41.861	44.506	48.452	54.022	61.66	70.802	80.303	89.388	97.315	103.01	105.84	106.05	104.01	100.04	94.88	89.331	83.452	76.855	69.423	61.28	52.513	43.546	35.234	28.483	24.248	23.454	26.326	32.229	40.597	51.254	63.316	75.088	85.506	94.461	101.6	106.33	108.89	110.07	110.08	108.72	106.13	102.32	96.781	89.25	80.159	69.76	57.925	45.063	32.465	21.512	13.312	8.7926	8.4015	11.837	18.283	26.462	34.792	42.327	49.253	55.837	61.646	66.392	70.567	74.535	77.958	80.692	83.017	84.573	84.312	81.616	76.47	68.855	59.3	49.502	41.36	35.71	32.723	32.653	35.313	39.577	44.045	47.761	51.066	54.81	57.745	60.872	65.369	71.678	78.744	84.81	88.588	89.051	85.293	77.603	67.855	58.099	49.566	43.094	39.221	37.467	36.794	36.935	38.173	40.362	43.302	47.482	53.221	59.778	66.172	71.957	76.961	80.884	83.547	85.047	85.556	85.345	84.77	83.914	82.717	81.659	81.399	81.732	81.836	81.14	79.182	75.166	68.675	60.301	50.845	40.836	31.245	23.459	18.215	15.526	15.794	19.554	26.045	33.482	40.529	46.527	51.037	54.059	56.333	58.756	61.713	64.993	67.807	68.977	67.86	64.786	60.37	55.028	49.383	44.181	39.587	35.4	31.91	29.66	28.848	29.75	32.93	38.239	44.416	50.277	55.562	59.92	62.574	63.441	63.252	62.385	60.454	57.077	52.236	45.939	38.458	30.595	23.191	16.873	12.33	10.062	9.8418	11.084	13.461	16.65	20.162	23.776	27.631	31.572	35.31	38.97	42.579	45.298	46.162	45.238	42.914	38.98	33.423	27.142	20.838	14.227	6.7829	-1.5794	-10.821	-20.738	-30.413	-38.487	-43.828	-45.589	-43.157	-36.799	-27.828	-17.776	-7.8795	0.79756	7.6199	12.559	15.752	17.196	17.122	15.935	13.44	9.2047	3.529	-2.9307	-10.285	-18.968	-28.531	-37.911	-46.534	-54.063	-59.736	-63.052	-64.453	-64.634	-63.979	-62.808	-61.273	-58.838	-54.706	-48.782	-41.596	-33.663	-25.506	-17.692	-10.486	-3.8375	2.1422	7.1102	10.588	11.543	8.6857	1.739	-8.2096	-19.865	-32.059	-43.076	-50.93	-54.669	-54.523	-50.758	-43.581	-33.872	-22.828	-11.208	0.17875	10.059	17.507	22.442	24.962	25.11	23.54	21.505	19.944	18.957	18.18	16.91	14.314	9.9473	3.7714	-4.1414	-13.26	-22.368	-30.557	-37.93	-44.567	-49.799	-53.06	-54.437	-53.962	-51.414	-47.152	-42.105	-36.718	-30.954	-25.19	-19.996	-15.434	-11.663	-9.581	-9.8336	-11.932	-14.884	-18.11	-21.37	-23.147	-22.78	-22.988	-24.123	-26.694	-30.725	-35.349	-39.841	-44.358	-49.055	-53.302	-56.466	-58.429	-58.963	-57.887	-55.975	-54.678	-54.802	-56.458	-59.743	-64.203	-68.292	-70.392	-70.093	-67.697	-63.407	-57.608	-51.26	-45.404	-40.866	-38.264	-37.824	-39.316	-42.461	-46.84	-51.488	-55.347	-58.196	-60.501	-62.425	-64.006	-65.699	-67.754	-69.737	-71.255	-72.373	-72.813	-71.948	-69.809	-67.062	-63.779	-59.533	-54.541	-49.556	-44.789	-40.043	-35.647	-32.31	-30.491	-30.403	-32.058	-35.054	-38.903	-43.358	-48.107	-52.577	-56.491	-60.072	-63.299	-65.746	-67.318	-68.236	-68.423	-67.766	-66.577	-64.954	-62.391	-58.765	-54.831	-51.13	-47.487	-44.053	-41.665	-40.681	-40.639	-41.271	-42.816	-45.224	-48.026	-50.902	-53.586	-55.764	-57.462	-58.921	-60.018	-60.345	-59.745	-58.223	-55.635	-52.092	-48.224	-44.645	-41.705	-39.848	-39.353	-39.755	-40.418	-41.294	-42.289	-42.468	-40.957	-38.096	-34.668	-31.062	-27.821	-25.964	-25.958	-27.131	-28.501	-29.436	-29.526	-28.85	-28.277	-28.728	-30.37	-32.873	-35.834	-38.623	-40.577	-41.688	-42.519	-43.661	-45.693	-49.07	-53.472	-58.084	-62.605	-67.145	-71.311	-74.446	-76.642	-78.349	-79.302	-78.959	-77.5	-75.387	-72.647	-69.322	-66.03	-63.416	-61.705	-61.095	-61.588	-62.413	-62.314	-60.547	-57.026	-51.928	-45.759	-39.425	-33.695	-28.864	-25.007	-21.978	-19.483	-17.689	-17.238	-18.121	-19.403	-20.332	-20.854	-20.681	-19.259	-16.881	-14.522	-12.603	-10.945	-9.6699	-8.9895	-8.6079	-8.1736	-7.7452	-7.1362	-5.6441	-3.0696	-0.071327	2.712	5.0621	6.7875	7.7298	8.1837	8.7811	10.039	12.249	15.185	17.926	19.636	20.189	19.512	17.093	12.881	7.8878	3.1529	-1.0279	-4.41	-6.539	-7.542	-8.0203	-8.0824	-7.3891	-5.9886	-4.1103	-1.5623	1.6585	4.7237	6.9834	8.9221	11.38	14.698	20.446	29.325	37.603	43.848	47.389	49.065	50.13	50.976	51.429	51.208	49.458	45.081	38.085	29.793	21.687	14.889	10.467	8.9053	9.4932	11.269	14.287	19.102	25.631	33.435	42.379	52.116	61.73	70.35	77.449	82.733	86.077	87.421	86.466	82.909	77.126	69.937	61.63	52.039	41.387	30.061	18.077	5.7923	-5.6156	-14.958	-21.516	-24.499	-23.108	-17.494	-8.6758	2.5855	15.706	29.346	41.751	52.088	60.449	66.933	71.599	74.762	76.556	76.599	74.372	69.46	61.585	51.192	39.61	28.276	18.154	10.105	4.9005	2.5441	2.2076	3.0369	4.087	4.1523	2.7727	0.91956	0.030113	1.1429	5.306	13.35	24.598	36.844	48.074	57.415	64.589	69.634	73.187	76.073	78.482	80.046	80.309	78.791	75.092	69.346	61.99	53.26	43.447	33.411	24.309	17.07	12.501	11.132	12.582	15.929	20.739	26.891	33.875	41.427	50.052	59.865	69.702	78.133	84.485	88.313	88.932	86.223	80.976	74.036	66	57.654	49.797	42.789	36.913	32.695	30.53	30.542	32.933	37.969	45.489	54.862	65.296	75.904	85.836	94.819	103.05	110.18	115.43	118.45	119.24	117.26	112.08	104.59	96.378	88.357	80.911	74.554	69.514	65.366	61.777	58.856	56.546	54.434	52.456	50.803	49.322	47.833	46.68	46.317	46.815	47.978	49.585	51.38	53.36	55.867	58.796	61.45	63.422	64.859	65.668	65.507	64.845	64.841	65.911	67.378	68.589	69.169	68.54	66.529	63.932	61.741	60.336	59.932	60.882	62.9	65.038	66.632	67.525	67.554	66.396	63.985	60.599	56.816	53.463	51.225	50.229	50.406	52.038	55.079	58.679	62.2	65.861	69.882	73.926	77.923	82.283	87.006	91.49	95.287	98.057	98.969	97.276	93.377	88.239	82.379	76.191	70.534	66.009	62.376	59.238	56.519	55.122	55.92	56.885	58.576	61.406	65.149	69.493	74.531	79.897	84.249	86.253	85.513	82.106	76.23	68.821	61.315	54.425	48.031	42.136	36.841	31.841	27.073	23.498	22.178	22.988	25.116	27.968	31.139	34.185	37.033	40.107	44.034	49.488	56.971	66.333	76.912	88.189	99.589	109.82	117.33	121.35	121.81	118.78	112.77	104.97	96.189	86.498	76.071	65.499	55.079	44.971	36.151	30.075	27.266	27.253	29.691	34.454	40.934	48.311	56.174	64.319	72.505	80.558	88.159	94.611	99.286	101.96	102.37	100.21	95.723	89.888	83.525	77.105	71.18	66.086	61.538	57.33	53.988	51.884	50.692	50.359	51.382	53.869	57.344	61.822	68.026	76.126	85.218	94.116	101.77	107.29	110.38	111.63	111.88	111.7	111.32	110.49	108.38	104.37	98.912	93.054	87.834	84.16	82.57	82.724	83.706	84.963	86.075	86.156	84.545	81.544	77.676	72.868	67.252	61.781	57.192	53.161	49.169	45.28	41.852	39.473	39.09	41.549	46.821	54.126	62.503	70.789	77.86	83.292	87.418	90.708	93.494	96.062	98.476	100.52	102.13	103.28	103.34	101.34	97.112	91.058	83.263	73.85	63.888	54.868	47.474	41.911	38.819	38.752	41.556	46.825	54.141	62.535	70.737	78.018	84.311	89.543	93.778	97.552	101.32	104.94	107.93	109.63	109.32	106.55	101.36	93.908	84.256	73.232	62.444	53.057	45.51	40.323	38.087	38.465	40.371	43.101	46.486	50.23	54.19	58.807	64.485	70.934	77.683	84.495	90.634	94.654	95.422	92.621	86.292	76.826	65.26	53.012	41.458	31.815	24.897	20.81	19.591	21.707	27.258	35.233	44.216	53.204	61.157	66.924	70.485	73.126	76.147	80.132	85.287	91.128	96.004	98.132	96.941	92.763	85.901	76.868	66.718	56.344	45.897	35.307	26.771	20.842	15.711	11.885	9.3957	8.3715	9.4751	13.083	18.603	25.245	32.726	40.611	48.039	54.596	60.445	65.404	69.016	71.299	72.415	71.872	69.115	64.446	58.436	51.098	42.577	33.972	26.796	22.263	21.131	23.537	28.776	35.649	42.839	49.041	53.461	56.456	58.973	61.404	63.625	65.756	67.987	70.027	71.651	73.109	74.341	74.563	73.204	70.311	65.817	59.665	52.827	46.939	42.801	40.317	39.563	40.882	44.201	49.114	55.331	62.434	69.714	76.537	82.488	87.276	91.05	94.465	97.804	100.54	102.03	101.93	99.81	95.418	89.271	82.2	74.6	66.893	59.975	54.448	50.247	47.646	47.545	50.179	54.673	60.186	66.357	72.607	78.043	82.15	84.808	85.907	85.412	83.608	80.842	77.464	74.109	71.36	69.216	67.336	65.552	63.679	61.26	58.022	54.032	49.263	43.749	38.205	33.616	30.423	28.891	29.761	33.39	38.892	45.187	52.034	59.281	66.272	72.473	77.891	82.418	85.729	87.84	89.026	89.336	88.647	86.861	83.528	77.846	69.517	59.005	47.132	34.918	23.538	13.788	6.0315	0.76593	-1.4913	-0.81216	2.2794	7.6293	15.152	23.857	32.381	40.271	47.715	54.475	60.197	65.119	69.507	73.162	75.883	77.634	77.924	75.839	70.883	63.221	53.404	42.65	33.078	26.893	25.292	28.255	34.744	42.928	51.006	57.846	62.675	64.911	64.869	63.621	61.798	59.363	56.601	54.281	52.588	51.059	49.524	48.145	46.747	45.026	43.081	40.966	38.254	34.873	31.571	29.143	28.039	28.692	31.37	35.537	39.983	43.634	45.995	47.244	48.194	49.696	51.964	54.816	58.123	61.302	63.07	62.479	59.69	55.171	49.137	42.266	35.889	30.951	27.617	25.935	25.824	26.59	27.55	28.959	31.401	34.868	39.073	44.51	52.268	59.29	65.717	71.888	77.448	81.893	85.004	86.14	84.19	78.833	70.915	61.417	51.291	41.921	34.426	28.808	24.645	22.171	21.767	23.099	25.628	29.413	34.652	41.211	48.848	57.327	66.21	74.873	82.582	88.324	91.157	91.015	88.501	83.947	77.476	69.671	61.281	52.644	44.123	36.581	30.632	26.162	23.149	21.885	22.126	23.321	25.728	30.214	36.945	45.255	54.68	64.979	75.464	85.243	93.858	101.13	106.85	110.83	112.83	112.32	109.02	103.25	95.283	85.19	73.479	61.151	48.912	37.226	26.832	18.435	12.254	8.6098	8.3741	11.934	18.678	27.901	39.134	51.18	62.06	70.538	76.646	80.73	83.059	84.145	84.536	84.315	83.229	81.114	77.88	73.618	68.816	64.101	59.579	55.038	50.592	46.531	43.102	40.809	40.372	42.017	45.533	50.884	57.774	65.032	71.379	76.391	79.844	81.01	79.63	76.823	74.038	72.015	71.085	71.441	72.562	73.286	72.681	70.28	66.037	60.628	55.434	51.724	50.09	50.757	53.688	58.28	63.623	68.92	73.473	76.801	79.226	81.66	84.646	88.368	93.305	99.815	107.02	113.4	118.17	121.16	121.89	119.88	115.42	109.13	101.4	92.853	84.645	77.726	72.597	69.667	69.092	70.143	71.656	72.916	73.67	73.789	73.391	72.897	72.758	73.547	75.923	80.007	85.172	90.756	96.37	101.13	103.71	103.76	101.95	98.727	94.127	88.537	82.632	76.667	70.876	65.958	62.45	60.221	58.986	58.766	59.384	60.324	61.608	63.764	67.033	71.181	75.863	80.67	85.16	89.033	91.897	93.097	92.23	89.641	85.996	81.756	77.803	75.653	76.203	78.943	82.798	86.832	89.9	91.025	90.46	89.393	88.866	89.604	92.377	97.304	103.21	108.58	112.71	115.48	116.8	116.81	115.97	115.66	116.29	115.25	112.3	107.32	100.09	90.987	81.477	73.063	66.288	61.331	58.546	57.815	58.353	59.726	62.179	65.765	70.302	76.094	83.322	91.065	97.939	103.18	106.24	106.24	102.78	96.765	89.752	83.117	77.998	75.077	74.283	74.908	75.967	76.2	74.596	71.433	68.005	65.427	64.492	66.069	70.495	76.887	83.795	90.095	94.658	96.376	95.087	91.619	86.694	80.709	74.702	70.075	67.259	65.785	65.475	66.399	68.165	70.175	72.203	74.351	76.776	79.693	83.179	86.915	90.542	93.987	96.891	98.544	98.599	97.345	95.048	91.901	88.563	85.666	83.11	80.698	78.669	76.899	74.566	71.425	68.242	65.569	63.224	61.442	61.173	62.917	66.331	70.974	76.361	81.607	85.762	88.298	88.947	87.624	84.787	81.04	76.49	71.116	65.325	59.663	54.467	50.175	47.213	45.477	44.601	44.664	45.8	47.473	49.112	50.918	52.919	54.251	54.213	53.226	51.949	50.304	48.07	45.301	41.875	37.481	32.392	27.546	23.832	22.095	23.105	26.915	32.695	39.497	46.772	54.088	61.239	68.479	76.026	83.741	91.557	99.414	106.6	112.12	115.92	118.51	119.63	118.69	115.91	111.88	106.59	100.12	93.43	87.832	84.071	82.542	83.467	86.302	89.914	93.523	96.711	98.966	99.898	99.667	98.723	97.396	96.105	95.325	95.453	96.833	99.649	103.31	106.51	108.36	108.81	107.74	104.82	100.67	96.761	93.848	91.777	90.502	90.103	90.142	90.046	89.868	89.827	89.732	89.62	90.044	91.207	92.662	94.064	95.515	97.014	98.398	99.7	101.14	102.97	105.29	107.58	108.69	107.73	104.99	101.16	96.681	92.351	89.566	89.035	90.054	91.62	93.197	94.257	94.262	93.416	92.483	91.699	91.007	90.816	91.294	91.604	90.682	88.344	84.992	80.981	76.815	73.273	70.995	70.149	70.298	70.522	68.774	68.178	67.747	68.154	69.69	72.283	75.412	78.393	80.876	82.623	83.192	82.641	81.746	81.038	80.142	78.599	76.543	73.918	70.28	65.733	61.007	56.663	53.178	51.498	52.341	55.225	59.181	63.746	68.573	73.017	76.929	81.159	86.543	92.99	99.581	104.94	107.61	106.74	102.41	95.192	86.094	76.698	68.498	62.04	57.339	54.699	54.419	56.151	59.397	63.916	69.167	74.314	79.182	84.159	88.982	92.824	95.284	96.138	94.656	90.283	83.78	76.673	70.048	64.483	60.345	57.506	55.468	53.896	52.631	51.596	51.197	52.177	54.799	58.649	63.304	68.531	73.815	78.742	83.516	88.484	93.51	98.239	102.17	104.01	102.03	95.578	85.563	73.28	60.037	47.714	38.356	32.829	30.737	31.417	34.206	38.23	42.751	47.35	51.683	55.679	59.854	64.862	70.786	77.303	84.055	90.315	94.975	97.278	97.034	94.348	89.758	84.359	78.844	73.118	67.36	62.476	59.005	56.678	55.395	55.603	57.304	59.697	62.188	64.808	67.668	70.872	74.745	79.362	84.189	88.527	91.81	93.195	91.599	86.642	78.831	68.979	58.005	47.007	36.928	28.422	22.036	17.882	15.257	13.335	12.041	11.451	10.96	10.224	10.159	11.851	15.489	20.82	27.569	34.841	41.083	45.158	46.695	45.741	42.946	39.705	37.188	35.448	33.97	32.56	31.249	29.976	28.843	28.035	27.538	27.328	27.368	27.318	27.115	27.587	29.64	32.908	36.16	38.749	40.518	41.044	40.196	38.796	37.739	37.036	36.311	35.402	33.977	31.679	28.98	26.839	25.494	24.502	23.807	23.816	24.699	26.281	28.38	30.839	33.407	35.764	37.386	37.833	37.494	37.325	37.615	37.752	37.479	37.19	36.742	35.519	33.434	30.769	27.279	22.731	17.664	12.735	8.1825	4.635	3.2643	4.5086	7.5187	11.432	16.147	21.611	28.389	37.805	46.276	52.89	57.707	60.632	60.857	58.431	54.627	50.28	45.352	40.075	35.73	32.238	28.207	22.961	16.941	10.414	3.7269	-1.6699	-4.2661	-3.9286	-1.2317	3.5279	9.77	16.527	23.423	30.335	36.438	40.923	43.584	43.924	41.055	35.196	27.802	19.804	11.474	3.8035	-1.9676	-5.8919	-8.5988	-9.8199	-9.3412	-8.257	-7.4706	-6.6345	-5.6091	-4.8539	-3.8982	-1.4048	3.0261	8.744	15.256	22.128	28.356	33.13	36.542	38.697	39.381	38.838	37.566	35.429	32.459	29.729	28.11	27.269	26.921	27.315	28.134	28.561	28.764	29.723	31.542	33.779	36.742	40.738	45.004	48.92	53.086	57.857	62.424	66.092	68.898	70.472	70.092	67.804	64.191	59.384	53.595	47.574	41.783	36.225	31.422	28.148	26.249	25.209	25.247	26.672	29.046	32.073	36.145	41.104	46.019	50.724	55.872	61.42	66.847	72.383	78.155	82.932	85.444	85.853	84.843	82.566	79.393	76.158	73.032	69.493	65.597	62.031	59.324	58.097	59.224	62.636	67.03	71.256	74.858	77.361	78.497	78.927	79.446	79.985	80.458	81.349	82.675	83.753	84.527	85.461	85.983	84.894	82.151	78.654	74.797	70.879	68.039	67.214	68.201	70.563	74.248	78.749	83.148	87.184	90.985	94.074	95.984	97.065	97.741	97.846	97.187	95.782	93.272	89.254	84.106	78.486	72.535	66.646	61.783	58.069	54.435	50.347	46.453	43.24	40.761	39.78	41.397	45.526	51.146	57.393	63.275	67.312	68.748	68.236	66.646	64.395	62.246	61.149	61.077	61.198	60.891	59.835	57.861	55.439	53.471	52.359	52.191	53.516	56.69	61.078	66.123	72.284	79.751	87.43	94.262	99.965	104.1	106.04	106.21	105.72	104.87	103.34	101.28	98.705	94.727	88.796	81.823	75.153	69.482	65.314	64.466	67.075	70.975	75.556	79.717	82.522	84.08	84.704	84.093	82.236	80.085	78.401	76.895	75.237	73.46	71.21	67.954	64.112	60.604	57.453	54.248	51.346	49.193	47.404	45.725	44.869	45.636	48.034	51.699	56.272	61.304	66.442	71.586	76.385	80.166	82.725	84.222	84.473	83.322	81.596	80.471	80.198	80.423	80.973	81.364	80.692	78.793	76.521	74.355	72.111	70.204	69.424	69.526	69.575	69.546	70.101	71.315	72.831	74.521	76.326	77.88	78.86	79.16	78.536	76.999	75.134	73.286	71.178	68.841	66.892	65.629	64.995	65.273	66.67	68.62	70.472	72.247	73.783	74.372	73.994	73.702	74.019	74.25	74.034	73.907	74.068	74.225	74.585	75.817	78.066	80.931	83.93	86.384	87.599	87.642	87.129	86.408	85.557	84.925	84.717	84.641	84.471	84.338	84.113	83.511	82.838	82.461	81.961	81.036	80.525	81.15	82.227	82.805	82.872	82.517	81.182	78.795	76.271	74.439	73.441	73.308	73.914	74.647	75.104	75.722	77.026	79.132	82.273	86.769	92.371	98.337	104.06	108.92	112.29	114.22	115.28	115.55	114.83	113.96	114.05	115	115.98	116.91	117.93	118.13	116.36	112.58	107.38	101.21	94.902	89.895	87.066	86.31	87.339	89.68	92.188	93.686	94.005	93.726	93.362	93.276	93.669	94.331	95.067	96.118	97.602	99.27	101.35	104.5	108.27	111.11	112.25	112.21	111.25	109.22	106.7	104.55	102.64	100.43	98.206	96.448	95.096	94.381	95.018	97.016	99.411	101.54	103.53	105.46	107.06	108.19	108.76	108.69	108.27	107.86	107.42	107.07	107.44	108.61	109.43	108.99	107.73	106.26	104.51	102.56	100.97	99.69	98.18	96.79	96.627	98.17	101.53	107.17	115.04	123.59	130.92	136.37	139.97	141.65	141.62	140.72	139.87	139.63	140.1	139.27	139.1	136.88	131.87	123.9	113.64	102.89	93.597	86.69	82.412	80.924	81.544	82.371	82.001	80.783	79.599	78.861	79.216	81.382	84.881	88.418	91.368	93.63	94.499	93.516	91.566	89.721	87.908	85.668	83.222	80.856	78.325	75.369	72.151	69.097	66.849	66.053	66.595	67.761	69.303	71.374	73.562	75.431	77.533	80.743	85.023	90.056	95.943	102.44	108.63	114.03	118.77	122.12	122.71	120.28	115.68	109.17	100.75	91.451	82.962	76.28	71.663	69.319	69.141	70.525	72.722	74.85	75.886	75.479	74.304	73.196	72.498	72.597	73.935	76.145	78.337	80.135	81.482	81.969	81.491	80.745	80.073	78.838	76.95	75.609	75.505	76.07	76.889	78.143	79.475	79.93	79.263	78.241	77.683	78.215	80.284	83.624	87.339	90.856	94.073	96.686	98.326	99.117	99.055	97.589	94.5	90.251	85.204	79.829	75.225	72.26	70.446	69.051	68.49	69.224	70.491	71.571	72.996	75.337	78.311	81.868	86.59	92.538	98.893	104.75	109.19	111.16	110.22	106.89	101.82	95.187	87.277	78.764	70.195	62.11	55.353	50.469	47.291	45.559	45.047	44.904	44.399	44.33	46.208	50.299	55.777	62.271	69.488	76.015	80.224	81.768	80.964	77.853	72.922	67.537	62.907	59.776	59.04	61.146	65.118	69.051	71.389	71.16	67.88	61.926	54.538	47.137	41.114	37.695	37.038	38.176	40.499	44.202	48.912	53.603	58.148	63.27	68.859	73.837	77.587	80.032	80.653	79.016	75.835	72.14	68.337	64.798	62.183	60.394	58.403	55.676	52.782	50.427	48.999	48.84	50.022	52.208	55.093	58.344	61.297	63.663	66.031	68.635	70.49	70.81	70.074	68.718	66.254	62.388	57.561	51.727	44.427	36.381	29.291	24.302	22.064	23.437	28.492	35.516	42.468	48.606	53.904	58.081	60.838	62.152	61.831	59.629	55.597	48.543	42.515	37.163	33.645	32.57	33.663	35.978	38.572	40.295	39.704	36.376	31.738	27.703	25.199	24.849	27.611	33.525	41.225	49.52	57.962	65.697	71.652	75.823	78.746	80.086	79.386	77.348	74.85	71.622	66.977	60.944	53.867	45.654	36.262	26.095	15.745	6.1917	-1.378	-6.3414	-8.4374	-7.0234	-1.6421	6.7924	16.506	26.347	35.717	43.851	50.613	56.968	63.569	70.028	76.049	81.668	85.983	87.491	85.981	82.368	76.818	68.816	58.614	47.112	34.662	21.32	7.7991	-4.7545	-15.184	-22.134	-24.506	-21.947	-14.511	-2.4795	12.798	28.893	43.65	55.944	65.195	71.481	75.97	79.956	83.593	86.405	87.982	87.239	82.294	72.46	59.045	43.585	26.975	10.76	-2.6508	-11.62	-15.818	-15.229	-10.115	-1.6618	8.5127	19.159	29.317	38.434	46.956	55.774	65	74.008	82.217	88.861	92.799	93.554	91.554	87.304	81.532	75.731	71.235	68.039	65.795	65.106	66.373	68.632	70.913	73.507	76.742	79.967	82.534	84.466	85.672	85.746	84.756	83.167	81.161	78.974	77.202	76.093	75.07	73.534	71.371	68.409	64.459	59.845	54.974	50.106	45.88	43.079	41.478	40.335	39.868	40.839	42.99	45.533	48.708	53.015	57.607	61.032	62.761	62.875	61.495	59.423	58.196	58.761	61.038	64.8	69.599	74.267	77.731	79.958	81.508	82.694	83.613	84.228	84.278	83.712	82.952	82.103	80.646	78.613	76.707	74.872	72.232	68.886	66.135	64.459	63.148	61.739	59.946	56.874	51.865	45.689	39.784	35.012	32.185	32.297	35.367	40.248	46.139	53.103	61.071	69.499	77.835	85.631	92.566	98.727	104.32	108.99	112.27	114.13	113.97	110.24	102.27	91.465	79.81	68.61	59.179	52.862	49.813	49.116	50.337	53.611	58.471	64.199	70.932	78.791	86.758	93.708	99.665	104.92	108.98	111.14	111.03	108.56	103.77	96.406	89.218	81.49	74.601	69.728	67.652	68.685	72.169	76.236	79.269	81.247	82.874	84.42	86.501	90.354	96.185	102.42	107.32	109.96	109.54	105.73	99.873	94.025	88.909	84.358	80.685	78.001	75.323	71.803	67.934	64.769	62.928	62.826	64.858	69.058	75.212	82.943	91.21	98.6	104.51	108.95	111.45	111.48	109.65	106.78	102.84	97.691	91.818	85.432	78.204	70.579	63.865	58.596	54.369	51.529	50.998	52.562	55.162	58.49	62.703	67.235	71.04	73.419	73.965	72.454	69.233	64.991	60.387	56.463	54.684	55.774	59.125	63.72	68.591	72.338	73.641	72.508	69.918	66.76	64.167	63.628	65.408	67.923	69.677	70.472	70.077	67.693	63.488	58.938	55.138	52.221	50.495	50.581	52.596	56.175	60.848	65.622	69.217	71.096	71.361	69.953	66.97	63.226	59.624	56.592	54.653	54.454	55.998	58.827	62.769	67.337	70.834	71.702	70.093	66.728	61.528	54.691	47.78	42.29	38.41	35.959	35.09	35.422	35.853	35.643	34.621	32.752	30.54	29.202	29.626	31.703	35.033	39.377	44.193	48.893	53.302	57.235	60.192	62.129	63.351	63.477	61.959	59.538	57.628	56.512	55.846	56.291	58.838	63.186	68.347	73.867	79.312	83.669	86.401	88.153	89.666	91.293	93.553	96.727	99.841	101.44	100.98	98.797	95.46	91.796	88.602	86.027	83.789	81.649	78.97	74.765	69.1	63.202	57.769	52.581	48.181	46.106	46.951	50.114	55.21	61.909	68.884	74.672	78.972	82.024	83.801	84.657	85.556	86.692	87.17	86.448	84.913	83.008	80.908	78.794	76.749	74.483	71.671	67.921	62.474	55.196	47.322	40.11	33.737	28.468	25.444	25.246	27.003	29.817	33.558	37.777	41.679	45.4	49.639	54.227	58.624	63.152	68.204	73.056	77.003	80.457	83.975	87.2	89.331	89.793	88.145	84.097	77.697	69.181	59.214	49.495	41.938	37.242	35.186	35.868	39.388	42.869	46.387	49.059	51.749	55.487	60.492	66.871	74.878	84.12	93.614	102.44	109.81	115.18	118.61	120.12	119.12	115.33	109.75	103.43	96.48	89.125	82.592	77.729	74.361	72.516	72.669	74.518	77.152	80.508	84.981	90.184	95.749	102.55	111.41	121.56	131.39	139.75	145.81	148.74	148.43	145.72	141.8	137.72	133.95	129.82	124.08	116.49	107.88	98.955	90.394	83.605	79.738	78.572	79.443	82.279	86.831	92.294	98.398	105.38	112.45	118.09	121.99	124.92	127	127.77	127.69	127.76	128.17	128.47	128.41	127.7	125.75	122.03	116.11	107.55	96.743	85.209	74.542	65.696	59.543	56.908	57.566	60.435	64.702	69.666	74.062	77.159	79.505	81.628	83.26	84.662	86.978	90.293	93.003	93.848	92.762	89.665	84.18	76.756	68.608	60.721	53.882	49.067	46.857	47.288	50.319	55.517	61.35	65.91	68.135	67.91	65.682	62.809	61.094	61.305	63.097	66.034	69.269	71.025	70.09	67.187	63.53	59.29	54.756	51.408	50.514	51.915	55.049	59.724	65.193	70.112	73.696	75.83	76.353	75.413	73.741	71.797	69.52	67.256	65.974	66.437	68.88	73.108	78.122	82.254	84.378	84.295	81.825	77.005	71.185	66.081	61.871	57.941	54.862	53.755	54.58	56.63	59.632	63.051	65.562	66.277	65.522	63.895	61.811	60.057	59.322	59.145	58.477	56.935	54.538	51.03	46.169	40.013	32.689	24.847	17.982	13.298	11.158	11.952	16.057	22.32	28.326	32.772	36.113	38.759	40.701	42.635	45.48	48.966	52.323	55.564	58.783	61.423	63.228	64.661	65.603	65.084	62.628	58.668	53.554	47.157	39.539	31.123	22.57	14.996	9.5057	6.4247	5.8718	8.3999	13.913	20.853	27.82	34.745	41.535	47.124	50.804	52.845	53.243	51.686	48.915	46.201	43.706	40.971	38.232	35.659	32.386	27.812	22.867	18.793	15.928	14.174	13.549	14.035	15.644	18.414	21.929	25.503	28.997	32.371	34.675	34.9	33.74	30.688	27.105	24.087	22.112	20.349	17.99	14.923	11.191	6.7529	1.9136	-2.8486	-6.809	-8.8097	-8.0899	-5.0353	-0.21288	6.579	15.118	23.946	31.884	39.004	45.298	50.032	52.986	54.693	55.042	53.45	50.326	46.522	41.861	35.942	29.652	24.107	19.244	14.71	11.081	9.0811	8.6171	9.3656	11.154	13.675	16.662	19.927	22.865	24.744	25.85	27.156	28.975	31.107	33.757	36.834	38.992	38.837	36.102	30.943	23.546	15.194	7.9434	2.5888	-1.3664	-3.906	-4.6029	-4.115	-3.7335	-3.6779	-3.3236	-2.5921	-1.7116	-0.3395	2.199	6.3149	12.162	19.321	26.477	32.343	36.491	38.772	39.017	37.918	36.874	36.538	36.637	36.925	37.077	36.148	33.695	30.643	27.882	25.415	23.814	24.645	28.433	33.973	40.069	46.201	51.239	53.457	52.189	48.205	42.88	37.828	34.647	33.936	35.059	37.083	39.115	40.087	39.574	38.506	38.203	39.386	42.385	47.039	52.107	55.991	58.116	58.497	56.669	52.659	48.052	44.376	41.533	39.086	37.671	37.716	38.39	38.776	38.717	37.992	36.122	33.225	29.914	26.552	23.523	21.611	21.174	21.626	22.405	23.333	24.064	24.189	23.65	22.392	20.24	17.776	16.13	15.572	15.644	16.51	18.343	19.752	18.891	15.769	11.846	8.2021	5.67	5.5183	8.291	12.875	17.772	22.053	24.887	25.657	24.869	23.594	22.091	20.088	17.85	16.011	14.968	15.14	16.861	19.931	23.852	28.213	32.056	33.931	33.428	31.525	28.773	24.922	20.599	17.354	15.726	14.992	14.746	14.927	14.753	13.446	11.438	9.5593	8.013	7.2916	8.3919	11.424	15.22	18.91	22.535	26.155	29.557	32.768	35.938	39.061	42.184	45.09	46.918	47.08	46.116	44.452	41.429	36.77	31.503	26.496	21.471	16.412	12.08	8.7632	6.0785	4.3616	4.3929	6.0107	8.633	12.508	17.714	22.852	26.285	27.603	26.956	24.124	19.25	13.422	8.069	4.483	3.488	3.4502	6.1328	9.1567	11.402	12.022	10.902	9.036	7.6656	7.3141	8.4028	11.9	17.924	24.828	30.797	35.134	37.357	36.745	33.664	29.589	25.406	21.318	18.04	16.208	15.02	13.334	11.317	9.589	7.9321	6.0934	4.9678	5.6674	8.387	12.822	18.513	24.773	31.015	36.826	41.371	43.638	43.62	42.016	38.929	34.244	28.905	24.245	20.68	18.339	17.82	19.165	21.444	24.244	27.816	31.369	33.359	33.581	33.099	32.511	32.055	32.9	36.378	42.193	48.55	53.455	55.362	53.488	48.336	41.302	33.844	27.502	23.721	22.71	23.329	24.493	25.791	26.612	26.202	24.605	22.222	18.918	14.953	11.679	10.052	9.6752	10.323	12.515	15.778	18.214	18.677	17.637	15.679	13.038	10.683	10.043	11.766	15.644	21.091	26.898	31.563	34.365	35.382	34.687	32.553	29.851	27.289	24.807	22.332	20.101	17.954	15.661	13.928	13.461	13.684	13.918	14.826	17.074	19.924	22.588	25.56	29.275	33.009	36.175	39.108	41.924	44.126	45.416	45.619	44.138	40.739	36.153	31.137	25.853	20.585	15.88	12.049	9.2771	8.1117	8.9695	11.741	16.412	22.885	29.988	36.258	41.734	47.325	52.743	56.924	59.746	61.456	61.24	58.292	53.29	47.435	41.237	35.085	29.65	25.109	21.206	18.404	17.581	18.674	20.914	23.827	27.1	30.197	32.86	35.34	37.85	40.636	44.075	47.779	50.598	52.251	53.62	54.851	54.931	53.52	51.321	48.368	44.05	38.858	34.083	30.1	26.709	24.185	22.582	21.163	19.732	19.266	20.404	22.763	25.994	30.087	34.373	37.489	38.342	36.375	31.692	25.262	18.275	11.507	5.9239	3.1117	3.693	6.407	9.8159	13.539	17.107	19.296	19.672	19.182	18.587	18.067	18.447	20.684	24.308	28.127	31.672	34.613	35.766	34.34	31.268	28.058	25.255	22.797	20.735	19.073	17.781	17.07	17.022	17.551	19.001	21.586	24.228	25.595	25.914	26.625	26.363	25.891	26.203	27.706	29.463	30.667	31.292	31.381	30.701	29.017	26.072	21.802	16.876	12.13	7.764	4.2482	2.9499	4.5934	8.1308	12.337	17.032	21.95	26.193	29.459	32.182	34.1	34.404	33.309	31.515	28.866	25.116	21.379	18.954	17.731	17.137	17.422	18.878	20.991	22.934	24.06	23.951	22.817	21.509	20.783	21.186	23.622	28.761	35.693	42.656	48.811	53.927	57.433	59.04	59.415	58.886	56.964	53.788	50.449	47.443	44.47	41.927	40.546	39.54	37.143	32.92	27.883	23.145	19.727	18.87	21.22	26.287	32.969	39.897	45.565	49.234	51.459	52.936	53.715	54.022	54.321	54.22	52.793	50.022	46.358	41.748	36.515	32.096	29.35	27.723	26.912	27.68	30.041	32.679	34.847	36.95	38.939	39.968	39.614	37.964	34.936	30.542	25.194	19.298	13.191	7.7107	3.8798	1.9323	1.5263	2.4403	4.1715	5.6501	6.1145	5.4535	3.4509	-0.007614	-4.0508	-7.6846	-11.018	-14.095	-15.563	-14.247	-10.907	-6.7885	-1.9458	3.6478	9.2212	14.527	20.513	27.845	36.21	45.099	53.775	61.068	66.353	70.198	73.304	75.66	77.06	77.32	75.862	72.203	66.735	60.247	53.617	48.042	44.479	42.4	40.463	38.405	36.634	34.511	31.046	26.784	23.108	20.476	18.907	19.225	21.948	26.214	30.707	34.455	36.27	35.108	31.291	26.128	20.479	14.624	9.2147	4.6935	0.66783	-3.5095	-8.2386	-13.702	-19.496	-24.401	-27.426	-28.436	-27.04	-22.591	-15.931	-9.293	-4.0274	0.007378	2.5806	2.8853	1.0973	-1.9227	-6.0027	-11.126	-16.158	-19.831	-21.824	-21.916	-19.565	-15.248	-10.661	-6.9781	-4.231	-2.4666	-2.0954	-3.3141	-6.1195	-10.418	-15.61	-20.918	-26.015	-30.407	-33.009	-33.471	-33.039	-32.734	-31.916	-29.813	-26.69	-22.592	-17.06	-10.728	-5.3096	-1.7882	-0.27829	-1.2347	-4.8293	-9.8314	-14.871	-19.876	-24.976	-29.144	-31.199	-31.259	-27.703	-22.484	-17.408	-13.732	-10.857	-7.6986	-4.2537	-0.60991	3.7962	8.8077	13.138	16.191	18.538	20.376	21.447	22.315	23.642	24.688	24.48	23.495	22.476	20.77	17.341	12.166	5.5702	-2.4671	-11.777	-21.667	-31.31	-39.741	-46.088	-50.286	-52.805	-53.616	-52.652	-51.177	-51.146	-53.42	-57.966	-64.707	-72.766	-79.937	-84.327	-85.43	-83	-76.736	-67.784	-58.392	-49.79	-42.277	-37.206	-36.498	-40.526	-48.109	-58.057	-69.206	-79.769	-88.065	-93.215	-94.867	-93.24	-89.253	-83.658	-76.535	-68.406	-60.645	-54.171	-48.94	-45.019	-42.449	-40.525	-38.715	-37.824	-38.937	-42.246	-48.103	-57.493	-70.045	-83.449	-95.85	-106.83	-115.78	-121.41	-123.49	-123.22	-121.84	-120.3	-119.86	-121.46	-124.99	-129.67	-134.37	-137.34	-136.96	-133.05	-126.47	-118.11	-109.04	-100.66	-93.751	-88.479	-85.199	-84.127	-84.376	-84.893	-85.864	-87.551	-88.977	-89.449	-89.891	-91.203	-92.814	-94.11	-95.6	-97.732	-100.14	-102.7	-105.78	-109.3	-112.76	-116.06	-119.21	-121.69	-123.17	-123.8	-123.53	-121.98	-119.05	-115.08	-110.48	-106.03	-102.61	-100.25	-98.281	-96.745	-96.018	-95.47	-94.258	-93.072	-93.127	-94.207	-95.425	-96.969	-99.327	-102.07	-104.71	-107.61	-111.01	-114.19	-116.62	-118.29	-118.76	-117.21	-113.53	-108.28	-101.95	-94.975	-88.154	-82.381	-78.277	-75.921	-74.624	-73.371	-72.02	-71.37	-71.737	-72.817	-74.96	-78.769	-83.324	-86.737	-88.375	-88.907	-88.754	-88.122	-87.983	-89.11	-90.843	-92.212	-93.196	-93.909	-93.886	-92.993	-92.05	-91.734	-91.857	-92.024	-92.247	-92.664	-92.981	-92.461	-90.542	-87.53	-84.396	-81.693	-79.258	-77.174	-75.867	-74.894	-73.006	-69.957	-66.835	-64.417	-62.787	-62.483	-64.257	-67.63	-70.906	-74.149	-77.792	-82.019	-85.822	-88.532	-90.419	-91.373	-90.917	-89.688	-88.834	-88.016	-86.012	-82.931	-79.884	-77.066	-73.923	-70.889	-69.184	-69.084	-69.805	-70.915	-72.939	-76.658	-81.991	-87.712	-92.281	-94.899	-95.353	-93.21	-88.469	-82.474	-76.812	-71.781	-67.1	-63.071	-59.868	-56.974	-54.467	-53.377	-53.735	-54.165	-54.237	-55.089	-57.077	-58.823	-59.457	-59.668	-59.723	-58.638	-56.006	-53.243	-52.216	-53.605	-56.868	-61.053	-65.384	-69.3	-72.216	-73.713	-74.013	-73.764	-73.076	-71.535	-69.168	-66.461	-63.656	-61.088	-59.854	-60.362	-61.145	-60.86	-60.246	-60.35	-60.435	-59.754	-59.712	-61.88	-65.491	-68.844	-71.855	-75.334	-78.97	-81.63	-82.821	-82.714	-81.538	-79.723	-77.977	-77.047	-77.562	-79.843	-83.696	-88.611	-94.009	-99.258	-104.05	-108.91	-114.29	-119.19	-122.19	-123.65	-124.84	-125.08	-122.57	-117.67	-112.46	-107.18	-100.3	-91.918	-83.977	-77.425	-71.684	-66.739	-63.442	-62.125	-62.606	-65.007	-69.157	-73.95	-78.168	-81.369	-83.357	-83.697	-82.251	-79.7	-77.378	-76.183	-75.434	-73.655	-70.794	-68.286	-66.314	-63.256	-59.009	-56.099	-55.903	-56.828	-57.655	-59.532	-63.154	-67.007	-69.771	-71.733	-72.973	-73	-72.385	-72.351	-73.009	-73.824	-75.305	-78.241	-81.857	-84.488	-85.622	-86.047	-86.315	-85.787	-83.314	-79.126	-75.27	-73.153	-71.792	-70.131	-69.47	-71.05	-73.018	-72.833	-70.972	-69.299	-67.739	-65.518	-63.455	-62.361	-61.568	-61.081	-62.399	-65.778	-69.518	-72.847	-76.338	-79.166	-78.896	-74.9	-69.556	-65.474	-63.143	-61.565	-60.094	-59.231	-59.304	-59.03	-57.079	-54.914	-55.58	-59.527	-64.639	-69.853	-75.184	-80.081	-83.11	-83.434	-82.182	-80.43	-77.972	-75.032	-72.534	-70.446	-68.451	-67.59	-68.408	-68.882	-67.143	-64.515	-63.094	-62.613	-62.056	-62.071	-63.695	-66.413	-68.936	-70.583	-71.658	-73.353	-76.49	-80.047	-82.26	-83.275	-82.137	-85.544	-88.144	-88.159	-87.329	-87.996	-89.106	-88.437	-86.176	-83.753	-81.363	-78.506	-75.352	-72.845	-72.242	-73.846	-75.981	-77.104	-78.389	-81.595	-85.815	-89.255	-92.325	-95.789	-98.221	-98.498	-97.768	-96.75	-94.338	-90.745	-87.612	-84.237	-78.358	-70.906	-65.444	-62.988	-61.913	-62.166	-65.325	-71.12	-77.296	-82.423	-86.625	-90.532	-94.572	-98.198	-100.18	-100.45	-100.2	-99.45	-96.855	-92.42	-87.534	-82.495	-76.849	-71.503	-67.472	-63.948	-60.468	-58.54	-58.447	-57.743	-55.524	-54.222	-55.032	-55.864	-55.505	-55.659	-57.408	-59.426	-60.746	-62.263	-65.095	-69.602	-75.59	-82.124	-88.004	-92.85	-96.529	-98.016	-96.462	-92.625	-87.598	-81.763	-76.12	-72.323	-70.813	-71.282	-74.565	-80.879	-87.468	-91.608	-94.321	-97.91	-102.05	-105.9	-111.26	-119.85	-129.92	-138.42	-144.27	-147.4	-147.28	-143.87	-137.89	-129.99	-121.03	-112.64	-106.11	-101.61	-99.254	-99.45	-101.86	-105.4	-109.09	-111.7	-111.75	-109.26	-105.63	-101.14	-95.541	-91.07	-91.128	-95.795	-102.28	-109.28	-117.07	-124.14	-127.95	-128.29	-126.75	-123.86	-119.36	-113.7	-107.21	-99.635	-91.473	-84.149	-78.264	-73.583	-70.546	-70.232	-73.13	-79.019	-87.343	-96.914	-106.44	-115.11	-121.52	-123.66	-121.52	-117.61	-113.66	-108.98	-103.6	-99.653	-98.231	-98.025	-98.364	-100.21	-103.51	-107.85	-111.07	-113.1	-113.02	-110.51	-107.32	-105.18	-104.01	-103.4	-104.03	-106.4	-109.78	-112.88	-114.58	-114.18	-111.88	-108.25	-103.35	-97.54	-92.802	-90.891	-90.997	-91.419	-92.261	-94.256	-96.744	-99.006	-101.74	-105.19	-108.19	-110.17	-111.8	-112.96	-112.8	-111.93	-111.6	-111.16	-108.89	-104.68	-99.825	-94.835	-89.574	-84.402	-79.933	-76.592	-74.755	-74.412	-75.149	-77.167	-81.166	-86.586	-91.697	-95.938	-100.21	-104.68	-108.77	-112.63	-116.46	-119.08	-119.36	-117.67	-114.38	-108.87	-101.52	-94.214	-87.736	-81.051	-73.992	-68.038	-63.841	-60.39	-57.016	-54.042	-51.679	-50.035	-49.571	-50.591	-53.127	-57.323	-62.988	-68.835	-73.7	-77.797	-81.612	-84.811	-87.103	-88.736	-89.431	-88.521	-86.477	-84.199	-81.402	-77.78	-74.425	-72.086	-69.586	-65.992	-62.462	-60.195	-58.613	-56.98	-55.893	-55.896	-56.636	-57.853	-59.523	-61.018	-61.525	-60.701	-58.18	-53.401	-46.893	-40.298	-34.793	-30.69	-28.249	-27.516	-27.843	-28.927	-31.105	-34.093	-37.18	-40.729	-45.435	-50.073	-52.539	-52.609	-51.189	-47.984	-42.499	-36.093	-30.801	-27.204	-25.23	-25.108	-26.433	-28.041	-29.359	-30.497	-31.08	-30.555	-29.414	-28.485	-27.767	-27.05	-26.685	-27.093	-28.529	-31.359	-35.428	-39.892	-44.524	-49.95	-55.766	-60.295	-62.888	-64.213	-63.972	-60.911	-55.317	-49.042	-43.11	-37.647	-33.372	-30.829	-29.304	-28.118	-27.778	-28.565	-29.645	-30.678	-32.271	-34.339	-35.845	-36.391	-36.575	-37.143	-38.717	-41.752	-46.02	-51.134	-57.277	-64.239	-70.579	-75.257	-78.885	-81.81	-82.801	-81.008	-77.146	-71.642	-63.958	-55.751	-45.669	-33.989	-22.509	-12.338	-4.2409	0.11352	-0.46779	-4.7414	-10.444	-16.433	-21.846	-25.035	-24.907	-22.095	-18.177	-14.758	-13.275	-14.359	-17.623	-22.469	-28.182	-33.158	-35.68	-35.665	-34.026	-30.899	-26.215	-20.99	-16.366	-12.47	-9.6675	-8.9275	-10.019	-11.363	-12.22	-12.869	-12.702	-10.677	-7.6709	-5.884	-6.2145	-8.2234	-11.789	-16.876	-22.626	-27.94	-32.088	-34.53	-35.204	-34.886	-34.35	-33.723	-33.468	-34.609	-37.189	-39.969	-42.004	-42.842	-41.629	-37.894	-32.588	-26.712	-20.151	-13.312	-7.8845	-4.6246	-2.6557	-1.8389	-3.3039	-6.8735	-10.459	-12.441	-12.612	-10.983	-7.7315	-4.1716	-2.1994	-3.1304	-7.7192	-15.964	-26.392	-36.737	-45.441	-51.515	-53.834	-51.94	-46.661	-39.1	-30.258	-21.655	-14.693	-9.4049	-5.4569	-3.639	-4.5894	-7.2934	-10.904	-16.412	-24.509	-33.876	-43.067	-51.963	-60.288	-66.738	-70.433	-71.516	-70.094	-66.41	-61.634	-57.024	-52.973	-49.741	-47.87	-47.115	-46.277	-44.459	-41.379	-36.864	-31.257	-25.537	-20.176	-15.185	-11.491	-10.307	-11.116	-12.379	-13.981	-16.591	-19.377	-20.994	-21.768	-22.643	-23.244	-22.824	-21.527	-19.447	-16.122	-11.829	-7.6086	-3.642	0.61494	5.0521	9.3073	13.74	18.691	23.536	27.226	28.883	27.781	23.963	18.566	12.477	5.8098	-0.40263	-4.1674	-5.0467	-4.5102	-3.3599	-1.3338	0.5884	0.42986	-2.3553	-6.9964	-13.22	-20.702	-27.908	-33.424	-37.222	-39.316	-38.865	-35.831	-31.531	-26.832	-21.626	-16.101	-10.999	-6.7247	-3.179	0.049221	3.643	7.938	12.22	15.87	19.382	22.939	25.233	25.414	24.49	23.306	21.242	18.148	15.073	12.211	8.8121	4.9976	1.4957	-2.1085	-5.2286	-8.7501	-12.541	-15.331	-16.934	-16.906	-14.527	-10.56	-6.8301	-3.9795	-1.7382	-0.6058	-0.89745	-1.188	0.079346	2.5652	5.2184	7.988	11.004	13.508	14.738	14.36	12.223	8.5312	3.849	-1.7796	-8.6672	-16.127	-23.029	-29.45	-35.935	-41.744	-45.67	-47.591	-47.495	-44.552	-38.66	-31.076	-22.565	-13.074	-3.6783	3.733	9.0995	13.893	18.5	22.328	25.779	29.691	33.433	35.457	34.844	31.243	24.519	15.188	4.0095	-8.6544	-22.042	-34.5	-44.731	-52.298	-56.447	-56.002	-51.03	-42.861	-32.629	-21.536	-11.539	-3.841	2.086	6.6774	9.174	9.6831	9.8586	10.29	9.7273	7.4996	4.3003	0.23596	-5.6096	-13.348	-21.946	-30.423	-37.803	-42.816	-44.78	-43.802	-39.908	-33.329	-25.39	-17.802	-11.351	-6.3538	-3.2711	-1.7746	-0.73768	0.42125	1.856	4.2119	7.6169	10.271	10.483	8.8873	6.5881	3.1248	-1.8844	-7.2139	-12.005	-17.147	-23.364	-29.976	-36.203	-41.879	-46.564	-49.871	-52.285	-54.125	-54.547	-52.558	-47.951	-40.629	-30.603	-19.049	-7.9203	1.2047	7.1721	9.3939	8.6846	6.6578	3.7138	-0.53649	-5.2976	-9.3047	-13.214	-18.681	-25.714	-33.569	-42.855	-54.298	-66.781	-78.431	-88.14	-94.755	-96.825	-94.135	-87.735	-78.332	-66.458	-53.684	-41.964	-32.201	-24.612	-19.53	-16.945	-16.328	-17.231	-18.99	-20.611	-21.96	-23.959	-26.687	-29.042	-31.181	-34.756	-40.091	-45.702	-50.708	-54.993	-57.319	-56.073	-51.56	-45.346	-38.351	-31.472	-26.28	-23.272	-21.326	-19.848	-19.653	-21.145	-23.607	-26.435	-29.419	-32.023	-33.69	-34.276	-33.857	-33.009	-33.029	-34.522	-36.376	-37.667	-39.166	-41.423	-43.314	-43.932	-43.742	-42.806	-40.233	-36.282	-32.412	-29.208	-26.471	-24.957	-25.578	-27.664	-30.416	-38.226	-47.035	-54.604	-60.316	-63.969	-64.792	-63.219	-61.422	-60.95	-61.821	-64.123	-67.88	-71.511	-73.205	-73.095	-72.06	-69.657	-65.149	-59.478	-54.096	-49.434	-45.826	-44.283	-45.42	-48.657	-52.617	-55.41	-55.307	-52.188	-47.353	-41.828	-36.373	-32.608	-31.935	-33.802	-36.765	-40.191	-43.533	-45.442	-45.414	-44.549	-43.515	-42.23	-41.905	-44.456	-49.685	-55.538	-60.902	-65.638	-68.691	-68.771	-66.27	-62.733	-59.133	-55.858	-53.103	-50.489	-47.517	-44.449	-41.645	-38.921	-36.653	-36.015	-37.272	-39.465	-41.979	-44.672	-46.94	-48.462	-50.234	-53.104	-56.418	-59.638	-63.198	-66.265	-66.328	-62.193	-55.025	-45.837	-34.661	-22.499	-11.497	-3.0623	2.4901	4.8712	3.9765	0.38745	-5.3756	-13.042	-21.778	-30.566	-39.387	-48.512	-57.232	-64.66	-70.465	-74.09	-74.796	-72.822	-68.93	-62.979	-54.857	-45.9	-37.237	-28.106	-17.932	-8.3519	-1.1146	4.0119	7.5392	8.7274	7.1846	3.8332	-0.68618	-6.5217	-13.377	-20.524	-27.714	-34.662	-40.477	-44.988	-49.406	-54.947	-62.02	-70.915	-81.623	-93.201	-104.48	-114.66	-122.61	-127.12	-128.77	-129.2	-128.58	-126.34	-123.56	-121.66	-119.69	-115.57	-108.83	-100.02	-89.233	-77.21	-66.348	-58.856	-55.455	-56.378	-61.424	-68.932	-76.721	-84.055	-91.14	-97.614	-102.86	-106.64	-108.68	-108.47	-105.97	-101.18	-93.99	-85.251	-76.832	-69.548	-62.744	-56.719	-52.974	-51.41	-50.121	-48.326	-46.706	-45.249	-43.522	-42.526	-43.626	-46.592	-50.569	-55.323	-60.096	-63.191	-64.042	-63.856	-63.503	-62.612	-60.916	-58.721	-56.168	-53.307	-50.375	-47.257	-43.86	-40.637	-37.505	-33.29	-27.778	-23.008	-20.872	-21.26	-23.75	-28.64	-35.042	-40.392	-43.055	-43.078	-40.234	-34.424	-27.493	-21.841	-18.078	-16.198	-21.217	-27.622	-35.163	-42.938	-48.959	-52.138	-53.15	-52.463	-49.862	-46.12	-42.655	-39.567	-36.389	-34.024	-33.486	-34.019	-34.659	-36.197	-39.552	-43.944	-47.931	-50.737	-51.88	-50.993	-48.42	-44.909	-41.208	-38.532	-37.904	-38.673	-39.381	-39.886	-40.947	-42.323	-43.371	-44.378	-45.393	-45.364	-43.882	-42.012	-40.322	-38.354	-36.559	-36.046	-36.069	-34.672	-31.7	-28.454	-25.186	-21.354	-17.446	-14.538	-13.026	-13.005	-14.701	-17.864	-21.849	-26.135	-29.616	-30.503	-28.006	-23.019	-16.629	-9.4943	-2.931	1.445	3.2495	2.754	-0.24018	-5.1075	-9.5368	-11.925	-12.746	-12.532	-10.933	-9.0293	-9.5814	-13.723	-19.946	-26.555	-32.702	-37.259	-39.045	-38.201	-35.682	-32.109	-28.23	-24.919	-22.157	-19.618	-17.993	-18.165	-19.881	-22.412	-25.302	-27.763	-28.748	-28.314	-27.156	-24.996	-21.585	-18.164	-15.814	-13.693	-11.071	-9.3133	-9.6154	-10.952	-12.134	-13.495	-15.385	-17.274	-19.172	-21.875	-25.494	-29.352	-33.004	-35.749	-36.259	-33.99	-29.889	-25.044	-20.069	-15.826	-13.169	-12.242	-12.964	-15.397	-18.675	-21.264	-22.876	-23.936	-23.456	-20.041	-14.659	-9.4858	-5.0149	-0.85596	1.9107	1.9794	-0.10344	-3.1688	-7.1127	-11.699	-15.889	-19.397	-22.713	-25.462	-26.735	-26.81	-26.687	-26.695	-26.918	-27.938	-30.028	-32.702	-35.23	-36.497	-35.242	-31.688	-27.76	-24.616	-21.827	-19.678	-19.374	-20.36	-20.633	-19.873	-19.488	-19.924	-20.559	-21.539	-23.087	-24.072	-23.698	-23.024	-23.179	-24.127	-26.247	-30.629	-36.959	-43.243	-47.897	-50.517	-51.091	-49.919	-47.637	-44.697	-41.711	-39.953	-39.995	-40.568	-40.5	-40.26	-39.9	-37.721	-32.783	-26.238	-19.086	-11.233	-3.457	2.531	6.3324	8.5276	8.6509	6.1989	2.6201	-0.30278	-6.3332	-10.7	-12.669	-13.193	-13.562	-13.87	-14.53	-16.859	-21.141	-26.281	-31.858	-37.897	-42.926	-44.965	-43.923	-40.653	-35.071	-27.639	-20.869	-17.25	-17.051	-19.206	-22.677	-26.226	-28.461	-28.548	-26.173	-21.487	-15.642	-10.333	-6.0952	-2.6426	-0.55938	-0.63186	-2.1118	-3.6867	-5.2426	-6.9335	-8.0896	-8.6258	-9.5323	-10.845	-11.536	-11.924	-13.562	-16.563	-19.853	-23.654	-28.89	-34.745	-39.275	-41.781	-42.633	-41.985	-40.009	-37.227	-33.86	-30.093	-26.625	-23.788	-21.064	-18.381	-16.602	-15.895	-15.527	-15.4	-16.123	-17.599	-19.439	-22.058	-25.316	-27.656	-28.337	-28.558	-28.973	-28.67	-27.678	-27.54	-28.508	-28.926	-27.821	-25.611	-22.375	-17.704	-11.912	-5.7093	0.49219	6.03	9.9226	12.007	12.592	11.135	6.9578	0.37922	-7.9098	-17.618	-27.891	-37.207	-44.834	-50.674	-54.035	-54.738	-54.542	-54.924	-54.903	-53.065	-49.856	-45.734	-39.556	-30.861	-21.391	-12.929	-5.8182	-0.39491	2.5988	3.2571	2.2511	-0.34324	-4.257	-8.2273	-11.273	-13.476	-14.958	-15.52	-15.576	-15.781	-16.072	-16.062	-15.432	-13.041	-7.5912	0.33439	8.9687	17.933	27.553	36.387	42.503	46.269	49.151	51.044	51.372	51.006	50.977	50.995	50.713	50.407	49.498	46.651	41.712	35.467	28.07	19.569	11.043	3.9643	-1.0237	-3.7282	-3.9738	-2.0035	2.0037	8.287	16.162	23.759	30.275	36.327	41.359	43.507	42.729	41.003	39.28	37.138	35.135	34.342	34.208	33.439	31.976	30.044	26.894	22.663	19.066	17.026	15.891	15.459	16.552	19.45	23.501	28.052	32.551	36.339	39.012	40.096	38.623	34.49	29.492	25.069	20.698	16.045	12.519	10.926	10.086	9.0506	8.0033	6.225	2.1375	-4.1222	-10.939	-17.481	-23.091	-25.79	-24.22	-19.94	-18.136	-14.486	-9.4427	-4.2016	0.35033	4.8573	9.4448	12.857	14.533	15.025	14.098	11.075	6.788	2.6266	-1.5432	-6.1354	-9.947	-11.756	-12.524	-13.975	-16.49	-19.911	-24.403	-29.701	-34.753	-38.461	-39.881	-38.411	-34.669	-29.913	-24.385	-17.568	-10.062	-3.0788	3.2914	9.3141	14.165	17.173	19.052	20.222	19.89	18.056	15.635	12.178	6.2493	-1.7705	-10.026	-18.096	-26.689	-35.097	-41.573	-45.471	-47.05	-46.171	-42.859	-37.789	-31.714	-25.44	-20.146	-16.317	-13.143	-10.019	-7.3604	-5.1347	-2.6162	0.06702	2.1014	3.5234	4.5565	4.2878	2.0096	-1.6001	-6.391	-13.536	-22.851	-31.996	-39.578	-46.203	-51.829	-55.059	-55.64	-54.909	-53.64	-51.672	-49.273	-46.805	-44.164	-41.465	-39.118	-36.853	-34.008	-30.821	-27.915	-25.106	-22.212	-19.879	-18.545	-18.083	-18.862	-21.21	-23.922	-25.621	-26.683	-27.694	-27.706	-26.302	-25.465	-26.836	-29.502	-32.163	-35.057	-38.387	-41.289	-43.524	-45.754	-47.937	-49.456	-50.237	-50.168	-48.526	-45.302	-41.771	-38.796	-36.204	-33.846	-31.757	-29.623	-27.443	-25.857	-24.746	-23.379	-22.264	-22.557	-23.808	-25.071	-27.686	-33.867	-43.288	-54.019	-65.277	-76.593	-86.165	-92.541	-96.145	-97.613	-96.753	-93.821	-89.644	-84.128	-76.789	-68.634	-61.309	-55.207	-49.887	-45.162	-40.889	-36.9	-33.547	-31.156	-29.481	-28.866	-30.383	-33.809	-37.552	-41.447	-46.978	-54.024	-60.441	-65.167	-68.622	-70.291	-69.195	-66.102	-62.337	-57.861	-52.463	-47.022	-42.009	-36.715	-31.377	-27.73	-26.704	-27.674	-30.221	-34.635	-40.732	-47.736	-54.522	-59.431	-61.167	-60	-56.713	-51.396	-45.026	-40.343	-38.875	-39.198	-39.664	-40.386	-41.379	-41.813	-42.214	-44.284	-48.185	-52.671	-57.789	-62.063	-65.88	-69.427	-72.336	-73.474	-73.122	-72.697	-72.469	-72.144	-72.688	-74.914	-77.372	-78.332	-78.058	-77.466	-76.188	-73.579	-69.912	-65.701	-61.233	-56.993	-53.494	-50.998	-50.144	-51.516	-54.083	-55.947	-56.713	-57.023	-56.661	-55.319	-53.944	-53.368	-53.078	-52.894	-53.634	-55.22	-56.47	-57.509	-59.577	-62.285	-64.086	-65.118	-66.688	-68.468	-68.87	-67.247	-63.799	-58.476	-51.499	-43.908	-36.748	-30.859	-27.02	-25.012	-23.269	-20.588	-17.306	-13.885	-10.403	-7.7316	-7.0352	-8.022	-9.7213	-11.971	-14.34	-15.309	-14.444	-13.227	-12.29	-10.341	-7.1305	-4.3823	-2.9066	-1.7995	-0.84031	-0.95631	-2.2539	-3.8903	-5.5278	-7.0043	-7.7686	-7.6482	-6.9932	-5.6399	-3.3246	-0.88169	0.50406	0.55328	-0.72629	-3.8369	-8.8147	-14.971	-22.055	-29.695	-36.053	-39.215	-39.244	-36.675	-30.778	-21.722	-12.316	-5.126	0.092865	4.2944	7.2802	9.2718	11.67	15.124	18.994	22.891	26.723	29.654	30.966	30.888	29.399	25.543	18.868	9.9661	-0.70066	-12.813	-25.494	-37.884	-49.42	-58.743	-64.142	-65.698	-64.723	-61.375	-55.443	-48.676	-43.153	-38.107	-31.295	-22.151	-11.289	1.2042	14.584	26.312	34.147	37.491	36.113	29.858	19.97	8.3273	-4.4974	-18.547	-32.737	-45.424	-55.554	-62.357	-65.149	-63.813	-58.357	-48.503	-34.999	-19.88	-4.2491	12.151	28.243	41.519	51.337	59.121	65.01	67.539	66.317	61.778	53.221	40.084	23.882	6.6907	-10.476	-26.279	-38.365	-45.675	-49.168	-49.54	-46.52	-40.525	-32.96	-24.932	-16.961	-9.1865	-1.1988	7.1849	14.963	21.214	26.362	30.403	31.748	29.791	26.428	23.26	19.767	15.45	10.94	5.9223	-0.6898	-8.2029	-14.66	-17.671	-19.391	-19.512	-16.933	-11.933	-5.9368	0.65555	7.6939	13.525	16.68	18.139	19.51	20.557	20.399	19.32	17.737	15.063	10.786	5.1718	-1.1051	-6.9595	-11.115	-13.215	-13.533	-11.408	-5.8868	2.2203	10.998	19.457	26.903	31.737	32.857	30.949	26.774	20.231	12.244	4.8406	-1.3318	-6.7288	-10.216	-9.842	-6.0199	-1.1157	3.4597	7.365	9.7419	9.9317	8.8766	8.2658	9.4306	13.281	19.693	27.255	34.646	41.687	48.061	52.569	54.626	54.477	51.745	45.746	37.148	27.188	16.182	4.7265	-5.399	-13.473	-20.643	-27.068	-30.911	-31.392	-29.765	-26.62	-21.034	-12.833	-3.135	7.6488	19.813	32.844	45.569	56.801	64.983	68.5	67.142	61.889	53.483	42.735	31.385	21.046	12.182	4.9468	-0.49573	-5.0142	-9.7417	-14.332	-18.025	-21.49	-25.152	-27.345	-26.632	-23.992	-20.466	-14.98	-6.581	3.5097	13.751	23.467	31.391	35.674	35.664	31.962	25.335	17.086	9.4295	3.8265	0.20299	-1.6405	-1.4475	0.47127	3.2838	6.4672	9.3309	10.927	11.522	12.319	13.462	14.519	16.538	20.639	25.127	26.993	25.438	21.24	14.216	4.3405	-6.3138	-15.463	-22.472	-27.007	-28.386	-27.106	-24.772	-22.208	-19.651	-18.208	-18.989	-21.452	-24.122	-26.131	-27.01	-26.382	-24.453	-21.392	-16.797	-11.084	-5.7404	-1.1915	3.2688	6.8454	7.3027	4.3436	-0.013592	-4.6037	-9.7073	-14.673	-18.353	-21.211	-24.151	-26.446	-27.106	-26.352	-24.169	-19.645	-13.187	-6.9667	-2.3896	0.84679	3.121	4.2512	4.3634	3.8134	2.7251	1.4305	0.053104	-2.1639	-5.366	-8.0151	-9.1448	-9.9473	-11.334	-12.225	-11.85	-11.078	-10.086	-7.4507	-2.7754	2.9928	9.7894	17.943	25.843	34.188	38.825	39.03	35.787	29.649	20.7	10.44	0.83047	-7.9253	-16.061	-22.217	-25.198	-26.116	-26.77	-27.481	-27.799	-27.63	-26.616	-23.91	-18.956	-11.661	-2.4148	7.2012	15.179	21	25.269	27.67	27.459	25.263	22.115	17.839	12.368	6.9443	2.4275	-1.5794	-4.9113	-6.729	-7.7378	-9.8048	-12.941	-15.633	-17.71	-20.048	-22.053	-22.326	-20.914	-18.878	-16.756	-14.739	-13.092	-11.764	-10.695	-10.483	-11.487	-13.247	-15.808	-20.026	-25.79	-31.594	-36.317	-39.497	-40.081	-37.375	-32.307	-25.787	-17.466	-7.6917	1.562	9.1621	15.715	20.836	22.541	20.289	15.862	10.661	4.8382	-1.096	-6.2197	-10.38	-13.768	-16.009	-16.914	-16.708	-15.144	-11.994	-8.0766	-4.4564	-0.986	2.9296	7.2148	11.782	16.611	20.578	22.308	22.107	20.923	18.346	14.102	9.6658	5.9745	1.5232	-5.0807	-12.704	-19.836	-26.373	-31.993	-35.304	-35.726	-34.004	-30.686	-26.255	-21.963	-18.855	-16.745	-15.31	-14.757	-14.693	-13.968	-12.053	-9.166	-5.5757	-1.9885	0.48537	1.748	2.5476	2.468	0.54987	-2.3673	-4.6514	-6.6458	-9.5151	-12.363	-13.411	-12.797	-11.486	-9.2038	-5.7019	-2.1859	0.28394	1.8446	2.3947	1.4904	-0.088444	-0.81879	-0.38505	0.71661	2.5792	5.1658	7.3043	7.5285	4.9242	-0.828	-8.768	-16.524	-22.203	-25.231	-24.901	-20.338	-12.999	-6.394	-2.2789	0.18413	1.3911	0.85683	-0.52682	-1.2129	-1.3576	-1.8481	-2.2925	-2.0525	-1.5789	-0.86336	1.2193	4.6722	7.6709	8.8808	8.4511	6.4615	2.6013	-2.6364	-8.0781	-12.429	-14.399	-13.613	-11.391	-9.1144	-6.7939	-4.7797	-4.7751	-7.4627	-11.066	-14.16	-17.569	-21.96	-26.768	-32.172	-39.167	-47.175	-53.743	-57.238	-60.224	-62.496	-62.676	-60.264	-55.689	-48.424	-37.933	-25.84	-14.435	-4.1132	5.3331	12.6	16.307	16.733	14.759	10.533	4.0844	-4.0033	-13.071	-22.4	-31.226	-39.615	-47.966	-55.343	-60.119	-62.174	-62.554	-61.468	-58.981	-56.447	-55.078	-54.313	-53.361	-52.391	-50.885	-47.454	-42.399	-37.612	-33.479	-28.914	-24.367	-21.571	-20.697	-20.489	-20.474	-20.909	-21.38	-21.123	-20.089	-18.561	-17.067	-16.5	-16.964	-17.216	-16.456	-15.411	-14.808	-14.801	-16.194	-20.218	-26.724	-34.616	-43.534	-53.038	-61.426	-67.603	-72.249	-75.264	-74.661	-69.824	-62.935	-55.921	-48.89	-42.216	-37.314	-34.662	-33.408	-33.066	-33.74	-35.473	-38.394	-42.571	-46.892	-49.765	-50.891	-50.986	-50.335	-49.242	-48.643	-48.865	-48.945	-48.076	-46.036	-41.984	-35.314	-27.592	-20.813	-14.611	-7.9153	-1.77	2.4479	5.637	8.9826	11.337	10.948	7.6572	1.9145	-6.1828	-15.897	-25.867	-35.393	-44.129	-51.303	-56.807	-61.695	-66.396	-69.982	-71.58	-70.944	-67.675	-61.703	-53.837	-44.601	-33.909	-23.017	-14.408	-8.9525	-6.0472	-6.5648	-12.19	-21.738	-31.581	-39.761	-46.521	-51.755	-55.221	-58.223	-62.234	-67.115	-72.184	-76.988	-80.404	-81.219	-79.89	-77.85	-75.27	-71.454	-66.387	-60.534	-54.208	-47.98	-42.502	-37.713	-33.812	-32.133	-33.101	-35.22	-37.889	-42.648	-49.7	-56.184	-59.709	-60.649	-59.754	-56.833	-52.859	-50.129	-49.646	-51.066	-54.296	-58.726	-62.384	-64.121	-64.868	-65.283	-64.485	-62.025	-58.785	-55.516	-52.249	-49.017	-45.723	-42.358	-40.093	-40.157	-41.761	-43.577	-46.408	-51.354	-56.79	-60.503	-63.159	-66.639	-70.871	-75.111	-77.675	-79.84	-82.275	-84.037	-84.589	-85.581	-88.172	-91.135	-93.108	-94.211	-94.398	-92.71	-88.884	-83.57	-77.205	-69.985	-62.249	-54.367	-47.143	-42.008	-39.511	-38.638	-38.774	-40.577	-44.05	-48.151	-53.244	-60.873	-70.484	-79.64	-87.425	-94.243	-99.013	-100.42	-99.765	-99.082	-98.012	-95.467	-92.21	-89.188	-85.471	-80.128	-73.834	-67.394	-60.711	-53.805	-47.364	-42.135	-38.922	-38.168	-39.249	-41.517	-45.583	-51.837	-59.015	-66.3	-74.472	-83.294	-90.543	-95.265	-98.698	-100.99	-100.94	-99.332	-98.35	-97.773	-95.744	-92.488	-89.42	-85.883	-80.586	-74.557	-69.83	-66.864	-65.428	-65.959	-68.777	-73.396	-78.866	-83.884	-87.155	-88.508	-88.399	-86.408	-82.328	-77.902	-74.925	-73.01	-71.657	-72.038	-74.245	-75.904	-75.716	-74.882	-73.448	-69.6	-63.849	-59.319	-57.101	-55.745	-55.157	-56.685	-59.62	-61.616	-61.885	-61.205	-59.977	-58.19	-56.041	-53.608	-51.028	-48.856	-47.223	-45.639	-44.504	-45.398	-47.298	-47.863	-45.177	-40.936	-37.111	-33.438	-30.152	-29.12	-30.986	-34.644	-39.114	-43.404	-45.967	-46.228	-44.657	-40.921	-35.051	-29.647	-27.179	-26.712	-26.787	-28.491	-32.374	-36.272	-39.17	-42.658	-46.48	-47.809	-46.026	-42.981	-38.761	-32.61	-26.804	-24.612	-25.85	-28.611	-32.811	-38.633	-44.418	-48.632	-51.178	-51.867	-50.45	-47.783	-44.68	-41.173	-38.168	-37.066	-37.055	-36.022	-34.084	-32.599	-31.014	-28.809	-27.965	-29.618	-31.391	-31.38	-30.753	-29.938	-27.271	-23.246	-20.801	-20.396	-19.781	-18.541	-18.27	-19.111	-20.274	-22.489	-26.601	-31.568	-36.039	-39.581	-41.568	-41.606	-40.365	-37.819	-35.401	-32.542	-29.827	-28.217	-27.683	-27.531	-27.301	-26.374	-23.82	-19.413	-13.693	-6.9521	0.31274	6.2478	8.8381	8.4118	6.8646	4.8554	1.7576	-2.2017	-5.837	-9.0176	-12.898	-18.286	-24.721	-31.046	-36.259	-39.984	-42.239	-42.836	-41.383	-38.096	-33.885	-29.387	-24.529	-19.377	-14.501	-10.405	-7.6381	-6.8262	-7.6539	-8.7356	-9.4083	-10.333	-11.532	-11.969	-11.803	-12.89	-16.238	-20.879	-25.862	-31.57	-38.193	-44.794	-50.164	-53.311	-53.284	-49.645	-42.843	-33.75	-23.501	-13.782	-6.0957	-0.72329	3.1494	6.4408	9.8052	13.565	17.394	20.691	23.354	25.155	24.885	21.694	16.589	10.8	4.1113	-3.7495	-11.352	-17.008	-20.753	-23.147	-23.824	-22.351	-19.301	-15.53	-11.557	-8.3053	-6.7956	-7.0915	-8.7279	-11.607	-15.624	-20.081	-24.277	-27.996	-31.061	-33.084	-33.682	-32.49	-29.425	-25.434	-21.87	-18.736	-15.087	-10.972	-7.2396	-3.6524	0.44478	4.0677	5.5255	4.7803	3.0195	0.85119	-1.4392	-3.1117	-4.0298	-5.1707	-7.069	-9.1673	-11.015	-12.486	-12.633	-10.061	-4.5273	3.1722	12.259	21.96	31.204	38.903	43.924	45.246	43.005	38.896	34.432	30.032	26.341	24.378	23.509	21.359	16.501	9.2572	-0.073212	-11.454	-23.72	-35.173	-45.271	-53.9	-60.012	-62.748	-62.516	-59.607	-53.344	-43.697	-32.203	-20.459	-9.3929	-0.057594	6.2847	8.9376	8.0678	4.6612	0.57989	-2.5416	-4.6188	-6.2714	-7.4682	-8.438	-10.565	-14.387	-18.305	-20.696	-21.329	-19.978	-15.986	-9.874	-3.1849	3.6362	10.844	17.552	22.525	26.095	29.171	31.405	32.489	33.707	36.581	41.255	47.096	54.213	61.414	66.633	69.236	67.69	61.358	51.745	40.524	28.263	16.04	6.1554	-0.14632	-3.2897	-3.533	-0.84475	3.6077	8.2976	13.105	18.348	23.193	27.025	30.694	35.008	39.68	44.598	50.338	56.77	62.733	66.945	68.12	65.143	58.079	48.238	36.789	24.775	14.264	7.1797	3.4431	1.9307	2.3172	4.4222	7.3537	10.839	15.713	22.225	29.5	36.944	44.159	49.584	51.571	50.314	46.917	41.566	34.293	26.226	18.503	11.487	5.7407	2.1506	1.0995	2.4102	5.8895	10.719	15.285	18.745	21.669	24.535	27.15	29.916	33.73	38.411	43.079	47.32	50.557	51.533	49.567	45.044	38.1	28.686	18.193	8.9635	1.9562	-3.2584	-6.7199	-8.472	-9.5636	-11.006	-12.618	-13.821	-14.336	-13.544	-10.752	-6.344	-1.0528	5.1988	12.315	18.87	23.223	24.663	22.574	16.256	6.247	-5.6004	-17.256	-26.594	-31.443	-31.115	-26.961	-20.544	-12.743	-5.0479	0.63161	4.1147	6.9469	10.171	14.089	19.43	26.489	34.096	40.647	45.071	46.275	43.213	36.379	27.733	18.726	10.061	2.7922	-2.3003	-5.8006	-8.8051	-11.666	-14.382	-16.719	-17.887	-17.235	-15.181	-12.166	-7.6573	-1.5656	4.9484	11.153	17.532	23.866	28.607	30.839	30.699	27.93	22.297	14.809	6.9068	-0.89798	-7.9533	-12.7	-14.497	-14.367	-13.254	-11.035	-7.8045	-4.1571	-0.038921	5.1972	11.976	20.531	30.7	41.298	50.769	58.477	63.923	65.557	62.187	54.599	44.208	31.479	17.289	3.5786	-8.4028	-18.471	-25.911	-29.57	-29.59	-26.816	-21.125	-12.631	-3.3668	4.3233	9.95	13.519	14.752	13.361	9.3504	4.291	-0.4541	-4.9961	-9.2081	-11.908	-12.671	-12.504	-12.167	-11.843	-12.38	-14.58	-17.785	-21.062	-24.783	-29.39	-33.932	-37.472	-39.94	-40.775	-38.508	-32.416	-23.372	-13.049	-3.5606	2.9399	5.5337	4.6642	0.93958	-4.9078	-11.12	-15.97	-19.511	-22.678	-25.56	-28.175	-31.491	-36.202	-41.845	-48.088	-54.813	-60.814	-64.336	-64.836	-62.473	-56.654	-47.014	-35.056	-22.898	-11.662	-2.1702	4.3168	7.1501	6.768	3.8003	-1.0723	-6.7125	-12.38	-18.118	-23.552	-27.579	-30.001	-31.775	-33.428	-34.919	-36.771	-39.476	-42.325	-44.191	-44.67	-43.302	-39.497	-33.974	-28.51	-23.869	-19.78	-16.853	-16.189	-17.527	-19.785	-22.572	-25.653	-28.065	-29.179	-29.307	-28.903	-28.491	-29.327	-32.481	-37.653	-44.022	-51.433	-59.446	-66.58	-71.51	-73.631	-72.314	-67.017	-58.428	-48.076	-37.526	-29.078	-25.495	-27.833	-34.853	-45.032	-57.288	-69.624	-79.555	-86.157	-89.928	-91.108	-89.858	-87.216	-84.19	-80.996	-78.077	-76.169	-74.981	-73.298	-70.806	-68.114	-65.383	-62.644	-60.715	-60.491	-61.875	-64.385	-67.462	-70.128	-71.66	-72.391	-72.597	-71.532	-68.835	-65.444	-61.968	-57.842	-53.103	-48.923	-45.818	-43.38	-41.908	-42.042	-43.346	-45.184	-47.804	-51.056	-53.636	-54.926	-55.914	-57.529	-59.753	-62.814	-67.331	-73.165	-79.415	-85.282	-89.953	-92.608	-93.33	-92.584	-90.088	-85.721	-80.821	-76.818	-73.51	-70.264	-67.387	-64.955	-62.175	-59.185	-57.463	-57.803	-60.022	-64.28	-70.405	-76.564	-80.825	-83.492	-85.851	-88.499	-91.691	-95.654	-99.1	-100.88	-101.48	-101.41	-100.07	-97.435	-94.411	-91.167	-87.252	-83.188	-80.009	-77.837	-76.562	-76.816	-78.751	-81.195	-83.206	-85.242	-87.691	-89.777	-91.054	-91.467	-90.903	-89.71	-88.663	-88.239	-88.362	-89.47	-91.785	-94.445	-96.073	-96.254	-95.075	-91.921	-86.295	-79.238	-72.102	-65.96	-62.14	-61.628	-63.717	-66.21	-68.025	-69.191	-69.495	-69.161	-69.162	-70.569	-72.189	-72.276	-70.419	-67.934	-66.789	-69.424	-77.4	-89.706	-103.62	-116.68	-126.36	-130.83	-130.17	-126.6	-121.91	-116.48	-110.56	-104.46	-97.883	-91.01	-84.753	-79.969	-76.131	-73.305	-72.063	-71.828	-71.248	-70.332	-69.901	-69.379	-67.672	-64.901	-61.672	-58.196	-54.652	-51.568	-48.872	-46.221	-43.951	-42.777	-42.154	-41.156	-39.629	-37.328	-33.429	-27.938	-22.051	-16.708	-12.514	-10.021	-9.1963	-8.9091	-8.3738	-8.1544	-8.7293	-9.7843	-11.566	-14.879	-19.137	-22.608	-24.639	-25.952	-27.157	-28.788	-31.801	-36.609	-42.298	-47.929	-53.359	-58.202	-61.951	-65.291	-69.601	-75.036	-80.779	-86.363	-91.307	-94.754	-96.256	-95.866	-93.475	-89.191	-84.038	-78.88	-73.479	-67.827	-63.13	-60.161	-58.287	-57.309	-58.009	-60.262	-62.985	-65.628	-68.046	-69.472	-69.515	-69.223	-69.721	-71.069	-73.429	-77.71	-83.91	-90.567	-96.468	-101.22	-104.3	-105.18	-103.96	-101.02	-96.898	-92.84	-90.009	-88.262	-87.023	-86.58	-87.262	-88.121	-88.264	-88.221	-88.559	-88.809	-88.8	-89.075	-89.411	-89.053	-88.371	-88.106	-87.628	-86.031	-83.926	-82.308	-80.728	-79.213	-77.907	-76.532	-73.882	-69.347	-64.338	-60.398	-57.846	-57.113	-59.009	-63.04	-67.566	-71.817	-75.814	-79.052	-81.357	-83.937	-87.694	-91.776	-95.041	-97.413	-98.76	-98.257	-95.554	-91.223	-86.051	-80.899	-76.852	-74.175	-72.261	-70.797	-69.548	-67.439	-63.674	-59.445	-56.807	-56.603	-58.924	-64.007	-71.198	-78.641	-85.1	-90.64	-95.107	-98.16	-100.58	-103.38	-105.94	-107	-106.48	-104.6	-100.63	-94.043	-85.549	-76.342	-67.423	-60.069	-55.438	-53.714	-54.691	-58.366	-64.112	-70.567	-77.144	-84.218	-91.515	-98.006	-103.21	-107.08	-109.02	-108.7	-106.77	-103.64	-99.031	-93.376	-87.839	-82.609	-77.116	-71.813	-67.698	-64.56	-61.622	-59.2	-58.072	-58.447	-60.576	-65.045	-71.675	-79.555	-88.133	-96.833	-104.22	-109.16	-111.92	-113.03	-112.23	-109.45	-105.24	-99.946	-93.65	-87.008	-80.743	-74.891	-69.631	-65.767	-63.229	-60.806	-58.085	-56.031	-55.116	-55.004	-56.129	-59.326	-64.206	-69.617	-74.913	-79.431	-82.114	-82.727	-82.066	-80.371	-77.221	-72.987	-68.687	-64.521	-60.276	-56.648	-54.611	-54.407	-55.872	-58.541	-61.12	-62.408	-62.506	-61.906	-60.49	-58.633	-57.723	-58.301	-59.173	-59.361	-59.077	-58.275	-56.39	-53.684	-50.902	-47.975	-44.908	-42.847	-42.647	-43.827	-45.884	-49.002	-52.542	-54.767	-54.704	-52.778	-49.649	-45.814	-41.889	-38.167	-34.563	-31.54	-29.819	-29.204	-29.313	-30.799	-34.17	-38.337	-42.058	-45.54	-49.172	-52.417	-54.975	-57.329	-59.16	-59.602	-59.058	-58.608	-58.167	-57.332	-56.959	-57.778	-58.746	-59.223	-59.471	-59.025	-57.233	-54.009	-50.837	-48.821	-47.661	-47.3	-48.335	-50.498	-52.811	-55.21	-58.117	-61.127	-63.83	-66.893	-70.512	-73.273	-73.961	-72.953	-70.947	-68.085	-64.777	-61.777	-59.173	-56.544	-53.63	-49.975	-45.147	-39.753	-34.88	-30.488	-25.961	-21.904	-19.436	-18.692	-19.592	-22.685	-27.89	-33.965	-39.998	-46.042	-51.795	-56.767	-61.5	-66.577	-70.974	-73.298	-73.691	-72.795	-70.526	-66.859	-62.505	-57.948	-53.145	-48.391	-44.177	-40.56	-37.629	-35.837	-34.872	-33.507	-31.378	-29.483	-28.499	-28.528	-30.009	-33.097	-36.67	-39.186	-39.887	-38.205	-33.656	-27.151	-20.78	-15.75	-12.177	-10.814	-12.546	-16.561	-21.141	-25.455	-29.106	-31.336	-31.843	-31.247	-30.016	-28.292	-26.751	-26.05	-25.822	-25.611	-26.16	-28.173	-31.266	-35.055	-39.653	-44.763	-49.728	-54.479	-59.065	-62.884	-65.638	-67.741	-68.854	-67.763	-64.381	-60.063	-55.483	-50.314	-44.966	-40.336	-36.361	-32.609	-29.461	-27.297	-25.74	-24.638	-24.398	-24.692	-24.566	-24.145	-24.327	-25.064	-25.739	-26.378	-27.128	-27.627	-27.639	-27.318	-26.46	-24.979	-23.7	-23.214	-22.938	-22.567	-22.956	-24.289	-25.312	-25.433	-25.476	-25.94	-26.798	-28.791	-32.82	-38.442	-44.659	-51.261	-57.849	-63.088	-66.383	-68.587	-70.182	-70.643	-69.878	-68.561	-66.988	-64.94	-62.263	-58.599	-53.521	-47.469	-41.409	-35.618	-30.435	-27.333	-27.358	-29.514	-32.43	-36.016	-40.231	-44.36	-48.423	-53.309	-58.883	-63.997	-68.294	-71.832	-73.468	-72.096	-68.482	-63.9	-58.276	-51.939	-46.073	-41.308	-37.283	-33.779	-31.872	-32.128	-33.661	-35.909	-39.307	-43.654	-48.06	-52.489	-57.239	-61.661	-65.103	-68.064	-70.906	-72.795	-73.203	-73.035	-73.072	-73.172	-73.231	-73.348	-73.177	-72.189	-70.257	-67.271	-63.214	-58.988	-55.779	-53.482	-51.224	-49.115	-47.703	-46.681	-45.864	-46.255	-48.712	-52.886	-58.449	-65.385	-72.623	-78.594	-82.856	-85.532	-85.828	-82.921	-77.691	-71.609	-65.181	-58.717	-53.075	-48.628	-44.922	-41.729	-39.057	-36.687	-34.865	-34.588	-36.316	-39.436	-43.637	-49.205	-55.631	-61.742	-67.109	-71.884	-75.71	-78.419	-80.767	-83.057	-84.781	-86.003	-87.226	-87.831	-86.501	-83.214	-78.78	-73.072	-65.627	-57.097	-48.57	-40.528	-33.628	-28.995	-26.997	-27.208	-29.424	-33.245	-37.324	-40.539	-43.216	-45.953	-48.56	-50.919	-53.441	-56.152	-58.703	-61.337	-64.286	-66.97	-69.003	-70.603	-71.171	-69.162	-64.236	-57.682	-50.475	-43.052	-36.867	-33.865	-34.613	-38.702	-45.899	-55.351	-65.2	-74.027	-81.337	-86.32	-87.99	-86.628	-83.431	-78.888	-73.016	-66.477	-60.084	-54.008	-48.276	-42.812	-36.859	-29.705	-21.659	-13.067	-3.4977	6.7162	15.8	22.52	27.116	29.466	28.544	24.248	17.626	9.3069	-0.19397	-9.2968	-16.491	-21.866	-25.872	-28.249	-29.337	-30.455	-31.886	-32.286	-30.586	-26.847	-21.373	-14.761	-8.3024	-3.2436	-0.35873	-0.39726	-3.575	-8.7187	-14.453	-20.63	-27.135	-32.5	-35.467	-36.527	-36.533	-35.786	-35.368	-37.121	-41.569	-47.729	-54.915	-62.526	-68.797	-72.163	-73.172	-73.037	-71.487	-68.29	-63.684	-58.291	-51.315	-42.589	-33.776	-26.308	-20.179	-15.545	-13.333	-13.628	-15.679	-19.49	-25.303	-32.125	-38.842	-45.591	-52.421	-58.232	-62.362	-65.4	-67.742	-68.912	-68.675	-67.592	-66.169	-64.812	-64.128	-64.117	-64.141	-64.074	-64.069	-63.234	-60.411	-55.881	-50.637	-44.98	-39.343	-35.24	-33.935	-35.355	-39.159	-45.072	-51.696	-57.16	-61.084	-63.947	-65.204	-64.045	-60.964	-56.777	-51.543	-45.629	-40.469	-37.247	-35.98	-36.122	-36.702	-36.236	-34.047	-31.08	-28.597	-27.228	-27.878	-31.572	-37.962	-45.631	-53.752	-61.971	-69.353	-74.912	-78.474	-79.722	-78.122	-74.548	-71.162	-69.098	-68.225	-68.736	-70.6	-72.16	-71.384	-67.874	-62.266	-55.1	-47.407	-40.807	-36.239	-33.935	-34.243	-37.116	-41.14	-44.798	-47.883	-50.565	-52.579	-54.21	-56.419	-59.521	-62.96	-66.298	-69.086	-70.429	-70.273	-69.849	-69.836	-69.739	-69.591	-70.164	-71.182	-71.318	-70.183	-68.345	-65.767	-62.366	-59.252	-57.692	-58.033	-60.477	-65.054	-70.37	-74.127	-75.471	-75.01	-73.274	-70.813	-68.764	-67.993	-68.232	-68.869	-69.57	-69.857	-69.588	-69.571	-70.251	-70.648	-70.111	-69.533	-69.476	-69.214	-68.304	-67.059	-65.007	-61.016	-55.315	-49.283	-43.876	-39.882	-38.5	-39.842	-42.207	-44.321	-46.618	-49.597	-53.02	-56.996	-62.057	-67.879	-73.404	-77.835	-80.59	-81.382	-80.826	-79.738	-77.89	-74.832	-71.441	-68.624	-65.704	-61.879	-57.597	-53.193	-48.071	-42.391	-37.481	-33.999	-31.81	-31.615	-34.222	-38.744	-43.896	-50.03	-57.733	-66.329	-75.023	-83.381	-90.008	-94.051	-96.49	-98.154	-98.572	-97.495	-95.534	-92.72	-88.479	-83.22	-77.82	-72.063	-65.468	-58.686	-52.236	-45.589	-38.866	-33.694	-31.297	-31.322	-32.888	-35.147	-37.05	-37.9	-37.969	-37.754	-37.564	-38.209	-40.499	-43.805	-47.006	-50.3	-54.389	-58.78	-62.622	-65.933	-68.63	-69.92	-69.63	-68.384	-65.978	-61.655	-55.851	-49.652	-43.149	-36.419	-31.03	-28.57	-28.925	-31.31	-35.382	-40.534	-45.741	-50.528	-54.828	-58.188	-60.535	-62.629	-64.751	-66.314	-67.35	-68.624	-70.153	-71.272	-72.067	-72.998	-73.671	-73.481	-72.264	-69.406	-63.876	-56.043	-47.703	-40.031	-33.425	-29.078	-28.182	-30.149	-33.452	-37.575	-42.601	-48.066	-53.547	-59.085	-64.147	-67.837	-70.189	-71.767	-72.633	-72.971	-73.724	-75.311	-76.675	-76.692	-75.121	-71.813	-66.672	-60.425	-53.834	-46.976	-40.319	-35.325	-32.76	-32.194	-33.733	-38.029	-44.162	-50.021	-54.649	-58.413	-61.475	-63.855	-66.279	-68.982	-70.881	-71.074	-69.561	-66.009	-59.906	-52.035	-43.941	-36.205	-28.779	-22.293	-17.499	-14.518	-13.306	-13.838	-15.53	-17.912	-21.402	-26.299	-31.803	-37.358	-43.519	-50.104	-55.471	-58.677	-60.332	-60.791	-59.73	-57.55	-54.961	-51.613	-47.057	-41.97	-36.898	-31.296	-25.184	-19.903	-16.262	-13.792	-12.234	-11.886	-12.379	-12.797	-12.654	-11.852	-10.718	-10.617	-13.008	-17.748	-23.771	-30.611	-37.445	-42.079	-42.97	-40.956	-37.612	-33.75	-30.495	-29.322	-30.195	-31.822	-33.669	-35.649	-36.582	-35.402	-33.075	-31.187	-29.797	-28.958	-29.498	-30.31	-30.32	-29.995	-29.776	-29.097	-28.133	-28.183	-29.573	-31.464	-33.532	-35.698	-36.982	-36.702	-35.909	-35.801	-36.032	-36.053	-36.303	-36.776	-36.507	-34.98	-32.632	-29.981	-27.489	-25.796	-24.921	-24.341	-24.187	-24.911	-25.802	-25.788	-25.152	-24.793	-24.692	-24.739	-25.829	-28.52	-32.09	-35.978	-40.181	-43.93	-46.239	-47.57	-49.067	-50.542	-51.32	-51.915	-52.988	-53.958	-54.036	-53.34	-52.03	-49.909	-47.124	-43.901	-39.934	-35.032	-29.611	-23.54	-15.976	-7.1326	1.569	9.1198	15.243	19.297	20.813	20.643	19.996	19.389	19.475	21.185	24.21	27.107	29.319	30.998	31.298	28.918	24.115	18.239	11.88	5.3413	-0.43818	-4.8688	-8.2278	-10.628	-11.897	-12.502	-12.903	-12.548	-10.877	-8.4518	-5.976	-3.2262	-0.059155	2.8595	5.093	6.5385	6.6089	4.87	1.949	-1.4962	-5.5075	-9.543	-12.275	-13.644	-14.974	-16.728	-18.09	-18.776	-19.072	-18.427	-16.021	-12.104	-7.1673	-1.1266	5.5364	11.45	15.946	19.134	20.432	19.108	15.896	12.587	10.335	9.7441	11.192	14.12	17.098	19.078	19.342	16.924	11.774	5.4673	-0.70342	-6.9201	-13.033	-17.637	-19.92	-20.402	-19.237	-16.054	-11.558	-7.077	-3.0408	0.41946	2.3926	2.4372	1.5428	0.31703	-1.9651	-5.5974	-9.6368	-13.435	-17.147	-20.656	-23.55	-25.891	-27.785	-29.144	-30.286	-31.403	-31.459	-29.389	-25.866	-22.162	-18.478	-15.147	-13.831	-15.588	-19.517	-24.445	-29.641	-33.568	-34.44	-32.308	-28.387	-22.983	-16.372	-10.399	-6.8508	-5.6585	-6.0087	-8.2948	-12.777	-17.719	-21.576	-24.507	-26.762	-27.703	-27.385	-26.972	-26.817	-26.223	-25.19	-24.222	-22.998	-21.476	-21.059	-22.824	-25.944	-29.195	-32.377	-35.265	-37.052	-37.602	-37.764	-38.169	-39.008	-40.314	-41.437	-41.452	-40.572	-39.775	-39.11	-38.216	-37.749	-38.522	-40.066	-41.603	-43.289	-45.1	-46.079	-45.685	-44.246	-41.724	-38.053	-34.694	-33.6	-34.997	-38.175	-43.113	-49.651	-56.377	-61.865	-65.846	-68.298	-68.972	-68.069	-65.924	-62.415	-57.685	-52.597	-47.372	-41.281	-34.359	-27.727	-22.05	-17.464	-14.866	-15.268	-18.407	-23.389	-29.685	-36.36	-41.937	-46.033	-49.438	-52.112	-53.331	-53.551	-54.061	-55.175	-56.5	-58.336	-60.959	-63.544	-65.087	-65.184	-63.431	-59.579	-54.503	-49.429	-44.589	-40.062	-36.806	-35.434	-35.456	-36.409	-38.415	-41.183	-44.025	-46.912	-50.019	-52.914	-55.465	-58.235	-60.879	-61.766	-60.28	-57.482	-54.158	-50.47	-47.467	-46.643	-48.118	-51.033	-54.827	-58.773	-61.483	-62.266	-61.582	-59.572	-56.106	-52.279	-49.819	-49.317	-50.396	-52.887	-56.49	-60.276	-63.559	-66.179	-67.841	-68.507	-69.03	-69.938	-70.475	-70.183	-69.923	-69.984	-69.209	-66.958	-63.924	-60.706	-57.542	-55.573	-56.181	-59.183	-63.446	-68.217	-72.387	-74.073	-72.686	-69.684	-66.458	-63.152	-59.848	-57.098	-54.964	-53.249	-52.275	-52.397	-53.555	-55.784	-58.844	-61.348	-62.048	-61.611	-61.226	-60.748	-59.809	-59.126	-59.276	-59.679	-60.209	-61.545	-63.404	-64.579	-64.935	-65.136	-64.957	-64.328	-64.805	-67.687	-72.005	-75.448	-77.582	-78.312	-76.643	-72.756	-68.745	-66.39	-65.604	-66.026	-67.741	-69.934	-71.249	-71.488	-71.229	-70.378	-69.011	-68.463	-69.669	-71.854	-74.038	-76.204	-78.151	-78.907	-78.2	-76.771	-75.338	-74.448	-74.493	-75.168	-75.603	-75.719	-76.036	-76.248	-75.823	-75.387	-75.713	-76.107	-75.563	-74.178	-72.284	-69.823	-67.427	-66.369	-66.824	-67.959	-69.544	-71.509	-72.72	-72.121	-70.492	-69.334	-69.123	-69.944	-72.189	-75.567	-78.969	-81.497	-82.687	-82.127	-80.106	-77.798	-75.876	-73.858	-71.52	-69.278	-66.935	-63.851	-60.339	-57.263	-54.734	-52.604	-51.204	-50.319	-49.061	-47.395	-46.103	-45.003	-43.216	-40.972	-39.262	-38.154	-37.338	-37.438	-39.054	-41.6	-44.225	-46.498	-47.81	-47.607	-46.525	-45.683	-45.219	-44.993	-45.669	-47.616	-50.066	-52.428	-54.932	-57.396	-59.112	-59.933	-59.964	-58.987	-57.522	-57.205	-58.911	-62.15	-66.747	-73.13	-80.563	-87.356	-92.98	-97.844	-101.62	-103.74	-104.48	-104.21	-102.69	-100.4	-98.507	-97.236	-95.914	-94.467	-93.239	-91.618	-88.583	-84.216	-79.241	-74.122	-69.499	-66.253	-64.623	-64.507	-66.26	-69.711	-73.424	-76.374	-79.03	-81.544	-82.859	-82.57	-81.473	-79.826	-77.244	-74.252	-71.862	-69.999	-68.294	-67.228	-66.714	-65.475	-63.098	-60.928	-59.995	-60.069	-61.21	-63.983	-68.204	-72.98	-77.647	-81.562	-84.181	-85.821	-87.062	-87.485	-86.523	-84.901	-83.406	-81.309	-77.927	-74.086	-70.489	-66.699	-62.828	-59.781	-57.44	-54.978	-52.673	-51.135	-49.499	-46.762	-43.809	-41.881	-40.636	-39.308	-38.309	-39.708	-43.919	-49.412	-54.525	-58.834	-61.785	-62.069	-59.423	-55.034	-49.728	-43.548	-37.116	-31.166	-25.333	-19.263	-13.82	-9.9079	-7.1678	-5.1317	-4.2889	-4.9302	-6.3208	-7.6263	-8.6564	-9.3954	-9.8394	-9.94	-9.3445	-8.057	-7.117	-7.6081	-9.3073	-11.363	-13.671	-16.092	-17.507	-17.085	-15.397	-13.41	-11.358	-9.557	-8.4763	-7.735	-6.6906	-5.9376	-6.6137	-8.5503	-10.733	-12.79	-14.401	-14.348	-11.582	-6.553	-0.66117	4.7731	8.825	11.226	12.216	11.656	9.0725	4.7102	-0.47767	-6.0444	-11.787	-16.565	-18.89	-18.54	-16.328	-13.131	-10.173	-9.0551	-10.357	-13.421	-17.713	-22.869	-27.5	-29.821	-29.593	-27.849	-25.186	-21.662	-17.788	-14.323	-11.436	-8.9579	-6.8379	-5.0959	-4.1919	-5.0186	-7.7219	-11.333	-14.896	-18.251	-21.218	-23.397	-25.092	-27.207	-30.088	-33.329	-36.358	-38.121	-37.132	-33.003	-26.912	-19.937	-12.504	-5.6404	-0.94716	1.2094	1.9749	2.3682	2.6485	3.0131	3.6503	4.3198	4.7947	5.0245	4.7649	4.089	3.882	4.9387	6.7989	8.4277	9.3112	9.0889	7.2963	3.9942	-0.078777	-4.1863	-7.5156	-8.9129	-8.0364	-5.8888	-3.1742	0.55403	5.284	9.7002	12.896	15.271	17.116	17.862	17.072	14.9	11.481	7.138	2.6971	-1.2601	-4.5001	-6.298	-5.7304	-2.9672	0.80519	4.7693	8.7212	12.23	14.799	16.225	16.398	15.373	13.924	12.691	11.285	9.4153	7.975	7.6577	7.5865	6.7401	5.6857	5.5258	6.463	8.3515	11.199	14.554	17.476	19.591	20.825	20.798	19.786	19.029	19.225	19.554	18.988	17.55	15.797	14.079	14.629	17.66	20.903	23.258	24.072	23.764	23.006	22.061	21.486	22.304	24.378	26.257	27.119	27.342	26.938	25.374	23.286	21.947	21.326	20.641	20.85	21.109	22.834	25.529	28.141	29.6	28.997	26.142	21.8	16.894	12.144	8.6331	7.3935	8.0034	8.9673	9.9589	12.041	15.431	19.018	22.258	25.682	29.4	32.739	35.392	37.622	39.426	40.343	40.014	38.347	35.372	31.632	27.989	24.835	21.867	18.639	15.061	11.615	9.1534	8.3115	9.2443	12.126	17.03	23.053	28.471	32.317	35.023	36.986	37.777	37.425	36.963	37.217	38.074	39.14	39.951	39.663	37.263	32.401	25.646	18.054	10.946	5.7489	3.206	2.8387	3.4732	4.1882	4.828	5.7749	7.323	9.5419	12.698	17.046	21.874	25.69	27.402	26.742	23.492	17.176	8.0546	-2.4569	-12.702	-21.369	-27.317	-29.731	-28.703	-25.053	-19.598	-12.966	-5.7615	1.5731	8.9624	16.539	24.197	31.652	38.736	45.583	52.22	58.031	62.062	63.756	63.15	60.147	54.561	46.984	38.655	30.439	22.604	15.852	11.38	9.7197	10.534	13.353	17.449	21.561	24.573	26.491	28.032	29.869	32.304	35.263	37.98	39.085	37.579	33.391	27.363	20.82	14.9	10.143	6.7823	5.0335	4.499	4.2844	4.1682	4.7126	5.9236	7.0749	8.0044	9.4498	11.661	14.123	16.756	19.925	23.39	26.607	29.889	33.814	38.211	42.593	46.831	50.558	52.832	53.049	51.542	48.978	45.873	42.731	40.212	39.102	40.228	43.728	48.55	53.399	57.591	60.212	59.77	55.755	49.563	42.698	35.525	28.532	24.243	22.86	22.878	23.585	24.863	26.787	28.349	28.499	27.919	28.194	29.751	32.004	34.521	36.903	38.298	37.812	35.163	30.795	25.695	20.67	15.669	10.414	5.5916	2.4791	1.6862	3.2565	7.4106	13.804	20.928	27.386	32.816	37.051	39.733	41.359	42.867	44.14	44.188	42.835	40.753	38	34.117	29.374	24.625	20.445	17.186	15.25	14.913	16.153	18.711	21.754	24.139	25.425	26.019	26.226	26.042	25.798	25.898	26.1	26.042	25.972	26.068	25.864	25.083	23.964	22.341	19.648	16.172	13.061	10.944	9.6816	9.2725	9.6649	10.218	10.165	9.1606	7.0055	3.4716	-1.2671	-6.7853	-12.75	-18.415	-22.352	-23.31	-21.031	-15.868	-8.5137	-0.56663	5.9214	9.6701	10.248	7.6184	2.5412	-3.3136	-8.5335	-12.46	-14.496	-14.065	-11.546	-8.1606	-4.7327	-1.4614	1.3619	3.5549	5.5527	7.7556	9.8981	11.642	12.878	13.309	12.818	12.087	11.922	12.21	12.228	11.516	9.6128	5.9386	0.59447	-5.4227	-11.054	-15.379	-17.549	-17.529	-16.41	-15.221	-14.527	-15.229	-18.394	-23.759	-29.758	-35.154	-39.215	-41.047	-40.327	-38.069	-35.643	-33.665	-32.473	-32.245	-32.255	-31.214	-28.715	-25.258	-20.992	-15.547	-8.9771	-1.5981	6.4138	14.54	21.631	26.609	28.427	26.07	19.65	10.652	0.59829	-9.7047	-19.131	-25.959	-29.518	-30.577	-29.816	-27.578	-24.964	-23.151	-21.973	-20.684	-19.168	-17.173	-13.845	-9.1195	-4.2597	-0.18155	3.447	7.0085	10.192	12.671	14.293	14.619	13.163	9.761	4.3867	-2.3969	-8.9373	-13.87	-17.377	-19.964	-21.285	-21.343	-21.435	-22.51	-24.368	-26.944	-30.443	-33.026	-32.444	-30.546	-26.515	-20.953	-15.51	-11.22	-8.7787	-9.2298	-12.918	-18.527	-24.417	-30.189	-35.895	-41.24	-46.097	-50.746	-55.473	-60.529	-66.202	-72.197	-77.754	-82.527	-86.116	-87.252	-84.714	-78.826	-70.912	-61.822	-52.3	-43.671	-36.933	-32.042	-28.993	-28.208	-29.265	-31.113	-33.485	-36.688	-40.442	-44.338	-48.974	-55.133	-62.523	-70.093	-76.768	-81.505	-83.393	-82.297	-78.694	-73.149	-66.8	-61.126	-56.691	-53.024	-49.817	-47.113	-44.353	-40.724	-36.24	-31.439	-26.58	-22.015	-18.621	-16.834	-16.309	-17.037	-19.532	-23.735	-29.056	-35.448	-43.103	-51.34	-58.981	-65.338	-70.124	-73.07	-74.336	-74.412	-73.415	-71.195	-67.955	-63.704	-57.932	-50.479	-42.072	-33.446	-24.962	-17.384	-11.789	-8.6317	-7.7472	-8.9608	-11.751	-14.983	-18.028	-21.208	-24.74	-28.531	-32.9	-38.159	-43.586	-47.905	-50.619	-51.936	-52.082	-51.445	-50.72	-50.122	-49.114	-47.413	-45.191	-42.439	-39.268	-36.49	-34.861	-34.211	-34.002	-33.987	-33.949	-33.599	-33.069	-32.955	-33.729	-35.934	-40.356	-47.035	-54.914	-63	-70.649	-76.723	-80	-80.756	-80.381	-79.867	-79.667	-80.173	-81.177	-81.461	-80.134	-77.301	-72.998	-66.983	-59.549	-51.34	-42.302	-32.168	-21.574	-11.83	-4.0895	0.77975	2.3028	0.74678	-3.3028	-9.673	-18.031	-27.519	-37.63	-48.478	-59.498	-69.128	-76.656	-82.641	-87.505	-91.141	-93.766	-95.573	-95.582	-92.643	-86.894	-78.928	-68.998	-58.047	-48.023	-40.242	-34.626	-31.012	-29.853	-31.481	-35.78	-42.623	-51.614	-61.956	-72.904	-83.496	-92.031	-97.282	-99.613	-99.882	-98.263	-95.263	-92.28	-89.995	-87.728	-84.819	-81.194	-76.302	-69.501	-62.163	-53.818	-46.798	-42.775	-42.298	-44.656	-49.443	-56.451	-64.628	-72.781	-80.816	-88.686	-95.324	-99.72	-101.98	-102.56	-101.4	-98.367	-93.741	-88.109	-82.377	-77.654	-74.526	-73	-73.208	-75.074	-77.383	-78.827	-79.61	-80.701	-82.449	-84.823	-88.026	-91.531	-93.818	-93.895	-92.03	-88.774	-84.727	-81.349	-80.097	-80.742	-81.911	-82.758	-83.003	-82.296	-80.779	-79.46	-79.338	-80.809	-83.684	-87.063	-89.493	-89.99	-88.717	-86.04	-82.203	-78.001	-74.459	-71.732	-69.297	-67.151	-65.606	-64.502	-63.655	-63.301	-63.304	-62.953	-62.176	-61.78	-62.281	-63.804	-66.898	-72.08	-78.823	-85.931	-92.624	-98.414	-102.84	-105.79	-107.47	-107.85	-106.85	-104.98	-102.86	-100.65	-98.649	-97.524	-97.329	-97.218	-96.351	-94.342	-90.818	-85.823	-80.349	-75.711	-72.776	-72.249	-74.774	-79.823	-85.806	-91.405	-95.873	-98.334	-98.139	-95.949	-93.272	-91.334	-91.105	-93.353	-97.832	-103.25	-108.33	-112.18	-113.84	-112.83	-109.91	-106.19	-102.23	-98.268	-94.755	-91.779	-89.077	-86.622	-84.563	-82.773	-81.194	-80.056	-78.975	-76.833	-73.147	-68.447	-63.185	-57.762	-53.332	-51.228	-51.538	-53.317	-55.678	-57.814	-58.857	-58.845	-58.965	-60.196	-62.772	-66.939	-72.914	-80.068	-87.297	-94.02	-100.05	-104.93	-108.13	-109.27	-108	-104.45	-99.456	-93.8	-87.531	-80.834	-74.525	-68.87	-63.396	-58.346	-54.924	-53.818	-54.77	-57.625	-62.125	-67.047	-71.161	-74.443	-77.148	-78.917	-79.818	-80.779	-82.187	-83.308	-83.708	-83.806	-84.134	-84.882	-86.186	-87.85	-89.397	-90.553	-91.074	-90.334	-88.311	-86.371	-85.779	-86.219	-86.803	-87.131	-86.376	-83.107	-77.012	-69.288	-61.058	-53.073	-46.675	-42.904	-41.042	-39.832	-41.323	-44.508	-47.129	-49.999	-53.967	-58.778	-64.15	-70.314	-76.814	-82.54	-87.138	-90.739	-92.84	-92.955	-91.84	-90.521	-89.042	-87.251	-85.535	-83.955	-81.738	-78.079	-72.869	-66.497	-59.742	-53.542	-48.287	-43.889	-40.632	-38.979	-38.569	-38.893	-40.442	-43.864	-48.672	-53.804	-58.685	-62.678	-64.717	-64.486	-62.724	-60.151	-57.198	-54.994	-54.851	-56.714	-59.66	-63.115	-66.63	-69.248	-70.151	-69.262	-66.91	-63.551	-59.865	-56.444	-53.481	-51.2	-50.041	-49.757	-49.324	-48.279	-46.872	-45.072	-42.653	-40.114	-38.181	-37.004	-36.654	-37.575	-39.936	-43.286	-47.516	-52.84	-58.628	-63.485	-66.652	-68.073	-67.611	-65.267	-61.784	-58.092	-54.608	-51.494	-48.631	-45.461	-41.477	-36.833	-31.851	-26.483	-20.964	-16.306	-13.403	-12.698	-14.673	-19.763	-27.524	-36.687	-45.922	-53.886	-59.299	-61.81	-62.225	-61.29	-59.186	-56.357	-53.426	-50.386	-46.912	-43.249	-39.787	-36.224	-32	-27.007	-21.296	-15.153	-9.5877	-5.8854	-4.3522	-4.4378	-5.7726	-7.934	-10.244	-12.509	-15.265	-18.919	-23.218	-27.669	-31.597	-34.194	-35.197	-35.182	-34.712	-33.763	-32.556	-31.7	-31.15	-30.375	-29.483	-29.042	-28.95	-28.818	-28.851	-29.474	-30.863	-33.351	-37.553	-43.227	-49.107	-54.186	-58.047	-60.22	-60.475	-59.568	-58.737	-58.718	-59.735	-61.602	-63.548	-64.76	-64.832	-63.342	-59.553	-53.484	-46.27	-38.822	-31.309	-24.407	-19.39	-16.735	-16.035	-17.043	-19.564	-22.705	-25.583	-28.266	-30.945	-33.26	-35.363	-38.433	-43.108	-48.726	-54.325	-59.135	-62.229	-62.723	-60.575	-56.579	-51.997	-48.278	-46.208	-45.116	-43.831	-42.033	-39.69	-36.233	-31.761	-27.765	-25.528	-25.207	-26.928	-31.114	-37.193	-43.853	-50.421	-56.551	-61.102	-63.18	-63.682	-64.173	-65.429	-66.639	-67.414	-68.343	-69.777	-70.922	-71.17	-70.706	-69.272	-66.095	-61.314	-55.75	-49.748	-43.64	-38.636	-35.9	-35.277	-36.207	-38.884	-43.478	-49.258	-55.27	-60.836	-65.282	-68.145	-69.43	-69.102	-67.162	-64.292	-61.229	-57.705	-53.112	-47.821	-42.667	-37.901	-33.651	-30.622	-29.261	-29.169	-30.177	-32.62	-36.201	-40.081	-44.058	-48.24	-52.029	-54.687	-56.475	-58.111	-59.711	-60.967	-61.688	-61.581	-60.388	-58.33	-55.907	-53.421	-51.178	-49.422	-47.516	-44.248	-39.18	-33.016	-26.616	-20.836	-16.963	-16.024	-17.885	-21.968	-28.017	-35.406	-42.918	-49.732	-55.526	-59.655	-61.443	-61.262	-60.375	-59.594	-59.084	-58.776	-58.119	-56.066	-51.945	-46.073	-39.285	-32.807	-28.126	-25.979	-25.727	-26.321	-27.193	-28.068	-28.889	-30.385	-33.655	-39.016	-45.875	-53.391	-60.462	-65.735	-68.589	-69.369	-68.385	-65.595	-61.285	-56.077	-50.079	-43.192	-35.988	-29.369	-23.691	-19.078	-15.863	-14.043	-13.326	-13.841	-15.924	-19.469	-24.189	-30.218	-37.774	-46.505	-55.908	-65.799	-75.732	-84.704	-91.859	-96.803	-99.251	-99.512	-98.582	-97.081	-94.884	-91.911	-88.196	-83.227	-76.308	-67.836	-59.24	-51.767	-46.356	-44.035	-45.195	-48.936	-54.209	-60.461	-66.927	-72.741	-77.755	-82.242	-85.84	-87.888	-88.249	-87.29	-85.377	-82.946	-80.533	-78.23	-75.712	-72.832	-69.329	-64.832	-59.795	-55.571	-52.863	-51.078	-49.605	-48.27	-46.66	-44.356	-42.004	-40.789	-41.15	-42.99	-46.516	-51.55	-57.106	-62.595	-68.422	-74.693	-80.574	-85.237	-88.441	-90.055	-89.79	-87.665	-83.907	-78.738	-72.661	-66.187	-59.258	-52.032	-45.461	-40.252	-36.02	-32.288	-29.518	-28.064	-27.598	-28.118	-30.152	-33.44	-37.077	-41.066	-45.816	-50.763	-55.092	-60.795	-66.148	-68.807	-68.995	-67.434	-64.427	-60.741	-57.628	-55.438	-53.413	-51.153	-48.748	-45.675	-41.344	-36.204	-30.882	-25.235	-19.367	-14.585	-12.395	-13.617	-18.37	-26.206	-35.942	-45.959	-54.79	-61.168	-64.341	-64.823	-63.813	-61.92	-59.404	-57.143	-55.948	-55.523	-55.223	-54.893	-54.257	-52.642	-49.987	-47.097	-44.472	-41.981	-39.937	-38.826	-38.276	-37.522	-36.685	-36.334	-36.456	-36.751	-37.063	-37.253	-37.16	-36.897	-36.696	-36.472	-36.276	-36.376	-36.473	-35.803	-34.202	-32.269	-30.312	-28.402	-26.959	-26.23	-25.669	-24.664	-23.22	-21.397	-19.116	-16.993	-16.179	-17.148	-19.503	-22.937	-27.186	-31.34	-34.389	-36.016	-36.467	-36.102	-35.436	-34.997	-34.837	-34.804	-34.989	-35.365	-35.326	-34.508	-33.102	-31.297	-29.019	-26.587	-24.703	-23.819	-24.088	-25.684	-28.41	-31.284	-33.363	-34.27	-33.674	-31.218	-27.356	-23.128	-19.037	-15.069	-11.395	-8.2563	-5.441	-2.6812	-0.036057	2.497	5.1675	7.8384	10.099	12.022	13.922	15.722	17.388	19.432	22.171	25.192	27.758	29.128	28.481	25.358	20.149	13.631	6.4049	-0.72215	-6.681	-11.009	-13.905	-15.274	-14.651	-12.244	-8.8941	-5.0648	-0.94041	3.0772	6.7121	10.235	13.694	16.488	18.275	19.241	19.325	18.26	16.383	14.26	11.746	8.1734	3.1228	-3.3929	-10.938	-18.561	-25.152	-30.138	-33.065	-33.309	-31.01	-27.303	-23.053	-18.337	-13.547	-9.5185	-6.3941	-3.5907	-0.92303	1.4242	3.5643	5.4999	6.4769	6.0866	4.9588	3.7294	2.4045	1.2539	1.0614	2.0056	3.4226	4.7503	5.9692	7.2659	8.8531	10.841	12.862	14.32	15.046	14.837	12.958	9.2177	4.9041	1.5623	-0.19437	0.068092	2.8812	7.7741	13.17	17.788	21.109	22.426	21.274	18.722	16.401	14.882	14.333	15.939	20.514	25.893	30.748	34.892	38.313	40.189	39.983	38.193	35.137	30.617	25.122	19.865	15.568	12.47	11.126	11.842	13.883	16.438	19.666	24.005	29.161	34.653	40.449	46.458	52.228	57.368	61.622	64.622	66.298	66.716	65.429	62.109	57.469	52.734	48.329	44.026	40.003	36.4	32.696	28.66	24.882	21.82	19.433	18.042	18.219	19.817	22.367	26.16	31.758	38.864	46.646	54.622	62.422	69.337	74.639	77.696	77.76	74.307	67.574	58.08	46.644	34.808	24.492	16.771	11.525	8.3143	6.8341	6.5331	7.1227	9.1972	13.458	19.791	27.664	36.407	44.71	51.052	54.934	57.001	58.038	58.537	59.218	60.725	62.903	65.149	67.065	68.268	68.328	67.241	65.027	61.061	54.67	45.839	34.944	22.615	10.335	0.48967	-4.863	-4.772	0.85451	11.099	23.854	36.765	48.271	57.232	62.722	64.731	63.998	61.17	56.741	51.675	47.166	43.562	40.345	36.621	31.179	22.823	11.398	-1.8653	-15.309	-27.264	-36.087	-40.843	-41.748	-39.436	-33.987	-25.229	-13.42	0.91273	16.944	33.309	48.478	61.604	72.47	80.934	87.22	91.678	93.78	92.191	86.097	75.842	62.297	46.742	31.268	18.086	8.4509	2.9208	1.9513	5.3542	12.124	21.262	31.847	42.404	51.029	56.623	59.117	58.739	56.196	52.852	50.038	48.572	48.748	50.241	51.927	52.708	52.219	50.156	46.076	40.402	34.569	29.808	26.645	25.812	28.184	33.671	41.362	50.404	59.712	67.538	72.73	75.576	76.849	77.028	76.645	76.568	76.937	76.979	76.019	74.054	71.549	69.26	67.943	67.738	68.334	69.683	71.627	73.491	75.009	76.754	79.041	80.932	81.42	80.299	77.491	72.974	67.717	63.285	60.23	58.418	58.175	59.704	61.969	62.856	63.056	62.426	61.086	58.334	54.062	49.569	46.228	44.655	45.443	48.902	54.126	59.515	64.122	67.581	69.194	68.576	66.501	63.893	60.873	57.392	53.827	50.493	47.374	44.419	41.651	39.273	37.849	38.043	39.806	42.523	46.03	50.278	54.37	57.185	58.373	57.874	55.201	50.292	44.048	37.442	31.134	26.024	23.017	21.981	21.983	22.734	24.463	26.984	29.92	33.361	37.286	41.079	44.088	45.946	46.584	46.318	45.746	45.03	43.635	41.123	37.516	32.737	26.731	20.15	14.038	8.7416	4.1925	0.65149	-1.6028	-2.4289	-1.2523	2.9872	10.675	21.129	33.49	46.835	59.594	70.027	77.289	81.284	81.909	79.128	73.369	65.219	55.327	44.767	34.706	25.729	18.069	12.085	7.8178	4.8371	2.9853	2.6662	4.1382	7.2246	11.779	17.55	23.921	30.355	36.742	42.948	48.366	52.559	55.513	56.832	55.904	52.836	48.434	43.411	38.317	33.884	30.523	27.979	25.761	23.578	21.173	18.555	16.698	16.979	20.069	25.82	33.623	42.173	49.532	54.192	55.674	54.18	50.559	46.109	41.818	37.842	34.175	31.174	28.858	26.847	25.165	24.084	23.208	21.604	18.952	15.476	11.506	7.7291	5.3393	5.1476	7.079	10.806	16.048	21.88	26.972	30.556	32.464	32.48	30.533	27.151	23.148	19.263	16.152	14.114	12.846	12.024	11.772	12.045	12.325	12.542	13.374	15.171	17.655	20.815	24.907	29.467	33.646	37.071	39.585	40.729	40.565	40.129	40.209	40.6	40.934	41.014	40.239	37.608	32.759	26.332	19.423	13.333	9.1243	7.0795	6.9389	8.3485	10.554	12.138	12.181	11.254	10.446	10.261	11.102	13.505	17.148	20.941	24.317	27.368	29.04	30.389	31.402	32.065	31.432	28.98	24.867	19.106	11.798	3.833	-3.6495	-10.376	-16.349	-20.943	-23.562	-24.308	-23.537	-21.248	-17.599	-13.197	-8.6743	-4.5212	-1.0546	1.892	4.8115	7.6674	10.056	12.067	13.827	14.799	14.27	12.178	8.8183	4.2076	-1.2062	-6.2348	-9.9587	-12.102	-12.406	-10.726	-8.0332	-5.7544	-4.5544	-4.5775	-6.1651	-9.5135	-13.964	-18.338	-21.581	-22.679	-20.765	-15.665	-7.879	1.6971	11.508	19.566	24.561	26.191	24.493	19.642	12.398	3.9982	-4.4901	-12.056	-17.356	-19.37	-18.044	-13.813	-7.2738	0.43739	7.917	14.666	20.914	26.627	31.35	34.748	36.616	36.502	34.15	30.125	25.302	20.519	16.687	14.402	13.369	12.858	12.376	11.333	8.8299	4.3747	-1.7256	-8.6649	-15.448	-20.629	-22.847	-21.593	-17.081	-9.8662	-1.0531	7.753	15.52	22.023	27.019	30.202	31.781	32.332	32.188	31.555	30.877	30.318	29.473	27.874	25.204	20.97	14.668	6.6134	-2.3549	-11.722	-21.054	-29.618	-36.687	-42.063	-45.638	-47.298	-47.307	-45.926	-43.197	-39.049	-33.744	-27.419	-19.945	-11.905	-4.5791	1.256	5.5544	8.4531	10.214	11.415	12.409	12.399	10.355	5.7188	-1.596	-11.446	-22.483	-32.489	-39.786	-43.532	-43.401	-39.386	-32.422	-23.873	-14.697	-5.4927	3.431	12.034	20.379	28.069	34.193	38.476	40.707	40.66	38.959	37.176	36.729	37.563	39.211	40.505	39.917	36.521	30.988	24.722	19.06	14.704	11.979	10.023	7.1538	2.5744	-3.0533	-8.8422	-14.417	-18.916	-22.175	-24.303	-25.444	-25.558	-24.942	-23.754	-21.581	-18.15	-14.059	-9.5446	-3.6551	4.3555	14.339	25.289	36.504	46.704	54.242	58.837	60.168	57.04	50.341	41.263	30.837	21.693	16.173	14.936	17.428	22.482	28.304	32.717	34.11	32.967	30.429	28.031	27.369	29.321	34.21	41.932	51.847	62.441	71.84	78.825	82.587	82.336	78.216	72.049	65.889	60.993	57.835	56.604	56.78	57.15	57.207	57.393	57.995	59.249	61.683	65.555	70.179	74.391	77.669	80.001	81.441	82.132	82.393	82.224	81.489	80.266	78.66	76.737	74.95	74.036	74.001	74.097	73.711	72.544	70.246	66.728	62.533	58.118	53.286	47.518	40.337	30.919	18.302	2.6643	-14.547	-31.626	-46.884	-58.506	-65.292	-67.429	-66.026	-62.436	-58.07	-54.008	-50.548	-47.523	-44.841	-42.438	-39.907	-36.911	-33.497	-29.669	-25.224	-20.424	-16.096	-12.993	-11.707	-12.648	-15.661	-19.834	-24.125	-27.894	-30.518	-31.37	-30.499	-28.547	-25.892	-22.788	-19.957	-18.171	-17.672	-18.474	-20.564	-23.442	-26.164	-28.069	-28.928	-28.456	-26.563	-23.839	-21.063	-18.48	-16.079	-13.967	-11.961	-9.5285	-6.3586	-2.4946	1.8176	5.8407	8.4403	8.9141	7.3941	4.3069	0.13581	-4.1116	-7.3084	-9.2934	-10.753	-12.209	-13.965	-16.355	-19.301	-22.042	-23.895	-24.697	-24.275	-22.306	-19.06	-15.285	-11.434	-7.7298	-4.7318	-3.0564	-2.7279	-3.2246	-3.7387	-3.3549	-1.4932	1.7715	6.0861	11.08	15.911	19.155	19.895	18.08	13.705	6.7292	-1.9851	-10.673	-17.772	-22.15	-22.802	-19.472	-13.173	-5.2776	3.3079	11.616	18.339	22.79	25.293	26.263	25.806	24.237	22.227	20.321	18.762	17.376	15.72	13.508	11.042	8.7785	6.6618	4.6576	3.2063	2.3882	1.4742	-0.066807	-1.893	-3.6382	-5.1091	-5.6784	-5.2105	-3.5139	-2.2192	-2.0546	-2.9816	-4.8848	-7.4558	-9.6064	-10.167	-9.1229	-7.1314	-4.5009	-1.5516	0.8484	2.0413	2.3844	2.7393	3.6623	5.3178	7.4543	9.4955	10.882	11.307	10.604	8.8822	6.8978	5.5703	5.0884	5.1195	5.4782	6.0837	6.6774	7.2428	8.2424	9.864	11.766	13.891	16.43	19.048	20.999	22.014	22.122	20.947	17.839	12.861	6.9968	1.3503	-3.1508	-5.6079	-5.5262	-3.0268	1.3073	6.5439	11.517	15.288	17.397	17.512	15.446	11.5	6.3054	0.65887	-4.5397	-8.2736	-10.01	-10.062	-8.9524	-6.9264	-4.4081	-2.0309	0.23427	3.1069	6.9397	11.451	16.316	21.484	26.829	32.051	37.093	42.135	47.211	52.074	56.436	60.035	62.463	63.321	62.33	59.407	54.667	48.393	41.265	34.521	29.601	27.489	28.207	31.18	35.514	39.972	43.272	44.882	45.336	45.517	46.079	47.545	50.309	54.225	58.619	62.783	66.147	68.074	67.86	65.233	60.565	54.548	47.898	41.507	36.455	33.537	32.647	33.107	34.396	36.167	37.927	39.257	40.331	41.751	43.879	46.789	50.59	55.448	61.296	67.906	75.215	83.199	91.496	99.327	105.79	110.19	111.97	110.86	107.31	102.49	97.62	93.042	88.36	83.119	77.062	69.93	61.83	53.934	48.131	45.728	47.016	51.83	59.71	69.485	79.741	89.683	99.007	107.11	113.13	116.7	117.68	115.68	110.34	101.83	90.848	78.053	63.99	49.529	36.086	25.176	17.807	14.212	14.335	17.902	23.91	30.577	36.458	41.271	45.137	48.231	51.352	55.838	62.251	70.026	78.516	87.203	94.971	100.44	103.3	104.25	103.56	100.98	96.653	91.085	84.622	77.301	69.368	61.514	53.854	47.492	42.198	37.922	35.475	36.001	39.148	43.273	47.36	51.08	53.527	53.783	52.433	51.009	50.392	50.866	52.743	55.828	59.489	63.662	68.613	73.591	77.172	78.693	78.213	75.558	70.658	64.12	56.749	49.233	42.26	36.129	30.667	26.522	25.217	27.048	30.431	34.027	37.736	41.079	43.215	44.599	46.691	49.913	53.565	57.061	59.689	60.174	58.29	55.54	53.117	50.822	48.446	46.343	44.26	41.305	37.088	31.97	26.568	21.73	18.112	15.492	13.686	13.42	14.992	16.984	18.224	19.499	21.964	25.784	31.529	40.437	52.271	65.056	77.264	88.045	95.856	99.485	99.839	98.359	94.785	88.458	80.309	71.824	63.694	56.438	50.978	47.859	47.14	48.536	51.035	53.334	55.233	57.181	58.474	59.264	57.286	55.312	54.823	56.614	60.055	63.885	67.337	70.15	71.792	71.573	69.725	67.398	65.396	63.716	62.729	63.614	66.845	71.317	75.548	78.685	80.118	79.293	76.524	72.999	69.433	65.512	60.924	56.033	51.231	46.704	43.03	41.185	41.601	43.365	44.939	45.572	45.368	44.216	41.4	36.648	30.66	24.28	17.787	11.693	7.4463	6.2089	7.6489	10.833	15.293	20.628	26.12	31.512	37.292	43.545	49.536	54.673	59.249	63.514	67.027	69.538	71.392	72.749	73.027	71.355	67.58	62.454	56.754	50.498	43.515	36.369	29.908	24.351	19.556	16.013	14.381	14.231	14.469	14.495	14.084	12.855	11.034	10.116	11.566	15.623	21.958	30.419	40.331	49.882	57.352	62.256	64.823	65.045	62.584	57.384	49.84	40.446	29.35	16.69	3.5295	-8.2009	-16.99	-22.425	-24.462	-23.109	-19.269	-14.867	-10.615	-7.4718	-4.4277	-0.91048	2.87	7.0161	11.51	15.323	17.574	19.077	21.043	23.613	26.513	29.618	32.091	32.199	28.621	21.242	10.74	-1.5311	-13.734	-24.486	-33.176	-39.237	-42.224	-42.681	-41.596	-39.041	-34.6	-28.442	-20.831	-11.475	-0.61026	10.412	20.243	28.162	33.233	34.318	31.557	26.159	18.65	8.9523	-2.043	-12.669	-21.632	-28.26	-31.803	-32.142	-30.067	-26.56	-22.566	-18.63	-14.892	-10.53	-4.977	1.4452	8.3689	15.681	23.111	30.134	36.797	43.214	48.421	50.39	47.815	40.201	27.754	12.181	-3.4036	-16.364	-26.143	-33.401	-38.782	-42.988	-47.151	-51.433	-54.626	-54.909	-51.173	-43.07	-31.04	-16.495	-0.87399	14.746	29.34	42.234	53.889	64.896	75.899	87.59	100.32	113.22	124.04	130.74	131.99	126.89	115.72	100.84	85.702	72.761	63.342	58.376	57.555	58.833	59.577	58.355	55.307	51.41	48.213	47.616	51.194	59.303	71.159	85.026	98.437	109.13	115.9	118.71	118.34	116.21	113.85	112.35	112.43	114.47	118.11	122.3	126.21	129.58	131.64	130.92	126.61	118.89	108.27	95.315	81.564	69.685	62.057	59.757	62.749	70.162	80.157	90.539	99.803	107.3	112.85	116.61	118.96	120.05	119.61	117.49	114.08	110.29	107.1	104.9	103.17	100.81	96.975	91.009	82.136	70.291	56.703	42.841	29.243	16.032	4.0359	-5.6849	-12.836	-17.634	-20.138	-20.515	-19.272	-16.378	-11.075	-2.7468	8.542	22.258	37.502	52.6	65.561	75.267	81.76	85.625	87.271	86.768	84.073	79.491	73.799	67.72	61.813	56.916	53.809	52.202	50.852	49.114	47.384	46.046	45.006	44.371	44.438	44.986	45.783	47.372	49.181	53.582	59.021	65.005	71.511	78.119	83.962	88.716	92.387	94.012	92.047	85.993	76.492	64.326	50.6	37.496	27.475	21.794	20.29	22.183	26.577	32.629	39.581	46.485	52.447	57.288	61.195	63.936	65.149	65.207	64.758	63.838	62.297	60.491	58.704	56.633	54.146	51.617	48.89	45.042	39.927	34.654	30.286	27.346	26.63	29.249	35.412	43.916	53.182	62.035	69.53	74.866	77.521	77.38	75.003	71.568	68.125	65.155	62.925	61.63	60.89	59.897	58.282	56.146	53.569	50.915	49.247	49.612	52.055	56.312	62.683	70.943	79.429	86.148	90.15	91.262	89.457	85.263	80.312	76.493	74.717	74.745	75.73	76.745	77.149	76.725	75.454	73.248	70.033	65.82	60.6	54.71	49.067	44.698	42.347	42.529	45.223	49.3	53.239	56.395	58.923	60.598	60.808	59.798	58.616	57.806	57.288	57.364	58.591	60.764	62.919	64.133	63.898	62.112	59.144	55.76	52.699	50.381	49.033	48.745	49.345	50.591	52.294	54.166	55.987	57.729	59.185	59.941	60.162	60.767	62.303	64.391	66.705	69.553	72.915	75.851	77.613	78.472	78.938	79.233	79.877	81.756	85.297	90.107	95.303	99.704	101.75	100.13	94.618	86.135	76.142	66.301	58.25	53.173	51.517	52.871	56.147	60.257	64.778	69.562	73.987	77.533	80.569	83.741	86.805	89.02	90.239	90.58	89.574	86.653	82.001	76.236	69.757	63.102	57.242	52.839	49.905	48.431	48.513	49.627	50.625	50.528	49.033	46.343	42.86	39.233	36.339	35.12	36.178	39.179	43.061	47.163	51.464	55.636	58.776	60.487	61.08	60.477	58.133	54.138	49.335	44.417	39.879	36.582	35.262	35.691	37.236	39.842	43.493	47.158	53.045	59.685	66.786	73.902	81.089	88.091	93.906	97.809	99.869	100.25	98.917	96.459	93.728	90.723	86.941	82.641	78.683	75.449	73.118	72.488	74.491	79.262	86.055	93.916	102.06	110	117.49	124.28	130.22	135.61	140.75	145.12	147.68	147.99	146.08	141.92	135.65	128.24	120.73	113.54	106.95	101.48	97.07	92.782	88.125	83.642	79.795	76.51	74.18	73.914	76.35	81.029	86.983	93.321	99.139	103.52	105.84	105.98	104.54	102.59	100.97	99.886	99.311	99.184	99.017	98.044	95.946	92.882	88.896	84.066	78.937	73.863	68.345	61.93	55.194	49.07	43.917	40.031	38.397	39.772	43.613	48.598	53.785	58.705	62.98	66.454	69.401	72.249	75.337	78.696	81.887	84.134	84.719	83.116	78.9	72.079	63.246	53.3	43.156	33.826	26.269	20.66	16.677	14.657	15.432	19.034	24.677	31.911	40.58	49.716	57.78	63.977	68.533	71.772	73.825	75.01	75.728	76.106	76.089	75.615	74.483	72.379	69.245	65.305	60.96	56.624	52.632	49.005	45.515	41.852	37.577	32.414	27.129	23.567	23.242	26.391	32.628	41.569	52.073	62.118	70.146	76.024	80.18	82.809	84.207	84.879	84.894	83.754	81.065	76.632	70.184	61.664	51.738	41.495	31.821	23.286	16.272	10.863	6.7362	3.2963	-0.094593	-3.5786	-6.5358	-8.1674	-8.413	-7.5363	-5.1805	-0.68133	5.9479	14.336	24.706	37.302	51.42	65.734	79.224	91.047	100.18	105.89	108.21	107.19	102.65	94.947	85.129	74.249	63.136	52.796	44.316	38.336	34.76	33.056	32.755	33.877	36.786	41.511	47.625	54.862	63.084	71.353	77.92	81.564	82.193	79.944	75.015	68.412	61.713	55.95	51.432	48.439	46.919	45.824	43.889	40.806	36.783	31.961	26.993	23.522	23.253	26.866	34.023	43.825	54.908	64.227	72.532	78.916	83.102	85.399	86.018	84.565	80.895	75.865	70.522	65.299	60.649	57.483	56.024	55.331	54.382	52.84	50.497	47.225	43.851	41.701	41.459	43.096	46.947	53.328	61.532	70.259	78.697	86.528	93.377	98.674	102.12	103.8	103.87	102.3	98.725	92.955	85.63	77.951	70.711	64.217	58.828	54.59	50.764	46.423	41.414	36.075	30.675	25.868	22.95	22.848	25.658	31.428	40.445	51.92	63.678	73.672	80.838	84.626	84.735	81.652	76.719	71.265	65.974	60.901	55.811	50.714	46.04	42.185	39.186	37.064	35.989	35.852	36.262	37.07	38.291	39.356	39.381	37.931	34.873	30.054	24.029	18.677	15.931	16.315	19.424	24.828	31.827	38.984	44.843	48.961	51.565	52.791	52.723	51.605	49.831	47.844	45.996	44.329	42.625	40.729	38.556	35.972	32.946	29.654	26.21	22.66	19.433	17.285	16.638	17.557	20.506	25.978	33.212	40.474	46.514	50.866	53.025	52.481	49.664	45.862	42.16	39.125	37.194	36.684	37.381	38.631	39.554	39.027	35.963	29.761	20.608	9.4222	-2.3376	-13.023	-21.171	-25.719	-26.256	-23.384	-18.535	-12.956	-7.0956	-1.2673	3.9013	8.2971	12.658	17.502	22.342	26.578	30.261	33.413	35.513	36.099	35.301	33.205	29.692	25.001	19.684	14.127	8.704	4.1695	1.3191	0.36899	1.0475	2.9664	5.7616	9.1317	12.784	16.466	20.093	23.97	28.266	32.372	35.587	37.975	40.097	42.004	43.567	45.42	48.403	52.497	57.014	61.386	64.786	65.834	63.385	57.236	47.861	36.148	23.717	12.766	4.9258	0.76594	0.40314	3.8041	10.477	19.294	28.919	38.073	45.978	52.418	57.256	60.417	62.434	64.109	65.373	65.23	62.999	58.993	53.674	47.328	40.669	34.601	29.154	23.82	18.667	14.149	10.487	8.0322	7.7193	10.057	14.315	19.39	24.841	30.56	36.207	41.383	45.823	49.03	52.193	55.021	57.41	59.148	59.648	58.595	56.385	53.27	48.759	42.567	35.522	28.752	22.876	18.436	16.086	15.801	16.777	18.465	20.815	23.414	25.612	27.479	29.421	31.161	32.027	32.002	31.631	31.238	30.766	30.196	29.62	29.049	28.321	26.925	24.343	20.739	16.791	12.905	9.3352	6.9368	6.7392	8.9858	13.461	20.046	28.274	36.996	45.134	52.306	58.221	62.498	65.747	69.527	74.786	81.085	87.457	93.032	96.634	96.82	92.729	84.587	73.28	59.76	44.929	29.758	15.577	3.9521	-3.8298	-7.1976	-6.1398	-1.0043	7.2832	17.604	29.408	42.668	57.276	72.877	88.995	104.52	117.3	125.38	128.26	126.46	120.47	111.15	100.28	89.574	79.551	69.996	60.952	52.602	44.918	37.914	31.875	27.339	24.98	25.468	29.224	36.196	45.898	57.411	69.249	79.811	87.941	93.002	94.854	94.078	91.644	87.935	82.899	76.924	70.736	64.455	57.655	50.423	43.387	36.63	29.674	22.643	16.432	11.748	8.8583	8.0203	9.5143	13.437	19.704	28.238	38.836	50.966	63.816	76.35	87.392	95.809	100.86	102.34	100.64	96.755	91.55	85.495	79.133	73.097	67.291	60.718	52.687	43.749	34.854	26.584	19.642	15.21	13.966	15.5	19.205	24.931	32.617	41.939	52.524	63.826	74.718	83.791	90.117	93.447	93.803	91.411	86.872	80.826	73.666	65.47	56.082	45.657	35.013	25.181	16.631	9.6017	4.9225	3.5264	5.427	9.9893	17.029	26.477	37.437	48.7	59.634	69.852	78.733	85.864	91.388	95.302	97.163	96.804	94.524	90.407	84.185	76.008	66.665	57.122	48.224	40.707	35.217	32.244	31.863	33.332	35.424	37.554	40.093	43.505	47.921	53.744	61.603	71.114	80.835	89.494	96.22	100.18	100.79	98.385	93.808	87.485	79.856	71.913	64.501	57.538	50.775	44.572	39.383	35.228	32.007	29.84	29.044	29.927	32.679	36.631	41.252	47.962	56.687	66.513	75.697	82.357	85.178	83.994	79.559	73.003	66.035	60.772	58.573	59.131	61.241	63.86	65.768	65.444	62.134	56.375	49.283	42.112	36.691	34.841	37.093	42.667	50.553	59.739	68.673	75.855	80.877	84.3	86.663	88.134	88.92	89.239	89.132	88.355	86.188	81.92	75.576	67.855	59.47	51.198	44.272	39.801	37.874	37.906	39.457	42.219	45.718	49.814	54.829	60.486	65.476	68.682	69.868	69.031	66.232	62.389	59.216	57.917	58.393	59.857	61.566	62.922	63.481	63.122	61.987	60.464	58.94	57.502	55.841	53.778	51.601	49.611	47.964	47.011	47.194	48.562	50.891	54.239	58.516	62.914	66.632	69.785	72.815	75.51	77.479	78.89	79.875	79.768	77.695	73.671	68.453	62.904	57.797	53.764	51.141	49.918	49.872	50.677	52.095	54.16	56.978	60.484	64.508	68.931	73.53	77.908	81.769	84.88	86.527	85.869	83.024	78.981	74.39	69.376	64.439	60.352	57.149	54.217	51.462	49.421	48.28	47.673	47.301	47.149	47.408	48.649	51.811	57.606	66.041	76.492	87.985	99.501	110.3	120.09	128.8	136.35	142.37	146.1	146.64	143.95	139.16	133.39	126.93	119.61	111.38	101.82	90.179	76.633	63.059	51.822	44.491	41.877	44.165	50.608	59.832	70.696	82.436	94.213	105.2	114.97	123.24	129.55	133.44	134.83	133.85	130.61	125.18	117.52	108	97.629	87.593	78.389	70.156	63.406	58.651	55.519	53.223	51.695	51.328	52.048	53.539	56.033	59.861	64.903	70.886	77.734	84.971	91.517	96.542	99.765	100.97	99.894	96.77	92.493	87.938	83.537	79.314	75.127	70.991	66.992	62.931	58.478	53.993	50.505	48.498	47.637	47.635	48.629	50.343	52.143	54.046	56.599	60.034	64.183	69.067	74.578	79.853	83.971	86.856	88.679	88.985	87.384	84.23	80.098	75.235	69.823	64.396	59.634	55.889	52.99	50.262	47.147	43.834	40.827	38.749	36.741	36.573	37.409	38.054	37.874	36.876	35.305	33.691	32.672	32.704	34.002	36.143	38.021	38.832	38.697	37.993	36.632	34.605	32.594	31.168	30.2	29.594	29.672	30.444	31.532	32.998	35.232	38.115	41.14	44.369	48.103	52.12	55.929	59.57	63.42	67.338	70.433	71.629	69.998	65.113	57.193	47.034	36.001	25.957	18.562	14.427	13.271	14.727	18.434	23.663	29.609	35.963	42.38	47.973	51.963	54.128	54.211	51.639	46.495	39.823	32.602	25.366	18.994	14.865	13.889	15.903	20.172	25.916	32.334	38.678	44.445	49.397
[truncated: 11,145,862 more chars]
