# Supplementary material for: Dynamical Hurst analysis identifies EEG channel differences between PTSD and healthy controls
Source: PLoS One. 2018 Jul 3;13(7):e0199144. doi: 10.1371/journal.pone.0199144 (PMC6029761; doi:10.1371/journal.pone.0199144)
Supplement: S1 Appendix — Zip file containing files: Standard Deviations of Healthy 1 - H3_w3.txtStandard Deviations of Healthy 2 - H4_w3.txtStandard Deviations of Healthy 3 - H5_w3.txtStandard Deviations of Healthy 4 - H6_w3.txtStandard Deviations of Healthy 5 - H7_w3.txtStandard Deviations of Healthy 6 - H12_w3.txtStandard Deviations of PTSD 1 - P1_w3.txtStandard Deviations of PTSD 2 - P2_w3.txtStandard Deviations of PTSD 3 - P8_w3.txtStandard Deviations of PTSD 4 - P9_w3.txtStandard Deviations of PTSD 5 - P10_w3.txtStandard Deviations of PTSD 6 - P11_w3.txtHurst Values of Healthy 1 - Hurst_H3.txtHurst Values of Healthy 2 - Hurst_H4.txtHurst Values of Healthy 3 - Hurst_H5.txtHurst Values of Healthy 4 - Hurst_H6.txtHurst Values of Healthy 5 - Hurst_H7.txtHurst Values of Healthy 6 - Hurst_H12.txtHurst Values of PTSD 1 - Hurst_P1.txtHurst Values of PTSD 2 - Hurst_P2.txtHurst Values of PTSD 3 - Hurst_P8.txtHurst Values of PTSD 4 - Hurst_P9.txtHurst Values of PTSD 5 - Hurst_P10.txtHurst Values of PTSD 6 - Hurst_P11.txtOriginal Data Healthy 1 - H3.txtOriginal Data Healthy 2 - H4.txtOriginal Data Healthy 3 - H5.txtOriginal Data Healthy 4 - H6.txtOriginal Data Healthy 5 - H7.txtOriginal Data Healthy 6 - H12.txtOriginal Data PTSD 1 - P1.txtOriginal Data PTSD 2 - P2.txtOriginal Data PTSD 3 - P8.txtOriginal Data PTSD 4 - P9.txtOriginal Data PTSD 5 - P10.txtOriginal Data PTSD 6 - P11.txt. (ZIP) [file pone.0199144.s001.zip › H12.txt]

89.93	88.85	85.788	81.114	76.137	72.106	69.946	69.961	71.896	75.063	78.499	81.149	82.641	82.908	82.429	81.951	81.828	82.062	82.735	83.729	84.63	85.108	85.31	85.533	85.723	85.837	86.008	86.049	85.624	84.695	83.539	82.308	80.989	79.864	79.443	79.798	80.634	81.8	83.312	85.229	87.626	90.589	94.084	97.826	101.45	104.39	106.02	106.2	105.41	104.31	103.46	103.34	104.14	105.36	106.17	106.02	104.64	101.86	97.955	93.586	89.302	85.148	81.035	77.194	73.897	71.306	69.753	69.755	71.539	74.757	78.743	82.69	85.884	88.121	89.635	90.785	91.93	93.454	95.706	98.626	101.97	105.61	109.28	112.42	114.61	115.64	115.34	113.6	110.82	107.74	104.78	101.97	99.33	96.864	94.16	90.781	86.71	82.411	78.443	75.307	73.463	73.128	74.301	76.854	80.544	84.959	89.644	94.179	97.941	100.32	101.1	100.56	99.196	97.625	96.643	96.646	97.211	97.643	97.481	96.402	94.038	90.369	85.927	81.225	76.445	71.783	67.662	64.52	62.667	62.331	63.608	66.247	69.653	73.249	76.507	78.92	80.278	80.671	80.311	79.56	78.934	78.828	79.419	80.824	83.09	85.815	88.249	90.108	91.56	92.68	93.364	93.91	94.804	95.902	96.643	96.626	95.587	93.23	89.49	84.689	79.291	73.703	68.485	64.237	61.417	60.253	60.869	63.133	66.498	70.197	73.297	75.07	75.353	74.79	74.343	74.773	76.759	80.869	86.862	93.474	99.301	103.5	105.57	105.25	102.94	99.575	95.907	92.132	88.339	84.571	80.593	76.256	71.837	67.807	64.374	61.629	59.739	58.768	58.638	59.22	60.284	61.594	63.175	65.147	67.403	69.764	72.468	75.872	79.68	83.305	86.589	89.658	92.357	94.519	96.335	97.872	98.669	98.348	96.984	94.706	91.555	87.818	84.121	80.708	77.423	74.313	71.836	70.428	70.32	71.504	73.636	76.2	78.71	80.737	81.952	82.676	83.873	86.268	89.871	94.5	99.902	105.32	109.77	112.92	115.15	116.79	118.22	120.02	122.31	124.29	124.91	123.77	120.83	116.09	110.02	103.71	98.14	93.692	90.209	87.233	84.275	81.131	77.91	74.839	72.273	71.08	72.067	75.212	80.186	85.619	91.818	97.476	101.82	104.28	104.23	101.49	96.763	91.31	86.536	83.653	83.147	84.683	87.6	91.064	93.927	94.991	93.982	91.44	87.906	84.09	80.922	78.953	78.057	77.984	78.58	79.375	79.721	79.513	79.084	78.375	77.047	75.248	73.656	72.849	73.104	74.687	77.596	81.24	84.73	87.132	87.838	87.053	85.705	84.73	84.545	85.189	86.469	87.763	88.304	87.824	86.441	84.21	81.482	78.918	76.873	75.041	73.238	71.772	70.626	69.278	67.593	66.046	65.039	64.648	64.959	66.144	68.158	70.777	73.817	77.024	80.086	82.96	85.675	88.131	90.333	92.506	94.902	97.474	99.979	101.95	102.61	101.41	98.439	94.066	88.66	82.946	78.127	74.892	73.026	72.117	72.091	72.803	73.695	74.255	74.242	73.533	72.106	70.233	68.333	66.8	66.04	66.375	67.72	69.617	71.739	73.909	76.053	78.201	80.411	82.52	84.253	85.484	86.195	86.234	85.589	84.827	84.425	84.058	83.063	81.227	78.636	75.254	71.266	67.364	64.304	62.531	62.27	63.349	65.251	67.281	69.073	70.46	71.198	71.225	70.821	70.312	69.892	69.709	69.705	69.684	69.689	69.897	70.149	70.143	70.057	70.261	70.617	70.708	70.596	70.828	71.712	73.2	75.415	78.357	81.532	84.328	86.389	87.469	87.514	86.951	86.422	86.173	86.003	85.648	84.953	83.811	82.231	80.334	78.19	76.031	74.235	72.819	71.402	69.979	68.962	68.354	67.641	66.603	65.508	64.444	63.282	62.248	61.713	61.612	61.691	61.989	62.564	63.221	64	65.307	67.226	69.388	71.354	73.131	74.879	76.589	78.097	79.133	79.524	79.387	78.923	78.222	77.638	77.949	79.494	81.735	83.979	85.946	87.422	88.23	88.586	88.993	89.462	89.43	88.436	86.275	82.594	77.471	71.894	67.02	63.279	60.626	59.105	58.698	59.082	59.93	61.469	62.95	65.011	67.716	71.251	75.747	80.804	85.992	91.318	96.862	102.29	107.07	110.87	113.35	114.02	112.94	110.77	108.05	105.12	102.6	101.02	100.15	99.192	97.814	96.16	94.271	92.105	89.731	87.303	84.994	83.005	81.538	80.669	80.475	81.032	82.026	82.735	82.678	81.872	80.485	78.814	77.435	76.827	76.972	77.636	78.712	79.903	80.729	81.206	81.825	82.746	83.573	84.118	84.723	85.57	86.478	87.258	87.804	87.883	87.268	85.875	83.812	81.458	79.39	78.014	77.168	76.386	75.385	74.045	72.367	70.699	69.506	68.966	69	69.541	70.449	71.161	71.512	72.042	73.191	74.756	76.395	78.065	79.589	80.41	80.169	79.016	77.254	75.22	73.362	72.084	71.626	72.18	73.837	76.336	79.125	81.791	84.17	86.083	87.524	88.551	89.133	89.205	88.852	88.093	86.523	83.759	80.065	75.963	71.556	66.916	62.684	59.638	58.085	58.075	59.703	62.766	66.603	70.494	73.891	76.327	77.634	78.227	78.684	79.406	80.577	82.243	84.111	85.633	86.245	85.436	82.948	79.162	74.846	70.44	66.159	62.58	60.326	59.298	58.995	59.337	60.531	62.485	64.938	67.913	71.3	74.721	77.795	80.372	82.249	83.223	83.45	83.366	83.132	82.672	82.096	81.669	81.553	81.66	81.713	81.201	79.842	77.765	75.138	72.103	69.236	67.425	66.846	66.8	66.685	66.442	66.077	65.62	65.555	66.51	68.534	71.323	74.665	78.198	81.326	83.687	85.384	86.509	86.806	86.091	84.633	82.807	80.825	78.759	76.619	74.475	72.604	71.171	70.006	69.079	68.743	69.041	69.338	69.076	68.423	67.69	66.936	66.496	66.967	68.457	70.531	73.073	75.994	78.778	80.996	82.877	84.742	85.147	84.533	83.039	80.782	78.177	75.408	72.682	70.467	69.038	68.241	67.979	68.403	69.28	70.18	71.181	72.67	74.573	76.413	78.071	79.65	80.93	81.545	81.463	81.011	80.64	80.741	81.492	82.754	84.327	86.039	87.605	88.625	89.054	89.31	89.663	90.231	91.141	92.336	93.371	93.852	93.735	92.937	91.255	88.954	86.781	85.197	84.099	83.473	83.55	84.265	85.135	85.741	85.991	85.902	85.452	84.76	83.987	83.483	83.655	84.698	86.314	87.921	89.093	89.512	88.961	87.635	85.959	84.207	82.567	81.346	80.698	80.436	80.524	81.474	83.575	86.295	88.957	91.336	93.116	93.802	93.307	92.135	90.851	89.796	89.159	88.884	88.62	88.071	87.2	85.996	84.504	83.016	81.888	81.233	80.975	80.871	80.395	79.045	76.876	74.286	71.552	69.059	67.643	67.907	69.523	71.802	74.413	77.103	79.323	80.653	81.114	80.847	80.016	78.909	77.927	77.265	76.972	77.107	77.505	77.517	76.544	74.493	71.667	68.673	66.194	64.571	63.733	63.527	63.71	63.744	63.178	62.27	61.601	61.191	60.617	59.831	59.118	58.549	58.199	58.518	59.916	62.274	65.212	68.289	70.898	72.425	72.884	72.833	72.783	73.084	74.083	75.964	78.524	81.227	83.411	84.533	84.531	83.823	82.773	81.488	80.265	79.562	79.226	78.497	77.007	75.051	72.934	70.828	69.159	68.395	68.597	69.623	71.491	74.036	76.692	79.061	81.216	83.135	84.427	84.898	84.839	84.647	84.587	84.805	85.311	86.048	86.996	87.927	88.201	87.383	85.73	83.528	80.601	77.078	73.697	71.038	69.086	67.728	66.941	66.348	65.43	64.261	63.295	62.656	62.439	63.151	65.115	67.889	70.821	73.719	76.538	79.118	81.32	83.157	84.908	86.92	89.372	91.883	93.765	94.833	94.351	93.062	90.997	88.184	84.803	81.049	77.052	72.791	68.191	63.338	58.82	55.338	53.048	51.727	51.182	51.184	51.338	51.313	51.227	51.298	51.539	52.169	53.566	55.726	58.324	61.265	64.596	67.863	70.284	71.616	72.127	71.951	71.084	69.684	68.065	66.479	65.068	63.894	62.882	62.017	61.418	60.866	59.942	58.645	57.347	56.358	55.805	55.838	56.406	57.071	57.496	57.793	58.095	58.401	59.003	60.461	62.761	65.155	66.995	68.146	68.491	67.856	66.389	64.521	62.63	60.854	59.225	57.617	55.802	53.66	51.147	48.12	44.575	40.861	37.388	34.419	32.226	30.925	30.271	30.011	30.192	30.826	31.663	32.647	34.197	36.576	39.392	42.233	45.106	47.972	50.439	52.205	53.3	53.831	53.969	53.989	54.061	54.122	54.036	53.668	52.78	51.146	48.916	46.537	44.429	42.859	41.85	40.98	39.625	37.619	35.024	31.803	28.213	25.065	23.142	22.568	23.181	25.191	28.77	33.488	38.61	43.559	47.817	51.005	53.199	54.923	56.651	58.625	60.904	63.172	64.746	65.145	64.473	63.347	62.56	62.708	63.92	65.747	67.664	69.22	69.728	68.54	65.636	61.486	56.224	49.864	43.095	36.994	32.081	28.417	26.036	24.79	24.248	24.18	24.774	26.157	28.246	31.083	34.745	38.884	42.925	46.512	49.546	51.965	53.779	55.092	56.063	57.218	59.123	61.751	64.634	67.427	69.996	71.921	72.58	71.936	70.593	68.984	67.155	65.28	63.564	61.825	59.819	57.641	55.404	53.009	50.684	49.1	48.663	49.134	50.064	51.155	51.943	51.941	51.153	50.023	49.204	49.418	50.817	52.68	54.087	54.567	53.789	51.391	47.602	43.474	40.021	37.553	36.161	35.939	36.535	37.361	38.297	39.459	40.588	41.507	42.486	43.751	45.095	46.255	47.414	48.881	50.548	51.985	52.66	52.055	49.959	46.488	42.079	38.154	34.18	30.677	27.922	25.94	24.464	23.248	22.456	22.413	23.038	24.075	25.499	27.182	28.821	30.251	31.739	33.543	35.636	38.043	40.845	43.706	46.07	47.815	49.168	50.034	50.071	49.301	47.939	45.842	42.552	37.882	32.067	25.573	19.071	13.202	8.5404	5.5665	4.6307	5.6855	8.1969	11.613	15.569	19.627	23.426	27.043	30.827	34.983	39.651	44.951	50.466	55.201	58.387	59.872	59.591	57.475	54.06	50.285	46.833	43.895	41.547	39.953	39.07	38.633	38.191	37.119	34.936	31.639	27.643	23.532	20.063	18.063	17.927	19.451	22.159	25.473	28.772	31.743	34.654	37.823	41.243	44.829	48.657	52.534	55.588	57.056	56.975	55.669	53.38	50.489	47.585	45.002	42.723	40.591	38.346	35.725	32.713	29.572	26.434	23.279	20.21	17.458	15.261	13.932	13.759	14.744	16.643	19.266	22.34	25.418	28.375	31.82	36.416	42.017	47.973	53.704	58.603	61.835	62.874	61.99	59.822	56.961	53.894	50.86	47.706	44.204	40.448	36.713	33.229	30.299	28.268	27.409	27.753	29.25	31.576	34.214	36.821	39.197	40.967	41.857	42.349	43.248	44.805	46.797	49.2	52.108	55.191	57.956	60.279	62.176	63.417	63.79	63.312	61.88	59.361	56.229	53.351	51.397	50.678	51.331	53.233	55.795	58.115	59.252	58.546	55.904	51.935	47.361	42.756	38.944	36.817	36.54	37.465	39.052	41.249	43.798	46.242	48.363	50.119	51.23	51.374	50.698	49.508	47.954	46.46	45.702	45.903	46.603	47.268	47.662	47.713	47.416	46.899	46.357	45.937	45.815	45.867	45.455	44.226	42.501	40.617	38.537	36.358	34.637	33.682	33.294	33.377	34.099	35.301	36.536	37.724	38.872	39.567	39.411	38.634	37.662	36.473	34.959	33.484	32.539	32.357	32.909	34.08	35.706	37.572	39.397	40.661	41.241	41.601	41.984	42.229	42.199	41.776	40.868	39.58	38.088	36.694	35.947	36.155	37.107	38.313	39.55	40.835	41.963	42.683	42.992	42.825	41.952	40.511	39.058	38.005	37.507	37.935	39.641	42.287	45.069	47.592	49.912	51.991	53.558	54.526	55.061	55.151	54.743	53.78	52.166	49.969	47.473	44.825	42.042	39.316	36.961	35.069	33.506	32.208	31.17	30.239	29.34	28.786	28.767	29.193	30.297	32.67	36.395	40.985	46.106	51.701	57.402	62.445	66.138	68.113	68.181	66.396	63.165	59.069	54.758	51.054	48.519	47.125	46.565	46.591	46.815	46.805	46.377	45.53	44.216	42.538	40.97	39.897	39.272	39.056	39.482	40.47	41.379	41.812	42.118	42.741	43.941	45.932	48.887	52.669	56.728	60.383	62.916	63.739	62.722	60.173	56.527	52.248	47.928	44.08	40.892	38.298	36.11	33.923	31.57	29.465	28.232	28.108	29.13	31.225	33.944	36.121	36.705	35.724	34.025	32.581	32.273	33.866	37.434	42.056	46.531	49.905	51.596	51.612	50.585	49.327	48.335	47.735	47.561	47.81	48.409	49.264	50.226	51.045	51.576	51.726	51.135	49.446	46.916	44.404	42.365	41.001	40.825	42.149	44.459	46.761	48.29	48.561	47.279	44.754	41.905	39.58	38.155	37.753	38.304	39.364	40.405	41.427	42.858	45.113	48.278	51.908	55.016	56.796	56.853	55.083	51.756	47.917	45.05	43.912	44.289	45.748	47.903	50.227	52.17	53.768	55.399	57.038	58.357	59.161	59.074	57.516	54.487	50.849	47.49	44.866	43.239	42.659	42.847	43.333	43.753	43.987	44.205	44.754	45.681	46.483	46.634	46.233	45.462	44.184	42.49	40.932	39.837	38.956	38.088	37.277	36.353	35.243	34.398	34.485	35.731	37.929	40.992	44.631	47.795	49.369	48.987	46.992	43.925	40.418	37.263	34.859	32.958	31.412	30.185	29.631	30.193	31.78	33.937	36.33	38.591	40.264	41.167	41.699	42.399	43.453	44.947	46.889	48.815	49.925	49.985	49.428	48.564	47.544	46.874	47.084	47.976	48.919	49.349	49.016	47.969	46.526	45.181	44.324	44.22	44.981	46.246	47.415	48.324	49.213	50.337	51.698	53.215	54.404	54.407	52.704	49.481	45.23	40.438	35.934	32.635	30.722	29.627	28.968	28.9	29.535	30.798	32.77	35.61	39.325	43.72	48.495	53.276	57.624	61.18	63.511	64.129	62.823	59.994	56.319	52.478	49.114	46.556	44.49	42.453	40.322	38.053	35.476	32.794	30.718	29.658	29.434	29.807	30.861	32.644	34.807	36.947	38.87	40.39	41.34	41.73	41.797	41.896	42.466	43.803	45.751	47.669	48.733	48.336	46.231	42.62	38.079	33.235	28.72	25.219	23.077	22.048	21.673	22.06	23.515	25.865	28.788	32.281	36.353	40.402	43.735	46.077	47.407	47.829	47.778	47.883	48.517	49.803	51.749	53.997	55.805	56.424	55.561	53.502	50.827	48.303	46.403	45.178	44.512	44.124	43.375	41.732	39.572	37.807	36.898	36.776	37.515	39.14	41.269	43.606	46.411	50.091	54.695	59.969	65.496	70.392	73.559	74.547	73.553	70.952	67.199	62.957	58.832	55.026	51.537	48.218	44.92	41.766	39.107	36.941	34.881	32.693	30.502	28.288	25.836	23.444	21.865	21.479	22.105	23.558	25.57	27.691	29.678	31.901	34.951	39.045	44.29	50.592	57.344	63.353	67.659	69.986	70.495	69.547	67.533	64.772	61.485	57.95	54.194	50.065	45.704	41.783	38.818	36.645	34.955	33.846	33.277	32.844	32.518	32.636	33.308	34.341	35.768	37.569	39.329	40.705	42.102	44.263	47.401	51.514	56.724	62.913	69.266	74.098	77.027	78.213	77.811	76.19	73.469	69.758	65.413	60.867	56.211	51.427	46.727	42.24	37.99	34.192	31.301	29.423	28.353	28.111	28.733	29.824	30.829	31.642	32.488	33.341	33.943	34.237	34.444	34.883	35.874	37.634	40.225	43.57	47.437	51.305	54.468	56.472	57.423	57.454	56.604	55.049	52.977	50.282	47.001	43.596	40.372	37.37	34.8	32.937	31.725	30.704	29.763	29.434	30.232	32.183	35.209	39.039	43.027	46.44	48.903	50.413	51.451	52.806	55.052	58.131	61.531	64.639	66.725	67.32	66.437	64.559	62.291	60.101	58.516	57.603	56.731	55.306	53.266	50.615	47.202	43.282	39.764	37.516	36.869	37.822	40.126	43.278	46.584	49.485	51.633	52.916	53.478	53.78	54.191	54.838	55.828	57.248	59.046	61.134	63.364	65.416	66.887	67.585	67.477	66.3	64.16	61.886	60.396	59.923	60.163	60.968	62.024	62.59	62.057	60.35	57.741	54.588	51.405	48.735	46.853	45.893	45.996	47.247	49.349	51.922	54.65	57.129	58.96	59.763	59.327	57.682	55.351	53.046	51.12	49.608	48.719	48.63	49.015	49.268	49.221	49.214	49.319	49.432	49.659	50.084	50.41	50.484	50.448	50.406	50.339	50.325	50.408	50.242	49.285	47.302	44.56	41.6	39.076	37.471	37.092	38.024	40.282	43.499	46.811	49.828	52.652	55.124	56.762	57.459	57.527	57.035	55.786	53.911	51.859	49.861	48.105	47.03	46.91	47.408	48.046	48.725	49.284	49.357	48.995	48.679	48.78	49.162	49.286	48.534	46.639	43.999	41.4	39.59	39.326	41.346	45.612	50.918	55.855	59.726	62.241	63.374	63.759	64.417	65.662	67.133	68.351	68.811	67.75	64.834	60.828	56.872	53.611	51.341	50.324	50.574	51.63	52.909	53.943	54.467	54.598	54.713	55.31	57.021	59.579	62.914	66.791	70.804	74.485	77.383	79.304	80.565	81.606	82.481	82.981	83.092	82.911	82.18	80.682	78.678	76.479	74.273	72.348	71.041	70.253	69.581	68.893	68.212	67.2	65.39	62.927	60.427	58.366	56.996	56.657	57.639	59.941	63.186	66.785	70.124	72.935	75.255	77.11	78.408	79.063	78.968	77.787	75.224	71.411	66.813	62.003	57.731	54.831	53.666	53.969	55.415	57.952	61.27	64.698	67.888	70.966	73.775	75.802	76.715	76.477	75.183	73.117	70.706	68.391	66.516	65.438	65.247	65.658	66.406	67.499	69.016	70.893	72.982	74.973	76.239	76.307	75.314	73.628	71.568	69.672	68.789	69.321	70.803	72.62	74.48	76.152	77.166	77.237	76.529	75.283	73.672	71.938	70.31	68.855	67.581	66.501	65.474	64.332	63.258	62.72	63.135	64.647	67.204	70.374	73.596	76.709	79.681	82.261	84.212	85.712	86.853	87.133	86.12	84.096	81.673	79.253	77.142	75.763	75.18	75.066	75.164	75.307	75.302	75.062	74.721	74.252	73.435	72.156	70.635	69.297	68.574	68.793	69.976	71.811	74.079	76.586	78.831	80.548	82.108	84.097	86.416	88.385	89.391	88.947	86.498	81.78	75.381	68.417	61.876	56.636	53.275	51.639	51.087	51.148	51.562	52.072	52.575	53.258	54.465	56.345	58.746	61.433	64.113	66.643	69.066	71.22	72.764	73.747	74.598	75.364	75.709	75.57	75.286	75.004	74.591	74.148	73.798	73.212	71.869	69.626	66.499	62.499	58.158	54.536	52.411	51.881	52.847	55.044	57.861	60.563	62.539	63.462	63.431	62.967	62.594	62.413	62.544	63.357	64.788	66.083	66.686	66.645	66.109	65.132	64.053	63.314	62.923	62.556	62.174	61.783	61.066	59.837	58.517	57.654	57.268	57.336	58.167	60.042	62.782	65.976	69.206	72.043	74.103	75.024	74.51	72.479	69.602	66.814	64.529	62.7	61.599	61.579	62.077	62.863	63.892	64.866	65.483	65.773	65.796	65.627	65.39	65.187	65.05	65.049	65.268	65.548	65.51	65.015	64.359	63.728	63.24	63.079	63.132	62.911	62.165	61.099	59.836	58.399	57.341	57.362	58.457	60.029	61.582	62.95	63.813	63.753	62.738	61.033	58.817	56.276	53.73	51.407	49.432	47.994	47.106	46.401	45.486	44.148	42.403	40.434	38.647	37.455	37.093	37.686	39.397	42.045	45.004	47.835	50.587	53.235	55.317	56.551	57.283	57.791	58.046	58.168	58.504	59.129	59.735	59.965	59.574	58.219	55.758	52.524	49.087	45.978	43.695	42.734	43.254	44.892	47.083	49.19	50.84	52.2	53.625	55.181	56.95	59.195	61.868	64.252	65.649	66.021	65.491	64.076	62.085	60.257	59.172	58.955	59.668	61.433	63.996	66.862	69.806	72.752	75.529	77.867	79.7	81.064	81.886	81.91	80.886	78.908	76.345	73.636	70.946	68.306	65.798	63.397	60.718	57.299	53.266	49.148	45.339	42.259	40.496	40.451	41.953	44.669	48.515	53.221	58.106	62.6	66.575	69.837	71.976	73.057	73.651	74.337	75.278	76.374	77.517	78.416	78.814	78.537	77.601	76.415	75.495	74.977	74.528	73.968	73.316	72.382	70.985	69.362	67.903	66.604	65.257	63.95	62.921	61.964	60.925	60.175	60.002	60.091	60.051	59.894	59.915	60.248	60.894	62.003	63.64	65.533	67.152	68.057	68.138	67.656	66.991	66.335	65.948	66.105	66.6	66.853	66.675	66.149	65.145	63.487	61.469	59.598	57.85	55.897	53.894	52.263	50.964	49.736	48.725	48.477	49.197	50.716	52.925	55.773	58.918	61.645	63.42	64.161	63.988	63.096	61.722	60.231	58.957	57.889	56.754	55.436	53.954	52.171	49.862	47.338	45.413	44.537	44.447	45.053	46.528	49.366	51.418	52.41	52.351	51.954	51.585	51.355	52.467	54.135	55.682	56.73	57.144	56.949	56.45	55.889	55.113	54.025	52.826	51.767	50.988	50.618	50.763	51.324	52.071	52.832	53.497	53.995	54.457	55.328	56.923	59.116	61.552	63.991	66.167	67.564	67.932	67.44	66.678	66.26	66.495	67.3	68.235	68.671	68.024	65.939	62.511	58.343	54.315	51.135	49.102	48.18	48.082	48.411	48.948	49.621	50.409	51.291	52.362	53.544	54.489	54.726	54.127	52.892	51.136	48.972	46.804	45.166	44.364	44.403	45.183	46.468	47.922	49.153	49.883	49.97	49.486	48.824	48.563	49.043	50.408	52.589	55.172	57.509	59.085	59.573	58.853	57.209	55.24	53.397	51.659	49.929	48.394	47.064	45.76	44.53	43.702	43.301	43.003	42.597	42.055	41.365	40.637	40.213	40.401	41.237	42.638	44.376	46.011	47.195	47.809	48.005	47.976	47.935	47.941	47.786	47.31	46.561	45.685	44.724	43.783	43.179	43.005	42.846	42.352	41.586	40.605	39.398	38.159	37.346	37.312	38.02	39.26	40.912	42.596	43.901	44.696	45.065	45.031	44.683	44.174	43.537	42.616	41.329	39.651	37.749	36.053	35.059	35.053	36.057	37.984	40.668	43.473	45.644	46.909	47.301	46.711	45.193	43.308	41.735	40.755	40.505	41.015	41.925	42.656	42.895	42.718	42.289	41.684	41.189	41.11	41.452	42.073	42.925	44.081	45.615	47.468	49.304	50.557	50.825	49.946	47.941	45.035	42.015	39.862	38.942	38.84	38.98	38.998	38.438	37.046	35.187	33.489	32.215	31.461	31.364	31.775	32.16	32.281	32.429	32.839	33.618	34.962	37.137	40.005	43.124	45.954	47.905	48.599	48.159	46.984	45.451	44.133	43.757	44.528	45.882	47.256	48.434	49.361	50.015	50.726	52.02	53.899	55.891	57.542	58.54	58.396	57.362	55.628	53.522	51.313	49.256	47.428	45.555	43.214	40.39	37.514	34.888	32.682	31.429	31.659	33.275	35.882	39.235	42.892	46.046	48.167	49.306	49.548	48.845	47.536	46.381	45.884	46.029	46.775	48.142	49.872	51.456	52.508	52.868	52.586	51.772	50.361	48.35	45.877	43.415	41.525	40.593	40.983	42.931	46.127	49.793	53.246	56.095	57.979	58.874	59.318	59.819	60.299	60.411	60.196	59.855	59.33	58.63	58.083	57.828	57.44	56.49	54.773	52.429	49.843	47.593	46.218	45.949	46.619	47.665	48.19	47.348	44.867	41.108	36.721	32.599	29.723	28.612	29.223	31.455	35.186	39.883	44.738	49.33	53.572	57.144	59.551	60.944	61.937	62.835	63.616	64.348	65.039	65.354	64.949	63.732	61.751	59.177	56.32	53.523	51.002	48.8	46.989	45.567	44.418	43.539	42.923	42.45	42.168	42.328	42.964	43.729	44.498	45.536	46.895	48.231	49.445	50.794	52.245	53.358	53.95	54.264	54.456	54.514	54.575	54.715	54.823	54.826	54.721	54.384	53.626	52.376	50.857	49.327	48.03	47.212	46.977	47.216	47.694	47.953	47.281	45.264	42.269	39.02	36.03	33.803	33.061	34.145	36.465	39.068	41.375	43.027	43.626	43.162	42.292	41.727	41.926	43.249	45.811	49.168	52.581	55.541	57.758	58.999	59.198	58.592	57.602	56.62	55.891	55.33	54.567	53.418	51.89	49.759	46.802	43.437	40.438	38.108	36.294	35.056	34.534	34.453	34.476	34.755	35.606	37.073	39.17	42.085	45.667	49.249	52.281	54.758	56.735	58.276	59.729	61.675	64.497	68.217	72.451	76.473	79.59	81.401	81.562	79.736	76.039	71.118	65.453	59.062	52.142	45.34	39.089	33.545	29.077	26.029	24.001	22.483	21.361	20.674	20.253	20.326	21.518	23.713	26.679	30.235	34.244	38.437	42.549	46.704	51.145	55.713	60.008	63.686	66.212	66.879	65.202	61.351	55.894	49.455	42.861	37.154	32.802	29.471	26.721	24.378	22.275	20.254	18.459	17.356	17.058	17.381	18.146	19.338	21.151	23.878	27.704	32.505	37.844	43.338	48.598	53.151	56.742	59.343	60.82	60.932	59.701	57.422	54.395	51.034	48.069	45.991	44.454	42.773	40.392	36.979	32.252	26.395	20.356	15.321	12.079	10.908	11.822	14.553	18.452	22.808	27.026	30.671	33.623	36.072	38.239	40.372	42.862	45.957	49.516	53.179	56.538	58.971	59.772	58.659	55.94	51.993	47.303	42.852	39.729	38.188	37.826	38.284	39.13	39.601	39.035	37.443	35.41	33.654	32.788	33.29	35.357	38.753	43.08	47.806	52.31	56.085	58.948	60.868	62.037	62.836	63.57	64.263	64.798	65.034	64.633	62.987	59.85	55.764	51.319	46.838	42.804	39.871	38.081	36.767	35.344	33.552	31.286	28.623	26.056	24.27	23.659	24.289	26.038	28.54	31.279	33.861	36.286	38.712	41.339	44.341	47.663	51.126	54.489	57.309	58.862	58.659	56.921	54.247	51	47.533	44.518	42.32	40.453	38.377	36.096	33.894	31.923	30.379	29.548	29.207	28.714	27.67	26.066	24.089	22.153	20.999	21.233	22.877	25.507	28.629	31.904	35.223	38.645	42.033	45.145	47.826	49.907	50.985	50.67	49.211	47.34	45.517	43.884	42.797	42.621	43.22	44.245	45.683	47.547	49.526	51.292	52.725	53.535	53.186	51.522	48.931	45.887	42.71	39.944	38.237	37.986	39.182	41.431	44.052	46.361	47.927	48.215	46.702	43.593	39.913	36.724	34.535	33.568	33.855	34.786	35.333	34.892	32.882	30.671	27.899	25.382	23.93	23.774	24.569	25.866	27.388	28.759	29.825	30.803	31.868	32.776	33.36	33.774	34.036	33.944	33.62	33.556	34.044	34.983	36.32	38.152	40.436	42.907	45.197	47.028	48.284	49.01	49.314	49.211	48.886	48.613	48.407	47.984	47.171	46.074	44.799	43.361	41.97	40.85	39.856	38.776	37.718	36.732	35.577	33.999	32.177	30.362	28.422	26.307	24.506	23.576	23.706	24.857	27.019	30.045	33.573	37.209	40.576	43.338	45.332	46.562	46.99	46.77	46.29	45.963	45.994	46.375	47.054	47.656	47.602	46.629	44.863	42.4	39.385	36.441	34.319	33.097	32.354	31.804	31.345	30.616	29.371	27.931	26.909	26.808	27.781	29.758	32.354	34.955	37.093	38.612	39.621	40.538	41.99	44.394	47.782	51.953	56.5	60.866	64.668	67.748	69.788	70.371	69.467	67.435	64.608	61.099	57.195	53.416	49.86	46.034	41.576	36.624	31.522	26.676	22.684	20.019	18.663	18.182	18.036	17.768	17.107	16.141	15.388	15.448	16.687	19.36	23.412	28.458	33.966	39.323	43.857	47.229	49.815	52.22	54.668	57.167	59.886	62.694	64.827	65.571	65.049	63.711	61.804	59.78	58.258	57.482	57.238	57.387	57.857	58.33	58.413	58.003	57.121	55.662	53.55	50.909	47.976	45.044	42.442	40.31	38.696	37.72	37.556	38.016	38.77	39.915	41.725	44.109	46.587	48.902	50.938	52.356	52.933	52.988	53.011	53.143	53.484	54.279	55.519	56.843	57.968	58.949	59.62	59.551	58.524	56.521	53.661	50.184	46.31	42.217	38.185	34.674	31.941	29.831	28.277	27.485	27.243	26.858	26.376	26.444	26.844	27.729	29.11	31.049	33.375	35.773	38.158	40.827	43.873	46.93	49.65	51.896	53.43	53.907	53.198	51.59	49.512	47.236	45.001	43.007	41.233	39.46	37.451	34.87	31.559	27.762	23.973	20.712	18.564	18.025	19.165	21.668	25.073	29.039	33.175	37.227	41.348	45.755	50.139	54.014	57.281	59.863	61.443	61.778	61.053	59.548	57.32	54.386	50.946	47.239	43.414	39.595	35.797	32.045	28.494	25.507	23.36	22.318	22.597	24.07	26.182	28.272	29.915	30.92	31.395	31.911	33.168	35.217	37.664	40.202	42.747	45.038	46.811	48.27	49.757	51.178	52.009	52.029	51.302	49.924	48.036	45.897	43.672	41.28	38.607	35.775	32.941	30.349	28.37	27.232	26.852	26.937	27.234	27.477	27.612	27.886	28.436	29.12	29.916	31.058	32.457	33.791	35.002	36.446	38.267	40.054	41.445	42.322	42.46	41.733	40.376	38.899	37.769	37.363	37.971	39.638	41.996	44.562	47.077	49.383	51.384	53.028	54.194	54.671	54.209	52.671	49.902	46.056	41.887	38.166	35.095	32.553	30.573	29.038	27.352	25.105	22.528	20.21	18.562	17.994	18.929	21.24	24.242	27.197	29.499	30.572	30.24	29.049	28.016	27.957	29.256	31.914	35.352	38.756	41.433	42.889	43.033	42.357	41.558	40.86	39.954	38.778	37.512	36.04	34.185	32.231	30.64	29.425	28.351	27.414	26.617	25.649	24.394	23.134	21.982	20.922	20.116	20.03	20.928	22.629	24.857	27.331	29.747	31.912	33.857	35.842	38.332	41.773	46.037	50.217	53.319	54.93	54.908	53.334	50.956	49.016	48.28	48.658	49.599	50.425	50.227	48.374	45.125	41.229	37.212	33.49	30.728	29.221	28.695	28.893	29.959	32.156	35.388	38.783	41.731	43.399	43.398	41.95	39.532	36.821	34.671	33.741	34.184	35.527	37.107	38.405	39.256	39.818	40.208	40.406	40.471	40.326	39.765	38.734	37.55	36.7	36.385	36.512	36.91	37.216	36.966	36.094	34.989	34.145	33.772	34.067	35.297	37.194	39.118	40.591	41.472	41.719	41.245	40.148	38.705	37.303	36.455	36.647	38.088	40.817	44.788	49.557	54.311	58.28	60.899	61.755	60.542	57.532	53.401	48.782	44.26	40.476	37.789	35.896	34.276	32.749	31.242	29.456	27.361	25.419	24.201	24.009	24.907	26.988	30.202	34.176	38.437	42.589	46.302	49.555	52.621	55.741	59.017	62.402	65.579	67.953	69.009	68.599	66.786	63.846	60.267	56.471	52.557	48.292	43.755	39.342	35.237	31.57	28.749	27.15	26.739	27.212	28.431	30.412	33.058	36.215	39.799	43.672	47.507	51.006	54.098	56.726	58.946	60.969	62.753	63.993	64.394	63.666	61.612	58.409	54.68	51.083	47.993	45.695	44.542	44.38	44.545	44.725	45.103	45.849	46.824	47.959	49.298	50.609	51.499	51.705	51.206	49.978	48.033	45.652	43.092	40.442	37.811	35.322	33.069	31.103	29.407	28.075	27.305	27.317	28.192	29.719	31.476	33.271	34.91	35.922	36.093	35.96	36.177	36.868	37.962	39.604	41.804	44.155	46.264	48.003	49.236	49.668	49.218	48.125	46.564	44.807	43.422	42.943	43.419	44.469	45.522	46.02	45.59	44.192	42.007	39.41	37.071	35.692	35.408	35.901	37.062	38.902	41.032	42.826	44.111	45.049	45.506	45.16	44.123	42.667	40.774	38.684	37.024	36.284	36.425	37.3	38.727	40.126	40.657	39.844	37.838	35.153	32.409	30.128	28.576	27.919	28.224	29.19	30.295	31.295	32.517	34.143	35.96	37.931	40.234	42.744	44.923	46.468	47.344	47.382	46.463	44.998	43.534	42.236	41.226	40.953	41.71	42.928	44.124	45.799	47.923	50.327	52.909	55.493	57.872	59.895	61.47	62.378	62.431	61.765	60.719	59.556	58.415	57.528	57.023	56.696	56.232	55.557	54.674	53.413	51.83	50.358	49.217	48.32	47.717	47.667	48.37	49.717	51.626	54.112	57.022	59.95	62.545	64.646	66.216	67.367	68.222	68.819	69.148	69.195	68.87	68.026	66.788	65.554	64.666	64.348	64.732	65.609	66.545	66.974	66.78	66.115	65.026	63.628	62.34	61.442	60.672	59.653	58.347	56.854	55.09	52.997	50.717	48.375	46.038	43.879	42.149	41.092	40.923	41.711	43.288	45.161	46.848	48.038	48.553	48.585	48.709	49.443	50.983	53.371	56.369	59.151	60.63	60.303	58.309	54.963	50.742	46.587	43.439	41.572	40.604	39.995	39.194	37.722	35.427	32.665	29.944	27.824	26.712	26.773	27.854	29.642	31.915	34.483	37.27	40.291	43.487	46.667	49.64	52.336	54.558	55.98	56.501	56.403	55.863	54.68	52.809	50.659	48.474	46.076	43.415	40.797	38.426	36.289	34.525	33.339	32.706	32.308	32.032	31.907	31.956	32.405	33.529	35.261	37.105	38.443	38.728	37.805	36.193	34.796	34.356	35.275	37.569	40.574	42.988	43.796	43.03	41.498	40.023	39.37	40.244	42.571	45.417	47.693	48.77	48.467	46.945	44.837	42.964	41.604	40.534	39.442	38.03	35.996	33.333	30.639	28.723	28.185	29.198	31.299	33.534	35.245	36.291	36.702	36.635	36.689	37.43	38.611	39.352	39.107	37.935	36.021	33.85	32.319	32.09	33.026	34.571	36.195	37.281	37.351	36.563	35.612	35.076	35.044	35.36	35.869	36.336	36.491	36.242	35.691	35.184	35.265	36.105	37.192	38.095	38.748	39.039	38.733	38.063	37.833	38.601	40.294	42.687	45.427	47.713	48.723	48.337	47.046	45.214	43.311	42.154	42.148	42.907	43.506	42.981	41.9	40.281	38.226	35.926	33.62	31.547	29.952	29.015	28.603	28.476	28.704	29.644	31.591	34.696	39.017	44.178	49.267	53.198	55.321	55.525	54.107	51.989	50.407	50.089	50.763	51.64	52.087	51.515	49.562	46.566	43.481	41.24	40.179	40.065	40.388	40.447	39.689	37.904	35.338	32.671	30.758	30.163	30.864	32.352	34.075	35.45	36.097	36.279	36.622	37.448	38.879	40.886	43.082	44.749	45.394	45.29	45.109	45.283	46.011	47.581	49.983	52.659	54.921	56.37	56.819	56.26	54.974	53.269	51.498	49.994	48.898	48.061	47.19	46.061	44.58	42.744	40.626	38.541	36.864	35.848	35.857	37.215	39.678	42.674	45.758	48.631	50.778	51.721	51.565	50.733	49.484	48.002	46.657	45.938	46.049	46.924	48.352	49.901	50.986	51.245	50.541	48.894	46.586	44.004	41.393	38.766	36.102	33.647	31.654	30.53	30.749	32.342	34.765	37.326	39.555	41.065	41.404	40.627	39.415	38.328	37.451	36.881	36.871	37.364	38.155	39.233	40.724	42.54	44.426	46.197	47.573	48.294	48.313	47.857	47.158	46.277	45.092	43.414	41.094	38.295	35.415	32.77	30.735	29.769	29.95	30.697	31.417	32.023	32.748	33.648	34.833	36.762	39.651	43.094	46.453	49.3	51.242	51.99	51.772	51.211	50.682	50.291	50.069	49.833	49.053	47.2	44.153	40.259	36.208	32.686	30.212	29.136	29.737	32.129	35.834	39.926	43.681	46.604	47.95	47.225	44.867	42.012	39.637	38.396	38.66	40.292	42.526	44.595	46.299	47.683	48.756	49.78	51.154	52.675	53.624	53.463	52.063	49.617	46.564	43.327	40.161	37.091	34.228	31.593	29.117	27.171	26.579	27.783	30.308	33.398	36.486	38.883	39.914	39.599	38.637	37.694	37.297	36.841	38.436	41.591	45.828	50.288	54.217	57.037	58.304	57.726	55.51	52.186	48.223	44.102	40.503	37.996	36.718	36.464	37.022	37.857	38.214	37.818	37.132	36.855	37.524	39.594	43.275	48.202	53.51	58.21	61.556	63.209	63.332	62.4	60.932	59.339	58.039	57.133	56.358	55.451	54.346	52.823	50.663	47.868	44.532	40.619	36.157	31.621	27.643	24.579	22.743	22.562	24.102	26.873	30.196	33.72	37.289	40.691	43.884	46.95	50.003	52.956	55.583	57.628	58.854	59.264	59.091	58.585	58.003	57.602	57.346	56.857	55.784	53.968	51.4	48.168	44.573	41.085	37.751	34.306	30.799	27.531	24.666	22.325	20.926	20.895	22.026	23.796	25.788	27.843	29.877	31.885	34.049	36.524	39.2	41.822	44.13	45.702	46.122	45.197	42.917	39.504	35.511	31.638	28.54	26.86	27.052	29.073	32.282	35.952	39.51	42.479	44.393	45.357	46.15	47.406	49.191	51.358	53.73	55.839	57.172	57.724	57.996	58.588	59.899	62.094	64.851	67.338	68.752	68.879	67.928	66.425	65.078	64.4	64.441	64.914	65.225	64.561	62.513	59.46	56.096	52.875	50.155	48.365	47.472	46.774	45.632	44.089	42.579	41.485	41.22	42.129	44.067	46.449	48.779	50.883	52.606	53.805	54.507	54.741	54.304	53.026	51.127	49.198	47.931	47.848	48.956	50.736	52.472	53.537	53.372	51.677	49.004	46.533	45.09	45.038	46.623	49.785	53.695	57.156	59.311	59.644	57.835	54.199	49.749	45.529	42.191	40.228	39.972	41.156	42.923	44.406	45.085	44.72	43.349	41.169	38.428	35.778	34.08	33.985	35.627	38.984	43.962	49.891	55.412	59.362	61.234	60.912	58.611	55.235	52.061	48.948	47.497	47.151	47.712	48.747	49.515	49.237	47.519	44.372	40.042	35.045	30.261	26.504	24.086	23.099	23.583	25.305	27.673	30.256	33.011	35.855	38.557	41.072	43.591	46.247	48.929	51.461	53.678	55.437	56.639	57.234	57.186	56.628	55.89	55.116	54.264	53.328	52.323	51.065	49.24	46.731	43.621	39.88	35.566	31.085	26.872	23.033	19.637	17.029	15.448	14.726	14.67	15.443	17.264	20.073	23.706	28.021	32.612	37.002	40.815	43.949	46.549	49.005	51.698	54.657	57.566	59.955	61.285	61.128	59.479	56.792	53.673	50.631	48.107	46.371	45.218	44.172	43.07	42.038	41.017	39.822	38.508	37.439	36.622	35.782	34.958	34.363	34.067	34.05	34.32	34.774	35.12	35.078	34.506	33.338	31.668	29.819	28.105	26.68	25.641	25.027	24.799	25.01	25.805	27.113	28.522	29.705	30.503	30.633	29.926	28.747	27.962	28.186	29.392	31.313	33.559	35.478	36.403	36.128	34.892	33.059	31.063	29.363	28.173	27.365	26.737	26.188	25.673	25.132	24.76	24.985	26.214	28.876	33.153	38.512	43.945	48.516	51.436	52.107	50.595	47.875	45.117	42.853	41.117	39.874	38.922	37.834	36.425	34.928	33.537	32.198	30.905	29.564	27.996	26.137	24.282	22.875	22.205	22.343	23.301	25.052	27.508	30.516	33.682	36.47	38.564	39.874	40.265	39.726	38.803	38.286	38.45	39.052	39.897	40.721	41.006	40.236	38.499	36.153	33.424	30.61	28.23	26.534	25.392	24.732	24.6	24.804	24.867	24.454	23.511	22.325	21.415	21.415	22.82	25.866	30.482	35.986	41.229	45.215	47.706	48.712	48.174	46.367	43.938	41.333	38.646	36.138	34.241	33.046	32.306	31.959	31.813	31.299	29.208	27.627	26.208	25	24.075	23.509	23.33	23.355	23.431	23.722	24.719	26.855	30.313	35.068	40.712	46.364	51.122	54.454	56.16	56.377	55.542	54.32	52.888	50.888	48.057	44.425	40.058	35.041	29.7	24.46	19.516	14.752	10.046	5.4549	1.27	-1.9366	-3.5929	-3.4398	-1.4552	2.1828	7.0827	12.625	18.228	23.604	28.444	32.443	35.529	37.815	39.413	40.483	41.396	42.481	43.595	44.434	44.883	44.759	43.668	41.395	38.183	34.491	30.694	27.138	24.185	22.023	20.545	19.522	18.596	17.459	16.125	14.93	14.33	14.761	16.565	19.772	23.99	28.734	33.477	37.545	40.442	42.138	42.872	42.806	42.079	41.108	40.335	39.852	39.521	39.371	39.444	39.601	39.567	39.189	38.444	37.266	35.625	33.553	31.051	28.237	25.427	22.919	21.075	20.138	20.367	21.881	24.521	27.931	31.556	34.762	37.078	38.327	38.416	37.259	35.17	32.81	30.675	28.967	27.892	27.664	28.154	28.902	29.488	29.753	29.724	29.351	28.913	28.727	28.84	29.149	29.488	29.553	28.966	27.583	25.528	23.103	20.69	18.569	16.961	16.1	16.24	17.457	19.507	22.063	24.868	27.521	29.447	30.314	30.391	30.308	30.726	32.254	35.181	39.185	43.356	46.639	48.128	47.319	44.343	40.055	35.618	31.917	29.341	27.981	27.625	27.749	27.829	27.572	27.003	26.361	25.749	25.058	24.154	23.292	22.97	23.489	24.972	27.431	30.6	33.833	36.375	37.83	38.203	37.8	37.213	36.947	37.009	37.188	37.283	37.206	36.818	35.856	34.267	32.247	29.883	27.217	24.486	22.148	20.705	20.389	20.952	21.787	22.23	21.966	20.996	19.628	18.494	18.343	19.602	22.059	25.073	28.017	30.419	32.169	33.522	34.637	35.411	35.694	35.45	34.596	32.939	30.727	28.264	27.156	27.463	28.826	30.427	31.621	32.227	32.273	31.715	30.577	29.082	27.605	26.49	25.881	25.628	25.563	25.656	25.892	26.235	26.73	27.644	29.313	31.588	33.921	35.7	36.567	36.451	35.476	33.888	32.026	30.219	28.675	27.441	26.4	25.404	24.616	24.334	24.529	24.701	24.392	23.375	21.575	19.134	16.355	13.626	11.438	10.195	9.809	9.7707	9.7509	9.8131	10.11	10.65	11.368	12.45	14.058	16.296	19.349	23.272	27.854	32.752	37.43	41.083	42.903	42.649	40.778	37.969	34.704	31.354	28.189	25.31	22.631	19.916	17.016	14.099	11.6	9.824	8.6269	7.8771	7.7154	8.3526	9.6766	11.469	13.651	16.235	19.144	22.329	25.682	29.045	32.438	36.102	40.062	43.999	47.601	50.741	53.256	54.742	54.882	53.743	51.747	49.34	46.885	44.481	42.009	39.51	36.914	33.845	30.029	25.863	22.532	19.59	17.634	16.508	16.067	16.242	16.711	17.116	17.657	18.829	20.708	22.842	24.729	26.067	26.716	26.646	26.126	25.725	26.058	27.411	29.366	31.027	31.685	31.153	29.543	27.23	24.839	23.133	22.498	22.915	24.289	26.337	28.518	30.459	32.133	33.371	33.688	32.855	31.226	29.153	26.636	23.784	21.131	19.21	18.311	18.526	19.893	22.257	25.163	27.908	29.549	29.462	27.66	24.664	21.262	18.3	16.443	15.934	16.569	17.969	19.691	21.169	22.041	22.635	23.467	24.65	26.114	28.045	30.676	33.619	36.089	37.698	38.425	38.147	36.745	34.508	31.97	29.564	27.577	26.216	25.488	25.22	25.349	25.857	26.58	27.218	27.488	27.394	27.065	26.653	26.215	25.798	25.776	26.709	28.724	31.534	35.047	39.276	43.683	47.233	49.19	49.522	48.26	45.603	42.243	39.025	35.545	32.408	29.387	26.099	22.533	19.082	15.961	13.363	11.864	11.935	13.295	15.349	17.834	20.583	23.225	25.53	27.488	29.037	30.058	30.653	31.014	31.278	31.652	32.372	33.284	33.865	33.766	32.972	31.614	29.904	28.255	26.944	25.79	24.535	23.199	21.76	20.088	18.505	17.678	17.848	18.762	20.245	22.375	24.955	27.613	30.26	32.927	35.409	37.436	38.976	40.062	40.645	40.961	41.401	41.964	42.28	42.102	41.26	39.615	37.269	34.605	31.996	29.68	27.899	26.843	26.271	25.895	25.839	26.215	26.631	26.696	26.412	25.822	24.916	24.042	23.919	25.025	27.39	30.793	34.744	38.538	41.602	43.959	45.876	47.417	48.555	49.281	49.388	48.482	46.435	43.549	40.306	37.307	34.998	33.551	32.849	32.922	34.045	36.18	38.939	41.945	44.746	46.551	46.656	45.149	42.623	39.765	37.401	36.404	37.014	38.64	40.567	42.244	43.029	42.607	41.381	40.266	39.902	40.514	41.944	43.561	44.442	43.964	42.097	39.298	36.382	34.391	33.89	34.625	35.914	37.154	37.804	37.597	36.837	35.99	35.357	35.103	35.405	36.349	37.608	38.842	40.111	41.452	42.529	43.07	43.204	43.085	42.596	41.662	40.396	38.938	37.419	36.175	35.493	35.291	35.408	35.648	35.663	34.974	33.511	31.606	29.613	27.841	26.604	25.896	25.433	25.139	25.232	25.722	26.507	27.896	30.211	32.997	35.462	37.221	38.297	38.706	38.554	38.24	38.174	38.256	38.188	37.796	36.89	35.326	33.395	31.683	30.601	30.217	30.503	31.351	32.447	33.447	34.184	34.625	34.993	35.665	36.881	38.413	40.057	41.811	43.35	43.999	43.446	42.001	40.013	37.731	35.584	33.991	32.297	30.539	28.477	26.051	23.466	21.167	19.154	17.283	15.861	15.371	15.835	16.999	18.797	21.084	23.196	24.321	24.137	22.857	21.085	19.683	19.355	20.306	22.202	24.454	26.262	26.839	26.197	25.121	24.531	25.074	27.076	30.398	34.2	37.432	39.452	39.975	38.976	37.057	35.245	34.121	33.514	33.123	32.915	32.789	32.574	32.499	32.901	33.898	35.297	36.763	37.952	38.584	38.681	38.483	38.148	37.654	37.098	36.708	36.637	37.049	38.168	39.986	42.167	44.304	45.908	46.299	45.104	42.694	39.755	36.833	34.26	32.634	32.376	33.307	35.024	37.258	39.553	41.224	41.855	41.331	39.585	36.835	33.772	31.201	29.603	29.154	29.963	31.878	34.402	37.041	39.464	41.468	43.017	44.288	45.198	45.445	45.003	44.055	42.555	40.384	37.747	35.087	32.691	30.67	29.25	28.541	28.236	27.981	27.671	27.125	26.133	24.972	24.303	24.543	25.687	27.689	30.533	33.86	37.074	39.722	41.62	42.706	43.094	43.079	42.866	42.597	42.532	42.721	42.729	42.181	41.136	39.867	38.667	37.905	37.836	38.161	38.198	37.519	36.072	33.959	31.78	30.68	31.488	34.009	37.481	41.255	44.749	47.434	49.282	50.815	52.53	54.564	56.666	58.395	59.171	58.671	57.147	55.136	53.17	51.665	50.8	50.277	49.496	48.027	45.67	42.434	38.873	35.859	33.871	32.994	33.438	35.386	38.413	41.724	44.905	47.788	49.974	51.138	51.379	51.021	50.285	49.516	49.212	49.508	50.157	50.876	51.351	51.183	50.104	48.358	46.674	45.82	46.245	47.824	49.766	51.001	50.76	48.675	44.859	40.284	36.596	34.988	35.451	37.372	40.045	42.561	44.006	44.198	43.694	42.982	42.263	41.861	40.329	39.498	38.338	37.216	36.508	36.357	36.922	38.271	39.919	41.053	41.299	40.702	39.226	37.024	34.79	33.367	33.048	33.629	34.762	35.96	36.704	36.72	36.003	34.721	33.261	31.967	30.868	29.726	28.426	27.139	25.968	24.949	24.227	23.812	23.37	22.631	21.725	20.929	20.402	20.56	22.05	25.003	28.85	32.986	37.127	40.901	43.817	45.598	46.359	46.159	45.015	43.119	40.641	37.604	34.104	30.372	26.506	22.557	18.859	15.887	13.93	13.085	13.326	14.326	15.581	16.799	17.868	18.613	19.055	19.71	21.095	23.069	25.189	27.311	29.336	30.97	32.13	33.147	34.319	35.568	36.681	37.344	37.001	35.214	32.244	28.815	25.634	23.316	22.404	23.013	24.639	26.447	27.744	28.242	28.149	28.184	28.966	30.727	33.528	37.196	40.975	43.86	45.378	45.687	45.115	44.087	43.25	43.095	43.666	44.806	46.346	47.773	48.283	47.423	45.243	41.938	37.774	33.527	30.157	28.144	27.282	27.084	27.032	26.741	26.192	25.656	25.302	25.178	25.396	25.979	26.734	27.66	29.106	31.364	34.282	37.337	39.984	41.711	42.266	42.207	42.241	42.491	42.662	42.466	41.43	38.849	34.594	29.572	25.016	21.667	19.793	19.261	19.405	19.428	18.855	17.708	16.441	15.856	16.904	19.89	24.313	29.282	33.802	36.99	38.469	38.532	37.882	37.254	37.339	38.461	40.178	41.622	42.32	42.415	42.084	41.537	41.343	42.076	43.485	44.689	44.993	43.899	41.069	36.74	31.815	27.231	23.65	21.672	21.579	23.024	25.347	28.134	31.243	34.511	37.791	40.809	42.957	43.81	43.373	41.841	39.478	37.034	35.602	35.786	37.372	39.928	43.208	46.703	49.653	51.666	52.72	52.7	51.384	48.971	45.884	42.359	38.771	35.889	34.301	33.949	34.414	34.794	35.82	37.397	39.12	40.647	42.044	43.532	45.052	46.438	47.681	48.602	48.816	48.284	47.364	46.273	45.048	44.093	43.999	44.753	45.975	47.526	49.302	50.868	51.661	51.61	51.103	50.676	50.919	52.184	54.307	56.772	58.951	60.151	59.686	57.521	54.432	51.319	48.886	47.648	47.569	47.873	47.689	46.511	44.127	40.593	36.676	33.665	32.371	32.68	34.182	36.566	39.332	41.935	44.337	46.796	49.394	52.094	54.649	56.66	57.785	58.092	58.051	58.093	58.458	59.286	60.478	61.567	61.954	61.157	58.862	55.022	50.043	44.537	38.949	33.674	29.323	26.412	24.86	24.348	24.84	26.326	28.341	30.435	32.519	34.603	36.728	39.194	42.365	46.222	50.458	54.804	58.885	62.056	63.815	64.044	62.883	60.559	57.447	54.018	50.586	47.458	44.852	42.653	40.431	37.97	35.375	32.652	29.766	27.091	25.248	24.535	24.901	26.362	28.838	31.83	35.006	38.436	42.292	46.523	51.206	56.588	62.42	67.987	72.76	76.626	79.586	81.666	82.958	83.364	82.654	80.598	77.153	72.457	66.925	61.312	56.222	51.707	47.554	43.523	39.448	35.159	30.822	26.899	23.695	21.38	20.226	20.406	21.643	23.659	26.591	30.499	34.885	39.011	42.551	45.414	47.385	48.521	49.243	49.846	50.269	50.286	49.507	47.394	43.755	39.103	34.201	29.719	26.273	24.239	23.415	23.327	23.612	24.062	24.548	25.247	26.352	27.525	28.171	28.277	28.241	28.24	28.307	28.813	30.155	32.175	34.42	36.719	39.063	41.376	43.636	45.899	47.893	49.049	49.008	47.827	45.658	42.833	39.912	37.527	36.083	35.679	36.29	37.694	39.536	41.487	42.982	43.129	41.472	38.374	34.329	29.672	25.092	21.545	19.512	18.877	19.521	21.403	24.308	27.99	32.462	37.686	42.948	47.343	50.388	51.119	50.687	48.71	45.809	42.875	40.441	38.706	37.722	37.108	36.076	34.296	32.022	29.526	27.201	25.738	25.703	26.69	27.818	28.562	28.754	28.231	27.008	25.613	24.758	24.923	26.325	28.84	31.99	35.264	38.391	41.091	42.979	43.993	44.495	44.766	44.889	44.941	44.955	44.595	43.593	42.105	40.361	38.456	36.747	35.796	35.636	35.655	35.421	35.024	34.567	34.038	33.65	33.756	34.373	35.27	36.214	36.95	37.368	37.634	38.101	38.797	39.621	40.669	42.166	44.155	46.511	48.933	50.766	51.215	49.939	47.1	43.103	38.76	35.33	33.752	34.012	35.541	37.771	40.088	41.732	42.286	41.874	40.798	39.443	38.257	37.765	38.143	39.261	40.886	42.625	43.755	43.697	42.453	40.455	38.272	36.571	35.874	36.322	37.759	39.903	42.155	43.731	44.308	44.014	43.134	41.96	41.11	41.293	42.519	44.111	45.269	45.259	43.465	39.94	35.566	31.325	27.813	25.416	24.327	24.206	24.35	24.48	24.927	26.147	28.42	31.782	36.005	40.563	45.024	49.155	52.718	55.541	57.669	59.039	59.314	58.304	56.33	53.865	51.246	48.775	46.625	44.508	42.026	39.244	36.517	34.102	32.342	31.864	32.894	34.694	36.292	37.215	37.382	36.945	36.401	36.561	37.951	40.521	43.869	47.325	50.104	51.839	52.816	53.513	54.263	55.238	56.399	57.325	57.489	56.675	54.893	52.322	49.443	46.797	44.445	42.053	39.672	37.728	36.261	34.923	33.766	33.069	32.829	32.99	33.847	35.71	38.469	41.748	45.024	47.523	48.484	47.805	46.089	44.067	42.374	41.605	42.008	43.301	44.871	46.053	46.353	45.638	44.236	42.268	39.746	37.014	34.927	34.109	34.559	36.165	38.859	42.044	44.595	45.802	45.596	44.076	41.623	39.068	35.908	34.591	34.116	34.59	35.825	37.223	38.376	39.176	39.308	38.29	36.527	34.846	33.687	33.188	33.546	34.834	36.583	38.089	38.996	39.356	39.402	39.407	39.54	39.667	39.587	39.313	38.893	38.367	38.123	38.738	40.307	42.398	44.329	45.296	44.726	42.575	39.571	36.601	34.118	32.465	31.954	32.322	32.834	33.138	33.564	34.361	35.454	36.763	38.235	39.648	40.766	41.591	42.233	42.761	43.21	43.534	43.285	41.953	39.563	36.566	33.497	30.99	29.627	29.602	30.65	32.428	34.494	36.098	36.65	36.152	34.859	32.835	30.365	28.285	27.414	27.947	29.658	32.285	35.289	37.873	39.622	40.698	41.355	41.924	42.795	44.061	45.235	45.657	44.993	43.292	40.807	38.069	35.695	34.058	33.226	33.06	33.185	33.152	32.978	33.178	34.054	35.484	37.48	40.122	43.066	45.927	48.61	51.079	53.049	54.279	54.799	54.498	53.144	50.943	48.514	46.246	44.105	42.126	40.442	38.95	37.371	35.536	33.381	30.865	28.112	25.198	22.16	19.384	17.559	17.288	18.683	21.526	25.522	30.145	34.643	38.377	41.051	42.529	42.872	42.616	42.29	41.931	41.667	42.087	43.663	46.143	48.98	51.764	53.935	54.591	53.161	49.962	45.824	41.74	38.751	37.521	37.974	39.664	42.108	44.724	46.913	48.481	49.7	50.834	52.026	53.237	54.24	54.576	53.974	52.419	49.844	46.342	42.698	39.97	38.553	38.224	38.757	39.978	41.363	42.344	42.884	43.208	43.323	43.234	43.049	42.66	41.886	40.88	40.118	39.916	40.353	41.584	43.76	46.77	50.306	53.921	56.963	59.035	60.115	60.307	59.516	57.956	56.245	54.565	52.567	50.245	48.217	47.065	47.005	48.237	50.745	53.847	56.656	58.753	60.116	60.765	60.376	61.317	63.006	65.525	68.384	71.197	73.936	76.501	78.542	79.921	80.797	81.065	80.51	79.387	77.976	75.863	72.326	67.136	60.552	52.932	44.807	36.973	30.293	25.328	22.327	21.177	21.584	23.234	25.932	29.251	32.547	35.417	37.902	40.181	42.514	45.421	49.358	54.322	59.987	65.998	71.662	76.079	78.898	80.483	81.095	80.539	78.837	76.262	72.748	67.97	62.006	55.461	49.095	43.553	39.433	36.851	35.332	34.339	33.448	32.253	30.578	28.643	26.97	26.07	26.25	27.757	30.578	34.409	38.905	43.635	47.996	51.584	54.514	57.035	59.039	60.383	61.294	61.931	61.978	61.202	59.715	57.689	55.312	52.94	50.959	49.312	47.748	46.214	44.649	42.823	40.675	38.577	36.953	35.941	35.465	35.294	35.08	34.621	34.067	33.81	34.236	35.924	39.202	43.758	48.688	53.134	56.572	58.543	58.785	57.61	55.616	53.278	51.006	49.25	48.19	47.55	47.138	46.929	46.592	45.468	43.247	40.083	36.166	31.869	27.845	24.815	23.186	23.128	24.44	26.647	29.344	32.55	36.469	41.083	46.205	51.68	57.014	61.343	64.128	65.23	64.711	62.874	60.415	57.957	55.605	53.242	51.087	49.446	48.181	47.127	46.364	45.84	44.979	43.32	40.853	37.813	34.66	32.193	31.214	32.118	34.944	39.426	44.738	49.823	54.017	57.249	59.773	61.918	64.016	65.849	66.709	66.097	63.869	60.03	54.883	49.474	44.989	41.831	39.619	37.868	36.355	34.765	33.029	31.711	31.422	32.313	34.096	36.342	38.375	39.5	39.632	39.231	38.89	39.085	40.324	42.904	46.589	50.664	54.364	56.981	58.177	58.211	57.505	56.11	54.284	52.528	50.875	48.852	46.25	43.487	41.026	39.059	37.86	37.635	37.906	37.948	37.431	36.367	33.73	32.107	31.209	31.199	32.19	33.782	35.156	35.872	36.139	36.273	36.672	38.059	40.976	44.95	48.751	51.571	53.204	53.726	53.601	53.726	54.716	56.619	58.869	60.54	60.686	58.958	55.861	52.219	48.743	46.037	44.417	43.56	42.807	41.819	40.64	39.425	38.567	38.484	39.108	39.783	40.029	39.968	39.802	39.555	39.551	40.352	41.952	43.719	45.037	45.59	45.289	44.41	43.62	43.562	44.51	46.459	49.135	51.895	53.984	55.096	55.373	54.981	54.241	53.415	52.595	51.716	50.872	50.196	49.583	49	48.81	49.347	50.278	51.018	51.32	51.053	49.921	47.924	45.584	43.452	41.807	40.85	40.585	40.611	40.527	40.383	40.369	40.478	40.839	41.786	43.45	45.618	47.966	50.15	51.813	52.801	53.172	52.835	51.591	49.559	47.14	44.538	41.826	39.417	37.874	37.197	37.039	37.062	36.997	36.533	35.59	34.638	34.17	34.347	35.286	37.132	39.653	42.336	45.054	48.047	51.395	54.811	57.869	60.174	61.445	61.623	61.021	60.106	59.378	59.329	60.18	61.547	62.829	63.644	63.715	62.885	61.38	59.686	58.064	56.623	55.597	55.126	54.976	54.961	55.294	56.037	56.811	57.267	57.582	57.966	58.41	58.958	59.783	60.89	62.066	63.154	64.07	64.672	64.956	65.174	65.433	65.416	64.94	64.124	63.125	62.211	61.783	62.011	62.665	63.427	64.207	64.734	64.778	64.593	64.606	64.53	63.632	61.617	58.719	55.291	51.946	49.625	49.106	50.412	53.124	56.556	59.878	62.339	63.72	64.241	64	62.973	61.317	59.41	57.652	56.428	56.031	56.411	57.367	58.723	60.173	61.282	61.993	62.75	63.986	65.582	67.565	70.223	73.397	76.395	78.591	79.634	79.181	77.16	74.2	71.146	68.392	66.153	64.751	64.156	63.421	63.019	63.592	64.954	66.723	68.735	70.663	71.668	71.279	69.716	67.425	64.82	62.561	61.348	61.132	61.315	61.531	61.651	61.322	60.26	59.029	58.603	59.561	61.984	65.609	69.874	73.835	76.54	77.396	76.272	73.695	70.708	68.244	66.642	65.88	65.71	65.596	64.891	63.376	61.33	58.971	56.632	54.801	53.466	52.112	50.44	48.651	46.911	45.22	44.045	44.32	46.544	50.512	55.752	61.644	67.323	71.86	74.784	76.063	75.915	74.998	74.022	73.195	72.471	71.805	71.129	70.28	69.132	67.69	65.9	63.685	61.249	58.922	56.825	55.097	54.039	53.752	53.673	53.111	52.034	50.601	48.848	46.996	45.509	44.671	44.436	44.755	45.649	46.889	48.069	48.959	49.394	49.066	47.933	46.494	45.405	45.051	45.593	46.891	48.275	49.256	49.697	49.556	48.858	47.931	47.241	46.784	46.128	45.102	43.923	42.683	41.426	40.457	40.069	40.185	40.757	42.012	44.032	46.553	49.441	52.784	56.324	59.447	61.619	62.734	62.715	61.441	59.027	55.799	52.149	48.597	45.675	43.637	42.59	42.642	43.603	44.8	45.58	45.758	45.363	44.428	43.267	42.215	41.27	40.427	39.939	40.027	40.442	40.885	41.471	42.247	42.819	42.942	42.944	43.2	43.697	44.276	44.859	45.308	45.504	45.669	46.175	47.224	48.864	50.94	53.027	54.47	54.833	54.227	53.079	51.886	51.227	51.392	52.25	53.624	55.307	56.71	57.098	56.357	54.908	53.016	50.879	49.179	48.633	49.324	50.812	52.696	54.56	55.726	55.776	54.927	53.444	51.535	49.739	48.578	48.049	47.738	47.296	46.543	45.369	43.821	42.021	40.019	37.934	36.09	34.646	33.482	32.742	32.863	33.833	35.057	36.091	36.993	37.754	38.305	38.858	39.739	40.8	41.617	42.11	42.385	42.387	42.305	42.693	43.745	44.943	45.625	45.53	44.719	43.391	41.936	40.839	40.371	40.6	41.413	42.228	42.495	42.317	42.066	41.742	41.122	39.856	39.075	39.022	39.413	39.995	41.072	42.939	45.399	47.999	50.218	51.566	51.769	50.804	48.842	46.257	43.741	41.855	40.561	39.586	38.954	38.786	38.927	39.231	39.74	40.342	40.576	40.239	39.488	38.256	36.344	34.038	31.839	29.851	28.032	26.905	27.225	29.163	32.429	36.626	41.279	45.782	49.728	52.998	55.535	57.473	59.104	60.4	60.933	60.411	58.936	56.634	53.708	50.624	47.876	45.727	44.29	43.846	44.385	45.431	46.647	47.992	49.179	49.538	48.855	47.514	45.858	44.017	42.271	41.083	40.717	41.225	42.594	44.587	46.677	48.367	49.4	49.481	48.433	46.636	44.687	42.981	41.767	41.201	41.112	41.189	41.357	41.562	41.487	40.926	40.197	39.666	39.286	38.993	39.068	39.728	40.702	41.619	42.342	42.764	42.736	42.409	42.181	42.245	42.67	43.607	45.038	46.462	47.322	47.48	47.053	46.164	44.995	43.744	42.535	41.469	40.688	40.209	39.914	39.919	40.524	41.589	42.607	43.316	43.762	43.935	43.905	44.079	44.869	46.36	48.444	51.018	53.74	56.006	57.546	58.543	59.12	59.327	59.492	60.139	61.375	62.825	63.927	64.218	63.393	61.447	58.777	55.914	53.429	51.873	51.432	51.658	51.897	51.796	51.12	49.746	47.897	46.04	44.533	43.619	43.7	45.22	48.132	52.157	57.189	62.83	68.082	72.018	74.405	75.487	75.548	75.012	74.445	74.101	73.717	72.865	71.247	68.759	65.597	62.251	59.2	56.671	54.824	53.81	53.693	54.462	56.016	58.072	60.229	62.191	63.941	65.294	65.87	65.736	65.319	64.707	63.709	62.593	61.962	61.999	62.418	63.01	63.525	63.395	62.191	60.082	57.56	54.998	52.852	51.634	51.404	51.81	52.542	53.365	54.004	54.324	54.268	53.885	53.493	53.638	54.57	55.93	57.246	58.424	59.324	59.521	59.01	58.412	58.248	58.47	58.954	59.717	60.466	60.735	60.471	59.914	59.068	57.799	56.334	55.205	54.579	54.372	54.627	55.331	55.623	55.534	54.768	53.616	52.629	52.112	52.416	54.122	57.543	62.353	67.928	73.65	78.694	82.253	84.037	84.271	83.354	81.77	80.239	79.25	78.639	77.791	76.092	73.123	68.712	63.125	56.954	50.781	45.17	40.676	37.507	35.558	34.863	35.587	37.6	40.494	43.947	47.718	51.353	54.427	57.019	59.307	61.323	63.148	64.981	66.723	67.925	68.33	67.899	66.67	64.717	62.315	59.901	57.857	56.415	55.593	55.081	54.406	53.315	51.8	49.915	47.955	46.587	46.4	47.579	49.995	53.343	57.048	60.404	62.95	64.546	65.235	65.074	64.526	64.192	64.272	64.803	65.829	67.147	68.269	68.658	67.951	66.043	63.284	60.322	57.647	55.473	53.925	52.977	52.279	51.391	50.261	49.238	48.672	48.737	49.586	51.234	53.534	56.479	60.035	63.88	67.417	70.074	71.58	71.875	71.217	70.21	69.612	69.865	70.889	72.208	73.256	73.771	73.913	73.947	73.995	74.158	74.631	75.324	75.805	75.923	75.83	75.611	75.074	74.05	72.452	70.337	68.061	66.276	65.54	65.917	67.063	68.502	69.789	70.527	70.538	69.999	69.33	68.895	68.745	68.72	68.886	69.579	71.002	72.984	75.122	76.911	77.863	77.525	75.705	72.684	68.964	64.97	60.917	56.89	52.869	48.888	45.346	42.762	41.363	41.009	41.514	42.824	44.84	47.347	50.184	53.354	56.881	60.459	63.479	65.448	66.56	67.675	68.718	69.42	69.623	69.876	70.87	72.539	74.511	76.838	79.634	82.299	83.882	83.922	82.603	80.311	77.362	74.055	70.755	67.89	65.812	64.44	63.445	62.734	62.346	62.164	61.831	61.126	59.961	58.242	56.258	54.596	53.515	52.99	53.362	55.137	57.942	60.633	62.571	63.883	64.594	64.147	63.751	63.621	63.874	64.825	66.503	68.361	69.882	70.963	71.34	70.538	68.557	65.746	62.318	58.799	56.294	55.478	56.069	57.702	60.221	62.843	64.356	64.311	63.135	61.185	58.791	56.863	56.259	57.038	58.842	61.382	63.954	65.456	65.389	63.946	61.346	57.818	54.053	50.758	48.107	46.153	45.179	45.214	46.008	47.538	49.805	52.251	54.231	55.747	57.028	57.968	58.535	59.219	60.271	61.356	62.363	63.561	64.929	66.233	67.638	69.337	70.908	71.842	72.143	71.921	70.986	69.461	67.952	66.772	65.853	65.268	65.066	64.874	64.346	63.657	62.85	61.601	59.924	58.252	56.839	55.692	55.167	55.781	57.508	59.988	63.009	66.238	69.103	71.388	73.252	74.843	76.111	77.249	78.58	80.008	81.247	82.328	83.285	83.798	83.581	82.593	80.634	77.347	72.957	68.177	63.465	59.173	55.999	54.52	54.573	55.663	57.622	60.096	62.349	64.076	65.353	66.05	65.976	65.362	64.557	63.54	62.295	61.143	60.25	59.41	58.592	57.969	57.547	57.314	57.607	58.696	60.334	62.203	64.285	66.309	67.67	68.09	67.892	67.392	66.712	66.175	66.022	65.988	65.591	64.652	63.088	60.779	57.915	55.067	52.629	50.597	49.064	48.261	48.241	48.889	50.113	51.509	52.328	52.149	51.072	49.339	47.397	46.261	46.906	49.402	52.981	56.967	60.778	63.682	65.291	65.884	65.819	65.294	64.659	64.404	64.65	65.19	65.957	66.804	67.142	66.361	64.457	61.933	59.52	58.073	58.189	59.783	62.281	65.094	67.481	68.668	69.446	69.351	68.088	66.348	64.456	62.608	61.124	60.333	60.417	61.393	62.963	64.572	65.888	66.839	67.416	67.607	67.713	68.194	69.114	70.183	71.14	71.709	71.517	70.588	69.447	68.508	67.803	67.474	67.911	69.114	70.582	72.02	73.558	75.203	76.609	77.442	77.56	76.719	74.708	71.553	67.533	63.182	59.411	57.202	57.046	58.807	62.146	66.538	71.311	75.979	80.343	84.229	87.496	90.171	92.236	93.423	93.606	93.233	92.82	92.368	91.679	90.935	90.404	89.983	89.485	88.877	87.987	86.387	83.819	80.291	75.983	71.274	66.879	63.439	61.066	59.535	58.691	58.358	58.185	57.977	57.731	57.537	57.707	58.7	60.69	63.502	66.972	70.911	74.654	77.338	78.658	78.85	78.147	76.678	74.766	72.713	70.521	68.202	66.046	64.214	62.65	61.562	61.391	62.212	63.635	65.344	67.198	68.871	69.925	70.295	70.319	70.556	71.699	74.33	78.559	84.025	90.2	96.256	101.02	103.56	103.61	101.26	96.894	91.349	85.705	80.697	76.675	73.874	72.154	70.857	69.418	67.942	66.692	65.584	64.583	63.97	63.849	63.855	63.671	63.381	63.24	63.575	64.831	67.269	70.621	74.294	77.736	80.293	81.361	80.882	79.326	77.256	75.132	73.268	71.594	69.739	67.59	65.387	63.254	61.136	59.268	57.933	56.799	55.278	53.457	51.96	51.216	51.377	52.558	54.51	56.45	57.679	58.015	57.67	57.112	57.224	58.952	62.497	67.31	72.571	77.36	80.779	82.256	81.623	78.941	74.616	69.456	64.117	58.858	54.121	50.696	48.865	48.111	47.841	47.74	47.287	45.763	43.045	39.643	36.115	32.872	30.755	30.011	30.848	33.355	37.07	41.291	45.847	50.911	56.304	61.732	67.366	73.51	79.948	86.145	91.61	95.887	98.532	99.237	97.951	94.853	90.485	85.679	81.056	76.827	73.133	70.209	68.09	66.631	65.878	65.858	66.215	66.521	66.503	65.808	63.974	61.167	58.316	56.239	55.232	55.575	57.629	61.19	65.522	70.09	74.733	79.326	83.788	88.195	92.524	96.558	100.13	103.16	105.34	106.33	106.08	104.83	102.68	99.787	96.374	92.463	88.014	83.218	78.391	73.653	69.148	65.46	63.115	61.998	61.788	62.527	64.225	66.49	68.935	71.449	73.852	75.79	77.156	78.093	78.662	79.052	79.697	80.939	82.674	84.628	86.718	88.873	90.865	92.504	93.672	94.21	94.101	93.526	92.569	91.183	89.54	87.945	86.281	84.093	81.278	78.189	75.192	72.635	71.051	70.804	71.618	72.924	74.286	75.27	75.486	75.107	74.786	74.942	75.508	76.38	77.534	78.672	79.391	79.537	79.201	78.57	77.929	77.502	77.179	76.669	75.866	74.621	72.599	69.702	66.379	63.233	60.706	59.206	58.983	59.726	60.785	61.801	62.648	63.095	63.257	63.802	65.272	67.421	69.7	71.873	73.73	74.831	74.964	74.315	73.125	71.544	69.83	68.245	66.895	65.929	65.587	65.763	65.905	65.484	64.249	62.096	59.232	56.242	53.707	51.978	51.448	52.414	54.582	57.288	60.255	63.432	66.396	68.646	70.363	72.152	74.237	76.514	78.92	81.203	82.777	83.128	82.201	80.093	77.031	73.645	70.746	68.775	67.726	67.521	68.011	68.77	69.361	69.402	68.641	67.176	65.49	64.03	62.872	62.188	62.386	63.426	64.693	65.791	66.877	67.971	68.821	69.475	70.195	70.942	71.519	72.078	72.744	73.233	73.234	73.963	74.111	73.687	72.496	70.568	68.356	66.169	63.934	61.697	59.651	57.614	55.305	53.03	51.375	50.449	50.029	50.221	51.204	52.674	54.099	55.202	55.964	56.451	56.944	57.806	59.223	61.292	64	66.932	69.349	70.779	71.2	70.733	69.54	68.025	66.574	65.249	64.073	63.313	63.061	63.016	63.091	63.562	64.393	65.097	65.575	66.184	67.003	67.624	67.671	66.956	65.32	62.862	60.137	57.831	56.434	56.281	57.386	59.232	61.07	62.485	63.391	63.759	63.692	63.432	63.078	62.675	62.458	62.681	63.295	64.177	65.509	67.294	68.954	69.877	70.032	69.615	68.691	67.47	66.519	66.195	66.314	66.59	66.72	66.195	64.665	62.388	59.928	57.688	55.972	55.173	55.367	56.186	57.182	58.018	58.527	58.801	59.242	60.169	61.603	63.569	66.069	68.512	69.951	69.887	68.382	65.71	62.352	59.137	56.765	55.317	54.534	54.243	54.059	53.483	52.453	51.346	50.3	49.013	47.411	45.764	44.395	43.596	43.756	45.2	47.901	51.473	55.287	58.461	60.263	60.523	59.462	57.356	54.696	52.316	50.914	50.761	51.864	53.997	56.533	58.749	60.357	61.307	61.363	60.429	58.903	57.144	54.979	52.368	49.928	48.381	48.08	49.088	51.241	53.95	56.338	57.734	57.795	56.455	54.134	51.718	49.989	49.32	49.916	51.834	54.682	57.825	60.676	62.61	63.021	61.821	59.335	55.764	51.328	46.793	43.287	41.324	40.789	41.658	43.786	46.368	48.468	49.76	50.393	50.671	51.197	52.766	55.732	59.917	65.07	70.937	76.964	82.465	87.013	90.371	92.279	92.589	91.351	88.734	85.19	81.416	77.851	74.491	71.458	69.192	67.755	66.552	65.106	63.428	61.511	59.277	57.058	55.496	54.845	54.999	55.955	56.893	58.264	59.563	61.09	62.976	64.911	66.736	68.627	70.55	72.454	74.811	78.2	82.396	86.598	90.22	92.882	93.987	93.061	90.23	85.956	80.786	75.356	70.181	65.492	61.343	57.781	54.613	51.471	48.409	45.908	44.368	43.91	44.574	46.141	47.981	49.638	51.254	53.121	55.344	58.178	61.959	66.331	70.219	72.809	74.005	73.961	72.776	70.856	68.79	66.862	65.116	63.557	62.074	60.429	58.618	56.761	54.755	52.362	49.555	46.494	43.341	40.321	37.781	35.878	34.587	33.955	33.919	34.082	34.127	34.377	35.239	36.678	38.633	41.351	44.929	48.902	52.67	55.945	58.535	60.271	61.319	62.059	62.661	63.115	63.563	63.966	63.901	62.96	61.152	58.68	55.756	52.677	49.755	47.194	45.109	43.596	42.475	41.366	40.191	39.228	38.532	38.011	37.947	38.823	40.726	43.369	46.517	49.86	52.855	55.129	56.78	57.955	58.629	58.91	59.093	59.083	58.346	56.654	54.238	51.398	48.457	45.931	44.342	43.879	44.415	45.556	46.662	47.258	47.433	47.587	48.015	49.013	50.953	53.867	57.295	60.783	64.062	66.759	68.611	69.772	70.412	70.286	69.179	67.388	65.257	62.736	59.837	57.051	54.808	53.09	51.816	51.039	50.634	50.349	50.045	49.657	49.076	48.41	48.062	48.347	49.303	50.945	53.289	56.11	59.043	61.852	64.369	66.498	68.54	71.057	74.162	77.594	81.291	85.212	88.759	91.117	92.08	91.886	90.563	88.088	84.776	81.032	77.017	72.988	69.415	66.534	64.251	62.585	61.583	60.979	60.388	59.698	59.029	58.463	58.066	57.911	57.966	58.27	59.023	60.208	61.489	62.695	64.136	65.948	67.707	69.151	70.397	71.373	71.747	71.604	71.388	71.388	71.454	71.45	71.657	71.861	71.465	70.186	68.181	65.595	62.569	59.637	57.373	55.603	53.771	51.789	49.976	48.569	47.756	47.883	49.138	51.314	53.967	56.54	58.427	59.381	59.579	59.184	58.189	56.775	55.354	54.179	53.303	52.98	53.423	54.354	55.423	56.446	57.085	56.876	55.794	54.444	53.263	52.12	50.957	50.018	49.309	48.542	47.696	47.018	46.62	46.487	46.641	47.021	47.455	47.922	48.493	49.022	49.179	48.788	47.784	45.961	43.22	39.793	35.92	31.932	28.412	25.819	24.105	23.041	22.69	23.058	23.672	24.073	24.411	25.024	25.969	27.302	29.343	32.197	35.615	39.407	43.43	47.422	51.161	54.773	58.387	61.736	64.342	65.874	66.052	64.543	61.353	56.906	51.83	46.863	42.702	39.532	37.108	35.31	34.265	33.879	33.836	34.125	34.875	35.845	36.597	37.109	37.603	38.225	39.237	41.035	43.621	46.442	49.061	51.355	53.079	53.927	54.066	53.967	53.875	53.641	53.007	51.721	49.6	46.791	43.71	40.805	38.577	37.575	37.975	39.388	41.205	42.991	44.299	44.546	43.45	41.123	37.738	33.718	29.987	27.497	26.695	27.708	30.663	35.188	40.142	44.385	47.475	49.361	50.003	49.623	48.766	47.809	46.822	45.868	44.885	43.627	42.053	40.483	39.214	38.329	37.864	37.831	37.942	37.828	37.385	36.648	35.69	34.839	34.505	34.637	34.847	35.129	35.803	36.841	38.028	39.509	41.554	43.873	45.823	47.062	47.496	47.095	46.172	45.399	45.295	46	47.493	49.57	51.558	52.609	52.337	50.908	48.789	46.671	45.193	44.556	44.655	45.315	46.102	46.402	46.081	45.614	45.211	44.504	43.236	41.663	40.006	38.34	37.148	37.063	38.137	39.819	41.367	42.62	43.437	43.644	43.534	43.704	44.261	44.812	45.169	45.217	44.441	42.42	39.491	36.428	33.705	31.49	29.976	29.234	29.092	29.334	29.724	30.022	30.216	30.52	30.958	31.301	31.521	31.823	32.255	32.722	33.271	34.002	34.785	35.578	36.704	38.345	40.248	42.322	44.834	47.665	50.222	52.152	53.493	54.102	53.514	51.575	48.622	45.111	41.525	38.432	36.14	34.506	33.225	31.994	30.389	28.233	25.936	24.27	23.856	25.064	27.892	31.78	35.861	39.452	42.106	43.458	43.59	43.284	43.356	43.892	44.566	45.225	45.627	45.315	44.18	42.795	41.801	41.528	42.073	43.184	44.12	44.1	42.889	40.783	38.216	35.75	34.124	33.819	34.715	36.335	38.105	39.397	39.847	39.518	38.585	37.257	36.074	35.771	36.55	38.166	40.521	43.685	47.455	51.371	55.161	58.433	60.427	60.6	59.011	55.977	51.932	47.737	44.384	42.211	40.795	39.62	38.323	36.529	33.963	30.76	27.262	23.894	21.181	19.564	19.189	20.036	22.154	25.356	29.078	32.838	36.585	40.429	44.333	48.325	52.471	56.346	59.257	60.853	60.976	59.417	56.366	52.715	49.368	46.635	44.543	43.223	42.618	42.234	41.58	40.532	39.048	37.183	35.295	33.83	33.053	33.246	34.668	37.149	40.067	42.694	44.46	44.897	43.804	41.49	38.44	35.093	32.007	29.678	28.081	26.881	26.176	26.368	27.355	28.642	29.962	31.2	31.917	31.691	30.733	29.632	28.888	28.923	30.016	31.867	33.733	35.088	35.796	35.897	35.583	35.379	35.853	37.162	39.078	41.146	42.744	43.462	43.351	42.512	40.887	38.773	36.864	35.488	34.375	33.324	32.509	31.919	31.253	30.54	30.097	29.964	30.078	30.669	31.938	33.617	35.417	37.411	39.54	41.352	42.533	42.978	43.928	45.111	46.851	49.219	51.559	53.039	53.401	52.751	51.171	48.994	46.921	45.281	43.824	42.296	40.623	38.487	35.609	32.401	29.611	27.478	25.897	25.052	25.236	26.302	27.763	29.383	31.018	32.472	33.702	34.858	36.165	38.019	40.908	44.9	49.617	54.583	59.381	63.459	66.2	67.367	66.988	64.992	61.525	57.122	52.228	46.985	41.722	37.099	33.275	29.84	26.586	23.791	21.629	20.075	19.297	19.633	21.137	23.571	26.674	30.013	32.992	35.322	37.072	38.381	39.484	40.855	42.887	45.406	47.869	49.697	50.345	49.653	48.159	46.728	45.735	45.089	44.631	43.906	42.055	38.713	34.657	31.172	29.193	29.181	31.108	34.197	37.191	39.201	39.965	39.615	38.727	38.187	38.674	40.192	42.332	44.785	47.243	49.416	51.183	52.562	53.564	54.185	54.38	53.864	52.289	49.734	46.669	43.381	39.895	36.457	33.408	30.683	27.95	25.081	22.092	18.87	15.494	12.423	9.9831	8.2222	7.3507	7.7423	9.3252	11.591	14.255	17.334	20.725	24.196	27.727	31.409	35.236	39.215	43.319	47.252	50.569	52.966	54.103	53.412	50.622	46.139	40.757	35.339	30.817	27.945	26.743	26.543	26.55	25.938	23.907	20.346	16.209	12.701	10.498	9.8994	11.142	14.011	17.822	21.984	26.344	30.887	35.612	40.565	45.713	50.723	55.306	59.399	62.825	65.186	66.274	66.154	64.937	62.863	60.358	57.764	55.2	52.788	50.7	48.714	46.471	44.066	41.849	39.644	36.95	33.698	30.16	26.45	22.753	19.624	17.62	16.934	17.648	19.816	23.153	27.086	31.243	35.447	39.253	42.1	43.807	44.499	44.408	43.872	43.252	42.75	42.548	42.914	43.879	45.029	46.082	47.184	48.257	48.776	48.486	47.686	46.549	44.931	42.942	40.891	38.821	36.682	34.685	33.007	31.429	29.812	28.434	27.548	27.019	26.785	27.006	28.428	30.481	33.192	36.5	39.905	42.885	45.409	47.523	48.953	49.495	49.297	48.443	46.764	44.378	41.677	38.718	35.394	32.102	29.506	27.737	26.607	26.133	26.384	26.938	27.068	26.391	24.946	23.006	21.059	19.633	19.028	19.35	20.592	22.369	24.008	25.161	25.98	26.742	27.679	29.076	30.984	32.907	34.246	34.842	34.688	33.661	32.077	30.655	29.556	28.262	26.436	24.31	22.21	20.392	19.301	19.401	20.614	22.378	24.068	25.163	25.443	25.311	25.595	26.88	29.291	32.711	36.76	40.869	44.534	47.573	49.954	51.778	53.397	55.126	56.819	58.164	59.115	59.562	58.883	56.586	52.895	48.326	43.273	38.184	33.69	30.102	27.251	24.931	23.077	21.559	20.344	19.803	20.222	21.347	22.727	24.103	25.375	26.546	27.815	29.508	31.726	34.39	37.268	39.869	41.614	42.38	42.586	42.556	42.407	42.4	42.783	43.301	43.478	43.109	42.077	40.164	37.446	34.404	31.476	28.914	27.204	27.004	28.417	30.911	33.901	36.953	39.547	41.156	41.591	40.917	39.291	37.049	34.654	32.466	30.82	30.227	30.96	32.641	34.636	36.492	37.855	38.453	38.376	38.027	37.636	37.215	36.876	36.613	36.031	34.836	33.421	32.267	31.443	30.968	31.127	32.005	33.147	34.013	34.336	33.973	32.91	31.412	29.858	28.406	27.135	26.191	25.489	24.828	24.32	24.424	25.6	28.107	31.974	36.647	41.03	44.061	45.043	43.435	39.211	33.476	27.958	23.86	21.671	21.609	23.506	26.49	29.524	32.148	34.358	36.181	37.723	39.167	40.328	40.713	40.182	38.954	37.253	35.37	33.766	32.791	32.435	32.421	32.41	32.11	31.554	31.165	31.235	31.58	32.006	32.56	32.992	32.657	31.447	29.994	28.929	28.535	29.164	31.153	34.343	38.233	42.527	46.972	50.86	53.484	54.622	54.088	51.485	46.408	40.478	34.348	29.08	25.121	22.526	21.377	21.6	22.605	23.802	24.953	25.818	26.024	25.587	24.946	24.356	23.883	24.001	25.247	27.402	29.828	32.259	34.704	37.02	39.096	41.134	43.409	45.909	48.342	50.184	50.716	49.449	46.436	41.947	36.347	30.399	25.127	21.181	18.721	17.701	17.746	18.105	18.167	17.834	17.202	16.322	15.597	15.8	17.198	19.336	21.8	24.567	27.52	30.381	33.155	35.974	38.671	40.842	42.11	42.103	40.583	37.776	34.24	30.421	26.546	22.903	19.734	17.059	14.926	13.56	13.1	13.567	15.02	17.361	20.033	22.521	24.907	27.499	30.281	33.195	36.437	40.033	43.511	46.405	48.668	50.38	51.584	52.524	53.444	54.187	54.38	53.939	52.947	51.449	49.706	48.204	47.196	46.413	45.292	43.28	40.048	35.801	31.343	27.514	24.797	23.492	23.536	24.171	24.397	23.861	23.015	22.545	23.121	25.392	29.483	34.809	40.559	46.28	51.76	56.788	61.438	65.931	69.92	72.512	73.071	71.538	68.199	63.607	58.559	53.809	49.672	46.036	42.549	38.751	34.467	30.047	26.034	22.679	20.055	18.354	17.599	17.626	18.497	20.484	23.628	27.784	32.839	38.393	43.57	47.641	50.618	52.826	54.347	55.34	56.22	57.138	57.65	57.273	55.905	53.628	50.668	47.497	44.525	41.814	39.322	37.048	34.85	32.543	30.235	28.293	26.91	26.083	25.791	25.86	26.024	26.313	26.983	27.986	29.014	30.13	31.589	33.162	34.327	35.029	35.53	35.802	35.699	35.315	34.773	33.921	32.679	31.277	29.942	28.823	28.275	28.71	30.078	31.856	33.51	34.604	34.731	33.759	31.805	29.078	25.984	23.113	20.791	18.934	17.634	17.311	18.012	19.129	20.155	21.007	21.512	21.362	20.702	20.047	19.61	19.131	19.014	19.296	19.497	19.415	19.207	18.991	18.819	19.131	20.406	22.445	24.63	26.684	28.571	30.055	30.938	31.362	31.615	31.924	32.408	32.981	33.394	33.548	33.511	33.164	32.239	30.82	29.363	28.131	27.137	26.491	26.14	25.679	24.87	23.971	23.372	23.379	24.495	27.25	31.456	36.034	39.844	42.216	42.788	41.556	39.204	36.863	35.451	35.351	36.492	38.412	40.617	42.848	44.991	46.799	47.937	48.231	47.55	45.734	42.94	39.712	36.651	34.253	33.019	33.086	33.993	35.122	36.253	37.302	37.955	38.047	37.813	37.454	36.868	35.955	34.88	33.859	33.055	32.695	32.949	33.801	35.157	36.961	39.079	41.189	43.087	44.769	46.218	47.313	47.973	48.092	47.549	46.353	44.575	42.25	39.399	36.275	33.347	30.917	29.109	28.205	28.543	30.14	32.701	35.907	39.354	42.491	44.846	46.144	46.316	45.492	44.174	43.001	42.394	42.499	43.38	44.992	46.968	48.869	50.391	51.174	50.929	49.509	46.846	42.976	38.233	33.377	29.355	26.98	26.816	29.045	33.186	38.092	42.496	45.427	46.496	46.018	44.882	44.143	44.457	45.924	48.102	50.132	51.108	50.524	48.558	45.814	42.931	40.467	38.697	37.514	36.609	35.708	34.696	33.58	32.47	31.595	31.046	30.619	29.965	28.798	26.931	24.41	21.618	19.196	17.911	18.395	20.906	25.299	31.022	37.31	43.332	48.323	51.784	53.612	54.003	53.291	52.007	50.802	50.135	50.149	50.765	51.722	52.509	52.549	51.537	49.507	46.68	43.298	39.714	36.388	33.592	31.456	30.083	29.642	30.218	31.694	33.845	36.36	38.807	40.717	41.882	42.439	42.714	43.005	43.526	44.36	44.952	45.547	45.601	45.36	44.728	43.519	42.192	41.247	40.344	39.011	37.551	36.564	36.159	36.098	36.156	36.116	35.896	35.632	35.398	35.344	36.151	38.391	41.435	44.067	45.869	46.948	46.93	45.603	43.758	42.287	41.25	40.586	40.628	41.117	41.13	40.426	39.546	38.493	36.84	34.953	33.793	33.757	34.56	35.909	37.568	39.164	40.37	40.852	40.267	38.868	37.538	36.771	36.411	36.681	38.258	41.062	44.28	47.432	50.367	52.49	53.328	53.404	53.456	53.442	53.391	53.971	55.248	56.154	55.99	55.186	54.263	53.068	51.492	49.785	48.081	46.276	44.261	41.854	38.982	36.067	33.553	31.252	28.961	27.228	26.585	26.813	27.659	29.224	31.191	32.862	34.244	35.898	37.838	39.875	42.695	46.942	51.835	56.02	59.052	60.872	60.88	58.644	54.82	50.637	47.05	44.755	44.032	44.527	45.707	47.117	48.045	47.739	46.301	45.312	43.73	42.276	41.101	40.542	40.793	41.613	42.606	43.582	44.623	45.871	47.257	48.594	49.953	51.731	53.941	55.953	57.24	58.005	58.625	58.834	58.197	56.837	55.136	53.176	50.944	48.692	46.731	45.171	44.076	43.449	43.017	42.347	41.354	40.332	39.404	38.474	37.624	37.298	37.923	39.453	41.415	43.418	45.483	47.682	49.815	51.708	53.696	56.413	59.941	63.641	66.919	69.539	71.192	71.373	69.836	66.748	62.387	57.143	51.689	46.747	42.76	40.058	39.13	40.138	42.434	45.065	47.462	49.37	50.402	50.105	48.466	46.076	43.712	41.78	40.278	39.234	38.854	39.213	40.037	41.114	42.756	45.452	49.317	54.121	59.559	65.135	70.173	74.196	77.1	78.867	79.505	79.347	78.881	78.041	76.261	73.303	69.606	65.719	61.923	57.982	55.171	53.525	52.436	51.015	48.869	46.09	42.879	39.646	37.099	35.779	35.641	36.387	37.848	39.768	41.826	44.021	46.723	49.963	53.134	55.716	57.699	59.203	60.065	60.143	59.842	59.693	59.692	59.269	57.818	55.169	51.519	47.122	42.398	38.178	35.344	34.23	34.615	35.998	37.884	39.81	41.617	43.667	46.381	49.784	53.685	57.947	62.108	65.269	66.8	66.834	65.995	64.716	63.097	61.335	59.765	58.36	56.58	53.92	50.386	46.343	42.139	38.083	34.676	32.498	31.846	32.703	34.855	37.906	41.298	44.538	47.431	49.987	52.171	53.997	55.814	58.028	60.611	63.215	65.706	68.215	70.599	72.272	72.725	72.025	70.446	68.178	65.46	62.763	60.618	59.132	57.942	56.626	54.958	52.836	50.344	47.784	45.423	43.309	41.392	39.719	38.459	37.673	37.434	38.065	39.919	42.852	46.188	49.312	52.026	54.329	56.022	56.913	57.215	57.309	57.274	56.926	56.309	55.763	55.549	55.618	55.833	56.078	56.087	55.515	54.293	52.551	50.43	48.234	46.484	45.64	45.707	46.286	46.982	47.573	47.771	47.306	46.179	44.81	43.804	43.431	43.493	43.827	44.574	45.815	47.309	48.841	50.411	51.919	52.965	53.207	52.714	51.833	50.937	50.568	51.202	52.731	54.581	56.226	57.346	57.645	56.875	55.272	53.523	52.244	51.574	51.319	51.242	51.231	51.136	50.716	49.912	49.156	48.978	49.436	50.218	51.121	52.018	52.672	52.884	52.733	52.43	51.965	51.385	50.944	50.631	50.118	49.27	48.274	47.178	45.77	44.059	42.576	41.947	42.452	43.986	46.195	48.543	50.424	51.17	50.34	48.197	45.666	43.604	42.347	42.025	42.707	44.149	45.912	47.753	49.621	51.275	52.344	52.762	52.606	51.809	50.614	49.773	49.879	50.667	51.387	50.953	49.936	47.606	44.601	41.863	39.95	39.234	40.112	42.497	45.609	48.594	51.031	52.643	53.161	52.796	52.07	51.294	50.658	50.584	51.484	53.192	55.214	57.213	59.018	60.381	60.936	60.455	59.042	57.142	55.27	53.776	52.902	52.927	53.885	55.207	56.053	56.082	55.362	54.021	52.324	50.77	49.763	49.339	49.511	50.394	51.901	53.649	55.358	56.899	57.803	57.348	55.233	51.861	47.964	44.258	41.355	39.767	39.749	41.111	43.17	45.157	46.705	47.852	48.681	49.194	49.544	49.979	50.493	50.735	50.396	49.336	47.502	45.106	42.723	40.93	39.947	39.796	40.491	41.706	42.65	42.603	41.408	39.288	36.537	33.539	30.838	29.104	28.853	30.081	32.272	34.835	37.328	39.23	39.997	39.498	38.146	36.569	35.252	34.535	34.514	34.877	35.123	34.952	34.206	32.767	30.791	28.845	27.58	27.296	27.891	29.2	31.051	33.101	34.784	35.646	35.68	35.236	34.636	34.014	33.522	33.483	34.096	35.173	36.37	37.481	38.332	38.723	38.635	38.227	37.644	36.939	36.267	35.715	35.019	33.797	31.999	29.987	28.106	26.516	25.402	24.984	25.28	26	26.73	27.321	28.107	29.541	31.763	34.71	38.374	42.558	46.73	50.296	53.022	54.895	55.927	56.258	56.161	55.687	54.67	53.128	51.264	49.065	46.303	42.948	39.216	35.362	31.507	27.82	24.662	22.451	21.446	21.566	22.557	24.289	26.675	29.283	31.511	33.098	34.154	34.796	35.267	36.079	37.715	40.196	43.195	46.336	49.005	50.447	50.361	49.184	47.488	45.574	43.708	42.148	40.845	39.383	37.283	34.433	31.221	28.277	26.134	25.033	25.102	26.402	28.644	31.186	33.557	35.784	37.948	39.965	41.893	43.823	45.501	46.493	46.709	46.196	44.794	42.542	40.024	37.939	36.504	35.726	35.806	36.851	38.573	40.394	41.791	42.418	42.138	41.033	39.256	37.217	36.817	37.98	39.819	42.185	44.79	47.049	48.38	48.405	47.008	44.398	40.871	36.62	32.076	27.977	24.804	22.342	20.223	18.293	16.402	14.258	11.929	10.08	9.4346	10.451	13.472	18.556	25.145	32.319	39.344	45.582	50.263	52.757	53.022	51.531	48.844	45.445	41.783	38.229	35.004	32.083	29.247	26.41	23.946	22.411	21.957	22.305	23.176	24.284	25.123	25.31	24.967	24.435	23.868	23.331	23.034	23.032	23.25	23.985	25.799	28.912	32.974	37.454	41.94	46.033	49.3	51.557	52.945	53.852	54.646	55.357	55.822	56.091	56.36	56.616	56.65	56.376	55.864	55.007	53.572	51.44	48.656	45.279	41.54	37.979	35.096	33.043	31.842	31.555	32.027	32.764	33.309	33.673	34.174	34.979	36.048	37.328	38.82	40.517	42.239	43.674	44.693	45.428	45.894	45.83	45.031	43.551	41.565	39.241	36.869	34.816	33.254	32.176	31.654	31.704	32.114	32.691	33.491	34.516	35.415	35.595	34.664	32.666	29.93	26.857	23.986	21.965	21.199	21.502	22.072	22.065	21.1	19.157	16.428	13.438	10.968	9.6381	9.6172	10.707	12.45	14.181	15.329	15.8	15.9	15.933	16.108	16.7	17.905	19.534	21.083	22.115	22.547	22.539	22.223	21.645	20.93	20.358	20.113	20.011	19.746	19.267	18.569	17.477	15.889	14.077	12.554	11.864	12.493	14.719	18.228	22.16	25.63	28.036	28.976	28.38	26.813	25.291	24.638	25.15	26.677	28.906	31.555	34.264	36.575	38.188	39.153	39.661	39.667	38.959	37.588	35.899	34.152	32.563	31.48	31.159	31.424	31.86	32.067	31.577	29.844	26.773	22.937	19.017	15.423	12.464	10.493	9.6178	9.5538	9.9716	10.814	12.24	14.429	17.315	20.585	23.993	27.48	30.931	34.029	36.604	38.739	40.414	41.397	41.574	41.005	39.627	37.446	34.807	32.113	29.405	26.636	24.097	22.017	20.169	18.269	16.384	14.134	12.589	11.507	11.012	11.465	13.047	15.427	18.185	21.238	24.5	27.623	30.342	32.707	34.732	36.274	37.361	38.169	38.627	38.515	37.876	36.834	35.149	32.463	28.84	24.657	20.29	16.128	12.638	10.264	9.3417	9.8716	11.403	13.33	15.282	17.04	18.186	18.324	17.586	16.511	15.591	15.263	16.028	18.154	21.366	25.133	28.93	32.148	34.264	35.347	36.049	37.055	38.727	41.18	44.34	47.684	50.287	51.36	50.666	48.556	45.669	42.554	39.536	36.82	34.499	32.329	29.916	27.286	24.86	22.976	21.706	20.948	20.395	19.578	18.165	16.348	14.644	13.531	13.529	15.193	18.562	22.97	27.46	31.348	34.274	36.129	37.077	37.609	38.436	40.12	42.751	45.995	49.376	52.425	54.579	55.152	53.707	50.328	45.41	39.54	33.576	28.428	24.684	22.532	21.849	22.159	22.564	22.215	20.769	18.356	15.279	11.998	9.2419	7.8345	8.2491	10.399	13.808	17.929	22.258	26.239	29.281	31.104	31.921	32.121	31.997	31.888	32.221	33.183	34.59	36.105	37.37	37.97	37.639	36.556	35.165	33.746	32.314	30.88	29.394	27.578	25.071	21.867	18.449	15.537	13.739	13.328	14.34	16.639	19.691	22.67	24.903	26.27	27.156	28.083	29.596	32.163	35.836	40.122	44.269	47.641	49.703	50.134	49.14	47.275	44.977	42.44	39.883	37.585	35.67	33.957	32.186	30.261	28.168	25.892	23.271	20.187	16.971	14.169	12.159	11.142	11.373	13.005	15.699	18.803	21.752	24.204	26.028	27.414	28.915	30.976	33.562	36.432	39.332	41.798	43.198	43.24	42.149	40.416	38.345	36.081	33.82	31.72	29.863	28.168	26.449	24.708	23.162	21.872	20.589	19.175	17.795	16.587	15.603	15.098	15.514	17.081	19.783	23.624	28.373	33.287	37.557	40.895	43.321	44.834	45.657	46.433	47.76	49.615	51.454	52.554	52.332	50.569	47.743	44.955	42.18	39.861	38.206	37.226	36.833	36.808	36.777	36.578	36.43	36.47	36.455	36.206	36.015	36.245	36.872	37.809	39.079	40.436	41.406	41.698	41.288	40.138	38.266	36.048	33.963	32.165	30.545	29.178	28.248	27.703	27.361	27.106	27.013	27.326	28.233	29.613	31.204	32.864	34.393	35.273	35.042	33.829	32.224	30.76	29.8	29.697	30.45	31.535	32.327	32.511	31.929	30.679	29.387	28.945	29.866	31.949	34.679	37.567	40.047	41.573	41.892	41.198	40.026	38.884	37.977	37.264	36.757	36.539	36.496	36.335	35.947	35.395	34.573	33.18	31.04	28.173	24.675	20.831	17.244	14.421	12.499	11.503	11.497	12.354	13.581	14.658	15.404	15.842	15.911	15.513	14.735	13.889	13.39	13.446	14.032	15.134	16.794	18.892	21.125	23.254	25.26	27.172	28.928	30.536	32.128	33.816	35.727	38.078	40.935	44	46.761	48.887	50.182	50.336	49.091	46.54	43.178	39.591	36.193	33.288	31.166	30.014	29.683	29.738	29.833	30.021	30.508	31.414	32.782	34.664	36.969	39.355	41.52	43.361	44.768	45.673	46.182	46.407	46.251	45.541	44.48	43.584	43.214	43.372	43.798	44.176	44.092	43.07	40.863	37.743	34.411	31.609	29.634	28.401	27.767	27.456	27.03	26.144	24.731	22.879	20.653	18.233	15.916	13.879	12.185	11.032	10.714	11.284	12.546	14.445	17.062	20.306	23.768	26.905	29.273	30.671	31.074	30.555	29.382	28.081	27.074	26.28	25.216	23.556	21.339	18.785	16.303	14.545	13.953	14.365	15.167	15.646	15.101	13.04	9.6479	5.9026	2.8832	1.1887	1.0555	2.4866	5.0894	8.1627	11.102	13.69	16.012	18.261	20.404	22.085	22.966	22.927	21.95	20.123	17.871	15.946	14.846	14.493	14.568	14.649	14.22	13.021	11.407	10.007	9.2178	9.1583	9.8552	11.021	11.952	12.064	11.477	10.785	10.536	10.986	12.15	13.824	15.635	17.159	18.562	20.14	21.458	22.758	24.279	26.189	28.584	31.291	33.74	35.439	36.276	36.138	34.603	31.455	27.208	22.642	18.335	14.888	12.913	12.594	13.51	15.035	16.489	17.006	15.944	13.45	10.236	7.025	4.4222	3.0967	3.5664	5.8179	9.4271	13.869	18.729	23.8	28.888	33.632	37.716	41.134	43.911	45.846	46.713	46.665	46.123	45.299	44.303	43.449	42.987	42.852	42.82	42.651	41.808	39.604	35.75	30.556	24.581	18.338	12.55	8.1005	5.5394	4.9047	5.9032	8.2031	11.509	15.51	19.771	23.781	27.268	30.175	32.367	33.61	33.89	33.517	32.668	31.294	29.403	27.074	24.272	21.158	18.271	16.176	15.177	15.443	17.087	19.812	22.739	24.916	25.842	25.461	23.896	21.404	18.438	15.585	13.295	11.545	9.9419	8.217	6.4418	4.8133	3.5909	3.2219	4.2491	6.9323	10.997	15.857	20.779	24.907	27.566	28.575	28.099	26.314	23.523	20.313	17.31	14.814	12.815	11.341	10.431	9.9161	9.4451	8.7445	7.8621	7.127	6.7938	6.8414	7.2205	8.0271	9.2469	10.647	12.031	13.172	14.496	15.805	17.127	18.525	19.917	21.082	21.982	22.679	23.057	22.98	22.584	22.197	22.042	22.1	22.295	22.656	23.18	23.643	23.658	22.976	21.608	19.668	17.221	14.442	11.855	10.018	9.1308	9.1157	9.8104	10.923	12.146	13.343	14.587	15.937	17.349	18.819	20.445	22.101	23.494	24.584	25.626	26.823	28.111	29.302	30.264	30.912	31.057	30.381	28.76	26.444	23.932	21.57	19.503	17.941	17.127	16.92	16.911	16.85	16.628	16.17	15.596	15.217	15.182	15.293	15.394	15.571	15.921	16.407	17.166	18.591	20.96	24.17	27.91	31.828	35.672	39.168	41.897	43.376	43.38	42.008	39.419	35.801	31.592	27.504	23.999	21.068	18.575	16.342	14.08	11.577	8.9879	6.57	4.2884	2.0581	0.17513	-1.0542	-1.6637	-1.7214	-0.96048	0.88504	3.1618	6.9164	11.332	15.888	20.39	24.659	28.278	31.028	33.111	34.75	35.839	36.244	36.096	35.492	34.314	32.621	30.607	28.252	25.445	22.336	19.235	16.215	13.274	10.67	8.6876	7.3276	6.3041	5.3562	4.4483	3.8234	3.827	4.6679	6.4579	9.4538	13.732	18.851	24.108	29.059	33.448	36.958	39.365	40.847	41.731	42.194	42.41	42.628	42.771	42.485	41.55	39.974	37.647	34.311	29.948	24.934	19.733	14.69	10.177	6.7366	4.892	4.9126	6.5783	9.2736	12.358	15.35	17.759	19.158	19.614	19.704	20.004	20.923	22.771	25.615	29.025	32.298	34.89	36.37	36.36	34.895	32.544	29.965	27.51	25.335	23.604	22.408	21.59	20.825	19.929	18.987	18.173	17.491	16.799	16.073	15.535	15.333	15.42	15.797	16.589	17.782	19.261	20.946	22.799	24.678	26.371	27.834	29.068	29.885	30.078	29.746	29.187	28.522	27.759	27.039	26.565	26.356	26.176	25.715	24.907	23.967	23.129	22.508	22.253	22.557	23.389	24.389	25.158	25.318	25.452	25.585	26.072	27.216	28.949	30.873	32.604	33.854	34.327	33.912	32.914	31.856	31.037	30.362	29.619	28.699	27.631	26.466	25.249	24.184	23.605	23.725	24.369	25.215	26.172	27.301	28.54	29.858	31.347	33.048	34.822	36.492	37.928	38.907	39.19	38.803	37.993	36.912	35.6	34.14	32.724	31.402	29.94	28.067	25.803	23.477	21.54	20.295	19.984	20.841	22.847	25.542	28.207	30.365	31.948	33.045	33.773	34.39	35.04	35.559	35.653	35.183	34.101	32.301	29.948	27.575	25.555	23.836	22.35	21.23	20.622	20.504	20.783	21.381	22.194	23.036	23.589	23.524	22.852	21.998	21.37	21.1	21.239	21.96	23.193	24.572	24.973	26.342	27.357	27.922	28.234	28.52	28.731	28.774	28.841	29.167	29.623	29.92	29.44	29.747	29.942	30.051	29.786	29.034	28.236	27.785	27.55	27.389	27.397	27.594	27.885	28.419	29.503	31.143	33.115	35.406	38.059	40.736	42.988	44.628	45.662	45.902	45.074	43.1	40.226	36.984	33.928	31.354	29.446	28.499	28.69	29.72	31.122	32.737	34.582	36.457	38.077	39.415	40.496	41.193	41.474	41.441	41.104	40.26	38.954	37.6	36.463	35.488	34.688	34.26	34.189	34.166	33.802	32.87	31.38	29.413	27.034	24.394	21.901	20.106	19.246	19.212	19.869	21.207	23.087	25.233	27.567	30.128	32.755	35.244	37.487	39.271	40.158	39.996	39.123	38.034	36.963	36.012	35.387	35.206	35.232	35.001	34.176	32.734	30.863	28.731	26.439	24.272	22.69	21.981	22.101	22.948	24.516	26.688	29.153	31.684	34.181	36.535	38.729	41.01	43.59	46.332	48.915	51.218	53.166	54.426	54.612	53.676	51.896	49.543	46.728	43.584	40.382	37.462	34.927	32.63	30.503	28.695	27.338	26.334	25.544	24.65	24.136	23.626	23.046	22.413	21.688	20.867	20.178	19.923	20.206	20.945	22.128	23.8	25.729	27.431	28.559	29.167	29.527	29.901	30.519	31.625	33.469	35.979	38.609	40.709	41.933	42.231	41.637	40.306	38.557	36.643	34.584	32.279	29.731	26.973	24.112	21.696	20.46	20.73	22.297	24.754	27.67	30.562	33.045	35.08	37.039	39.403	42.305	45.366	47.921	49.488	49.909	49.158	47.378	45.036	42.779	40.946	39.485	38.276	37.149	35.85	34.24	32.471	30.75	29.174	27.984	27.644	28.394	30.031	32.277	35.037	38.133	41.188	43.799	45.812	47.343	48.657	49.954	51.236	52.516	53.856	55.001	55.379	54.666	53	50.692	48.067	44.732	42.956	41.591	40.343	39.129	37.955	36.658	35.156	33.672	32.444	31.399	30.461	29.924	29.697	29.998	32.71	36.18	39.961	43.256	45.532	47.019	48.15	49.02	49.704	50.373	50.932	50.991	50.291	48.861	46.689	43.782	40.544	37.488	34.682	32.01	29.611	27.814	26.861	26.854	27.954	30.258	33.657	37.688	41.484	44.229	45.697	46.137	45.786	44.877	43.929	43.456	43.455	43.625	43.826	43.925	43.655	42.914	41.891	40.69	39.236	37.691	36.48	35.776	35.438	35.361	35.647	36.282	36.969	37.394	37.481	37.401	37.309	37.196	36.955	36.624	36.383	36.183	35.719	34.853	33.739	32.485	31.107	29.768	28.651	27.783	27.125	26.783	26.835	27.142	27.691	28.752	30.477	32.592	34.707	36.663	38.309	39.41	39.779	39.517	39.129	39.076	39.435	39.877	40.015	39.671	38.785	37.373	35.726	34.451	33.997	34.317	35.065	35.82	36.146	35.833	35.161	34.69	34.766	35.502	36.943	38.998	41.217	43.014	44.214	44.972	45.438	45.63	45.521	45.293	45.188	45.212	45.076	44.46	43.263	41.462	38.973	35.891	32.471	29.714	27.811	27.036	27.496	28.928	30.853	32.873	34.665	35.802	35.962	35.267	34.189	33.143	32.257	31.677	31.636	32.28	33.497	35.002	36.578	38.196	39.69	40.626	40.626	39.648	37.921	35.734	33.432	31.469	30.244	29.847	30.132	30.865	31.672	32.187	32.384	32.591	33.042	33.743	34.698	36.002	37.583	39.145	40.439	41.54	42.668	43.897	44.999	45.581	45.435	44.597	43.118	41.198	39.452	38.675	39.324	41.418	44.739	48.815	52.836	56.018	57.921	58.337	57.224	55.052	52.737	51.101	50.425	50.655	51.658	53.066	54.189	54.407	53.508	51.772	49.696	47.683	45.917	44.526	43.65	43.148	42.601	41.775	40.819	39.978	39.389	38.409	39.245	40.662	42.356	44.266	46.399	48.445	50.187	51.755	53.22	54.31	54.675	54.285	53.281	51.664	49.067	46.238	43.62	40.091	38.314	37.049	36.283	35.585	34.566	33.381	32.355	31.523	30.864	30.511	30.356	29.955	29.113	27.983	26.685	25.436	24.82	25.324	26.813	28.778	30.928	33.194	35.392	37.241	38.598	39.467	39.926	40.027	39.66	38.767	37.645	36.651	35.75	34.681	33.494	32.472	31.628	30.81	30.028	29.277	28.336	27.101	25.819	24.786	24.219	24.52	26.125	28.98	32.499	36.184	39.941	43.726	47.301	50.385	52.848	54.605	55.575	55.616	54.786	53.581	52.663	52.344	52.452	52.707	52.885	52.708	51.918	50.536	48.839	47.099	45.523	44.39	43.776	43.415	43.098	42.909	42.898	42.797	42.45	42.157	42.455	43.583	45.458	47.985	51.031	54.206	56.852	58.329	58.358	57.064	54.77	51.854	48.795	46.195	44.542	44.002	44.434	45.456	46.467	46.855	46.208	44.301	41.095	36.938	32.703	29.417	27.668	27.523	28.912	31.616	35.019	38.212	40.454	41.522	41.569	40.849	39.703	38.637	38.228	38.857	40.435	42.467	43.975	44.635	43.753	41.231	37.412	32.99	28.818	25.647	23.709	22.55	21.487	20.101	18.404	16.73	15.476	15.088	16.002	18.299	21.416	24.51	27.03	28.893	30.156	30.875	31.259	31.71	32.566	33.914	35.693	37.605	39.142	39.861	39.482	37.822	34.949	31.399	28.082	25.784	24.761	24.818	25.631	26.818	27.84	28.132	27.304	25.442	23.053	20.686	18.757	17.715	18.078	20.051	23.298	27.175	31.027	34.379	36.9	38.499	39.246	39.181	38.435	37.28	35.904	34.31	32.718	31.686	31.63	32.425	33.527	34.41	34.681	34.05	32.52	30.341	27.963	26.026	25.026	24.898	25.128	25.384	25.587	25.586	25.181	24.454	23.779	23.527	23.918	24.136	25.962	27.711	29.009	29.628	29.272	27.833	25.81	23.968	22.68	21.783	21.099	20.527	19.97	19.451	18.884	19.284	20.751	21.869	24.691	27.191	28.876	29.425	29.057	28.71	29.339	31.207	34.052	37.443	40.644	42.556	42.576	41.097	38.695	35.49	31.838	28.493	25.739	23.138	20.462	18.03	15.997	14.096	12.199	10.656	9.8015	9.7625	10.677	12.693	15.823	19.922	24.631	29.451	34.027	38.151	41.481	43.681	44.741	44.801	43.731	41.442	38.481	35.458	32.345	28.943	25.679	23.064	20.84	18.665	16.78	15.5	14.546	13.516	12.569	12.067	12.023	12.368	13.192	14.488	15.996	17.459	18.726	19.757	20.573	21.205	21.674	22.11	22.777	23.73	24.826	26.186	27.97	29.761	30.707	30.55	29.75	28.512	26.741	24.834	23.431	22.487	21.377	19.891	18.3	16.716	15.219	14.331	14.607	16.051	18.305	21.059	24.017	26.733	28.765	30.021	30.774	31.48	32.474	33.802	35.457	37.5	39.562	40.746	40.469	38.947	36.795	33.475	29.295	24.874	21.097	18.556	17.256	17.028	17.684	18.765	19.613	19.848	19.581	19.239	19.291	20.041	21.252	23.255	25.732	28.62	31.638	34.41	36.799	38.749	40.046	40.492	40.174	39.473	38.862	38.778	39.311	40.118	40.698	40.749	40.001	38.068	34.923	31.223	27.789	25.12	23.379	22.644	22.81	23.501	24.282	24.852	25.129	25.292	25.799	26.988	28.804	31.075	33.66	36.281	38.482	39.962	40.739	40.998	40.967	40.773	40.303	39.233	37.43	35.035	32.087	28.666	25.354	22.958	21.774	21.478	21.624	21.725	21.216	19.805	17.75	15.69	14.315	14.37	16.375	20.123	24.914	30.158	35.434	40.252	44.172	46.942	48.495	48.866	48.196	46.725	44.785	42.945	41.951	42.132	43.028	43.946	44.382	43.809	41.682	38.027	33.605	29.388	26.254	23.884	24.659	26.666	28.852	30.407	30.786	29.71	27.665	25.919	25.678	26.815	30.379	34.815	38.795	41.672	43.282	43.463	42.375	40.787	39.398	38.206	37.033	35.971	35.073	34.272	33.749	33.792	34.147	34.218	33.654	32.349	30.267	27.522	24.598	22.276	21.274	21.938	24.065	27.035	30.309	33.479	35.952	37.218	37.514	37.544	37.606	37.597	37.515	37.412	37.045	36.225	35.114	33.916	32.564	31.027	29.561	28.24	26.877	25.498	24.426	23.809	23.441	23.003	22.349	21.501	20.57	19.637	18.794	18.333	18.629	19.675	21.042	22.491	24.142	26.041	28.045	30.13	32.456	34.898	37.02	38.441	38.876	38.017	35.815	32.759	29.538	26.511	23.828	21.783	20.636	20.219	20.103	19.998	19.896	19.876	19.952	20.24	21.03	22.692	25.333	28.581	31.976	35.282	38.275	40.635	42.141	42.828	42.784	42.019	40.671	39.022	37.15	35.063	33.014	31.331	30.059	29.079	28.504	28.594	29.422	30.713	32.064	33.28	34.335	35.168	35.746	36.224	36.963	38.209	39.851	41.588	43.027	44.591	45.89	46.906	47.757	48.564	49.343	50.12	51.02	52.045	53.056	54.015	54.992	55.763	55.766	54.562	52.165	48.901	45.168	41.397	38.099	35.746	34.459	33.852	33.44	33.083	32.888	32.982	33.429	34.332	35.657	37.06	38.269	39.33	40.375	41.606	43.357	45.896	49.078	52.282	54.969	56.96	58.203	58.667	58.396	57.496	56.051	53.937	50.84	46.643	41.721	36.774	32.439	29.203	27.586	27.912	29.969	33.113	36.625	39.837	42.191	43.558	44.429	45.401	46.779	48.696	51.076	53.479	55.227	55.991	56.12	56.279	56.918	57.997	59.112	59.702	59.317	57.724	55.154	52.368	50.328	49.481	49.489	49.647	49.315	48.043	45.761	41.986	39.627	37.818	36.539	35.704	35.099	34.315	33.174	32.062	31.535	31.618	31.997	32.472	32.501	31.426	31.431	31.392	31.683	32.268	33.056	34.212	35.74	37.154	37.972	38.076	37.346	35.639	33.234	30.715	28.418	26.447	25.006	24.226	23.816	23.277	22.472	21.618	20.822	20.038	19.235	18.435	17.7	17.058	16.423	15.768	15.395	15.662	16.458	17.411	18.426	19.616	20.919	22.188	23.467	24.769	25.804	26.364	26.505	26.246	25.52	24.536	23.709	23.092	22.361	21.265	19.864	18.304	16.642	14.989	13.563	12.558	11.929	11.317	10.345	9.0867	8.0532	7.7009	8.2152	9.7245	12.18	15.171	18.057	20.415	22.176	23.342	24.035	24.6	25.204	25.579	25.424	24.765	23.697	22.197	20.364	18.572	17.244	16.498	16.188	16.228	16.646	17.445	18.414	19.17	19.445	19.218	18.474	17.086	15.176	13.18	11.533	10.474	10.071	10.221	10.601	10.872	11.032	11.295	11.773	12.544	13.905	16.035	18.617	21.081	23.065	24.532	25.575	26.214	26.534	26.755	27.084	27.442	27.451	26.772	25.394	23.458	21.038	18.345	15.49	13.359	11.769	10.626	9.778	9	8.1278	7.3145	6.8959	7.0364	7.7617	9.2022	11.51	14.526	17.875	21.212	24.445	27.58	30.454	32.843	34.709	36.248	37.679	38.99	40.039	40.775	41.107	40.702	39.178	36.52	32.976	28.929	24.906	21.497	19.004	17.376	16.534	16.434	16.87	17.449	17.997	18.629	77.273	76.328	75.562	74.323	72.313	70.04	68.337	67.337	66.487	65.509	64.792	64.701	64.98	65.176	65.361	65.823	66.243	66	65.197	64.568	64.472	64.695	65.116	65.736	66.188	66.149	65.995	66.256	66.824	67.269	67.634	68.118	68.409	68.144	67.761	68.134	69.523	71.277	72.647	73.542	74.267	74.967	75.701	76.884	79.028	81.879	84.341	85.498	85.276	83.917	81.584	78.739	76.208	74.391	73.164	72.628	73.084	74.279	75.568	76.796	78.21	79.537	80.044	79.557	78.652	77.719	76.62	75.291	74.183	73.917	74.675	76.061	77.512	78.655	79.052	77.962	75.055	71.006	66.998	63.857	62.038	61.919	63.368	65.577	67.892	70.306	72.77	74.798	76.267	77.647	79.08	80.113	80.639	81.303	82.62	84.356	85.963	87.11	87.662	87.457	86.364	84.47	82.304	80.527	79.272	78.204	77.231	76.672	76.668	77.072	77.915	79.264	80.56	80.975	80.257	78.467	75.445	71.408	67.527	64.973	63.895	63.938	64.984	66.748	68.355	68.932	68.41	67.319	66.222	65.417	64.899	64.561	64.419	64.448	64.422	64.436	65.134	66.99	69.733	72.832	75.98	78.754	80.603	81.562	82.122	82.269	81.481	79.653	77.061	73.508	68.664	63.129	58.092	54.181	51.387	49.818	49.705	50.959	53.131	55.699	58.206	60.449	62.411	63.947	64.918	65.674	66.759	68.107	69.171	69.648	69.398	67.999	65.372	62.235	59.303	56.797	55.108	55.029	56.698	59.371	62.54	66.334	70.498	74.153	76.715	78.252	78.857	78.452	77.092	75.008	72.589	70.338	68.559	67.174	66.123	65.597	65.567	65.534	65.232	64.884	64.496	63.794	62.921	62.211	61.459	60.456	59.782	60.035	60.934	62.06	63.671	65.915	68.06	69.337	69.827	69.923	69.729	69.302	68.802	68.296	67.836	67.48	67.019	66.333	64.711	63.077	61.66	60.67	60.425	61.222	63.231	66.263	69.603	72.376	74.164	74.887	74.377	72.779	71.022	70.138	70.354	71.267	72.453	73.362	73.275	71.991	70.105	68.278	66.804	65.877	65.527	65.136	63.854	61.446	58.374	55.251	52.582	50.862	50.443	51.301	53.129	55.428	57.673	59.692	61.639	63.463	64.813	65.602	66.149	66.567	66.664	66.553	66.547	66.615	66.564	66.625	67.214	68.396	70.095	72.364	74.946	76.998	77.704	76.836	74.451	70.625	65.736	60.525	55.659	51.49	48.126	45.475	43.349	41.66	40.324	39.195	38.34	38.281	39.477	41.794	44.8	48.14	51.358	53.825	55.414	56.719	58.288	60.246	62.683	65.591	68.426	70.385	71.093	70.605	68.864	65.784	61.677	57.102	52.534	48.439	45.337	43.568	43.138	43.741	44.852	45.89	46.651	47.31	47.953	48.531	49.218	50.267	51.52	52.632	53.642	54.775	55.84	56.556	57.042	57.447	57.64	57.626	57.791	58.385	59.209	60.048	60.91	61.619	61.819	61.343	60.269	58.656	56.556	54.171	51.764	49.684	48.337	47.861	47.928	48.119	48.24	48.093	47.35	46.154	45.185	44.848	44.944	45.253	45.764	46.21	46.275	46.223	46.696	47.934	49.819	52.384	55.624	59.08	62.278	65.148	67.704	69.623	70.501	70.187	68.801	66.843	65.052	64.007	63.895	64.644	65.863	66.632	66.087	64.274	61.895	59.489	57.461	56.324	56.174	56.387	56.378	56.158	55.868	55.484	55.294	55.87	57.241	58.906	60.64	62.585	64.653	66.484	67.893	68.864	69.324	69.189	68.426	67.075	65.423	63.971	62.932	62.027	61.129	60.467	59.964	59.134	57.85	56.462	55.029	53.383	51.76	50.534	49.583	48.68	48.145	48.299	48.865	49.651	51.119	53.626	56.806	60.176	63.578	66.851	69.628	71.567	72.052	71.852	71.276	70.505	69.546	68.527	68.052	68.6	69.886	71.326	72.78	74.088	74.57	73.686	71.747	69.318	66.627	64.046	62.162	61.11	60.49	60.144	60.217	60.515	60.674	60.827	61.324	62.061	62.565	62.494	61.744	60.361	58.605	56.82	55.246	54.126	53.685	53.692	53.64	53.511	53.709	54.328	55.006	55.526	55.823	55.495	54.18	52.198	50.189	48.468	47.198	46.735	47.089	47.677	48.091	48.503	49.127	49.865	50.631	51.481	52.384	53.223	53.998	54.831	55.915	57.511	59.699	62.092	64.204	65.864	66.891	66.821	65.392	62.869	59.557	55.652	51.701	48.678	47.269	47.593	49.583	52.925	56.628	59.465	60.892	61.069	60.34	59.206	58.506	58.937	60.571	63.048	65.864	68.402	70.095	70.591	69.742	67.637	64.785	61.987	59.69	57.948	56.821	56.266	55.78	54.787	53.322	51.797	50.436	49.412	49.086	49.53	50.229	50.675	50.825	50.735	50.363	50.022	50.372	51.773	54.088	57.075	60.433	63.705	66.347	68	68.554	68.14	67.231	66.272	65.415	64.728	64.391	64.316	64.043	63.434	62.961	63.054	63.753	65.129	67.31	69.954	72.335	74.003	74.838	74.577	73.007	70.497	67.624	64.605	61.613	59.081	57.351	56.344	55.785	55.497	55.336	55.269	55.385	55.747	56.38	57.539	59.455	61.86	64.299	66.708	69.144	71.26	72.683	73.605	74.338	74.839	75.086	75.355	75.675	75.609	74.969	74.07	73.007	71.578	69.867	68.173	66.37	63.981	60.878	57.475	54.44	52.588	52.624	54.803	58.925	64.48	70.447	75.496	78.963	81.128	82.368	82.814	82.84	82.999	83.278	83.251	82.84	82.162	80.964	79.039	76.83	74.745	72.552	71.372	71.356	71.009	70.497	69.595	68.186	66.754	65.743	65.018	64.529	64.564	65.108	65.801	66.584	67.654	68.77	69.378	69.379	69.052	68.491	67.682	66.844	66.229	65.915	65.85	65.793	65.395	64.515	63.284	61.673	59.61	57.56	56.374	56.408	57.418	59.163	61.404	63.483	64.751	65.305	65.656	66.048	66.654	67.805	69.397	70.704	71.16	70.881	70.173	69.12	67.868	66.688	65.631	64.496	63.168	61.726	60.421	59.622	59.55	59.986	60.599	61.358	62.262	63.063	63.739	64.714	66.256	68.14	70.15	72.276	74.264	75.652	76.308	76.421	75.912	74.539	72.451	69.987	67.127	63.741	60.062	56.458	53.06	49.903	47.123	44.894	43.375	42.786	43.263	44.803	47.462	51.218	55.587	59.789	63.317	66.014	67.656	68.214	68.268	68.585	69.428	70.739	72.497	74.476	76.044	76.782	76.823	76.339	75.176	73.221	70.533	66.986	62.379	56.956	51.516	46.934	43.887	42.762	43.472	45.541	48.429	51.532	54.152	55.899	56.899	57.306	57.017	56.232	55.618	55.626	56.211	57.342	59.096	61.143	62.906	64.302	65.686	67.264	69.211	71.953	75.715	80.007	84.024	87.208	89.169	89.528	88.198	85.503	81.986	78.197	74.538	71.099	67.774	64.679	62.097	60.031	58.424	57.613	57.857	58.718	59.478	59.924	60.167	60.177	60.184	60.831	62.4	64.44	66.466	68.353	69.828	70.506	70.617	70.845	71.452	72.15	72.609	72.628	72.058	70.855	69.086	66.839	64.34	62.017	60.086	58.437	57.253	57.017	57.687	58.506	58.844	58.518	57.279	55.02	52.431	50.534	49.723	49.905	51.065	52.834	54.177	55.788	57.476	58.701	59.601	60.296	61.295	62.783	64.288	65.42	66.281	66.83	66.807	66.304	65.645	64.753	63.344	61.636	60.211	59.354	58.972	58.955	59.095	59.019	58.415	57.146	55.298	53.399	52.205	52.024	52.651	53.914	55.736	57.617	58.884	59.463	59.808	60.124	60.436	61.061	62.282	63.806	65.285	66.787	68.266	69.304	69.708	69.808	69.899	69.9	69.802	69.8	69.957	70.103	70.042	69.582	68.581	67.088	65.187	62.81	60.115	57.732	56.32	56.062	57.018	59.305	62.505	65.583	67.64	68.341	67.537	65.28	62.272	59.566	57.8	57.122	57.662	59.359	61.49	63.105	63.707	63.19	61.591	59.143	56.415	54.008	52.369	51.677	51.7	52.009	52.318	52.574	52.658	52.471	52.319	52.596	53.171	53.647	53.975	54.29	54.537	54.831	55.724	57.668	60.56	64.095	68.08	72.017	75.061	76.724	77.076	76.322	74.587	72.232	69.789	67.566	65.627	63.964	62.512	61.201	60.036	58.923	57.471	55.409	52.849	49.875	46.475	43.023	40.37	39.138	39.341	40.872	43.652	47.233	50.89	54.363	57.723	60.756	63.114	64.802	65.946	66.482	66.436	66.278	66.523	67.232	68.11	68.812	68.98	68.306	66.729	64.3	61.159	57.799	54.728	51.964	49.392	47.358	46.336	46.279	46.925	48.306	50.411	52.79	55.126	57.646	60.465	63.315	66.118	69.029	71.818	73.9	75.106	75.718	75.844	75.371	74.395	73.219	72.018	70.779	69.382	67.616	65.482	63.312	61.36	59.667	58.525	58.497	59.591	61.109	62.465	63.512	64.041	63.843	63.335	63.148	63.288	63.547	64.084	64.93	65.583	65.68	65.586	65.638	65.519	65.197	65.435	65.706	65.833	65.652	65.68	66.488	67.94	69.651	71.578	73.432	74.422	74.055	72.542	70.165	67.099	64.029	61.809	60.547	59.825	59.477	59.567	59.898	60.111	60.163	60.21	60.39	60.886	61.792	63.078	64.819	67.122	69.568	71.419	72.406	72.774	72.688	72.16	71.59	71.519	71.939	72.513	73.222	74.111	74.82	75.085	75.122	74.982	74.294	72.907	71.109	69.119	66.77	63.955	60.9	57.877	55.074	52.716	50.99	49.925	49.588	49.906	50.525	51.291	52.573	54.686	57.484	60.688	64.15	67.432	69.814	71.037	71.529	71.754	71.907	72.327	73.203	74.032	74.074	73.138	71.486	69.309	66.887	64.831	63.696	63.603	64.341	65.652	67.25	68.799	70.078	70.894	71.183	71.192	71.314	71.636	71.941	72.159	72.294	72.104	71.412	70.542	69.996	69.87	70.099	70.816	72.005	73.271	74.338	75.318	76.202	76.616	76.389	75.704	74.71	73.448	72.207	71.441	71.323	71.705	72.211	72.382	71.898	70.803	69.396	67.933	66.796	66.55	67.304	68.515	69.644	70.486	70.816	70.383	69.422	68.534	67.987	67.696	67.733	68.22	68.86	69.229	69.301	69.14	68.48	67.138	65.387	63.608	61.98	60.584	59.501	58.773	58.389	58.295	58.371	58.47	58.748	59.444	60.387	61.304	62.385	64	66.083	68.445	71.206	74.336	77.249	79.297	80.239	79.817	77.623	73.822	69.199	64.407	59.737	55.656	52.712	50.884	49.766	49.191	49.299	50.218	51.983	54.485	57.389	60.348	63.233	65.849	67.929	69.594	71.382	73.368	75.043	76.068	76.446	76.084	74.938	73.54	72.584	72.083	71.733	71.567	71.475	70.854	69.339	67.346	65.391	63.574	61.997	61.1	61.235	62.36	64.225	66.451	68.602	70.451	71.382	71.703	71.545	71.236	71.125	71.277	71.697	72.613	74.073	75.501	76.324	76.737	77.167	77.539	77.732	78.043	78.526	78.647	78.067	76.934	75.291	73.016	70.395	67.997	65.902	63.812	61.889	60.598	60.027	59.985	60.373	61.13	62.119	63.243	64.453	65.765	67.46	69.918	73.039	76.201	79.018	81.534	83.511	84.51	84.554	83.968	82.704	80.606	78.043	75.51	73.113	70.936	69.353	68.404	67.49	66.101	64.319	62.272	59.876	57.202	54.575	52.248	50.379	49.212	49.09	50.435	53.569	58.369	64.059	69.634	74.425	77.943	79.777	80.098	79.717	79.353	79.237	79.533	80.418	81.606	82.498	82.822	82.631	81.734	79.838	77.236	74.523	72.031	69.939	68.572	68.134	68.401	68.956	69.438	69.604	69.305	68.588	67.606	66.53	65.798	65.952	67.093	68.915	71.178	73.665	75.851	77.286	78.095	78.602	78.895	78.986	79.148	79.507	79.8	79.933	80.258	80.946	81.73	82.345	82.711	82.59	81.618	79.74	77.357	74.948	72.891	71.472	70.782	70.786	71.501	72.8	74.335	75.919	77.67	79.544	81.186	82.391	83.286	83.832	83.777	83.168	82.433	81.819	81.426	81.642	82.755	84.347	85.667	86.242	85.752	83.847	80.569	76.61	72.867	69.852	67.756	66.643	66.377	66.705	67.4	68.087	68.383	68.249	67.947	67.642	67.619	68.675	71.561	76.184	81.756	87.47	92.422	95.608	96.642	96.092	94.743	93.036	91.388	90.16	89.054	87.378	84.92	82.023	78.992	75.952	73.166	70.929	69.304	68.207	67.442	66.77	66.15	65.836	65.932	66.298	67.052	68.611	71.002	73.717	76.429	79.149	81.671	83.752	85.655	87.8	90.058	92.035	93.688	94.904	95.125	94.097	92.378	90.664	89.544	89.938	90.562	90.985	91.354	91.887	92.252	92.15	91.83	91.513	90.999	90.296	89.872	89.96	90.462	91.528	93.4	95.705	97.653	98.89	99.419	99.092	97.747	95.568	93.039	90.599	88.585	87.087	85.961	85.151	84.744	84.633	84.569	84.704	85.513	86.934	88.439	89.692	90.581	90.777	90.072	88.927	87.961	87.365	87.171	87.607	88.605	89.579	90.177	90.554	90.801	90.677	90.054	89.129	88.113	87.135	86.363	85.874	85.701	85.884	86.353	86.823	87.158	87.74	88.897	90.475	92.191	93.905	95.238	95.54	94.573	92.69	90.243	87.421	84.677	82.558	81.128	80.175	79.791	80.087	80.737	81.191	81.277	81.111	80.863	80.866	81.588	83.36	86.103	89.301	92.085	93.562	93.382	91.806	89.246	86.141	83.136	80.742	78.919	77.385	76.243	75.753	75.857	76.354	77.217	78.168	78.568	78.131	77.254	76.5	76.279	77.026	79.149	82.51	86.434	90.277	93.657	96.357	98.286	99.463	99.914	99.639	98.703	97.097	94.717	91.756	88.822	86.431	84.767	84.009	84.372	85.613	86.946	87.729	87.789	86.952	85.174	83.015	81.275	80.307	80.079	80.632	81.87	83.3	84.495	85.54	86.718	88.093	89.635	91.355	93.182	94.972	96.666	98.145	99.28	100.17	100.9	101.08	100.23	98.351	95.73	92.499	88.899	85.589	83.123	81.51	80.626	80.517	80.944	81.266	81.17	80.787	80.089	78.923	77.597	76.765	76.807	77.723	79.5	82.149	85.482	89.158	92.785	95.95	98.483	100.52	102.13	103.13	103.62	104.03	104.4	104.29	103.5	102.2	100.43	98.153	95.774	93.791	92.142	90.549	89.105	87.848	86.325	84.284	82.188	80.533	79.288	78.522	79.117	80.566	82.296	83.653	84.696	85.75	86.743	87.658	88.919	90.735	92.66	94.3	95.647	96.554	96.748	96.487	96.366	96.532	96.751	97.086	97.747	98.514	98.927	98.734	97.853	96.293	94.194	91.747	89.148	86.79	85.134	84.187	83.509	82.934	82.665	82.645	82.628	82.784	83.482	84.617	85.835	87.133	88.591	90.011	91.379	93.069	95.271	97.628	99.698	101.32	102.18	101.72	99.665	96.327	92.254	88.081	84.481	81.975	80.836	81.13	82.603	84.609	86.56	88.333	89.94	91.197	92.064	92.899	93.933	94.998	96.051	97.29	98.526	99.197	99.004	97.915	95.762	92.545	88.919	85.839	83.836	83.023	83.429	84.841	86.655	88.213	89.12	89.263	88.838	88.279	87.972	88.161	89.08	90.814	92.935	94.756	95.854	96.111	95.389	93.747	91.808	90.334	89.585	89.49	89.964	90.625	90.766	89.984	88.542	86.902	85.375	84.378	84.367	85.293	86.513	87.374	87.542	86.955	85.89	84.939	84.622	85.185	86.577	88.35	89.773	90.433	90.582	90.694	91.067	92.019	93.816	96.104	98.001	98.847	98.51	97.025	94.59	91.885	89.67	88.133	87.102	86.555	86.509	86.726	87.068	87.786	89.105	90.869	92.694	94.285	95.492	96.331	96.974	97.502	97.857	98.07	98.227	98.092	97.429	96.547	95.887	95.383	94.764	94.067	93.363	92.478	91.502	90.967	91.151	91.77	92.526	93.328	93.918	94.01	93.891	94.225	95.279	96.79	98.422	99.905	100.96	101.45	101.42	100.99	100.35	99.788	99.233	98.293	96.879	95.381	94.061	92.907	92.105	92.019	92.588	93.463	94.682	96.405	98.346	100.13	101.73	103.09	103.64	103.02	101.62	100	98.311	96.736	95.835	96.074	97.429	99.545	101.8	103.51	103.61	102.22	99.561	96.283	93.077	90.683	89.957	91.19	93.586	96.011	97.87	98.917	98.751	97.319	95.321	93.442	91.814	90.562	90.097	90.495	91.351	92.541	94.071	95.495	96.131	95.752	94.535	92.53	89.8	86.763	84.049	82.213	81.604	82.235	83.784	85.952	88.535	91.079	93.039	94.374	95.497	96.526	97.263	97.782	98.267	98.566	98.411	97.976	97.491	96.754	95.539	93.988	92.15	89.77	86.971	84.517	83.092	82.863	83.752	85.586	87.915	90.136	91.855	92.963	93.611	94.154	94.77	95.188	95.113	94.669	94.124	93.573	93.229	93.494	94.315	95.088	95.315	94.906	93.898	92.417	90.99	90.213	90.124	90.353	90.803	91.531	92.33	92.943	93.412	93.855	94.163	94.148	93.793	93.191	92.485	91.832	91.236	90.634	90.175	90.21	90.887	92.084	93.739	95.634	97.067	97.306	96.25	94.27	91.774	89.321	87.688	87.269	87.716	88.497	89.305	89.822	89.727	89.118	88.558	88.497	89.018	90.123	91.783	93.755	95.71	97.403	98.704	99.646	100.46	101.26	101.79	101.77	101.07	99.594	97.164	94.108	91.287	89.346	88.389	88.349	89.043	89.835	89.982	89.296	88.037	86.382	84.508	82.878	81.937	81.75	82.278	83.732	86.282	89.677	93.406	96.898	99.538	100.87	100.78	99.339	96.991	94.565	92.924	92.351	92.671	93.758	95.359	96.759	97.277	96.841	95.669	93.839	91.605	89.548	87.978	86.792	86.005	85.86	86.26	86.706	86.888	86.781	86.189	84.814	82.743	80.445	78.473	77.266	77.027	77.624	78.805	80.355	81.883	82.885	83.268	83.434	83.588	83.537	83.278	83.071	82.878	82.452	81.926	81.516	80.955	79.907	78.535	77.099	75.515	73.937	73.115	73.588	75.111	77.087	79.073	80.668	81.501	81.576	81.288	81.248	82.1	84.127	86.825	89.236	90.646	90.603	87.84	83.234	78.849	75.71	74.456	75.442	78.214	81.458	83.767	84.183	82.482	79.203	75.34	71.745	69.044	67.762	67.871	68.448	68.489	67.766	66.463	64.563	62.241	60.234	59.151	59.04	59.868	61.774	64.487	67.39	70.204	72.982	75.575	77.823	80.072	82.883	86.336	90.009	93.352	95.805	96.841	96.183	93.884	90.24	85.933	81.807	78.282	75.309	72.967	71.514	70.763	70.189	69.522	68.691	67.461	65.735	63.941	62.67	62.095	62.222	63.12	64.516	65.699	66.232	66.295	66.236	66.226	66.438	67.098	68.221	69.605	70.967	71.966	72.35	72.068	71.115	69.358	66.854	64.095	61.639	59.696	58.398	57.993	58.448	59.362	60.464	61.758	63.09	64.166	65.007	65.839	66.589	67.084	67.451	67.91	68.361	68.484	68.119	67.245	65.834	63.957	61.878	59.923	58.472	57.878	58.184	59.187	60.648	62.348	63.953	65.145	66.002	66.897	68.086	69.686	71.848	74.528	77.197	79.21	80.287	80.342	79.34	77.434	75.006	72.287	69.156	65.49	61.486	57.497	53.824	50.851	48.939	48.216	48.635	50.012	52.152	54.984	58.565	62.865	67.543	72.137	76.291	79.658	81.894	83.01	83.539	83.955	84.307	84.596	84.869	84.954	84.452	83.167	81.19	78.509	75.025	70.909	66.61	62.505	58.953	56.468	55.466	56.005	57.825	60.509	63.646	66.873	69.924	72.541	74.491	75.73	76.308	76.178	75.339	74.195	73.287	72.707	72.231	71.747	71.207	70.363	69.033	67.511	66.221	65.201	64.311	63.56	62.962	62.336	61.76	61.731	62.692	64.721	67.634	71.169	74.878	78.162	80.51	81.542	81.145	79.5	76.877	73.504	69.849	66.677	64.406	62.864	61.814	61.207	60.808	60.062	58.761	57.175	55.441	53.474	51.52	50.14	49.57	49.806	51.003	53.257	56.217	59.267	62.141	64.932	67.654	70.26	72.739	74.998	76.821	78.132	77.818	76.456	74.091	70.991	67.446	63.686	59.953	56.449	53.34	50.918	49.521	49.109	49.218	49.509	50.015	50.828	51.945	53.472	55.437	57.594	59.617	61.348	62.78	63.961	65.213	67.046	69.534	72.158	74.337	75.74	76.069	75.032	72.656	69.317	65.486	61.641	58.278	55.689	53.887	52.807	52.304	51.958	51.32	50.451	49.853	49.904	50.71	52.245	54.237	56.166	57.613	58.568	59.285	60.108	61.577	64.173	67.805	71.958	76.226	80.333	83.868	86.402	87.803	88.099	87.379	85.928	84.231	82.618	81.264	80.444	80.193	80.02	79.356	78.163	76.616	74.709	72.564	70.56	68.848	67.29	65.855	64.662	63.626	62.633	61.96	61.897	62.305	62.913	63.822	65.138	66.693	68.305	69.929	71.479	72.86	74.133	75.288	76.153	76.782	77.452	78.066	78.204	77.75	76.956	75.83	74.243	72.46	70.828	69.297	67.781	66.512	65.494	64.245	62.498	60.524	58.449	56.151	54.018	52.939	53.402	55.273	58.161	61.495	64.487	66.517	67.449	67.372	66.617	65.897	65.758	66.03	66.312	66.563	66.393	66.615	66.324	65.612	65.105	64.935	64.727	64.266	63.617	62.865	62.172	61.711	61.454	61.44	61.929	62.761	63.271	63.248	63.252	63.528	63.703	63.801	64.258	64.907	65.232	65.398	65.878	66.471	66.864	67.403	68.331	69.014	68.89	68.293	67.596	66.588	65.137	63.575	62.12	60.696	59.373	58.312	57.659	57.741	58.75	60.259	61.661	62.828	63.675	63.675	62.718	61.558	60.703	59.888	59.037	58.473	57.914	56.647	54.797	53.108	51.639	50.088	48.893	48.662	49.188	50.051	51.446	53.69	56.645	60.122	64.059	68.158	71.915	74.838	76.374	76.151	74.567	72.563	70.798	69.638	69.591	70.567	71.354	70.768	68.832	66.382	63.043	59.536	57.23	56.693	57.25	58.328	60.007	62.076	63.707	64.445	64.615	64.67	64.831	65.154	65.583	66.058	66.574	66.786	66.083	64.333	62.258	60.651	59.873	60.367	62.606	66.227	70.283	74.252	77.814	80.204	80.896	80.431	79.523	78.021	75.713	73.229	71.177	69.243	66.938	64.392	61.937	59.683	57.785	56.491	55.968	56.311	57.458	58.948	60.304	61.606	63.245	65.32	67.8	70.869	74.404	77.751	80.491	82.649	83.924	83.792	82.422	80.496	78.134	75.043	71.581	68.542	66.047	63.682	61.447	59.663	58.398	57.548	57.174	57.323	57.925	58.966	60.359	61.871	63.421	65.133	66.881	68.241	69	69.233	68.939	68.395	68.511	69.995	72.614	75.768	79.032	81.582	82.172	80.358	76.958	72.93	68.743	64.92	62.108	60.418	59.473	59.057	59.149	59.538	59.914	60.102	59.912	59.258	58.505	58.165	58.447	59.372	60.901	62.643	64.051	65.165	66.467	68.072	69.73	71.492	73.442	75.068	75.794	75.857	75.787	75.565	75.016	74.37	73.758	72.888	71.643	70.277	68.882	67.234	65.21	62.879	60.266	57.556	55.18	53.516	52.79	53.292	55.134	57.929	61.269	65.058	68.982	72.277	74.512	75.913	76.613	76.482	75.744	74.912	74.046	72.732	70.905	68.821	66.479	63.886	61.49	59.712	58.405	57.221	56.012	54.721	53.323	52.022	51.193	51.069	51.832	53.572	55.952	58.45	60.963	63.651	66.266	68.343	69.876	70.964	71.312	70.754	69.763	68.808	67.783	66.505	65.07	63.273	60.606	57.15	53.649	50.694	48.511	47.369	47.516	48.791	50.802	53.258	55.926	58.664	61.557	64.581	67.344	69.667	71.814	73.833	75.35	76.317	77.16	78.223	79.892	81.852	83.627	85.016	86.033	86.389	85.65	83.868	81.505	78.896	76.241	73.839	71.953	70.694	70.086	69.99	70.102	70.324	70.783	71.329	71.559	71.447	71.305	71.132	70.701	70.184	69.962	70.095	70.574	71.774	73.98	76.903	80.166	83.629	86.875	89.124	89.896	89.396	87.995	85.969	83.733	81.793	80.397	79.502	78.888	78.217	77.236	76.053	74.945	74.063	73.619	73.996	75.241	76.847	78.345	79.597	80.442	80.664	80.463	80.331	80.336	80.257	80.185	80.366	80.694	81.019	81.514	82.29	82.949	82.957	82.184	80.805	79.111	77.589	76.789	76.945	77.965	79.579	81.266	82.402	82.718	82.283	81.088	79.16	76.889	74.752	72.904	71.517	71.036	71.688	73.093	74.802	76.677	78.385	79.358	79.464	79.104	78.582	78.008	77.649	77.806	78.42	79.227	80.063	80.787	81.211	81.292	81.162	80.895	80.6	80.557	80.913	81.531	82.35	83.435	84.616	85.633	86.595	87.835	89.275	90.521	91.438	91.952	91.688	90.393	88.441	86.398	84.49	82.848	81.703	81.003	80.381	79.622	78.855	78.243	77.917	78.104	78.956	80.372	82.221	84.385	86.536	88.366	89.864	90.974	91.317	90.63	89.12	86.976	84.07	80.528	76.963	73.809	71.161	69.301	68.67	69.296	70.851	73.161	76.064	79.012	81.418	83.167	84.408	85.179	85.601	85.98	86.526	87.285	88.199	89.066	89.581	89.66	89.414	88.696	87.276	85.331	83.251	81.039	78.504	75.944	73.856	72.373	71.618	72.025	73.749	76.305	79.134	81.891	84.096	85.169	85.065	84.346	83.39	82.251	81.035	79.899	78.831	77.734	76.61	75.503	74.564	74.086	74.068	74.096	73.945	73.811	73.764	73.596	73.405	73.683	74.554	75.664	76.831	77.983	78.713	79.038	78.522	77.985	78.278	79.847	82.295	85.023	87.627	89.45	89.855	88.99	87.527	85.799	83.845	81.943	80.442	79.308	78.309	77.465	76.932	76.815	77.122	77.659	78.047	78.093	77.862	77.32	76.314	75.118	74.315	74.105	74.296	74.891	75.989	77.273	78.383	79.42	80.51	81.377	81.901	82.397	82.955	83.247	83.154	82.961	82.775	82.383	81.642	80.593	79.244	77.561	75.564	73.222	70.52	67.703	65.04	62.6	60.606	59.605	59.937	61.432	63.814	66.924	70.338	73.415	75.955	78.201	80.173	81.704	82.952	84.109	84.771	84.361	82.848	80.497	77.386	73.656	69.781	66.215	63.184	60.892	59.539	59.141	59.641	61.013	63.027	65.311	67.727	70.301	72.824	74.993	76.737	77.993	78.428	77.908	76.871	75.794	74.764	73.956	73.702	73.874	73.911	73.509	72.819	71.934	70.812	69.64	68.772	68.339	68.359	68.991	70.317	72.203	74.456	76.803	78.814	80.11	80.612	80.328	79.245	77.621	75.961	74.545	73.374	72.629	72.601	73.09	73.562	73.77	73.655	72.916	71.43	69.684	68.313	67.539	67.402	67.993	69.089	70.088	70.568	70.524	70.069	69.411	68.938	69.036	69.841	71.326	73.256	75.034	76.067	76.201	75.503	73.976	71.913	70.01	68.673	67.632	66.574	65.531	64.514	63.427	62.537	62.353	62.854	63.525	63.953	63.916	63.095	61.459	59.612	58.324	57.975	58.61	60.132	62.176	64.226	65.881	66.843	66.951	66.439	65.769	65.061	64.207	63.386	62.855	62.375	61.617	60.805	60.358	60.25	60.355	60.844	61.713	62.534	63.092	63.641	64.27	64.758	65.12	65.66	66.405	67.162	68.031	69.321	71.141	73.341	75.584	77.3	77.944	77.287	75.262	71.912	67.799	64	61.236	59.494	58.623	58.445	58.286	57.269	55.156	52.315	49.097	46.399	44.13	43.2	43.673	44.801	45.844	46.519	46.575	45.79	44.548	43.513	42.783	42.067	41.299	40.614	39.92	39.042	38.082	37.279	36.815	36.791	37.092	37.388	37.546	37.755	38.097	38.583	39.647	41.941	45.546	49.93	54.557	58.84	61.885	63.004	62.324	60.349	57.396	53.9	50.587	47.763	45.087	42.371	39.974	38.214	37.153	36.907	37.62	39.185	41.32	43.82	46.595	49.741	53.596	58.356	63.6	68.585	72.71	75.364	75.962	74.565	72.021	69.17	66.505	64.478	63.336	62.604	61.429	59.395	56.478	52.595	47.822	42.814	38.354	34.79	32.305	31.204	31.636	33.438	36.307	39.848	43.497	46.742	49.264	50.854	51.453	51.43	51.384	51.621	52.186	53.229	54.75	56.317	57.568	58.565	59.248	59.112	57.825	55.573	52.609	49.114	45.68	43.208	42.13	42.22	43.119	44.473	45.788	46.729	47.406	48.073	48.825	49.697	50.675	51.586	52.347	53.077	53.741	53.947	53.31	51.619	48.668	44.513	39.989	36.324	34.231	33.785	34.874	37.085	39.483	41.195	42.033	42.151	41.517	40.158	38.407	36.527	34.615	32.909	31.757	31.216	31.026	30.952	30.827	30.609	30.525	30.941	31.984	33.504	35.31	37.011	37.958	37.907	37.381	37.019	37.063	37.736	39.254	41.206	42.678	43.044	42.282	40.542	38.116	35.711	34.022	33.057	32.311	31.381	29.942	27.689	24.717	21.628	19.068	17.437	16.825	16.962	17.395	17.949	18.773	19.906	21.207	22.725	24.491	26.002	26.669	26.598	26.271	25.929	25.738	25.968	26.495	26.653	26.016	24.818	23.472	22.339	21.982	22.91	24.818	26.691	27.625	27.252	25.717	23.701	22.135	21.671	22.47	24.179	25.859	26.382	25.348	23.411	21.485	20.072	19.507	19.91	20.728	21.097	20.79	20.217	19.67	19.265	19.225	19.274	18.331	16.608	14.029	11.385	9.4966	8.6227	8.8026	9.9801	11.582	12.835	13.633	14.38	15.202	15.879	16.425	16.902	17.02	16.441	15.193	13.548	11.852	10.44	9.4294	8.7087	8.264	8.1984	8.3535	8.4091	8.3852	8.6318	9.1956	9.9068	10.938	12.55	14.581	16.732	19.045	21.463	23.523	24.956	25.95	26.579	26.516	25.615	24.141	22.242	19.851	17.141	14.575	12.598	11.536	11.546	12.39	13.625	14.96	16.225	17.224	17.995	19.042	20.72	22.86	25.207	27.633	29.793	31.189	31.764	31.751	31.084	29.513	27.123	24.24	20.972	17.485	14.483	12.706	12.28	12.865	14.075	15.438	16.496	17.188	17.807	18.787	20.508	23.156	26.483	29.904	33.016	35.682	37.688	38.835	39.255	39.067	38.02	35.988	33.34	30.462	27.422	24.425	21.975	20.349	19.442	19.333	20.284	22.144	24.304	26.229	27.509	27.658	26.372	23.815	20.45	16.791	13.412	10.808	9.1988	8.6047	9.0141	10.18	11.537	12.642	13.294	13.159	11.91	9.7941	7.4465	5.3085	3.7046	3.2191	4.3589	6.9586	10.464	14.485	18.548	21.917	24.127	25.238	25.429	24.807	23.662	22.434	21.347	20.383	19.477	18.532	17.373	15.947	14.33	12.567	10.835	9.6501	9.4649	10.304	12.1	14.919	18.495	22.146	25.379	28.15	30.367	31.739	32.225	32.079	31.297	29.699	27.454	24.908	22.135	19.09	15.931	12.788	9.5588	6.2613	3.2859	1.1245	0.17013	0.6518	2.4555	5.1416	8.2972	11.711	15.095	18.205	21.263	24.614	28.046	31.082	33.651	35.906	37.803	39.41	41.198	43.294	45.101	45.899	45.29	42.969	38.886	33.795	29.021	25.511	23.485	22.716	22.636	22.404	21.37	19.456	17.138	15.31	14.976	16.585	19.741	23.729	27.931	31.541	33.714	34.379	34.245	33.419	32.637	32.072	31.595	31.458	32.119	33.656	35.762	38.015	39.834	40.545	39.706	37.231	33.372	28.866	24.674	21.255	18.476	16.248	14.634	13.451	12.48	12.015	12.506	13.902	15.881	18.261	20.693	22.484	23.224	23.1	22.316	20.847	18.934	17.221	16.194	15.975	16.649	18.315	20.841	23.85	26.853	29.254	30.508	30.394	28.9	25.988	21.886	17.27	12.823	8.8679	5.7315	3.8259	3.175	3.4309	4.4062	6.0955	8.18	10.218	12.202	14.328	16.45	18.389	20.359	22.638	25.103	27.456	29.534	31.121	31.887	31.708	30.728	29.197	27.518	26.171	25.448	25.357	25.856	26.869	28.033	28.893	29.303	29.219	28.409	26.85	25.018	23.412	22.218	21.681	22.197	23.683	25.48	26.978	27.853	27.797	26.564	24.394	21.929	19.716	18.123	17.392	17.455	17.936	18.526	19.101	19.572	19.946	20.365	20.752	20.74	20.087	18.896	17.317	15.564	14.234	13.979	14.792	16.142	17.607	18.84	19.397	19.148	18.58	18.253	18.254	18.45	18.785	19.103	19.154	18.976	18.889	19.095	19.524	20.035	20.421	20.49	20.329	20.284	20.661	21.617	23.188	24.968	26.043	25.621	23.627	20.387	16.32	12.238	9.2411	7.9366	8.1739	9.5988	11.845	14.201	15.863	16.57	16.461	15.63	14.317	13.162	12.814	13.541	15.348	18.069	21.207	24.016	25.813	26.097	24.688	21.985	18.824	15.864	13.494	12.136	11.976	12.53	13.057	13.249	13.092	12.465	11.402	10.295	9.4434	8.78	8.34	8.4807	9.3595	10.877	13.125	16.321	20.22	24.094	27.321	29.496	30.423	30.193	29.201	27.943	26.902	26.472	26.614	26.808	26.657	26.208	25.46	24.212	22.593	21.096	20.305	20.195	20.199	19.891	19.28	18.716	18.21	17.57	16.987	16.8	17.016	17.411	17.826	18.154	18.303	18.252	17.988	17.469	16.836	16.428	16.29	16.219	16.316	16.912	17.931	18.96	19.768	20.179	19.692	17.979	15.374	12.504	9.8201	7.8922	7.4876	8.8768	11.541	14.862	18.508	22.05	24.917	26.821	27.755	27.746	26.799	24.98	22.334	19.025	15.486	12.128	9.0589	6.3175	4.108	2.4369	0.98098	-0.38537	-1.4217	-1.9714	-2.0756	-1.5617	-0.17313	1.9201	4.3808	7.2801	10.826	14.792	18.706	22.343	25.522	27.819	28.914	28.961	28.302	27.078	25.37	23.206	20.51	17.308	13.874	10.495	7.336	4.6682	2.6704	1.1342	-0.2537	-1.4564	-2.2419	-2.5278	-2.17	-0.80662	1.6666	4.8335	8.269	11.855	15.342	18.287	20.626	22.685	24.613	26.261	27.519	28.333	28.495	27.826	26.481	24.823	23.108	21.505	20.046	18.495	16.62	14.463	12.175	9.8471	7.7768	6.3821	5.6929	5.4796	5.7903	6.8305	8.458	10.299	12.203	14.079	15.573	16.466	17.087	17.868	18.846	19.893	20.89	21.517	21.328	20.244	18.7	17.198	16.081	15.536	15.446	15.398	15.012	14.169	12.942	11.697	11.093	11.554	12.87	14.593	16.426	17.985	18.749	18.66	18.269	18.074	18.187	18.705	19.689	20.769	21.438	21.61	21.557	21.498	21.611	22.189	23.294	24.503	25.271	25.382	24.916	24.156	23.531	23.265	23.168	22.902	22.178	20.623	18.15	15.407	13.339	12.406	12.592	13.846	15.929	18.15	19.934	21.319	22.51	23.485	24.373	25.467	26.72	27.713	28.272	28.54	28.531	28.173	27.681	27.49	27.922	29.038	30.649	32.314	33.549	34.116	33.841	32.552	30.454	28.186	26.177	24.364	22.76	21.564	20.677	19.779	18.893	18.278	17.895	17.624	17.689	18.3	18.912	19.237	19.671	20.478	21.451	22.338	23.247	24.19	24.885	25.32	25.837	26.489	26.988	27.249	27.348	27.048	26.076	24.672	23.299	22.051	20.693	18.993	16.785	14.035	11.003	8.1752	6.09	5.3845	6.5984	9.6798	14.016	19.03	24.31	29.213	33.057	35.668	37.212	37.682	37.13	35.997	34.678	33.13	31.363	29.704	28.269	26.761	25.025	23.174	21.13	18.538	15.246	11.442	7.4944	3.9663	1.5795	0.87659	2.1083	5.2747	9.9375	15.176	20.122	24.402	27.902	30.458	32.127	33.145	33.4	32.488	30.356	27.432	24.18	21.081	18.962	18.494	19.522	21.343	23.331	24.93	25.527	24.89	23.488	22.099	21.368	21.718	23.236	25.53	27.979	29.988	31.008	30.706	29.259	27.234	25.052	22.962	21.289	20.14	19.19	18.093	16.898	15.652	14.138	12.277	10.283	8.2185	5.9147	3.5071	1.5217	0.32505	-0.001083	0.70583	2.5615	5.3322	8.6194	12.146	15.719	19.109	22.141	24.687	26.568	27.685	28.195	28.264	27.941	27.409	26.946	26.487	25.692	24.435	22.794	20.58	17.554	13.949	10.205	6.4814	2.871	-0.2421	-2.4611	-3.7397	-4.1058	-3.4593	-1.9171	0.069584	2.1411	4.1942	6.2364	8.462	11.342	15.343	20.568	26.684	32.949	38.188	41.285	41.765	39.738	35.653	30.412	25.31	21.248	18.334	16.471	15.702	15.796	16.28	17.001	18.066	19.258	20.101	20.334	19.9	18.703	16.838	14.836	13.249	12.285	11.957	12.198	12.815	13.58	14.409	15.263	16.144	17.266	18.876	20.912	23.167	25.704	28.67	31.783	34.518	36.557	37.647	37.311	35.34	32.277	28.974	26.065	24.097	23.457	23.829	24.241	23.885	22.5	20.081	16.861	13.535	10.972	9.6797	9.6911	10.695	12.151	13.578	14.811	15.79	16.381	16.732	17.294	18.228	19.224	20.128	21.069	21.963	22.578	22.967	23.28	23.237	22.431	20.903	18.896	16.447	13.789	11.581	10.197	8.0742	4.9846	1.8774	-1.0672	-3.9136	-6.5712	-8.4294	-8.9355	-8.1529	-6.3643	-3.5802	0.072006	4.1391	8.4059	12.974	17.623	21.807	25.252	27.914	29.524	29.759	28.788	27.108	24.997	22.593	20.204	18.181	16.696	15.771	15.205	14.555	13.513	12.053	10.108	7.6289	5.0838	3.2807	2.5789	2.8859	4.0516	5.7444	7.2368	7.934	7.9227	7.5923	7.1951	7.1126	7.8859	9.5855	11.604	13.346	14.587	15.101	14.668	13.396	11.719	10.075	8.815	8.2054	8.259	8.7557	9.4558	9.9989	9.8372	8.6672	6.786	4.6891	2.7013	1.1388	0.33426	0.1888	0.20334	0.17307	0.24241	0.44247	0.76675	1.4651	2.7226	4.1129	4.9883	5.1892	4.8725	4.216	3.5313	3.2802	3.7567	4.8591	6.2689	7.6662	8.7215	9.2591	9.3429	9.016	8.2106	7.0217	5.7558	4.6317	3.8687	3.8844	4.9169	6.6184	8.3741	9.7222	10.201	9.3784	7.3783	5.0664	3.3557	2.7344	3.5302	5.8722	9.2654	12.788	15.71	17.629	18.264	17.56	15.785	13.278	10.394	7.6304	5.5615	4.6027	4.9974	6.8505	9.8774	13.396	16.799	19.786	22.069	23.414	23.947	23.895	23.105	21.23	18.399	15.119	11.815	8.9367	7.1491	6.8783	7.9111	9.8052	12.328	15.241	18.207	21.007	23.495	25.252	25.678	24.351	21.129	16.211	10.232	4.1009	-1.4372	-5.9011	-8.9353	-10.559	-11.281	-11.561	-11.447	-11.013	-10.639	-10.531	-10.596	-10.858	-11.471	-12.213	-12.509	-12.034	-10.763	-8.6132	-5.5452	-1.8896	1.9892	6.0764	10.444	14.923	19.23	23.086	26.109	27.896	28.206	26.942	24.151	20.152	15.403	10.159	4.5866	-0.81443	-5.4292	-9.0971	-11.903	-13.672	-14.211	-13.666	-12.158	-9.4994	-5.6049	-0.84764	4.3533	9.7331	14.733	18.545	20.765	21.538	21.109	19.751	18.007	16.508	15.594	15.216	15.095	14.749	13.755	12.007	9.5741	6.5541	3.3597	0.76981	-0.71502	-1.1054	-0.34286	1.8348	5.3511	9.7888	14.891	20.411	25.668	29.948	32.929	34.319	34.232	32.723	30.285	27.778	25.762	24.309	23.496	23.374	23.565	23.578	23.407	23.426	23.805	24.536	25.588	26.816	27.937	28.73	29.08	28.952	28.572	28.321	28.217	27.924	27.334	26.602	25.758	24.786	24.053	24.016	24.69	25.914	27.724	30.039	32.416	34.615	36.892	39.437	42.031	44.478	46.764	48.625	49.523	49.116	47.408	44.574	40.884	36.63	31.985	26.978	21.769	16.566	11.531	7.0397	3.8037	2.3784	2.7816	4.8524	8.3999	12.947	17.893	23.039	28.51	34.195	39.753	45.018	49.771	53.378	55.223	55.284	53.913	51.31	47.663	43.318	38.564	33.496	28.322	23.399	19.051	15.596	13.301	12.189	11.978	12.43	13.404	14.619	15.795	16.916	18.068	19.165	20.259	21.824	24.33	27.778	32.046	36.945	41.828	45.614	47.583	47.655	46.047	43.178	39.783	36.664	34.189	32.255	30.578	28.733	26.284	23.116	19.472	15.692	12.184	9.4117	7.5919	6.6265	6.4978	7.3114	9.0251	11.443	14.588	18.496	22.755	26.693	29.935	32.353	33.745	34.154	34.176	34.418	35.013	35.803	36.624	37.194	37.161	36.522	35.617	34.734	33.958	33.249	32.384	31.007	29.003	26.633	24.357	22.727	22.307	23.248	25.085	27.21	29.333	31.25	32.7	33.728	34.689	35.673	36.384	36.634	36.497	35.98	35.072	34.059	33.327	32.935	32.72	32.66	32.755	32.832	32.773	32.601	32.316	31.803	30.976	29.764	28.126	26.221	24.356	22.719	21.408	20.723	21.018	22.152	23.69	25.418	27.17	28.52	29.073	28.89	28.174	27.017	25.685	24.721	24.501	25.013	26.213	28.016	29.959	31.343	31.778	31.256	29.979	28.275	26.538	24.978	23.639	22.458	21.181	19.481	17.369	15.308	13.75	12.893	12.994	14.484	17.474	21.624	26.567	31.956	37.099	41.198	43.887	44.652	43.738	42.097	39.917	37.397	35.071	33.227	31.685	30.4	29.576	29.154	28.866	28.705	28.768	28.768	28.331	27.494	26.526	25.53	24.538	23.759	23.501	24.169	26.192	29.645	34.255	39.705	45.529	50.639	53.768	54.482	53.113	50.058	45.856	41.555	38.111	35.723	34.213	33.507	33.326	33.041	32.245	30.996	29.291	27.005	24.439	22.333	21.317	21.689	23.566	26.886	31.318	36.367	41.361	45.573	48.595	50.411	50.999	50.221	48.388	46.406	44.968	44.204	44.154	44.842	45.75	46.069	45.534	44.397	42.85	41.146	39.859	39.416	39.587	39.945	40.408	41.003	41.57	42.011	42.44	42.909	43.36	43.697	43.728	43.366	42.825	42.309	41.696	40.917	40.348	40.327	40.661	41.124	41.848	42.839	43.645	43.997	44.093	44.05	43.778	43.46	43.536	44.036	44.619	45.14	45.649	45.933	45.639	44.693	43.339	41.818	40.373	39.224	38.532	38.508	39.287	40.692	42.459	44.701	47.662	51.09	54.442	57.471	60.057	61.724	62.09	61.497	60.552	59.491	58.434	57.676	57.243	56.678	55.753	54.753	53.947	53.293	52.739	52.385	52.234	52.158	52.078	52.104	52.512	53.549	55.115	56.745	58.101	59.132	59.672	59.416	58.467	57.34	56.209	54.866	53.349	51.889	50.329	48.293	45.856	43.394	41.071	39.09	38.108	38.748	40.875	43.864	47.194	50.398	52.956	54.561	55.382	55.933	56.7	57.8	58.979	60.001	60.934	61.881	62.675	63.24	63.839	64.518	64.806	64.429	63.699	62.842	61.716	60.339	58.96	57.49	55.538	53.148	50.826	48.795	46.872	45.105	43.806	43.013	42.561	42.462	42.898	43.972	45.508	47.153	48.66	50.109	52.163	53.522	54.335	54.398	54.169	54.061	53.99	54.008	54.522	55.517	56.363	56.618	56.239	55.273	53.952	52.788	52.1	51.791	51.891	52.63	53.775	54.716	54.673	54.14	53.17	52.059	51.547	51.715	52.337	53.568	55.32	56.663	56.82	55.99	54.665	53.064	51.584	50.827	50.808	50.972	51.018	50.998	50.947	51.035	51.635	52.798	54.194	55.646	57.027	57.968	58.331	58.538	58.976	59.526	60.195	61.35	62.868	64.038	64.536	64.509	63.71	61.77	59.143	56.703	54.7	53.008	51.764	51.041	50.48	49.834	49.366	49.332	49.621	50.101	50.599	50.686	50.166	49.384	48.755	48.561	49.14	50.669	52.676	54.452	55.749	56.451	56.136	54.7	52.724	50.652	48.387	46.138	44.635	44.092	43.976	43.956	44.04	44.006	43.617	43.191	43.286	44.077	45.458	47.319	49.293	50.818	51.673	51.953	51.717	51.145	50.676	50.575	50.807	51.453	52.668	54.118	55.206	55.761	55.807	55.042	53.33	51.283	49.579	48.237	47.119	46.489	46.462	46.675	46.905	47.273	47.712	47.937	47.941	47.967	48.152	48.628	49.697	51.424	53.464	55.43	57.016	57.903	58.071	57.974	58.019	58.236	58.641	59.335	59.927	59.741	58.678	57.241	55.706	54.081	52.733	52.14	52.176	52.375	52.599	52.814	52.791	52.475	52.196	52.228	52.532	53.055	53.79	54.463	54.71	54.449	53.799	52.984	52.387	52.302	52.564	52.81	52.947	52.913	52.499	51.952	52.148	53.69	56.289	59.34	62.369	64.677	65.395	64.345	62.114	59.334	56.527	54.387	53.401	53.444	54.147	55.383	57.027	58.723	60.183	61.375	62.338	63.118	63.8	64.347	64.578	64.529	64.35	63.918	63.091	62.239	61.862	61.908	61.999	62.005	61.842	61.092	59.46	57.254	54.939	52.725	50.905	49.894	49.69	49.855	50.166	50.657	51.178	51.467	51.481	51.366	51.193	50.982	50.784	50.647	50.728	51.32	52.472	53.876	55.368	57.064	58.842	60.215	60.937	61.122	60.732	59.583	57.897	56.108	54.297	52.401	50.673	49.34	48.196	47.084	46.277	45.99	45.967	45.941	45.978	46.161	46.429	46.752	47.15	47.603	48.161	49.035	50.089	51.259	52.422	53.513	54.446	55.222	55.882	56.261	56.244	56.061	55.931	55.609	54.776	53.606	52.368	50.882	48.927	46.653	44.172	41.379	38.536	36.365	35.417	35.886	37.923	41.533	46.138	50.792	54.893	58.205	60.484	61.55	61.542	60.727	59.323	57.595	55.707	53.669	51.638	49.849	48.235	46.528	44.763	43.238	41.962	40.708	39.517	38.581	37.808	37.103	36.791	37.086	37.747	38.569	39.671	41.07	42.528	44.06	45.981	48.373	50.799	52.703	53.649	53.28	51.509	48.694	45.428	42.382	40.207	39.242	39.278	39.962	41.083	42.34	43.237	43.451	42.973	41.767	39.786	37.42	35.382	34.149	33.921	34.957	37.244	40.16	42.918	45.163	46.807	47.69	47.765	47.274	46.434	45.315	44.011	42.671	41.36	40.164	39.191	38.375	37.511	36.591	35.725	34.929	34.236	33.96	34.435	35.605	37.274	39.383	41.653	43.551	44.789	45.495	45.754	45.469	44.755	43.933	43.124	42.224	41.304	40.575	40.049	39.606	39.136	38.506	37.512	36.1	34.437	32.707	31.183	30.197	29.797	29.714	29.676	29.597	29.353	28.85	28.373	28.36	28.906	29.837	31.104	32.572	33.77	34.257	34.052	33.381	32.332	31.114	30.14	29.642	29.554	29.807	30.366	31.047	31.57	31.793	31.693	31.264	30.642	30.006	29.355	28.615	27.824	26.961	25.85	24.509	23.278	22.363	21.666	21.161	21.019	21.274	21.79	22.716	24.383	26.855	29.899	33.348	37.001	40.362	43.007	44.765	45.55	45.209	43.731	41.396	38.609	35.853	33.643	32.316	31.87	32.135	32.829	33.437	33.44	32.838	31.991	31.152	30.51	30.471	31.329	32.9	34.841	36.97	39.12	40.897	42.104	42.941	43.571	43.992	44.448	45.343	46.754	48.382	49.876	50.942	51.22	50.483	48.758	46.296	43.56	41.144	39.365	38.046	36.971	36.044	34.975	33.343	31.148	28.856	26.925	25.733	25.777	27.472	30.642	34.716	39.221	43.612	46.417	47.88	48.437	48.101	47.009	45.558	43.886	41.695	38.833	35.481	31.846	28.159	25.062	23.316	23.127	24.192	26.266	29.05	31.855	33.907	34.759	34.336	32.89	30.992	29.247	28.15	28.073	29.144	30.972	32.824	34.326	35.56	36.523	37.088	37.35	37.424	37.159	36.466	35.733	35.374	35.429	35.823	36.532	37.204	37.206	36.366	35.172	34.25	33.999	34.64	36.14	38.05	39.735	40.682	40.666	39.841	38.752	37.966	37.685	37.931	38.768	40.052	41.41	42.676	43.953	45.181	46.035	46.33	45.997	44.799	42.585	39.729	36.864	34.3	32.164	30.722	30.115	30.117	30.436	31.019	31.864	32.903	34.046	35.215	36.251	36.983	37.328	37.149	36.259	34.726	32.832	30.773	28.77	27.214	26.403	26.214	26.458	27.123	28.123	29.201	30.294	31.69	33.48	35.41	37.337	39.284	41.056	42.338	43.112	43.567	43.8	43.864	43.897	43.93	43.807	43.327	42.362	40.763	38.607	36.327	34.448	33.312	33.145	34.019	35.534	36.972	37.929	38.398	38.488	38.468	38.934	40.368	42.598	45.104	47.48	49.355	50.381	50.503	50.032	49.223	48.095	46.623	44.871	42.871	40.683	38.568	36.863	35.791	35.55	36.129	37.2	38.365	39.396	40.127	40.299	39.9	39.251	38.621	38.034	37.592	37.596	38.133	38.967	40.021	41.337	42.671	43.618	44.009	43.887	43.265	42.3	41.441	41.123	41.39	41.993	42.605	42.851	42.478	41.519	40.166	38.627	37.145	35.861	34.576	32.99	31.154	29.404	27.968	27.02	26.87	27.642	28.932	30.255	31.459	32.447	33.03	33.246	33.417	33.7	33.942	34.085	34.228	34.231	33.793	32.882	31.786	30.839	30.379	30.634	31.519	32.773	34.107	35.202	35.755	35.809	35.757	35.839	35.914	35.873	35.809	35.68	35.379	35.136	35.235	35.597	36.332	36.994	37.462	37.468	37.092	36.8	36.887	37.361	38.33	39.886	41.626	42.974	43.761	44.08	43.952	43.38	42.536	41.624	40.769	39.994	39.18	38.141	36.846	35.484	34.14	32.786	31.727	31.44	32.064	33.412	35.32	37.539	39.473	40.574	40.775	40.306	39.354	38.245	37.522	37.36	37.4	37.274	36.933	36.343	35.418	34.317	33.423	33.018	33.259	34.216	35.792	37.752	39.901	42.022	43.714	44.718	45.139	45.137	44.695	43.88	42.87	41.598	39.806	37.536	35.131	32.822	30.764	29.333	28.842	29.106	29.705	30.402	31.05	31.296	30.865	29.882	28.712	27.782	27.6	28.602	30.848	34.022	37.551	40.607	42.343	42.375	40.868	38.252	35.145	32.393	30.634	29.886	29.803	30.015	29.976	28.916	26.517	23.14	19.367	15.79	13.233	12.573	14.221	17.993	23.434	29.884	36.403	42.045	46.262	48.904	50.125	50.427	50.477	50.786	51.588	52.869	54.221	54.907	54.362	52.39	49.003	44.503	39.65	35.358	32.117	29.993	29.039	29.171	29.929	30.841	31.844	32.99	34.181	35.381	36.72	38.231	39.772	41.304	42.907	44.516	45.939	46.993	47.523	47.401	46.627	45.348	43.686	41.825	40.136	38.878	37.988	37.418	37.328	37.71	38.241	38.672	39.043	39.328	39.345	39.146	39.014	38.996	38.909	38.701	38.384	37.816	36.956	36.158	35.856	36.246	37.373	39.215	41.558	44.03	46.265	47.949	48.853	49.03	48.743	48.147	47.317	46.528	46.02	45.501	44.45	42.712	40.428	37.744	35.013	32.91	31.871	31.755	32.235	33.089	33.973	34.571	35.006	35.752	37.092	38.946	41.11	43.311	45.1	46.045	45.944	44.786	42.806	40.48	38.201	36.161	34.599	33.828	33.792	33.993	34.025	33.786	33.159	32.083	30.919	30.264	30.358	31.117	32.241	33.776	35.037	35.914	36.442	36.621	36.767	37.4	38.582	39.892	41.009	41.819	42.099	41.74	41.127	40.786	40.864	41.088	41.019	40.225	38.502	36.053	33.36	30.957	29.393	29.01	29.563	30.378	31.006	31.387	31.444	31.054	30.392	29.745	29.142	28.689	28.891	30.22	32.655	35.869	39.494	42.821	44.828	45	43.664	41.512	39.308	37.842	37.689	38.854	40.863	43.063	44.813	45.704	45.763	45.271	44.461	43.622	43.164	43.233	43.581	43.941	44.324	44.699	44.927	45.128	45.503	45.906	45.977	45.627	45.03	44.261	43.454	43.052	43.391	44.246	45.08	45.432	44.982	43.62	41.557	39.187	36.828	34.626	32.693	31.005	29.615	28.905	29.406	31.32	34.45	38.39	42.396	45.395	46.662	46.295	44.876	43.1	41.783	41.661	42.773	44.385	45.641	46.008	45.123	42.885	39.769	36.601	34.065	32.544	32.176	32.779	33.9	35.09	35.977	36.241	35.691	34.385	32.511	30.248	27.935	26.008	24.717	24.127	24.452	25.961	28.527	31.738	35.242	38.615	41.152	42.263	41.942	40.556	38.489	36.202	34.25	32.858	31.778	30.739	29.66	28.564	27.615	27.182	27.595	28.826	30.617	32.543	34.028	34.732	34.854	34.872	35.148	35.997	37.688	40.07	42.477	44.309	45.453	45.947	45.886	45.643	45.67	45.973	46.14	45.828	44.845	43	40.358	37.397	34.657	32.33	30.394	28.861	27.735	27.08	27.151	28.182	30.122	32.774	35.753	38.327	39.811	40.145	39.804	39.233	38.762	38.793	39.468	40.393	41.078	41.404	41.419	41.113	40.649	40.33	40.09	39.454	38.06	35.9	33.138	30.127	27.601	26.469	27.266	29.92	33.748	37.62	40.466	41.733	41.412	39.952	38.352	37.845	38.992	41.373	44.134	46.44	47.439	46.56	44.107	40.975	37.952	35.593	34.047	33.311	33.36	33.586	33.799	33.94	33.895	33.862	34.312	35.351	36.702	38.204	39.776	41.11	41.9	42.336	42.891	43.828	45.17	46.843	48.656	50.269	51.362	51.621	50.75	48.749	45.962	42.682	39.16	35.926	33.644	32.538	32.355	32.761	33.346	33.483	32.73	31.298	29.76	28.603	28.329	29.438	31.881	34.87	37.532	39.339	39.96	39.257	37.592	35.703	34.256	33.657	34	34.999	36.157	37.108	37.591	37.365	36.418	35.125	33.897	32.864	32.118	31.817	31.824	31.691	31.176	30.337	29.169	27.769	26.688	26.609	27.785	30.107	33.417	37.351	41.134	44.019	45.685	46.158	45.672	44.684	43.693	43.005	42.715	42.763	42.897	42.823	42.532	42.269	42.119	42.049	42.119	42.291	42.225	41.703	40.932	40.195	39.55	39.158	39.326	40.105	41.22	42.471	43.855	45.156	45.923	45.906	45.152	43.759	41.983	40.342	39.303	39.07	39.609	40.658	41.777	42.619	43.103	43.285	43.125	42.656	41.953	40.898	39.274	37.221	35.203	33.543	32.423	32.155	32.917	34.335	35.824	37.013	37.691	37.665	37.052	36.387	36.109	36.264	36.73	37.327	37.738	37.701	37.282	36.76	36.41	36.433	36.797	37.088	36.829	35.97	34.799	33.662	33.099	33.772	35.849	38.74	41.664	44.116	45.705	46.203	45.895	45.411	45.081	44.783	44.31	43.378	41.583	38.823	35.665	32.981	31.384	31.11	31.987	33.417	34.566	34.775	33.773	31.782	29.579	28.145	27.971	28.995	30.999	33.634	36.286	38.429	40.104	41.638	43.135	44.583	46.11	47.665	48.885	49.556	49.772	49.578	48.806	47.475	45.834	43.952	41.769	39.435	37.319	35.708	34.699	34.267	34.3	34.706	35.579	36.948	38.651	40.621	42.925	45.293	47.077	47.85	47.679	46.733	45.165	43.926	43.358	42.656	41.823	40.669	38.954	36.976	35.342	34.331	33.879	33.998	34.761	35.987	37.45	39.108	41.004	43.073	45.091	46.685	47.483	47.469	47.036	46.526	46.014	45.621	45.395	44.937	43.693	41.609	39.098	36.617	34.676	33.908	34.555	36.14	38.03	39.91	41.531	42.567	43.015	43.249	43.468	43.503	43.179	42.504	41.597	40.638	39.882	39.414	39.081	38.753	38.227	37.22	35.759	34.337	33.495	33.405	34.047	35.341	36.907	38.283	39.549	41.301	43.975	47.584	51.936	56.385	59.677	60.644	59.09	55.778	51.966	49.076	48.238	49.731	52.699	55.676	57.243	56.498	53.529	49.446	45.804	44.043	45.167	49.309	55.449	61.855	66.897	69.41	68.919	66.02	62.352	59.668	58.911	60.239	63.167	66.496	68.74	69.029	67.429	64.463	60.674	56.595	52.595	48.73	45.04	41.911	39.924	39.504	40.799	43.453	46.562	49.088	50.391	50.405	49.604	49.038	49.851	52.489	56.454	60.761	64.316	65.945	64.94	61.746	57.566	53.603	50.806	49.825	50.583	52.167	53.522	54.036	53.519	52.084	50.271	48.841	48.241	48.518	49.551	51.144	53.098	55.38	58.096	61.215	64.595	68.154	71.663	74.69	76.975	78.678	79.934	80.494	80.09	78.69	76.217	72.517	67.795	62.711	57.862	53.661	50.514	48.609	47.568	46.77	45.861	44.712	43.249	41.682	40.541	40.369	41.504	44.083	47.91	52.478	57.285	61.874	65.641	68.043	69.097	69.151	68.371	66.907	65.289	64.041	63.2	62.614	62.283	62.055	61.48	60.274	58.487	56.151	53.203	49.91	46.823	44.285	42.336	41.035	40.492	40.658	41.405	42.65	44.314	46.351	48.788	51.497	54.094	56.302	58.141	59.533	60.181	60.126	59.81	59.509	59.199	59.015	58.989	59.265	59.061	58.182	56.908	55.455	53.874	52.433	51.408	50.628	49.73	48.683	47.794	47.324	47.43	48.259	49.836	52.042	54.752	57.879	61.3	65.022	69.104	73.196	76.642	79.015	80.232	80.214	78.959	76.898	74.566	72.071	69.299	66.331	63.265	59.946	56.45	53.266	50.742	48.815	47.412	46.766	47.021	48.074	49.849	52.317	55.286	58.422	61.501	64.395	67.134	70.014	73.279	76.731	79.934	82.481	83.916	83.741	81.883	78.818	75.046	70.847	66.58	62.666	59.138	55.901	53.231	51.519	50.774	50.698	51.016	51.364	51.129	49.86	47.697	45.183	43.025	41.989	42.673	45.186	49.195	54.128	59.177	63.607	67.152	69.926	72.024	73.447	74.321	74.685	74.293	72.991	71.094	68.946	66.503	63.739	60.861	57.972	55.074	52.408	50.506	49.544	49.166	48.89	48.276	46.965	44.935	42.79	41.418	41.482	43.26	46.579	50.801	55.182	59.261	62.775	65.554	67.725	69.61	71.319	72.74	73.98	75.296	76.455	76.967	76.589	75.205	72.634	68.885	64.479	60.039	55.814	51.876	48.394	45.44	42.962	41.155	40.397	40.888	42.552	45.169	48.357	51.668	54.761	57.462	59.581	61.012	61.859	62.171	61.782	60.629	59.083	57.479	55.804	54.081	52.525	51.113	49.615	48.013	46.599	45.56	44.918	44.843	45.473	46.545	47.603	48.505	49.257	49.826	50.287	50.883	51.836	53.192	54.839	56.491	57.761	58.475	58.704	58.491	57.907	57.38	57.488	58.215	59.18	60.248	61.367	62.289	62.871	63.387	64.04	64.635	64.948	64.933	64.372	62.92	60.648	58.051	55.435	52.808	50.259	47.948	45.932	44.224	42.881	41.907	41.326	41.26	41.686	42.345	43.172	44.473	46.357	48.547	50.901	53.525	56.288	58.789	60.829	62.392	63.171	62.858	61.617	59.733	57.2	54.08	50.866	47.971	45.404	43.22	41.811	41.611	42.777	45.206	48.546	52.169	55.907	59.305	61.664	62.98	63.478	63.507	63.327	62.906	62.069	60.852	59.316	57.184	54.307	51.12	48.24	45.867	44.074	43.105	42.925	43.103	43.387	43.927	44.797	45.864	47.269	49.302	51.758	54.172	56.36	58.344	59.986	61.086	61.627	61.676	61.323	60.698	59.892	58.898	57.82	56.861	55.93	54.692	53.122	51.553	50.144	48.894	48.061	47.89	48.156	48.504	48.852	49.188	49.295	49.154	49.198	49.704	50.483	51.328	52.168	52.751	52.666	51.807	50.458	49.042	47.98	47.594	47.931	48.797	49.937	51.033	51.623	51.481	50.819	49.93	48.847	47.657	46.656	45.923	45.334	44.991	45.143	45.67	46.12	46.325	46.378	46.194	45.796	45.691	46.449	48.188	50.731	53.844	57.146	60.131	62.413	63.851	64.402	64.181	63.469	62.473	61.291	60.095	59.083	58.162	57.14	56.125	55.337	54.817	54.697	55.31	56.754	58.631	60.506	62.261	63.76	64.728	65.255	65.803	66.62	67.617	68.719	69.813	70.567	70.65	70.039	68.928	67.573	66.325	65.497	65.1	64.949	64.894	64.714	64.133	63.147	62.069	61.089	60.242	59.795	60.123	61.23	62.817	64.73	66.826	68.662	69.797	70.274	70.359	70.164	69.833	69.633	69.604	69.485	69.073	68.376	67.417	66.191	64.771	63.256	61.715	60.34	59.364	58.858	58.827	59.34	60.282	61.155	61.527	61.44	60.979	60	58.556	57.119	56.027	55.291	55.026	55.47	56.551	57.94	59.545	61.436	63.399	65.128	66.546	67.57	67.897	67.342	66.116	64.587	63.074	61.8	60.673	59.35	57.595	55.422	52.872	50.18	48.053	47.241	47.847	49.462	51.801	54.609	57.363	59.676	61.632	63.336	64.547	65.101	65.137	64.67	63.592	62.196	61.069	60.492	60.299	60.281	60.2	59.724	58.656	57.105	55.448	54.267	54.219	55.529	57.786	60.412	63.055	65.288	66.543	66.743	66.349	65.669	64.762	63.85	63.206	62.723	62.149	61.576	61.112	60.509	59.586	58.681	58.17	58.036	58.242	58.956	60.234	61.818	63.378	64.659	65.564	66.245	66.901	67.52	68.062	68.751	69.787	70.911	71.606	71.715	71.125	69.96	68.118	65.707	63.314	61.558	60.72	60.835	61.804	63.283	64.911	66.433	67.552	68.176	68.656	69.289	69.821	69.893	69.614	69.211	68.574	67.69	66.94	66.521	66.154	65.633	65.045	64.277	63.135	61.86	60.864	60.108	59.217	58.037	56.58	54.793	52.7	50.725	49.495	49.463	50.815	53.309	56.249	59.045	61.313	62.681	62.929	62.367	61.646	61.091	60.69	60.525	60.679	60.874	60.731	60.315	59.748	58.888	57.782	56.849	56.349	56.14	56.176	56.655	57.577	58.633	59.488	59.985	59.941	59.237	58.003	56.507	55.153	54.533	55.057	56.631	58.863	61.335	63.397	64.249	63.589	61.81	59.523	57.28	55.79	55.57	56.358	57.437	58.322	58.771	58.479	57.343	55.768	54.2	52.707	51.192	49.763	48.612	47.821	47.511	47.806	48.578	49.562	50.465	50.977	50.912	50.42	49.88	49.519	49.437	49.751	50.445	51.199	51.774	52.355	53.067	53.708	54.123	54.277	53.888	52.501	50.091	47.102	44.005	41.23	39.213	38.181	37.856	37.776	37.687	37.515	37.319	37.31	37.69	38.431	39.331	40.247	40.938	41.242	41.331	41.601	42.237	43.16	44.394	45.911	47.315	48.193	48.512	48.427	47.95	47.12	46.206	45.468	44.957	44.757	45.072	45.86	46.777	47.53	47.893	47.56	46.28	44.058	41.192	38.122	35.321	33.142	31.683	30.935	30.885	31.364	31.959	32.443	33.016	33.836	34.87	36.227	38.119	40.487	43.041	45.56	47.811	49.432	50.156	50.008	49.121	47.496	45.271	42.919	40.831	39.093	37.653	36.462	35.444	34.438	33.268	31.816	30.138	28.477	27.061	25.835	24.597	23.368	22.27	21.266	20.357	19.837	20.149	21.52	23.911	27.028	30.194	32.561	33.554	33.005	31.002	27.952	24.822	22.66	21.965	22.628	24.257	26.401	28.553	30.242	31.13	31.065	30.081	28.353	26.069	23.393	20.793	19.036	18.637	19.61	21.696	24.555	27.789	31.005	33.954	36.427	38.218	39.221	39.384	38.565	36.627	33.948	31.425	29.841	29.493	30.27	31.894	33.89	35.566	36.2	35.546	34.013	31.944	29.979	28.714	28.503	29.124	30.082	31.204	32.242	32.422	31.338	29.566	27.698	25.607	23.379	21.877	21.588	22.151	23.318	25.312	27.862	30.205	32.099	33.785	35.108	35.779	36.089	36.414	36.592	36.388	35.885	35.19	34.288	33.183	31.82	30.08	28.231	26.818	25.863	25.077	24.671	24.982	25.524	25.64	25.623	26.064	26.756	27.312	27.901	28.506	28.449	27.471	26.246	25.402	25.085	25.662	27.596	30.474	33.199	35.051	35.806	35.361	33.851	31.758	29.625	27.99	27.407	27.911	28.908	30.015	31.372	32.771	33.55	33.746	34.095	34.754	35.268	35.647	36.123	36.17	35.003	32.677	29.569	25.636	21.131	17.156	14.648	13.621	13.947	15.78	18.9	22.56	26.162	29.427	32.211	34.517	36.348	37.406	37.525	37.174	36.841	36.367	35.693	35.448	35.869	36.198	35.802	34.745	32.91	29.849	25.904	22.15	19.089	16.698	15.413	15.668	16.891	18.16	19.388	20.867	22.388	23.608	24.637	25.685	26.735	27.723	28.522	28.961	29.224	29.663	30.102	30.104	29.963	31.13	31.488	31.829	32.017	32.257	32.69	33.076	33.156	32.95	32.656	32.525	32.804	33.562	34.715	36.19	37.75	38.885	39.245	39.121	39.147	39.666	40.769	42.484	44.543	46.349	47.454	47.736	47.124	45.683	43.932	42.429	41.18	39.942	38.908	38.443	38.503	38.855	39.542	40.651	42.018	43.377	44.489	45.145	45.31	45.208	45.059	44.899	44.842	45.123	45.75	46.408	46.894	47.268	47.565	47.805	48.072	48.177	47.692	46.543	45.112	43.634	42.192	41.222	41.36	42.564	44.015	45.01	45.262	44.537	42.784	40.445	38.192	36.501	35.711	35.946	36.78	37.465	37.602	37.238	36.494	35.589	35.036	35.319	36.548	38.553	40.896	42.842	43.814	43.79	42.877	40.992	38.447	36.242	35.203	35.381	36.582	38.711	41.293	43.432	44.519	44.505	43.575	42.206	41.299	41.596	43.156	45.703	48.475	50.721	51.577	50.624	47.593	42.811	37.508	33.14	30.684	30.719	33.49	38.433	44.272	49.794	54.269	57.074	57.747	56.537	54.362	52.079	50.215	49.137	49.057	49.848	51.063	52.081	52.388	51.841	50.571	48.692	46.276	43.605	41.172	39.298	38.119	37.881	38.789	40.597	42.83	45.216	47.631	49.891	52.05	54.508	57.468	60.556	63.291	65.501	67.078	67.756	67.42	66.219	64.268	61.515	57.919	53.572	48.739	43.813	39.129	34.803	30.889	27.524	24.818	22.74	21.352	20.802	21.086	22.007	23.441	25.407	27.875	30.882	34.672	39.394	44.768	50.184	55.187	59.441	62.439	63.744	63.241	61.045	57.321	52.4	46.935	41.837	38.024	36.159	36.459	38.6	41.825	45.197	47.748	48.793	48.19	46.3	43.77	41.246	39.258	38.022	37.469	37.468	37.843	38.356	38.774	39.041	39.274	39.507	39.671	39.805	40.086	40.611	41.295	42.067	42.895	43.731	44.476	45.085	45.62	46.198	47.002	48.119	49.386	50.497	51.161	51.205	50.517	49.118	47.273	45.389	43.816	42.631	41.712	40.82	39.72	38.357	36.857	35.466	34.504	34.35	35.288	37.345	40.286	43.76	47.391	50.728	53.348	55.108	56.166	56.826	57.395	57.959	58.25	57.773	56.219	53.568	50.049	46.269	43.116	41.281	40.768	40.993	41.215	40.774	39.178	36.435	33.047	29.701	27.066	25.759	26.167	28.237	31.597	35.785	40.265	44.367	47.548	49.613	50.791	51.642	52.76	54.452	56.644	59.009	61.092	62.243	61.912	60.144	57.441	54.237	50.776	47.41	44.505	42.179	40.486	39.66	39.855	40.908	42.557	44.635	46.85	48.819	50.526	52.375	54.63	57.15	59.674	61.959	63.791	65.051	65.794	66.224	66.673	67.454	68.486	69.165	68.882	67.43	64.758	60.839	56.051	51.215	47.003	43.699	41.461	40.248	39.621	39.016	38.253	37.374	36.256	34.922	33.853	33.507	33.84	34.28	35.419	37.245	39.403	41.573	43.857	46.389	48.955	51.311	53.416	55.076	55.84	55.51	54.224	52.036	49.012	45.517	41.963	38.393	34.703	31.123	28.012	25.431	23.225	21.265	19.499	17.908	16.593	15.751	15.685	16.78	19.25	22.786	26.74	30.632	34.205	37.159	39.256	40.529	41.108	40.913	39.859	38.113	35.858	33.203	30.438	27.978	25.929	24.11	22.525	21.427	20.929	20.911	21.265	21.936	22.801	23.712	24.62	25.567	26.698	28.154	29.82	31.332	32.412	33.062	33.403	33.496	33.426	33.245	32.786	31.785	30.176	28.152	26.053	24.363	23.552	23.688	24.291	24.724	24.576	23.653	21.915	19.626	17.384	15.815	15.227	15.61	16.717	18.165	19.552	20.496	20.725	20.193	19.076	17.692	16.247	14.811	13.425	12.166	11.119	10.37	9.9691	9.9249	10.22	10.856	11.765	12.75	13.636	14.365	14.884	15.046	14.724	13.988	13.101	12.341	11.913	11.899	12.211	12.65	12.907	12.697	11.911	10.645	9.1897	7.8654	6.7788	5.8641	5.0714	4.4655	4.0765	3.8445	3.7841	3.9812	4.4617	5.0435	5.4792	5.6885	5.7716	5.913	6.3006	6.9824	7.7951	8.4662	8.6507	8.0292	6.4317	3.981	1.1334	-1.5188	-3.4838	-4.4146	-4.0839	-2.4331	0.37729	3.8998	7.468	10.441	12.466	13.448	13.419	12.68	11.903	11.776	12.542	14.039	15.989	18.011	19.592	20.35	20.196	19.212	17.611	15.79	14.131	12.706	11.401	10.158	8.973	7.7687	6.5137	5.4382	4.8636	5.0333	5.9757	7.3887	8.7518	9.6396	9.866	9.3178	8.0295	6.533	5.681	5.953	7.2799	9.4208	12.08	14.704	16.723	17.917	18.313	17.92	16.897	15.635	14.397	13.269	12.425	12.177	12.53	13.058	13.324	13.079	12.277	11.05	9.6283	8.2996	7.4123	7.2887	7.8673	8.6523	9.2018	9.3916	9.0877	8.0186	6.2478	4.3809	3.0362	2.5583	3.2277	5.1562	7.872	10.597	12.856	14.444	15.174	15.161	15.048	15.378	15.998	16.446	16.475	15.946	14.727	13.093	11.704	10.599	9.9562	9.9132	10.703	12.248	13.916	15.089	15.69	15.888	15.695	15.225	14.827	14.677	14.594	14.436	14.195	13.71	12.824	11.832	11.238	11.153	11.486	12.369	13.925	15.895	17.777	19.207	20.029	20.195	19.792	19.016	18.144	17.592	17.693	18.318	19.052	19.659	20.053	19.995	19.196	17.643	15.479	12.809	9.8947	7.2554	5.3501	4.4135	4.6688	6.2369	8.7664	11.535	14	15.948	17.234	17.744	17.663	17.433	17.424	17.776	18.441	19.246	20.046	20.765	21.239	21.225	20.662	19.729	18.605	17.372	16.127	14.991	13.995	13.107	12.358	11.753	11.215	10.7	10.312	10.056	9.7753	9.458	9.3729	9.7935	10.772	12.218	14.041	16.07	17.97	19.388	20.19	20.461	20.39	20.156	19.789	19.2	18.362	17.365	16.306	15.26	14.338	13.686	13.462	13.768	14.654	16.129	18.133	20.472	22.708	24.235	24.594	23.827	22.402	20.895	19.847	19.687	20.59	22.336	24.434	26.375	27.817	28.633	28.85	28.606	28.105	27.654	27.645	28.355	29.752	31.442	32.856	33.465	32.851	30.848	27.814	24.639	22.294	21.365	21.955	23.817	26.441	29.158	31.397	32.816	33.203	32.569	31.131	29.162	26.965	24.973	23.722	23.553	24.472	26.194	28.248	30.186	31.74	32.813	33.403	33.603	33.577	33.356	32.694	31.419	29.762	28.152	26.829	25.934	25.594	25.839	26.506	27.406	28.476	29.596	30.559	31.25	31.622	31.577	31.091	30.44	29.97	29.741	29.536	29.007	27.776	25.576	22.377	18.472	14.434	11.159	9.4882	9.6409	11.164	13.417	15.774	17.459	17.8	16.811	15.119	13.396	12.152	11.79	12.353	13.413	14.461	15.253	15.617	15.34	14.512	13.541	12.663	11.875	11.215	10.872	10.948	11.335	11.782	11.996	11.884	11.634	11.411	11.191	11.103	11.506	12.479	13.546	14.234	14.462	14.187	13.354	12.271	11.541	11.482	12.135	13.593	15.761	18.018	19.769	21.01	22.007	22.827	23.106	23.841	25.001	26.519	27.81	28.382	28.359	28.15	27.965	28	28.458	29.116	29.329	28.607	26.92	24.404	21.436	18.834	17.358	17.124	17.821	19.248	21.231	23.386	25.274	26.682	27.562	27.916	27.81	27.343	26.695	26.214	26.186	26.525	26.867	27.035	27.099	27.04	26.776	26.392	26.007	25.554	24.988	24.46	24.061	23.743	23.541	23.576	23.705	23.61	23.3	23.099	23.193	23.478	23.783	24	23.963	23.516	22.642	21.477	20.319	19.47	18.96	18.521	17.924	17.218	16.591	16.202	16.277	17.055	18.549	20.553	22.786	24.942	26.723	27.996	28.856	29.374	29.475	29.23	28.98	29.058	29.567	30.514	31.874	33.394	34.565	34.865	34.055	32.309	30.139	28.108	26.552	25.537	24.892	24.33	23.493	22.141	20.315	18.328	16.575	15.377	14.868	15.023	15.774	17.044	18.615	20.177	21.472	22.316	22.656	22.491	21.898	21.155	20.653	20.69	21.306	22.341	23.544	24.592	25.074	24.607	22.96	20.2	16.708	13.072	9.8245	7.2561	5.4912	4.5919	4.4136	4.5956	4.9245	5.4479	6.2849	7.4185	8.7006	10.001	11.222	12.308	13.269	14.171	15.131	16.303	17.762	19.376	20.806	21.741	22.045	21.683	20.679	19.161	17.386	15.654	14.222	13.178	12.414	11.868	11.707	12.103	12.961	14.04	15.265	16.569	17.618	18.052	17.903	17.501	17.156	17.212	18.004	19.57	21.569	23.538	25.033	25.573	24.894	23.234	21.142	19.08	17.311	16.043	15.4	15.341	15.706	16.269	16.815	17.388	18.156	19.013	19.669	20.157	20.772	21.526	22.15	22.562	22.866	22.958	22.694	22.2	21.683	21.161	20.774	20.911	21.759	23.167	25.05	27.486	30.291	32.973	35.173	36.875	38.14	38.983	39.384	39.286	38.721	37.879	36.851	35.547	34.072	32.865	32.121	31.483	30.589	29.47	28.139	26.515	24.849	23.626	23.001	22.918	23.578	25.138	27.306	28.945	30.856	33.218	35.553	37.412	38.731	39.426	39.213	38.049	36.126	33.438	29.935	25.999	22.182	18.76	15.84	13.753	12.796	12.835	13.509	14.627	16.156	18.111	20.436	22.953	25.336	27.3	28.633	29.015	28.331	27.117	26.306	26.565	28.168	31.162	35.085	38.926	41.675	42.82	42.257	40.219	37.416	34.73	32.578	30.795	29.161	27.684	26.378	25.318	24.823	25.296	26.89	29.333	32.107	34.721	36.95	38.886	40.743	42.709	44.944	47.584	50.538	53.434	55.886	57.673	58.671	58.842	58.367	57.467	56.266	54.915	53.632	52.453	51.151	49.599	48.019	46.68	45.652	44.956	44.692	44.897	45.456	46.236	47.227	48.549	50.351	52.646	55.182	57.533	59.343	60.359	60.386	59.308	57.27	54.667	51.907	49.306	47.048	45.225	43.932	43.267	43.263	43.823	44.857	46.365	48.322	50.48	52.466	54.052	55.139	55.671	55.593	54.952	53.926	52.73	51.565	50.543	49.755	49.338	49.414	50.013	50.974	51.989	52.835	53.442	53.798	53.894	53.873	54.072	54.777	55.966	57.364	58.706	59.764	60.351	60.394	59.955	59.199	58.317	57.568	57.101	56.876	56.791	56.752	56.562	55.952	54.788	53.181	51.515	50.318	50.003	50.602	51.884	53.518	55.066	55.93	55.737	54.749	53.561	52.576	52.014	52.143	53.109	54.748	56.829	59.228	61.739	64.055	65.967	67.325	67.893	67.476	66.226	64.497	62.54	60.48	58.532	56.998	56.142	56.122	56.88	58.204	59.959	62.052	64.183	66.012	67.628	69.395	71.33	72.999	74.018	74.134	72.979	70.371	66.735	62.844	59.412	57.086	56.38	57.227	58.912	60.713	62.238	63.133	63.065	62.131	60.874	59.889	59.547	59.904	60.68	61.45	61.906	61.69	60.405	58.171	55.747	53.836	52.63	52.172	52.627	53.861	55.342	56.698	57.802	58.323	57.969	56.98	55.845	53.39	51.522	51.15	52.287	54.748	57.843	60.485	61.98	62.367	61.996	61.483	61.832	63.807	67.172	71.005	74.451	76.83	77.51	76.176	73.181	69.337	65.564	62.621	60.917	60.522	61.374	63.196	65.342	67.047	67.988	68.29	68.051	67.346	66.5	65.829	65.377	65.147	65.299	65.852	66.618	67.548	68.74	69.943	70.591	70.415	69.58	68.198	66.263	63.973	61.758	60.039	59.096	59.066	59.918	61.473	63.433	65.315	66.621	67.262	67.72	68.633	70.412	73.184	76.762	80.537	83.668	85.552	85.95	84.943	82.989	80.774	78.697	76.639	74.357	71.827	69.137	66.318	63.585	61.419	60.257	60.181	60.95	62.134	63.245	63.925	64.019	63.599	63.021	62.899	63.796	65.902	68.96	72.48	75.879	78.592	80.196	80.444	79.321	77.057	74.118	71.045	68.298	66.28	65.353	65.598	66.623	67.697	68.106	67.419	65.544	62.729	59.562	56.816	55.188	55.066	56.489	59.198	62.818	66.93	71.091	74.785	77.561	79.286	80.175	80.592	80.901	81.394	82.234	83.253	83.869	83.43	81.603	78.541	74.827	71.216	68.36	66.595	65.871	65.804	65.775	65.144	63.639	61.541	59.459	58.072	57.973	59.525	62.752	67.348	72.7	77.957	82.367	85.55	87.34	87.563	86.223	83.765	80.825	77.791	74.87	72.344	70.383	68.779	67.174	65.295	62.936	60.159	57.426	55.377	54.45	54.773	56.309	58.788	61.602	64.11	66.022	67.426	68.664	70.08	71.785	73.682	75.754	78.07	80.513	82.81	84.919	86.874	88.3	88.554	87.376	85.028	81.92	78.495	75.311	72.684	70.409	68.163	65.889	63.653	61.512	59.809	59.094	59.492	60.553	61.733	62.794	63.748	64.826	66.385	68.686	71.856	75.871	80.324	84.494	87.951	90.856	93.374	95.215	96.062	95.809	94.242	91.105	86.724	81.897	77.269	73.27	70.351	68.677	67.745	67.013	66.056	65.176	64.602	64.705	65.385	66.48	68.064	70.058	72.122	74.144	76.289	78.479	80.486	82.353	84.191	85.704	86.51	86.727	86.747	86.721	86.597	86.401	86.098	85.504	84.379	82.47	79.733	76.571	73.638	71.34	69.778	69.111	69.404	70.245	71.006	71.369	71.324	70.896	70.344	70.18	70.672	71.663	72.999	74.634	76.272	77.473	78.231	78.946	79.782	80.48	80.754	80.448	79.471	77.837	75.703	73.321	70.969	68.808	66.671	64.117	60.941	57.462	54.255	51.843	50.662	50.908	52.262	54.048	55.675	56.789	57.288	57.493	57.994	59.159	60.857	62.777	64.735	66.523	67.818	68.398	68.362	67.919	67.183	66.222	65.109	63.948	62.848	61.819	60.743	59.514	58.198	57.004	56.104	55.569	55.381	55.491	55.825	56.331	57.047	58.079	59.584	61.681	64.248	66.828	68.961	70.442	71.286	71.564	71.345	70.817	70.252	69.81	69.538	69.468	69.641	70.063	70.619	71.046	71.025	70.356	69.09	67.423	65.518	63.487	61.493	59.78	58.517	57.777	57.687	58.462	60.153	62.496	65.042	67.407	69.442	71.21	72.876	74.519	76.045	77.246	77.91	77.878	77.19	76.222	75.516	75.417	75.77	76.002	75.395	73.419	70.055	65.802	61.408	57.694	55.376	54.659	55.065	55.846	56.569	57.157	57.579	57.867	58.325	59.243	60.658	62.5	64.755	67.338	70.06	72.82	75.488	77.726	79.174	79.727	79.535	78.72	77.39	75.745	73.969	72.094	70	67.442	64.245	60.633	57.162	54.251	52.12	51.004	50.977	51.55	51.938	51.788	51.329	50.963	51.168	52.499	55.167	58.743	62.52	65.89	68.28	69.248	68.861	67.698	66.31	64.928	63.68	62.678	61.861	61.004	59.858	58.231	56.17	54.015	52.056	50.322	48.955	48.333	48.6	49.406	50.482	51.958	53.868	55.992	58.282	60.82	63.342	65.394	66.823	67.456	66.69	64.007	59.605	54.141	47.835	42.532	38.667	36.788	37.4	40.364	44.602	48.841	52.329	54.643	55.642	55.831	56.108	56.993	58.528	60.728	63.421	65.934	67.577	68.294	68.46	68.307	67.91	67.44	67.037	66.657	66.156	65.352	64.109	62.598	61.149	59.873	58.788	58.23	58.67	60.151	62.267	64.576	66.515	67.359	66.715	64.908	62.584	60.339	58.874	58.736	59.697	60.885	61.59	61.595	60.883	59.548	57.968	56.687	56.018	55.919	56.154	56.426	56.604	56.819	57.194	57.701	58.353	59.294	60.515	61.753	62.79	63.528	63.817	63.508	62.614	61.248	59.51	57.729	56.528	56.37	57.228	58.886	61.109	63.436	65.178	65.834	65.417	64.327	63.036	61.951	61.34	61.233	61.466	61.664	61.321	60.078	57.947	55.309	52.685	50.574	49.414	49.456	50.594	52.403	54.275	55.642	56.179	55.91	55.039	53.768	52.36	51.203	50.621	50.662	51.249	52.336	53.918	55.847	57.805	59.493	60.717	61.402	61.559	61.2	60.311	58.946	57.261	55.412	53.511	51.64	49.983	48.788	48.109	47.715	47.344	46.875	46.261	45.459	44.535	43.736	43.377	43.671	44.612	45.983	47.444	48.744	49.816	50.688	51.419	52.184	53.223	54.592	56.103	57.471	58.504	59.193	59.628	59.82	59.615	58.861	57.614	56.066	54.348	52.705	51.609	51.414	51.963	52.769	53.443	53.798	53.782	53.552	53.428	53.614	54.077	54.723	55.419	55.955	56.299	56.813	57.972	59.95	62.591	65.608	68.664	71.443	73.724	75.34	76.179	76.352	76.089	75.407	74.207	72.734	71.522	70.835	70.564	70.598	70.822	70.867	70.332	69.232	67.859	66.471	65.382	64.965	65.256	65.907	66.656	67.508	68.361	68.94	69.086	68.864	68.371	67.598	66.405	64.553	61.936	58.734	55.196	51.497	48.106	45.838	45.112	45.572	46.655	48.017	49.237	49.892	50.067	50.22	50.547	50.968	51.525	52.182	51.366	49.767	48.233	46.713	45.135	43.671	42.255	40.501	38.315	36.004	33.762	31.743	30.428	30.228	30.931	32.089	33.603	35.552	37.709	39.631	41.041	41.849	41.986	41.481	40.5	39.363	38.633	38.851	40.032	41.768	43.78	45.92	47.792	48.95	49.327	49.092	48.322	47.153	45.945	44.88	43.79	42.594	41.382	39.908	37.707	34.798	31.681	28.805	26.44	24.946	24.742	26.036	28.681	32.218	36.027	39.532	42.406	44.464	45.613	46.104	46.554	47.421	48.726	50.292	51.845	52.935	53.154	52.426	50.937	48.95	46.893	45.354	44.662	44.653	45.061	45.831	46.839	47.628	47.776	47.117	45.681	43.616	41.229	39.012	37.552	37.365	38.679	41.318	44.804	48.637	52.33	55.359	57.221	57.634	56.617	54.488	51.863	49.554	48.3	48.588	50.47	53.399	56.367	58.379	58.99	58.329	56.813	54.973	53.395	52.513	52.368	52.619	52.785	52.52	51.677	50.222	48.158	45.536	42.546	39.574	37.043	35.21	34.141	33.806	34.04	34.469	34.567	33.907	32.394	30.229	27.662	24.99	22.568	20.726	19.655	19.347	19.637	20.362	21.492	23.085	25.088	27.333	29.663	31.947	34.033	35.707	36.831	37.454	37.788	38.138	38.709	39.496	40.384	41.37	42.371	43.047	43.073	42.455	41.389	39.951	38.186	36.382	34.96	34.169	34.066	34.582	35.421	36.114	36.33	35.964	35.006	33.641	32.371	31.739	31.946	32.915	34.462	36.355	38.388	40.369	42.11	43.435	44.408	45.229	45.879	46.183	46.309	46.667	47.316	47.927	48.281	48.33	47.878	46.768	45.222	43.657	42.323	41.438	41.266	41.771	42.523	43.215	43.878	44.488	44.887	45.096	45.325	45.698	46.174	46.554	46.556	46.101	45.465	44.958	44.678	44.829	45.777	47.415	48.916	49.493	48.91	47.183	44.546	41.776	39.845	39.181	39.696	41.274	42.232	42.624	42.915	42.752	42.156	41.038	39.134	36.534	33.734	31.18	29.272	28.565	29.329	31.014	32.7	33.784	34.029	33.217	31.347	28.832	26.299	24.326	23.237	23.021	23.359	23.985	24.671	24.956	24.444	23.333	22.247	21.65	21.726	22.605	24.179	25.918	27.272	27.996	27.986	27.207	25.996	24.939	24.333	24.106	24.23	24.788	25.607	26.257	26.411	26.067	25.484	25.021	24.939	25.346	26.251	27.594	29.099	30.303	30.963	31.155	31.01	30.522	29.696	28.623	27.379	26.09	24.996	24.273	23.9	23.824	24.079	24.562	25.018	25.381	25.878	26.716	27.819	28.932	29.83	30.394	30.575	30.321	29.632	28.664	27.704	26.953	26.387	25.882	25.383	24.85	24.164	23.142	21.655	19.732	17.579	15.475	13.69	12.475	12.055	12.519	13.699	15.25	16.839	18.306	19.666	21.026	22.45	23.968	25.64	27.552	29.671	31.793	33.752	35.534	37.072	38.11	38.334	37.608	35.969	33.665	31.009	28.237	25.563	23.229	21.344	19.746	18.256	16.893	15.694	14.496	13.082	11.41	9.4665	7.3103	5.2804	3.8383	3.1699	3.1737	3.7381	4.6658	5.5116	5.9934	6.3269	6.9997	8.2789	10.161	12.525	15.109	17.574	19.618	20.988	21.545	21.423	20.931	20.169	19.089	17.822	16.583	15.288	13.808	12.36	11.209	10.372	9.9343	10.134	10.852	11.526	11.849	11.96	11.916	11.628	11.313	11.368	11.8	12.279	12.701	13.255	14.153	15.539	17.328	19.057	20.116	20.106	18.821	16.268	13.081	10.348	8.7519	8.3063	8.865	10.115	11.313	11.849	11.931	12.081	12.424	13.076	14.505	16.808	19.306	21.429	23.257	24.878	26.064	26.831	27.612	28.689	30.028	31.556	33.186	34.807	36.454	38.21	39.88	41.194	42.113	42.475	41.817	39.983	37.389	34.341	30.87	27.365	24.389	21.822	19.194	16.66	14.645	12.892	10.975	9.337	7.6	5.9899	4.8383	4.4251	5.0237	6.8825	9.9368	13.793	17.995	22.066	25.548	28.254	30.387	32.101	33.11	33.095	32.239	31.022	29.624	27.966	26.161	24.516	22.995	21.147	18.655	15.801	13.174	11.147	9.7689	8.904	8.2811	7.5374	6.4544	5.1072	3.8405	3.201	3.7335	5.6604	8.6349	11.958	15.053	17.77	20.148	22.126	23.663	25.047	26.692	28.606	30.268	31.237	31.491	31.053	29.697	27.318	24.352	22.046	19.617	17.506	15.381	13.122	10.796	8.3535	5.7139	3.0806	0.83292	-0.78266	-1.6612	-1.7342	-1.0399	0.21738	1.7698	3.4326	5.0147	6.4547	7.9676	9.9291	12.576	15.829	19.247	22.217	24.192	24.769	23.775	21.325	17.887	14.101	10.334	6.6238	3.0519	-0.11343	-2.6433	-4.4481	-5.4501	-5.6243	-5.166	-4.4159	-3.7242	-3.2995	-3.0873	-2.8285	-2.2766	-1.3546	-0.18346	1.0688	2.3225	3.5952	5.034	6.8123	9.0088	11.624	14.535	17.347	19.533	20.788	21.145	20.728	19.639	18.094	16.492	15.199	14.318	13.756	13.289	12.646	11.619	10.169	8.4881	7.0356	6.4828	7.2993	9.3521	12.073	14.862	17.242	18.951	20.141	21.264	22.658	24.426	26.442	28.244	29.101	28.583	26.975	24.939	23.073	21.858	21.654	22.472	23.887	25.341	26.362	26.721	26.55	26.116	25.505	24.714	23.973	23.484	23.165	22.878	22.704	22.854	23.356	24.138	25.238	26.593	28.054	29.651	31.473	33.341	34.967	36.323	37.462	38.19	38.184	37.416	36.17	34.663	33.01	31.215	29.208	26.985	24.663	22.332	20.07	18.316	17.712	18.404	19.981	22.063	24.491	26.993	29.245	31.213	32.924	34.109	34.516	34.264	33.447	32.004	30.256	28.862	28.155	27.913	27.94	28.334	29.107	30.046	30.894	31.386	31.332	30.794	29.922	28.812	27.826	27.664	28.696	30.544	32.644	34.66	36.187	36.726	36.212	35.013	33.349	31.34	29.425	27.945	26.702	25.525	24.798	24.904	25.604	27.366	29.386	31.115	32.53	33.736	34.598	35.052	35.322	35.398	34.905	33.632	31.703	29.253	26.539	24.304	23.298	23.525	24.456	25.654	26.8	27.454	27.361	26.806	26.43	26.83	28.383	31.104	34.697	38.795	42.919	46.305	48.189	48.335	47.049	44.754	42.005	39.571	38.036	37.391	37.269	37.239	36.741	35.309	33.11	30.897	29.328	28.694	29.179	30.817	33.152	35.35	36.792	37.368	37.289	36.908	36.637	36.791	37.523	38.81	40.428	42.055	43.612	45.332	47.441	49.811	52.079	53.749	54.203	52.954	49.985	45.744	40.864	36.115	32.284	29.751	28.306	27.568	27.365	27.499	27.587	27.351	26.847	26.245	25.639	25.09	24.712	24.609	24.853	25.401	26.139	27.036	28.307	30.29	33.195	37.01	41.553	46.467	51.243	55.347	58.347	59.952	60.127	59.102	57.178	54.618	51.745	48.98	46.633	44.678	42.764	40.49	37.574	33.861	29.423	24.753	20.684	17.997	17.167	18.226	20.829	24.472	28.706	33.181	37.631	41.823	45.591	48.819	51.322	52.858	53.359	53.063	52.336	51.43	50.454	49.5	48.638	47.893	47.205	46.468	45.53	44.249	42.583	40.583	38.398	36.342	34.808	33.979	33.706	33.639	33.407	32.807	31.931	31.086	30.544	30.516	31.218	32.607	34.253	35.719	36.935	38.049	39.042	39.803	40.333	40.601	40.44	39.784	38.793	37.7	36.707	36.086	36.005	36.271	36.518	36.598	36.543	36.361	36.038	35.681	35.497	35.592	35.933	36.323	36.545	36.65	36.881	37.276	37.667	38.041	38.498	38.827	38.541	37.54	36.155	34.722	33.501	32.807	32.732	32.836	32.567	31.697	30.145	27.981	25.839	24.751	25.351	27.525	30.737	34.314	37.518	39.701	40.547	40.127	38.913	37.683	36.977	36.846	37.272	38.458	40.354	42.442	44.376	46.238	48.06	49.681	51.149	52.638	53.912	53.497	51.349	48.647	45.292	41.482	37.751	34.391	31.46	29.2	27.741	26.649	25.402	24.128	23.434	23.826	25.671	29.228	34.359	40.41	46.399	51.26	54.219	55.215	54.652	52.849	50.003	46.576	43.17	40.123	37.646	36.125	35.859	36.61	37.807	38.897	39.217	38.127	35.648	32.444	29.197	26.373	24.482	24.04	25.067	27.119	29.774	32.875	36.33	40.03	43.869	47.755	51.61	55.358	58.7	61.096	62.143	61.781	60.019	56.878	52.613	47.778	43.038	39.061	36.563	36.022	37.318	39.907	43.006	45.537	46.319	44.758	41.264	36.841	32.624	29.75	29.14	31.114	35.199	40.408	45.649	50.083	53.262	55.086	55.702	55.438	54.84	54.396	54.273	54.296	54.12	53.391	51.839	49.358	46.125	42.589	39.377	37.089	35.986	35.886	36.361	37.061	37.731	38.13	38.121	37.791	37.329	36.841	36.358	35.925	35.72	35.975	36.825	38.252	40.163	42.496	45.29	48.545	52.047	55.387	58.095	59.782	60.083	58.823	56.338	53.585	51.702	51.492	53.229	56.636	60.857	64.695	67.091	67.464	65.978	63.544	61.397	60.503	61.158	63.024	65.367	67.303	68.098	67.507	65.866	63.879	62.168	60.921	59.798	58.332	56.428	54.369	52.576	51.625	52.174	54.433	57.771	61.046	63.336	64.146	63.35	61.287	58.611	55.837	53.151	50.61	48.252	46.043	44.056	42.76	42.696	43.977	46.259	49.007	51.673	53.848	55.368	56.275	56.853	57.599	58.964	60.847	62.66	63.906	64.328	63.63	61.615	58.729	55.964	54.15	53.774	55.108	57.906	61.323	64.501	67.016	68.645	69.296	69.336	69.486	70.091	70.823	71.208	70.885	69.628	67.507	64.9	62.375	60.674	60.547	62.172	64.888	67.84	70.448	71.788	73.066	73.498	73.31	73.242	73.986	75.539	77.356	78.879	79.793	80.041	79.794	79.313	78.859	78.668	78.804	78.865	78.311	77.198	76.095	75.41	75.251	75.674	76.488	77.107	77.07	76.432	75.48	74.553	74.208	75.001	76.873	79.178	81.433	83.572	85.534	87.167	88.563	89.986	91.487	92.842	93.741	93.956	93.504	92.629	91.527	90.225	88.748	87.225	85.658	83.931	82.072	80.343	79.011	78.253	78.219	78.923	80.14	81.689	83.585	85.729	87.811	89.634	91.28	92.779	93.92	94.512	94.599	94.317	93.733	92.944	92.175	91.711	91.785	92.471	93.564	94.705	95.636	96.235	96.425	96.186	95.621	94.935	94.292	93.746	93.26	92.787	92.362	92.082	91.957	91.888	91.833	91.971	92.512	93.458	94.661	95.923	96.989	97.504	97.093	95.575	93.095	89.996	86.706	83.592	80.971	79.15	78.376	78.758	80.128	82.114	84.421	86.935	89.575	92.236	94.926	97.796	100.83	103.64	105.73	106.75	106.68	105.77	104.48	103.23	102.22	101.38	100.43	98.946	96.544	93.271	89.582	86.108	83.412	81.877	81.75	83.129	85.933	89.813	94.173	98.396	102.09	105	106.84	107.67	108.04	108.64	109.65	110.76	111.56	111.61	110.41	107.78	104.08	99.895	95.823	92.439	90.072	88.526	87.361	86.335	85.394	84.479	83.618	83.093	83.337	84.722	87.428	91.277	95.758	100.33	104.48	107.48	108.66	108.05	106.26	103.83	101.12	98.604	96.69	95.326	94.131	92.869	91.418	89.612	87.624	86.078	85.482	85.884	87.186	89.194	91.258	92.429	92.177	90.778	89.055	87.949	88.121	89.662	92.123	94.778	96.66	96.823	95.099	92.399	89.838	88.033	87.332	87.967	89.646	91.601	93.308	94.569	95.047	94.465	93.104	90.306	87.073	84.634	83.725	84.52	86.435	88.786	90.999	92.321	92.132	90.612	88.399	85.883	83.361	81.448	80.69	81.02	81.942	82.955	83.701	83.932	83.586	82.777	81.775	81.034	80.927	81.315	81.718	81.946	82.077	82.049	81.726	81.221	80.663	79.909	78.886	77.822	76.912	76.159	75.753	76.068	77.055	78.232	79.372	80.602	81.986	83.363	84.665	85.946	87.137	87.993	88.222	87.609	86.142	84.051	81.541	78.658	75.501	72.317	69.302	66.541	64.258	62.828	62.542	63.49	65.591	68.464	71.367	73.62	75.015	75.579	75.429	75.058	75.282	76.646	79.017	81.874	84.714	87.174	89.079	90.517	91.79	93.14	94.525	95.6	95.776	94.61	92.269	89.461	87.019	85.593	85.47	86.455	87.894	88.956	89.01	87.911	86.059	84.251	83.228	83.28	84.291	85.952	87.843	89.418	90.33	90.725	91.195	92.414	94.801	98.397	102.85	107.43	111.12	113.01	112.65	110.23	106.55	102.61	99.152	96.45	94.448	92.909	91.498	89.913	88.182	86.734	86.03	86.243	87.235	88.705	90.32	91.745	92.679	92.886	92.259	90.907	89.196	87.593	86.6	86.705	88.244	91.135	94.802	98.445	101.39	103.32	104.28	104.5	104.1	103.19	101.97	100.6	99.041	97.301	95.744	94.808	94.513	94.586	94.828	95.07	95.099	94.774	94.115	93.103	91.63	89.754	87.725	85.739	84.026	83.063	83.346	84.924	87.396	90.197	92.743	94.567	95.405	95.172	94.054	92.644	91.646	91.3	91.363	91.626	91.993	92.044	91.193	89.329	86.861	84.158	81.507	79.329	77.859	76.879	76.099	75.432	74.653	73.42	71.741	70.107	68.94	68.297	68.234	68.92	70.377	72.4	74.655	76.796	78.681	80.415	82.058	83.357	84.184	84.76	85.031	84.455	82.729	80.228	77.474	74.882	73.015	72.394	72.825	73.625	74.38	74.8	74.427	73.186	71.796	71.043	71.044	71.601	72.719	74.413	76.555	79.031	81.766	84.708	87.823	90.937	93.485	94.969	95.562	95.767	95.734	94.591	92.788	91.322	90.241	88.867	86.623	83.617	80.274	76.905	73.827	71.357	69.642	68.694	68.409	68.529	68.944	69.921	71.51	73.145	74.277	75.052	75.901	76.954	78.393	80.627	83.631	86.802	89.628	91.915	93.356	93.675	93.143	92.141	90.578	88.23	85.405	82.711	80.488	78.813	77.744	77.279	77.259	77.489	77.766	78.004	78.393	79.134	79.994	80.537	80.743	80.975	81.448	82.266	83.691	85.807	88.239	90.535	92.588	94.392	95.905	97.385	99.219	101.22	102.58	102.68	101.28	98.249	93.54	87.616	81.4	75.832	71.623	69.19	68.553	69.436	71.358	73.602	75.397	76.397	76.899	77.409	78.261	79.606	81.362	83.048	84.051	84.102	83.316	82.031	80.848	80.485	81.258	82.821	84.665	86.544	88.304	89.765	90.95	92.151	93.625	95.336	97.022	98.38	99.207	99.475	99.31	98.815	98.076	97.202	96.19	94.783	92.569	89.309	85.068	80.169	75.154	70.578	66.848	64.233	62.815	62.432	62.753	63.549	64.891	66.93	69.551	72.364	74.972	77.092	78.522	79.187	79.284	79.204	79.273	79.525	79.663	79.255	78.016	75.974	73.398	70.522	67.472	64.405	61.526	58.966	56.796	55.2	54.477	54.739	55.723	56.957	58.101	59.136	60.266	61.775	63.855	66.442	69.257	71.862	73.727	74.457	74.074	72.999	71.729	70.534	69.422	68.263	66.863	65.08	62.777	59.853	56.431	52.981	50.038	47.85	46.528	46.301	47.276	49.079	51.049	52.664	53.611	53.721	53.14	52.375	52.018	52.506	54.096	56.754	59.92	62.868	65.209	66.872	67.822	68.077	67.796	67.163	66.242	64.992	63.289	61.059	58.593	56.433	54.788	53.517	52.58	52.082	51.819	51.405	50.95	51.003	51.93	53.826	56.666	60.083	63.345	65.853	67.477	68.254	68.21	67.666	67.192	67.062	67.153	67.408	68.089	69.547	71.936	75.039	78.216	80.664	81.749	80.976	78.108	73.695	69.193	66.006	64.719	65.379	67.764	71.01	73.781	75.2	75.111	73.595	71.006	68.241	66.202	65.043	64.58	65.005	66.494	68.741	71.43	74.668	78.588	82.901	87.019	90.201	92.59	93.606	92.372	89.228	84.941	80.394	76.199	72.863	70.991	70.781	71.646	72.828	74.069	75.102	75.21	73.933	71.511	68.382	64.93	61.859	60.063	59.904	61.236	63.934	67.692	71.559	74.506	76.204	76.806	76.44	75.309	73.928	72.946	72.865	73.856	75.661	77.794	79.893	81.707	82.807	82.849	82.086	81.172	80.481	80.125	80.243	80.791	81.351	81.602	81.635	81.633	81.697	82.095	83.114	84.454	85.298	85.111	83.899	81.746	78.769	75.435	72.474	70.488	69.757	70.314	71.98	74.522	77.671	80.978	83.861	85.995	87.535	88.758	89.834	90.911	92.115	93.264	93.943	93.836	92.747	90.598	87.643	84.539	81.874	79.837	78.494	78.011	78.356	79.062	79.579	79.703	79.473	79.014	78.614	78.681	79.585	81.437	83.954	86.44	88.106	88.502	87.643	85.877	83.753	81.885	80.702	80.194	80.047	79.803	79.095	77.913	76.638	75.679	75.189	75.158	75.607	76.506	77.7	79.017	80.51	82.337	84.504	86.846	89.102	91.088	92.73	94.032	95.051	95.895	96.742	97.792	99.177	100.79	102.37	103.7	104.7	105.29	105.28	104.56	103.19	101.25	98.68	95.469	91.803	88.046	84.592	81.775	79.704	78.302	77.482	77.215	77.424	77.99	78.861	80.051	81.468	82.848	83.938	84.635	85.05	85.503	86.248	87.308	88.582	89.939	91.116	91.615	91.089	89.702	87.909	85.969	83.967	82.048	80.352	78.913	77.783	77.133	77.051	77.411	78.069	78.832	79.356	79.35	78.934	78.481	78.203	78.127	78.23	78.501	78.966	79.66	80.607	81.812	83.445	85.615	87.971	89.838	90.873	91.147	90.641	89.296	87.465	85.812	84.779	84.527	85.182	86.573	88.017	88.814	88.602	87.143	84.271	80.334	76.186	72.523	69.586	67.503	66.466	66.56	67.665	69.505	71.695	73.908	75.973	77.612	78.354	78.075	77.228	76.215	74.947	73.383	71.783	70.255	68.666	67.176	66.152	65.592	65.233	65.096	65.253	65.417	65.46	65.649	66.635	67.438	68.115	68.813	69.33	69.608	70.055	70.997	72.378	74.286	76.909	79.956	82.802	85.145	86.784	87.186	85.91	83.271	80.001	76.633	73.474	70.795	68.714	67.054	65.436	63.447	60.884	58.036	55.497	53.608	52.483	52.472	53.901	56.576	59.963	63.679	67.418	70.778	73.581	76.024	78.27	80.265	82.045	83.769	85.148	85.567	84.807	83.149	80.817	77.845	74.407	70.847	67.437	64.303	61.482	59.027	57.047	55.676	54.855	54.303	53.963	54.186	55.439	58.026	62.178	67.975	75.026	82.559	89.772	95.953	100.53	103.33	104.65	104.76	103.63	101.22	97.797	93.55	88.416	82.426	75.948	69.457	63.322	57.835	53.29	49.94	47.937	47.253	47.626	48.769	50.602	53.24	56.744	61.015	65.863	71.021	76.159	80.99	85.393	89.398	93.184	97.011	100.93	104.68	107.87	110.28	111.74	112.01	110.86	108.26	104.44	99.722	94.478	89.208	84.472	80.689	77.942	75.916	74.057	71.919	69.408	66.764	64.426	62.886	62.652	64.068	67.022	70.93	75.035	78.712	81.528	83.244	83.875	83.776	83.544	83.752	84.726	86.397	88.358	90.092	91.143	91.132	89.918	87.765	85.24	82.812	80.638	78.615	76.532	74.23	71.691	69.003	66.271	63.691	61.646	60.477	60.191	60.675	62.041	64.408	67.551	71.078	74.735	78.345	81.65	84.398	86.493	87.835	88.38	88.271	87.728	86.781	85.332	83.431	81.21	78.713	76.07	73.725	72.284	72.179	73.379	75.222	76.645	76.811	75.479	72.894	69.811	67.612	67.715	70.499	75.172	80.445	85.047	87.851	88.347	87.021	84.893	82.851	81.544	81.332	81.906	82.442	82.338	81.493	79.907	77.494	74.306	70.634	66.789	62.982	59.368	56.11	53.5	51.93	51.51	51.912	52.856	54.327	56.135	57.72	58.833	59.814	61.07	62.757	65.099	68.262	71.29	73.425	75.031	75.749	75.762	75.693	75.877	76.267	76.824	77.322	77.021	75.272	72.337	69.105	66.296	64.243	63.04	62.38	61.628	60.117	57.414	53.601	49.488	46.232	44.613	44.889	47.132	51.097	55.904	60.37	63.735	65.782	66.61	66.799	67.381	69.084	71.933	75.564	79.39	82.362	83.422	82.382	80.002	77.235	74.708	72.768	71.411	70.113	68.1	64.832	60.318	55.205	50.564	47.345	46.007	46.692	49.345	53.552	58.578	63.716	68.409	72.118	74.421	75.277	74.964	73.963	73.002	72.936	74.175	76.325	78.644	80.474	81.197	80.253	77.522	73.49	68.868	64.243	60.011	56.464	53.805	52.165	51.565	51.782	52.451	53.269	54.053	54.618	54.824	54.824	54.989	55.735	57.462	60.392	64.498	69.538	75.078	80.411	84.608	86.913	87.093	85.393	82.288	78.451	74.665	71.59	69.46	68.013	66.729	65.142	63.009	60.339	57.336	54.344	51.799	50.08	49.354	49.448	49.961	50.561	51.137	51.7	52.339	53.357	55.225	58.248	62.284	66.799	71.077	74.5	76.652	77.366	76.672	74.815	72.149	68.941	65.282	61.125	56.597	52.096	48.106	44.999	42.955	41.981	41.978	42.779	44.12	45.668	47.15	48.52	49.753	50.635	51.042	51.342	52.069	53.417	55.216	57.225	59.098	60.327	60.624	60.156	59.349	58.714	58.751	59.632	60.93	61.861	61.811	60.434	57.572	53.37	48.396	43.438	39.191	36.033	33.883	32.384	31.278	30.519	30.06	29.986	30.86	33.426	37.785	43.293	49.091	54.368	58.321	60.437	60.916	60.403	59.482	58.743	58.77	59.667	60.985	62.229	63.069	63.029	61.507	58.323	53.935	49.094	44.573	40.963	38.449	36.864	35.842	34.775	32.989	30.418	27.917	26.442	26.465	28.25	31.963	37.225	43.102	48.805	53.927	58.122	61.254	63.818	66.404	68.563	70.339	72.227	73.707	74.385	74.399	73.929	72.917	71.493	69.939	68.196	66.113	64.029	62.516	61.707	61.398	61.483	61.734	61.402	59.688	56.424	52.076	47.528	43.795	41.62	41.277	42.654	45.239	47.976	49.715	49.989	48.961	46.902	44.163	41.38	39.182	37.81	37.374	38.119	40.086	42.988	46.664	51.02	55.501	59.225	61.695	63.016	63.46	63.315	63.09	63.345	64.302	65.708	66.991	67.529	66.906	65.034	62.023	58.093	53.776	49.905	47.158	45.811	45.885	47.147	49.058	50.95	52.415	53.382	53.977	54.561	55.59	57.099	58.507	59.124	58.616	56.991	54.45	51.558	49.237	48.234	48.741	50.456	52.778	55.08	56.924	58.217	59.167	60.215	61.953	64.808	68.632	72.715	76.09	77.871	77.512	75	70.89	66.06	61.417	57.694	55.148	53.488	52.282	51.26	50.265	49.131	47.692	45.932	43.972	41.957	40.025	38.439	37.55	37.685	38.96	41.26	44.316	47.821	51.589	55.455	59.17	62.4	64.89	66.532	67.232	66.874	65.554	63.639	61.485	59.289	57.125	55.085	53.299	51.887	50.885	50.238	49.812	49.479	49.144	48.685	48.03	47.224	46.517	46.1	45.94	45.859	45.634	45.095	44.169	42.835	41.095	39.15	37.473	36.594	36.735	37.929	40.254	43.587	47.352	50.8	53.481	55.271	56.152	56.252	55.816	54.975	53.738	52.171	50.359	48.263	45.86	43.344	40.965	38.709	36.437	34.168	32.11	30.575	29.849	30.013	31.015	32.815	35.338	38.255	41.112	43.786	46.405	48.78	50.409	51.065	50.847	49.787	47.93	45.584	43.031	40.229	37.126	33.778	30.18	26.279	22.439	19.456	17.958	18.085	19.8	23.011	27.397	32.431	37.52	42.111	45.919	48.959	51.182	52.35	52.497	52.032	51.2	49.87	48.035	45.974	43.811	41.354	38.58	35.625	32.425	28.983	25.73	23.155	21.327	20.241	20.176	21.181	22.735	24.004	24.623	25.885	28.148	31.084	34.238	37.598	41.102	44.233	46.655	48.476	49.616	49.599	48.197	45.517	41.498	36.241	30.583	25.661	22.066	20.106	20.255	22.59	26.268	30.029	32.912	34.331	34.119	32.726	31.086	30.294	31.359	34.806	40.198	46.407	52.411	57.464	60.724	61.519	59.814	55.976	50.376	43.708	37.135	31.666	27.832	25.981	26.235	27.883	29.781	31.383	32.829	34.179	35.34	36.452	37.659	38.713	39.247	39.289	39.257	39.82	41.76	45.449	50.463	55.915	60.853	64.252	65.208	63.542	59.93	55.352	50.876	47.479	45.571	44.779	44.437	43.972	42.686	39.919	35.87	31.678	28.465	26.877	27.381	30.187	34.758	39.863	44.283	47.193	48.17	47.321	45.226	42.597	40.112	38.518	38.436	40.016	43.015	47.1	51.894	56.876	61.475	65.221	67.792	69.163	69.653	69.516	68.632	66.95	64.741	62.117	58.82	54.808	50.623	46.875	43.753	41.295	39.572	38.603	38.356	39.019	40.916	44.143	48.587	53.935	59.44	63.94	66.449	66.735	65.326	63.141	61.124	60.051	60.341	61.891	63.903	65.16	64.777	62.675	59.256	54.947	50.281	46.114	43.199	41.724	41.483	42.226	43.653	45.281	46.667	47.597	47.953	47.824	47.758	48.481	50.24	52.702	55.383	57.901	59.726	60.292	59.526	58.076	56.887	56.518	56.892	57.639	58.465	59.072	59.065	58.22	56.862	55.615	54.849	54.604	54.779	55.152	55.363	55.074	54.129	52.432	49.944	47.01	44.354	42.453	41.258	40.633	40.735	41.593	42.728	43.617	44.381	45.607	47.594	50.061	52.595	54.949	56.866	57.993	58.2	57.887	57.792	58.492	60.203	62.81	65.908	68.971	71.665	73.943	75.759	76.862	77.111	76.589	75.203	72.438	67.969	62.416	56.965	52.324	48.634	46.072	44.929	44.998	45.491	45.812	46.1	46.829	48.283	50.438	53.055	55.681	58.73	59.959	59.863	58.367	56.532	55.098	54.774	55.069	55.581	56.284	57.067	57.684	58.223	59.17	60.971	63.611	66.718	69.944	73.129	76.046	78.386	80.072	81.255	81.81	81.326	79.823	77.828	75.624	73.138	70.633	68.65	67.05	64.978	62.031	58.539	54.788	50.79	46.959	44.172	42.92	42.957	43.728	44.766	45.732	46.414	46.774	47.003	47.477	48.48	50.004	51.877	53.97	55.995	57.47	58.236	58.619	58.798	58.487	57.616	56.629	55.687	54.331	52.289	49.913	47.453	44.652	41.37	37.958	34.868	32.301	30.416	29.448	29.54	30.679	32.713	35.368	38.356	41.509	44.722	47.872	50.95	53.92	56.51	58.487	59.979	61.126	61.652	61.342	60.529	59.56	58.228	56.302	54.126	52.119	50.176	47.969	45.476	42.792	39.885	36.844	34.011	31.793	30.567	30.622	31.886	33.85	35.888	37.539	38.559	39.029	39.36	39.924	40.898	42.394	44.352	46.231	47.385	47.85	48.222	48.842	49.844	51.622	54.476	58.011	61.358	63.813	64.898	64.269	61.97	58.509	54.534	50.775	48.092	47.07	47.626	49.303	51.674	54.258	56.503	58.08	58.929	59.085	58.829	58.706	59.054	59.757	60.693	61.878	62.89	62.857	61.32	58.56	55.122	51.58	48.693	47.146	47.113	48.332	50.318	52.298	53.49	53.74	53.43	52.851	52.238	52.167	53.302	55.843	59.627	64.399	69.618	74.506	78.577	81.696	83.767	85.005	86.219	88.141	90.691	93.304	95.564	97.123	97.498	96.409	93.912	90.141	85.335	79.976	74.495	69.153	64.519	61.38	59.883	59.366	59.168	58.956	58.328	56.99	55.198	53.486	52.135	51.357	51.511	52.622	54.32	56.611	59.811	63.788	67.962	72.063	76.228	80.466	84.553	88.276	91.357	93.434	94.375	94.174	92.693	90.049	86.87	83.562	79.771	75.061	69.549	63.46	56.98	50.827	46.135	43.618	43.007	44.306	47.486	51.302	54.74	57.474	59.368	60.602	62.127	64.971	69.083	73.573	77.722	81.079	83.134	83.645	83.047	82.066	81.165	80.402	79.544	78.319	76.827	75.503	74.695	74.59	75.418	77.294	79.77	82.13	83.979	85.258	85.964	86.348	86.918	87.822	88.641	89.002	88.849	87.968	86.047	83.362	80.754	78.749	77.25	75.979	74.719	73.161	71.012	68.286	65.22	62.21	59.691	57.93	56.913	56.647	57.414	59.423	62.486	66.177	69.941	73.017	74.711	74.811	73.551	71.41	69.126	67.488	66.809	66.648	66.368	65.699	64.516	62.632	60.024	56.995	53.879	50.799	47.781	44.959	42.627	41.132	40.684	41.228	42.458	43.986	45.476	46.554	46.908	46.471	45.422	44.023	42.528	41.159	40.065	39.422	39.423	40.117	41.282	42.595	43.871	45.022	45.801	45.958	45.473	44.549	43.388	42.161	41.11	40.501	40.534	41.126	41.925	42.412	42.115	40.92	39.035	36.866	34.885	33.588	33.368	34.209	35.67	37.223	38.555	39.603	40.324	40.725	40.939	41.175	41.621	42.373	43.48	44.912	46.658	48.672	50.795	52.706	54.121	54.957	55.213	54.927	54.25	53.433	52.773	52.48	52.455	52.214	51.24	49.366	46.708	43.404	39.789	36.555	34.31	33.059	32.429	32.131	32.014	31.985	32.129	32.65	33.632	34.972	36.62	38.581	40.747	42.985	45.371	48.011	50.667	52.865	54.277	54.826	54.663	54.037	53.126	52.041	51.032	50.373	49.994	49.613	49.275	49.343	49.819	50.323	50.756	51.259	51.782	52.206	52.73	53.648	55.011	56.866	59.391	62.438	65.377	67.71	69.3	69.927	69.28	67.402	64.781	61.996	59.428	57.222	55.297	53.587	52.176	51.031	49.917	48.831	48.235	48.41	49.029	49.823	50.953	52.46	54.136	56.05	58.493	61.397	64.431	67.509	70.523	72.89	74.114	74.936	74.84	73.192	70.316	66.801	62.839	58.631	54.625	50.926	47.209	43.452	40.06	37.339	35.575	35.404	37.322	40.905	45.192	49.515	53.418	56.342	57.958	58.538	58.745	59.21	60.312	61.946	63.626	64.892	65.367	64.526	61.992	58.193	54.14	50.637	48.154	47.024	47.151	47.8	48.161	47.849	46.712	44.747	42.476	40.773	40.051	40.185	41.159	43.17	46.138	49.654	53.333	56.918	60.094	62.491	63.875	64.262	64.009	63.657	63.532	63.533	63.435	63.16	62.587	61.497	59.918	58.146	56.409	54.796	53.352	52.04	50.681	49.29	48.231	47.846	48.147	49.08	50.693	52.762	54.722	56.079	56.773	57.097	57.439	58.212	59.77	62.258	65.558	69.217	72.522	74.808	75.803	75.585	74.304	72.165	69.453	66.491	63.546	60.855	58.624	56.971	55.933	55.448	55.258	54.918	54.094	52.906	51.795	51.169	51.327	52.515	54.83	58.04	61.704	65.429	68.994	72.327	75.375	78.038	80.136	81.541	82.309	82.6	82.551	82.296	82.005	81.799	81.508	80.664	78.836	75.948	72.244	68.119	64.052	60.545	57.913	56.164	55.059	54.345	53.94	54.071	55.155	57.406	60.624	64.283	67.755	70.421	71.839	72.007	71.372	70.63	70.449	71.144	72.487	73.989	75.244	75.892	75.459	73.64	70.607	66.785	62.467	57.951	53.807	50.689	49.018	48.944	50.363	52.737	55.261	57.241	58.23	58.01	56.742	55.125	54.107	54.32	55.939	58.835	62.715	67.169	71.682	75.66	78.547	80.102	80.378	79.359	77.061	74.017	71.105	68.823	67.123	65.898	65.086	64.382	63.478	62.454	61.547	60.762	60.13	59.8	59.693	59.507	59.322	59.713	60.999	62.972	65.264	67.545	69.482	70.806	71.47	71.628	71.68	72.207	73.415	74.933	76.398	77.807	79.058	79.67	79.447	78.705	77.71	76.47	75.14	73.985	72.877	71.527	69.984	68.362	66.491	64.292	62.244	60.778	59.652	58.407	56.994	55.66	54.616	54.044	53.949	54.656	55.582	56.567	57.525	58.362	59.252	60.79	63.268	66.125	68.64	70.669	72.23	73.094	73.315	73.406	73.584	73.541	73.019	72.011	70.394	68.111	65.715	63.918	62.776	61.977	61.468	61.295	61.118	60.547	59.615	58.671	58.152	58.387	59.432	61.09	63.207	65.544	67.48	68.383	68.225	67.482	66.486	65.358	64.398	63.825	63.417	62.939	62.407	61.73	60.576	58.954	57.231	55.603	54.089	53.071	53.206	54.666	56.945	59.324	61.228	62.164	61.837	60.381	58.319	56.38	55.284	55.252	55.895	56.646	57.08	56.761	55.209	52.265	48.177	43.33	38.264	33.836	30.906	29.977	31.244	34.641	39.514	44.595	48.749	51.562	53.055	53.371	52.92	52.306	51.934	51.792	51.624	51.186	50.451	49.642	49.035	48.748	48.746	48.94	49.223	49.426	49.383	49.158	48.945	48.935	49.254	49.891	50.688	51.493	52.289	53.045	53.575	53.71	53.492	52.983	52.053	50.509	48.337	45.735	42.964	40.308	38.109	36.712	36.319	36.85	37.914	39.047	39.901	40.456	40.915	41.415	41.983	42.585	43.122	43.379	43.094	42.237	41.11	40.101	39.414	39.048	38.879	38.786	38.723	38.69	38.691	38.724	38.801	38.922	38.993	38.912	38.717	38.598	38.723	39.071	39.478	39.828	40.07	40.227	40.271	40.054	39.469	38.638	37.773	36.99	36.435	36.488	37.465	39.179	41.036	42.52	43.318	43.304	42.69	41.961	41.515	41.473	41.756	42.12	42.065	41.25	39.839	38.333	37.15	36.483	36.368	36.665	37.067	37.23	36.807	35.664	34.034	32.355	30.761	29.129	27.581	26.454	25.804	25.415	25.321	25.79	26.859	28.396	30.318	32.407	34.208	35.339	35.739	35.377	34.137	32.249	30.314	28.744	27.541	26.67	26.149	25.874	25.62	25.127	24.201	22.968	21.91	21.465	21.734	22.842	25.024	28.074	31.151	33.516	35.083	36.014	36.507	37.067	38.247	39.983	41.712	43.04	43.647	43.006	40.897	37.907	34.8	31.769	28.768	26.068	23.98	22.609	21.963	21.964	22.358	23.31	24.749	26.386	28.036	29.905	32.011	33.773	34.67	34.935	34.966	34.8	34.566	34.699	35.279	35.889	36.267	36.415	36.091	35.057	33.553	31.926	30.042	27.683	25.252	23.49	22.825	23.389	25.243	28.256	31.982	35.798	39.057	41.337	42.702	43.453	43.691	43.343	42.629	42.032	41.741	41.763	42.251	43.246	44.369	45.166	45.491	45.274	44.5	43.61	43.323	43.915	45.014	46.183	47.137	47.39	46.427	44.265	41.514	38.922	37.091	36.3	36.444	37.219	38.266	39.143	39.427	39.048	38.404	37.909	37.695	37.801	38.289	39.095	40.127	41.498	43.32	45.351	47.213	48.63	49.214	48.525	46.615	44.26	42.365	41.336	41.173	41.612	42.157	42.25	41.605	40.408	39.221	38.714	39.255	40.694	42.551	44.379	45.895	46.888	47.291	47.193	46.779	46.234	45.712	45.341	45.148	45.116	45.197	45.105	44.372	42.667	40.161	37.373	34.766	32.652	31.322	30.946	31.387	32.274	33.271	34.206	35.011	35.618	35.94	35.91	35.63	35.397	35.527	36.108	36.889	37.452	37.345	36.128	33.566	29.908	25.953	22.75	21.12	21.42	23.606	27.285	31.811	36.474	40.687	44.112	46.693	48.584	49.931	50.775	51.207	51.371	51.348	51.099	50.511	49.513	48.139	46.483	44.597	42.461	40.16	38.076	36.626	35.926	35.908	36.622	38.045	39.83	41.546	43.055	44.419	45.68	46.85	47.92	48.719	48.96	48.554	47.575	46.001	43.806	41.179	38.435	35.77	33.355	31.509	30.619	30.922	32.378	34.619	37.134	39.646	42.158	44.591	46.747	48.764	50.948	53.191	55.032	56.199	56.658	56.291	54.997	53.011	50.704	48.254	45.886	44.019	42.8	41.991	41.464	41.358	41.634	41.955	42.121	42.245	42.575	43.34	44.647	46.466	48.727	51.385	54.244	56.85	59.048	61.183	63.404	65.254	66.244	66.274	65.288	63.246	60.559	57.927	55.651	53.695	52.205	51.222	50.328	49.206	48.725	47.794	46.382	44.909	43.597	42.799	43.122	44.641	46.647	48.339	49.086	48.272	45.703	42.19	39.06	37.146	36.775	38.157	41.16	44.945	48.419	50.853	51.97	51.893	51.009	49.783	48.756	48.565	49.674	51.892	54.552	57.138	59.313	60.54	60.293	58.58	55.733	52.005	47.764	43.595	39.859	36.516	33.664	31.603	30.281	29.315	28.633	28.588	29.325	30.624	32.412	34.796	37.795	41.3	45.085	48.871	52.428	55.609	58.194	59.861	60.494	60.337	59.62	58.343	56.524	54.287	51.727	48.954	46.28	44.034	42.233	40.813	39.801	39.024	38.084	36.906	35.973	35.912	36.998	39.289	42.781	47.209	51.982	56.411	59.918	62.15	63.067	62.88	61.896	60.528	59.332	58.759	58.853	59.296	59.666	59.61	59.011	58.063	57.127	56.563	56.547	57.013	57.564	57.513	56.397	54.386	52.136	50.368	49.645	50.334	52.457	55.591	58.966	61.846	63.748	64.469	63.986	62.349	59.667	56.198	52.39	48.768	45.664	43.284	41.794	41.26	41.581	42.494	43.748	45.241	46.924	48.654	50.217	51.514	52.599	53.591	54.498	55.174	55.423	55.092	54.102	52.473	50.392	48.312	46.836	46.409	47.06	48.435	50.035	51.364	52.092	52.097	51.396	50.218	49.079	48.466	48.454	48.835	49.51	50.413	51.278	51.86	52.267	52.732	53.336	54.046	54.758	55.21	55.116	54.47	53.557	52.693	52.247	52.617	53.955	55.897	57.736	58.858	59.065	58.621	58.094	57.943	58.331	59.221	60.317	60.991	60.661	59.421	58.029	57.165	57.09	57.945	59.735	62.088	64.484	66.648	68.435	69.519	69.618	68.71	66.778	63.781	60.198	56.982	54.793	53.655	53.208	52.96	52.32	50.808	48.277	44.982	41.609	39.055	37.831	37.81	38.709	40.482	42.881	45.284	47.383	49.429	51.701	54.223	57.096	60.355	63.551	65.796	66.662	66.614	65.456	63.37	60.897	58.252	55.419	52.682	50.331	48.079	45.442	42.448	39.424	36.544	33.883	31.722	30.508	30.54	31.91	34.398	37.567	41.112	44.851	48.376	51.308	53.858	56.571	59.647	62.945	66.298	69.322	71.256	71.502	70.027	67.072	63.021	58.718	55.277	53.204	52.177	51.761	51.604	51.149	49.814	47.514	44.794	42.391	40.936	40.798	41.961	44.124	46.79	49.277	50.901	51.456	51.374	51.279	51.518	52.214	53.253	54.124	54.206	53.246	51.354	48.796	46.145	44.221	43.485	43.752	44.712	46.327	48.532	51.007	53.408	55.602	57.484	58.87	59.622	59.761	59.42	58.764	57.835	56.445	54.417	51.921	49.429	47.423	46.231	45.951	46.362	46.93	47.022	46.179	44.271	41.653	39.092	37.338	36.724	37.262	38.951	41.722	45.251	49.095	52.929	56.512	59.494	61.427	62.014	61.239	59.381	56.895	54.206	51.624	49.368	47.581	46.225	45.091	43.97	42.878	42.151	42.239	43.516	46.197	50.322	55.59	61.262	66.371	70.064	71.924	72.029	70.741	68.523	65.818	63.014	60.412	58.128	56.156	54.584	53.597	53.268	53.429	53.738	53.802	53.374	52.449	51.186	49.781	48.528	47.817	47.833	48.349	48.976	49.519	49.968	50.231	50.215	50.037	49.857	49.685	49.458	49.092	48.476	47.578	46.61	45.879	45.528	45.579	46.065	46.976	48.034	48.817	49.042	48.609	47.636	46.356	45.019	43.874	43.291	43.637	44.846	46.462	48.124	49.629	50.682	50.99	50.731	50.508	50.814	51.852	53.661	55.956	58.031	59.247	59.344	58.201	55.819	52.577	49.255	46.476	44.445	43.256	43.024	43.686	44.914	46.197	47.027	47.199	46.961	46.678	46.558	46.876	47.987	49.781	51.464	52.233	51.781	50.076	47.271	44.013	41.216	39.364	38.519	38.7	39.654	40.696	41.33	41.727	42.463	43.097	43.876	44.576	45.417	46.548	47.613	48.33	48.811	49.138	49.153	48.925	48.792	48.778	48.636	48.426	48.254	47.771	46.565	44.807	42.992	41.375	40.018	39.003	38.39	38.091	37.953	37.853	37.767	37.921	38.557	39.474	40.174	40.513	40.692	40.757	40.676	40.68	40.887	41.038	40.887	40.533	40.115	39.584	39.112	38.961	38.929	38.433	37.255	35.738	34.229	32.971	32.309	32.601	33.948	36.121	38.752	41.414	43.8	45.698	46.762	46.594	45.151	42.904	40.498	38.443	37.138	36.692	36.733	36.615	35.871	34.364	32.253	30.162	29.041	29.488	31.36	34.111	37.154	39.789	41.32	41.459	40.554	39.32	38.424	38.315	39.208	40.967	43.194	45.315	46.734	47.116	46.603	45.669	44.754	44.095	43.767	43.694	43.688	43.573	43.272	42.781	42.144	41.446	40.711	39.813	38.694	37.645	37.13	37.406	38.47	40.145	42.103	43.845	44.837	44.823	43.857	42.216	40.296	38.443	36.916	36.025	36.099	37.34	39.615	42.461	45.286	47.5	48.588	48.235	46.545	44.048	41.429	39.224	37.685	36.901	36.868	37.512	38.571	39.634	40.233	40.001	38.747	36.484	33.483	30.408	28.125	27.337	28.264	30.653	33.995	37.734	41.419	44.665	47.117	48.608	49.284	49.432	49.208	48.833	48.717	49.171	50.047	50.893	51.35	51.301	50.796	50.07	49.468	49.146	48.932	48.514	47.562	45.815	43.396	41.01	39.632	39.882	41.78	44.852	48.263	51.092	52.636	52.637	51.346	49.498	47.961	47.14	46.856	46.821	46.813	46.438	45.287	43.413	41.265	39.171	37.293	35.863	35.004	34.553	34.387	34.614	35.23	36.012	36.878	38.065	39.727	41.814	44.296	47.201	50.407	53.56	56.178	57.759	58.074	57.298	55.74	53.608	51.332	49.608	48.8	48.618	48.642	48.647	48.327	47.374	45.973	44.69	43.839	43.522	43.867	44.757	45.551	45.777	45.788	46.348	47.912	50.612	54.353	58.499	61.867	63.311	62.278	59.115	55.065	51.431	50.153	50.864	53.131	55.919	58.095	58.811	57.687	55.166	52.398	50.374	49.189	48.473	48.01	47.531	46.584	45.095	43.613	42.663	42.334	42.637	43.503	44.48	45.067	45.305	45.533	45.756	45.781	45.689	45.609	45.334	44.527	43.152	41.46	39.787	38.45	37.648	37.447	37.928	39.079	40.446	41.401	41.757	41.676	41.285	40.74	40.456	40.825	41.817	43.238	44.956	46.644	47.85	48.426	48.534	48.118	46.872	44.789	42.202	39.347	36.331	33.455	31.248	30.207	30.553	32.222	34.92	38.19	41.612	44.797	47.422	49.538	51.623	54.127	57.148	60.503	63.827	66.473	67.746	67.297	65.147	61.56	57.111	52.642	48.776	45.623	43.082	41.169	39.813	38.71	37.655	36.732	36.085	35.7	35.406	35.039	34.543	34.008	33.58	33.361	33.396	33.78	34.59	35.782	37.229	38.862	40.666	42.596	44.497	46.142	47.277	47.782	47.8	47.578	47.298	47.142	47.345	48.03	49.001	49.875	50.353	50.254	49.425	47.784	45.406	42.597	39.799	37.453	35.869	35.269	35.81	37.574	40.393	43.765	46.994	49.495	50.952	51.295	50.66	49.458	48.304	47.647	47.508	47.522	47.289	46.615	45.603	44.621	44.091	44.308	45.34	46.926	48.497	49.439	49.472	48.743	47.614	46.454	45.556	45.084	45.04	45.312	45.645	45.656	45.108	44.049	42.681	41.173	39.798	39.049	39.296	40.334	41.568	42.514	42.953	42.914	42.766	43.106	44.392	46.664	49.614	52.701	55.193	56.529	56.678	56.007	54.907	53.687	52.691	52.189	52.288	52.923	53.859	54.71	55.228	55.329	54.809	53.462	51.5	49.419	47.437	45.461	43.599	42.164	41.317	41.133	41.766	43.214	45.113	47.054	48.861	50.36	51.362	51.978	52.565	53.237	53.76	53.885	53.568	52.881	51.894	50.602	48.97	47.057	45.109	43.333	41.799	40.862	41.256	43.392	46.939	51.25	55.72	59.561	61.915	62.484	61.602	59.727	57.399	55.011	53.658	53.432	54.261	55.624	56.662	56.883	56.396	55.435	54.318	53.68	54.017	55.143	56.545	58.009	59.513	60.837	61.712	62.127	62.25	62.26	62.3	62.393	62.514	62.722	63.071	63.246	62.816	61.791	60.507	59.111	57.62	56.243	55.168	54.371	53.903	54.065	55.031	56.632	58.727	61.226	63.661	65.38	66.247	66.642	66.912	67.153	67.428	67.761	68.071	68.185	67.971	67.4	66.578	65.712	64.876	63.977	63.088	62.579	62.749	63.644	65.202	67.2	69.142	70.552	71.274	71.387	71.08	70.715	70.774	71.379	72.141	72.655	72.817	72.558	71.692	70.198	68.339	66.435	64.746	63.512	62.942	63.177	64.209	65.804	67.477	68.708	69.212	68.999	68.256	67.277	66.343	65.604	65.094	64.805	64.638	64.483	64.367	64.489	64.946	65.594	66.287	67.004	67.651	67.983	67.795	67.099	66.041	64.808	63.632	62.764	62.375	62.527	63.187	64.192	65.27	66.196	66.846	67.164	67.094	66.592	65.702	64.624	63.64	62.958	62.64	62.789	63.489	64.559	65.615	66.354	66.701	66.652	66.243	65.671	65.255	65.224	65.601	66.294	67.16	67.989	68.642	69.167	69.718	70.429	71.375	72.559	73.894	75.203	76.2	76.62	76.422	75.733	74.636	73.14	71.408	69.755	68.318	66.985	65.773	64.887	64.292	63.706	63	62.215	61.349	60.458	59.893	60.152	61.469	63.749	66.683	69.692	71.996	72.988	72.522	70.829	68.339	65.507	62.664	60.063	57.95	56.41	55.322	54.676	54.652	55.238	56.057	56.839	57.722	58.815	59.916	60.957	62.091	63.174	63.735	63.558	62.848	61.862	60.809	60.039	59.841	60.064	60.29	60.296	60.063	59.623	59.072	58.567	58.255	58.225	58.428	58.611	58.592	58.556	58.725	58.961	59.103	59.429	60.194	61.124	61.856	62.405	63.258	63.819	63.964	64.335	65.561	67.528	69.785	71.882	73.048	72.374	69.806	66.255	62.735	60.047	58.911	59.621	61.653	63.993	65.711	66.259	65.578	64.084	62.229	60.271	58.753	58.362	59.111	60.308	61.525	62.756	63.551	63.128	61.409	59.009	56.35	53.629	51.35	49.972	49.339	49.141	49.459	50.323	51.347	52.286	53.299	54.452	55.57	56.631	57.942	59.781	62.152	64.722	66.807	67.814	67.719	66.799	65.197	63.348	62.213	62.381	63.368	64.45	65.517	66.531	67.104	67.131	67.039	67.012	66.828	66.593	66.745	67.306	68.003	68.973	70.442	72.062	73.257	73.96	74.422	74.722	74.779	74.48	73.697	72.532	71.341	70.247	69.179	68.485	68.717	69.652	70.498	71.022	71.515	71.882	71.806	71.458	71.093	70.483	69.536	68.811	68.728	69.157	70.157	72.114	74.836	77.403	79.237	80.462	81.191	81.272	80.682	79.624	78.419	77.475	76.976	76.659	76.313	76.163	76.226	75.83	74.532	72.77	70.961	68.948	66.7	64.631	62.889	61.353	60.356	60.361	61.057	61.903	62.959	64.3	65.267	65.284	64.793	64.574	64.807	65.396	66.508	68.405	71.245	74.982	79.123	82.931	86.052	88.421	89.571	89.022	87.26	85.827	84.903	83.724	82.001	79.816	77.389	74.613	71.207	67.298	63.573	60.667	58.616	57.177	56.407	56.618	57.756	59.302	60.952	62.964	65.63	68.67	71.487	73.778	75.537	76.796	77.638	78.291	79.015	79.988	81.282	82.783	84.06	84.482	83.741	81.997	79.433	76.122	72.43	69.365	68.016	68.64	70.578	72.846	74.58	74.919	73.087	69.089	64.112	59.982	58.131	58.997	62.164	66.661	71.155	74.289	75.239	74.01	71.386	68.616	66.896	66.827	68.176	70.249	72.483	74.482	75.761	76.012	75.605	75.427	75.947	76.867	77.685	78.194	78.272	77.535	75.647	72.804	69.741	66.924	64.63	63.367	63.208	63.699	64.228	64.536	64.469	63.836	63.034	62.87	63.349	63.821	64.24	65.219	66.863	68.683	70.438	71.99	72.887	72.824	72.059	70.996	70.078	70.087	71.495	73.587	75.14	75.545	74.715	72.503	69.093	65.361	62.216	60.208	59.679	60.547	62.094	63.685	65.299	66.833	67.698	67.673	67.396	67.449	67.786	68.42	69.677	71.572	73.774	75.956	77.672	78.261	77.527	75.937	73.837	71.33	68.886	67.288	66.726	66.722	66.876	66.936	66.618	65.889	64.935	63.623	61.673	59.398	57.336	55.535	53.992	53.391	54.471	57.006	60.122	63.055	65.066	65.498	64.313	62.095	59.432	56.894	55.182	54.563	54.494	54.387	54.349	54.738	55.619	56.976	58.788	60.726	62.319	63.327	63.536	62.768	61.473	60.589	60.47	60.749	61.26	62.228	63.559	64.875	66.193	67.804	69.68	71.643	73.555	74.976	75.28	74.347	72.596	70.288	67.611	65.196	63.797	63.63	64.448	65.938	67.679	69.209	70.304	70.823	70.488	69.341	68.089	67.366	67.148	67.379	68.377	70.177	72.15	73.685	74.545	74.492	73.418	71.678	69.793	68.035	66.745	66.514	67.507	69.136	70.719	71.889	72.299	71.559	69.673	67.047	64.221	61.875	60.618	60.497	61.225	62.778	65.116	67.615	69.542	70.825	71.785	72.437	72.687	72.736	72.669	72.291	71.649	71.077	70.675	70.431	70.692	71.675	72.923	73.764	74.002	73.78	73.171	72.236	71.079	69.67	67.957	66.041	63.987	61.786	59.806	58.678	58.404	58.333	58.046	57.605	57.062	56.475	56.341	57.221	59.148	61.841	65.051	68.236	70.556	71.655	71.819	71.258	69.979	68.322	66.987	66.412	66.585	67.354	68.396	69.262	69.613	69.149	67.477	64.573	61.174	58.082	55.602	53.994	53.685	54.662	56.273	57.897	59.317	60.263	60.542	60.499	60.609	60.794	60.864	61.126	61.797	62.549	63.093	63.605	64.272	64.947	65.383	65.434	65.013	64.219	63.276	62.34	61.598	61.573	62.754	64.861	66.548	68.088	68.984	69.054	67.966	65.889	63.667	62.08	61.403	61.54	62.127	62.604	62.57	61.865	60.334	58.101	55.821	54.101	52.807	51.651	50.878	50.766	51.148	51.879	53.137	54.886	56.749	58.619	60.639	62.664	64.468	66.249	68.19	69.849	70.61	70.417	69.515	68.021	66.152	64.353	63.019	62.391	62.531	63.092	63.412	63.088	62.101	60.304	57.489	54.085	51.016	48.796	47.514	47.244	47.854	48.785	49.566	50.233	50.871	51.459	52.337	54.049	56.531	59.119	61.362	63.14	64.187	64.213	63.277	61.662	59.671	57.745	56.235	55.125	54.382	54.232	54.766	55.608	56.461	57.555	59.032	60.594	62.005	63.239	64.109	64.45	64.513	64.61	64.642	64.455	64.242	64.005	63.259	61.722	59.764	57.818	55.999	54.37	53.048	52.039	51.385	51.318	51.873	52.944	54.665	57.213	60.24	63.074	65.506	67.66	69.409	70.553	71.116	71.01	69.928	67.822	64.979	61.586	57.86	54.399	51.797	49.952	48.389	47.063	46.197	45.902	46.198	47.17	48.696	50.462	52.292	54.043	55.548	56.991	58.912	61.456	64.008	65.869	66.766	66.531	65.076	62.783	60.29	57.864	55.528	53.382	51.356	49.229	47.155	45.789	45.434	45.777	46.484	47.434	48.329	48.813	48.848	48.606	48.241	48.003	48.097	48.322	48.409	48.566	49.162	50.109	51.142	52.38	54.005	55.754	57.367	58.883	60.217	61.066	61.402	61.353	60.761	59.516	58.003	56.711	55.649	54.651	53.841	53.281	52.738	51.916	50.663	48.891	46.699	44.489	42.544	40.932	39.984	40.203	41.577	43.525	45.687	48.051	50.378	52.283	53.711	54.688	55.006	54.627	53.95	53.238	52.482	51.873	51.843	52.363	52.953	53.507	54.326	55.502	56.872	58.211	59.212	59.625	59.57	59.36	59.185	59.384	60.466	62.441	64.477	65.668	65.784	64.874	63.109	61.106	59.707	59.192	59.352	60.066	61.098	61.855	61.988	61.814	61.719	61.583	60.79	59.728	58.89	58.621	59.147	60.036	60.787	61.521	62.397	63.037	63.121	62.76	62.027	60.848	59.549	58.753	58.704	59.341	60.849	63.277	65.979	68.123	69.478	70.184	70.236	69.678	68.74	67.637	66.526	65.533	64.583	63.442	62.24	61.452	61.191	61.188	61.509	62.461	63.863	65.212	66.324	67.146	67.415	67.1	66.639	66.31	66.004	65.842	66.22	67.053	67.812	68.337	68.874	69.408	69.683	69.577	69.079	68.274	67.51	67.219	67.597	68.765	70.898	73.762	76.441	78.083	78.504	77.81	76.107	73.826	71.606	69.684	67.985	66.568	65.477	64.452	63.445	62.971	63.415	64.491	65.804	67.251	68.597	69.359	69.315	68.633	67.583	66.56	66.017	66.043	66.335	66.739	67.203	67.289	66.478	64.888	63.08	61.392	60.092	59.624	60.211	61.623	63.599	65.857	67.718	68.375	67.61	65.681	62.728	58.97	55.231	52.527	51.357	51.726	53.318	55.392	56.988	57.459	56.559	54.332	51.431	49.107	48.301	49.122	51.374	54.877	59.113	63.239	66.655	69.045	70.004	69.292	67.176	64.073	60.352	56.77	54.403	53.783	54.651	56.609	59.367	62.4	65.033	66.825	67.517	66.931	65.219	62.868	60.31	58.045	56.96	57.754	60.126	63.141	66.063	68.291	69.174	68.545	66.954	65.074	63.35	62.221	61.937	62.156	62.437	62.826	63.475	64.073	64.159	63.593	62.328	60.28	57.683	55.187	53.496	53.211	54.649	57.343	60.142	62.094	62.832	62.18	60.174	57.603	55.662	55.005	55.613	57.249	59.502	61.619	63.095	64.015	64.503	64.511	64.33	64.518	65.161	65.859	66.438	67.054	67.785	68.582	69.401	70.071	70.309	69.926	68.752	66.558	63.522	60.485	58.197	56.686	55.797	55.506	55.534	55.369	54.971	54.807	55.169	56.114	57.778	59.999	61.979	62.922	62.857	62.31	60.526	58.246	56.434	55.488	55.573	56.937	59.383	62.18	64.76	66.775	67.675	66.909	64.63	61.413	57.615	53.687	50.609	49.334	50.09	52.523	55.971	59.488	62.191	63.614	63.651	62.542	61.088	60.362	60.79	62.105	64.14	66.855	69.75	72.03	73.331	73.549	72.578	70.782	69.132	68.453	68.997	70.773	73.503	76.034	76.697	74.498	69.56	62.57	54.636	47.288	41.86	39.042	38.885	40.789	43.552	46.036	47.755	48.524	48.118	46.743	45.292	44.578	44.846	46.182	48.654	51.906	55.434	59.137	63.031	66.836	70.434	74.169	78.157	81.841	84.658	86.513	87.343	86.867	85.005	81.994	78.118	73.784	69.554	65.794	62.669	60.424	59.189	58.346	56.877	54.303	50.784	46.733	42.803	40.009	39.051	39.906	42.205	45.405	48.67	51.347	53.666	56.376	59.878	64.179	69.34	75.172	80.836	85.316	87.977	88.473	86.831	83.575	79.371	74.643	69.779	65.36	61.554	57.887	54.039	50.174	46.428	42.708	39.168	36.135	33.71	31.957	31.217	31.637	32.957	35.015	37.896	41.318	44.591	47.358	49.789	52.076	54.306	56.677	59.27	61.91	64.482	66.839	68.579	69.399	69.553	69.471	69.072	68.11	66.771	65.335	63.769	62.104	60.74	59.945	59.688	60.071	61.158	62.592	63.903	65.031	66.047	66.612	66.407	65.658	64.873	64.375	64.428	65.277	66.841	68.818	70.866	72.443	72.954	72.377	71.309	70.114	68.73	67.273	65.98	64.643	62.809	60.427	57.694	54.648	51.544	48.968	47.228	46.208	46	46.967	48.98	51.448	54.025	56.673	59.246	61.518	63.432	64.972	66.152	67.158	68.09	68.757	69.129	69.609	70.358	70.888	70.687	69.624	67.529	64.109	59.584	54.707	50.064	46.104	43.417	42.261	42.187	42.648	43.618	45.128	46.774	48.27	49.824	51.658	53.642	55.4	56.122	56.272	55.864	54.82	53.242	51.708	50.706	50.011	49.251	48.642	48.523	48.83	49.488	50.666	52.208	53.48	54.121	54.203	53.708	52.762	52.072	52.301	53.324	54.585	55.84	57.01	57.862	58.296	58.483	58.545	58.495	58.347	57.939	57.059	55.97	55.259	55.051	55	55.039	55.369	55.895	56.393	57.005	57.891	58.773	59.291	59.36	58.788	57.287	55.222	53.532	52.789	52.974	54.085	56.133	58.694	61.061	62.815	63.828	64.074	63.717	62.951	61.753	60.197	58.771	57.849	57.302	56.968	56.999	57.389	57.765	57.922	57.995	58.054	58.118	58.499	59.396	60.405	61.117	61.597	61.832	61.439	60.36	59.163	58.377	58.085	58.212	58.662	59.209	59.685	60.161	60.636	60.968	61.294	61.89	62.544	62.756	62.492	62.043	61.433	60.603	59.66	58.612	57.245	55.593	54.051	52.857	52.099	52.236	53.631	55.866	58.13	60.005	61.352	61.956	61.775	61.107	60.292	59.609	59.396	59.733	60.23	60.573	60.812	60.86	60.318	59.161	57.997	57.37	57.491	58.5	60.297	62.275	63.643	63.973	63.009	60.557	57.006	53.321	50.215	47.853	46.352	45.939	46.483	47.504	48.547	49.223	49.143	48.217	46.694	44.788	42.764	41.3	40.969	41.522	42.308	43.028	43.538	43.535	42.956	42.21	41.678	41.413	41.494	41.969	42.42	42.399	42.078	41.813	41.531	41.054	40.518	40.003	39.279	38.163	36.677	34.993	33.491	32.738	32.99	33.994	35.564	37.671	39.779	41.036	41.195	40.592	39.481	38.046	36.739	35.953	35.611	35.572	35.974	36.759	37.549	38.264	39.103	39.874	40.024	39.44	38.514	37.611	36.94	36.632	36.623	36.702	36.764	36.783	36.724	36.876	37.981	40.415	43.628	46.824	49.511	51.176	51.321	50.044	47.956	45.544	43.14	41.321	40.466	40.237	40.212	40.44	40.868	40.958	40.33	39.265	38.228	37.46	37.117	37.328	38.017	39.027	39.718	40.181	40.281	40.025	39.616	39.322	39.139	39.041	39.389	40.357	41.336	41.609	41.157	40.235	38.831	37.17	35.937	35.525	35.74	36.369	37.262	37.929	37.932	37.531	37.297	37.282	37.29	37.465	37.901	38.313	38.46	38.424	38.435	38.772	39.658	40.976	42.297	43.462	44.596	45.491	45.687	45.205	44.496	43.685	42.708	41.785	41.162	40.694	40.275	40.125	40.292	40.482	40.695	41.222	41.902	42.146	41.755	41.009	40.093	39.039	38.044	37.294	36.769	36.374	35.956	35.235	34.184	33.261	32.857	32.788	32.786	32.954	33.29	33.475	33.41	33.28	33.099	32.799	32.561	32.504	32.295	31.651	30.771	29.732	28.128	25.764	23.148	20.88	19.281	18.647	19.193	20.715	22.763	24.899	26.574	27.343	27.389	27.308	27.376	27.511	27.856	28.605	29.442	29.909	29.823	29.058	27.421	25.091	22.593	20.223	18.136	16.793	16.611	17.273	18.153	19.063	20.029	20.898	21.541	22.042	22.476	22.933	23.665	24.812	26.143	27.475	28.931	30.438	31.462	31.753	31.679	31.55	31.381	31.277	31.361	31.466	31.422	31.323	31.15	30.544	29.3	27.588	25.459	22.803	20.004	17.981	17.379	18.251	20.261	22.709	24.711	25.669	25.47	24.173	22.12	20.166	19.091	18.891	19.152	19.794	20.832	21.959	22.962	23.985	25.054	25.959	26.648	27.185	27.32	26.832	26.097	25.634	25.472	25.433	25.645	26.135	26.561	26.527	25.787	24.163	21.754	19.021	16.381	14.094	12.684	12.826	14.578	17.333	20.654	24.366	27.958	30.794	32.669	33.571	33.403	32.334	30.973	29.75	28.662	27.856	27.592	27.581	27.136	26.003	24.531	23.093	21.934	21.242	20.986	20.928	20.891	20.713	20.17	19.392	19.014	19.464	20.478	21.666	22.982	24.289	25.193	25.646	25.889	25.873	25.392	24.587	23.676	22.506	21.119	20.201	20.371	21.524	23.311	25.522	27.688	29.548	30.565	30.912	30.968	30.644	29.85	29.057	28.631	28.312	27.826	27.327	26.87	26.256	25.595	25.204	24.966	24.601	24.304	24.464	24.924	25.339	25.774	26.358	26.818	26.84	26.388	25.618	24.801	24.283	24.067	23.826	23.416	22.951	22.328	21.311	20.3	20.144	21.228	23.417	26.495	30.025	33.095	35.009	35.737	35.407	34.113	32.375	30.986	30.126	29.31	28.353	27.506	26.898	26.494	26.41	26.738	27.362	28.199	29.178	30.11	30.996	32.175	33.763	35.191	35.896	35.85	35.131	33.708	31.888	30.249	28.993	27.991	27.255	26.631	25.57	23.754	21.526	19.314	17.092	14.974	13.541	13.199	13.854	15.267	17.188	19.15	20.766	21.896	22.442	22.368	22.088	22.243	22.966	23.922	24.993	26.185	27.138	27.435	27.087	26.204	24.766	23.044	21.492	20.241	19.212	18.701	19.099	20.122	21.112	21.747	21.928	21.367	19.931	17.941	15.869	14.168	13.331	13.522	14.381	15.562	17.08	18.833	20.367	21.524	22.64	23.952	25.349	26.897	28.786	30.898	33.019	35.082	36.771	37.477	36.991	35.716	34.062	32.161	30.391	29.348	29.182	29.553	30.103	30.526	30.607	30.473	30.442	30.555	30.667	30.902	31.347	31.573	31.157	30.346	29.619	29.111	28.824	28.867	29.031	28.841	28.17	27.178	25.914	24.533	23.611	23.597	24.245	25.097	26.1	27.272	28.419	29.371	30.081	30.457	30.498	30.416	30.3	30.036	29.813	30.022	30.524	30.724	30.4	29.851	29.277	28.802	28.861	29.759	31.23	32.865	34.453	35.647	36.025	35.656	35.095	34.58	33.948	33.293	32.958	33.016	33.288	33.551	33.523	32.958	31.836	30.223	28.122	25.846	24.176	23.661	24.148	25.32	27.176	29.517	31.763	33.548	34.823	35.346	34.928	33.974	33.095	32.475	32.182	32.514	33.429	34.125	33.546	31.881	29.476	27.184	25.818	25.352	25.418	26.026	27.15	28.257	28.992	29.536	30	30.237	30.374	30.774	31.397	31.97	32.606	33.416	33.89	33.431	32.147	30.486	28.688	26.901	25.286	23.956	22.932	22.235	21.745	21.209	20.768	20.854	21.474	22.234	23.162	24.644	26.645	28.809	30.979	32.909	34.004	33.881	32.791	31.095	29.036	27.264	26.626	27.181	28.114	28.803	29.053	28.635	27.459	25.954	24.767	24.392	25.108	26.822	28.891	30.636	31.877	32.561	32.371	31.228	29.671	28.195	26.857	25.767	25.158	24.95	24.874	24.967	25.275	25.487	25.454	25.589	26.182	26.95	27.651	28.528	29.723	31.041	32.36	33.702	35.012	36.187	37.169	37.655	37.25	36.045	34.511	32.841	31.024	29.447	28.589	28.4	28.539	28.85	29.146	29.143	28.866	28.625	28.413	28.038	27.674	27.632	27.729	27.635	27.581	28.004	28.974	30.36	32.102	34	35.804	37.478	39.011	40.178	40.957	41.709	42.524	42.989	42.934	42.799	42.938	43.355	44.114	45.266	46.415	47.049	47.038	46.322	44.727	42.503	40.353	38.63	37.134	35.761	34.759	34.249	34.186	34.675	35.817	37.551	39.816	42.486	45.078	47.066	48.494	49.638	50.366	50.505	50.42	50.518	50.718	50.806	50.702	50.142	48.73	46.492	43.83	40.948	38.034	35.675	34.35	33.819	33.568	33.471	33.539	33.565	33.451	33.283	33.144	33.161	33.587	34.43	35.421	36.56	38.094	39.746	40.717	40.649	39.788	38.379	36.755	35.708	35.903	37.229	39.197	41.307	42.791	42.823	41.401	39.313	37.204	35.247	33.678	32.778	32.453	32.4	32.476	32.662	33.042	33.786	34.909	36.048	36.969	37.898	38.938	39.742	40.072	40.141	40.032	39.461	38.411	37.168	35.787	34.237	32.871	31.98	31.233	30.256	29.234	28.382	27.462	26.395	25.658	25.632	26.199	27.075	28.035	28.923	29.786	30.853	32.138	33.521	35.099	37.138	38.781	40.115	41.248	42.035	42.276	41.806	40.466	38.332	35.716	32.799	29.929	27.956	27.453	28.035	28.993	30.149	31.431	32.413	32.875	33.129	33.365	33.337	33.038	32.69	32.166	31.305	30.506	30.256	30.366	30.41	30.435	30.663	31.07	31.547	32.145	32.865	33.588	34.26	34.705	34.698	34.529	34.825	35.658	36.536	37.197	37.689	37.815	37.347	36.612	36.118	35.938	35.98	36.314	36.676	36.539	35.963	35.626	35.917	36.796	38.446	41.135	44.597	48.127	51.073	53.003	53.622	52.971	51.371	48.996	46.177	43.6	41.667	40.088	38.539	37.167	36.076	35.119	34.367	34.163	34.544	35.202	36.018	36.867	37.275	37.06	36.776	36.98	37.641	38.703	40.366	42.505	44.511	45.838	46.291	45.849	44.783	43.669	42.872	42.394	42.264	42.415	42.203	40.846	38.328	35.261	32.158	29.435	27.534	26.518	25.925	25.437	25.207	25.293	25.737	26.973	29.323	32.285	34.943	36.895	38.22	39.067	39.71	40.561	41.764	43.075	44.285	45.176	45.36	44.872	44.24	43.712	42.899	41.474	39.55	37.19	34.408	31.581	29.309	27.891	27.431	28.188	30.097	32.588	35.285	38.221	41.189	43.611	45.265	46.418	47.295	47.965	48.548	49.099	49.432	49.382	48.9	47.689	45.505	42.712	39.906	37.236	34.72	32.792	31.806	31.554	31.603	31.669	31.356	30.211	28.344	26.343	24.556	23.229	22.865	23.739	25.352	27.034	28.626	30.231	31.904	33.736	35.866	38.251	40.803	43.555	46.304	48.587	50.274	51.605	52.443	52.319	51.257	49.783	48.144	46.371	44.664	43.141	41.555	39.85	38.394	37.365	36.536	35.903	35.7	35.665	35.177	34.14	33.006	32.186	31.857	32.144	32.961	34.012	35.135	36.257	37.155	37.929	39.142	41.054	43.124	44.715	45.637	45.728	44.718	42.788	40.535	38.244	35.937	33.867	32.198	30.586	28.903	27.731	27.578	28.273	29.468	31.153	33.216	35.215	36.786	37.872	38.649	38.646	38.423	38.177	38.066	38.116	38.031	37.573	37.096	37.032	37.191	37.231	37.358	37.793	38.254	38.57	39.079	39.961	40.904	41.809	42.798	43.567	43.687	43.442	43.422	43.589	43.615	43.637	43.894	44.127	43.927	43.142	41.769	39.886	37.836	35.888	34.153	32.962	32.754	33.461	34.589	36.032	38.106	40.855	44.035	47.502	50.92	53.419	54.322	53.732	51.962	49.254	46.298	44.021	42.49	40.862	38.578	35.725	32.516	29.157	26.189	24.273	23.618	24.112	25.518	27.425	29.532	32.006	35.168	38.862	42.756	46.783	50.754	54.122	56.435	57.518	57.07	54.797	51.002	46.25	40.814	35.057	29.926	26.12	23.341	21.099	19.404	18.268	17.389	16.751	16.774	17.699	19.454	21.935	24.816	27.428	29.292	30.5	31.194	31.366	31.341	31.615	32.236	32.821	33.012	32.469	30.914	28.643	26.529	25.199	24.822	25.643	27.768	30.481	32.674	33.93	34.43	34.23	33.389	32.277	31.096	29.627	27.806	25.896	24.044	22.309	21.082	20.744	20.967	21.115	20.966	20.594	20.075	19.721	20.021	21.147	22.942	25.347	28.234	31.089	33.637	36.198	38.919	41.273	42.786	43.446	43.198	41.869	39.786	37.646	35.747	34.229	33.435	33.427	33.703	33.947	34.42	35.213	35.978	36.631	37.469	38.536	39.641	40.724	41.793	42.702	43.579	44.857	46.59	48.424	50.201	51.861	52.836	52.505	50.948	48.665	45.966	43.193	40.837	39.029	37.558	36.574	36.431	36.989	37.793	38.854	40.281	41.595	42.371	42.96	43.984	45.685	48.136	51.339	54.72	57.384	58.782	58.621	56.625	53.06	48.99	45.392	42.54	40.545	39.534	39.21	39.065	39.008	39.15	39.362	39.722	40.665	42.127	43.381	44.105	44.605	44.883	44.596	43.906	43.399	43.257	43.361	43.827	44.669	45.395	45.554	44.967	43.272	40.726	38.046	34.774	32.126	30.542	30.167	31.32	33.853	37.111	40.751	44.5	47.592	49.673	51.287	52.605	52.852	51.858	50.657	49.982	49.736	49.924	50.605	51.08	50.541	49.1	47.133	44.778	42.882	42.869	44.936	47.774	50.363	52.413	53.285	52.161	49.225	45.505	42.07	40.09	40.555	43.341	47.486	52.298	57.025	60.043	60.138	57.986	55.052	52.212	50.204	49.915	51.326	53.497	55.847	58.144	59.611	59.829	59.775	60.365	61.071	61.257	61.459	62.182	62.938	63.354	63.762	64.39	65.167	66.181	67.248	67.721	67.481	67.034	66.198	64.161	61.026	57.389	54.24	50.812	47.085	43.653	41.017	39.279	38.471	38.496	39.035	40.061	41.798	44.03	46.349	48.944	52.103	55.408	58.364	61.251	64.329	67.179	69.555	71.728	73.537	74.385	74.335	73.934	73.069	71.233	68.651	65.885	62.848	59.338	55.795	52.787	50.458	48.849	48.037	47.822	47.969	48.574	49.542	50.441	51.22	52.347	53.886	55.347	56.56	57.712	58.575	58.89	59.17	60.057	61.507	63.443	66.097	69.097	71.312	72.211	72.272	71.93	71.175	70.183	69.175	67.832	65.737	63.032	60.134	57.512	55.854	55.551	55.998	56.267	56.105	55.684	55.112	54.842	55.652	57.657	60.025	61.967	63.119	63.131	62.044	60.902	60.754	61.463	62.357	63.207	63.891	64.029	63.62	63.313	63.595	64.386	65.48	66.559	67.135	67.088	66.858	66.64	66.1	65.135	63.918	62.265	59.92	57.282	54.971	53.086	51.58	50.672	50.249	49.817	49.451	49.866	51.223	52.972	54.802	56.618	57.913	58.031	56.987	55.216	53.02	50.732	48.708	46.947	45.36	44.276	44.025	44.367	45.029	46.129	47.544	48.71	49.385	49.841	50.18	50.328	50.614	51.32	52.081	52.593	53.256	54.34	54.894	54.918	55.421	56.114	56.416	56.523	56.911	57.369	57.467	57.258	56.72	55.433	53.312	50.85	48.429	46.307	45.167	45.549	47.031	48.748	50.338	51.802	52.93	53.524	53.79	54.028	54.539	55.691	57.529	59.678	61.998	64.637	67.128	68.502	68.443	67.472	65.996	64.14	62.372	61.248	60.676	60.322	60.191	60.178	59.864	59.283	58.964	58.899	58.489	57.483	56.149	54.592	52.745	50.839	49.234	48.146	47.726	47.944	48.349	48.509	48.566	48.714	48.662	48.323	48.276	48.997	50.285	51.798	53.409	54.676	55.007	54.367	53.079	51.293	49.331	48.027	47.903	48.577	49.493	50.569	51.808	52.904	53.703	54.317	54.752	54.987	55.06	54.819	54.058	53.103	52.61	52.648	52.837	53.038	53.309	53.409	53.117	52.826	53.08	54.066	55.866	58.437	61.122	62.938	63.569	63.261	62.095	60.164	58.092	56.672	56.096	56.14	56.627	57.286	57.797	58.067	58.043	57.476	56.42	55.502	55.132	55.152	55.486	56.426	57.941	59.49	60.739	61.659	62.071	61.907	61.55	61.324	61.095	60.862	60.946	61.218	61.027	60.038	58.417	56.285	53.612	50.541	47.339	44.203	41.444	39.425	38.124	37.346	37.265	38.096	39.458	40.858	42.35	44.144	46.038	47.821	49.651	51.568	53.401	55.193	57.041	58.594	59.381	59.47	59.103	58.177	56.662	55.09	54.064	53.727	53.945	54.481	54.865	54.75	54.102	52.896	51.06	49.024	47.568	46.942	46.837	47.145	48.017	49.217	50.256	50.983	51.41	51.272	50.432	49.192	47.718	45.897	44.008	42.721	42.249	42.301	42.753	43.747	45.175	46.657	47.915	48.786	49.159	49.228	49.179	48.856	48.158	47.4	46.746	45.83	44.526	43.345	42.707	42.589	43.007	44.043	45.293	46.19	46.752	47.271	47.742	48.278	49.532	51.819	54.549	56.991	58.875	60.135	60.581	60.167	59.014	57.183	55.181	52.449	49.158	45.636	42.502	40.389	39.873	41.178	43.823	47.119	50.883	55.031	58.945	62.104	64.748	67.156	68.992	69.914	70.041	69.439	67.952	65.823	63.608	61.399	59.021	56.727	54.842	53.14	51.335	49.737	48.855	48.736	49.076	49.501	49.571	49.033	48.032	46.873	45.917	45.828	47.203	49.656	51.954	53.147	52.924	51.176	48.202	45.1	43.067	42.589	43.653	46.047	48.996	51.371	52.739	53.48	53.865	53.866	53.762	54.042	54.708	55.338	55.665	55.627	55.228	54.69	54.219	53.654	52.852	52.073	51.383	50.341	48.648	46.606	44.55	42.444	40.371	38.631	37.277	36.204	35.685	36.011	37.001	38.487	40.643	43.339	45.833	47.601	48.861	50.067	51.447	53.181	55.339	57.6	59.407	60.377	60.212	58.87	57.024	55.613	54.888	54.45	54.034	53.544	52.695	51.374	50.021	49.139	48.789	48.904	49.386	49.695	49.251	48.222	47.229	46.453	45.787	45.447	45.678	46.287	46.974	47.693	48.401	48.937	49.203	48.991	47.841	45.66	43.078	40.722	38.723	37.298	36.861	37.36	38.228	39.074	39.82	40.325	40.534	40.731	41.018	41.086	40.855	40.689	40.696	40.583	40.307	40.185	40.318	40.534	40.753	40.911	40.82	40.421	39.749	38.649	37.076	35.657	35.171	35.735	37.081	39.14	41.689	43.99	45.392	45.814	45.35	44.123	42.662	41.659	41.283	41.415	42.285	44.025	46.141	48.053	49.663	51.017	51.888	52.048	51.397	49.813	47.311	44.189	40.655	36.75	32.935	30.015	28.299	27.524	27.557	28.418	29.656	30.565	30.845	30.488	29.526	28.378	27.94	28.728	30.558	33.169	36.316	39.304	41.274	42.042	42.194	42.368	43.012	44.437	46.626	49.25	51.976	54.334	55.55	55.148	53.418	50.808	47.51	44.017	41.364	40.249	40.554	41.838	43.549	44.73	44.492	42.861	40.472	37.794	35.394	34.196	34.632	36.079	37.619	38.799	39.408	39.187	38.2	36.857	35.638	35.4	35.629	36.287	37.132	37.905	38.554	39.125	39.504	39.744	40.392	41.81	43.488	44.713	45.375	45.517	44.857	43.426	41.873	40.757	40.192	40.33	41.375	42.921	44.277	45.325	46.177	46.508	46.042	45.188	44.561	44.306	44.343	44.653	45.137	45.669	46.213	46.601	46.504	45.989	45.482	44.932	43.884	42.353	40.788	39.309	37.855	36.722	36.179	35.985	35.875	35.907	35.988	35.808	35.607	36.102	37.512	39.479	41.798	44.424	46.88	48.462	48.793	47.895	46.02	43.679	41.404	39.35	37.611	36.59	36.499	36.973	37.749	39.048	40.944	42.974	44.708	45.967	46.451	46.024	45.165	44.526	44.269	44.416	45.191	46.359	47.011	46.51	45.057	43.13	41.079	39.342	38.378	38.342	39.154	40.663	42.456	43.989	45.196	46.321	47.264	47.729	47.88	48.174	48.716	49.438	50.5	51.909	53.306	54.405	55.122	55.093	53.853	51.579	48.816	45.721	42.334	39.243	37.218	36.544	37.126	38.71	40.737	42.512	43.556	43.626	42.6	40.897	39.562	39.298	39.971	41.214	42.832	44.404	45.332	45.55	45.394	45.069	44.806	45.064	46.081	47.641	49.672	52.44	55.788	58.968	61.463	63.273	64.289	64.326	63.534	62.177	60.406	58.418	56.383	54.113	51.356	48.433	45.858	43.721	41.991	41.072	41.425	42.942	45.328	48.431	51.804	54.762	56.979	58.458	59.072	58.803	58.197	57.797	57.521	57.069	56.525	56.051	55.552	54.971	54.346	53.595	52.687	51.806	50.96	49.952	49.022	48.71	49.008	49.357	49.508	49.649	49.783	49.851	50.158	50.949	51.967	52.893	53.68	54.183	54.062	53.5	53.142	53.199	53.358	53.487	53.736	54.077	54.319	54.389	54.287	54.042	53.865	53.902	53.956	53.878	53.922	54.137	54.012	53.212	52.1	51.165	50.66	51.042	52.742	55.502	58.545	61.23	63.056	63.396	62.156	60.3	58.92	58.116	57.513	57.765	58.752	59.566	59.404	58.408	57.108	55.658	54.234	53.315	52.992	52.882	52.88	53.187	53.638	53.968	54.454	55.394	56.441	57.093	57.394	57.607	57.672	57.413	56.852	56.009	54.94	53.793	52.529	50.953	49.276	48.049	47.384	46.983	46.918	47.517	48.555	49.41	49.821	49.725	48.964	47.738	46.79	46.682	47.442	49.181	52.081	55.568	58.541	60.398	61.254	61.263	60.501	59.326	58.085	56.878	55.719	54.496	52.9	50.87	48.952	47.691	47.124	47.262	48.467	50.825	53.811	56.912	59.826	62.032	63.047	62.941	62.054	60.516	58.679	57.418	57.298	58.071	59.262	60.681	62.011	62.574	61.911	60.003	57.03	53.451	49.983	47.149	45.154	44.317	44.88	46.392	48.066	49.601	51.133	52.608	53.962	55.457	57.208	58.927	60.45	61.804	62.699	62.759	62.229	61.617	60.889	59.758	58.364	57.032	55.715	54.289	52.901	51.712	50.876	50.727	51.508	52.979	54.873	57.138	59.36	60.682	60.638	59.566	58.022	56.418	55.338	55.3	56.219	57.632	59.185	60.383	60.514	59.363	57.375	54.85	51.687	48.081	44.719	42.207	40.94	41.278	43.351	46.795	50.997	55.254	58.609	60.352	60.649	60.102	58.907	57.104	55.115	53.317	51.59	49.795	48.166	46.823	45.627	44.647	43.978	43.304	42.368	41.556	41.454	42.161	43.583	45.928	49.315	53.422	57.761	61.913	65.396	67.845	69.201	69.44	68.538	66.971	65.562	64.509	63.306	61.56	59.186	56.017	52.072	48.101	45.123	43.686	43.984	45.998	49.024	51.926	54.225	56.305	58.546	61.067	64.089	67.738	71.459	74.271	75.407	74.524	71.852	68.296	64.93	62.359	60.867	60.632	61.233	61.563	60.841	59.227	57.246	55.322	54.039	53.928	54.841	56.251	58.015	60.144	62.276	64.127	65.895	67.517	68.207	67.338	65.202	62.149	58.876	57.237	57.554	59.499	62.644	66.225	68.897	69.695	68.936	67.509	65.948	64.745	64.581	65.668	67.627	70.202	73.336	76.494	78.965	80.606	81.472	81.227	79.683	77.474	75.499	74.118	73.248	72.617	71.739	70.201	67.899	64.894	61.356	57.937	55.452	53.947	52.771	51.57	50.431	49.265	48.029	47.257	47.547	48.886	50.985	53.691	56.524	58.679	60.01	61.06	62.129	63.089	64.092	65.535	67.28	68.749	69.499	69.255	67.889	65.668	63.103	60.574	58.524	57.655	58.257	59.759	61.447	63.06	64.352	64.875	64.556	63.695	62.451	60.92	59.63	59.169	59.59	60.871	63.263	66.51	69.538	71.389	71.847	71.009	68.965	66.083	62.959	60.035	57.613	55.935	54.951	54.37	54.308	55.034	56.31	57.563	58.687	59.862	60.952	61.743	62.307	62.665	62.61	62.161	61.678	61.277	60.908	60.912	61.683	62.926	64.041	64.964	65.945	66.981	68.01	69.072	70.077	70.749	70.994	70.764	69.87	68.495	67.413	67.116	67.413	68.134	69.432	71.132	72.684	73.772	74.337	74.16	73.144	71.685	70.228	68.936	68.242	68.901	71.09	74.221	77.705	81.215	84.31	86.514	87.694	88.011	87.747	87.355	87.29	87.548	87.92	88.603	89.783	90.956	91.42	91.03	89.905	87.963	85.382	82.808	80.795	79.586	79.441	80.445	82	83.29	84.049	84.297	83.799	82.522	81.102	80.296	80.42	81.479	83.269	85.311	87.129	88.444	88.952	88.305	86.747	85.045	83.559	82.103	80.724	79.731	79.024	78.216	77.231	76.148	74.83	73.303	72.02	71.236	70.753	70.584	71.001	71.75	72.118	71.808	71.13	70.401	69.877	69.875	70.483	71.499	72.634	73.503	73.579	72.806	71.973	71.876	72.573	73.861	75.674	77.561	78.695	78.733	77.931	76.452	74.452	72.473	70.96	69.67	68.36	67.404	67.102	67.147	67.223	67.512	68.177	69.025	69.873	70.661	71.365	72.092	73	73.983	74.785	75.544	76.441	77.071	76.431	74.386	72.316	70.728	69.485	68.427	67.757	67.536	67.518	67.525	67.576	67.736	68.153	68.855	69.452	69.534	69.302	69.063	68.521	67.472	66.43	65.905	65.706	65.494	65.347	65.155	64.495	63.374	62.161	60.886	59.444	58.263	57.849	58.026	58.444	59.255	60.714	62.627	64.659	66.632	68.345	69.637	70.459	70.617	69.826	68.268	66.561	64.929	63.282	61.98	61.63	62.232	63.238	64.311	65.201	65.365	64.539	63.112	61.441	59.553	57.837	56.901	56.693	56.658	56.623	56.894	57.538	58.297	59.021	59.597	59.802	59.563	58.957	57.971	56.779	56.034	56.166	56.884	57.867	59.213	60.898	62.521	63.853	65.01	65.927	66.417	66.668	66.915	66.95	66.7	66.595	66.811	66.844	66.293	65.35	64.245	62.927	61.527	60.408	59.724	59.507	59.743	60.081	59.988	59.433	58.804	58.122	57.246	56.484	56.293	56.668	57.372	58.439	59.879	61.382	62.81	64.216	65.301	65.651	65.456	65.173	64.735	63.9	62.856	61.965	61.223	60.531	59.988	59.633	59.363	59.238	59.253	59.091	58.651	58.355	58.415	58.452	58.265	58.083	57.984	57.744	57.397	57.24	57.273	57.457	57.987	58.84	59.565	59.961	60.255	60.393	59.909	58.701	57.169	55.645	54.275	53.33	53.039	53.308	54.008	54.908	55.406	54.952	53.743	52.382	51.059	49.873	49.29	49.635	50.482	51.219	51.617	51.505	50.674	49.385	48.151	47.038	45.931	45.144	45.025	45.381	45.963	46.913	48.376	50.097	51.694	52.875	53.342	53.042	52.273	51.239	49.936	48.708	48.17	48.365	48.811	49.368	50.218	51.193	51.896	52.263	52.316	51.812	50.811	49.942	49.671	50.038	51.213	53.45	56.261	58.572	59.752	59.877	59.178	57.901	56.386	54.831	53.199	51.55	49.947	48.29	46.79	46.2	46.954	48.546	50.272	51.84	52.992	53.385	53.174	52.939	52.881	52.894	53.169	53.813	54.389	54.594	54.813	55.338	55.714	55.452	54.625	53.472	52.049	50.49	49.059	47.962	47.421	47.574	48.142	48.707	49.287	50.072	50.031	49.269	48.802	48.382	47.908	47.688	47.811	47.934	47.743	47.099	45.999	44.788	43.962	43.693	44.074	45.516	48.095	50.941	53.107	54.527	55.446	55.722	55.361	54.885	54.553	54.153	53.757	53.704	53.926	54.173	54.657	55.557	56.304	56.184	55.145	53.497	51.34	48.847	46.431	44.488	43.335	43.204	43.889	44.817	45.701	46.572	47.12	46.892	46.168	45.743	45.929	46.56	47.526	48.601	49.116	48.673	47.603	46.327	45.019	44.139	44.261	45.167	45.897	45.897	45.234	43.963	42.111	39.988	37.977	36.303	35.206	34.835	35.109	36.024	37.954	41.078	44.766	48.296	51.439	53.97	55.519	56.131	56.255	56.073	55.569	55.029	54.667	54.23	53.645	53.444	53.967	54.779	55.414	55.88	56.102	55.653	54.349	52.415	50.161	48.077	46.781	46.471	46.897	47.898	49.425	50.907	51.552	51.269	50.559	49.765	49.161	49.219	50.098	51.378	52.665	53.779	54.316	53.901	52.934	52.216	51.962	52.075	52.789	54.286	56.121	57.593	58.238	57.725	56.01	53.581	51.043	48.692	46.83	45.963	46.07	46.387	46.376	46.174	45.98	45.79	45.815	46.327	47.151	47.995	48.889	49.838	50.618	51.343	52.543	54.262	55.872	56.909	57.375	57.229	56.32	54.783	52.844	50.595	48.232	45.971	43.7	41.311	39.306	38.287	38.115	38.325	38.856	39.695	40.439	40.877	41.425	42.532	44.402	47.269	51.116	55.128	58.229	59.964	60.248	58.872	55.992	52.534	49.571	47.669	46.992	47.424	48.45	49.432	49.942	49.524	47.8	45.191	42.757	41.112	40.242	40.293	41.508	43.472	45.427	47.027	48.174	48.625	48.426	48.122	48.042	48.064	48.389	49.549	51.5	53.618	55.603	57.558	59.405	60.873	61.831	62.209	61.914	61.062	59.757	57.883	55.579	53.514	52.137	51.131	50.152	49.332	48.696	47.936	47.102	46.668	46.837	47.616	49.365	52.258	55.686	58.936	61.882	64.377	65.621	64.935	63.647	62.64	61.966	61.36	61.017	61.01	60.789	59.881	58.414	56.411	53.619	50.257	46.997	44.259	42.348	42.025	43.863	47.321	51.245	54.88	57.77	59.459	59.902	59.653	59.434	59.806	61.039	62.726	64.01	64.46	64.277	63.58	62.354	61.122	60.675	61.08	61.77	62.439	62.912	62.839	62.225	61.657	61.447	61.375	61.454	62.026	62.934	63.502	63.559	63.463	63.278	62.767	61.927	60.928	59.867	58.995	58.526	58.242	57.887	57.624	57.455	56.881	55.634	54.217	53.177	52.574	52.519	53.247	54.563	56.025	57.586	59.247	60.602	61.484	62.41	63.742	65.17	66.425	67.716	69.086	70.141	70.592	70.438	69.751	68.866	68.364	68.509	69.203	70.594	72.89	75.683	78.233	80.419	82.526	84.457	85.916	86.83	86.996	85.95	83.664	80.731	77.723	75.19	74.061	75.012	77.52	80.226	82.069	82.436	80.936	77.765	73.912	70.606	68.826	69.276	71.96	75.983	80.367	84.615	88.197	90.312	90.705	89.913	88.387	86.188	83.537	80.729	77.681	74.31	70.977	67.979	65.232	62.9	61.537	61.236	61.425	61.771	62.46	63.591	65.131	67.201	69.85	72.828	75.896	78.804	80.934	81.766	81.576	80.967	80.07	78.826	77.674	77.044	76.742	76.496	76.355	76.264	75.931	75.387	74.799	73.906	72.473	70.965	70.009	69.638	69.717	70.44	71.89	73.606	74.996	75.613	75.129	73.575	71.531	69.524	67.834	67.028	67.738	69.774	72.116	74.113	75.688	76.692	77.035	77.225	77.828	78.809	79.933	81.101	81.879	81.531	80.023	78.017	75.898	73.593	71.298	69.507	68.37	67.708	67.346	67.049	66.544	65.774	64.679	63.023	60.97	59.39	58.949	59.487	60.672	62.517	64.755	66.71	68.12	69.166	69.811	69.901	69.683	69.312	68.273	66.859	66.03	64.46	62.556	60.361	58.18	56.857	56.863	57.952	59.878	62.511	65.284	67.64	69.803	72.281	74.851	76.974	78.663	80.08	81.063	81.476	81.458	81.144	80.575	79.792	78.565	76.51	73.86	71.371	69.358	67.635	66.355	65.933	66.192	66.566	66.907	67.253	67.3	66.969	66.695	66.668	66.69	66.891	67.73	69.068	70.243	71.086	71.999	73.154	74.43	75.826	77.318	78.721	79.997	81.205	82.158	82.833	83.648	84.734	85.451	85.201	84.109	82.464	80.299	77.926	75.928	74.424	73.161	72.17	71.546	70.968	70.379	70.423	71.488	73.039	74.432	75.55	76.278	76.311	75.676	74.865	74.334	74.484	75.638	77.503	79.35	80.797	81.789	81.984	81.002	79.24	77.533	76.262	75.464	75.181	75.134	74.656	73.413	71.58	69.254	66.597	64.408	63.58	64.1	65.393	67.157	69.241	71.183	72.559	73.374	73.755	73.825	73.99	74.537	75.308	76.248	77.683	79.539	80.951	81.228	80.402	78.544	75.664	72.317	69.356	67.218	66.054	66.056	66.931	67.773	68.017	67.82	67.296	66.253	64.988	64.363	64.961	66.841	69.864	73.621	77.401	80.724	83.453	85.377	86.486	87.416	88.767	90.137	90.643	89.923	87.913	84.413	79.631	74.46	69.68	65.646	62.804	61.495	61.368	61.867	62.971	64.758	66.69	68.189	69.41	70.705	72.045	73.292	74.318	74.822	74.607	73.86	72.797	71.536	70.688	71.163	73.08	75.695	78.505	81.406	83.959	85.675	86.729	87.467	87.775	87.633	87.436	87.175	86.361	84.994	83.639	82.474	81.212	80.037	79.552	79.927	80.862	81.996	82.87	82.943	82.043	80.288	77.751	74.856	72.616	71.761	72.083	73.148	74.907	77.056	78.921	80.315	81.522	82.491	83.028	83.565	84.553	85.676	86.59	87.657	89.081	90.087	89.604	88.933	88.871	89.362	90.233	91.879	94.329	96.654	98.055	98.462	97.734	95.462	91.858	87.61	82.96	77.974	73.34	69.854	67.536	66.125	65.682	66.133	66.922	67.475	67.501	67.013	66.464	66.638	67.968	70.437	74.23	79.476	85.339	90.532	94.613	97.732	99.634	100.04	99.407	98.215	96.272	93.546	90.696	88.163	85.865	84.012	83.018	82.493	81.479	79.6	77.204	74.755	72.907	72.564	74.252	77.839	82.731	87.812	91.577	93.159	92.85	91.082	87.898	83.791	79.77	76.234	72.979	70.324	68.909	68.637	69.023	70.114	71.933	73.804	75.27	76.734	78.49	80.193	81.709	83.481	85.789	88.57	91.836	95.479	98.937	101.6	103.06	102.81	100.71	97.658	94.736	92.178	89.929	88.376	87.616	86.984	86.154	85.572	85.335	84.952	84.403	84.109	83.872	83.297	82.865	83.274	84.31	85.41	86.463	87.399	87.825	87.63	87.175	86.723	86.435	86.562	87.018	87.323	87.465	87.942	88.782	89.69	90.975	93.07	95.461	97.382	98.801	99.766	99.718	98.44	96.66	94.855	92.744	90.48	88.744	87.489	85.966	83.914	81.57	78.879	75.826	72.989	70.978	70.044	70.407	72.137	74.708	77.598	80.881	84.417	87.441	89.608	91.315	92.55	92.865	92.599	92.581	92.774	92.628	92.308	92.084	91.342	89.646	87.683	86.081	84.562	82.985	81.846	81.266	80.829	80.512	80.615	81.12	81.88	83.021	84.458	85.895	87.562	89.792	92.115	93.902	95.292	96.354	96.456	95.476	94.301	93.325	92.006	90.315	88.801	87.249	85.025	82.579	80.842	79.751	78.816	78.246	78.258	78.316	78.059	77.851	77.973	78.303	78.907	79.878	80.932	81.998	83.476	85.34	87.073	88.687	90.421	91.726	91.977	91.681	91.545	91.221	90.385	89.693	89.428	88.828	87.705	86.896	86.597	86.128	85.498	85.338	85.512	85.467	85.371	84.945	84.329	83.283	81.816	80.329	79.185	78.281	77.379	76.781	77.023	77.691	77.662	76.7	75.66	74.555	74.659	74.983	74.994	74.569	74.01	73.423	72.584	71.624	71.308	72.134	73.546	74.522	74.761	74.842	75.072	75.06	74.747	74.965	76.399	78.56	80.547	82.22	83.907	85.605	87.103	88.325	89.108	88.976	87.62	85.214	81.989	78.054	73.994	70.861	69.124	68.185	67.338	66.707	66.8	67.583	68.563	69.601	71.081	73.007	74.558	75.001	74.661	74.491	74.921	75.683	76.588	77.604	78.323	78.182	77.148	75.65	74.043	72.747	72.349	72.902	73.589	73.671	73.397	73.329	73.329	72.998	72.612	72.741	73.236	73.317	72.686	71.884	71.545	71.689	71.925	72.087	72.368	72.772	72.908	72.545	71.886	71.127	70.215	69.196	68.298	67.524	66.833	66.638	67.331	68.427	69.126	69.528	70.293	71.363	72.112	72.578	73.454	74.93	76.423	77.447	78.116	78.685	79.119	79.191	78.8	78.163	77.553	76.934	76.134	75.229	74.458	73.954	73.849	74.244	74.811	74.918	74.421	73.767	73.049	71.891	70.547	69.911	70.08	70.022	69.07	67.655	66.318	65.006	63.606	62.397	61.573	60.94	60.213	59.324	58.4	57.758	57.727	58.314	59.223	60.151	60.923	61.579	62.374	63.449	64.632	65.868	67.447	69.222	70.203	69.712	68.278	66.651	64.724	62.362	60.287	59.207	58.778	58.248	57.325	55.931	53.872	51.197	48.346	45.719	43.583	42.375	42.424	43.532	45.205	47.142	49.307	51.707	54.174	56.268	57.616	58.419	59.046	59.332	59.04	58.792	59.467	60.798	61.726	61.892	61.696	61.257	60.507	59.944	60.122	60.809	61.43	61.702	61.363	60.129	58.437	57.363	57.583	58.929	60.99	63.52	66.223	68.68	70.538	71.71	72.536	73.496	74.48	74.82	74.409	73.969	73.871	73.696	73.378	73.503	74.216	75.017	75.728	76.575	77.347	77.558	77.216	76.425	74.341	71.258	68.022	65.131	62.788	60.84	59.305	58.681	59.19	60.237	61.229	62.274	63.514	64.479	64.841	64.909	64.884	64.576	64.056	63.684	63.41	62.987	62.799	63.439	64.676	65.763	66.414	66.711	66.42	65.193	63.174	61.023	59.5	59.043	59.564	60.721	62.393	64.408	66.116	66.836	66.613	65.931	64.967	63.807	62.858	62.344	61.998	61.668	61.528	61.389	60.688	59.441	58.179	56.956	55.313	53.3	51.612	50.732	50.608	51.098	52.152	53.661	55.38	57.021	58.451	59.921	61.857	64.202	66.359	67.759	68.134	67.321	65.479	63.32	61.615	60.621	60.315	60.685	61.236	61.024	59.765	58.194	57.023	56.3	56.042	56.62	58.106	59.969	61.6	62.797	63.682	64.394	64.997	65.444	65.704	65.854	65.909	65.688	65.103	64.314	63.411	62.439	61.529	60.642	59.448	57.895	56.612	56.142	56.343	57.027	58.425	60.474	62.281	63.043	62.839	62.16	61.308	60.505	60.039	60.043	60.406	60.919	61.334	61.491	61.515	61.744	62.41	63.517	64.888	66.168	67.048	67.495	67.479	66.781	65.415	63.98	62.999	62.245	61.291	60.362	59.888	59.738	59.658	59.927	60.926	62.56	64.426	66.153	67.341	67.632	66.971	65.523	63.442	60.912	58.329	56.137	54.589	53.788	53.748	54.453	56.013	58.385	60.931	62.902	64.294	65.48	66.377	66.73	66.883	67.433	68.315	69	69.284	69.258	68.819	67.926	66.909	66.001	65.187	64.573	64.404	64.654	65.059	65.555	66.292	67.289	68.339	69.101	69.356	69.169	68.748	68.021	66.747	65.248	64.298	64.106	64.205	64.431	65.067	65.964	66.51	66.48	66.061	65.2	63.791	62.168	60.663	59.218	57.933	57.352	57.788	58.93	60.414	62.174	64.067	65.696	66.708	66.988	66.716	66.289	65.86	65.11	63.938	62.857	62.119	61.324	60.285	59.514	59.363	59.591	60.094	61.105	62.141	62.695	63.118	63.414	64.131	65.519	66.939	67.736	68.063	68.127	67.683	66.715	65.649	64.537	63.02	61.206	59.511	57.912	56.351	55.468	55.955	57.546	59.496	61.565	63.793	65.886	67.36	68.023	67.996	67.555	66.966	66.275	65.559	65.202	65.499	66.054	66.173	65.754	65.065	64.178	63.289	62.912	63.229	63.821	64.414	65.092	65.609	65.56	65.262	65.575	66.638	67.821	68.839	69.82	70.624	70.776	69.987	68.379	66.276	64.045	61.954	60.198	59.08	58.905	59.545	60.449	61.271	62.011	62.567	62.821	62.921	62.904	62.461	61.592	60.853	60.558	60.543	60.859	61.937	63.662	65.023	65.281	64.575	63.261	61.542	59.746	58.415	57.961	58.457	59.639	61.027	62.22	63.094	63.647	63.804	63.581	63.164	62.677	62.167	61.811	61.666	61.39	60.738	59.996	59.293	58.249	56.78	55.554	55.159	55.342	55.643	56.11	56.86	57.71	58.538	59.489	60.724	62.228	63.841	65.217	65.969	65.996	65.546	64.967	64.517	64.352	64.433	64.626	64.965	65.462	65.846	66.005	66.402	67.4	68.532	69.202	69.516	69.841	70.062	69.992	69.997	70.509	71.405	72.198	72.441	71.774	70.056	67.649	65.225	63.355	62.435	62.663	63.857	65.392	66.451	66.401	65.055	62.861	60.521	58.335	56.368	55.026	54.679	54.89	54.951	54.915	55.367	56.432	57.838	59.588	61.744	63.879	65.424	66.141	65.937	64.772	63.017	61.313	59.94	58.829	57.93	57.317	56.998	56.845	56.674	56.436	56.36	56.718	57.306	57.626	57.67	57.888	58.235	58.116	57.446	56.723	56.114	55.365	54.542	53.988	53.624	53.143	52.561	51.96	51.152	50.251	49.9	50.486	51.677	53.052	54.532	56.062	57.379	58.278	58.778	59.145	59.815	60.89	61.967	62.781	63.65	64.694	65.355	65.309	65.016	64.88	64.76	64.654	64.836	65.141	65.023	64.381	63.389	61.89	59.892	58.578	57.928	58.043	58.817	60.028	61.416	62.755	63.677	63.654	62.657	61.448	60.672	60.107	59.448	58.991	58.913	58.847	58.677	58.819	59.375	60.01	60.72	61.687	62.569	62.876	62.848	62.981	63.047	62.56	61.64	60.682	59.636	58.22	56.418	54.511	52.927	52.027	51.834	52.194	53.125	54.539	55.685	55.701	54.509	52.543	50.148	47.753	46.094	45.492	45.608	46.216	47.387	48.799	49.811	50.513	51.546	52.938	54.142	55.051	56.073	57.335	58.547	59.502	60.216	60.788	61.204	61.294	60.868	60.014	59.119	58.365	57.655	57.057	56.797	56.794	56.739	56.487	55.835	54.459	52.512	50.765	49.744	49.359	49.66	51.102	53.567	56.135	58.183	59.926	61.731	63.613	65.55	67.573	69.56	71.163	71.945	71.509	69.838	67.461	65.077	63.149	61.911	61.418	61.383	61.343	61.058	60.487	59.565	58.668	58.666	59.981	62.054	64.095	65.844	67.052	67.079	65.7	63.689	62.175	61.846	62.905	65.237	68.295	71.223	73.161	73.458	71.898	68.962	65.684	63.124	62.004	62.555	64.428	66.893	69.211	70.73	70.784	69.235	66.86	64.535	62.372	60.217	58.457	57.639	57.677	58.248	59.443	61.386	63.636	65.494	66.432	66.146	64.679	62.606	60.748	59.745	59.964	61.556	64.316	67.607	70.619	72.642	73.349	73.01	72.103	70.767	69.01	67.354	66.42	66.084	65.94	66.189	67.358	69.332	71.437	73.252	74.547	74.937	74.224	72.817	71.33	70.208	69.895	70.657	72.11	73.401	73.913	73.641	72.974	72.481	72.667	73.825	76.004	78.868	81.503	82.792	82.482	81.267	79.668	77.777	75.999	74.985	74.698	74.448	73.891	73.154	72.245	71.227	70.554	70.587	71.086	71.765	72.69	73.736	74.369	74.334	73.981	73.758	73.804	74.001	74.189	74.407	74.926	75.856	76.912	77.934	79.123	80.233	80.273	78.652	75.896	72.895	70.285	68.828	69.249	71.335	74	76.255	77.439	76.886	74.533	71.545	69.368	68.528	68.87	70.198	72.139	72.937	72.448	71.491	70.671	69.9	69.018	68.215	67.502	66.512	64.992	63.099	61.428	60.747	61.41	62.995	64.898	66.885	68.581	69.166	68.336	66.921	65.903	65.566	66.022	67.352	68.962	69.879	69.816	69.179	68.228	67.242	67.023	68.108	69.777	70.751	70.567	69.501	67.927	66.29	65.161	64.966	65.747	67.006	67.872	67.73	66.871	66.097	65.826	66.102	67.057	68.655	70.237	71.159	71.425	71.259	70.835	70.703	71.505	72.985	74.143	74.435	74.016	72.9	70.977	68.91	67.904	68.507	70.322	72.607	74.677	76.071	76.582	76.195	74.992	73.291	71.512	69.71	67.654	65.437	63.597	62.592	62.652	63.912	66.04	68.093	69.373	69.844	69.544	68.34	66.643	65.449	65.148	65.125	64.741	64.046	63.24	62.284	61.25	60.417	60.044	60.167	60.608	61.116	61.592	62.251	63.316	64.75	66.343	67.874	69.056	69.634	69.73	69.644	69.496	69.61	70.605	72.624	74.848	76.407	77.188	77.263	76.35	74.414	72.236	70.657	69.837	69.511	69.442	69.408	69.282	69.083	68.874	68.652	68.437	68.26	68.029	67.61	66.998	66.348	65.914	66.042	66.853	67.879	68.6	69.151	69.749	70.074	69.859	69.566	69.799	70.453	71.13	71.859	72.836	73.876	74.697	75.249	75.523	75.464	75.163	74.732	74.068	73.066	71.852	70.648	69.643	68.945	68.511	68.32	68.446	68.852	69.092	68.724	68.026	67.523	67.055	66.081	64.648	63.283	62.135	61.121	60.595	61.008	62.216	63.735	65.178	66.176	66.455	66.276	66.264	66.779	67.676	68.706	69.631	70.129	69.886	68.786	67.041	65.203	63.804	62.825	61.869	61.015	60.844	61.443	62.33	63.335	64.65	65.997	66.681	66.535	66.032	65.58	65.467	66.151	67.782	69.804	71.604	72.987	73.739	73.458	72.116	70.295	68.567	67.067	65.64	64.098	62.482	61.049	59.936	58.957	58.173	58.124	58.943	60.001	60.911	62.07	63.831	65.989	68.38	71.01	73.418	74.833	75.048	74.313	72.622	70.059	68.002	66.333	64.87	63.739	63.274	63.793	65.452	67.857	69.985	70.988	70.82	69.609	67.184	63.79	60.558	58.507	57.856	58.681	61.184	64.999	69.141	72.914	75.896	77.293	76.472	73.96	70.887	67.907	65.474	64.487	65.668	68.713	72.541	76.033	78.417	79.371	79.066	77.856	76.289	75.264	75.458	76.629	78.09	79.667	81.538	83.567	85.598	87.694	89.529	90.267	89.519	87.606	84.803	81.323	78.076	76.288	76.176	76.935	77.93	78.951	79.657	79.57	78.577	77.026	75.393	74.102	73.441	73.591	74.938	77.91	82.38	87.528	92.426	96.309	98.427	98.354	96.472	93.591	90.421	87.788	86.566	86.794	87.514	87.91	87.887	87.323	85.774	83.335	80.93	79.413	78.981	79.454	80.555	81.82	82.627	82.418	80.888	78.237	75.252	72.897	71.855	72.515	74.953	78.695	82.842	86.516	88.838	88.957	86.737	83.121	79.317	76.014	73.753	73.253	74.586	76.675	78.267	78.879	78.52	77.16	74.914	72.171	69.33	66.663	64.406	62.716	61.72	61.662	62.802	65.142	68.343	71.894	75.217	77.795	79.409	79.979	79.239	77.227	74.752	72.752	71.446	70.761	71.069	72.629	74.821	76.706	77.891	78.357	77.966	76.666	74.809	72.899	71.378	70.65	70.871	71.683	72.502	72.924	72.775	72.081	71.034	69.932	69.128	69.041	69.795	70.846	71.513	71.816	72.184	72.626	72.991	73.759	75.615	78.444	81.549	84.45	86.886	88.396	88.633	87.739	86.068	83.941	81.923	80.719	80.585	81.324	82.689	84.413	85.945	86.486	85.321	82.215	77.726	73.056	69.283	67.08	67.057	69.482	73.469	77.198	79.463	80.251	79.93	78.945	78.183	78.479	79.776	81.374	82.714	83.474	83.393	82.728	82.357	82.837	83.868	84.907	85.663	85.988	85.704	84.766	83.34	81.754	80.401	79.29	78.016	76.542	75.516	75.38	75.791	76.394	77.346	78.6	79.541	79.857	79.775	78.679	77.01	75.167	74.021	74.099	74.919	75.843	76.756	77.454	77.284	75.982	74.047	71.956	69.98	68.778	69.009	70.358	71.984	73.528	74.827	75.266	74.384	72.782	71.577	71.362	72.059	73.307	74.617	75.476	75.528	74.57	72.762	70.888	69.734	69.284	69.009	68.709	68.38	67.736	66.635	65.465	64.577	63.935	63.672	64.27	65.64	67.158	68.675	70.482	72.235	73.077	72.762	71.739	70.367	68.677	66.846	65.309	64.446	64.432	65.046	65.821	66.488	67.021	67.273	67.029	66.507	66.256	66.527	67.363	68.843	70.748	72.433	73.505	74.186	74.608	74.514	74.126	74.319	75.483	77.082	78.572	79.867	80.825	80.958	79.973	78.084	75.752	73.426	71.443	69.934	68.978	68.722	69.205	70.165	71.221	72.101	72.506	72.259	71.549	70.663	69.661	68.704	68.271	68.452	68.598	68.232	67.756	67.694	67.904	68.107	68.475	69.137	69.738	69.845	69.402	68.602	67.736	67.165	67.075	67.384	67.96	68.705	69.432	69.978	70.313	70.47	70.574	70.863	71.382	71.773	71.807	71.922	72.645	73.862	75.281	77.084	79.311	81.19	81.805	81.036	79.379	77.36	75.523	74.425	74.268	74.766	75.505	76.13	76.28	75.871	75.265	74.966	75.233	76.032	77.063	78.029	78.954	79.925	80.723	81.028	80.955	80.761	80.089	78.339	75.772	73.264	71.249	69.722	68.869	68.85	69.337	69.924	70.517	71.113	71.592	72.041	72.71	73.547	74.251	74.819	75.634	76.996	78.939	81.232	83.492	85.455	86.979	87.678	87.103	85.514	83.741	82.136	80.398	78.588	77.252	76.595	76.428	76.917	78.489	81.082	84.308	87.904	91.422	94.062	95.359	95.588	95.155	94.199	93.008	92.144	91.915	92.145	92.307	91.853	90.538	88.576	86.22	83.54	80.936	79.265	78.944	79.435	80.156	81.144	82.419	83.624	84.692	85.972	87.419	88.584	89.401	89.734	89.336	89.011	89.09	89.537	89.744	89.243	88.323	87.362	86.29	85.249	84.975	85.756	86.893	87.577	87.48	86.321	83.956	81.171	79.26	78.802	79.779	82.343	86.309	90.45	93.329	94.43	93.957	92.178	89.454	86.525	84.303	83.453	84.117	85.73	87.401	88.664	89.401	89.322	88.283	86.876	85.885	85.496	85.611	86.283	87.336	88.256	88.912	89.628	90.305	90.425	90.014	89.587	89.106	88.044	86.43	84.867	83.645	82.541	81.32	79.998	78.692	77.519	76.492	75.559	74.891	74.798	75.285	76.012	76.826	77.846	79.03	80.233	81.528	82.91	84.057	84.876	85.766	86.806	87.459	87.48	87.178	86.536	84.941	82.196	79	76.151	73.948	72.469	71.79	71.778	72.138	72.562	72.824	72.949	73.301	74.189	75.515	76.975	78.283	79.13	79.325	79.054	78.584	77.953	77.264	76.918	77.005	76.908	76.198	75.314	74.755	74.368	73.904	73.597	73.676	73.882	73.877	73.648	73.381	73.327	73.718	74.568	75.624	76.658	77.56	78.263	78.789	79.323	80.085	81.2	82.741	84.496	85.844	86.359	86.315	86.165	85.804	85.05	84.318	84.024	83.882	83.393	82.624	81.944	81.399	80.83	80.164	79.33	78.278	77.198	76.464	76.292	76.787	78.074	80.075	82.376	84.434	85.831	86.42	86.496	86.42	86.126	85.393	84.445	83.737	83.194	82.491	81.996	82.404	83.705	85.341	86.987	88.562	89.759	90.343	90.474	90.328	89.92	89.339	88.752	88.03	86.848	85.199	83.448	81.929	80.791	80.023	79.524	79.336	79.555	79.845	79.698	79.218	79.008	79.24	79.504	79.762	80.489	81.788	83.333	85.079	87.262	89.684	91.868	93.594	94.64	94.562	93.269	91.29	89.133	86.852	84.492	82.398	80.845	79.764	78.982	78.379	78.022	78.125	78.59	78.914	78.924	79.1	79.77	80.59	81.336	82.361	83.833	85.331	86.579	87.712	88.576	88.786	88.478	88.097	87.696	87.783	88.495	89.249	89.758	89.824	89.466	88.774	87.706	86.544	86.111	86.822	88.075	89.173	90.12	90.948	91.285	91.036	90.623	90.179	89.46	88.681	88.308	88.209	88.045	88.091	88.676	89.301	89.242	88.498	87.502	86.386	85.039	83.551	82.238	81.465	81.484	82.198	83.342	84.877	86.724	88.25	88.755	88.325	87.555	86.796	86.299	86.463	87.272	88.111	88.625	88.92	88.85	88.059	86.902	86.247	86.282	86.53	86.898	87.72	88.97	90.137	90.804	90.885	90.442	89.61	88.453	86.973	85.399	84.104	83.162	82.364	81.762	81.619	81.968	82.653	83.596	84.566	85.013	84.726	84.14	83.571	82.896	82.331	82.621	83.98	85.746	87.313	88.658	89.768	90.264	89.877	88.746	87.159	85.382	83.631	82.045	80.792	80.201	80.476	81.418	82.634	83.764	84.405	84.224	83.255	81.679	79.563	77.21	75.388	74.605	74.559	74.91	75.9	77.637	79.503	80.896	81.909	82.871	83.825	84.805	86.095	87.996	90.542	93.484	96.292	98.222	98.719	97.623	95.075	91.526	87.723	84.434	82.265	81.592	82.244	83.385	84.129	84.22	83.705	82.36	80.219	78.187	77.301	77.715	79.023	80.964	83.251	85.258	86.444	86.76	86.477	86.004	85.861	86.471	87.861	89.776	92.01	94.366	96.556	98.27	99.238	99.326	98.747	97.836	96.639	95.19	94.011	93.659	93.899	94.042	93.958	94.017	94.197	94.2	94.086	94.071	93.977	93.517	92.789	92.062	91.513	91.443	92.117	93.26	94.169	94.418	94.074	93.448	92.849	92.467	92.328	92.41	92.688	92.865	92.57	92.091	92.142	92.774	93.239	93.092	92.507	91.572	90.251	89.001	88.511	88.888	89.717	90.626	91.206	90.933	89.777	88.492	87.806	87.856	88.604	90.04	91.911	93.652	94.648	94.564	93.525	92.02	90.397	88.632	86.892	85.754	85.418	85.24	84.679	83.929	83.165	82.209	81.207	80.746	81.016	81.739	82.803	84.101	84.9	84.857	84.411	83.944	83.689	83.471	83.266	83.525	84.392	85.187	85.377	85.262	85.234	85.233	85.439	86.422	88.202	90.234	92.288	94.338	95.878	96.434	96.396	96.442	96.556	96.439	96.311	96.546	96.997	97.192	96.826	95.847	94.399	92.636	90.58	88.321	86.366	85.258	84.896	84.899	85.324	86.431	88.084	90.04	92.322	94.698	96.507	97.43	97.672	97.232	95.945	94.366	93.519	93.671	94.272	94.971	95.847	96.701	97.049	96.68	95.816	94.876	94.224	93.98	94.038	94.488	95.62	97.38	99.344	101.31	103.34	105.28	106.85	108	108.66	108.47	107.31	105.67	103.81	101.45	98.698	96.346	94.793	93.601	92.483	91.739	91.528	91.489	91.238	90.711	90.099	89.74	89.96	90.863	92.492	94.993	98.215	101.54	104.39	106.53	107.76	107.96	107.35	106.18	104.4	102.13	100.15	99.05	98.557	98.348	98.701	99.714	100.71	101.05	100.91	100.73	100.65	100.54	100.36	100.02	99.447	98.616	97.46	95.909	94.146	92.421	90.659	88.595	86.158	83.422	80.588	78.204	76.854	76.592	77.271	79.255	82.891	87.582	92.423	97.272	102.27	106.81	109.98	111.6	112.01	111.43	110.09	108.39	106.64	104.99	103.56	102.31	100.88	99.052	97.001	94.914	92.782	90.65	88.584	86.63	85.078	84.377	84.475	84.9	85.729	87.424	89.604	91.266	92.274	93.283	94.46	95.376	96.015	96.816	97.881	99.063	100.38	101.74	102.89	103.71	104.3	104.39	103.61	102.15	100.57	99.25	98.374	98.078	98.334	99.17	100.8	103.04	105.14	106.74	108.34	110.01	110.99	111.03	111.06	111.78	112.85	113.96	115.23	116.38	116.83	116.41	115.33	113.55	111.25	109.14	107.56	106.26	105.15	104.66	104.99	105.85	106.73	107.02	106.22	104.41	102.04	99.28	96.461	94.752	94.993	96.371	97.517	98.172	98.288	98.954	98.944	98.871	99.453	100.4	101.23	102.11	102.94	103.28	103.37	103.8	104.34	104.39	104.2	104.28	104.39	104.14	103.85	103.88	104.12	104.32	104.17	103.23	101.49	99.503	97.353	94.495	91.167	88.502	86.874	85.794	85.407	86.418	88.666	91.333	94.082	96.672	98.399	99.122	99.678	100.54	101.44	102.54	104.47	106.87	108.47	108.5	107.04	104.41	101.16	98.196	96.123	95.157	95.563	96.989	98.025	97.671	96.517	95.483	94.6	93.97	94.311	95.788	97.639	99.445	101.3	102.89	103.86	104.69	105.68	106.03	105.18	103.85	102.89	102.22	101.61	101.37	101.58	101.84	101.88	101.49	100.39	98.92	97.715	96.531	94.657	92.451	90.946	90.253	89.875	89.933	90.707	91.713	92.527	93.461	94.64	95.787	97.315	99.941	103.11	105.59	107.23	108.59	109.56	109.58	108.8	107.66	106.22	104.39	102.14	99.268	95.944	93.008	90.821	88.795	86.751	85.476	85.264	85.375	85.368	85.456	85.447	84.942	84.258	83.827	83.42	83.112	83.7	85.118	86.031	85.793	85.18	84.785	84.359	83.935	84.081	84.973	86.297	87.775	88.937	89.338	89.302	89.275	88.777	87.248	85.348	84.219	83.975	84.051	83.918	84.11	85.071	86.093	86.23	85.544	84.856	84.663	84.783	84.888	85.122	85.908	87.057	87.795	87.887	87.981	88.538	89.175	89.56	90.007	90.653	91.211	91.724	92.411	92.807	92.23	90.904	89.548	88.161	86.353	84.67	84.094	84.523	84.933	84.881	84.938	85.672	86.95	88.37	89.879	91.662	93.498	94.623	94.623	93.935	93.212	92.61	92.076	91.78	91.701	91.477	91.113	91.01	91.027	90.563	89.652	88.902	88.205	86.771	84.604	82.737	81.748	81.065	80.105	79.128	78.671	78.686	78.774	78.908	79.542	80.926	82.716	84.481	86.175	87.802	89.077	89.702	89.647	88.913	87.487	85.898	85.029	85.07	85.954	87.001	87.808	88.026	87.537	86.769	86.548	87.426	89.176	90.975	91.999	91.811	90.321	87.679	84.479	81.966	81.437	83.164	86.264	89.747	93.103	95.768	96.868	95.993	93.689	90.819	87.992	85.705	84.368	84.044	84.42	85.109	85.693	85.755	85.242	84.751	85.031	86.294	88.223	90.384	92.417	93.962	94.55	93.787	91.815	89.38	87.078	84.895	82.74	80.995	80.09	79.85	79.804	79.912	80.476	81.643	83.448	86.009	89.23	92.707	95.985	98.636	100.22	100.54	99.976	99.189	98.435	97.426	95.846	93.755	91.488	89.368	87.526	86.002	84.899	84.105	82.997	80.919	78.044	75.353	73.741	73.524	74.737	77.297	80.737	84.317	87.554	90.31	92.513	94.097	95.047	95.165	94.139	92.116	89.852	88.129	87.222	87.096	87.643	88.584	89.441	89.754	89.333	88.486	87.895	87.967	88.457	88.983	89.528	90.157	90.612	90.685	90.68	91.004	91.692	92.581	93.521	94.3	94.683	94.711	94.556	94.228	93.759	93.46	93.612	94.058	94.412	94.577	94.73	95.044	95.569	96.232	96.953	97.853	99.102	100.47	101.52	102.17	102.67	102.82	102.06	100.22	97.643	94.682	91.57	88.707	86.492	84.983	84.085	83.784	83.884	84.061	84.328	85.037	86.345	88.037	89.943	92.032	94.198	96.165	97.504	97.841	97.123	95.677	93.805	91.538	89.085	87.096	85.99	85.493	85.234	85.344	85.946	86.806	87.713	88.62	89.291	89.368	88.803	87.765	86.31	84.563	83.049	82.262	82.06	82.008	81.968	82.03	82.274	82.666	83.077	83.324	83.374	83.184	82.351	80.607	78.409	76.534	75.2	74.11	73.225	72.714	72.368	71.937	71.641	71.746	72.137	72.66	73.363	74.038	74.294	74.278	74.625	75.545	76.618	77.502	78.111	78.33	78.027	77.244	76.271	75.597	75.765	76.846	78.413	80.237	82.452	84.876	86.739	87.527	87.405	86.539	85.018	83.411	82.526	82.589	83.319	84.507	85.699	86.018	84.925	82.908	80.804	78.936	77.459	76.773	76.94	77.199	77.893	78.518	78.816	79.225	80.164	81.278	82.068	82.587	83.021	83.17	82.938	82.812	83.128	83.636	84.113	84.521	84.438	83.29	81.211	78.806	76.308	73.634	71.041	68.982	67.438	66.006	64.491	63.122	62.362	62.625	64.009	66.305	69.328	72.862	76.243	78.751	80.345	81.488	82.412	82.995	83.203	82.943	81.822	79.65	76.872	73.973	71.03	68.199	65.889	64.108	62.321	60.344	58.761	58.212	58.813	60.379	62.718	65.499	68.241	70.449	71.825	72.446	72.763	73.102	73.399	73.536	73.596	73.605	73.354	72.683	71.631	70.123	68.005	65.443	62.747	59.948	57.093	54.707	53.326	52.802	52.706	53.02	54.002	55.502	56.988	58.142	58.882	59.094	58.603	57.369	55.658	54.005	52.948	52.696	53.107	53.949	54.976	55.808	56.086	55.716	54.789	53.456	52.093	51.211	51.034	51.418	52.34	53.898	55.632	56.59	56.18	54.591	52.267	49.442	46.487	44.101	42.807	42.659	43.422	44.874	46.853	49.149	51.428	53.28	54.345	54.518	54.06	53.47	53.289	53.892	55.3	57.278	59.461	61.377	62.45	62.377	61.534	60.483	59.314	57.928	56.648	55.957	55.78	55.655	55.394	55.028	54.36	53.062	51.133	48.83	46.434	44.267	42.71	42.002	42.149	43.073	44.633	46.423	47.826	48.382	48.075	47.341	46.73	46.502	46.61	47	47.643	48.224	48.253	47.754	47.361	47.418	47.526	47.184	46.301	44.937	43.11	41.218	40.059	40.12	41.36	43.498	46.08	48.408	49.929	50.661	50.902	50.738	50.118	49.131	48.017	47.008	46.217	45.703	45.544	45.943	46.855	47.686	47.764	47.123	46.204	45.137	43.965	43.167	43.266	44.155	45.349	46.557	47.48	47.636	46.87	45.607	44.26	42.972	42.093	42.084	42.805	43.573	43.911	43.902	43.937	44.426	45.666	47.72	50.41	53.284	55.431	55.819	54.216	51.408	48.248	45.2	42.842	41.808	42.099	43.124	44.531	46.283	48.065	49.532	50.784	51.914	52.493	52.213	51.525	51.011	50.756	50.8	51.48	52.883	54.15	55.682	56.847	57.26	57.218	57.176	57.107	56.806	56.543	56.471	56.085	54.97	53.315	51.422	49.418	47.678	46.794	46.784	47.165	47.757	48.671	49.637	50.202	50.556	51.274	52.566	54.239	56.045	57.863	59.639	61.259	62.381	62.682	62.189	61.117	59.405	56.853	53.76	50.851	48.545	46.996	46.528	47.334	49.108	51.421	54.054	56.63	58.496	59.396	59.715	59.805	59.533	58.903	58.352	58.069	57.699	56.827	55.327	53.311	50.917	48.213	45.288	42.497	40.386	39.312	39.229	39.928	41.334	43.2	44.957	46.237	47.046	47.429	47.416	47.294	47.351	47.411	47.212	46.927	46.928	47.09	46.983	46.563	45.973	44.932	42.971	40.035	36.592	33.214	30.368	28.44	27.722	28.321	29.989	32.173	34.274	36.06	37.693	39.383	41.269	43.372	45.466	47.105	48.096	48.659	49.026	49.272	49.612	50.303	51.09	51.184	50.239	48.723	47.22	45.961	44.994	44.435	44.249	44.127	43.879	43.691	43.951	44.892	46.447	48.236	49.749	50.67	50.994	50.962	50.878	50.923	51.057	51.098	50.928	50.411	49.339	47.762	46.202	45.249	44.87	44.711	44.802	45.315	46.022	46.523	46.797	47.134	47.52	47.619	47.237	46.417	45.265	44.014	43.013	42.403	41.999	41.517	40.756	39.563	37.94	36.273	35.319	35.855	38.172	41.775	45.647	48.896	51.145	52.32	52.504	52.431	53.244	55.412	58.277	60.744	62.025	61.522	58.849	54.35	49.117	44.262	40.493	38.219	37.417	37.521	37.929	38.46	39.154	39.907	40.543	41.105	41.779	42.671	43.682	44.561	45.124	45.414	45.426	44.786	43.271	41.464	40.321	40.302	41.449	43.866	47.422	51.212	54.05	55.255	54.59	52.039	48.174	44.145	40.823	38.537	37.52	37.988	39.706	41.994	44.371	46.767	49.055	50.854	51.716	51.424	50.252	48.925	48.035	47.784	48.417	50.185	52.686	54.911	56.199	56.642	56.399	55.475	54.198	52.907	51.436	50.176	49.187	48.884	49.933	52.395	55.659	59.127	62.286	64.309	64.591	63.601	62.569	62.481	63.663	65.932	68.713	71.192	72.545	72.208	70.171	67.104	63.943	61.05	58.226	55.501	53.257	51.735	51.067	51.561	53.345	55.89	58.451	60.672	62.464	63.79	65.116	67.442	71.168	75.598	79.632	82.463	83.47	82.256	79.148	75.274	72.016	70.297	70.212	71.163	72.317	72.993	72.777	71.487	69.5	67.727	66.93	67.256	68.555	70.608	73.005	75.447	78.041	80.968	83.84	85.928	86.843	86.441	84.427	80.817	76.546	72.94	70.674	69.636	69.455	69.765	70.254	70.716	71.229	72.096	73.605	75.734	77.973	79.634	80.4	80.459	80.209	80.109	80.514	81.4	82.335	82.82	82.529	81.168	78.539	75.017	71.532	68.649	66.352	64.671	63.939	64.246	65.163	66.219	67.312	68.463	69.492	70.242	70.874	71.73	73.107	75.128	77.541	79.787	81.22	81.265	79.533	76.003	71.049	65.345	59.823	55.334	52.294	50.507	49.466	48.935	48.833	48.844	48.823	49.29	50.955	53.866	57.481	61.33	65.159	68.622	71.365	73.395	74.945	76.08	76.713	76.689	75.849	74.115	71.77	69.408	67.534	66.35	65.729	65.438	65.258	65.006	64.472	63.532	62.464	61.878	61.996	62.55	63.398	64.732	66.433	67.756	68.052	67.227	65.361	62.418	58.776	55.325	52.825	51.663	51.949	53.318	54.82	55.431	54.794	53.246	51.353	49.803	49.387	50.653	53.49	57.162	60.646	63.198	64.792	65.737	66.1	65.844	65.174	64.212	62.487	59.48	55.404	51.021	46.834	43.017	39.764	36.938	33.97	30.624	27.361	24.873	23.775	24.764	28.325	33.938	40.156	45.646	49.916	53.166	55.986	59.082	62.851	67.241	71.662	74.963	75.989	74.624	71.956	69.195	66.951	65.447	64.573	63.487	61.034	56.941	51.975	46.65	42.38	40.434	40.806	42.967	46.256	49.744	52.663	55.172	57.934	61.058	64.06	66.552	68.385	69.311	69.152	68.228	67.258	66.853	67.155	67.687	67.713	66.886	65.353	63.325	61.122	59.49	59.18	60.121	61.439	62.231	61.865	59.962	56.891	53.892	52.202	52.29	54.107	57.324	60.979	63.694	64.748	64.553	63.891	63.173	62.569	62.235	62.221	62.474	62.963	63.783	65.213	67.529	70.537	73.474	75.561	76.452	76.135	74.753	72.688	70.49	68.321	65.983	63.382	60.507	57.206	53.547	50.245	48.109	47.27	47.326	47.95	48.902	49.629	49.616	49.079	48.831	49.636	51.717	54.684	57.701	59.874	60.616	59.755	57.776	55.771	54.926	55.857	58.326	61.5	64.212	65.374	64.577	62.253	59.115	55.781	52.962	51.298	50.802	50.889	51.187	51.915	53.304	55.123	57.089	59.113	61.048	62.434	62.772	61.884	59.931	57.311	54.535	52.155	50.612	50.169	50.868	52.463	54.495	56.51	58.158	59.386	60.451	61.551	62.555	63.231	63.631	63.818	63.588	62.755	61.697	61.01	60.712	60.322	59.606	58.715	57.776	56.873	56.286	56.246	56.585	56.828	56.55	55.568	53.996	52.419	51.673	52.237	53.906	55.942	57.512	58.11	57.712	56.678	55.587	55.158	55.867	57.379	58.702	59.215	59.244	59.386	59.914	61.078	63.069	65.526	67.53	68.39	68.106	67.006	65.513	64.185	63.366	62.813	62.106	61.265	60.614	60.391	60.735	61.718	63.156	64.537	65.19	64.618	62.873	60.691	58.882	57.731	57.085	56.928	57.236	57.449	57.004	56.038	55.01	54.003	52.851	51.611	50.372	49.062	47.88	47.409	47.953	49.231	50.971	53.072	55.179	56.816	57.906	58.867	60.074	61.503	62.776	63.434	63.267	62.361	60.835	58.732	56.409	54.473	52.962	51.254	49.024	46.533	44.053	41.702	39.83	38.783	38.361	38.142	38.132	38.533	39.181	40.333	42.299	44.652	47.253	49.503	50.933	51.721	52.152	52.297	52.468	53.182	54.443	55.813	57.104	58.205	58.499	57.231	54.341	50.436	46.152	42.014	38.553	36.229	35.224	35.353	36.121	37.007	37.981	39.31	40.908	42.428	43.824	45.33	46.976	48.653	50.553	52.931	55.624	58.299	60.794	62.779	63.539	62.651	60.31	56.742	51.967	46.427	41.231	37.462	35.54	35.4	36.834	39.4	42.384	45.048	46.928	48.074	49.006	50.184	51.693	53.491	55.588	57.765	59.516	60.571	60.978	60.76	59.96	58.913	58.051	57.422	56.917	56.792	57.278	57.993	58.347	58.256	57.957	57.434	56.472	55.156	53.884	52.948	52.396	52.199	52.358	52.935	53.95	55.292	56.75	58.213	59.63	60.85	61.611	61.761	61.196	59.822	57.83	55.671	53.597	51.578	49.77	48.553	47.995	47.767	47.808	48.583	50.403	52.969	55.849	58.857	61.833	64.417	66.265	67.286	67.589	67.446	67.176	67.094	67.445	68.353	69.778	71.414	72.729	73.148	72.269	70.089	67.058	63.827	60.828	58.462	57.282	57.517	58.729	60.248	61.881	63.779	65.72	67.299	68.457	69.452	70.309	70.841	70.985	70.819	70.342	69.567	68.675	67.867	67.268	67.092	67.579	68.688	70.006	71.044	71.547	71.587	71.437	71.354	71.451	71.883	72.73	73.605	73.746	72.832	71.35	69.908	68.69	67.958	68.269	69.858	72.364	75.312	78.348	81.028	82.86	83.673	83.59	82.71	81.199	79.548	78.187	77.174	76.344	75.676	75.327	75.429	75.922	76.535	77.044	77.473	77.806	77.76	77.218	76.631	76.561	76.87	76.982	76.69	76.03	74.816	73.013	71.135	69.726	68.925	68.728	69.187	69.991	70.506	70.533	70.416	70.378	70.36	70.464	71.055	72.344	74.241	76.483	78.754	80.882	82.722	83.872	83.794	82.47	80.536	78.471	76.29	74.157	72.502	71.357	70.332	69.333	68.515	67.811	67.106	66.692	66.822	67.092	67.08	66.951	66.867	66.64	65.846	65.077	64.825	64.931	65.08	65.409	66.105	66.862	67.429	68.025	68.758	69.293	69.389	69.035	67.94	65.781	62.935	60.273	58.349	57.315	57.412	58.807	60.984	62.965	63.996	63.845	62.872	61.731	61	61.025	62.056	64.072	66.43	68.207	69.003	68.979	68.291	67.016	65.487	64.057	62.684	61.302	60.117	59.182	58.17	56.967	55.958	55.392	55.092	54.956	55.243	55.957	56.57	56.523	55.711	54.467	53.28	52.555	52.483	53.079	54.193	55.336	55.825	55.359	54.307	53.332	52.91	53.364	54.836	56.976	59.143	60.957	62.312	62.964	62.71	61.783	60.461	58.525	55.679	52.327	49.378	47.475	46.885	47.772	50.033	53.097	56.035	58.002	58.647	58.201	57.246	56.363	56.008	56.459	57.781	59.686	61.674	63.333	64.347	64.499	63.951	63.174	62.479	61.907	61.562	61.637	61.91	61.718	60.685	59.148	57.519	55.848	54.188	52.84	52.012	51.483	50.944	50.268	49.498	48.804	48.355	48.245	48.462	48.941	49.636	50.484	51.336	52.102	52.789	53.561	54.758	56.594	58.874	61.221	63.379	65.003	65.445	64.221	61.715	58.748	55.764	52.835	50.137	47.952	46.286	44.963	44.073	43.894	44.538	45.977	48.041	50.336	52.367	53.805	54.586	54.732	54.226	53.14	51.763	50.507	49.672	49.229	48.916	48.603	48.373	48.131	47.53	46.557	45.69	45.115	44.41	43.197	41.621	39.955	38.274	36.777	35.851	35.59	35.712	35.926	35.98	35.499	34.31	32.754	31.289	30.046	28.901	27.807	26.866	26.115	25.484	24.841	24.22	23.934	24.236	24.96	25.898	27.38	29.828	33.009	36.3	39.408	42.224	44.406	45.684	46.338	46.781	47.081	47.202	47.224	46.927	45.835	44.02	42.109	40.57	39.453	38.784	38.662	38.929	39.131	38.809	37.736	36.144	34.56	33.34	32.499	32.18	32.74	34.033	35.383	36.455	37.531	38.833	40.147	41.392	41.986	41.742	40.403	37.824	34.587	31.695	29.695	28.538	28.186	28.663	29.6	30.457	31.043	31.583	32.437	33.793	35.46	36.999	38.211	39.118	39.511	39.165	38.31	37.523	37.08	36.934	37.17	37.863	38.701	39.384	40.067	40.853	41.489	41.881	42.264	42.547	42.119	40.626	38.416	35.984	33.514	31.063	28.815	26.949	25.449	24.248	23.34	22.955	23.443	24.866	26.821	28.86	30.839	32.731	34.479	36.169	38.016	39.956	41.714	43.225	44.537	45.484	45.911	46.044	46.151	45.977	45.093	43.62	42.038	40.524	38.969	37.383	35.91	34.603	33.402	32.288	31.435	31.147	31.638	32.802	34.296	35.805	37.136	38.101	38.557	38.606	38.418	38.114	37.95	38.296	39.193	40.278	41.3	42.219	42.775	42.429	41.021	39.033	36.923	34.665	32.196	29.799	27.878	26.694	26.4	27.119	28.766	30.932	32.979	34.293	34.489	33.628	32.181	30.727	29.729	29.454	29.931	31.072	32.822	34.967	37.005	38.478	39.34	39.707	39.48	38.629	37.693	37.38	37.698	38.123	38.309	38.268	38.024	37.602	37.267	37.332	37.86	38.684	39.604	40.424	40.988	41.364	41.815	42.423	42.989	43.216	42.947	42.223	41.209	40.014	38.688	37.499	36.819	36.699	36.806	37.073	37.918	39.54	41.558	43.574	45.538	47.309	48.431	48.671	48.277	47.61	46.968	46.775	47.365	48.53	49.744	50.62	50.881	50.238	48.667	46.676	45.102	44.582	45.207	46.497	47.706	48.253	47.785	46.059	43.264	40.408	38.67	38.333	38.918	39.972	41.043	41.4	40.592	38.919	37.049	35.459	34.6	34.927	36.342	38.162	39.862	41.219	41.86	41.368	39.806	37.826	36.208	35.485	35.823	37.067	38.931	41.049	42.822	44.009	44.777	44.302	43.186	41.871	40.518	39.257	38.257	37.666	37.51	37.599	37.71	37.845	38.127	38.388	38.286	37.95	37.861	38.175	38.718	39.387	40.026	40.253	39.916	39.473	39.483	40.177	41.771	44.532	48.16	51.71	54.427	56.324	57.666	58.461	58.626	58.185	57.139	55.347	52.596	48.867	44.533	40.286	36.687	33.857	31.756	30.462	29.933	29.878	30.09	30.551	31.174	31.826	32.671	34.01	35.797	37.85	40.303	43.273	46.354	49.009	51.253	53.453	55.652	57.515	58.799	59.457	59.343	58.218	55.998	52.864	49.19	45.338	41.475	37.647	34.068	31.102	29.031	28.048	28.236	29.39	30.99	32.53	33.744	34.4	34.363	34.063	34.441	36.12	39.066	43.01	47.644	52.175	55.281	55.911	53.913	49.841	44.567	39.095	34.379	31.002	28.989	27.932	27.202	26.295	25.084	23.807	22.904	22.803	23.726	25.73	28.759	32.734	37.416	42.129	46.081	48.793	49.925	49.03	46.02	41.754	37.611	34.531	32.855	32.758	34.205	36.585	39.011	40.926	42.211	42.914	43.198	43.334	43.414	43.322	42.955	42.363	41.634	40.795	39.955	39.388	39.43	40.269	41.735	43.371	44.8	45.802	45.989	44.861	42.511	39.747	37.287	35.258	33.648	32.633	32.121	31.616	30.757	29.554	28.061	26.317	24.528	22.975	21.727	20.835	20.639	21.503	23.438	26.173	29.508	33.277	37.258	41.133	44.612	47.611	50.304	52.752	54.584	55.399	55.336	54.812	53.921	52.636	51.459	51.07	51.62	52.926	54.971	57.621	60.351	62.617	64.112	64.382	62.872	59.522	54.881	49.516	43.799	38.278	33.687	30.518	28.824	28.371	28.824	30.01	31.899	34.226	36.594	39.019	41.917	45.344	48.766	51.731	54.176	55.868	56.393	55.819	54.699	53.408	51.371	49.877	48.944	48.833	49.424	50.091	50.434	50.461	50.074	49.164	48.09	47.329	46.757	45.945	44.858	43.784	42.813	41.812	40.81	40.044	39.775	40.12	40.896	41.772	42.643	43.517	44.084	43.939	43.227	42.451	41.784	41.085	40.405	39.787	38.95	37.817	36.819	36.297	36.174	36.436	37.284	38.526	39.54	40.109	40.664	41.574	42.679	43.619	44.187	44.345	44.212	44.028	44.119	44.924	46.73	49.133	51.101	51.761	50.914	48.861	46.196	43.835	42.665	42.864	43.997	45.601	47.057	47.525	46.575	44.664	42.512	40.414	38.577	37.564	37.891	39.433	41.641	44.129	46.714	49.128	51.039	52.228	52.788	53.088	53.473	53.988	54.573	55.284	56.077	56.734	56.988	56.709	55.736	53.949	51.686	49.476	47.512	45.817	44.71	44.566	45.126	45.752	46.213	46.733	47.361	47.84	48.143	48.552	49.316	50.417	51.645	52.816	53.81	54.502	54.714	54.4	53.801	53.294	53.237	53.8	54.879	56.006	56.529	56.143	55.015	53.358	51.386	49.695	49.052	49.558	50.551	51.382	51.885	52.018	51.574	50.564	49.502	49.027	49.417	50.586	52.278	54.186	55.912	57.039	57.315	56.697	55.293	53.325	51.1	48.91	46.857	44.956	43.433	42.713	42.92	43.651	44.468	45.211	45.621	45.137	43.563	41.576	40.185	39.968	40.993	43.223	46.456	50.087	53.37	55.76	57.07	57.34	56.689	55.351	53.608	51.673	49.72	48.032	46.86	46.116	45.42	44.588	43.849	43.396	43.046	42.686	42.543	42.712	42.689	41.93	40.532	39.098	38.114	37.677	37.809	38.539	39.676	40.887	42.037	43.317	45.034	47.355	50.199	53.204	55.73	57.143	57.205	56.177	54.348	51.826	48.901	46.243	44.363	43.138	42.231	41.704	41.756	42.093	42.183	41.956	41.826	42.08	42.581	43.117	43.66	44.198	44.638	44.967	45.26	45.573	45.764	45.599	44.872	43.355	40.916	37.86	34.991	32.969	31.838	31.4	31.757	33.034	34.769	36.203	37.123	37.78	38.156	37.964	37.382	37.156	37.898	39.666	42.114	43.994	44.866	44.7	43.953	42.785	41.055	39.157	37.792	36.941	35.931	34.491	33.013	31.956	31.368	31.073	31.109	31.834	33.467	35.503	37.18	38.485	39.912	41.325	42.081	42.221	42.413	42.738	42.878	42.999	43.438	43.934	44.252	44.805	45.788	46.594	46.88	47.207	47.91	48.409	48.26	47.914	47.959	48.357	48.721	48.936	49.259	49.977	50.963	51.648	51.807	51.887	52.136	52.1	51.53	50.923	50.669	50.575	50.013	48.67	46.52	43.842	41.084	38.617	36.608	35.293	35.055	35.958	37.413	38.762	39.884	40.824	41.331	41.244	40.951	40.907	41.071	41.155	41.004	40.585	39.992	39.654	40.175	41.804	44.367	47.507	50.675	53.1	54.153	53.813	52.621	51.337	50.556	50.453	50.842	51.519	52.278	52.657	52.148	50.794	49.109	47.408	45.712	44.266	43.49	43.412	43.682	43.981	44.079	43.724	42.968	42.293	42.101	42.462	43.425	45.101	47.334	49.733	52.082	54.388	56.601	58.535	59.93	60.445	59.952	58.754	57.204	55.343	53.203	51.134	49.375	47.708	45.923	44.21	42.807	41.679	40.893	40.712	41.171	42.14	43.618	45.483	47.168	48.13	48.344	48.1	47.719	47.604	48.224	49.747	51.862	54.044	55.638	56.064	55.291	53.839	52.164	50.485	49.204	48.642	48.524	48.214	47.427	46.304	45.042	43.978	43.696	44.511	46.176	48.286	50.523	52.329	53.076	52.711	51.714	50.54	49.463	48.789	48.723	49.175	49.982	50.93	51.643	51.843	51.689	51.416	50.94	50.254	49.78	49.877	50.482	51.587	53.456	56.11	59.149	62.195	64.935	66.818	67.478	67.21	66.489	65.369	63.799	61.919	59.767	57.135	54.051	50.944	48.288	46.458	45.743	45.965	46.558	47.182	47.773	48.006	47.433	46.173	44.731	43.362	42.238	41.823	42.43	43.727	45.17	46.429	47.051	46.613	45.374	44.112	43.264	42.798	42.746	43.186	43.966	44.856	45.863	47.057	48.36	49.712	50.972	51.734	51.812	51.517	51.051	50.177	48.872	47.639	46.857	46.642	47.247	48.977	51.512	54.009	55.859	56.649	55.853	53.502	50.592	48.187	46.566	45.658	45.398	45.369	44.869	43.462	41.269	39.12	37.5	36.44	36.545	38.108	40.979	44.622	48.401	51.925	54.815	56.374	56.143	54.563	52.538	50.75	49.704	49.865	51.164	52.873	54.277	55.012	54.724	53.204	50.998	49.061	47.771	46.929	46.467	46.421	46.368	45.546	43.556	40.563	37.045	33.573	30.559	28.257	26.923	26.777	27.72	29.438	31.907	35.31	39.429	43.624	47.292	50.014	51.409	51.488	50.849	50.074	49.294	48.588	48.219	48.063	47.533	46.343	44.929	43.892	43.387	43.371	43.913	45.014	46.462	47.979	49.375	50.634	51.945	53.421	54.863	56.093	57.129	57.983	58.491	58.483	57.948	56.899	55.347	53.565	51.91	50.421	49.021	48.023	47.781	48.124	48.649	49.297	50.14	50.861	50.919	50.18	49.042	48.061	47.66	48.074	49.296	51.051	52.881	54.207	54.575	53.992	52.861	51.623	50.599	50.062	50.126	50.684	51.64	52.959	54.404	55.568	56.331	56.951	57.482	57.61	57.192	56.506	55.751	54.676	53.12	51.381	49.844	48.651	47.758	47.119	46.649	46.155	45.374	44.089	42.197	39.787	37.185	34.805	33.038	32.235	32.595	34.174	36.889	40.348	43.803	46.57	48.484	49.601	49.865	49.399	48.901	49.291	50.877	53.323	56.241	59.215	61.559	62.635	62.321	60.989	59.182	57.429	56.128	55.321	54.643	53.675	52.185	50.034	47.198	43.93	40.733	38.256	37.02	37.165	38.442	40.607	43.476	46.589	49.311	51.454	53.467	55.735	58.097	60.35	62.631	64.903	66.776	67.944	68.376	68.021	66.761	64.725	62.264	59.677	57.25	55.479	54.718	54.774	55.14	55.417	55.463	55.291	54.97	54.556	54.179	54.091	54.365	54.674	54.747	54.864	55.532	56.765	58.29	60.112	62.276	64.428	66.175	67.583	68.858	69.952	70.788	71.413	71.64	70.97	69.282	66.995	64.431	61.637	58.739	55.95	53.274	50.448	47.19	43.465	39.64	36.332	33.963	32.587	32.26	33.151	34.979	36.94	38.587	40.171	42.001	44.24	47.282	51.434	56.304	61.128	65.42	68.811	70.551	71.648	71.843	71.672	71.149	70.119	68.617	66.599	63.91	60.858	58.21	56.411	55.432	55.163	55.288	54.922	53.144	49.9	45.966	42.249	39.416	37.901	37.842	38.924	40.611	42.359	43.937	45.699	48.247	51.732	55.728	59.769	63.476	66.275	67.684	67.739	66.801	65.07	62.717	60.162	57.69	55.3	53.202	51.975	51.888	52.55	53.502	54.533	55.368	55.52	54.694	53.109	51.3	49.776	48.824	48.469	48.652	49.29	50.135	50.792	51.086	51.232	51.467	51.786	52.1	52.234	51.884	50.791	49.157	47.471	46.033	45.006	44.676	45.142	45.859	46.083	45.65	44.888	44.057	43.221	42.533	42.214	42.229	42.334	42.315	42.17	42.109	42.36	42.979	43.79	44.643	45.463	46.154	46.697	47.198	47.758	48.376	49.082	49.983	51.018	51.955	52.809	53.846	54.986	55.666	55.529	54.8	53.848	52.832	51.964	51.74	52.463	53.924	55.585	56.87	57.307	56.588	54.7	51.899	48.651	45.588	43.355	42.383	42.79	44.372	46.692	49.246	51.641	53.492	54.298	53.736	52.056	49.788	47.265	44.836	43.174	42.919	43.965	45.575	47.183	48.64	49.9	51.053	52.497	54.697	57.723	61.24	64.742	67.683	69.636	70.507	70.531	69.961	68.809	66.985	64.533	61.67	58.703	55.824	53.103	50.725	48.952	47.701	46.527	45.287	44.367	44.038	44.076	44.282	44.828	45.788	46.909	48.045	49.36	50.972	52.795	54.874	57.259	59.694	61.773	63.333	64.356	64.686	64.223	63.205	62.073	61.194	60.636	60.243	59.863	59.575	59.493	59.408	59.084	58.702	58.513	58.278	57.569	56.57	55.83	55.613	55.997	57.17	59.061	61.053	62.571	63.462	63.679	63.193	62.462	62.292	63.054	64.468	66.142	67.833	69.25	70.056	70.014	69.042	67.282	65.049	62.43	59.324	56.024	53.25	51.39	50.241	49.607	49.522	49.716	49.609	48.993	48.021	46.656	44.805	42.787	40.883	38.903	37.007	35.904	35.071	34.871	35.315	36.365	38.178	40.63	43.142	45.303	47.097	48.486	49.46	50.425	51.936	53.941	55.892	57.422	58.371	58.472	57.395	55.119	52.018	48.677	45.657	43.254	41.564	40.713	40.759	41.326	41.769	41.823	41.68	41.452	41.206	41.274	42.021	43.454	45.448	48.002	50.883	53.452	55.145	55.886	55.659	54.291	52.064	49.891	48.646	48.57	49.44	50.9	52.515	53.797	54.372	54.098	53.216	52.211	51.388	50.668	49.881	49.035	48.121	47.013	45.707	44.367	43.024	41.652	40.499	39.92	40.032	40.854	42.653	45.604	49.228	52.757	55.866	58.569	60.752	62.169	62.816	62.944	62.75	62.257	61.448	60.412	59.322	58.268	57.118	55.643	53.765	51.601	49.301	47.031	44.962	43.162	41.554	40.123	38.99	38.184	37.622	37.415	37.921	39.232	40.974	42.937	45.36	48.377	51.636	54.676	57.348	59.628	61.36	62.507	63.336	64.202	65.301	66.641	67.976	68.895	69.067	68.241	66.262	63.069	58.753	53.591	48.102	43.041	39.031	36.305	34.854	34.636	35.388	36.32	36.586	36.026	34.95	33.6	32.109	30.931	30.673	31.597	33.544	36.287	39.606	43.062	46.19	48.748	50.632	51.876	52.813	53.955	55.616	57.704	59.903	61.827	63.132	63.602	63.133	61.82	60.101	58.67	57.817	57.235	56.622	55.99	55.187	53.676	51.186	48.095	44.971	42.188	40.135	39.334	39.981	41.822	44.52	47.716	50.846	53.422	55.343	56.737	57.599	57.934	57.98	58.166	58.819	59.968	61.374	62.717	63.873	64.778	65.15	64.819	64.215	63.904	63.839	63.629	63.244	62.9	62.512	61.906	61.177	60.308	58.869	56.536	53.467	49.956	46.267	43.032	41.103	40.745	41.441	42.513	43.502	44.091	44.13	43.737	43.285	43.312	44.288	46.164	48.412	50.786	53.517	56.607	59.643	62.391	64.951	67.16	68.571	69.094	68.993	68.267	66.859	65.141	63.445	61.588	59.427	57.358	55.766	54.284	53.181	52.665	52.416	52.14	52.092	52.611	53.543	54.546	55.467	56.014	55.723	54.553	52.986	51.403	49.954	48.931	48.557	48.482	48.111	47.439	47.026	47.326	48.488	50.477	53.115	56.05	58.777	60.799	61.897	62.38	62.796	63.302	63.605	63.523	63.133	62.375	61.175	59.88	58.981	58.666	58.977	59.963	61.334	62.337	62.392	61.463	59.595	56.674	52.955	49.277	46.38	44.473	43.525	43.514	44.382	45.922	47.799	49.671	51.442	53.307	55.354	57.38	59.183	60.745	62.014	62.755	62.887	62.579	61.916	60.923	59.761	58.589	57.211	55.4	53.367	51.492	49.802	48.163	46.803	46.087	45.97	46.034	46.042	46.118	46.446	47.12	48.251	49.962	52.29	55.094	57.911	60.128	61.317	61.366	60.35	58.539	56.383	54.27	52.415	51.007	50.249	50.15	50.47	51.164	52.448	54.21	55.859	56.909	57.282	56.889	55.421	52.822	49.682	46.865	44.968	44.277	44.807	46.273	48.131	49.791	50.881	51.348	51.541	52.035	53.261	55.353	58.039	60.785	63.136	64.847	65.832	66.006	65.496	64.877	64.756	65.161	65.795	66.561	67.344	67.568	66.498	63.952	60.431	56.577	52.909	49.978	48.154	47.336	47.087	46.984	46.752	46.294	45.885	45.983	46.8	48.134	49.556	50.729	51.549	52.097	52.475	52.792	53.269	54.09	55.016	55.437	55.123	54.597	54.408	54.671	55.411	56.743	58.471	59.881	60.405	59.974	58.686	56.673	54.294	51.98	49.848	47.903	46.355	45.488	45.305	45.643	46.469	47.776	49.331	50.693	51.313	50.882	49.602	47.99	46.393	45.107	44.764	45.797	47.788	49.878	51.587	52.843	53.558	53.791	54.032	54.76	55.977	57.523	59.342	61.097	62.237	62.64	62.653	62.528	62.239	61.88	61.775	62.09	62.675	63.23	63.464	63.286	62.835	62.118	60.966	59.59	58.632	58.391	58.591	59.039	59.835	60.823	61.56	61.927	62.058	61.798	60.919	59.65	58.321	56.875	55.438	54.654	54.987	55.845	56.773	57.863	58.864	59.101	58.116	56.203	53.912	51.472	49.083	47.167	45.927	45.238	45.113	45.764	47.094	48.697	50.435	52.318	53.923	54.696	54.626	54.141	53.558	52.972	52.474	52.197	52.245	52.518	52.738	52.618	52.108	51.306	50.005	47.911	45.211	42.499	40.242	38.666	38.06	38.538	39.759	41.279	42.935	44.625	46.097	47.368	48.863	50.767	52.75	54.52	56.172	57.767	59.079	59.821	59.879	59.262	57.906	55.726	52.779	49.383	46.074	43.228	40.834	38.776	37.112	35.886	34.949	34.308	34.208	34.768	36.012	38.046	40.883	44.119	47.178	49.872	52.266	54.18	55.404	56.233	57.184	58.3	59.186	59.55	59.348	58.614	57.38	55.765	53.999	52.32	50.77	49.179	47.42	45.625	44.144	43.249	43.017	43.38	44.091	44.823	45.442	46.15	47.068	48.078	49.132	50.272	51.275	51.677	51.39	50.963	50.965	51.46	52.269	53.294	54.37	55.081	55.095	54.43	53.296	51.846	50.133	48.146	45.88	43.492	41.347	39.86	39.277	39.591	40.548	41.753	42.901	43.763	44.068	43.751	43.212	42.89	42.796	42.812	43.138	44.115	45.628	47.221	48.693	50.094	51.331	52.221	52.815	53.317	53.83	54.369	54.934	55.452	55.733	55.666	55.296	54.629	53.614	52.287	50.897	49.805	49.254	49.211	49.336	49.352	49.159	48.527	47.158	45.238	43.548	42.665	42.421	42.39	42.321	41.929	40.878	39.302	37.889	37.325	37.994	40.068	43.435	47.519	51.637	55.507	59.099	62.22	64.567	66.007	66.497	65.973	64.399	61.828	58.591	55.392	52.835	50.983	49.607	48.688	48.209	47.657	46.431	44.55	42.485	40.525	38.822	37.697	37.268	37.212	37.264	37.44	37.654	37.644	37.484	37.587	38.128	38.96	40.118	41.871	44.297	47.104	49.783	51.843	53.12	53.768	53.924	53.546	52.889	52.528	52.591	52.618	52.344	51.895	51.21	49.949	48.099	45.919	43.484	40.911	38.756	36.655	35.973	36.173	36.721	37.272	37.425	36.678	35.098	33.338	31.966	31.365	32.029	34.295	37.695	41.218	44.203	46.407	47.687	47.984	47.562	46.907	46.467	46.486	46.891	47.489	48.291	49.398	50.551	51.201	51.049	50.065	48.122	45.166	41.577	38.026	34.931	32.57	31.284	31.117	31.701	32.8	34.584	37.135	40.121	43.27	46.659	50.246	53.567	56.131	57.779	58.598	58.757	58.337	57.356	55.945	54.322	52.536	50.421	47.931	45.304	42.726	40.094	37.298	34.389	31.458	28.704	26.73	26.255	27.497	30.264	34.348	39.347	44.389	48.639	51.963	54.8	57.445	59.878	62.093	64.116	65.735	66.559	66.28	64.933	62.862	60.473	58.08	55.837	53.892	52.365	51.198	50.253	49.435	48.667	47.853	47.034	46.412	46.042	45.75	45.513	45.517	45.659	45.411	44.467	43.079	41.597	40.101	38.739	37.947	38.091	39.148	40.831	42.885	45.136	47.444	49.752	52.055	54.379	56.814	59.431	62.173	64.789	66.872	67.983	67.898	66.787	65.015	62.932	60.925	59.506	58.917	58.739	58.327	57.566	56.758	55.995	55.161	54.287	53.412	52.255	50.396	47.836	45.092	42.854	41.763	42.254	44.2	46.938	49.731	52.123	53.931	55.258	56.483	58.095	60.395	63.227	65.978	67.855	68.438	67.855	66.369	64.113	61.412	58.86	56.658	54.389	51.805	49.256	47.252	46.085	45.93	46.861	48.484	49.985	50.735	50.503	49.356	47.787	46.795	47.314	49.591	53.221	57.586	62.004	65.828	68.588	70.093	70.555	70.526	70.425	70.133	69.286	67.905	66.28	64.386	62.191	60.178	58.941	58.552	58.688	59.064	59.29	58.785	57.331	55.345	53.337	51.696	50.918	51.485	53.294	55.618	57.842	59.805	61.58	63.234	64.8	66.222	67.416	68.249	68.419	67.628	66.174	64.975	64.651	65.041	65.772	66.561	66.85	66.048	64.276	62.263	60.578	59.526	58.776	58.946	59.078	58.575	57.471	56.107	54.842	54.278	55.019	56.991	59.507	62.026	64.266	65.913	66.854	67.577	68.805	70.696	72.697	74.008	74.037	72.697	70.479	68.167	66.601	66.435	67.656	69.24	69.651	67.958	64.285	59.443	54.569	50.9	49.129	48.911	49.302	49.563	49.356	48.734	48.409	49.473	52.351	56.226	59.758	61.896	62.068	60.246	57.216	54.453	53.327	54.39	57.144	60.379	62.883	64.023	63.782	62.552	61.08	60.274	60.484	61.282	61.965	61.987	61.005	59.084	56.867	55.1	54.005	53.324	52.747	51.947	50.357	47.679	44.513	41.999	40.938	41.484	43.361	46.064	48.896	51.221	52.865	54.306	56.343	59.567	63.931	68.72	72.908	75.618	76.362	75.266	73.089	70.837	69.217	68.462	68.22	67.465	64.916	59.898	52.832	44.803	37.074	31.269	28.973	30.721	35.55	41.642	47.227	50.929	51.998	50.646	48.092	46.005	45.804	48.214	53.031	59.271	65.609	70.8	73.953	74.653	72.99	69.479	64.88	60.04	55.564	51.774	48.89	47.285	47.23	48.362	49.949	51.469	52.519	52.462	50.705	47.408	43.42	39.587	36.46	34.437	33.696	33.979	34.87	36.097	37.5	39.083	41.025	43.536	46.552	49.656	52.333	54.192	55.138	55.29	54.832	54.05	53.436	53.583	54.633	56.171	57.861	59.661	61.387	62.451	62.483	61.7	60.462	58.919	57.269	55.895	54.937	54.199	53.559	52.954	52.214	51.267	50.356	49.807	49.572	49.415	49.26	49.245	49.552	50.3	51.432	52.767	54.244	55.709	56.704	56.954	56.932	57.41	58.618	60.271	62.153	63.999	65.223	65.359	64.63	63.628	62.726	62.246	62.449	63.097	63.499	63.231	62.435	61.324	59.954	58.597	57.754	57.686	58.207	58.865	59.194	58.971	58.317	57.318	55.958	54.565	53.741	53.615	53.612	53.258	52.534	51.415	49.831	48.15	47.003	46.486	46.38	46.689	47.329	47.859	48.068	48.42	49.191	50.77	52.866	54.943	56.956	58.997	60.829	62.219	63.205	63.733	63.472	62.365	60.863	59.37	58.166	57.704	58.319	59.651	60.916	61.703	62.029	61.903	61.228	60.028	58.463	56.731	55.007	53.419	52.083	51.331	51.49	52.376	53.449	54.469	55.587	56.884	58.393	60.324	62.761	65.28	67.263	68.456	68.796	68.195	66.969	65.856	65.257	64.905	64.417	63.715	62.785	61.532	60.024	58.652	57.848	57.723	57.995	58.137	57.746	56.754	55.266	53.472	51.778	50.787	50.821	51.703	52.995	54.243	55.057	55.261	55.188	55.502	56.516	58.187	60.438	62.952	64.879	65.304	64.081	61.793	59.151	56.719	55.048	54.565	55.184	56.345	57.38	57.833	57.655	57.109	56.537	56.244	56.531	57.507	58.875	60.129	60.764	60.444	59.108	57.161	55.413	54.537	54.732	55.992	58.143	60.509	62.077	62.343	61.707	60.914	60.48	60.691	61.793	63.668	65.679	67.141	67.701	67.368	66.4	65.136	63.817	62.535	61.264	59.942	58.52	56.975	55.321	53.732	52.565	52.267	53.083	54.734	56.713	58.636	60.227	61.106	61.114	60.79	60.888	61.625	62.581	63.253	63.345	62.522	60.643	58.101	55.566	53.539	52.181	51.428	51.012	50.614	50.193	50.043	50.448	51.358	52.581	53.919	55.156	56.139	56.679	56.642	56.206	55.787	55.566	55.33	55.056	55.148	55.894	57.123	58.626	60.485	62.582	64.363	65.372	65.49	64.677	62.926	60.562	58.094	55.858	54.122	53.265	53.542	54.634	55.849	56.638	56.671	55.828	54.22	52.099	49.958	48.423	47.854	47.91	47.99	47.954	47.964	47.964	47.789	47.702	48.06	48.675	49.171	49.447	49.446	48.938	47.889	46.625	45.376	44.237	43.554	43.886	45.34	47.369	49.405	51.134	52.372	53.051	53.31	53.491	54.018	55.169	56.633	57.584	57.446	56.247	54.189	51.374	48.335	46.061	45.067	45.172	46.114	47.571	48.817	49.144	48.512	47.244	45.468	43.417	42.714	42.796	43.793	45.357	47.165	49.206	51.359	53.2	54.451	55.175	55.373	55.029	54.583	54.7	55.439	56.303	56.963	57.31	57.183	56.474	55.447	54.729	54.836	55.811	57.15	58.037	57.878	56.488	53.882	50.316	46.627	43.892	42.622	42.666	43.638	44.984	45.966	46.135	45.764	45.444	45.658	46.923	49.733	53.888	58.244	61.584	63.259	63.047	60.934	57.315	53.098	49.283	46.507	44.966	44.482	44.723	45.324	45.841	45.764	44.868	43.504	42.232	41.512	41.701	42.982	45.133	47.57	49.863	51.847	53.354	54.329	55.126	56.129	57.163	57.729	57.682	57.185	56.248	54.717	52.671	50.433	48.203	46.056	44.14	42.679	41.871	41.823	42.453	43.485	44.7	46.057	47.596	49.333	51.267	53.333	55.334	57.055	58.494	59.675	60.581	61.386	62.518	64.138	65.848	67.265	68.378	69.248	69.736	69.753	69.517	69.208	68.729	67.913	66.762	65.313	63.59	61.684	59.611	57.232	54.508	51.666	49.074	47.067	45.965	45.998	47.139	49.148	51.669	54.174	56.078	57.193	57.776	57.967	57.79	57.604	57.988	58.999	60.145	61.049	61.628	61.726	61.294	60.685	60.313	60.215	60.116	59.595	57.972	54.607	49.559	43.661	37.99	33.508	30.997	30.746	32.377	35.167	38.381	41.339	43.69	45.735	47.878	50.019	51.913	53.618	55.184	56.286	56.756	57.053	57.588	58.29	58.995	59.586	59.673	58.821	57.15	55.133	53.078	51.242	50.01	49.433	48.997	48.219	47.058	45.665	44.368	43.7	43.872	44.487	45.092	45.574	45.702	45.272	44.816	45.352	47.22	49.925	53.012	56.161	58.697	60.127	60.693	60.78	60.416	59.773	59.346	59.288	59.398	59.753	60.641	61.874	62.913	63.586	63.868	63.641	63.05	62.445	61.809	61.003	60.418	60.507	61.15	62.212	64.049	66.718	69.419	71.397	72.644	73.199	72.979	72.457	72.398	72.659	72.69	73.01	73.371	73.48	73.249	72.395	70.504	67.822	65.222	63.173	61.445	60.133	59.832	60.418	60.929	60.898	60.84	61.263	62.119	63.235	64.652	66.349	68.112	69.684	70.874	71.716	72.491	73.421	74.373	75.117	75.631	75.958	76.164	76.518	77.166	77.815	78.25	78.763	79.482	79.738	79.036	77.925	76.898	75.376	72.703	69.255	65.734	62.205	58.59	55.37	53.138	52.021	51.95	52.855	54.427	56.382	58.786	61.691	64.769	67.65	70.201	72.375	74.191	75.712	76.893	77.758	78.811	80.621	82.885	84.75	86.118	87.395	88.121	87.314	85.105	82.553	80.126	77.642	75.196	73.04	70.871	68.273	65.445	62.851	60.835	60.035	61.216	64.253	68.066	71.689	74.753	77.185	79.041	80.505	81.78	83.133	84.833	86.594	87.525	87.359	86.964	86.933	86.716	85.918	85.089	84.506	83.603	82.195	80.933	80.196	79.797	79.762	80.066	79.928	78.572	76.273	73.642	70.746	67.791	65.758	65.487	66.876	69.246	71.868	74.192	76.067	77.529	78.291	78.12	77.713	77.973	78.641	78.968	79.199	80.856	81.966	82.312	81.556	80.136	78.427	76.426	74.331	72.695	72.02	72.383	73.269	73.809	73.474	72.261	70.081	66.814	63.258	60.967	60.766	62.301	65.064	68.712	72.311	74.77	75.895	76.068	75.335	73.767	72.092	70.896	69.956	69.047	68.587	68.88	69.457	69.748	69.705	69.557	69.429	69.262	68.896	68.396	68.111	68.137	68.034	67.634	67.387	67.472	67.255	66.207	64.548	62.474	59.923	57.353	55.614	54.868	54.641	54.861	55.654	56.5	56.8	56.917	57.616	58.924	60.381	61.977	64.009	66.528	69.33	72.238	75.202	78.289	81.392	83.876	85.092	85.004	83.831	81.42	77.633	73.1	68.628	64.481	60.956	58.685	57.806	57.73	58.189	59.453	61.263	62.865	64.219	65.997	68.287	70.484	72.393	73.764	75.616	77.049	77.647	77.651	77.27	76.462	75.468	74.77	74.529	74.743	75.629	77.08	78.29	78.47	77.331	74.918	71.522	67.751	64.132	60.937	58.524	57.174	56.419	55.452	54.375	53.916	54.114	54.472	55.088	56.383	58.063	59.492	60.724	62.121	63.601	64.96	66.225	67.177	67.229	66.304	65.027	63.982	63.477	63.946	65.742	68.638	71.885	74.578	75.917	75.621	74.12	72.021	69.686	67.653	66.716	67.006	67.68	68.055	68.189	68.174	67.801	67.232	67	67.209	67.522	67.905	68.559	69.387	70.279	71.55	73.426	75.489	77.18	78.37	79.203	79.738	80.042	80.236	80.323	80.291	80.033	79.262	77.772	75.868	74.028	72.232	70.302	68.551	67.404	66.83	66.714	67.302	68.654	70.215	71.51	72.593	73.536	74.176	74.695	75.626	76.996	78.231	78.889	78.893	78.092	76.313	73.744	70.825	68.007	65.621	63.838	62.601	61.792	61.398	61.228	60.938	60.58	60.595	61.2	62.225	63.554	65.05	66.101	66.086	65.117	63.801	62.534	61.567	61.33	61.985	62.982	63.655	63.899	63.948	63.921	63.988	64.458	65.387	66.433	67.214	67.595	67.606	67.47	67.525	67.876	68.387	68.898	69.131	68.679	67.47	66.088	65.147	64.835	65.271	66.614	68.463	69.806	70.016	69.243	67.733	65.712	63.774	62.621	62.327	62.396	62.437	62.308	61.912	61.348	61.17	61.962	63.817	66.461	69.416	72.104	74.088	75.17	75.285	74.48	73.118	71.618	69.996	68.215	66.686	65.954	65.945	66.205	66.579	66.914	66.718	65.811	64.755	64.202	64.307	65.108	66.663	68.601	70.156	71.001	71.445	71.77	72.096	72.667	73.683	75.043	76.375	77.257	77.318	76.479	75.038	73.227	71.082	68.906	67.346	66.668	66.531	66.789	67.64	68.927	70.215	71.352	72.327	72.681	71.899	70.149	67.932	65.552	63.445	62.534	63.415	65.754	68.869	72.261	75.473	77.986	79.432	79.716	78.737	76.897	75.198	73.653	72.181	71.058	70.504	70.13	69.532	68.831	68.156	67.449	66.947	67.148	68.06	69.157	70.114	70.826	70.975	70.283	69.098	68.153	67.834	68.168	69.082	70.326	71.527	72.373	72.639	72.205	71.378	70.783	70.738	71.153	72.012	73.381	74.885	75.904	76.256	76.096	75.443	74.442	73.637	73.468	73.762	74.243	74.926	75.675	76.097	76.141	76.262	76.735	77.378	77.94	78.291	78.336	78.141	78.043	78.433	79.525	81.363	83.616	85.497	86.342	86.115	85.141	83.679	82.169	81.144	80.647	80.25	79.692	79.038	78.189	76.96	75.558	74.349	73.297	72.201	71.222	70.6	70.161	69.646	69.019	68.311	67.577	67.047	67.111	67.972	69.574	71.665	73.659	74.765	74.562	73.125	70.664	67.608	64.809	63.077	62.61	63.295	65.069	67.532	69.772	71.118	71.574	71.335	70.572	69.77	69.687	70.611	72.231	74.147	75.932	77.056	77.135	76.172	74.389	71.978	69.228	66.514	64.154	62.469	61.842	62.388	63.762	65.575	67.542	69.239	70.278	70.794	71.343	72.148	73.077	74.153	75.372	76.297	76.446	75.943	75.205	74.456	73.959	74.157	75.264	77.032	79.102	81.178	82.801	83.498	83.142	81.931	80.173	78.297	76.67	75.251	73.794	72.205	70.36	67.976	65.125	62.494	60.7	59.782	59.663	60.45	61.9	63.373	64.571	65.68	66.74	67.69	68.783	70.307	72.142	73.894	75.346	76.256	76.15	74.73	72.173	68.884	65.335	62.1	59.596	57.885	56.963	56.743	56.787	56.672	56.539	56.899	57.869	59.308	61.315	63.933	66.653	68.875	70.586	71.87	72.517	72.5	72.118	71.423	70.129	68.254	66.246	64.385	62.727	61.479	60.925	61.068	61.61	62.186	62.317	61.665	60.305	58.416	56.119	53.905	52.622	52.669	53.711	55.421	57.739	60.354	62.756	64.951	67.253	69.498	71.346	72.852	74.079	74.686	74.485	73.938	73.446	72.861	72.011	71.072	70.267	69.553	68.319	67.909	66.989	65.505	63.719	61.746	59.939	59.049	59.508	61.023	63.204	65.869	68.601	70.893	72.757	74.545	76.147	77.151	77.511	77.497	77.276	76.992	76.972	77.488	78.474	79.598	80.334	80.107	78.758	76.627	74.093	71.396	69.03	67.531	66.796	66.246	65.528	64.544	63.122	61.309	59.689	58.799	58.582	58.807	59.434	60.146	60.263	59.477	58.119	56.539	54.916	53.545	52.871	53.183	54.591	57.039	60.212	63.629	66.941	69.91	72.285	74.106	75.902	78.046	80.317	82.285	83.543	83.475	81.464	77.6	72.657	67.388	62.418	58.528	56.277	55.369	55.071	54.939	54.727	54.082	52.932	51.763	51.181	51.516	52.885	55.126	57.781	60.37	62.693	64.704	66.417	68.108	70.055	71.996	73.31	73.612	72.816	70.936	68.472	66.477	65.757	66.263	67.445	68.686	69.108	67.817	64.717	60.615	56.512	53.205	51.422	51.629	53.642	56.861	60.685	64.502	67.705	69.897	70.936	70.812	69.813	68.59	67.722	67.462	67.926	69.128	70.607	71.615	71.851	71.518	70.717	69.448	68.08	67.031	66.162	65.141	63.991	62.839	61.62	60.362	59.444	59.118	59.253	59.703	60.355	60.911	60.928	60.231	58.903	57.198	55.654	54.862	55.069	56.224	58.184	60.503	62.366	63.301	63.574	63.572	63.329	62.938	62.735	62.715	62.526	62.125	61.84	61.786	61.785	61.765	61.659	61.084	59.74	57.888	56.041	54.496	53.447	53.038	53.125	53.342	53.266	52.488	50.788	48.4	45.91	43.734	42.116	41.534	42.381	44.372	46.842	49.502	52.292	54.846	56.853	58.445	59.691	60.295	60.094	59.398	58.458	57.334	56.416	56.357	57.354	59.041	61.112	63.424	65.78	68.035	70.142	72.032	73.634	74.922	75.621	75.167	73.379	70.681	67.44	63.709	59.779	56.269	53.393	50.977	49.133	48.121	47.754	47.664	47.889	48.478	49.003	49.169	49.294	49.732	50.357	51.04	52.048	53.028	54.849	57.112	59.522	62.052	64.397	65.806	65.803	64.456	61.844	58.059	53.728	49.753	46.543	44.082	42.522	42.075	42.518	43.4	44.466	45.645	47.025	48.839	51.24	54.153	57.481	61.07	64.332	66.482	67.224	66.843	65.599	63.615	61.299	59.057	56.731	54.026	51.099	48.207	45.324	42.616	40.612	39.557	39.188	39.337	40.262	42.123	44.746	47.991	51.735	55.65	59.307	62.413	64.772	66.363	67.441	68.198	68.498	68.187	67.352	66.073	64.259	62.045	59.912	58.088	56.441	54.981	53.875	52.932	51.814	50.629	49.731	49.149	48.787	48.939	49.949	51.708	53.958	56.586	59.373	61.948	64.047	65.598	66.548	66.995	67.27	67.616	68.089	68.721	69.451	69.767	68.962	66.782	63.293	58.641	53.357	48.488	44.878	42.621	41.505	41.301	41.5	41.349	40.541	39.457	38.494	37.838	37.814	38.721	40.485	42.784	45.358	47.934	50.196	52.031	53.533	54.834	56.072	57.449	58.939	60.114	60.607	60.312	59.034	56.615	53.482	50.436	47.879	45.855	44.527	43.979	43.851	43.662	43.411	43.297	43.266	43.363	43.945	45.195	46.887	48.723	50.472	51.74	52.16	51.681	50.522	49.045	47.704	46.874	46.553	46.564	46.933	47.597	48.222	48.672	49.298	50.307	51.424	52.505	53.773	55.296	56.773	58.044	59.128	59.696	59.262	57.817	55.736	53.277	50.705	48.545	47.154	46.378	45.857	45.402	44.973	44.586	44.402	44.537	44.938	45.699	46.935	48.39	49.689	50.929	52.407	53.99	55.382	56.717	58.217	59.703	60.948	62.039	62.919	63.106	62.344	60.835	58.691	55.867	52.719	49.931	47.873	46.529	45.921	46.214	47.4	49.279	51.617	54.017	56.098	57.713	58.668	58.72	58.054	57.387	57.21	57.423	57.929	58.805	59.827	60.489	60.664	60.567	60.094	59.082	57.843	56.738	55.685	54.685	54.77	54.971	55.274	55.726	56.099	55.992	55.447	54.863	54.312	53.659	53.175	53.337	54.23	55.656	57.455	59.442	61.328	62.905	63.955	64.229	63.781	62.928	61.805	60.365	58.856	57.76	57.095	56.478	55.725	54.793	53.435	51.618	49.94	49.032	49.005	49.777	51.318	53.227	54.668	55.128	54.798	54.05	53.116	52.324	52.093	52.568	53.618	55.051	56.53	57.696	58.444	58.82	58.717	58.132	57.4	56.745	55.975	54.966	53.887	52.753	51.4	50.058	49.233	48.974	48.96	49.072	49.236	48.983	47.847	46.003	43.96	42.048	40.571	39.961	40.489	42.073	44.459	47.259	49.937	52.03	53.254	53.409	52.438	50.699	48.868	47.46	46.824	47.386	49.288	52.004	54.799	57.204	58.71	58.671	56.931	54.092	50.885	47.821	45.54	44.685	45.27	46.653	48.161	49.323	49.67	48.993	47.597	45.969	44.522	43.604	43.45	44.066	45.342	47.253	49.608	51.922	53.806	55.095	55.506	54.788	53.267	51.683	50.481	49.808	49.915	50.875	52.149	53.005	53.19	52.695	51.453	49.644	47.867	46.647	46.144	46.462	47.661	49.51	51.558	53.478	55.098	56.3	57.169	57.942	58.685	59.407	60.263	61.329	62.309	62.993	63.63	64.303	64.634	64.295	63.347	61.8	59.501	56.795	54.446	52.873	52.111	52.247	53.258	54.666	55.957	57.053	58.069	59.01	59.94	61.107	62.698	64.765	67.282	69.948	72.281	73.942	74.796	74.624	73.392	71.781	70.744	70.712	71.624	73.416	75.881	78.306	80.028	81.037	81.549	81.572	81.251	80.964	80.719	80.114	79.029	77.757	76.452	74.961	73.246	71.365	69.198	66.57	63.48	60.095	56.863	54.447	53.274	53.261	54.308	56.475	59.428	62.368	64.769	66.561	67.538	67.394	66.358	65.061	63.867	63.035	63.109	64.336	66.076	67.431	67.926	67.206	64.792	60.732	55.648	51.002	47.528	46.116	46.911	49.161	52.027	55.04	57.74	59.742	61.278	62.946	64.942	67.12	69.561	72.4	75.321	77.736	79.193	79.385	78.187	75.744	72.356	68.354	64.29	60.817	58.206	56.378	55.416	55.564	56.613	57.986	59.407	60.801	61.882	62.494	63.016	63.84	64.839	65.834	66.928	68.007	68.662	68.788	68.82	69.071	69.479	69.952	70.42	70.701	70.641	70.26	69.635	68.869	68.198	67.682	66.98	65.729	63.96	61.847	59.424	56.985	55.14	54.175	53.895	54.106	54.648	54.989	54.559	53.416	52.077	50.925	50.26	50.625	52.376	55.141	58.186	60.946	62.986	63.996	64.009	63.359	62.405	61.502	60.931	60.688	60.552	60.41	60.249	59.78	58.591	56.618	53.952	50.545	46.578	42.78	39.853	38.043	37.526	38.519	40.803	43.642	46.416	48.942	51.041	52.506	53.512	54.454	55.488	56.569	57.672	58.626	59.121	59.001	58.353	57.358	56.347	55.851	56.199	57.293	58.951	61.015	63.02	64.313	64.694	64.407	63.516	62.034	60.404	59.196	58.528	58.307	58.699	59.81	61.286	62.731	63.975	64.811	64.983	64.554	63.936	63.488	63.38	63.68	64.293	64.918	65.351	65.591	65.641	65.652	66.031	66.903	67.825	68.339	68.379	67.926	66.815	65.249	63.89	63.168	62.944	63.066	63.552	64.12	64.394	64.418	64.436	64.389	64.107	63.677	63.171	62.414	61.271	59.906	58.588	57.49	56.753	56.375	56.145	56.037	56.21	56.616	57.128	57.987	59.441	61.145	62.489	63.265	63.565	63.307	62.519	61.676	61.137	60.735	60.28	59.81	59.171	58.01	56.407	54.874	53.68	52.75	52.042	51.602	51.297	50.931	50.444	49.845	49.281	49.128	49.559	50.4	51.629	53.557	56.169	58.953	61.581	64.044	66.102	67.308	67.697	67.629	67.102	66.036	64.739	63.48	62.051	60.386	59.006	58.41	58.54	59.138	60.146	61.435	62.18	62.755	62.637	62.056	61.007	59.602	58.397	57.761	57.514	57.506	57.822	58.271	58.379	58.092	57.724	57.286	56.626	55.958	55.664	55.768	55.991	56.16	56.199	56.12	56.07	56.236	56.687	57.507	58.755	60.012	60.552	60.114	59.019	57.662	56.423	55.911	56.54	57.928	59.286	60.101	60.003	58.572	55.9	52.802	50.007	47.784	46.345	45.974	46.602	47.71	48.815	49.68	50.122	50.077	49.679	49.087	48.457	48.129	48.35	48.955	49.731	50.708	51.771	52.523	52.727	52.527	51.98	50.981	49.762	48.824	48.298	48.018	48.108	48.752	49.65	50.361	50.818	51.103	51.073	50.582	49.834	49.14	48.637	48.398	48.456	48.601	48.526	48.099	47.203	45.798	44.188	42.89	42.19	42.155	42.892	44.335	45.967	47.283	48.273	49.047	49.488	49.666	49.998	50.608	51.218	51.753	52.452	53.412	54.465	55.536	56.574	57.253	57.2	56.363	54.938	53.226	51.741	50.974	51.004	51.602	52.46	53.1	53.046	52.272	51.273	50.463	50.017	50.236	51.331	52.887	54.133	54.716	54.607	53.708	52.168	50.65	49.857	49.959	50.843	52.397	54.285	55.995	57.322	58.473	59.695	61.085	62.717	64.479	66.025	67.042	67.343	66.819	65.516	63.823	62.089	60.24	58.233	56.383	54.906	53.642	52.599	52.139	52.363	52.967	53.801	55.003	56.486	57.915	59.26	60.65	61.904	62.803	63.476	64.142	64.78	65.422	66.218	67.211	68.238	69.037	69.279	68.674	67.281	65.494	63.565	61.634	60.102	59.323	59.003	58.555	57.881	57.156	56.376	55.648	55.416	55.948	56.917	57.963	59.042	60.004	60.526	60.674	60.841	61.119	61.212	60.959	60.418	59.651	58.765	57.978	57.477	57.379	57.772	58.409	58.674	58.232	57.35	56.298	55.055	53.897	53.322	53.34	53.523	53.683	53.86	53.841	53.461	53.146	53.343	53.873	54.413	55.03	55.676	55.852	55.253	54.177	52.672	51.579	51.088	50.927	50.642	50.149	49.35	47.998	46.328	45.122	44.905	45.638	47.196	49.302	51.132	51.829	51.348	50.293	49.306	48.896	49.432	50.888	52.765	54.4	55.175	54.772	53.522	52.3	51.8	52.246	53.731	56.14	58.748	60.616	61.334	61.036	59.902	58.312	57	56.407	56.247	56.035	55.643	54.946	53.757	52.397	51.686	52.171	53.77	56.03	58.336	59.948	60.333	59.445	57.624	55.468	53.76	53.03	53.117	53.594	54.192	54.604	54.436	53.634	52.57	51.48	50.3	49.193	48.567	48.552	49.095	50.431	52.788	55.743	58.553	60.805	62.33	62.964	62.775	62.287	62.081	62.386	63.159	64.176	65.022	65.358	65.149	64.463	63.327	61.945	60.552	59.095	57.452	55.848	54.671	54.074	54.22	55.44	57.757	60.6	63.392	65.973	68.114	69.417	69.886	69.88	69.531	68.703	67.448	66.037	64.647	63.463	62.8	62.845	63.464	64.388	65.301	65.821	65.808	65.482	65.099	64.728	64.462	64.452	64.514	64.273	63.751	63.25	62.822	62.297	61.799	61.497	61.155	60.521	59.794	59.266	58.92	58.705	58.811	59.266	59.795	60.229	60.637	61.005	61.262	61.526	61.925	62.446	63.025	63.53	63.677	63.296	62.617	61.961	61.397	61.014	61.1	61.656	62.176	62.281	62.074	61.607	60.764	59.71	58.842	58.301	57.922	57.706	57.75	57.807	57.588	57.174	56.766	56.358	56.003	55.961	56.419	57.425	58.938	60.764	62.558	64.091	65.302	65.956	65.844	65.285	64.817	64.514	64.121	63.701	63.342	62.728	61.667	60.487	59.574	58.966	58.671	58.879	59.447	59.904	60.111	60.327	60.627	60.894	61.24	61.902	62.942	64.23	65.524	66.453	66.65	66.027	64.563	62.23	59.482	57.234	56.055	55.807	56.269	57.335	58.54	59.273	59.45	59.399	59.225	58.916	58.803	59.111	59.473	59.519	59.839	59.338	58.341	57.292	56.439	55.776	55.542	56.014	56.935	57.792	58.418	58.911	59.201	59.111	58.651	57.965	57.199	56.561	56.209	56.105	56.228	56.568	56.726	56.098	54.598	52.668	50.626	48.585	46.884	45.835	45.256	44.844	44.697	44.991	45.518	46.131	46.998	48.075	48.863	49.132	49.175	49.269	49.464	49.893	50.772	52.117	53.749	55.482	57.087	58.353	59.31	60.014	60.266	59.912	59.052	57.717	55.707	53.096	50.406	48.099	46.418	45.771	46.469	48.175	50.152	51.931	53.249	53.74	53.243	52.16	51.025	49.955	48.869	47.791	46.754	45.744	44.863	44.352	44.358	44.954	46.239	48.124	50.394	52.99	55.912	58.869	61.346	63.044	63.75	63.13	61.15	58.445	55.763	53.445	51.77	51.05	51.173	51.539	51.686	51.588	51.191	50.372	49.341	48.527	48.186	48.411	49.35	51.007	53.128	55.412	57.567	59.248	60.232	60.633	60.66	60.414	60.127	60.099	60.226	60.067	59.477	58.629	57.466	55.962	54.566	53.826	53.806	54.287	55.205	56.44	57.566	58.259	58.621	58.774	58.652	58.27	57.773	57.143	56.273	55.218	54.152	53.269	52.822	53.025	53.789	54.882	56.165	57.429	58.237	58.351	58.033	57.472	56.468	54.988	53.364	51.752	50.056	48.434	47.347	46.943	47.065	47.703	48.804	49.942	50.639	50.829	50.651	50.164	49.528	49.099	49.144	49.694	50.646	51.726	52.554	53.037	53.355	53.579	53.681	53.907	54.514	55.162	55.329	54.989	54.371	53.548	52.627	52.037	51.988	52.102	51.966	51.467	50.459	48.737	46.574	44.616	43.201	42.253	41.649	41.317	41.119	40.904	40.64	40.342	40.156	40.369	41.112	42.198	43.544	45.384	47.617	49.701	51.292	52.432	53.001	52.746	51.865	50.822	49.711	48.417	47.135	46.062	44.999	43.857	43.148	43.351	44.384	46.018	48.097	50.625	52.93	54.912	56.371	56.792	55.961	54.141	51.558	48.387	45.278	43.102	42.196	42.379	43.521	45.41	47.449	48.861	49.247	48.602	47.158	45.392	43.806	42.778	42.668	43.749	45.794	48.175	50.54	52.901	55.109	56.914	58.377	59.654	60.524	60.707	60.32	59.533	58.23	56.418	54.467	52.464	50.061	47.143	44.085	41.323	39.066	37.545	37.047	37.609	39.013	40.952	43.088	45.156	47.065	48.742	49.933	50.504	50.7	50.792	50.864	51.041	51.577	52.451	53.316	53.988	54.527	54.85	54.776	54.485	54.209	53.754	52.863	51.752	50.857	50.374	50.382	51.074	52.447	54.104	55.574	56.551	56.865	56.541	55.885	55.163	54.476	53.968	53.758	53.65	53.32	52.693	51.789	50.465	48.683	46.792	45.179	43.96	43.283	43.441	44.35	45.426	46.168	46.338	45.695	44.118	41.971	39.974	38.639	38.135	38.471	39.46	40.724	42.021	43.427	45.111	47.202	49.796	52.669	55.178	56.74	57.197	56.69	55.552	54.47	54.187	54.906	56.271	57.876	59.392	60.36	60.466	59.84	58.648	56.675	53.622	49.519	44.613	39.256	34.148	30.2	27.994	27.481	28.205	29.538	30.846	31.864	32.794	33.963	35.596	37.894	40.812	43.864	46.542	48.805	50.851	52.718	54.411	56.015	57.34	57.892	57.408	56.074	54.152	51.878	49.776	48.401	47.813	47.751	48.057	48.614	49.084	49.147	48.77	48.061	47.086	45.981	44.869	43.756	42.673	41.82	41.252	40.775	40.34	40.138	40.157	40.154	40.104	40.134	40.168	40.054	39.9	39.849	39.739	39.474	39.28	39.244	39.128	38.814	38.473	38.131	37.582	36.795	35.946	35.124	34.349	33.688	33.167	32.8	32.828	33.522	34.778	36.287	37.923	39.481	40.365	40.142	38.948	37.157	35.13	33.445	32.746	33.143	34.293	35.994	38.156	40.37	42.319	44.218	46.349	48.497	50.233	51.41	52.002	51.96	51.073	50.243	49.354	48.536	47.508	46.104	44.429	42.468	40.152	37.841	35.953	34.421	33.007	31.848	31.101	30.49	29.755	28.992	28.303	27.583	26.74	25.74	24.491	23.103	22.021	21.607	21.972	23.305	25.837	29.332	33.153	36.912	40.444	43.513	45.94	47.82	49.156	49.739	49.629	49.251	48.864	48.461	48.226	48.39	48.695	48.605	47.919	46.739	45.185	43.404	41.631	39.892	38.072	36.277	34.665	33.17	31.691	30.369	29.31	28.367	27.517	27.094	27.427	28.635	30.74	33.518	36.308	38.44	39.533	40.585	41.077	41.203	41.348	41.813	42.586	43.395	43.835	43.663	42.864	41.408	39.332	37.074	35.273	34.099	33.253	32.691	32.518	32.266	31.173	29.27	27.315	25.684	24.379	23.766	24.293	25.548	26.641	27.188	27.327	27.246	27.227	27.877	29.784	32.979	37.075	41.526	45.718	49.142	51.423	52.384	52.238	51.53	50.638	49.547	48.369	47.439	46.726	45.686	44.039	42.091	39.914	37.069	33.527	29.929	26.678	23.681	21.207	19.931	20.125	21.502	23.833	27.047	30.785	34.517	38.042	41.401	44.542	47.271	49.385	50.646	50.818	49.766	47.412	44.02	40.385	37.313	35.084	33.717	33.509	34.524	36.052	37.361	38.409	39.23	39.344	38.46	37.056	35.666	34.305	32.978	32.018	31.481	30.986	30.394	30.003	30.034	30.482	31.362	32.641	34.014	35.102	35.641	35.65	35.51	35.656	36.206	37.026	38.213	40.002	42.138	44.064	45.668	47.018	47.577	46.609	44.162	40.871	37.149	33.36	30.275	28.475	27.706	27.423	27.432	27.596	27.584	27.367	27.461	28.329	30.068	32.672	36.116	40.228	44.629	48.772	52.043	54.103	55.103	55.198	54.3	52.67	50.957	49.395	47.652	45.686	43.928	42.524	41.23	40.118	39.445	38.903	37.901	36.391	34.657	32.681	30.5	28.718	27.949	28.205	29.243	31.041	33.661	36.944	40.569	44.18	47.384	49.909	51.566	51.883	51.221	49.651	47.22	43.981	40.249	36.564	33.401	30.904	28.978	27.674	27.264	27.7	28.412	28.956	29.443	29.994	30.412	30.665	31.112	31.986	33.131	34.527	36.343	38.366	40.17	41.713	43.157	44.318	44.883	45.06	45.385	46.029	46.727	47.215	47.408	47.167	46.242	44.396	41.726	38.751	36.042	33.789	32.044	31.146	31.382	32.535	34.121	35.84	37.408	38.357	38.431	37.877	36.945	35.604	33.995	32.585	31.459	30.244	28.929	28.098	28.236	29.3	31.124	33.754	37.109	40.715	44.007	46.695	48.782	50.319	51.128	50.881	49.405	46.821	43.335	39.176	34.824	30.895	27.681	25.131	23.203	21.74	20.332	18.766	17.411	16.72	16.582	16.808	17.666	19.452	21.982	24.986	28.617	33.106	38.089	42.773	46.448	48.694	49.37	48.649	47.007	45.078	43.422	42.253	41.379	40.326	38.665	36.172	32.869	29.16	25.69	22.898	20.939	19.982	20.064	20.657	20.934	20.67	20.223	19.786	19.359	19.24	19.961	21.6	23.728	26.066	28.671	31.604	34.853	38.343	41.804	44.779	46.819	47.718	47.537	46.58	45.329	44.272	43.718	43.711	43.971	44.077	43.781	43.111	42.025	40.237	37.744	35.036	32.452	29.854	27.184	24.831	23.102	21.852	20.932	20.55	20.9	21.878	23.349	25.278	27.48	29.678	31.821	33.969	35.996	37.646	38.766	39.34	39.314	38.673	37.565	36.352	35.51	35.29	35.397	35.285	34.691	33.488	31.354	28.161	24.538	21.429	19.243	17.896	17.339	17.415	17.56	17.182	16.153	14.604	12.715	11.031	10.438	11.553	14.415	18.78	24.275	30.175	35.517	39.629	42.506	44.635	46.526	48.365	49.942	50.963	51.215	50.344	48.037	44.615	40.97	37.71	34.807	32.169	29.867	27.751	25.566	23.502	22.016	21.213	20.985	21.446	22.608	24.034	25.352	26.721	28.389	30.208	31.924	33.39	33.849	34.037	34.043	34.286	34.966	35.682	35.985	35.961	35.82	35.466	34.872	34.343	33.968	33.338	32.2	30.699	28.903	26.868	25.143	24.366	24.53	25.142	25.933	26.869	27.672	28.028	28.023	28.113	28.7	29.932	31.757	34.048	36.785	39.942	43.129	45.78	47.671	48.816	49.049	48.178	46.403	44.121	41.519	38.749	36.211	34.097	32.172	30.324	28.818	27.729	26.73	25.79	25.357	25.655	26.428	27.447	28.8	30.533	32.442	34.236	35.734	36.898	37.794	38.479	38.935	39.279	39.832	40.727	41.784	42.831	43.874	44.825	45.532	46.095	46.664	47.073	47.081	46.8	46.342	45.354	43.535	41.273	39.199	37.502	36.186	35.565	35.942	37.136	38.69	40.285	41.753	42.935	43.686	43.907	43.578	42.852	42.007	41.233	40.611	40.153	39.68	38.802	37.294	35.28	33.028	30.952	29.804	30.208	31.946	34.087	35.848	36.877	36.818	35.453	33.289	31.387	30.438	30.47	31.293	32.669	34.183	35.349	35.9	35.745	34.868	33.362	31.477	29.515	27.756	26.506	26.045	26.478	27.706	29.376	30.971	32.206	33.205	34.097	34.793	35.432	36.484	38.062	39.615	40.577	40.926	40.767	39.994	38.773	37.763	37.52	38.077	39.181	40.476	41.393	41.373	40.328	38.591	36.548	34.577	33.086	32.29	32.022	31.866	31.467	30.798	30.189	30.018	30.341	31.06	32.276	34.066	36.112	38.054	40.035	42.375	44.808	46.708	47.755	47.903	47.106	45.569	43.962	42.91	42.522	42.627	42.945	42.937	41.937	39.749	36.776	33.494	30.148	26.897	23.937	21.47	19.652	18.549	18.191	18.8	20.628	23.417	26.41	29.062	31.338	33.196	34.464	35.393	36.572	38.233	40.173	42.248	44.419	46.392	47.912	49.181	50.483	51.676	52.544	53.236	54.252	55.175	56.126	56.608	56.189	55.047	53.437	51.262	48.504	45.547	42.638	39.709	36.923	34.751	33.405	32.799	33.05	34.233	35.732	36.587	36.378	35.264	33.43	31.081	28.77	27.216	26.844	27.625	29.19	31.12	33.158	35.156	36.796	37.733	38.013	37.915	37.401	36.283	34.672	32.845	30.868	28.847	27.222	26.309	25.971	26.185	27.251	29.144	31.331	33.522	35.874	38.342	40.425	41.728	42.32	42.428	42.201	41.796	41.411	41.182	41.05	40.739	39.88	38.434	36.833	35.544	34.81	34.71	35.084	35.361	34.83	33.225	30.757	27.825	25.069	23.471	23.643	25.167	27.171	29.176	30.99	32.256	32.851	33.317	34.26	35.693	37.153	38.207	38.634	38.424	37.851	37.358	37.275	37.701	38.417	38.833	38.358	36.832	34.549	32.065	30.081	29.14	29.208	29.74	30.293	30.668	30.546	29.712	28.581	27.906	27.915	28.269	28.796	29.612	30.608	31.418	31.901	32.206	32.445	32.592	32.711	32.934	33.268	33.703	34.264	34.906	35.522	36.076	36.585	37.026	37.298	37.159	36.321	34.78	32.909	31.038	29.187	27.438	26.155	25.422	24.799	24.02	23.483	23.636	24.441	25.763	27.624	29.864	31.997	33.649	34.751	35.313	35.44	35.473	35.858	36.683	37.711	38.646	39.154	38.874	37.644	35.683	33.643	32.4	32.547	33.912	35.821	37.693	39.022	39.145	37.678	35.1	32.328	29.87	27.895	26.728	26.686	27.569	28.984	30.67	32.252	33.161	33.053	32.073	30.497	28.496	26.447	24.917	24.235	24.311	24.967	26.158	27.864	29.902	31.833	33.154	33.721	33.798	33.623	33.266	33.057	33.544	34.782	36.218	37.401	38.312	38.902	38.993	38.714	38.282	37.528	36.2	34.482	32.723	30.946	29.173	27.737	26.791	25.947	24.769	23.325	22.021	21.288	21.429	22.542	24.596	27.515	31.011	34.475	37.417	39.907	42.115	43.823	44.289	43.596	42.506	41.474	40.448	39.329	38.4	37.957	37.953	38.249	38.841	39.775	41.046	42.494	43.777	44.709	45.483	46.258	46.793	46.955	47.13	47.727	48.675	49.76	51.015	52.243	52.86	52.529	51.394	49.586	47.179	44.71	42.844	41.64	40.714	39.957	39.554	39.462	39.454	39.583	40.077	40.969	42.005	42.821	43.167	43.119	42.967	42.765	42.417	42.078	41.975	41.987	41.895	41.9	42.377	43.405	44.928	46.986	49.295	51.125	51.989	51.996	51.299	49.889	48.137	46.827	46.336	46.293	46.204	45.863	45.194	44.105	42.709	41.405	40.638	40.658	41.321	42.123	42.599	42.581	41.992	40.746	38.948	36.947	34.962	33.054	31.497	30.663	30.6	31.213	32.576	34.528	36.323	37.259	37.388	37.15	36.709	36.148	35.888	36.328	37.371	38.689	40.176	41.919	43.899	45.896	47.52	48.344	48.153	47.015	45.216	43.248	41.691	40.961	41.108	41.932	43.168	44.413	45.266	45.763	46.218	46.579	46.531	46.165	45.942	45.986	46.074	46.265	46.891	47.807	48.37	48.072	46.784	44.525	41.453	38.066	35.026	32.852	31.849	32.04	33.084	34.39	35.479	36.196	36.746	37.564	39.04	41.286	44.215	47.585	50.731	52.674	52.966	52.028	50.583	49.101	48.138	48.459	50.294	52.962	55.546	57.438	58.174	57.368	55.064	51.75	47.976	44.228	41.039	38.803	37.468	36.673	36.103	35.596	35.062	34.508	34.108	34.167	35.03	36.75	38.85	40.718	42.132	43.135	43.592	43.39	42.96	42.885	43.209	43.667	44.352	45.559	47.269	49.312	51.637	54.025	55.878	56.713	56.536	55.385	53.161	50.036	46.523	43.053	39.803	36.984	34.962	34.063	34.317	35.297	36.319	36.901	36.923	36.297	34.939	33.21	31.863	31.273	31.233	31.607	32.567	34.055	35.816	37.829	40.12	42.369	44.171	45.566	46.763	47.669	48.242	48.815	49.64	50.369	50.417	49.53	47.741	45.164	42.011	38.641	35.533	33.165	31.738	30.519	29.752	29.506	29.349	28.943	28.299	27.688	27.45	27.795	28.715	30.229	32.554	35.631	38.849	41.618	43.897	45.818	47.259	48.241	49.175	50.313	51.448	52.374	53.128	53.553	53.381	52.809	52.27	51.716	50.804	49.567	48.283	46.895	45.144	43.064	40.938	38.994	37.287	35.793	34.537	33.737	33.629	34.069	34.706	35.453	36.43	37.474	38.318	39.052	39.902	40.835	41.8	42.993	44.495	46.032	47.457	48.939	50.361	51.164	51.026	50.212	48.991	47.34	45.429	43.77	42.741	42.276	42.124	42.079	42.096	42.219	42.4	42.489	42.479	42.553	42.782	42.981	43.032	42.941	42.581	41.758	40.596	39.461	38.524	37.976	38.316	39.809	41.957	43.996	45.591	46.63	46.796	45.861	44.188	42.375	40.636	38.974	37.552	36.621	36.327	36.669	37.509	38.582	39.639	40.482	40.865	40.643	39.9	38.865	37.802	37.065	37.039	37.809	39.128	40.867	42.985	44.947	46.012	46.001	45.237	43.827	41.56	38.574	35.416	32.416	29.605	27.22	25.702	25.282	25.821	27.027	28.533	29.985	31.232	32.398	33.65	35.056	36.583	38.079	39.288	39.954	39.947	39.34	38.597	38.467	39.369	41.122	43.408	46.096	48.812	50.754	51.327	50.627	48.928	46.267	42.851	39.415	36.679	34.974	34.385	34.794	35.685	36.318	36.223	35.328	33.791	32.049	30.809	30.682	31.832	33.941	36.445	38.867	41.037	42.954	44.496	45.611	46.561	47.644	48.611	48.991	48.787	48.279	47.404	45.97	44.258	42.795	41.834	41.471	41.879	43.036	44.415	45.352	45.463	44.394	41.816	37.94	33.594	29.632	26.591	24.823	24.511	25.589	27.692	30.17	32.378	34.032	35.192	35.824	35.734	35.097	34.542	34.464	34.801	35.584	37.023	38.883	40.55	41.679	42.163	41.804	40.567	38.972	37.631	36.672	36.029	35.842	36.09	36.264	35.769	34.911	33.903	32.603	30.954	29.398	28.362	27.763	27.542	28.017	29.361	31.34	33.785	36.716	39.833	42.601	44.857	46.681	47.775	47.738	46.796	45.665	44.879	44.692	45.365	47.013	49.336	51.659	53.222	53.546	52.739	51.265	49.493	47.619	45.989	44.962	44.466	44.237	44.329	44.899	45.764	46.649	47.518	48.227	48.387	47.932	47.294	46.731	46.069	45.325	44.931	45.069	45.439	45.779	46.17	46.639	46.96	46.859	46.238	45.193	43.881	42.367	40.595	38.648	36.886	35.621	34.944	34.981	35.872	37.447	39.278	41.114	42.874	44.361	45.513	46.705	48.276	49.939	51.203	52.044	52.534	52.324	51.064	48.969	46.527	44.045	41.752	40.024	39.25	39.505	40.52	41.826	42.954	43.711	44.241	44.809	45.717	47.245	49.351	51.568	53.318	54.16	53.75	52.059	49.703	47.62	46.287	45.616	45.537	45.999	46.431	45.971	44.406	42.267	40.133	38.354	37.312	37.349	38.39	39.96	41.557	42.851	43.596	43.743	43.436	42.784	41.843	40.73	39.69	39.072	39.266	40.486	42.655	45.479	48.551	51.157	52.331	51.613	49.482	46.713	43.811	41.268	39.714	39.305	39.391	39.254	38.741	38.027	37.364	37.173	37.945	39.739	42.167	44.795	47.217	48.967	49.741	49.664	49.132	48.558	48.233	48.338	49.051	50.469	52.385	54.083	54.77	54.202	52.577	50.04	46.902	44.017	42.317	41.979	42.609	43.895	45.592	47.278	48.603	49.603	50.317	50.51	50.046	49.079	47.777	46.226	44.831	44.304	45.036	46.815	49.131	51.443	53.278	54.265	54.148	52.887	50.926	49.035	47.657	46.757	46.31	46.535	47.266	47.888	48.046	47.789	47.082	45.76	44.043	42.369	40.879	39.666	39.138	39.539	40.512	41.529	42.407	43.05	43.316	43.592	44.23	45.268	46.565	48.185	49.943	51.141	51.258	50.372	48.777	46.621	44.303	42.443	41.258	40.576	40.413	40.897	41.752	42.502	43.174	44.12	45.365	46.621	47.733	48.739	49.646	50.381	50.887	51.263	51.786	52.676	53.809	54.794	55.535	56.195	56.686	56.787	56.559	56.147	55.439	54.39	53.307	52.457	51.783	51.318	51.337	51.753	51.973	51.673	51.101	50.472	49.676	48.731	47.97	47.644	47.665	47.813	47.972	48.224	48.726	49.546	50.571	51.706	52.93	54.094	54.877	55.171	55.179	55.089	55.051	55.326	56.072	57.017	57.772	58.34	58.796	58.803	58.114	57.104	56.253	55.538	54.727	53.911	53.279	52.711	51.925	50.86	49.59	48.146	46.521	44.695	42.716	40.787	39.218	38.182	37.679	37.626	37.82	37.977	38.01	38.112	38.491	39.285	40.688	42.763	44.905	46.144	46.106	45.212	43.988	42.886	42.609	43.854	46.571	49.986	53.338	56.229	58.407	59.703	60.14	59.739	58.441	56.28	53.478	50.363	47.295	44.639	42.603	41.194	40.287	39.67	39.173	38.899	39.199	40.18	41.491	42.856	44.427	46.311	48.245	50.107	52.198	54.689	57.226	59.411	61.242	62.821	64.036	64.819	65.209	65.086	64.212	62.586	60.452	58.027	55.493	53.159	51.329	50.075	49.258	48.687	48.292	48.166	48.364	48.675	48.846	48.993	49.319	49.629	49.643	49.603	49.962	50.674	51.368	51.875	52.141	51.893	50.995	49.866	49.08	48.998	49.932	52.134	55.335	58.715	61.559	63.574	64.614	64.582	63.587	61.979	60.159	58.392	56.734	55.152	53.865	53.24	53.347	53.858	54.593	55.605	56.623	57.008	56.438	55.112	53.237	51.005	48.946	47.622	47.091	47.114	47.541	48.108	48.202	47.38	45.89	44.264	42.769	41.581	41.058	41.475	42.769	44.647	46.739	48.8	50.523	51.831	52.95	53.571	53.52	52.802	51.554	49.958	48.139	46.339	44.97	44.126	43.322	42.041	40.337	38.484	36.501	34.525	33.046	32.336	32.202	32.532	33.429	34.749	36.135	37.572	39.214	40.758	41.668	41.914	41.847	41.594	41.077	40.417	39.917	39.741	39.86	40.133	40.411	40.709	41.042	41.135	40.62	39.525	38.21	36.874	35.596	34.702	34.486	34.839	35.576	36.789	38.527	40.564	42.839	45.567	48.593	51.202	52.888	53.731	53.867	53.271	52.121	50.906	49.941	49.102	48.1	46.787	45.26	43.844	42.844	42.383	42.503	43.213	44.259	45.126	45.493	45.361	44.77	43.785	42.731	41.911	41.214	40.442	39.731	39.24	38.713	37.937	37.292	37.284	37.892	38.901	40.323	42.176	44.094	45.549	46.28	46.343	45.886	45.069	44.034	42.873	41.693	40.606	39.68	38.949	38.535	38.487	38.673	38.906	39.051	38.903	38.376	37.864	38.011	39.121	41.034	43.703	47.189	51.056	54.55	57.352	59.594	61.274	62.14	62.187	61.714	60.934	59.929	58.766	57.444	55.797	53.67	51.035	47.969	44.633	41.347	38.479	36.261	34.777	33.913	33.377	33.067	33.117	33.543	34.074	34.609	35.483	36.897	38.647	40.654	43.181	46.265	49.298	51.571	52.798	52.924	52.022	50.55	49.226	48.555	48.642	49.315	50.164	50.588	50.098	48.72	46.929	45.228	43.899	42.987	42.374	41.892	41.335	40.491	39.358	38.403	38.148	38.511	39.052	39.616	40.228	40.682	40.78	40.851	41.424	42.558	44.024	45.658	47.207	48.275	48.772	49.061	49.446	49.954	50.61	51.489	52.398	52.916	52.739	51.887	50.65	49.371	48.197	47.116	46.174	45.518	45.069	44.54	44.001	43.861	44.229	44.703	44.96	45.04	44.95	44.698	44.703	45.516	47.195	49.409	51.885	54.278	55.962	56.535	56.299	55.843	55.432	55.188	55.346	56.069	57.21	58.364	59.059	58.947	57.96	56.142	53.468	50.199	47.07	44.816	43.192	42.304	42.403	43.317	44.309	44.783	44.795	44.608	44.302	43.948	43.713	43.791	44.352	45.444	46.932	48.732	50.926	53.353	55.301	56.106	55.756	54.589	52.775	50.63	48.782	47.537	46.722	46.261	46.292	46.725	47.329	48.16	49.408	50.834	51.997	52.927	54.001	55.282	56.486	57.368	57.759	57.451	56.218	54.019	51.145	48.238	46.01	44.757	44.398	44.89	46.175	47.817	49.152	49.814	49.634	48.306	45.767	42.451	38.895	35.402	32.388	30.443	29.673	29.567	29.749	30.327	31.362	32.604	33.879	35.268	36.789	38.234	39.374	40.242	41.085	42.149	43.413	44.56	45.273	45.446	45.127	44.468	43.909	44.036	45.038	46.641	48.436	49.994	50.805	50.675	50.081	49.665	49.529	49.458	49.459	49.5	49.104	47.861	45.998	44.045	42.258	40.649	39.292	38.289	37.678	37.477	37.605	37.905	38.252	38.563	38.767	38.931	39.322	40.219	41.655	43.508	45.501	47.071	47.624	47.078	45.8	44.036	41.869	39.69	38.089	37.152	36.528	36.117	36.164	36.636	37.104	37.228	36.98	36.385	35.541	34.784	34.54	35.125	36.686	39.201	42.341	45.573	48.365	50.369	51.521	52.018	52.155	52.168	52.334	52.887	53.66	54.061	53.695	52.642	51.027	48.761	46.028	43.526	41.854	41.05	40.947	41.545	42.705	43.989	45.014	45.659	45.871	45.643	45.234	45.031	45.199	45.705	46.537	47.63	48.746	49.536	49.772	49.411	48.618	47.56	46.175	44.392	42.429	40.588	38.849	37.193	36.059	35.997	37.045	38.812	41.025	43.481	45.741	47.459	48.716	49.715	50.452	50.922	51.23	51.269	50.825	50.011	49.347	49.312	50.002	51.318	53.078	54.914	56.324	56.84	56.286	54.959	53.451	52.086	50.724	49.245	47.731	46.145	44.301	42.362	40.885	40.202	40.209	40.664	41.279	41.568	41.199	40.482	39.994	40.049	40.883	42.769	45.61	48.676	51.087	52.447	52.78	52.278	51.254	49.509	47.998	46.885	46.022	45.161	44.008	42.229	39.891	37.671	36.219	35.626	35.89	37.274	39.727	42.585	45.35	48.057	50.685	52.975	54.945	56.931	58.944	60.668	61.999	62.955	63.164	62.146	59.909	56.871	53.449	49.985	46.899	44.585	43.253	42.804	42.889	43.211	43.801	44.734	45.658	46.125	46.147	45.97	45.593	45.077	44.889	45.339	46.069	46.563	46.677	46.365	45.519	44.479	43.994	44.395	45.353	46.44	47.504	48.354	48.755	48.792	48.897	49.45	50.47	51.691	52.832	53.877	54.947	55.938	56.569	56.836	56.922	56.71	55.942	54.81	53.764	52.901	52.099	51.499	51.237	50.981	50.398	49.674	49.023	48.246	47.177	46.049	45.057	44.011	42.718	41.339	40.157	39.256	38.519	37.906	37.592	37.793	38.428	39.184	39.957	40.893	41.957	42.932	43.923	45.295	47.042	48.757	50.204	51.34	51.952	51.871	51.461	51.285	51.342	51.225	50.783	50.058	48.877	47.109	45.159	43.7	42.994	42.816	42.86	43.06	43.446	43.909	44.233	44.392	44.553	44.669	44.441	43.816	43.16	42.726	42.377	42.022	41.782	41.594	41.249	40.977	41.346	42.476	43.939	45.394	46.731	47.58	47.428	46.328	44.958	43.896	43.227	42.851	42.789	43.065	43.505	43.872	44.22	44.879	46.01	47.304	48.346	49.029	49.328	49.103	48.451	47.894	47.838	48.201	48.866	49.862	50.879	51.2	50.512	49.215	47.743	46.192	44.861	44.499	45.631	47.939	50.63	53.038	54.699	55.201	54.304	52.293	49.98	48.132	46.939	46.214	45.824	45.679	45.45	44.866	44.028	42.992	41.457	39.197	36.502	33.714	30.836	28.064	26.101	25.413	25.628	26.18	27.017	28.297	29.782	30.996	31.826	32.551	33.348	34.146	34.984	36.234	38.215	40.779	43.455	45.89	47.889	49.131	50.262	51.568	51.537	50.329	48.01	44.77	41.101	37.436	34.007	31.124	29.116	27.826	26.718	25.58	24.636	23.981	23.34	22.576	22.041	22.183	23.019	24.137	25.304	26.77	28.756	30.903	32.739	34.341	35.693	37.391	38.572	38.786	38.536	38.538	38.828	39.233	39.963	41.163	42.464	43.428	43.867	43.703	42.968	41.879	40.657	39.38	38.249	37.598	37.552	37.976	38.737	39.663	40.484	41.138	41.773	42.312	42.593	42.943	43.868	45.192	46.349	47.29	48.315	49.249	49.622	49.464	49.169	48.861	48.453	47.996	47.54	47.001	46.373	45.749	45.131	44.534	44.182	44.316	44.935	45.826	46.753	47.599	48.496	49.75	51.445	53.325	55.257	57.25	58.894	59.478	58.905	57.884	57.036	56.466	56.205	56.401	56.875	57.142	56.915	56.227	55.192	53.977	52.922	52.31	52.163	52.464	53.316	54.739	56.443	57.953	59.005	59.666	60.183	60.689	61.153	61.685	62.526	63.571	64.236	64.107	63.322	62.155	60.599	58.649	56.608	54.797	53.302	52.176	51.543	51.373	51.483	51.769	52.153	52.378	52.183	51.637	51.095	50.78	50.564	50.316	50.138	50.171	50.339	50.477	50.634	51.092	51.904	52.687	52.99	52.714	52.002	50.944	49.647	48.388	47.428	46.806	46.384	46.048	45.697	45.275	44.951	45.032	45.564	46.25	46.821	47.267	47.616	47.741	47.551	47.292	47.344	47.737	48.118	48.272	48.345	48.523	48.819	49.283	50.109	51.408	53.019	54.657	56.028	56.893	57.158	56.939	56.451	55.82	55.096	54.381	53.824	53.417	52.884	51.943	50.628	49.168	47.636	45.973	44.391	43.395	43.25	43.777	44.758	46.203	48.048	49.971	51.661	53.076	54.251	55.139	55.781	56.255	56.54	56.656	56.913	57.706	59.102	60.888	62.135	62.805	63.206	63.234	62.714	61.33	59.011	56.237	53.592	51.229	49.121	47.342	45.75	43.891	41.633	39.435	37.791	36.92	37.127	38.759	41.515	44.493	47.046	49.052	50.471	51.171	51.309	51.357	51.607	51.978	52.21	52.098	51.622	50.872	49.923	48.871	48.012	47.623	47.609	47.676	47.761	47.953	48.162	48.323	48.696	49.464	50.361	51.058	51.578	51.892	51.641	50.78	49.863	49.421	49.426	49.639	49.979	50.297	50.222	49.539	48.453	47.43	46.812	46.636	46.671	46.589	46.211	45.489	44.521	43.666	43.378	43.808	44.76	46.065	47.636	49.228	50.642	52.052	53.63	55.002	55.601	55.384	54.645	53.493	52.039	50.856	50.583	51.329	52.801	54.748	56.973	59.137	60.873	61.956	62.288	61.907	60.966	59.654	58.165	56.641	55.088	53.332	51.215	48.747	45.988	43.105	40.632	39.246	39.123	39.922	41.402	43.504	45.901	48.036	49.723	51.16	52.307	52.825	52.611	51.949	51.195	50.66	50.705	51.567	53.144	55.128	57.196	59.067	60.565	61.664	62.434	62.882	62.878	62.161	60.483	57.875	54.721	51.384	47.933	44.506	41.478	39.011	36.865	34.943	33.699	33.558	34.388	35.879	37.832	39.922	41.588	42.484	42.734	42.647	42.599	43.097	44.555	46.942	49.813	52.703	55.188	56.865	57.505	57.185	56.194	54.892	53.496	51.895	49.979	48.073	46.672	46.024	46.17	47.328	49.617	52.514	55.128	56.95	57.888	57.877	57.05	55.973	55.178	54.816	54.905	55.447	56.188	56.661	56.672	56.45	56.229	56.055	55.952	56.031	56.323	56.779	57.221	57.379	57.154	56.616	55.648	53.954	51.645	49.37	47.655	46.571	46.157	46.509	47.349	48.102	48.555	48.843	48.997	49.054	49.309	49.945	50.632	50.963	50.958	50.751	50.23	49.281	48.092	46.921	45.908	45.062	44.299	43.648	43.283	43.276	43.413	43.403	43.58	43.675	43.87	44.414	45.222	46.076	46.822	47.36	47.563	47.278	46.36	44.902	43.362	42.134	41.16	40.343	39.942	40.134	40.626	41.114	41.603	42.058	42.268	42.261	42.367	42.687	43.037	43.429	43.996	44.503	44.563	44.276	44.041	43.906	43.56	42.78	41.572	40.041	38.358	36.774	35.578	35.059	35.308	35.987	36.599	37.037	37.527	38.159	38.873	39.759	40.84	41.814	42.436	42.889	43.413	44.023	44.838	46.063	47.443	48.227	47.949	46.828	45.279	43.577	42.093	41.339	41.53	42.339	43.226	43.815	44.05	44.21	44.647	45.551	46.987	48.877	50.827	52.258	52.874	52.832	52.437	51.948	51.646	51.613	51.459	50.723	49.384	47.674	45.652	43.464	41.704	40.915	40.991	41.52	42.353	43.517	44.808	45.91	46.788	47.548	48.209	48.704	48.947	48.882	48.548	48.089	47.623	47.208	46.938	46.891	47.054	47.452	48.194	49.224	50.305	51.342	52.282	52.733	52.165	50.591	48.527	46.305	44.032	42.06	40.963	40.969	41.853	43.407	45.543	48.032	50.531	52.799	54.693	56.125	57.138	57.894	58.52	59.067	59.51	59.794	59.812	59.414	58.436	56.769	54.575	52.314	50.313	48.55	47.008	45.883	45.137	44.269	42.992	41.669	40.756	40.33	40.366	41.063	42.474	44.329	46.42	48.796	51.422	54.113	56.735	59.12	60.886	61.625	61.253	59.992	58.113	55.894	53.614	51.559	49.991	48.956	48.172	47.331	46.478	45.803	45.202	44.522	44.051	44.215	44.965	45.962	47.104	48.377	49.488	50.114	50.278	50.083	49.517	48.763	48.247	48.242	48.697	49.613	51.126	53.178	55.447	57.655	59.739	61.723	63.489	64.703	64.939	64.069	62.352	60.093	57.483	54.951	53.109	52.101	51.451	50.739	49.894	48.866	47.554	46.173	45.118	44.452	44.058	44.068	44.607	45.438	46.36	47.62	49.452	51.664	53.944	56.207	58.459	59.262	58.971	58.342	57.236	55.74	54.302	53.326	52.738	52.411	52.541	53.223	54.186	55.206	56.432	57.903	59.245	60.13	60.464	60	58.439	55.997	53.29	50.606	47.988	45.685	44.061	43.124	42.6	42.403	42.666	43.473	44.73	46.236	47.854	49.636	51.713	53.975	56.183	58.327	60.466	62.358	63.651	64.305	64.468	64.107	63.194	61.92	60.362	58.304	55.772	53.27	51.18	49.461	48.151	47.546	47.643	47.99	48.301	48.763	49.662	51.074	52.881	54.896	56.886	58.638	59.958	60.708	61.006	61.18	61.364	61.373	60.998	60.178	58.856	57.054	55.111	53.456	52.201	51.315	50.954	51.173	51.585	51.818	52.04	52.614	53.48	54.396	55.398	56.556	57.602	58.139	58.062	57.552	56.857	56.247	55.96	56.127	56.782	57.847	59.084	60.175	60.904	61.171	60.914	60.247	59.471	58.764	58.153	57.809	57.916	58.215	58.188	57.698	57.03	56.247	55.146	53.873	52.897	52.447	52.404	52.667	53.246	53.95	54.431	54.519	54.282	53.939	53.796	54.126	54.972	56.055	56.986	57.539	57.697	57.647	57.65	57.841	58.287	59.019	59.795	60.092	59.651	58.771	57.771	56.557	55.09	53.777	52.968	52.578	52.478	52.795	53.525	54.343	54.989	55.451	55.692	55.672	55.501	55.344	55.165	54.859	54.524	54.396	54.687	55.492	56.805	58.547	60.602	62.652	64.071	64.326	63.461	61.917	60.006	58.035	56.669	56.516	57.413	58.678	59.818	60.589	60.719	60.172	59.353	58.691	58.264	58.049	58.122	58.328	58.239	57.661	56.779	55.734	54.479	53.034	51.625	50.548	49.99	49.91	50.071	50.349	50.773	51.189	51.246	50.963	50.816	51.056	51.488	51.971	52.577	53.146	53.378	53.304	53.168	53.013	52.813	52.804	53.104	53.332	53.095	53.195	54.065	54.397	53.95	53.043	52.102	51.14	50.053	49.015	48.176	47.405	46.79	46.658	47.015	47.513	47.988	48.407	48.478	47.916	47.066	46.688	47.173	48.401	50.105	52.018	53.815	55.245	56.308	57.254	58.486	60.149	61.769	62.534	62.023	60.338	57.816	55.053	52.999	52.423	53.3	55.006	56.893	58.266	58.481	57.581	56.378	55.64	55.563	56.191	57.585	59.327	60.55	60.656	59.736	58.24	56.642	55.377	54.755	54.814	55.288	55.682	55.484	54.558	53.269	52.097	51.359	51.221	51.665	52.265	52.376	51.648	50.038	47.617	44.758	42.331	41.12	41.166	42.032	43.36	44.691	45.242	44.485	42.789	41.132	40.368	40.98	43.111	46.397	49.976	52.84	54.26	54.072	52.814	51.454	50.936	51.767	53.936	56.911	59.805	61.811	62.528	61.853	59.945	57.368	54.845	52.64	50.616	48.949	48.102	48.199	48.958	50.186	51.778	53.189	53.545	52.378	49.928	46.817	43.861	41.942	41.616	42.777	44.744	46.501	46.996	45.509	42.013	37.159	32.078	28.08	26.223	27.038	30.595	36.645	44.448	52.871	61.047	68.71	75.63	81.247	85.104	87.194	87.488	85.715	81.929	76.83	71.329	66.133	61.839	58.878	57.219	56.415	56.028	55.743	55.226	54.229	52.717	50.816	48.613	46.184	43.7	41.571	40.369	40.541	42.088	44.714	48.148	51.955	55.235	57.122	57.535	56.999	55.996	54.899	54.219	54.213	54.466	54.297	53.264	51.191	48.059	44.291	40.712	37.957	36.14	35.25	35.379	36.526	38.574	41.5	45.389	50.218	55.521	60.402	63.889	65.506	65.468	64.235	62.288	60.358	59.265	59.27	59.942	60.914	62.191	63.738	65.364	67.004	68.498	69.218	68.485	66.18	62.642	58.28	53.775	50.245	48.507	48.508	49.639	51.292	52.966	53.086	51.89	50.436	49.072	47.998	47.407	47.633	48.726	50.182	51.462	52.48	53.276	53.701	53.831	54.12	54.855	55.833	56.803	57.615	57.924	57.411	56.36	55.419	54.856	54.526	54.311	54.047	53.209	51.253	48.233	44.807	41.793	39.807	39.078	39.477	40.69	42.244	43.455	43.775	43.247	42.325	41.367	40.582	40.327	40.898	42.244	44.218	46.856	50.072	53.48	56.826	60.177	63.363	65.779	66.957	66.84	65.369	62.312	57.774	52.434	47.098	42.253	38.115	34.765	32.173	30.265	28.943	28.137	27.95	28.634	30.237	32.423	34.754	36.942	38.639	39.619	40.129	40.661	41.546	43.044	45.553	49.173	53.247	56.861	59.493	60.877	60.59	58.429	54.874	50.712	46.433	42.233	38.352	35.052	32.487	30.723	29.723	29.361	29.427	29.697	29.922	29.911	29.726	29.588	29.697	30.298	31.579	33.468	35.655	38.034	40.649	43.206	45.178	46.381	46.939	46.693	45.299	42.874	39.966	36.939	33.821	30.714	27.861	25.402	23.342	21.754	20.829	20.727	21.588	23.551	26.548	30.269	34.32	38.294	41.864	44.835	47.133	48.773	49.985	51.13	52.25	52.96	52.944	52.264	50.954	48.773	45.68	42.158	38.66	35.21	31.818	28.824	26.548	25.03	24.269	24.245	24.737	25.395	26.102	26.975	28.139	29.768	32.085	35.188	38.844	42.563	45.868	48.527	50.66	52.533	54.272	55.928	57.702	59.666	61.366	62.157	61.855	60.591	58.308	54.894	50.678	46.23	41.823	37.586	33.796	30.666	28.088	26.002	24.621	24.036	24.055	24.554	25.552	26.93	28.364	29.675	31.018	32.658	34.79	37.336	40.013	42.665	45.358	48.045	50.518	52.847	55.314	57.809	59.721	60.562	60.211	58.545	55.479	51.317	46.585	41.515	36.184	30.99	26.383	22.503	19.501	17.757	17.421	18.019	18.864	19.591	20.136	20.56	20.999	21.633	22.653	23.977	25.702	27.697	29.729	31.737	33.756	35.776	37.667	39.207	40.37	41.479	42.791	44.074	44.939	45.27	44.93	43.565	41.159	38.32	35.697	33.599	32.232	31.759	31.936	32.263	32.56	32.922	33.151	32.936	32.386	31.903	31.651	31.601	31.933	32.951	34.788	37.296	40.09	42.784	45.219	47.349	49.011	50.007	50.389	50.359	49.827	48.514	46.365	43.46	39.764	35.432	30.99	26.938	23.457	20.747	19.154	18.662	18.81	19.282	20.17	21.451	22.734	23.773	24.767	26.09	28.008	30.717	34.253	38.388	42.548	45.891	47.643	47.619	46.452	45.166	44.668	45.502	47.647	50.334	52.363	52.853	51.508	48.476	44.394	40.397	37.41	35.493	34.191	33.275	32.658	32.039	31.221	30.546	30.48	31.044	31.928	32.872	33.737	34.413	34.849	35.078	35.156	35.139	35.057	34.87	34.587	34.413	34.597	35.293	36.57	38.339	40.164	41.445	41.951	41.823	41.163	40.052	38.88	38.169	37.923	37.613	36.871	35.672	33.926	31.483	28.544	25.633	23.206	21.471	20.537	20.4	20.862	21.743	22.971	24.488	26.225	28.164	30.336	32.771	35.466	38.281	40.892	43.025	44.615	45.465	45.185	43.721	41.571	39.257	36.859	34.381	32.108	30.131	28.121	25.857	23.582	21.671	20.279	19.495	19.4	19.832	20.436	21.02	21.591	22.111	22.586	23.255	24.497	26.485	29.103	32.048	34.927	37.388	39.072	39.536	38.558	36.452	33.779	30.807	27.601	24.551	22.157	20.425	19.085	18.131	17.673	17.556	17.594	17.875	18.499	19.342	20.374	21.734	23.385	25.045	26.578	28.083	29.534	30.658	31.232	31.267	30.965	30.611	30.403	30.446	30.9	31.892	33.169	34.147	34.572	34.684	34.635	34.296	33.686	33.075	32.535	31.888	31.199	30.756	30.601	30.623	30.927	31.54	32.035	31.99	31.46	30.676	29.673	27.797	26.322	25.702	26.348	28.257	30.785	33.193	35.198	36.757	37.749	38.301	38.961	40.025	41.244	42.302	43.026	43.085	42.15	40.424	38.423	36.365	34.234	32.312	31.029	30.418	30.189	30.091	29.962	29.628	28.942	27.907	26.817	26.249	26.732	28.292	30.544	33.104	35.715	37.997	39.629	40.717	41.523	42.052	42.267	42.361	42.495	42.659	43.037	44	45.553	47.132	48.175	48.477	47.805	45.757	42.338	38.177	34.077	30.622	28.168	26.867	26.648	27.186	27.943	28.412	28.417	28.174	27.997	27.986	28.17	28.583	29.066	29.356	29.468	29.616	29.847	30.166	30.805	31.869	32.979	33.769	34.383	35.105	35.847	36.395	36.847	37.402	37.975	38.405	38.759	39.25	40.068	41.315	43.008	45.026	47.109	48.871	49.791	49.4	47.626	44.822	41.658	39.058	37.913	38.604	40.856	44.041	47.305	49.514	49.651	47.586	44.09	40.041	36.149	33.262	32.123	32.79	34.62	36.877	39.016	40.544	41.119	40.712	39.589	38.091	36.585	35.454	34.87	34.819	35.186	35.776	36.355	36.787	37.02	37.078	37.212	37.798	38.905	40.13	41.052	41.624	41.875	41.636	41.045	40.684	40.929	41.5	41.932	42.013	41.631	40.692	39.344	38.002	36.921	35.993	35.018	33.761	31.918	29.388	26.485	23.742	21.539	19.937	18.738	17.678	16.72	16.009	15.728	16.173	17.817	20.883	24.833	28.667	31.666	33.446	33.639	32.16	29.653	27.097	25.151	24.063	23.863	24.182	24.248	23.488	21.889	19.742	17.394	15.427	14.517	14.886	16.157	17.74	19.22	20.498	21.75	23.218	25.1	27.609	30.88	34.586	37.98	40.51	42.085	42.591	41.81	39.847	37.202	34.219	30.995	27.751	24.721	21.819	18.931	16.276	14.126	12.413	11.001	10.057	9.8391	10.597	11.778	13.106	14.456	16.142	18.403	20.98	23.502	25.867	27.959	29.511	30.615	31.769	33.331	35.422	38.269	42.002	46.175	49.977	52.916	54.876	55.702	55.264	53.832	51.985	50.175	48.556	47.015	45.319	43.341	41.083	38.52	35.751	33.257	31.594	30.9	30.907	31.325	31.889	32.221	32.158	32.071	32.374	33.184	34.597	36.776	39.469	42.027	44.16	46.186	48.469	51.026	53.763	56.593	59.135	60.686	60.651	58.926	55.952	52.526	49.449	47.182	45.864	45.375	45.239	44.841	43.836	42.384	40.889	39.78	39.579	40.583	42.484	44.695	46.833	48.599	49.53	49.427	48.748	48.121	47.705	47.362	47.125	47.049	46.855	46.244	45.221	44.054	43.04	42.399	42.224	42.479	43.094	43.921	44.725	45.248	45.318	44.921	44.127	43.2	42.56	42.434	42.804	43.621	44.747	45.631	45.617	44.661	43.271	41.958	41.016	40.871	42.005	44.328	47.189	49.969	52.274	53.736	54.04	53.125	51.108	48.214	44.81	41.403	38.494	36.4	35.287	35.074	35.399	35.763	35.605	34.49	32.415	29.876	27.456	25.497	24.388	24.625	26.267	28.714	31.276	33.616	35.469	36.459	36.505	36.01	35.437	34.953	34.546	34.114	33.361	31.955	29.9	27.586	25.445	23.844	23.087	23.214	23.882	24.516	24.61	24.082	23.237	22.497	22.061	21.969	22.37	23.348	24.546	25.434	25.902	26.138	26.081	25.665	25.255	25.339	26.054	27.26	28.839	30.546	31.911	32.642	32.861	32.729	32.186	31.327	30.395	29.456	28.411	27.231	26.101	25.269	24.816	24.54	24.082	23.266	22.195	20.978	19.654	18.524	18.128	18.616	19.608	20.8	22.179	23.729	25.428	27.58	30.539	34.157	37.909	41.364	44.137	45.673	45.718	44.734	43.452	42.352	41.719	41.79	41.607	41.115	40.733	39.828	37.986	35.333	32.258	29.133	26.486	25.158	25.7	27.89	31.109	34.704	37.906	39.913	40.412	39.72	38.286	36.546	35.155	34.691	35.08	35.746	36.27	36.445	35.945	34.431	31.91	28.742	25.337	22.058	19.219	17.13	16.098	16.212	17.155	18.36	19.513	20.604	21.549	22.248	22.857	23.553	24.248	24.803	25.346	26.001	26.683	27.427	28.485	29.761	30.68	30.823	30.214	28.947	27.031	24.757	22.813	21.788	21.775	22.43	23.138	23.207	22.102	19.551	15.659	11.042	6.7242	3.634	2.2715	2.7778	4.9431	8.1463	11.596	14.728	17.289	19.065	20.037	20.615	21.288	22.102	22.941	23.984	25.318	26.547	27.135	26.883	25.87	24.087	21.555	18.597	15.684	13.155	11.148	9.5914	8.2194	6.8353	5.4185	4.0534	3.0348	2.7449	3.4304	5.0467	7.3284	9.926	12.378	14.318	15.796	17.179	18.635	20.011	21.29	22.534	23.412	23.399	22.372	20.698	18.717	16.592	14.605	13.206	12.682	13.019	14.11	15.72	17.442	18.862	19.685	19.796	19.265	18.366	17.517	17.129	17.455	18.466	19.854	21.24	22.328	22.816	22.332	20.882	19.044	17.442	16.344	15.942	16.506	17.937	19.544	20.597	20.895	20.583	19.926	19.413	19.605	20.665	22.258	23.907	25.119	25.472	24.821	23.492	22.062	20.972	20.355	20.086	19.939	19.756	19.373	18.538	17.105	15.323	13.625	12.142	10.894	10.183	10.339	11.145	12.046	12.71	12.981	12.627	11.486	9.7905	7.8154	5.6443	3.4832	1.7539	0.76315	0.54518	1.0696	2.3277	4.0294	5.6179	6.6599	7.1208	7.2892	7.5254	8.0415	8.8729	10.058	11.65	13.428	15.006	16.255	17.357	18.275	18.64	18.274	17.35	16.068	14.572	13.262	12.61	12.689	13.346	14.583	16.356	18.289	19.972	21.345	22.412	22.841	22.317	20.965	19.285	17.768	16.792	16.593	17.214	18.543	20.229	21.702	22.537	23.032	23.498	23.66	23.405	22.861	22.138	21.147	19.805	18.258	16.82	15.833	15.521	15.832	16.61	17.754	19.048	20.042	20.455	20.594	20.941	21.669	22.826	24.482	26.389	28.007	29.005	29.418	29.282	28.645	27.83	27.227	26.883	26.618	26.549	26.973	27.921	29.166	30.452	31.548	32.201	32.213	31.486	30.18	28.733	27.591	26.904	26.563	26.479	26.579	26.63	26.374	25.758	24.834	23.496	21.684	19.598	17.471	15.444	13.814	13.026	13.227	14.078	15.225	16.542	17.922	19.17	20.282	21.498	22.988	24.624	26.054	26.886	26.834	25.852	24.066	21.716	19.24	17.178	15.812	15.063	14.733	14.597	14.407	14.049	13.74	13.845	14.563	15.939	17.995	20.586	23.245	25.505	27.228	28.411	28.967	28.829	28.174	27.343	26.591	26.027	25.734	25.794	26.096	26.33	26.201	25.618	24.73	23.809	23.09	22.728	22.722	22.842	22.712	22.091	20.959	19.454	17.866	16.567	15.836	15.588	15.465	15.246	15.014	14.947	15.179	15.914	17.325	19.196	20.933	21.958	21.998	21.091	19.438	17.43	15.511	13.951	12.778	11.955	11.48	11.324	11.489	11.922	12.451	12.76	12.522	11.639	10.329	9.0751	8.3422	8.3372	8.9916	10.002	10.914	11.232	10.721	9.6889	8.7596	8.3996	8.8076	10.045	11.995	14.277	16.438	18.232	19.586	20.427	20.781	20.85	20.847	20.933	21.319	22.193	23.527	25.028	26.345	27.164	27.191	26.239	24.345	21.786	19.029	16.611	14.905	13.945	13.55	13.444	13.191	12.371	10.992	9.5611	8.6365	8.4825	9.1354	10.38	11.66	12.377	12.377	11.964	11.569	11.651	12.613	14.433	16.562	18.424	19.737	20.463	20.757	21.015	21.637	22.707	24.056	25.418	26.476	27.021	27.129	26.955	26.459	25.516	24.184	22.642	20.995	19.438	18.431	18.294	19.001	20.403	22.301	24.301	25.95	27.1	27.835	28.17	28.155	27.404	27.323	27.747	28.711	30.111	31.246	31.215	29.886	27.815	25.455	23.113	21.379	20.679	20.767	21.204	21.958	23.011	24.042	25.01	26.244	27.653	28.608	28.793	28.515	28.025	27.269	26.338	25.571	25.196	25.179	25.309	25.37	25.342	25.419	25.579	25.446	24.892	24.335	23.099	23.49	24.294	25.376	26.736	28.158	29.261	29.796	29.673	28.931	27.854	26.824	26.033	25.58	25.725	26.541	27.505	27.998	27.901	27.219	25.696	23.235	20.325	17.671	15.794	15.124	15.996	18.257	21.301	24.452	27.097	28.669	28.995	28.508	27.931	27.758	28.154	29.008	29.997	30.77	31.009	30.439	28.983	26.983	24.979	23.182	21.603	20.555	20.517	21.545	23.311	25.477	27.677	29.429	30.385	30.634	30.479	30.17	29.986	30.123	30.347	30.149	29.226	27.644	25.597	23.322	21.165	19.505	18.614	18.573	19.172	20.039	20.973	21.967	22.892	23.497	23.865	24.472	25.632	27.273	29.206	31.214	32.887	33.796	33.827	33.157	32.048	30.863	30.07	29.839	29.885	29.855	29.624	29.217	28.659	28.014	27.474	27.288	27.592	28.284	29.115	29.956	30.866	31.763	32.271	32.099	31.271	29.928	28.165	26.287	24.852	24.223	24.409	25.217	26.294	27.146	27.45	27.324	27.134	27.131	27.415	28.087	29.113	30.176	30.833	30.861	30.41	29.869	29.574	29.655	30.16	31.175	32.548	33.785	34.458	34.501	34.025	33.111	31.944	30.926	30.381	30.453	31.246	32.812	34.927	37.186	39.28	41.003	42.03	42.069	41.147	39.579	37.695	35.684	33.648	31.693	29.932	28.331	26.722	25.031	23.503	22.48	22.04	22.104	22.681	23.821	25.348	27.067	29.036	31.386	34.042	36.865	39.736	42.291	43.948	44.392	43.747	42.278	40.293	38.487	38.005	37.722	37.501	37.015	35.923	34.109	31.785	29.293	27.019	25.38	24.649	24.804	25.642	26.959	28.444	29.668	30.334	30.43	30.022	29.13	27.967	27.031	26.732	27.076	27.814	28.643	29.205	29.161	28.37	27.018	25.581	24.589	24.392	25.076	26.476	28.282	30.148	31.815	33.213	34.47	35.648	36.715	37.65	38.387	38.723	38.55	38.019	37.271	36.175	34.485	32.138	29.242	26.009	22.826	20.316	19.026	19.024	19.88	20.867	21.325	20.955	19.979	19.037	18.944	20.249	22.946	26.483	30.04	32.89	34.626	35.282	35.328	35.3	35.404	35.577	35.788	36.068	36.41	36.851	37.545	38.491	39.218	38.913	36.932	33.136	27.956	22.357	17.581	14.694	14.142	15.613	18.15	20.614	22.198	22.661	22.306	21.744	21.513	21.745	22.257	22.858	23.562	24.584	26.257	29.007	32.973	37.609	41.884	44.952	46.511	46.734	46.18	45.649	45.734	46.435	47.151	47.055	45.491	42.252	37.722	32.734	28.242	25.028	23.511	23.624	24.898	26.649	28.042	28.301	27.093	24.645	21.502	18.394	16.248	15.905	17.563	20.715	24.595	28.506	31.855	34.256	35.754	36.701	37.413	38.059	38.687	39.238	39.628	39.888	40.132	40.438	40.749	40.868	40.578	39.674	38.083	35.887	33.293	30.739	28.81	27.901	28.014	28.93	30.436	32.113	33.331	33.688	33.295	32.511	31.68	31.206	31.549	32.928	35.243	38.278	41.704	45.007	47.689	49.462	50.208	49.926	48.84	47.387	46.014	45.025	44.482	44.089	43.416	42.166	40.206	37.465	34.132	30.854	28.311	26.716	25.947	25.84	26.165	26.511	26.58	26.523	26.675	27.304	28.646	30.831	33.613	36.495	39.071	41.105	42.354	42.594	41.837	40.3	38.262	36.063	34.039	32.452	31.513	31.327	31.658	31.981	31.631	31.141	30.545	29.897	29.33	29.001	28.91	28.921	28.878	28.738	28.658	28.971	29.905	31.452	33.513	35.957	38.467	40.645	42.289	43.359	43.807	43.659	43.141	42.44	41.559	40.547	39.627	38.962	38.393	37.734	36.987	36.137	35.052	33.709	32.273	31.004	30.123	29.763	29.957	30.649	31.701	32.861	33.778	34.143	33.855	32.935	31.467	29.673	27.892	26.39	25.331	24.899	25.161	25.907	26.94	28.305	30.088	32.149	34.26	36.319	38.231	39.712	40.478	40.511	40.035	39.319	38.638	38.227	38.203	38.567	39.225	39.969	40.585	40.971	41.14	41.104	40.894	40.592	40.256	39.914	39.698	39.762	40.085	40.536	41.085	41.67	41.976	41.607	40.492	38.881	37.083	35.406	34.181	33.621	33.66	34.025	34.449	34.775	35.016	35.343	35.877	36.611	37.443	38.219	38.809	39.179	39.403	39.527	39.535	39.422	39.201	38.784	38.07	37.217	36.581	36.358	36.519	37.098	38.204	39.766	41.578	43.5	45.45	47.236	48.619	49.392	49.429	48.734	47.506	46.046	44.595	43.296	42.163	41.059	39.789	38.264	36.509	34.647	32.986	31.922	31.555	31.617	31.838	32.13	32.358	32.41	32.53	33.202	34.701	36.921	39.533	42.13	44.257	45.593	46.139	46.155	45.943	45.775	45.821	45.993	46.038	45.716	44.888	43.573	41.936	40.215	38.61	37.365	36.744	36.785	37.188	37.608	37.886	37.885	37.352	36.289	35.077	34.097	33.507	33.362	33.699	34.455	35.502	36.816	38.425	40.167	41.737	42.834	43.141	42.355	40.485	37.935	35.334	33.349	32.445	32.704	33.905	35.751	37.826	39.543	40.439	40.505	39.969	38.878	37.29	35.599	34.291	33.589	33.568	34.29	35.61	37.119	38.507	39.661	40.48	40.895	40.989	40.925	40.679	40.138	39.367	38.53	37.743	37.001	36.16	35.055	33.701	32.315	31.098	30.185	30.049	30.449	31.375	32.468	33.525	34.315	34.634	34.53	34.258	34.123	34.314	34.818	35.447	35.98	36.316	36.371	36.11	35.698	35.423	35.389	35.404	35.21	34.568	33.288	31.507	29.851	29.042	29.458	31.192	34.12	37.705	41.079	43.523	44.82	45.071	44.42	43.146	41.668	40.368	39.441	38.924	38.699	38.534	38.201	37.481	36.15	34.212	32.002	30.015	28.685	28.303	28.883	30.037	31.163	31.826	31.819	31.062	29.71	28.284	27.297	26.919	27.122	27.92	29.284	30.982	32.749	34.477	36.09	37.455	38.39	38.775	38.607	37.991	37.058	35.89	34.501	32.904	31.134	29.268	27.461	25.919	24.761	23.947	23.403	23.034	22.63	22.072	21.627	21.772	22.74	24.496	26.882	29.579	32.115	34.098	35.511	36.641	37.743	38.918	40.071	40.922	41.175	40.67	39.437	37.646	35.659	33.878	32.535	31.724	31.401	31.377	31.397	31.359	31.281	31.053	30.492	29.584	28.484	27.258	25.981	24.986	24.741	25.526	27.262	29.636	32.219	34.426	35.819	36.322	36.209	35.987	36.158	36.989	38.399	40.06	41.567	42.613	43.103	43.146	42.915	42.525	42.127	41.88	41.829	41.828	41.795	41.803	41.717	41.153	39.9	38.021	35.68	33.102	30.669	28.834	27.885	27.798	28.346	29.165	29.864	30.281	30.516	30.796	31.36	32.36	33.793	35.514	37.33	39.031	40.465	41.652	42.767	43.798	44.381	44.17	43.171	41.602	39.733	38.054	37.274	37.719	39.061	40.628	41.767	41.947	40.914	38.963	36.788	35.052	34.209	34.441	35.51	36.795	37.737	38.067	37.736	36.871	35.664	34.253	32.784	31.572	30.939	30.933	31.457	32.515	33.936	35.045	35.144	34.039	31.968	29.333	26.747	24.951	24.36	24.83	25.931	27.171	28.033	28.251	29.941	29.831	29.981	30.451	31.197	32.093	32.948	33.557	33.759	33.502	32.879	31.992	30.48	28.51	26.831	25.498	24.576	24.152	24.227	24.696	25.4	26.205	27.091	28.174	29.485	30.824	31.959	32.711	32.91	32.478	31.587	30.571	29.691	29.142	29.107	29.55	30.11	30.366	30.114	29.199	27.419	24.858	22.006	19.415	17.445	16.345	16.241	17.062	18.513	20.182	21.692	22.765	23.304	23.362	23.023	22.491	22.158	22.34	23.14	24.536	26.357	28.182	29.468	29.849	29.147	27.281	24.438	21.199	18.258	16.071	14.847	14.727	15.657	17.225	18.938	20.502	21.841	23.004	24.108	25.275	26.569	27.892	29.012	29.616	29.464	28.567	27.13	25.461	23.936	22.847	22.214	21.816	21.376	20.658	19.465	17.78	15.963	14.514	13.641	13.285	13.406	13.932	14.651	15.335	15.925	16.437	16.817	16.955	16.765	16.294	15.752	15.476	15.805	16.838	18.405	20.158	21.611	22.365	22.304	21.55	20.375	19.192	18.324	17.774	17.344	16.986	16.855	17.023	17.419	18.034	18.866	19.701	20.211	20.253	19.942	19.496	19.174	19.162	19.454	19.925	20.406	20.757	20.862	20.702	20.369	19.959	19.545	19.171	18.832	18.53	18.373	18.57	19.143	19.923	20.816	21.836	22.865	23.609	23.979	24.182	24.367	24.48	24.419	24.101	23.393	22.204	20.661	19.01	17.489	16.284	15.47	14.933	14.435	13.842	13.212	12.809	13.007	14.097	16.086	18.792	22.006	25.375	28.443	31.044	33.382	35.586	37.447	38.751	39.571	40.06	40.318	40.572	41.115	42.021	43.078	44.022	44.628	44.748	44.476	44.143	44.052	44.248	44.541	44.655	44.324	43.398	41.869	39.86	37.622	35.517	33.803	32.362	30.975	29.666	28.502	27.371	26.16	25.138	24.665	24.786	25.345	26.209	27.133	27.696	27.701	27.341	26.913	26.711	29.203	30.487	32.274	33.986	35.074	35.165	34.141	32.214	29.869	27.745	26.533	26.767	28.418	30.994	33.598	36.212	38.365	39.67	40.069	39.755	39.006	38.098	37.219	36.439	35.78	35.228	34.64	33.776	32.515	30.958	29.256	27.607	26.275	25.426	24.909	24.379	23.572	22.301	20.399	17.963	15.49	13.426	11.951	11.101	10.962	11.51	12.536	13.861	15.461	17.36	19.478	21.613	23.454	24.676	25.084	24.669	23.6	22.237	21.078	20.502	20.629	21.411	22.667	24.033	25.11	25.663	25.597	24.816	23.419	21.848	20.622	19.945	19.739	19.84	19.939	19.581	18.464	16.734	14.855	13.345	12.556	12.508	12.872	13.183	13.015	12.074	10.371	8.2672	6.2506	4.7128	3.9341	4.0279	4.8792	6.2155	7.8376	9.6034	11.329	12.918	14.542	16.47	18.711	21.058	23.34	25.334	26.652	26.932	26.116	24.504	22.544	20.658	19.143	18.112	17.548	17.395	17.638	18.317	19.48	21.046	22.693	23.95	24.409	23.866	22.469	20.852	19.853	19.949	21.145	23.131	25.394	27.251	28.142	28.03	27.295	26.325	25.319	24.356	23.473	22.654	21.92	21.462	21.514	22.249	23.691	25.624	27.585	29.054	29.635	29.17	27.846	26.148	24.674	23.894	24.06	25.1	26.405	27.031	26.315	24.203	21.079	17.609	14.781	13.631	14.588	17.236	20.619	23.588	25.056	24.373	21.627	17.56	13.261	9.877	8.2858	8.7477	10.872	13.877	16.857	19.088	20.238	20.34	19.638	18.538	17.51	16.803	16.321	15.971	15.886	16.046	16.126	15.874	15.363	14.748	14.134	13.772	14.029	15.082	16.803	18.936	21.157	23.15	24.779	26.162	27.443	28.591	29.455	29.905	29.863	29.406	28.753	28.084	27.531	27.205	27.034	26.634	25.698	24.379	23.041	21.877	20.966	20.534	20.672	21.083	21.404	21.549	21.534	21.326	21.008	20.773	20.58	20.187	21.7	20.718	19.11	17.013	14.742	12.802	11.61	11.328	11.778	12.529	13.181	13.531	13.481	13.1	12.794	13.047	13.882	14.85	15.468	16.029	16.197	16.213	16.54	17.336	18.354	19.287	19.928	20.067	19.574	18.604	17.525	16.705	16.337	16.38	16.615	16.797	16.822	16.618	16.106	15.42	14.881	14.701	14.872	15.284	15.697	15.698	14.989	13.643	12.029	10.645	10.11	11.009	13.441	16.855	20.478	23.733	26.266	27.863	28.55	28.58	28.225	27.63	26.857	25.973	25.106	24.429	23.954	23.414	22.444	20.794	18.388	15.402	12.359	9.9633	8.7417	8.8977	10.288	12.365	14.234	15.069	14.58	12.968	10.681	8.5079	7.4777	8.3824	11.315	15.653	20.4	24.444	26.811	27.013	25.225	22.187	18.9	16.319	15.044	15.254	16.816	19.407	22.5	25.519	27.991	29.483	29.745	28.937	27.538	26.129	25.297	25.625	27.348	30	32.704	34.667	35.367	34.62	32.712	30.449	28.785	28.383	29.365	31.347	33.574	35.219	35.632	34.487	31.888	28.325	24.481	20.994	18.36	16.859	16.444	16.805	17.621	18.578	19.299	19.519	19.355	19.213	19.337	19.737	20.41	21.325	22.21	22.678	22.569	21.966	21.089	20.285	19.971	20.469	21.855	23.939	26.232	28.022	28.695	27.958	25.984	23.411	21.092	19.725	19.554	20.419	21.841	23.029	23.221	22.218	20.45	18.49	16.783	15.732	15.645	16.454	17.775	19.257	20.714	22.021	23.118	24.003	24.655	24.966	24.827	24.272	23.378	22.268	21.192	20.443	20.289	20.909	22.274	24.108	26.131	28.206	30.155	31.694	32.7	33.352	33.745	33.667	32.933	31.662	29.998	27.95	25.628	23.32	21.21	19.373	17.937	16.998	16.474	16.248	16.294	16.537	16.788	16.94	17.103	17.505	18.37	19.822	21.709	23.657	25.35	26.523	26.876	26.437	25.754	25.461	25.772	26.588	27.891	29.623	31.488	33.253	34.921	36.445	37.56	37.96	37.477	36.01	33.693	33.328	31.539	30.579	30.764	32.011	34.079	36.607	39.274	41.857	44.203	46.289	48.121	49.468	49.968	49.563	48.522	47.03	45.158	43.295	41.914	41.614	42.232	43.606	45.532	47.577	49.187	50.083	50.388	50.331	50.107	49.945	50.063	50.489	51.053	51.381	51.009	49.616	47.096	43.507	39.105	34.494	30.429	27.466	25.776	25.25	25.53	25.979	26.012	25.432	24.318	22.857	21.443	20.607	20.631	21.353	22.444	23.631	24.664	25.226	25.181	24.71	24.064	23.453	22.966	22.59	22.302	22.13	22.09	22.191	22.473	22.957	23.563	24.081	24.28	24.032	23.283	22.107	20.814	19.764	19.04	18.546	18.225	17.937	17.43	16.678	16.047	16.025	16.791	18.246	20.198	22.397	24.574	26.6	28.519	30.448	32.447	34.383	35.89	36.566	36.219	34.905	32.821	30.216	27.244	23.848	19.921	15.552	11.088	6.9301	3.5073	1.2775	0.46059	0.8098	1.8543	3.3377	5.2582	7.6346	10.46	13.781	17.55	21.454	25.02	27.806	29.525	30.166	29.961	29.213	28.163	26.904	25.423	23.601	21.354	18.761	16.037	13.502	11.638	10.83	11.042	11.858	12.802	13.439	13.257	11.86	9.3597	6.3054	3.2967	0.81017	-0.77316	-1.2137	-0.57777	0.80763	2.5322	4.1512	5.3295	5.9497	6.0711	5.8584	5.5796	5.5467	6.0113	7.0762	8.7104	10.678	12.589	14.184	15.447	16.381	16.982	17.432	18.011	18.714	19.206	19.232	18.827	18.067	17.014	15.886	14.999	14.481	14.291	14.333	14.429	14.367	14.055	13.476	12.596	11.355	9.8191	8.2271	6.9596	6.5055	7.2296	9.1243	11.8	14.684	16.954	17.678	16.463	13.759	10.455	7.4275	5.5113	5.3448	6.9213	9.5016	12.077	13.829	14.244	13.152	10.901	8.1304	5.3897	3.1004	1.616	1.0894	1.4026	2.3546	3.7677	5.4892	7.3393	9.1268	10.645	11.759	12.574	13.25	13.728	13.918	13.996	14.14	14.144	13.68	12.775	11.567	10.091	8.5038	7.2147	6.5132	6.3375	6.4836	6.7131	6.6633	6.0606	7.1857	6.5638	6.0438	6.0038	6.4045	7.0522	7.5879	7.6728	7.1258	5.9919	4.6472	3.6259	3.1897	3.0039	2.7563	3.0158	3.5062	3.8169	3.6823	3.0933	2.2266	1.3885	0.93585	1.1464	2.2205	4.231	6.99	10.021	12.814	14.976	16.142	16.105	15.061	13.515	11.995	10.979	10.816	11.48	12.436	13.104	13.163	12.501	11.155	9.5057	8.251	8.0011	8.9885	11.104	14.05	17.361	20.46	22.777	23.927	23.845	22.786	21.222	19.653	18.576	18.385	19.144	20.531	22.032	23.051	23.012	21.57	18.901	15.569	12.235	9.6109	8.4265	8.9911	10.922	13.442	15.854	17.658	18.572	18.717	18.687	19.213	20.828	23.668	27.435	31.52	35.237	37.992	39.327	39.035	37.2	34.082	30.047	25.621	21.45	18.132	16.147	15.792	16.969	19.041	21.081	22.333	22.375	21.032	18.532	15.589	13.09	11.613	11.296	12.013	13.471	15.287	17.084	18.593	19.688	20.318	20.451	20.072	19.27	18.347	17.771	18	19.276	21.555	24.402	27.126	29.225	30.574	31.226	31.417	31.635	32.314	33.375	34.353	34.8	34.461	33.189	30.979	28.141	25.15	22.427	20.274	18.841	18.103	17.914	18.084	18.389	18.611	18.644	18.495	18.257	18.129	18.331	18.948	19.91	21.143	22.574	23.972	25.004	25.62	26.126	26.745	27.459	28.255	29.164	30.044	30.536	30.423	29.697	28.382	26.54	24.338	21.973	19.65	17.682	16.454	16.196	16.903	18.392	20.316	22.257	23.902	25.055	25.595	25.604	25.344	24.945	24.286	23.319	22.291	21.375	20.47	19.572	18.957	18.886	19.389	20.466	22.147	24.262	26.437	28.369	29.893	30.939	31.626	32.314	33.334	34.695	36.159	37.435	38.252	38.432
[truncated: 10,768,279 more chars]
