# Supplementary material for: Dynamical Hurst analysis identifies EEG channel differences between PTSD and healthy controls
Source: PLoS One. 2018 Jul 3;13(7):e0199144. doi: 10.1371/journal.pone.0199144 (PMC6029761; doi:10.1371/journal.pone.0199144)
Supplement: S1 Appendix — Zip file containing files: Standard Deviations of Healthy 1 - H3_w3.txtStandard Deviations of Healthy 2 - H4_w3.txtStandard Deviations of Healthy 3 - H5_w3.txtStandard Deviations of Healthy 4 - H6_w3.txtStandard Deviations of Healthy 5 - H7_w3.txtStandard Deviations of Healthy 6 - H12_w3.txtStandard Deviations of PTSD 1 - P1_w3.txtStandard Deviations of PTSD 2 - P2_w3.txtStandard Deviations of PTSD 3 - P8_w3.txtStandard Deviations of PTSD 4 - P9_w3.txtStandard Deviations of PTSD 5 - P10_w3.txtStandard Deviations of PTSD 6 - P11_w3.txtHurst Values of Healthy 1 - Hurst_H3.txtHurst Values of Healthy 2 - Hurst_H4.txtHurst Values of Healthy 3 - Hurst_H5.txtHurst Values of Healthy 4 - Hurst_H6.txtHurst Values of Healthy 5 - Hurst_H7.txtHurst Values of Healthy 6 - Hurst_H12.txtHurst Values of PTSD 1 - Hurst_P1.txtHurst Values of PTSD 2 - Hurst_P2.txtHurst Values of PTSD 3 - Hurst_P8.txtHurst Values of PTSD 4 - Hurst_P9.txtHurst Values of PTSD 5 - Hurst_P10.txtHurst Values of PTSD 6 - Hurst_P11.txtOriginal Data Healthy 1 - H3.txtOriginal Data Healthy 2 - H4.txtOriginal Data Healthy 3 - H5.txtOriginal Data Healthy 4 - H6.txtOriginal Data Healthy 5 - H7.txtOriginal Data Healthy 6 - H12.txtOriginal Data PTSD 1 - P1.txtOriginal Data PTSD 2 - P2.txtOriginal Data PTSD 3 - P8.txtOriginal Data PTSD 4 - P9.txtOriginal Data PTSD 5 - P10.txtOriginal Data PTSD 6 - P11.txt. (ZIP) [file pone.0199144.s001.zip › P1.txt]

19.021	18.359	17.368	16.676	16.782	17.729	19.102	20.258	20.621	19.932	18.403	16.648	15.36	14.936	15.289	15.96	16.343	15.986	14.789	13.023	11.222	9.913	9.353	9.454	9.897	10.337	10.595	10.747	11.068	11.84	13.124	14.651	15.953	16.548	16.148	14.885	13.339	12.277	12.237	13.301	15.079	16.896	18.08	18.236	17.441	16.165	14.977	14.252	14.05	14.183	14.405	14.585	14.77	15.132	15.799	16.667	17.386	17.519	16.813	15.372	13.669	12.393	12.14	13.088	14.897	16.905	18.442	19.062	18.687	17.685	16.686	16.205	16.381	16.992	17.625	17.84	17.373	16.31	15.05	14.104	13.845	14.347	15.397	16.596	17.549	18.049	18.148	18.071	18.075	18.294	18.686	19.103	19.349	19.305	19.047	18.826	18.856	19.121	19.428	19.545	19.301	18.655	17.799	17.133	17.038	17.624	18.717	19.941	20.85	21.116	20.696	19.843	18.942	18.347	18.28	18.748	19.533	20.289	20.724	20.725	20.392	19.942	19.578	19.411	19.451	19.576	19.56	19.221	18.618	18.036	17.78	18.009	18.696	19.606	20.326	20.483	19.965	18.948	17.782	16.874	16.522	16.723	17.178	17.522	17.531	17.181	16.631	16.169	16.084	16.486	17.238	17.99	18.366	18.21	17.666	17.062	16.726	16.895	17.602	18.596	19.44	19.809	19.665	19.223	18.824	18.77	19.135	19.649	19.88	19.51	18.533	17.235	16.13	15.775	16.417	17.805	19.336	20.811	21.633	21.815	21.574	21.276	21.22	21.468	21.819	21.901	21.376	20.157	18.529	17.008	16.086	16.015	16.967	18.063	19.025	19.497	19.482	19.305	19.394	20.068	21.304	22.66	23.513	23.444	22.474	21.05	19.875	19.606	20.505	22.291	24.275	25.704	26.082	25.368	23.943	22.366	21.08	20.245	19.723	19.211	18.465	17.537	16.729	16.414	16.815	17.855	19.117	20.026	20.21	19.72	18.989	18.619	19.108	20.54	22.432	23.957	24.405	23.522	21.599	19.374	17.685	17.078	17.553	18.651	19.718	20.25	20.163	19.81	19.686	20.132	21.139	22.347	23.209	23.292	22.513	21.143	19.65	18.487	17.915	17.848	17.908	17.694	17.042	16.061	15.05	14.396	14.382	14.994	15.88	16.559	16.673	16.131	15.146	14.168	13.625	13.687	14.221	14.894	15.352	15.431	15.3	15.341	15.924	17.187	18.935	20.664	21.815	22.114	21.669	20.844	20.06	19.64	19.581	19.509	18.943	17.672	15.887	14.108	13.014	13.15	14.6	16.915	19.339	21.134	21.853	21.486	20.466	19.412	18.801	18.78	19.161	19.557	19.618	19.211	18.45	17.621	17.054	16.958	17.257	17.656	17.873	17.772	17.364	16.79	16.272	15.979	15.863	15.707	15.327	14.674	13.862	13.194	13.057	13.652	14.843	16.235	17.366	17.864	17.616	16.869	16.101	15.788	16.189	17.221	18.509	19.556	20.008	19.756	18.936	17.938	17.247	17.154	17.619	18.386	19.145	19.618	19.655	19.351	18.952	18.646	18.505	18.523	18.6	18.586	18.461	18.441	18.806	19.665	20.911	22.239	23.209	23.395	22.604	20.987	19.097	17.199	15.861	15.386	15.73	16.594	17.572	18.338	18.739	18.808	18.706	18.653	18.787	19.095	19.507	19.99	20.554	21.234	22.1	23.482	24.76	25.957	26.78	27.021	26.649	25.866	25.093	24.744	24.976	25.63	26.322	26.6	26.139	24.943	23.366	21.948	21.163	21.197	21.865	22.715	23.301	23.422	23.19	22.96	23.162	24.082	25.68	27.629	29.499	30.908	31.666	31.837	31.657	31.324	30.857	30.181	29.225	27.982	26.601	25.442	24.914	25.196	26.111	27.229	28.035	28.135	27.459	26.302	25.109	24.245	23.835	23.723	23.586	23.174	22.557	22.122	22.362	23.635	25.919	28.689	31.09	32.344	32.079	30.457	28.172	26.214	25.377	25.873	27.336	29.061	30.317	30.665	30.226	29.608	29.48	30.186	31.594	33.119	33.964	33.552	31.827	29.247	26.558	24.464	23.299	22.903	22.798	22.482	21.698	20.534	19.383	18.682	18.617	19.038	19.631	20.059	20.144	20.015	20.111	20.867	22.409	24.488	26.609	28.215	28.927	28.753	28.099	27.493	27.286	27.496	27.8	27.688	26.773	25.064	22.992	21.19	20.203	20.214	20.959	21.866	22.371	22.153	21.288	20.248	19.641	19.834	20.775	22.116	23.413	24.221	24.32	23.875	23.304	22.968	23.009	23.367	23.792	23.969	23.754	23.301	22.92	22.901	23.43	24.496	25.8	26.861	27.272	26.896	25.878	24.569	23.328	22.356	21.652	21.063	20.392	19.541	18.65	18.066	18.086	18.713	19.68	20.601	21.112	21.052	20.633	20.341	20.636	21.691	23.31	24.975	26.017	25.979	24.865	23.11	21.297	19.943	19.291	19.509	19.974	20.18	19.901	19.269	18.685	18.573	19.182	20.468	22.048	23.324	23.808	23.382	22.309	21.101	20.346	20.764	21.892	23.663	25.559	27.146	28.152	28.548	28.556	28.437	28.282	28.03	27.61	27.028	26.38	25.851	25.636	25.794	26.149	26.339	25.971	24.804	22.926	20.788	19.018	18.204	18.689	20.378	22.718	24.924	26.314	26.535	25.688	24.31	23.128	22.702	23.176	24.343	25.798	27.042	27.719	27.818	27.622	27.433	27.399	27.449	27.361	26.891	25.982	24.859	23.92	23.51	23.755	24.435	25.072	25.198	24.638	23.597	22.553	22.06	22.46	23.644	25.11	26.225	26.508	25.837	24.557	23.335	22.751	22.957	23.663	24.329	24.396	23.554	21.978	20.24	18.984	18.582	19.031	19.959	20.81	21.199	21.175	21.17	21.79	23.476	26.215	29.414	32.143	33.584	33.375	31.765	29.569	27.774	27.036	27.426	28.498	29.523	29.784	28.953	27.291	25.428	23.959	23.207	23.162	23.509	23.844	23.986	24.107	24.563	25.654	27.414	29.489	31.212	31.922	31.319	29.64	27.535	25.798	25.029	25.335	26.322	27.321	27.702	27.179	25.998	24.749	23.982	23.926	24.477	25.278	25.873	25.984	25.743	25.585	25.895	26.761	27.938	28.93	29.185	28.451	26.955	25.246	23.907	23.339	23.57	24.212	24.664	24.499	23.712	22.688	21.98	22.015	22.826	24.032	25.051	25.355	24.716	23.394	22.041	21.274	21.334	22.072	23.07	23.794	23.869	23.332	22.579	22.056	22.019	22.456	23.028	23.213	22.655	21.441	20.039	19.055	19.001	20.096	22.113	24.442	26.363	27.349	27.296	26.55	25.467	25.15	25.399	25.943	26.3	26.014	24.889	23.094	21.076	19.342	18.223	17.734	17.604	17.493	17.29	17.171	17.445	18.385	20.021	21.975	23.557	24.134	23.763	22.147	20.214	18.796	18.485	19.287	20.672	21.924	22.473	22.103	21.062	19.969	19.435	19.726	20.681	21.832	22.649	22.84	22.481	21.936	21.639	21.886	22.687	23.712	24.457	24.529	23.841	22.608	21.272	20.322	20.05	20.399	21.085	21.766	22.163	22.18	22.002	21.953	22.217	22.721	23.236	23.511	23.372	22.872	22.327	22.164	22.675	23.859	25.403	26.801	27.588	27.56	26.836	25.777	24.874	24.541	24.914	25.795	26.808	27.587	27.908	27.786	27.47	27.218	27.076	26.878	26.37	25.333	23.683	21.655	19.787	18.604	18.31	18.767	19.596	20.31	20.541	20.249	19.739	19.453	19.751	20.758	22.292	23.947	25.308	26.142	26.454	26.445	26.397	26.516	26.813	27.144	27.278	26.993	26.255	25.309	24.566	24.337	24.709	25.557	26.526	27.117	26.985	26.161	24.982	23.889	23.267	23.273	23.721	24.204	24.364	24.053	23.328	22.429	21.67	21.25	21.169	21.333	21.676	22.197	22.984	24.141	25.638	27.22	28.503	29.135	28.885	27.769	26.19	24.779	24.035	24.109	24.832	25.785	26.434	26.415	25.79	24.969	24.45	24.6	25.488	26.786	27.894	28.286	27.796	26.641	25.328	24.443	24.361	25.073	26.222	27.331	28.021	28.209	28.134	28.137	28.41	28.932	29.517	29.846	29.625	28.861	27.919	27.261	27.177	27.678	28.471	28.993	28.736	27.611	25.996	24.512	23.779	24.167	25.536	27.232	28.429	28.581	27.65	26.091	24.648	23.966	24.263	25.256	26.297	26.435	26.041	24.995	23.904	23.537	24.436	26.572	29.298	31.643	32.745	32.271	30.56	28.434	26.765	26.115	26.555	27.68	28.835	29.529	29.714	29.663	29.717	30.085	31.018	31.525	31.428	30.507	28.949	27.229	25.945	25.58	26.216	27.43	28.539	29.005	28.648	27.684	26.619	25.984	26.025	26.578	27.184	27.348	26.831	25.858	24.999	24.805	25.503	26.891	28.361	29.13	28.665	27.025	24.825	22.932	22.124	22.781	24.673	27.055	29.095	30.26	30.417	29.822	29.015	28.503	28.459	28.69	28.864	28.761	28.389	28.001	27.939	28.392	29.234	30.044	30.279	29.513	27.699	25.233	22.78	20.974	20.203	20.454	21.33	22.338	23.172	23.779	24.262	24.788	25.473	26.177	26.502	26.096	24.92	23.263	21.607	20.506	20.375	21.239	22.729	24.248	25.193	25.167	24.186	22.653	21.117	20.027	19.6	19.742	20.09	20.215	19.866	19.081	18.198	17.748	18.188	19.61	21.686	23.877	25.618	26.488	26.432	25.827	25.198	24.844	24.744	24.676	24.344	23.537	22.318	21.04	20.136	19.874	20.28	21.123	22.003	22.574	22.742	22.648	22.52	22.53	22.679	22.788	22.618	22.042	21.142	20.184	19.578	19.686	20.573	21.955	23.38	24.398	24.642	24.001	22.773	21.502	20.666	20.521	21.093	22.179	23.416	24.521	25.458	26.355	27.344	28.507	29.804	31.02	31.883	32.267	32.249	32.041	31.863	31.793	31.679	31.242	30.262	28.689	26.704	24.739	23.328	22.78	22.997	23.597	24.127	24.174	23.553	22.48	21.461	20.958	21.204	22.205	23.684	25.166	26.241	26.816	27.057	27.172	27.284	27.364	27.193	26.45	24.97	22.909	20.749	19.051	18.925	19.846	21.447	23.117	24.274	24.654	24.428	24.099	24.263	25.291	27.08	29.141	30.886	31.875	31.973	31.444	30.792	30.416	30.374	30.422	30.5	29.695	28.247	26.499	25.066	24.451	24.831	26.018	27.538	28.78	29.331	29.228	28.881	28.783	29.263	30.313	31.56	32.467	32.641	32.011	30.84	29.631	28.856	28.664	28.802	28.838	28.394	27.322	25.853	24.56	24.026	24.474	25.718	27.251	28.396	28.615	27.857	26.586	25.426	24.866	25.106	25.974	26.947	27.442	27.164	26.229	25.033	24.082	23.735	23.992	24.525	24.907	24.842	24.286	23.507	22.96	22.978	23.573	24.493	25.363	25.83	25.797	25.486	25.234	25.232	25.48	25.825	25.972	25.618	24.741	23.653	22.758	22.308	22.333	22.633	22.83	22.58	21.813	20.768	19.863	19.542	20.067	21.339	22.935	24.333	25.127	25.173	24.657	24.004	23.642	23.779	24.337	24.995	25.298	24.939	23.991	22.844	21.906	21.447	21.52	21.866	21.994	21.511	20.411	19.036	17.898	17.447	17.871	18.968	20.236	21.187	21.572	21.408	20.985	20.708	20.825	21.277	21.774	21.979	21.678	20.93	20.036	19.345	19.059	19.204	19.655	20.143	20.43	20.566	20.853	21.562	22.756	24.317	25.901	26.948	26.959	25.791	23.731	21.352	19.349	18.31	18.417	19.344	20.491	21.263	21.267	20.464	19.199	18.012	17.346	17.359	17.901	18.626	19.196	19.503	19.665	19.828	20.105	20.524	20.887	20.84	20.204	19.144	18.026	17.253	17.161	17.827	18.953	20.02	20.652	20.75	20.426	19.994	19.866	20.253	21.013	21.763	22.115	21.821	20.932	19.73	18.597	17.864	17.711	18.056	18.561	18.846	18.733	18.26	17.588	16.886	16.134	15.957	16.366	17.102	17.819	18.324	18.586	18.656	18.654	18.68	18.684	18.468	17.854	16.825	15.615	14.682	14.52	15.365	17.09	19.265	21.255	22.404	22.36	21.265	19.599	17.934	16.772	16.658	16.915	17.419	17.818	17.973	17.935	17.923	18.247	19.077	20.239	21.331	21.982	21.994	21.398	20.489	19.704	19.388	19.633	20.284	21.002	21.454	21.529	21.385	21.284	21.424	21.883	22.551	23.14	23.412	23.377	23.257	23.311	23.751	24.595	25.532	26.025	25.69	24.528	22.886	21.307	20.388	20.486	21.454	22.71	23.606	23.746	23.155	22.281	21.762	22.05	23.15	24.627	25.807	26.089	25.286	23.777	22.295	21.556	21.944	23.292	24.937	26.071	26.218	25.391	24.014	22.753	22.253	22.716	23.8	24.918	25.633	25.796	25.571	25.376	25.636	26.431	27.41	28.054	27.967	27.097	25.833	24.867	24.75	25.549	26.813	27.775	27.704	26.347	24.133	21.953	20.74	21.056	22.798	25.172	27.107	27.846	27.267	25.801	24.241	23.422	23.763	24.987	26.38	27.263	27.243	26.334	24.954	23.7	22.952	22.685	22.608	22.378	21.766	20.817	19.882	19.375	19.512	20.234	21.264	22.221	22.839	23.123	23.271	23.536	24.152	25.188	26.377	27.258	27.498	27.065	26.152	25.113	24.415	24.403	25.059	26.066	27.03	27.606	27.619	27.181	26.621	26.22	26.032	25.929	25.683	25.088	24.107	22.997	22.214	22.148	22.922	24.271	25.609	26.314	26.076	24.965	23.363	21.913	21.334	22.008	23.765	26.043	28.171	29.525	29.732	28.896	27.508	26.091	24.988	24.359	24.099	23.85	23.295	22.425	21.467	20.687	20.328	20.532	21.256	22.289	23.37	24.294	24.967	25.432	25.644	26.171	26.672	26.942	26.905	26.697	26.54	26.596	26.884	27.242	27.416	27.225	26.643	25.834	25.166	25.113	25.957	27.554	29.376	30.751	31.062	29.997	27.807	25.528	23.43	22.397	22.598	23.697	24.937	25.558	25.225	24.091	22.607	21.311	20.605	20.561	20.895	21.201	21.219	20.981	20.781	21.015	21.903	23.355	25.031	26.492	27.357	27.484	27.065	26.511	26.185	26.25	26.648	27.101	27.244	26.882	26.129	25.25	24.496	24.026	23.823	23.623	23.071	22.035	20.755	19.697	19.329	19.939	21.429	23.256	24.647	24.971	24.003	22.058	19.918	18.46	18.247	19.319	21.168	22.944	23.852	23.552	22.297	20.728	19.57	19.336	20.05	21.194	22.088	22.317	21.845	20.965	20.217	20.111	20.738	21.688	22.373	22.393	21.722	20.744	20.126	20.426	21.704	23.508	25.115	25.862	25.477	24.276	23.018	22.422	22.78	23.818	24.811	24.961	23.891	21.877	19.679	18.194	18.101	19.461	21.613	23.592	24.712	24.832	24.299	23.747	23.762	24.473	25.399	25.776	25.019	23.031	20.316	17.845	16.564	16.931	18.732	21.222	23.443	24.626	24.528	23.504	22.282	21.586	21.815	22.868	24.249	25.416	26.064	26.156	25.89	25.636	25.683	25.954	26.071	25.717	24.832	23.612	22.469	21.9	22.15	22.97	23.795	24.077	23.516	22.238	20.818	19.988	20.176	21.247	22.613	23.515	23.384	22.175	20.415	18.925	18.466	19.4	21.452	23.815	25.64	26.458	26.276	25.461	24.632	24.353	24.766	25.539	26.184	26.366	25.985	25.257	24.675	24.655	25.208	25.959	26.38	26.019	24.713	22.78	20.97	20.085	20.6	22.479	25.195	27.951	29.836	31.116	31.241	30.557	29.54	28.546	27.718	27.002	26.286	25.573	25.011	24.739	24.842	25.302	25.878	26.145	25.785	24.861	23.755	22.946	22.849	23.906	25.139	26.104	26.112	24.87	22.595	20.034	18.246	18.075	19.673	22.465	25.469	27.668	28.368	27.518	25.697	23.799	22.641	22.641	23.644	25.074	26.322	27.023	27.12	26.863	26.679	26.917	27.578	28.37	28.913	28.887	28.141	26.825	25.323	23.924	22.702	21.61	20.546	19.394	18.126	16.966	16.315	16.432	17.302	18.683	20.165	21.321	21.91	22.034	22.021	22.309	23.233	24.795	26.572	27.949	28.412	27.737	26.117	24.115	22.414	21.457	21.317	21.771	22.381	22.675	22.466	21.924	21.35	20.94	20.777	20.828	20.894	20.733	20.309	19.848	19.654	19.949	20.785	21.995	23.193	23.976	24.111	23.6	22.666	21.694	21.062	20.914	21.164	21.603	21.999	22.21	22.291	22.423	22.7	23.065	23.409	23.607	23.539	23.255	23.075	23.351	24.151	25.248	26.251	26.685	26.175	24.742	22.874	21.269	20.535	20.977	22.44	24.304	25.767	26.258	25.623	24.181	22.598	21.563	21.447	22.175	23.302	24.2	24.36	23.733	22.753	21.971	21.719	22.027	22.61	22.9	22.406	21.129	19.561	18.361	18.056	18.811	20.279	21.705	22.355	21.928	20.638	19.038	17.828	17.507	18.061	19.011	19.716	19.72	19.008	18.036	17.444	17.682	18.836	20.586	22.282	23.262	23.274	22.668	22.116	22.182	23.124	24.764	26.443	27.348	27.059	25.756	24.047	22.684	22.241	22.793	23.806	24.519	24.467	23.709	22.758	22.361	23.122	25.083	27.599	29.638	30.256	29.056	26.428	23.355	20.79	19.987	20.768	22.467	24.159	25.111	25.033	24.108	22.831	21.706	20.98	20.584	20.223	19.563	18.502	17.318	16.43	16.078	16.218	16.555	16.646	16.113	14.982	14.078	13.429	13.849	15.431	17.763	19.98	21.193	21.037	19.801	18.232	17.207	17.36	18.734	20.725	22.444	23.187	22.755	21.507	20.196	19.518	19.746	20.659	21.701	22.207	21.784	20.564	19.09	17.966	17.591	18.024	18.934	19.8	20.294	20.529	20.868	21.664	23.127	25.155	27.212	28.549	28.682	27.62	25.79	23.861	22.512	22.079	22.419	23.047	23.438	23.272	22.621	21.951	21.817	22.511	23.954	25.775	27.414	28.392	28.581	28.216	27.67	27.28	27.272	27.619	28.021	28.203	28.143	27.978	27.882	28.041	28.594	29.44	30.238	30.655	30.57	30.085	29.458	29.024	28.999	29.351	29.83	30.095	29.841	28.969	27.703	26.507	25.84	25.974	26.892	28.235	29.446	30.053	29.837	28.817	27.268	25.689	24.54	23.963	23.832	23.964	24.17	24.225	24.051	23.805	23.706	23.802	24.005	24.164	24.1	23.738	23.233	22.896	22.985	23.581	24.565	25.631	26.402	26.669	26.511	26.218	26.148	26.547	27.344	28.158	28.573	28.364	27.505	26.181	24.813	23.832	23.364	23.218	23.153	23.039	22.87	22.827	23.252	24.371	26.051	27.85	29.217	29.649	28.918	27.277	25.401	24.033	23.67	24.416	25.938	27.603	28.776	29.084	28.552	27.609	26.906	26.923	27.687	28.841	29.889	30.334	29.867	28.637	27.226	26.204	25.821	25.983	26.314	26.273	25.517	24.201	22.87	22.098	22.234	23.27	24.754	25.961	26.367	26.002	25.444	25.294	26.195	28.343	31.304	34.234	36.211	36.594	35.359	33.133	30.806	29.073	28.231	28.181	28.523	28.827	28.985	29.268	30.004	31.334	33.143	34.974	36.114	35.99	34.57	32.368	30.114	28.452	27.719	27.763	28.021	27.868	27.012	25.629	24.263	23.525	23.69	24.491	25.308	25.509	24.749	23.206	21.575	20.68	21.002	22.463	24.473	26.152	26.715	25.95	24.31	22.562	21.393	21.184	21.869	22.891	23.51	23.3	22.364	21.176	20.308	20.181	20.821	21.829	22.601	22.652	21.877	20.61	19.497	19.163	19.858	21.336	22.985	24.09	24.17	23.251	21.791	20.379	19.465	19.22	19.439	19.67	19.634	19.487	19.674	20.599	22.438	25.008	27.681	29.569	30.024	28.992	26.996	24.873	23.442	23.112	23.696	24.592	25.159	25.052	24.376	23.641	23.476	24.248	25.857	27.785	29.305	29.848	29.319	28.086	26.707	25.712	25.421	25.751	26.187	26.147	25.423	24.234	23.012	22.264	22.402	23.474	25.072	26.608	27.641	28.016	27.884	27.655	27.748	28.294	29.062	29.631	29.63	28.918	27.676	26.366	25.509	25.443	26.177	27.357	28.48	29.216	29.527	29.553	29.466	29.422	29.426	29.217	28.44	27.019	25.273	23.726	22.95	23.37	24.991	27.256	29.352	30.607	30.706	29.748	28.275	27.06	26.694	27.3	28.563	29.937	30.899	31.156	30.733	29.898	29.046	28.539	28.489	28.725	28.998	29.163	29.179	29.063	28.939	28.956	29.111	29.213	29.1	28.73	28.127	27.43	26.927	26.898	27.349	28.027	28.647	29.012	29.037	28.839	28.763	29.18	30.217	31.636	32.775	33.592	33.422	32.367	30.917	29.715	29.239	29.61	30.574	31.549	31.799	30.865	28.86	26.38	24.195	23.022	23.281	24.858	27.165	29.46	31.113	31.756	31.443	30.658	29.979	29.719	29.909	30.447	31.132	31.731	32.178	32.588	33.089	33.65	34.084	34.115	33.536	32.416	31.119	30.102	29.72	30.149	31.29	32.743	34.011	34.787	35.014	34.794	34.312	33.717	32.979	31.967	30.696	29.41	28.429	28.051	28.528	29.861	31.602	33.036	33.576	32.962	31.313	29.143	27.183	26.047	25.967	26.778	27.988	28.989	29.411	29.332	29.128	29.178	29.675	30.502	31.198	31.223	30.315	28.656	26.791	25.49	25.232	26.428	28.269	29.908	30.776	30.672	29.743	28.567	27.914	28.214	29.308	30.629	31.533	31.565	30.711	29.407	28.259	27.759	28.15	29.292	30.653	31.672	32.152	32.244	32.234	32.432	33.007	33.753	34.202	34.01	33.156	31.836	30.421	29.442	29.213	29.468	29.597	29.147	27.994	26.335	24.705	23.836	24.236	25.893	28.327	30.766	32.452	33	32.575	31.7	30.938	30.741	31.291	32.355	33.434	34.093	34.081	33.334	32.068	30.689	29.458	28.374	27.416	26.651	26.062	25.599	25.392	25.653	26.336	27.144	27.802	28.174	28.232	28.155	28.285	28.868	29.876	31.069	32.053	32.366	31.774	30.478	28.998	27.856	27.352	27.446	27.752	27.775	27.258	26.281	25.152	24.358	24.383	25.32	26.709	27.925	28.553	28.429	27.655	26.7	26.229	26.67	27.996	29.844	31.665	32.885	33.208	32.765	31.909	30.948	30.096	29.45	28.913	28.271	27.393	26.22	25.249	24.473	23.988	23.728	23.487	23.041	22.336	21.556	21.012	20.985	21.62	22.851	24.32	25.502	26.022	25.81	25.045	24.084	23.389	23.278	23.697	24.247	24.483	24.093	22.996	21.441	20.025	19.395	19.901	21.45	23.612	25.772	27.338	27.958	27.605	26.547	25.229	24.058	23.27	22.933	23.049	23.57	24.388	25.401	26.556	27.719	28.644	29.122	29.104	28.659	27.976	27.432	27.453	28.212	29.494	30.884	31.909	32.125	31.32	29.704	27.816	26.207	25.203	24.825	24.84	24.955	25.021	25.153	25.669	26.914	28.997	31.609	34.071	35.647	35.82	34.505	32.152	29.648	27.871	27.31	27.955	29.409	31.029	32.161	32.515	32.33	32.081	32.145	32.676	33.57	34.446	34.873	34.688	34.108	33.573	33.484	33.952	34.678	35.056	34.523	32.877	30.421	27.869	26.047	25.425	25.865	26.779	27.392	27.058	25.639	23.659	21.964	21.2	21.55	22.776	24.342	25.622	26.296	26.586	26.998	27.899	29.335	31.006	32.329	32.731	32.05	30.649	29.207	28.411	28.663	29.849	31.332	32.302	32.164	30.811	28.707	26.677	25.453	25.334	26.163	27.425	28.427	28.65	28.132	27.406	27.058	27.408	28.436	29.782	30.848	31.158	30.708	29.918	29.344	29.452	30.404	31.901	33.329	34.153	34.207	33.678	32.991	32.624	32.861	33.617	34.53	35.139	35.105	34.424	33.435	32.54	31.917	31.542	31.281	30.886	30.121	29.054	28.106	27.743	28.227	29.546	31.377	33.1	34.112	34.155	33.342	32	30.555	29.409	28.704	28.244	27.729	26.944	26.409	26.128	26.398	27.386	28.953	30.584	31.645	31.74	30.849	29.271	27.589	26.484	26.358	27.137	28.44	29.805	30.763	31.027	30.649	29.92	29.063	28.182	27.38	26.747	26.259	25.878	25.649	25.616	25.721	25.827	25.756	25.35	24.593	23.656	22.819	22.361	22.499	23.272	24.416	25.478	26.065	25.964	25.165	23.922	22.702	21.879	21.526	21.499	21.554	21.378	20.767	19.891	19.287	19.466	20.65	22.746	25.369	27.889	29.713	30.589	30.678	30.377	30.145	30.275	30.7	31.047	30.902	29.976	28.209	25.833	23.283	20.97	19.135	17.896	17.249	17.082	17.328	18.063	19.349	21.062	22.989	24.949	26.715	28.011	28.733	29.034	29.158	29.296	29.583	30.029	30.444	30.524	30.056	29.004	27.516	25.908	24.545	23.645	23.182	22.969	22.771	22.4	21.852	21.34	21.136	21.416	22.223	23.387	24.526	25.265	25.535	25.554	25.59	25.862	26.536	27.558	28.577	29.205	29.333	29.103	28.776	28.664	28.995	29.696	30.443	30.898	30.883	30.445	29.885	29.66	30.108	31.205	32.606	33.798	34.301	33.907	32.788	31.356	30.056	29.253	29.081	29.296	29.441	29.247	28.778	28.272	28.015	28.296	29.192	30.403	31.429	31.929	31.837	31.357	30.93	31.023	31.772	32.884	33.872	34.299	33.916	32.805	31.403	30.249	29.722	29.883	30.433	30.859	30.788	30.222	29.449	28.828	28.667	29.106	29.891	30.453	30.354	29.589	28.507	27.629	27.467	28.227	29.606	30.99	31.874	32.073	31.758	31.433	31.753	33.073	35.151	37.292	38.717	38.867	37.616	35.345	32.733	30.72	29.657	29.392	29.617	29.897	29.885	29.472	28.775	28.026	27.483	27.254	27.24	27.293	27.446	27.867	28.703	30.037	31.794	33.586	34.793	34.915	33.829	31.773	29.277	27.044	25.631	25.08	24.99	24.885	24.458	23.637	22.697	22.184	22.574	23.952	25.989	28.083	29.632	30.331	30.325	30.081	30.126	30.816	32.123	33.537	34.347	34.085	32.733	30.689	28.638	27.301	26.999	27.463	28.107	28.355	27.791	26.337	24.417	22.741	21.84	21.839	22.569	23.694	24.838	25.786	26.636	27.675	29.122	30.98	33.002	34.751	35.833	36.137	35.843	35.271	34.748	34.436	34.19	33.655	32.561	30.896	28.919	27.121	26.073	26.079	26.968	28.27	29.535	30.427	30.774	30.705	30.59	30.693	31.005	31.368	31.618	31.644	31.459	31.233	31.142	31.228	31.381	31.394	31.016	30.1	28.756	27.304	26.108	25.468	25.522	26.15	27.042	27.933	28.691	29.301	29.908	30.815	32.237	34.063	35.942	37.522	38.502	38.648	37.933	36.637	35.162	33.816	32.778	32.104	31.676	31.274	30.763	30.129	29.424	28.751	28.24	27.964	27.888	27.956	28.165	28.539	29.094	29.815	30.55	31.002	30.943	30.339	29.269	27.956	26.871	26.537	27.196	28.716	30.755	32.834	34.364	34.831	34.073	32.235	29.632	26.763	24.23	22.462	21.585	21.547	22.187	23.235	24.414	25.562	26.606	27.477	28.085	28.345	28.21	27.8	27.459	27.536	28.149	29.202	30.422	31.303	31.286	30.127	28.054	25.604	23.408	22.08	21.971	22.963	24.617	26.463	28.123	29.309	29.941	30.148	30.052	29.626	28.781	27.521	26	24.51	23.426	23.05	23.458	24.481	25.73	26.674	27.015	26.547	25.762	25.377	25.973	27.615	29.794	31.68	32.513	31.987	30.454	28.72	27.594	27.553	28.591	30.165	31.413	31.675	30.875	29.432	27.977	27.114	27.145	27.857	28.679	29.168	29.232	29.063	29.045	29.623	30.954	32.646	33.999	34.448	33.848	32.528	31.18	30.508	30.821	31.832	32.786	32.793	31.288	28.424	25.066	22.31	21.012	21.481	23.303	25.494	27.046	27.476	26.94	26.075	25.716	26.46	28.24	30.34	31.91	32.421	31.785	30.386	28.987	28.321	28.627	29.574	30.527	30.885	30.393	29.265	28.043	27.263	27.16	27.593	28.1	28.136	27.46	26.324	25.279	24.91	25.622	27.396	29.713	31.877	33.416	34.2	34.369	34.316	34.497	35.026	35.509	35.392	34.344	32.353	29.751	27.223	25.534	25.076	25.7	26.858	27.852	28.143	27.65	26.8	26.22	26.352	27.231	28.435	29.262	29.13	27.936	26.101	24.386	23.603	24.197	25.943	28.11	29.95	30.99	31.09	30.524	29.895	29.701	29.974	30.388	30.566	30.263	29.479	28.549	27.959	27.996	28.571	29.328	29.8	29.614	28.764	27.691	27.024	27.242	28.443	30.251	31.95	32.881	32.768	31.767	30.385	29.322	29.132	29.843	30.966	31.893	32.188	31.661	30.463	29.119	28.23	28.069	28.509	29.189	29.638	29.439	28.509	27.166	25.872	24.979	24.65	24.821	25.199	25.444	25.413	25.245	25.271	25.838	27.1	28.87	30.734	32.251	33.079	33.068	32.421	31.64	31.185	31.218	31.652	32.232	32.58	32.384	31.635	30.625	29.685	29.058	28.864	28.998	29.142	29.056	28.792	28.589	28.66	29.123	29.908	30.684	30.99	30.487	29.128	27.222	25.738	24.645	24.24	24.578	25.44	26.468	27.355	27.999	28.559	29.333	30.496	31.872	33.006	33.413	32.728	30.853	28.145	25.409	23.483	22.858	23.558	25.155	26.879	27.978	28.156	27.616	26.798	26.174	26.099	26.598	27.292	27.705	27.628	27.184	26.676	26.444	26.673	27.269	27.915	28.28	28.197	27.803	27.534	27.912	29.178	31.149	33.344	35.134	35.944	35.575	34.342	32.853	31.685	31.225	31.553	32.316	32.923	32.993	32.554	31.874	31.304	31.186	31.624	32.334	32.833	32.79	32.197	31.345	30.707	30.651	31.165	31.831	32.07	31.421	29.772	27.536	25.55	24.601	25.034	26.639	28.736	30.419	31.02	30.478	29.259	28.007	27.295	27.415	28.177	29.004	29.378	29.189	28.671	28.183	28.055	28.414	29.055	29.562	29.632	29.271	28.785	28.645	29.23	30.524	32.059	33.153	33.224	32.056	29.989	27.833	26.462	26.393	27.591	29.491	31.158	31.777	31.149	29.713	28.196	27.3	27.495	28.72	30.333	31.553	31.941	31.529	30.702	30.035	29.966	30.477	31.125	31.381	30.909	29.704	28.152	26.914	26.552	27.219	28.628	30.196	31.293	31.547	31.034	30.133	29.308	28.966	29.291	30.067	30.844	31.325	31.521	31.576	31.639	31.869	32.314	32.776	32.973	32.835	32.49	32.17	32.157	32.625	33.411	34.041	34.014	33.089	31.353	29.216	27.312	26.218	26.154	26.922	28.005	28.789	28.918	28.518	28.003	27.784	28.159	29.189	30.521	31.535	31.791	31.307	30.457	29.77	29.806	30.866	32.719	34.755	36.382	37.218	37.165	36.486	35.717	35.298	35.27	35.341	35.111	34.274	32.785	30.938	29.238	28.161	27.992	28.845	29.899	30.566	30.68	30.442	30.29	30.576	31.325	32.218	32.723	32.392	31.158	29.38	27.638	26.563	26.633	27.904	29.934	32.057	33.734	34.641	34.699	34.143	33.387	32.725	32.236	31.932	31.789	31.721	31.714	31.942	32.611	33.72	35.031	36.202	36.853	36.712	35.758	34.286	32.747	31.599	31.133	31.332	31.933	32.653	33.307	33.796	34.137	34.455	34.812	35.067	34.99	34.471	33.576	32.521	31.721	31.621	32.35	33.617	34.95	35.919	36.186	35.663	34.632	33.593	32.936	32.783	33.015	33.361	33.534	33.419	33.162	33.072	33.448	34.425	35.815	37.141	37.887	37.779	36.886	35.607	34.584	34.401	35.237	36.823	38.588	39.796	39.795	38.401	36.04	33.44	31.247	29.898	29.566	30.046	30.857	31.613	32.229	32.805	33.494	34.398	35.427	36.255	36.525	36.085	35.049	33.779	32.79	32.502	33.015	34.071	35.208	35.975	36.139	35.818	35.39	35.17	35.244	35.505	35.664	35.306	34.24	32.746	31.411	30.75	31.02	32.157	33.727	35.072	35.696	35.533	34.89	34.252	34.088	34.579	35.442	36.116	36.113	35.231	33.669	31.991	30.839	30.568	31.106	31.993	32.54	32.197	30.944	29.32	28.042	27.657	28.385	29.997	31.779	32.911	32.975	32.1	30.728	29.415	28.604	28.373	28.407	28.33	28.038	27.755	27.889	28.871	30.894	33.665	36.478	38.594	39.576	39.438	38.616	37.693	37.053	36.732	36.488	35.891	34.553	32.504	30.303	28.671	28.085	28.657	30.108	31.751	32.808	32.897	32.186	31.198	30.571	30.835	32.061	33.74	35.141	35.776	35.576	34.841	34.161	34.15	35.068	36.646	38.223	39.088	38.861	37.709	36.202	34.966	34.394	34.555	35.146	35.271	34.772	34.021	33.144	32.401	32.093	32.314	32.871	33.468	33.88	34.026	34.003	34.019	34.231	34.685	35.329	35.993	36.458	36.658	36.789	37.148	37.864	38.856	39.888	40.533	40.347	39.205	37.415	35.528	34.14	33.767	34.57	36.175	37.855	38.955	39.078	38.103	36.254	34.1	32.282	31.206	30.944	31.314	32.013	32.803	33.638	34.59	35.773	37.251	38.933	40.456	41.315	41.195	40.11	38.393	36.638	35.538	35.532	36.571	38.238	39.942	41.071	41.215	40.441	39.238	38.097	37.278	36.833	36.613	36.323	35.682	34.658	33.48	32.47	31.897	31.864	32.25	32.79	33.293	33.714	34.138	34.778	35.849	37.37	39.124	40.805	42.127	42.886	43.069	42.904	42.628	42.258	41.689	40.867	39.759	38.359	36.919	35.944	35.868	36.807	38.544	40.584	42.236	42.887	42.313	40.756	38.78	37.086	36.256	36.44	37.342	38.471	39.357	39.721	39.594	39.25	38.973	38.857	38.815	38.613	37.935	36.615	34.872	33.184	31.947	31.376	31.548	32.335	33.413	34.501	35.556	36.652	37.777	38.801	39.484	39.492	38.561	36.772	34.57	32.541	31.223	30.917	31.506	32.477	33.215	33.313	32.749	31.924	31.466	31.82	32.989	34.633	36.251	37.325	37.581	37.27	36.986	37.213	38.037	39.203	40.212	40.482	39.74	38.259	36.68	35.652	35.613	36.607	38.181	39.593	40.261	40.029	39.132	38.015	37.118	36.655	36.505	36.333	35.818	34.868	33.72	32.879	32.755	33.353	34.352	35.295	35.704	35.26	34.086	32.777	31.99	32.088	33.074	34.602	36.02	36.73	36.605	35.974	35.316	35.075	35.505	36.424	37.236	37.335	36.483	34.904	33.178	31.996	31.823	32.657	34.079	35.451	36.127	35.949	35.075	34.135	33.814	34.536	36.199	38.247	39.966	40.816	40.688	39.965	39.249	38.985	39.304	40.069	40.913	41.384	41.276	40.793	40.301	40.041	40.077	40.262	40.228	39.648	38.579	37.447	36.764	36.9	37.978	39.706	41.339	42.092	41.621	40.161	38.371	37.054	36.784	37.635	39.193	40.81	41.911	42.267	42.136	42.067	42.466	43.335	44.335	44.915	44.554	43.136	41.117	39.231	38.106	38.073	39.014	40.276	40.989	40.62	39.236	37.314	35.494	34.445	34.579	35.776	37.53	39.269	40.574	41.282	41.499	41.447	41.271	40.988	40.557	39.915	39.046	38.108	37.423	37.225	37.51	38.046	38.419	38.154	37.011	35.207	33.255	31.71	31.06	31.571	33.047	34.851	36.318	37.114	37.231	36.897	36.518	36.462	36.799	37.271	37.484	37.122	36.12	34.754	33.571	33.062	33.433	34.574	36.064	37.282	37.722	37.213	35.938	34.348	33.034	32.425	32.522	32.993	33.476	33.746	33.725	33.604	33.873	34.944	36.774	38.895	40.681	41.546	41.153	39.639	37.575	35.653	34.36	33.865	33.975	34.205	34.106	33.534	32.642	31.739	31.133	30.985	31.248	31.778	32.462	33.234	34.103	35.188	36.594	38.154	39.45	40.132	40.062	39.243	37.876	36.431	35.376	34.848	34.638	34.384	33.738	32.535	30.989	29.701	29.288	30.021	31.751	33.924	35.721	36.423	35.795	34.158	32.212	30.731	30.206	30.609	31.497	32.317	32.622	32.239	31.426	30.76	30.68	31.19	31.969	32.6	32.662	31.95	30.713	29.535	28.893	28.952	29.578	30.355	30.729	30.385	29.509	28.641	28.325	28.861	30.164	31.767	33.026	33.478	33.072	32.188	31.449	31.566	32.267	32.973	33.005	31.968	29.993	27.694	25.844	25.037	25.388	26.52	27.803	28.606	28.521	27.597	26.365	25.455	25.174	25.476	26.101	26.659	26.818	26.597	26.356	26.438	26.962	27.83	28.728	29.16	28.772	27.708	26.49	25.664	25.57	26.253	27.387	28.381	28.732	28.321	27.464	26.733	26.617	27.185	28.031	28.557	28.299	27.112	25.298	23.546	22.544	22.548	23.346	24.456	25.311	25.527	25.227	24.981	25.348	26.534	28.382	30.387	31.785	31.901	30.626	28.462	26.197	24.558	23.985	24.415	25.321	26.039	26.112	25.473	24.513	23.921	24.27	25.661	27.699	29.704	30.98	31.138	30.336	29.173	28.292	28.104	28.706	29.798	30.768	31.152	30.941	30.429	29.924	29.672	29.77	30.025	30.043	29.587	28.773	27.974	27.621	28.03	29.183	30.683	31.976	32.659	32.613	32.022	31.308	30.871	30.808	30.925	30.881	30.356	29.281	28	27.074	26.865	27.381	28.365	29.31	29.574	28.781	27.141	25.283	23.852	23.308	23.815	25.062	26.364	27.078	26.917	25.989	24.731	23.746	23.503	24.083	25.204	26.449	27.45	28.041	28.313	28.549	28.995	29.719	30.557	31.125	30.991	30.013	28.426	26.627	25.025	24	23.742	24.059	24.539	24.899	25.087	25.158	25.258	25.586	26.201	26.876	27.314	27.346	26.955	26.289	25.716	25.646	26.243	27.347	28.594	29.564	29.948	29.717	29.091	28.382	27.869	27.713	27.781	27.662	27.023	25.893	24.573	23.474	23.091	23.793	25.504	27.67	29.589	30.669	30.572	29.402	27.759	26.383	25.728	25.867	26.585	27.447	27.965	27.926	27.545	27.273	27.525	28.486	30.009	31.693	33.144	34.129	34.592	34.663	34.527	34.375	34.2	33.803	33.011	31.847	30.522	29.389	28.79	28.885	29.574	30.556	31.373	31.539	30.821	29.424	27.802	26.404	25.576	25.472	25.955	26.663	27.344	27.966	28.566	29.166	29.819	30.46	30.794	30.543	29.756	28.804	28.113	28.028	28.711	29.963	31.22	31.867	31.516	30.164	28.219	26.334	25.075	24.65	24.918	25.485	25.827	25.572	24.782	23.858	23.238	23.231	23.889	24.887	25.639	25.733	25.187	24.356	23.732	23.794	24.749	26.289	27.73	28.501	28.458	27.841	27.164	27.001	27.619	28.795	29.94	30.385	29.7	27.946	25.695	23.717	22.583	22.444	23.021	23.719	23.902	23.291	22.041	20.519	19.176	18.384	18.182	18.237	18.188	17.972	17.757	17.777	18.283	19.392	20.816	21.906	22.064	21.1	19.315	17.407	16.22	16.306	17.62	19.605	21.46	22.478	22.399	21.575	20.772	20.728	21.799	23.797	26.038	27.689	28.252	27.745	26.54	25.213	24.348	24.186	24.397	24.379	23.752	22.518	20.991	19.731	19.351	20.122	21.74	23.53	24.795	25.089	24.445	23.411	22.735	22.901	23.909	25.33	26.468	26.682	25.754	24.024	22.189	20.971	20.779	21.447	22.373	22.932	22.825	22.097	21.097	20.404	20.505	21.406	22.683	23.866	24.661	24.978	24.997	25.119	25.639	26.523	27.457	28.032	27.888	26.891	25.28	23.574	22.258	21.587	21.574	21.984	22.462	22.751	22.774	22.613	22.508	22.748	23.422	24.316	25.129	25.696	25.939	25.834	25.527	25.272	25.154	25.008	24.628	23.894	22.79	21.481	20.383	19.899	20.119	20.816	21.618	22.107	21.936	21.106	20.04	19.333	19.43	20.414	21.994	23.644	24.92	25.75	25.691	24.877	23.751	22.776	22.217	22.058	22.056	21.938	21.633	21.265	21.012	21.072	21.598	22.485	23.293	23.559	23.11	22.081	20.837	19.891	19.692	20.288	21.307	22.298	22.938	23.086	22.932	22.988	23.71	25.085	26.599	27.568	27.426	25.961	23.511	20.899	19.07	18.679	19.795	21.802	23.675	24.557	24.11	22.535	20.488	18.829	18.186	18.598	19.596	20.547	20.933	20.567	19.776	19.253	19.511	20.61	22.236	23.876	24.926	25.02	24.349	23.56	23.297	23.858	25.096	26.504	27.403	27.329	26.3	24.757	23.35	22.649	22.78	23.366	23.799	23.61	22.674	21.322	20.219	20.012	20.872	22.425	24.001	24.884	24.563	23.126	21.307	19.975	19.631	20.291	21.548	22.672	22.955	22.191	20.815	19.566	19.08	19.615	20.858	22.07	22.544	22.027	20.787	19.471	18.808	19.173	20.339	21.653	22.424	22.253	21.264	20.139	19.745	20.597	22.64	25.38	28.031	29.724	29.96	28.891	27.075	25.042	23.136	21.545	20.274	19.24	18.517	18.404	19.21	21.007	23.525	26.131	27.965	28.344	27.153	24.911	22.557	21.083	21.077	22.417	24.348	25.864	26.142	24.898	22.627	20.365	19.05	19.074	20.269	22.036	23.494	23.927	23.257	21.999	20.82	20.211	20.308	20.78	20.968	20.348	18.911	17.118	15.653	15.183	16.007	17.804	19.796	21.166	21.442	20.667	19.367	18.227	17.672	17.733	18.137	18.461	18.37	17.962	17.797	18.427	19.932	21.901	23.592	24.137	22.948	20.188	16.732	13.695	11.951	11.878	13.175	14.955	16.272	16.63	16.098	15.145	14.42	14.451	15.342	16.74	18.1	18.951	19.135	18.907	18.926	19.436	20.285	21.082	21.416	21.103	20.237	19.193	18.451	18.335	18.871	19.836	20.81	21.306	21.063	20.274	19.407	18.881	18.95	19.624	20.578	21.272	21.352	20.824	19.926	18.986	18.396	18.358	18.67	18.924	18.866	18.486	17.924	17.484	17.534	18.251	19.467	20.823	21.956	22.609	22.758	22.621	22.451	22.359	22.334	22.288	22.031	21.38	20.396	19.339	18.484	18.065	18.253	19.007	20.015	20.945	21.617	21.963	22.036	22.108	22.494	23.225	24.017	24.519	24.458	23.717	22.472	21.206	20.443	20.482	21.291	22.487	23.474	23.804	23.428	22.62	21.778	21.324	21.533	22.279	23.095	23.512	23.261	22.313	20.954	19.756	19.233	19.557	20.62	22.158	23.721	24.816	25.235	25.152	24.866	24.596	24.478	24.534	24.63	24.622	24.526	24.493	24.69	25.189	25.876	26.388	26.292	25.422	24.004	22.544	21.669	21.895	23.277	25.334	27.338	28.621	28.794	27.97	26.802	26.07	26.141	26.866	27.771	28.186	27.939	25.825	23.003	20.35	18.616	18.238	19.17	20.854	22.557	23.789	24.446	24.73	25.016	25.583	26.342	26.887	26.885	26.248	25.103	23.841	23.051	23.183	24.217	25.692	26.97	27.538	27.23	26.369	25.511	25.103	25.316	26.013	26.71	26.811	26.039	24.622	23.114	22.123	22.063	22.917	24.216	25.353	25.945	25.922	25.524	25.273	25.675	26.832	28.35	29.67	30.38	30.378	29.919	29.495	29.517	30.072	30.91	31.55	31.474	30.47	28.897	27.443	26.647	26.689	27.383	28.229	28.658	28.396	27.63	26.793	26.328	26.52	27.243	27.908	27.872	26.939	25.409	23.882	23.073	23.512	25.21	27.424	29.777	31.286	31.46	30.373	28.673	27.155	26.302	26.211	26.703	27.299	27.39	26.682	25.45	24.265	23.613	23.733	24.55	25.64	26.447	26.652	26.298	25.679	25.202	25.25	25.915	26.94	27.917	28.536	28.721	28.647	28.608	28.825	29.324	29.979	30.533	30.624	30.03	28.905	27.675	26.66	25.999	25.742	25.832	26.023	26.103	26.085	26.124	26.351	26.834	27.534	28.232	28.603	28.474	27.948	27.268	26.743	26.687	27.248	28.328	29.583	30.571	30.941	30.64	29.89	29.003	28.26	27.918	28.11	28.701	29.328	29.661	29.577	29.092	28.339	27.58	27.07	26.872	26.925	27.146	27.474	27.869	28.352	28.999	29.787	30.495	30.809	30.509	29.571	28.181	26.681	25.427	24.689	24.609	25.091	25.806	26.505	27.189	27.976	28.921	30.024	31.195	32.165	32.569	32.247	31.326	30.139	29.139	28.805	29.383	30.697	32.249	33.477	33.959	33.517	32.268	30.567	28.883	27.622	26.927	26.683	26.692	26.884	27.32	28.062	29.149	30.563	32.119	33.445	34.202	34.305	33.928	33.396	33.097	33.284	33.838	34.313	34.276	33.54	32.219	30.699	29.544	29.233	29.876	31.135	32.368	32.948	32.574	31.389	29.823	28.416	27.653	27.752	28.487	29.366	29.985	30.235	30.241	30.269	30.615	31.312	32.014	32.236	31.649	30.205	28.166	26.095	24.648	24.194	24.613	25.434	26.122	26.351	26.134	25.817	25.88	26.714	28.38	30.471	32.272	33.189	33.071	32.183	31.063	30.329	30.399	31.194	32.19	32.768	32.531	31.38	29.635	27.98	27.064	27.088	27.813	28.814	29.661	29.858	29.725	29.626	29.912	30.751	32.105	33.695	35.074	35.914	36.207	36.145	35.906	35.584	35.17	34.494	33.373	31.85	30.25	29.021	28.524	28.898	29.923	31.025	31.543	31.109	29.862	28.377	27.392	27.499	28.905	31.338	34.139	36.495	37.829	38.103	37.728	37.211	36.905	36.9	36.981	36.735	35.841	34.328	32.514	30.79	29.467	28.618	27.987	27.163	25.958	24.558	23.432	23.091	23.83	25.552	27.723	29.57	30.421	30.034	28.753	27.344	26.567	26.819	28.066	29.88	31.559	32.448	32.318	31.437	30.349	29.594	29.486	29.934	30.475	30.557	29.878	28.485	26.677	24.927	23.692	23.18	23.241	23.542	23.82	24.066	24.5	25.405	26.907	28.895	31.002	32.635	33.15	32.24	30.131	27.469	25.055	23.593	23.419	24.328	25.712	26.865	27.254	26.695	25.441	24.106	23.332	23.481	24.571	26.37	28.562	30.887	33.194	35.41	37.475	39.234	40.358	40.423	39.19	36.833	33.866	30.915	28.562	27.179	26.792	27.09	27.666	28.235	28.652	28.912	29.099	29.259	29.288	29.02	28.448	27.791	27.388	27.55	28.425	29.874	31.486	32.699	33.039	32.341	30.873	29.189	27.853	27.2	27.3	27.95	28.703	29.102	28.964	28.448	27.92	27.834	28.581	30.269	32.591	35.02	37.068	38.377	38.791	38.478	37.858	37.332	37.069	36.988	36.864	36.446	35.606	34.374	32.9	31.437	30.225	29.338	28.657	28.076	27.677	27.65	28.19	29.48	31.526	33.979	36.23	37.746	38.234	37.688	36.446	35.12	34.235	33.892	33.866	33.841	33.541	32.582	31.285	30.029	29.125	28.634	28.407	28.249	27.998	27.553	27.034	26.817	27.272	28.535	30.464	32.727	34.851	36.405	37.24	37.496	37.444	37.332	37.329	37.421	37.371	36.921	36.032	34.95	34.081	33.765	34.069	34.73	35.288	35.254	34.305	32.525	30.431	28.701	27.778	27.722	28.283	29.051	29.625	29.824	29.821	29.973	30.541	31.568	32.844	33.943	34.453	34.261	33.636	33.056	32.961	33.546	34.676	35.904	36.651	36.493	35.39	33.76	32.272	31.468	31.498	32.11	32.768	32.835	31.919	30.168	28.169	26.605	25.97	26.383	27.545	28.903	29.993	30.692	31.216	31.909	33.015	34.493	35.95	36.781	36.51	35.091	32.984	30.934	29.601	29.248	29.675	30.347	30.654	30.227	29.193	28.12	27.669	28.192	29.573	31.287	32.624	33.046	32.505	31.443	30.497	30.159	30.573	31.447	32.156	32.113	31.132	29.532	27.951	26.995	26.953	27.697	28.776	29.607	29.768	29.245	28.466	28.023	28.286	29.241	30.568	31.795	32.505	32.612	32.411	32.345	32.716	33.546	34.495	34.982	34.505	33.005	30.928	28.968	27.726	27.518	28.253	29.467	30.567	31.114	31.027	30.644	30.452	30.725	31.407	32.223	32.812	32.861	32.282	31.334	30.469	30.007	30.025	30.386	30.78	30.905	30.729	30.546	30.719	31.445	32.654	34.014	35	35.114	34.168	32.473	30.688	29.536	29.478	30.51	32.21	33.941	35.051	35.103	34.137	32.623	31.159	30.171	29.782	29.825	29.881	29.554	28.809	27.98	27.537	27.91	29.363	31.745	34.414	36.619	37.88	38.122	37.578	36.653	35.473	34.729	34.324	34.084	33.802	33.359	32.847	32.559	32.681	33.143	33.691	34.094	34.24	34.155	34.058	34.279	35.016	36.173	37.464	38.521	39.005	38.767	37.987	37.086	36.475	36.375	36.747	37.316	37.653	37.371	36.301	34.644	32.931	31.796	31.63	32.412	33.783	35.188	36.052	36.096	35.541	34.94	34.848	35.568	37.024	38.747	40.096	40.62	40.261	39.285	38.053	36.903	35.967	35.12	34.062	32.613	30.937	29.5	28.824	29.2	30.509	32.26	33.743	34.278	33.557	31.846	29.883	28.482	28.175	29.027	30.69	32.555	34.056	34.972	35.448	35.82	36.383	37.218	38.074	38.493	38.121	36.966	35.386	33.909	32.991	32.832	33.292	33.925	34.176	33.7	32.591	31.324	30.493	30.471	31.248	32.43	33.361	33.431	32.475	30.885	29.39	28.694	29.168	30.669	32.56	34.066	34.681	34.368	33.479	32.531	31.94	31.797	31.834	31.645	31.004	30.05	29.254	29.143	29.937	31.413	33.028	34.097	34.077	32.89	31.023	29.266	28.286	28.382	29.395	30.78	31.914	32.476	32.619	32.772	33.368	34.631	36.422	38.206	39.309	39.313	38.283	36.719	35.282	34.434	34.245	34.406	34.364	33.611	31.984	29.85	27.918	26.832	26.894	27.975	29.564	30.961	31.65	31.582	31.107	30.71	30.809	31.555	32.679	33.612	33.88	33.406	32.458	31.47	30.838	30.75	31.038	31.302	31.105	30.258	28.99	27.87	27.436	27.873	28.974	30.239	31.018	30.811	29.62	27.946	26.483	25.774	26.061	27.116	28.317	29.065	29.157	28.808	28.427	28.43	29.042	30.088	30.8	30.942	30.164	28.571	26.642	25.076	24.411	24.718	25.655	26.724	27.475	27.621	27.213	26.561	25.977	25.592	25.386	25.255	25.039	24.67	24.289	24.131	24.326	24.807	25.392	25.872	26.083	25.993	25.741	25.596	25.841	26.621	27.796	29.022	29.944	30.271	29.833	28.645	26.934	25.066	23.376	22.133	21.526	21.603	22.288	23.471	25.057	26.889	28.722	30.301	31.39	31.787	31.419	30.439	29.247	28.378	28.248	28.938	30.154	31.381	32.113	32.024	31.12	29.829	28.773	28.369	28.643	29.275	29.779	29.715	28.922	27.669	26.519	26.013	26.463	27.851	29.803	31.684	32.921	33.288	32.94	32.257	31.635	31.359	31.49	31.844	32.098	32.031	31.679	31.324	31.309	31.826	32.821	34.036	35.049	35.462	35.14	34.268	33.236	32.433	32.122	32.298	32.685	32.915	32.782	32.317	31.696	31.146	30.848	30.82	30.854	30.633	29.923	28.759	27.467	26.485	26.122	26.46	27.355	28.447	29.263	29.489	29.186	28.663	28.217	28.025	28.09	28.214	28.134	27.777	27.353	27.17	27.482	28.399	29.794	31.265	32.302	32.573	32.087	31.151	30.207	29.595	29.413	29.528	29.654	29.457	28.777	27.806	26.976	26.685	27.095	28.131	29.448	30.52	30.945	30.667	29.908	29.027	28.416	28.335	28.705	29.139	29.275	29.016	28.542	28.208	28.389	29.283	30.777	32.443	33.691	34.056	33.496	32.435	31.467	31.044	31.325	32.119	32.933	33.238	32.792	31.762	30.537	29.506	28.896	28.597	28.195	27.307	25.897	24.31	23.057	22.63	23.315	24.973	27.002	28.661	29.493	29.489	29.156	28.99	29.363	30.299	31.48	32.499	33.058	33.094	32.868	32.867	33.448	34.54	35.712	36.411	36.138	34.674	32.271	29.617	27.469	26.315	26.261	27.013	28	28.651	28.692	28.222	27.55	26.984	26.681	26.574	26.44	26.018	25.213	24.217	23.482	23.482	24.45	26.263	28.53	30.726	32.357	33.162	33.264	33.064	32.982	33.276	33.976	34.891	35.678	36.112	36.234	36.242	36.332	36.594	36.939	37.009	36.345	34.706	32.291	29.699	27.671	26.751	27.08	28.303	29.782	30.84	31.058	30.514	29.715	29.222	29.345	30.097	31.189	32.177	32.728	32.795	32.576	32.352	32.342	32.627	33.073	33.397	33.398	33.112	32.768	32.639	32.916	33.561	34.317	34.833	34.754	33.905	32.453	30.864	29.62	28.977	28.899	29.137	29.317	29.098	28.406	27.513	26.855	26.854	27.769	29.522	31.681	33.652	34.978	35.443	35.034	33.909	32.366	30.729	29.222	27.978	27.1	26.724	27.024	28.069	29.674	31.434	32.866	33.521	33.089	31.632	29.657	27.875	26.855	26.844	27.71	28.95	29.922	30.22	29.809	28.94	28.029	27.521	27.659	28.324	29.122	29.644	29.688	29.343	28.941	28.876	29.403	30.561	32.079	33.406	33.984	33.54	32.19	30.287	28.306	26.714	25.76	25.367	25.299	25.38	25.564	25.875	26.395	27.143	27.921	28.372	28.209	27.409	26.208	25.015	24.259	24.213	24.862	25.928	27.026	27.873	28.474	29.1	30.027	31.333	32.87	34.275	35.059	34.803	33.493	31.556	29.601	28.179	27.694	28.206	29.317	30.439	31.158	31.387	31.264	31.084	31.192	31.706	32.354	32.489	31.995	30.943	29.735	28.92	28.911	29.754	31.119	32.361	32.774	32.023	30.375	28.542	27.327	27.299	28.542	30.573	32.537	33.669	33.624	32.529	30.897	29.401	28.532	28.346	28.497	28.538	28.221	27.616	27.081	27.043	27.766	29.183	30.831	32.006	32.136	31.154	29.52	27.95	27.132	27.482	28.917	30.841	32.471	33.234	32.956	31.862	30.463	29.285	28.551	28.121	27.693	27.056	26.222	25.453	25.154	25.634	26.861	28.399	29.539	29.654	28.551	26.601	24.517	23.042	22.699	23.58	25.292	27.176	28.673	29.531	29.772	29.61	29.324	29.081	28.865	28.614	28.372	28.272	28.446	28.955	29.722	30.502	30.949	30.738	29.734	28.117	26.318	24.779	23.79	23.435	23.609	23.989	24.169	23.927	23.315	22.589	22.1	22.151	22.846	23.989	25.19	26.078	26.45	26.33	25.937	25.595	25.539	25.708	25.796	25.494	24.73	23.721	22.891	22.656	23.24	24.514	25.976	26.98	27.094	26.357	25.261	24.456	24.451	25.413	27.031	28.638	29.563	29.488	28.51	27.069	25.799	25.18	25.258	25.677	25.97	25.805	25.124	24.162	23.373	23.214	23.843	25.07	26.44	27.472	27.95	28.003	27.932	28.032	28.53	29.455	30.508	31.244	31.4	30.998	30.291	29.632	29.373	29.626	30.177	30.671	30.825	30.503	29.768	28.96	28.534	28.776	29.622	30.712	31.558	31.755	31.145	29.875	28.338	27.054	26.452	26.59	27.143	27.655	27.811	27.472	26.717	25.865	25.335	25.389	26.023	27.087	28.332	29.455	30.27	30.847	31.344	31.817	32.231	32.55	32.72	32.651	32.317	31.809	31.27	30.782	30.306	29.698	28.855	27.838	26.838	26.002	25.193	24.619	24.365	24.335	24.326	24.212	24.06	24.087	24.53	25.51	26.924	28.472	29.795	30.59	30.707	30.293	29.76	29.522	29.736	30.289	30.903	31.179	30.735	29.449	27.559	25.539	23.925	23.165	23.448	24.618	26.284	28.042	29.62	30.885	31.835	32.508	32.846	32.661	31.699	29.796	27.084	24.039	21.321	19.487	18.791	19.162	20.234	21.506	22.618	23.578	24.693	26.277	28.405	30.822	32.973	34.238	34.295	33.321	31.883	30.643	30.026	30.032	30.235	30	28.878	26.871	24.484	22.467	21.38	21.358	22.112	23.067	23.592	23.319	22.395	21.413	21.018	21.582	23.084	25.119	27.011	28.165	28.367	27.816	26.961	26.302	26.179	26.579	27.152	27.455	27.26	26.654	25.92	25.362	25.135	25.148	25.093	24.597	23.47	21.959	20.708	20.413	21.443	23.702	26.667	29.552	31.642	32.649	32.811	32.649	32.655	33.049	33.631	33.846	33.134	31.316	28.716	26.014	23.97	23.095	23.381	24.312	25.122	25.222	24.548	23.644	23.315	24.121	26.117	28.847	31.499	33.206	33.489	32.507	30.861	29.223	28.07	27.532	27.338	27.054	26.454	25.664	25.025	24.878	25.405	26.486	27.693	28.517	28.64	28.116	27.343	26.84	26.975	27.798	29.098	30.502	31.549	31.942	31.792	31.501	31.445	31.797	32.51	33.314	33.791	33.63	32.857	31.712	30.457	29.325	28.474	27.862	27.269	26.594	25.993	25.731	25.999	26.8	27.905	28.92	29.413	29.128	28.101	26.694	25.439	24.699	24.459	24.477	24.523	24.449	24.278	24.328	25.04	26.62	28.908	31.497	33.82	35.288	35.645	35.134	34.271	33.481	33	32.906	33.048	33.084	32.703	31.814	30.553	29.199	28.056	27.598	27.53	27.736	27.971	27.993	27.702	27.196	26.733	26.536	26.64	26.914	27.198	27.345	27.272	27.074	27.053	27.53	28.627	30.193	31.852	33.083	33.425	32.71	31.163	29.266	27.589	26.647	26.66	27.413	28.411	29.147	29.334	29	28.452	28.051	28.035	28.447	29.096	29.601	29.669	29.333	28.933	28.854	29.316	30.303	31.518	32.46	32.693	32.092	30.836	29.297	27.912	27.014	26.649	26.594	26.57	26.426	26.192	26.035	26.148	26.675	27.601	28.734	29.798	30.578	31.114	31.698	32.614	33.949	35.554	37.059	37.923	37.716	36.465	34.671	33.083	32.41	32.999	34.597	36.413	37.514	37.306	35.79	33.498	31.267	29.865	29.619	30.301	31.262	31.828	31.698	31.09	30.513	30.409	30.944	31.912	32.744	32.845	31.987	30.459	28.874	27.832	27.696	28.434	29.609	30.641	31.202	31.309	31.208	31.283	31.864	32.981	34.285	35.212	35.325	34.547	33.173	31.709	30.624	30.188	30.389	30.923	31.354	31.423	31.29	31.362	32.001	33.339	35.189	37.02	38.11	37.932	36.421	33.993	31.366	29.307	28.325	28.381	28.985	29.548	29.664	29.254	28.541	27.941	27.807	28.21	28.906	29.445	29.479	28.988	28.296	27.805	27.755	28.201	28.962	29.613	29.739	29.289	28.597	28.131	28.274	29.167	30.533	31.711	32.063	31.356	29.758	27.747	26.042	25.31	25.767	27.048	28.456	29.321	29.293	28.503	27.426	26.589	26.349	26.755	27.482	27.99	27.978	27.636	27.416	27.725	28.805	30.543	32.368	33.561	33.715	32.863	31.365	29.817	28.835	28.676	29.063	29.494	29.627	29.412	29.037	28.838	29.096	29.83	30.744	31.369	31.471	30.991	30.125	29.437	29.454	30.329	31.757	33.114	33.698	33.026	31.157	28.765	26.729	25.663	25.755	26.756	28.065	28.93	28.892	27.991	26.635	25.387	24.716	24.787	25.358	25.957	26.206	26.031	25.631	25.385	25.674	26.693	28.284	29.975	31.19	31.567	31.148	30.319	29.565	29.278	29.627	30.43	31.208	31.486	31.102	30.281	29.444	29.041	29.339	30.231	31.302	32.09	32.303	31.947	31.272	30.682	30.496	30.717	31.027	31.004	30.366	29.158	27.747	26.653	26.324	26.987	28.509	30.401	32.026	32.945	33.132	32.892	32.666	32.83	33.503	34.456	35.239	35.493	35.104	34.231	33.269	32.638	32.505	32.663	32.681	32.164	30.987	29.378	27.837	26.945	27.118	28.376	30.313	32.223	33.523	34.015	33.822	33.241	32.63	32.274	32.189	32.186	32.121	32.005	31.976	32.231	32.924	33.999	35.11	35.806	35.816	35.187	34.248	33.512	33.461	34.282	35.766	37.355	38.383	38.42	37.507	36.081	34.724	33.948	33.99	34.606	35.16	34.967	33.725	31.645	29.346	27.686	27.374	28.56	30.752	33.139	34.98	35.838	35.765	35.323	35.25	36	37.517	39.311	40.74	41.334	40.957	39.825	38.413	37.222	36.523	36.209	35.931	35.45	34.782	34.147	33.863	34.237	35.311	36.712	37.878	38.371	38.053	37.138	36.151	35.677	35.932	36.573	36.991	36.7	35.559	33.873	32.386	31.936	32.974	35.32	38.18	40.517	41.551	41.125	39.666	37.906	36.626	36.358	37.086	38.291	39.387	40.011	40.035	39.594	39.062	38.724	38.529	38.222	37.607	36.61	35.256	33.796	32.656	32.153	32.101	32.282	32.611	32.881	33.177	33.877	35.336	37.56	40.149	42.447	43.734	43.486	41.727	39.109	36.624	35.149	35.141	36.446	38.305	39.743	40.077	39.193	37.498	35.71	34.558	34.435	35.21	36.3	36.952	36.654	35.411	33.664	31.988	30.846	30.463	30.685	31.042	31.102	30.801	30.388	30.237	30.636	31.627	32.908	33.988	34.511	34.455	34.083	33.8	33.991	34.82	36.084	37.3	37.964	37.839	37.019	35.849	34.726	33.942	33.596	33.564	33.557	33.272	32.598	31.661	30.645	29.672	28.76	27.853	26.824	25.608	24.348	23.398	23.169	23.983	25.908	28.61	31.392	33.471	34.322	33.892	32.612	31.204	30.39	30.632	31.969	33.946	35.812	36.93	37.063	36.373	35.277	34.329	33.995	34.368	35.156	35.965	36.539	36.811	36.903	37.045	37.354	37.663	37.655	37.1	35.989	34.529	33.075	31.996	31.481	31.413	31.387	30.937	29.84	28.277	26.725	25.661	25.385	25.95	27.075	28.24	28.981	29.152	28.875	28.407	28.077	28.165	28.731	29.615	30.631	31.659	32.618	33.489	34.353	35.244	35.971	36.186	35.616	34.224	32.284	30.349	29.048	28.847	29.904	31.967	34.329	36.127	36.813	36.39	35.291	34.186	33.737	34.262	35.518	36.91	37.851	37.979	37.284	36.195	35.367	35.194	35.62	36.29	36.762	36.658	35.847	34.596	33.4	32.706	32.697	33.182	33.694	33.825	33.488	32.877	32.269	31.969	32.218	32.928	33.647	33.902	33.509	32.579	31.508	30.892	31.163	32.282	33.82	35.262	36.136	36.168	35.527	35.007	34.975	35.815	37.267	38.746	39.496	38.945	37.11	34.629	32.401	31.136	31.107	32.044	33.267	34.086	34.219	33.865	33.427	33.339	33.849	34.819	35.757	36.112	35.642	34.574	33.493	33.017	33.456	34.688	36.258	37.593	38.209	37.99	37.267	36.553	36.136	35.969	35.768	35.138	33.832	32.06	30.445	29.678	30.184	31.965	34.532	36.958	38.326	38.26	37.099	35.667	34.894	35.39	37.148	39.581	41.76	42.811	42.293	40.484	38.182	36.19	34.946	34.488	34.49	34.433	33.984	33.249	32.666	32.685	33.576	35.238	37.047	38.12	37.893	36.414	34.174	31.874	30.234	29.717	30.29	31.5	32.779	33.747	34.36	34.846	35.425	36.096	36.667	36.893	36.545	35.526	34.072	32.705	31.9	31.828	32.371	33.157	33.702	33.74	33.404	32.998	32.724	32.699	32.973	33.385	33.64	33.653	33.703	34.212	35.476	37.506	39.897	41.907	42.771	42.019	39.617	36.098	32.527	30.038	29.296	30.325	32.608	35.234	37.245	38.085	37.765	36.702	35.531	34.9	35.122	35.901	36.599	36.737	36.144	34.862	33.173	31.615	30.661	30.472	30.921	31.745	32.654	33.487	34.268	34.994	35.487	35.578	35.266	34.643	33.853	33.181	32.967	33.284	33.961	34.74	35.223	35.056	34.287	33.352	32.63	32.262	32.336	32.867	33.55	33.904	33.71	33.071	32.213	31.404	30.874	30.626	30.422	30.05	29.406	28.443	27.327	26.533	26.565	27.579	29.34	31.397	33.19	34.292	34.676	34.639	34.536	34.711	35.474	36.717	37.817	38.142	37.646	36.23	34.339	32.482	31.225	30.763	30.826	31.064	31.277	31.308	31.104	30.926	31.129	31.766	32.641	33.553	34.25	34.391	33.827	32.782	31.715	31.027	30.935	31.417	32.261	33.207	34.014	34.474	34.562	34.569	35.288	35.699	35.77	35.209	34.087	32.591	30.928	29.505	28.799	28.93	29.604	30.342	30.647	30.25	29.396	28.628	28.347	28.719	29.785	31.321	32.721	33.49	33.664	33.603	33.636	34.022	34.797	35.584	35.843	35.396	34.449	33.35	32.614	32.879	34.387	36.617	38.648	39.707	39.412	37.83	35.508	33.205	31.494	30.646	30.586	30.856	30.892	30.554	30.202	30.256	30.921	32.192	33.757	34.983	35.307	34.641	33.325	31.954	31.319	31.998	33.835	36.036	37.843	38.842	38.878	38.126	37.141	36.496	36.338	36.371	36.135	35.291	33.914	32.596	32.106	32.875	34.837	37.503	40.007	41.416	41.303	39.971	38.221	36.978	36.903	37.994	39.542	40.676	40.873	40.03	38.409	36.707	35.734	35.803	36.54	37.271	37.433	36.747	35.364	33.857	32.881	32.78	33.498	34.629	35.543	35.713	35.101	34.131	33.321	33.026	33.286	33.805	34.112	33.905	33.21	32.303	31.642	31.72	32.655	33.961	34.92	35.101	34.471	33.323	32.249	31.888	32.437	33.479	34.262	34.078	32.571	30.038	27.422	25.821	25.912	27.753	30.825	34.207	36.949	38.545	39.052	38.955	38.895	39.244	39.795	39.997	39.456	38.126	36.259	34.378	33.147	32.922	33.406	33.851	33.572	32.224	29.979	27.577	25.957	25.658	26.726	28.46	30.23	31.485	32.04	32.067	32.063	32.561	33.745	35.353	36.854	37.731	37.69	36.754	35.275	33.796	32.785	32.369	32.355	32.409	32.27	31.812	31.1	30.43	30.2	30.616	31.51	32.496	33.198	33.336	32.828	31.944	31.24	31.235	32.082	33.536	35.099	36.151	36.157	34.921	32.709	30.07	27.531	25.438	23.944	23.012	22.502	22.333	22.608	23.546	25.286	27.712	30.463	33.109	35.241	36.545	36.96	36.755	36.337	35.947	35.618	35.27	34.749	33.868	32.562	31.028	29.564	28.358	27.438	26.716	25.985	25.035	23.856	22.748	22.2	22.642	24.212	26.686	29.517	32.015	33.603	34.096	33.865	33.661	34.164	35.602	37.724	39.905	41.306	41.252	39.629	36.962	34.066	31.657	30.098	29.261	28.592	27.492	25.751	23.665	21.829	20.862	21.114	22.436	24.184	25.529	25.905	25.307	24.272	23.537	23.669	24.869	26.914	29.223	31.115	32.217	32.657	32.861	33.188	33.767	34.46	34.867	34.566	33.433	31.747	30.004	28.689	28.109	28.236	28.65	28.795	28.357	27.43	26.391	25.66	25.51	25.905	26.498	26.804	26.423	25.312	23.89	22.823	22.643	23.543	25.374	27.708	29.951	31.611	32.59	33.13	33.547	34.069	34.767	35.451	35.754	35.46	34.721	33.891	33.313	33.219	33.619	34.217	34.502	34.08	32.9	31.265	29.685	28.614	28.25	28.522	29.198	29.981	30.674	31.341	32.249	33.533	34.996	36.223	36.75	36.165	34.392	31.867	29.345	27.467	26.596	26.979	27.668	28.064	27.754	26.797	25.698	25.083	25.382	26.673	28.638	30.662	32.161	32.891	32.988	32.797	32.67	32.814	33.204	33.592	33.664	33.246	32.451	31.646	31.23	31.35	31.863	32.485	32.942	33.086	33.015	33.112	33.808	35.234	37.124	38.959	40.121	40.139	38.97	37.077	35.139	33.714	33.068	33.081	33.272	33.04	32.005	30.221	28.143	26.385	25.402	25.311	25.94	26.927	27.826	28.355	28.599	28.926	29.694	31.072	32.968	35.051	36.824	37.857	38.027	37.499	36.592	35.629	34.856	34.327	33.908	33.431	32.869	32.337	31.959	31.769	31.693	31.575	31.203	30.43	29.311	28.152	27.396	27.356	27.99	28.958	29.806	30.122	29.731	28.826	27.903	27.463	27.766	28.763	30.118	31.307	31.904	31.858	31.468	31.153	31.249	31.905	32.996	34.166	35.005	35.269	35.035	34.665	34.559	34.931	35.718	36.656	37.356	37.429	36.748	35.599	34.521	33.985	34.23	35.18	36.394	37.245	37.296	36.477	35.029	33.411	32.176	31.703	31.964	32.552	32.96	32.858	32.184	31.154	30.11	29.371	29.132	29.383	29.887	30.356	30.714	31.073	31.562	32.236	33.033	33.682	33.748	32.915	31.227	29.06	26.987	25.624	25.38	26.171	27.451	28.585	29.176	29.17	28.802	28.494	28.63	29.333	30.387	31.336	31.738	31.455	30.719	29.93	29.423	29.378	29.788	30.406	30.873	30.991	30.818	30.557	30.441	30.665	31.226	31.807	31.982	31.512	30.381	28.733	26.911	25.387	24.732	25.067	26.076	27.268	28.327	29.197	30.038	31.14	32.72	34.638	36.393	37.411	37.303	36.051	34.095	32.216	31.181	31.331	32.464	34.004	35.284	35.868	35.736	35.25	34.938	35.238	36.218	37.445	38.248	38.19	37.291	35.963	34.844	34.565	35.378	36.919	38.437	39.22	38.928	37.717	36.186	35.093	34.898	35.538	36.557	37.394	37.644	37.265	36.641	36.375	36.927	38.3	39.973	41.201	41.44	40.616	39.109	37.589	36.728	36.855	37.734	38.693	39.098	38.714	37.766	36.836	36.546	37.149	38.33	39.402	39.717	39.038	37.678	36.425	36.191	37.451	39.924	42.693	44.644	44.984	43.577	40.954	38.059	35.888	35.104	35.722	37.184	38.751	39.918	40.54	40.787	41.05	41.661	42.606	43.504	43.842	43.233	41.606	39.344	37.194	35.88	35.721	36.471	37.488	38.055	37.689	36.415	34.785	33.629	33.634	34.94	37.012	38.974	40.073	39.992	38.937	37.552	36.621	36.627	37.464	38.573	39.294	39.164	38.137	36.669	35.507	35.225	35.977	37.538	39.428	41.097	42.149	42.499	42.334	41.903	41.316	40.479	39.216	37.508	35.617	33.995	33.131	33.393	34.781	36.777	38.58	39.542	39.42	38.403	37.086	36.207	36.208	36.987	38.066	38.928	39.223	38.915	38.376	38.203	38.799	40.106	41.651	42.789	43.012	42.168	40.503	38.544	36.93	36.161	36.355	37.196	38.221	39.069	39.571	39.745	39.815	40.006	40.291	40.394	40.001	38.93	36.948	35.235	33.887	33.413	33.967	35.314	36.933	38.138	38.351	37.458	35.886	34.375	33.672	34.257	36.11	38.631	40.909	42.19	42.201	41.213	39.885	38.951	38.875	39.666	40.845	41.644	41.414	39.993	37.744	35.316	33.362	32.324	32.199	32.546	32.808	32.664	32.142	31.54	31.318	31.83	33.044	34.572	35.938	36.796	37.051	36.847	36.529	36.476	36.897	37.734	38.736	39.62	40.256	40.691	41.018	41.274	41.389	41.218	40.569	39.35	37.731	36.172	35.165	34.987	35.582	36.525	37.147	36.848	35.472	33.324	31.065	29.485	29.182	30.253	32.192	34.161	35.409	35.577	34.84	33.753	32.912	32.708	33.189	34.01	34.599	34.568	33.918	32.926	31.961	31.312	31.086	31.146	31.26	31.331	31.475	31.901	32.76	34.071	35.58	36.8	37.31	37.009	36.184	35.357	35.007	35.343	36.19	37.086	37.474	36.939	35.458	33.514	31.846	31.03	31.328	32.662	34.587	36.439	37.667	38.077	37.806	37.175	36.596	36.359	36.424	36.51	36.391	36.055	35.645	35.459	35.771	36.644	37.856	38.963	39.486	39.188	38.256	37.176	36.385	36.057	36.08	36.098	35.619	34.317	32.366	30.318	28.812	28.301	28.87	30.159	31.531	32.494	32.977	33.277	33.814	34.925	36.675	38.673	40.188	40.542	39.516	37.483	35.265	33.767	33.546	34.593	36.33	37.799	38.08	36.826	34.476	31.934	30.107	29.638	30.627	32.549	34.545	35.919	36.368	35.962	35.114	34.43	34.312	34.71	35.276	35.403	35.403	35.487	35.894	36.668	37.674	38.709	39.526	39.921	39.873	39.566	39.212	38.94	38.799	38.754	38.686	38.503	38.271	38.17	38.348	38.821	39.44	39.947	40.075	39.638	38.636	37.333	36.178	35.565	35.6	36.081	36.655	36.981	36.84	36.265	35.639	35.495	36.211	37.815	39.928	41.863	42.898	42.667	41.366	39.665	38.384	38.167	39.215	41.131	43.043	44.041	43.618	41.896	39.505	37.247	35.752	35.277	35.683	36.488	37.197	37.618	37.869	38.172	38.666	39.37	40.156	40.794	41.089	41.029	40.75	40.398	40.109	39.977	39.963	39.948	39.861	39.744	39.729	39.935	40.405	41.07	41.81	42.449	42.753	42.561	41.897	40.99	40.137	39.537	39.234	39.104	38.858	38.167	36.926	35.349	33.871	32.987	33.059	34.145	35.921	37.83	39.396	40.407	40.929	41.247	41.706	42.515	43.581	44.55	44.993	44.635	43.511	41.887	40.091	38.418	37.071	36.061	35.22	34.406	33.673	33.196	33.123	33.533	34.379	35.401	36.214	36.571	36.47	36.084	35.689	35.609	36.026	36.826	37.649	38.123	38.066	37.612	37.174	37.253	38.155	39.856	41.957	43.743	44.522	44.043	42.598	40.817	39.404	38.9	39.402	40.489	41.492	41.887	41.497	40.523	39.503	39.056	39.446	40.438	41.536	42.251	42.284	41.641	40.6	39.568	38.885	38.657	38.726	38.814	38.755	38.686	38.874	39.526	40.707	42.264	43.756	44.642	44.656	43.949	42.968	42.263	42.288	43.135	44.409	45.438	45.705	45.024	43.554	41.821	40.572	40.126	40.55	41.89	43.569	45.068	46.103	46.641	46.926	47.298	47.897	48.522	48.764	48.296	47.036	45.24	43.496	42.458	42.464	43.35	44.577	45.477	45.529	44.632	43.163	41.781	41.074	41.261	42.115	43.111	43.755	43.798	43.32	42.676	42.356	42.665	43.464	44.276	44.591	44.087	42.779	41.042	39.487	38.635	38.681	39.492	40.716	41.925	42.761	43.1	43.043	42.739	42.266	41.565	40.539	39.208	37.794	36.665	36.224	36.773	38.297	40.349	42.202	43.229	43.183	42.21	40.755	39.42	38.683	38.648	39.076	39.631	40.046	40.251	40.421	40.834	41.62	42.593	43.359	43.564	43.051	41.935	40.573	39.433	38.899	39.096	39.8	40.587	41.112	41.305	41.34	41.527	42.208	43.568	45.438	47.329	48.667	49.023	48.254	46.568	44.467	42.512	41.075	40.252	39.936	39.873	39.735	39.28	38.473	37.466	36.479	35.685	35.178	35.009	35.23	35.857	36.779	37.864	39.054	40.281	41.378	42.142	42.456	42.315	41.786	41.072	40.497	40.314	40.591	41.234	41.958	42.324	41.966	40.844	39.269	37.689	36.523	36.067	36.363	37.221	38.283	39.194	39.765	40.062	40.329	40.697	41.121	41.494	41.665	41.443	40.759	39.814	38.978	38.557	38.702	39.426	40.513	41.571	42.34	42.808	43.09	43.325	43.657	44.199	44.884	45.497	45.845	45.855	45.611	45.282	45.009	44.842	44.779	44.817	44.885	44.816	44.505	43.974	43.224	42.238	41.038	39.731	38.442	37.312	36.59	36.522	37.159	38.437	40.258	42.434	44.583	46.256	47.088	47.36	47.197	46.612	45.54	43.976	41.963	39.632	37.322	35.538	34.715	35.057	36.442	38.421	40.319	41.495	41.678	41.048	40.104	39.447	39.472	40.192	41.199	41.834	41.51	40.085	37.996	36.042	34.99	35.303	37.026	39.755	42.753	45.276	46.894	47.536	47.373	46.692	45.773	44.771	43.741	42.772	42.048	41.781	42.071	42.834	43.769	44.419	44.296	43.18	41.316	39.312	37.874	37.47	38.109	39.38	40.602	41.108	40.559	39.158	37.534	36.39	36.186	36.988	38.482	40.094	41.285	41.831	41.893	41.858	42.11	42.849	43.932	44.925	45.367	45.05	44.113	42.964	42.041	41.582	41.512	41.495	41.061	39.915	38.169	36.332	35.004	34.52	34.87	35.717	36.517	36.792	36.436	35.759	35.245	35.298	36.101	37.476	38.921	39.9	40.16	39.767	39.005	38.204	37.593	37.2	36.882	36.478	35.982	35.638	35.88	37.032	39.037	41.456	43.664	45.035	45.151	44.047	42.231	40.394	39.073	38.507	38.599	38.964	39.189	39.115	38.863	38.662	38.702	39.032	39.532	39.914	39.887	39.388	38.66	38.149	38.254	39.09	40.418	41.807	42.792	43.04	42.515	41.554	40.653	40.098	39.817	39.542	38.941	37.789	36.152	34.444	33.217	32.801	33.272	34.449	35.881	36.992	37.411	37.119	36.338	35.367	34.451	33.714	33.12	32.547	31.859	31.033	30.291	30.016	30.463	31.592	33.128	34.648	35.646	35.75	35.025	33.908	32.937	32.538	32.95	34.079	35.469	36.607	37.238	37.363	37.101	36.671	36.381	36.251	36.186	36.407	36.763	37.117	37.317	37.205	36.734	36.055	35.371	34.816	34.466	34.35	34.389	34.485	34.646	34.998	35.638	36.589	37.807	39.131	40.257	40.859	40.781	40.08	38.962	37.685	36.428	35.284	34.321	33.598	33.151	33.071	33.512	34.554	36.042	37.643	38.991	39.842	40.117	39.947	39.623	39.401	39.353	39.337	39.119	38.457	37.247	35.64	34.017	32.79	32.204	32.267	32.786	33.459	33.956	34.064	33.763	33.26	32.859	32.778	33.013	33.46	34.043	34.711	35.49	36.504	37.867	39.5	41.146	42.456	43.109	42.896	41.9	40.501	39.157	38.141	37.458	36.92	36.231	35.209	33.962	32.892	32.523	33.236	34.979	37.187	39.076	40.002	39.705	38.37	36.597	35.179	34.687	35.185	36.32	37.552	38.403	38.679	38.568	38.42	38.467	38.677	38.806	38.546	37.677	36.27	34.701	33.487	33.019	33.328	34.085	34.797	35.105	34.9	34.291	33.581	33.129	33.09	33.27	33.338	33.079	32.502	31.875	31.65	32.257	33.787	35.884	37.946	39.324	39.515	38.4	36.366	34.132	32.392	31.563	31.684	32.478	33.525	34.439	35.028	35.361	35.703	36.284	37.051	37.676	37.821	37.331	36.242	34.826	33.578	32.95	33.072	33.74	34.577	35.197	35.352	35.12	34.869	34.928	35.371	36.053	36.708	37.022	36.809	36.171	35.49	35.179	35.419	36.042	36.625	36.764	36.304	35.391	34.421	33.934	34.399	35.882	37.938	39.897	41.173	41.416	40.664	39.392	38.233	37.581	37.49	37.791	38.209	38.448	38.467	38.547	38.9	39.542	40.685	41.986	43.027	43.576	43.66	43.495	43.423	43.752	44.518	45.445	46.122	46.244	45.703	44.62	43.318	42.145	41.254	40.568	39.944	39.28	38.547	37.851	37.45	37.608	38.431	39.764	41.219	42.355	42.9	42.875	42.534	42.214	42.216	42.622	43.089	43.037	42.041	40.078	37.535	35.149	33.732	33.77	35.174	37.392	39.664	41.28	41.862	41.537	40.834	40.328	40.33	40.778	41.332	41.555	41.138	40.022	38.465	36.976	36.056	35.898	36.336	37.002	37.492	37.483	36.865	35.814	34.679	33.799	33.398	33.548	34.184	35.161	36.364	37.76	39.324	40.933	42.374	43.407	43.834	43.544	42.596	41.232	39.829	38.762	38.224	38.16	38.378	38.661	38.792	38.642	38.27	37.914	37.818	38.06	38.562	39.099	39.352	39.058	38.167	36.865	35.429	34.157	33.346	33.136	33.487	34.226	35.159	36.173	37.209	38.184	38.973	39.449	39.56	39.32	38.806	38.219	37.889	38.063	38.707	39.506	40.031	39.867	38.786	36.963	34.996	33.63	33.429	34.545	36.619	38.882	40.498	41.043	40.654	39.856	39.238	39.173	39.646	40.259	40.445	39.809	38.408	36.813	35.788	35.846	37.016	38.887	40.786	41.992	42.077	41.132	39.688	38.364	37.594	37.511	37.859	38.154	38.017	37.421	36.665	36.165	36.3	37.229	38.69	40.094	40.867	40.746	39.861	38.636	37.535	36.809	36.445	36.251	35.937	35.31	34.502	33.954	34.093	35.061	36.661	38.441	39.781	40.204	39.694	38.626	37.524	36.887	37.001	37.755	38.671	39.215	39.155	38.533	37.575	37.011	37.057	37.549	38.083	38.162	37.452	36.086	34.666	33.88	34.081	35.143	36.525	37.509	37.575	36.722	35.494	34.592	34.488	35.248	36.478	37.468	37.589	36.7	35.234	33.953	33.53	34.235	35.812	37.62	38.952	39.332	38.716	37.507	36.279	35.42	34.989	34.778	34.468	33.848	33.001	32.266	32.021	32.45	33.414	34.481	35.071	34.777	33.662	32.286	31.426	31.718	33.325	35.827	38.401	40.118	40.323	38.949	36.554	34.036	32.183	31.344	31.402	31.925	32.401	32.516	32.35	32.27	32.6	33.374	34.313	34.91	34.661	33.398	31.422	29.37	27.862	27.252	27.507	28.233	28.877	29.022	28.615	27.984	27.617	27.825	28.571	29.523	30.245	30.384	29.869	29.012	28.382	28.441	29.282	30.611	31.901	32.621	32.499	31.693	30.696	30.041	30.049	30.728	31.785	32.734	33.17	33.01	32.503	32.02	31.806	31.853	31.905	31.581	30.549	28.716	26.383	24.221	22.947	22.976	24.301	26.557	29.148	31.441	33.057	34.008	34.539	34.908	35.265	35.57	35.552	34.908	33.609	31.966	30.47	29.621	29.751	30.848	32.524	34.138	35.051	34.885	33.717	31.964	30.129	28.595	27.589	27.139	27.033	27.011	26.989	27.086	27.447	28.18	29.272	30.465	31.364	31.647	31.209	30.166	28.759	27.327	26.199	25.517	25.183	24.996	24.849	24.815	25.127	26.036	27.628	29.793	32.194	34.274	35.439	35.389	34.292	32.644	31.051	30.049	29.936	30.581	31.53	32.359	32.807	32.788	32.449	32.092	31.89	31.69	31.189	30.219	28.839	27.297	25.972	25.249	25.303	25.968	26.918	27.283	27.027	26.266	25.332	24.612	24.374	24.669	25.277	25.806	25.938	25.628	25.057	24.446	24.009	23.902	24.103	24.423	24.687	24.847	24.964	25.128	25.433	25.849	26.152	26.023	25.285	23.993	22.449	21.155	20.631	21.162	22.597	24.379	25.782	26.298	25.903	25.024	24.29	24.257	25.148	26.676	28.118	28.699	28.03	26.32	24.27	22.76	22.442	23.406	25.146	26.869	27.903	28.008	27.433	26.769	26.591	27.096	28	28.723	28.743	27.864	26.317	24.632	23.372	22.898	23.2	23.894	24.473	24.654	24.549	24.491	24.785	25.578	26.753	27.905	28.573	28.555	28.005	27.354	27.115	27.658	28.968	30.561	31.755	32.025	31.243	29.71	28.002	26.723	26.244	26.539	27.242	27.862	28.116	28.084	28.098	28.492	29.456	30.88	32.309	33.177	33.123	32.211	30.847	29.585	28.944	29.124	29.862	30.633	30.96	30.62	29.672	28.419	27.289	26.611	26.469	26.676	26.89	26.859	26.6	26.318	26.248	26.545	27.196	27.96	28.412	28.205	27.333	26.084	24.902	24.226	24.311	25.052	26.039	26.833	27.175	27.035	26.62	26.292	26.335	26.752	27.245	27.432	27.079	26.223	25.145	24.24	23.828	24.019	24.624	25.197	25.288	24.766	23.904	23.162	23.019	23.788	25.4	27.362	29.016	29.889	29.862	29.153	28.256	27.731	27.855	28.499	29.295	29.879	29.987	29.551	28.729	27.819	27.116	26.766	26.74	26.904	27.116	27.292	27.341	27.134	26.63	25.935	25.2	24.56	24.221	24.375	25.04	26.065	27.227	28.289	28.958	29.048	28.649	27.998	27.296	26.729	26.511	26.632	27.024	27.711	28.469	29.045	29.296	29.201	28.814	28.29	27.862	27.69	27.74	27.846	27.837	27.62	27.231	26.918	26.989	27.581	28.564	29.607	30.288	30.265	29.468	28.232	27.115	26.611	26.902	27.768	28.726	29.329	29.345	28.801	27.951	27.154	26.625	26.257	25.743	24.869	23.7	22.566	21.951	22.291	23.68	25.739	27.779	29.072	29.133	27.958	26.066	24.276	23.353	23.69	25.156	27.235	29.25	30.646	31.187	31.021	30.571	30.269	30.264	30.397	30.401	30.063	29.339	28.421	27.652	27.281	27.299	27.413	27.213	26.392	24.971	23.352	22.175	21.99	22.931	24.665	26.495	27.648	27.643	26.492	24.714	23.123	22.395	22.702	23.659	24.589	24.892	24.343	23.178	22.01	21.513	22.023	23.351	24.894	25.981	26.188	25.549	24.52	23.702	23.534	24.076	25.014	25.881	26.304	26.217	25.879	25.684	25.879	26.389	26.866	26.916	26.38	25.383	24.268	23.474	23.319	23.781	24.471	24.893	24.778	24.225	23.623	23.475	24.141	25.597	27.449	29.132	30.141	30.205	29.398	28.073	26.651	25.429	24.511	23.839	23.298	22.847	22.55	22.537	22.93	23.779	24.96	26.114	26.831	26.933	26.548	25.983	25.638	25.879	26.809	28.126	29.28	29.745	29.246	27.9	26.203	24.795	24.094	24.144	24.678	25.287	25.61	25.514	25.133	24.756	24.658	24.978	25.599	26.23	26.66	26.887	27.048	27.325	27.925	28.945	30.16	31.035	31.046	29.924	27.728	24.893	22.14	20.168	19.336	19.589	20.557	21.679	22.443	22.675	22.601	22.652	23.182	24.294	25.784	27.251	28.55	29.082	28.902	28.153	27.106	26.008	24.969	24.025	23.274	22.88	22.952	23.477	24.329	25.313	26.18	26.69	26.754	26.503	26.19	26.025	26.109	26.426	26.812	26.986	26.7	25.885	24.681	23.354	22.262	21.794	22.171	23.293	24.78	26.175	27.102	27.352	26.953	26.198	25.494	25.151	25.237	25.636	26.208	26.85	27.523	28.262	29.141	30.151	31.103	31.68	31.594	30.714	28.945	27.007	24.995	23.259	21.992	21.206	20.764	20.465	20.184	19.923	19.824	20.109	20.973	22.427	24.292	26.316	28.25	29.846	30.937	31.482	31.516	31.054	30.115	28.791	27.218	25.563	24.064	22.99	22.525	22.65	23.164	23.724	23.96	23.647	22.85	21.908	21.318	21.49	22.484	23.918	25.175	25.688	25.167	23.733	21.931	20.492	19.921	20.286	21.294	22.476	23.377	23.785	23.853	23.918	24.217	24.773	25.41	25.837	25.8	25.284	24.576	24.153	24.462	25.699	27.692	29.95	31.874	32.969	33.007	32.158	30.907	29.77	29.019	28.644	28.451	28.172	27.6	26.783	25.988	25.467	25.326	25.528	25.892	26.15	26.122	25.855	25.583	25.531	25.808	26.346	26.908	27.193	27.013	26.389	25.538	24.807	24.49	24.618	24.932	25.098	24.866	24.156	23.132	22.161	21.609	21.589	21.931	22.34	22.512	22.243	21.627	21.039	20.818	21.049	21.568	22.045	22.106	21.542	20.466	19.255	18.355	18.078	18.425	19.06	19.538	19.583	19.162	18.45	17.817	17.687	18.251	19.337	20.559	21.508	21.865	21.594	21.016	20.637	20.821	21.687	23.093	24.603	25.622	25.772	24.706	23.335	22.369	22.238	22.836	23.637	24.051	23.717	22.661	21.314	20.309	20.063	20.561	21.412	22.055	22.04	21.288	20.175	19.324	19.246	20.064	21.487	23.001	24.135	24.666	24.675	24.43	24.207	24.099	23.913	23.337	22.241	20.803	19.44	18.673	18.9	20.189	22.138	24.034	25.23	25.429	24.781	23.865	23.422	23.914	25.278	27.008	28.404	28.854	28.112	26.432	24.491	23.057	22.631	23.236	24.456	25.675	26.378	26.344	25.704	24.848	24.225	24.039	24.164	24.302	24.197	23.78	23.237	22.966	23.362	24.529	26.243	28.038	29.374	29.848	29.416	28.429	27.439	26.945	27.186	28.069	29.264	30.378	31.142	31.511	31.683	31.961	32.477	33.06	33.377	33.118	32.144	30.598	28.945	27.717	27.24	27.468	28.012	28.332	27.973	26.835	25.265	23.898	23.318	23.774	25.104	26.773	28.069	28.419	27.616	25.936	24.017	22.538	21.944	22.321	23.427	24.828	26.059	26.822	27.081	26.962	26.585	26.018	25.275	24.342	23.226	22.104	21.299	21.098	21.61	22.747	24.22	25.592	26.434	26.547	26.061	25.348	24.843	24.813	25.223	25.811	26.201	26.086	25.428	24.546	23.967	24.077	24.907	26.148	27.271	27.771	27.512	26.853	26.386	26.548	27.391	28.523	29.213	28.78	27.083	24.709	22.702	22.044	23.196	25.906	29.277	32.163	33.672	33.499	32.071	30.296	29.034	28.67	29.045	29.623	29.787	29.153	27.855	26.487	25.727	26.007	27.344	29.268	30.988	31.811	31.953	31.432	30.612	29.983	29.946	30.569	31.54	32.387	32.799	32.713	32.287	31.845	31.63	31.625	31.619	31.422	31.009	30.54	30.32	30.643	31.579	32.865	34.003	34.496	34.093	32.943	31.479	30.133	29.14	28.471	27.845	26.873	25.338	23.43	21.663	20.599	20.587	21.577	23.078	24.34	24.746	24.121	22.796	21.454	20.815	21.308	22.82	24.752	26.362	27.183	27.226	26.932	26.888	27.489	28.715	30.102	30.93	30.617	29.07	26.744	24.436	22.898	22.529	23.2	24.347	25.296	25.612	25.261	24.554	23.977	23.941	24.547	25.537	26.497	27.094	27.259	27.19	27.227	27.671	28.563	29.611	30.291	30.089	28.819	26.794	24.683	23.22	22.915	23.853	25.62	27.466	28.657	28.809	28	26.702	25.574	25.136	25.499	26.411	27.47	28.317	28.763	28.872	28.867	28.932	29.067	29.065	28.657	27.726	26.44	25.216	24.539	24.733	25.829	27.525	29.272	30.534	31.067	30.956	30.502	30.059	29.84	29.82	29.78	29.497	28.924	28.211	27.601	27.355	27.604	28.237	28.934	29.358	29.355	29.022	28.633	28.481	28.757	29.479	30.469	31.391	31.954	32.094	32.003	31.984	32.301	33.075	34.156	35.105	35.419	34.784	33.177	30.899	28.523	26.688	25.779	25.756	26.275	26.935	27.413	27.592	27.636	27.833	28.366	29.188	30.025	30.539	30.538	30.111	29.554	29.203	29.288	29.825	30.58	31.152	31.25	30.822	29.981	28.936	27.941	27.147	26.485	25.796	25.007	24.172	23.401	22.826	22.456	22.292	22.649	23.473	24.548	25.579	26.416	27.191	28.178	29.531	31.218	32.992	34.419	35.029	34.62	33.381	31.763	30.306	29.435	29.257	29.48	29.619	29.308	28.477	27.372	26.462	26.213	26.866	28.319	30.182	31.917	33.097	33.63	33.706	33.621	33.625	33.792	33.943	33.726	32.842	31.262	29.259	27.296	25.911	25.508	26.12	27.394	28.829	29.988	30.643	30.829	30.792	30.83	31.094	31.473	31.653	31.331	30.43	29.18	27.994	27.244	27.125	27.555	28.155	28.437	28.119	27.301	26.407	25.972	26.393	27.701	29.504	31.193	32.262	32.509	32.071	31.376	30.927	30.991	31.431	31.823	31.741	30.982	29.703	28.335	27.384	27.172	27.66	28.412	28.793	28.333	27.008	25.217	23.592	22.762	23.085	24.446	26.329	28.104	29.313	29.844	29.923	29.964	30.295	30.925	31.571	31.883	31.672	31.059	30.477	30.428	31.224	32.771	34.529	35.719	35.708	34.374	32.125	29.691	27.819	26.977	27.121	27.716	28.097	27.827	26.878	25.612	24.625	24.416	25.092	26.331	27.589	28.382	28.505	28.075	27.477	27.159	27.357	28.011	28.807	29.402	29.643	29.605	29.473	29.406	29.434	29.382	28.961	27.948	26.423	24.768	23.485	22.977	23.397	24.53	25.872	26.898	27.327	27.194	26.804	26.634	27.089	28.277	29.882	31.325	32.068	31.857	30.854	29.538	28.486	28.104	28.442	29.124	29.536	29.19	27.993	26.263	24.577	23.519	23.417	24.16	25.279	26.271	26.831	26.928	26.813	26.879	27.362	28.167	28.952	29.356	29.145	28.416	27.577	26.996	26.88	27.168	27.514	27.409	26.495	24.804	22.743	20.892	19.767	19.638	20.392	21.616	22.832	23.721	24.225	24.517	24.879	25.536	26.455	27.358	27.929	27.984	27.536	26.806	26.111	25.716	25.721	26.019	26.344	26.464	26.331	26.143	26.189	26.677	27.646	28.856	29.799	29.931	28.974	27.05	24.612	22.341	20.927	20.761	21.809	23.717	25.993	28.174	29.969	31.351	32.47	33.493	34.463	35.287	35.788	35.845	35.493	34.872	34.165	33.535	33.037	32.582	31.991	31.157	30.122	29.094	28.371	28.202	28.651	29.471	30.178	30.282	29.499	27.886	25.861	24.091	23.195	23.451	24.69	26.402	28.004	29.061	29.464	29.473	29.553	30.098	31.186	32.52	33.6	34.028	33.688	32.761	31.661	30.829	30.495	30.604	30.898	31.087	30.983	30.61	30.201	30.028	30.184	30.538	30.824	30.788	30.31	29.505	28.733	28.44	28.927	30.135	31.6	32.656	32.735	31.612	29.52	27.14	25.354	24.846	25.762	27.626	29.573	30.705	30.484	28.982	26.818	24.808	23.585	23.393	24.042	25.048	25.95	26.576	27.076	27.722	28.641	29.711	30.584	30.907	30.536	29.671	28.776	28.407	28.921	30.188	31.625	32.489	32.236	30.779	28.569	26.398	25.038	24.873	25.781	27.231	28.556	29.273	29.34	29.148	29.231	29.91	31.101	32.366	33.135	33.005	32.001	30.595	29.498	29.279	30.023	31.281	32.321	32.533	31.719	30.171	28.55	27.518	27.388	27.948	28.615	28.767	28.04	26.531	24.797	23.553	23.278	24.015	25.419	26.903	27.919	28.232	28.003	27.949	28.089	28.636	29.347	29.808	29.644	28.718	27.281	25.893	25.168	25.466	26.733	28.575	30.419	31.734	32.286	32.194	31.792	31.358	30.94	30.372	29.375	27.805	25.833	23.922	22.587	22.153	22.583	23.476	24.248	24.403	23.779	22.653	21.57	21.04	21.293	22.209	23.455	24.645	25.522	26.025	26.325	26.65	27.059	27.438	27.573	27.251	26.43	25.31	24.253	23.624	23.608	24.104	24.771	25.159	24.888	23.878	22.374	20.861	19.882	19.746	20.402	21.506	22.564	23.114	22.951	22.226	21.308	20.557	20.144	19.987	19.847	19.484	18.837	18.132	17.782	18.162	19.411	21.343	23.448	25.075	25.682	25.112	23.667	21.906	20.379	19.456	19.188	19.335	19.5	19.386	18.98	18.576	18.553	19.155	20.349	21.784	22.933	23.356	22.942	21.965	20.948	20.404	20.588	21.331	22.12	22.397	21.871	20.66	19.235	18.187	17.921	18.46	19.429	20.27	20.557	20.252	19.711	19.478	19.95	21.167	22.796	24.251	24.953	24.629	23.487	22.101	21.131	20.998	21.715	22.856	23.736	23.776	22.824	21.223	19.681	18.966	19.548	21.343	23.748	25.925	27.215	27.411	26.783	25.879	25.235	25.097	25.3	25.376	24.883	23.738	22.289	21.127	20.793	21.557	23.271	25.41	27.352	28.696	29.385	29.62	29.703	29.836	29.964	29.814	29.128	27.871	26.28	24.777	23.805	23.624	24.157	24.997	25.591	25.517	24.679	23.354	22.012	21.027	20.55	20.474	20.474	20.237	19.702	19.129	18.938	19.487	20.878	22.832	24.737	25.924	26.035	25.154	23.737	22.472	21.99	22.562	23.919	25.615	26.979	27.587	27.429	26.843	26.301	26.102	26.196	26.288	26.046	25.302	24.173	23.035	22.329	22.295	22.838	23.598	24.158	24.26	23.95	23.594	23.638	24.329	25.576	26.948	27.867	27.876	26.858	25.116	23.244	21.866	21.348	21.661	22.418	23.132	23.479	23.446	23.339	23.614	24.578	26.172	27.934	29.208	29.446	28.474	26.597	24.468	22.796	22.007	22.104	22.742	23.433	23.835	23.927	23.985	24.388	25.335	26.659	27.874	28.421	27.943	26.483	24.485	22.641	21.603	21.658	22.592	23.853	24.803	25.008	24.426	23.409	22.482	22.055	22.232	22.787	23.284	23.314	22.731	21.761	20.874	20.511	20.858	21.76	22.827	23.621	23.848	23.501	22.873	22.388	22.319	22.624	22.985	23.008	22.472	21.476	20.465	20.003	20.467	21.817	23.591	25.092	25.697	25.174	23.829	22.344	21.455	21.612	22.806	24.543	26.104	26.874	26.582	25.379	23.719	22.101	20.825	19.967	19.493	19.385	19.719	20.643	22.288	24.564	27.056	29.164	30.318	30.169	28.763	26.586	24.383	22.827	22.287	22.701	23.654	24.565	24.922	24.512	23.495	22.295	21.362	20.963	21.098	21.563	22.081	22.433	22.597	22.777	23.237	24.101	25.241	26.299	26.808	26.406	25.048	23.115	21.249	20.027	19.729	20.251	21.109	21.669	21.503	20.589	19.276	18.101	17.525	17.729	18.527	19.477	20.121	20.221	19.882	19.476	19.395	19.84	20.742	21.796	22.56	22.694	22.168	21.282	20.475	20.136	20.467	21.359	22.419	23.237	23.61	23.607	23.46	23.455	23.773	24.335	24.826	24.864	24.227	22.986	21.471	20.126	19.266	18.946	18.975	18.812	18.438	17.845	17.265	16.998	17.254	17.979	18.842	19.414	19.375	18.684	17.626	16.704	16.378	16.866	18.047	19.474	20.543	20.757	19.97	18.432	16.63	15.089	14.166	13.903	14.076	14.365	14.527	14.521	14.513	14.751	15.401	16.394	17.441	18.17	18.313	17.875	17.137	16.515	16.349	16.738	17.481	18.148	18.309	17.811	16.865	15.935	15.518	15.924	17.113	18.697	20.117	20.942	21.072	20.748	20.439	20.581	21.298	22.323	23.145	23.286	22.524	21.017	19.226	17.697	16.777	16.442	16.358	16.109	15.491	14.684	14.156	14.426	15.794	18.156	20.986	23.558	25.282	25.948	25.774	25.25	24.877	24.888	25.13	25.199	24.723	23.597	22.07	20.649	19.839	19.874	20.571	21.413	21.832	21.544	20.72	19.911	19.725	20.522	22.202	24.217	25.813	26.421	25.953	24.782	23.529	22.756	22.684	23.083	23.461	23.367	22.664	21.567	20.527	20.033	20.326	21.222	22.21	22.731	22.469	21.504	20.241	19.201	18.778	19.073	19.851	20.667	21.128	21.131	20.879	20.722	20.965	21.669	22.552	23.088	22.825	21.659	19.906	18.172	17.103	17.069	17.968	19.315	20.533	21.257	21.475	21.488	21.715	22.426	23.537	24.651	25.265	25.045	24.059	22.727	21.599	21.081	21.253	21.82	22.258	22.115	21.313	20.196	19.34	19.292	20.294	22.12	24.115	25.531	25.885	25.141	23.703	22.245	21.392	21.449	22.281	23.454	24.492	25.082	25.166	24.883	24.419	23.896	23.32	22.607	21.694	20.692	19.909	19.69	20.204	21.352	22.761	23.872	24.173	23.479	22.004	20.265	18.876	18.337	18.799	19.975	21.316	22.295	22.603	22.229	21.447	20.7	20.357	20.554	21.201	22.048	22.85	23.396	23.743	24.124	24.616	25.151	25.506	25.359	24.44	22.739	20.572	18.519	17.22	17.109	18.219	20.141	22.169	23.554	23.838	23.02	21.525	19.978	18.934	18.666	19.096	19.881	20.63	21.104	21.3	21.424	21.765	22.487	23.497	24.465	24.972	24.728	23.726	22.261	20.797	19.746	19.302	19.354	19.576	19.622	19.364	18.949	18.697	18.899	19.645	20.725	21.69	22.063	21.646	20.632	19.52	18.851	18.936	19.676	20.602	21.133	20.885	19.862	18.437	17.154	16.461	16.502	17.059	17.678	17.941	17.683	17.087	16.555	16.433	16.83	17.533	18.037	17.872	16.903	15.426	14.031	13.332	13.689	15.021	16.845	18.51	19.525	19.764	19.498	19.229	19.412	20.213	21.408	22.49	22.914	22.375	20.961	19.074	17.24	15.904	15.263	15.22	15.496	15.841	16.184	16.634	17.362	18.441	19.765	21.009	21.779	21.822	21.173	20.146	19.197	18.71	18.801	19.235	19.552	19.341	18.447	17.06	15.638	14.661	14.461	15.052	16.111	17.171	17.858	18.1	18.096	18.149	18.5	19.179	19.973	20.534	20.588	20.114	19.368	18.768	18.693	19.255	20.211	21.087	21.424	21.005	19.999	18.869	18.168	18.257	19.104	20.318	21.323	21.688	21.367	20.707	20.221	20.285	20.96	21.938	22.667	22.658	21.81	20.493	19.337	18.93	19.556	21.012	22.686	23.875	24.126	23.401	22.025	20.547	19.497	19.134	19.331	19.729	19.932	19.703	19.066	18.275	17.673	17.561	18.025	18.842	19.609	19.966	19.805	19.281	18.758	18.627	19.098	20.037	21.042	21.691	21.74	21.225	20.48	19.948	19.886	20.206	20.553	20.552	20.011	19.042	18.024	17.439	17.586	18.428	19.664	20.581	20.971	20.815	20.321	19.776	19.348	18.955	18.332	17.222	15.623	13.857	12.478	12.037	12.813	14.652	16.97	19.004	20.133	20.124	19.234	18.092	17.405	17.629	18.72	20.156	21.185	21.205	20.041	18.06	16.036	14.796	14.829	16.019	17.758	19.287	20.07	20.027	19.545	19.259	19.655	20.776	22.22	23.356	23.668	23.042	21.848	20.778	20.46	21.155	22.608	24.172	25.132	25.023	23.82	21.905	19.885	18.275	17.296	16.843	16.634	16.426	16.139	15.91	16.015	16.668	17.823	19.136	20.141	20.472	20.048	19.161	18.354	18.202	18.978	20.519	22.306	23.686	24.154	23.595	22.333	20.926	19.887	19.43	19.392	19.369	18.954	17.979	16.651	15.498	15.118	15.858	17.624	19.92	22.053	23.365	23.502	22.582	21.094	19.64	18.671	18.345	18.497	18.751	18.757	18.411	17.88	17.49	17.561	18.21	19.253	20.304	20.977	21.097	20.782	20.388	20.282	20.625	21.292	21.942	22.219	21.941	21.21	20.399	19.93	20.011	20.536	21.152	21.442	21.178	20.494	19.831	19.681	20.321	21.626	23.075	23.922	23.56	21.872	19.34	16.831	15.225	15.043	16.196	18.04	19.701	20.427	19.919	18.474	16.776	15.498	14.978	15.153	15.652	16.003	15.912	15.425	14.871	14.616	14.858	15.54	16.341	16.867	16.936	16.664	16.35	16.287	16.591	17.095	17.385	17.026	15.82	13.973	12.06	10.795	10.67	11.73	13.577	15.543	16.971	17.49	17.192	16.553	16.113	16.179	16.703	17.337	17.62	17.249	16.278	15.067	14.044	13.5	13.463	13.68	13.749	13.41	12.76	12.186	12.14	12.841	14.099	15.771	17.238	17.918	17.517	16.197	14.504	13.093	12.424	12.577	13.266	14	14.328	14.052	13.302	12.436	11.833	11.707	12.043	12.65	13.301	13.891	14.464	15.168	16.117	17.258	18.295	18.784	18.346	16.91	14.808	12.687	11.244	10.87	11.481	12.566	13.399	13.345	12.201	10.352	8.597	7.756	8.331	10.279	13.019	15.699	17.578	18.338	18.157	17.561	17.107	17.097	17.473	17.949	18.218	18.147	17.884	17.739	17.971	18.622	19.503	20.261	20.571	20.324	19.717	19.136	18.924	19.215	19.888	20.623	21.023	20.827	20.038	18.886	17.703	16.804	16.384	16.469	16.941	17.636	18.452	19.365	20.416	21.616	22.895	24.093	25.008	25.443	25.295	24.675	23.892	23.297	23.134	23.455	24.075	24.652	24.865	24.621	24.096	23.653	23.648	24.244	25.256	26.208	26.554	25.933	24.374	22.27	20.219	18.766	18.187	18.398	19.038	19.644	19.899	19.777	19.498	19.353	19.55	20.133	20.9	21.513	21.665	21.247	20.363	19.286	18.34	17.756	17.56	17.596	17.682	17.766	17.95	18.455	19.518	21.179	23.156	24.91	25.855	25.626	24.299	22.362	20.485	19.219	18.769	18.968	19.356	19.454	19.071	18.413	17.897	17.912	18.614	19.787	20.911	21.443	21.128	20.109	18.877	18.045	18.057	18.93	20.243	21.386	21.909	21.699	21.035	20.44	20.375	21.001	22.077	23.066	23.452	23.05	22.119	21.197	20.789	21.104	21.977	22.902	23.288	22.837	21.726	20.487	19.758	19.98	21.153	22.791	24.206	24.878	24.665	23.825	22.878	22.333	22.391	22.808	23.079	22.736	21.507	19.541	17.704	16.653	16.763	17.959	19.734	21.378	22.336	22.449	21.965	21.34	20.992	21.084	21.413	21.55	21.108	19.984	18.442	17.014	16.264	16.504	17.61	19.065	20.201	20.508	19.841	18.492	17.023	15.996	15.711	16.058	16.628	16.982	16.924	16.587	16.328	16.51	17.259	18.351	19.288	19.598	19.107	18.058	16.987	16.449	16.701	17.525	18.342	18.51	17.679	16.01	14.101	12.713	12.408	13.228	14.667	15.935	16.34	15.63	14.114	12.479	11.455	11.487	12.496	13.915	14.989	15.165	14.348	12.913	11.498	10.728	10.926	11.939	13.311	14.52	15.252	15.538	15.728	16.265	17.415	19.101	20.94	22.464	23.35	23.563	23.346	23.038	22.833	22.685	22.33	21.457	19.991	18.234	16.744	16.085	16.556	17.999	19.844	21.349	21.964	21.622	20.719	19.929	19.88	20.779	22.27	23.61	24.011	22.975	20.55	17.35	14.309	12.371	12.115	13.528	16.049	18.834	21.126	22.494	22.886	22.579	21.973	21.34	20.669	19.78	18.523	16.949	15.364	14.243	14.025	14.881	16.628	18.831	20.945	22.519	23.352	23.56	23.467	23.397	23.541	23.9	24.329	24.667	24.797	24.68	24.355	23.914	23.448	22.937	22.311	21.567	20.805	20.177	19.858	19.995	20.605	21.537	22.517	23.277	23.651	23.639	23.463	23.463	23.853	24.583	25.373	25.834	25.605	24.565	22.946	21.263	20.112	19.886	20.6	21.864	23.075	23.739	23.656	22.961	22.077	21.491	21.478	21.988	22.763	23.516	24.068	24.403	24.641	24.89	25.11	25.129	24.778	23.964	22.733	21.343	20.33	19.95	20.154	20.803	21.658	22.429	22.893	23.01	22.942	22.925	23.156	23.704	24.448	25.098	25.375	25.174	24.642	24.132	24.053	24.616	25.696	26.841	27.492	27.279	26.228	24.792	23.589	23.076	23.363	24.161	24.897	25.021	24.363	23.208	22.111	21.575	21.855	22.859	24.214	25.491	26.456	27.136	27.739	28.474	29.356	30.137	30.407	29.804	28.236	25.983	23.609	21.721	20.732	20.714	21.383	22.235	22.804	22.91	22.736	22.663	23.02	23.924	25.205	26.447	27.174	27.108	26.348	25.308	24.487	24.246	24.599	25.169	25.399	24.886	23.616	22.002	20.714	20.368	21.186	22.848	24.639	25.754	25.66	24.347	22.284	20.144	18.471	17.491	17.065	16.808	16.386	15.776	15.257	15.184	15.785	17.02	18.567	19.946	20.771	20.973	20.786	20.597	20.793	21.551	22.722	23.904	24.639	24.601	23.734	22.29	20.703	19.386	18.581	18.294	18.304	18.317	18.206	18.104	18.291	18.988	20.225	21.757	23.058	23.567	23.039	21.686	20.053	18.75	18.211	18.49	19.224	19.88	20.095	19.818	19.264	18.793	18.7	19.011	19.461	19.694	19.473	18.797	17.929	17.25	17.033	17.31	17.908	18.513	18.794	18.612	18.147	17.689	17.42	17.377	17.435	17.302	16.682	15.544	14.192	13.119	12.816	13.61	15.434	17.793	19.996	21.468	21.932	21.477	20.507	19.515	18.848	18.596	18.66	18.795	18.776	18.573	18.306	18.08	17.922	17.777	17.388	16.781	15.753	14.453	13.379	13.071	13.757	15.363	17.575	19.83	21.479	22.28	22.15	21.1	19.66	18.388	17.637	17.512	17.912	18.497	18.809	18.616	18.088	17.531	17.148	17.023	17.059	16.919	16.267	15.087	13.664	12.393	11.69	11.872	12.902	14.299	15.474	16.089	16.133	15.838	15.557	15.573	15.939	16.469	16.818	16.622	15.733	14.373	12.989	11.988	11.619	11.981	12.942	14.139	15.197	15.941	16.368	16.56	16.717	17.029	17.467	17.823	17.948	17.841	17.526	17.066	16.622	16.359	16.238	16.038	15.567	14.825	14.045	13.627	13.926	15.042	16.766	18.654	20.114	20.668	20.236	19.185	18.108	17.541	17.773	18.638	19.54	19.832	19.201	17.789	16.094	14.897	14.931	16.363	18.635	20.822	22.105	22.074	20.879	19.191	17.888	17.577	18.284	19.494	20.442	20.513	19.606	18.152	16.838	16.265	16.682	17.848	19.191	20.165	20.517	20.351	20.032	19.991	20.39	20.931	21.093	20.553	19.372	17.92	16.81	16.714	17.876	19.882	21.876	23.02	22.842	21.462	19.55	18.004	17.465	18.023	19.221	20.311	20.634	20.009	18.844	17.891	17.802	18.77	20.386	21.812	22.246	21.326	19.255	16.768	14.843	14.233	15.007	16.584	18.148	19.061	19.061	18.353	17.531	17.233	17.731	18.837	20.087	20.974	21.217	20.924	20.499	20.335	20.609	21.217	21.826	22.061	21.733	20.952	20.076	19.521	19.561	20.137	20.886	21.394	21.423	20.937	20.065	19.104	18.359	17.903	17.524	16.933	16.016	14.896	13.962	13.781	14.8	17.027	19.949	22.732	24.522	24.752	23.408	21.095	18.736	17.425	17.593	18.739	20.2	21.365	21.991	22.222	22.407	22.907	23.838	24.931	25.686	25.721	25.014	23.901	22.894	22.449	22.702	23.336	23.794	23.62	22.658	21.119	19.481	18.282	17.833	18.065	18.593	18.97	18.945	18.568	18.122	17.939	18.22	18.914	19.699	20.156	20.048	19.491	18.884	18.667	19.121	20.185	21.464	22.408	22.616	22.055	21.041	20.081	19.649	19.948	20.764	21.568	21.79	21.114	19.583	17.571	15.661	14.401	14.084	14.652	15.752	16.914	17.79	18.241	18.342	18.282	18.263	18.364	18.515	18.544	18.307	17.821	17.235	16.769	16.637	16.899	17.38	17.777	17.853	17.57	17.101	16.757	16.858	17.555	18.674	19.767	20.379	20.277	19.575	18.689	18.154	18.342	19.229	20.378	21.124	20.932	19.644	17.571	15.371	13.767	13.227	13.776	15.025	16.418	17.481	17.98	17.976	17.782	17.77	18.157	18.907	19.804	20.569	20.943	20.753	20.016	18.91	17.672	16.493	15.478	14.627	13.903	13.311	12.958	13.04	13.744	15.081	16.81	18.483	19.558	19.648	18.722	17.159	15.599	14.625	14.502	15.081	15.923	16.519	16.549	16.069	15.474	15.269	15.718	16.693	17.79	18.549	18.695	18.311	17.822	17.718	18.272	19.38	20.596	21.359	21.286	20.414	19.194	18.236	17.985	18.538	19.594	20.588	20.992	20.59	19.575	18.508	17.998	18.343	19.366	20.54	21.278	21.173	20.201	18.786	17.597	17.172	17.645	18.738	19.92	20.66	20.726	20.323	19.907	19.893	20.424	21.552	22.529	22.897	22.386	21.093	19.466	18.061	17.284	17.226	17.66	18.141	18.266	17.908	17.28	16.802	16.881	17.738	19.283	21.115	22.718	23.736	24.126	24.143	24.187	24.588	25.449	26.579	27.578	28.048	27.817	27.009	25.977	25.052	24.337	23.639	22.593	20.9	18.566	15.977	13.782	12.598	12.718	13.969	15.816	17.624	18.978	19.895	20.728	21.889	23.576	25.641	27.61	28.9	29.12	28.294	26.851	25.389	24.381	23.987	24.033	24.148	23.986	23.416	22.597	21.885	21.606	21.871	22.523	23.179	23.386	22.864	21.66	20.137	18.799	18.081	18.184	18.996	20.122	21.08	21.547	21.485	21.097	20.682	20.517	20.725	21.211	21.723	22.043	22.072	21.86	21.551	21.305	21.185	21.134	21.025	20.771	20.406	20.092	20.059	20.489	21.407	22.632	23.808	24.547	24.619	24.071	23.16	22.211	21.464	20.969	20.552	19.94	18.952	17.669	16.429	15.647	15.622	16.42	17.807	19.36	20.655	21.463	21.796	21.846	21.849	21.941	22.075	22.056	21.688	20.898	19.804	18.686	17.865	17.598	17.99	18.925	20.107	21.164	21.866	22.196	22.3	22.418	22.791	23.489	24.301	24.84	24.755	23.899	22.409	20.693	19.283	18.548	18.534	19.005	19.615	20.074	20.275	20.36	20.615	21.261	22.287	23.408	24.206	24.354	23.789	22.698	21.429	20.344	19.667	19.4	19.34	19.286	19.172	19.079	19.181	19.652	20.517	21.587	22.514	22.98	22.816	22.057	20.982	20.037	19.577	19.674	20.326	21.179	21.497	20.968	19.725	18.32	17.445	17.594	18.804	20.662	22.503	23.721	24.058	23.698	23.092	22.686	22.675	22.935	23.16	23.068	22.642	22.2	22.224	23.077	24.768	26.941	28.99	30.329	30.664	30.14	29.243	28.546	28.383	28.714	29.161	29.203	28.447	26.875	24.884	23.103	22.1	22.109	22.96	24.144	25.067	25.333	24.954	24.305	23.878	24.037	24.821	25.892	26.725	26.904	26.422	25.71	25.364	25.809	27.051	28.615	29.715	29.664	28.256	25.911	23.505	21.924	21.66	22.61	24.159	25.524	26.152	25.956	25.297	24.735	24.683	25.163	25.841	26.173	25.769	24.645	23.216	22.088	21.78	22.502	24.044	25.814	27.088	27.349	26.505	24.844	22.875	21.131	19.953	19.381	19.214	19.202	19.238	19.385	19.824	20.687	21.89	23.093	23.873	23.957	23.399	22.611	22.212	22.689	24.13	26.134	27.961	28.863	28.458	26.946	24.989	23.356	22.578	22.76	23.549	24.328	24.631	24.366	23.791	23.34	23.331	23.783	24.364	24.585	24.121	22.982	21.515	20.229	19.552	19.61	20.166	20.767	20.958	20.543	19.726	19.013	18.922	19.724	21.324	23.258	24.857	25.563	25.204	24.069	22.717	21.717	21.416	21.761	22.358	22.726	22.577	21.941	21.116	20.521	20.439	20.831	21.351	21.58	21.3	20.621	19.932	19.698	20.189	21.357	22.825	24.035	24.519	24.171	23.295	22.377	21.835	21.849	22.327	22.929	23.243	23.035	22.352	21.454	20.73	20.524	20.989	21.984	23.187	24.294	25.112	25.594	25.867	26.427	27.223	28.105	28.84	29.158	28.901	28.123	27.088	26.134	25.525	25.355	25.493	25.671	25.669	25.444	25.168	25.097	25.448	26.256	27.279	28.127	28.489	28.28	27.668	27.036	26.793	27.142	27.96	28.834	29.257	28.892	27.767	26.261	24.908	24.175	24.277	25.045	25.998	26.576	26.421	25.517	24.174	22.9	22.162	22.177	22.848	23.861	24.862	25.631	26.155	26.586	27.155	28.008	29.05	30.006	30.59	30.629	30.14	29.347	28.596	28.191	28.252	28.665	29.131	29.301	28.953	28.087	26.92	25.782	24.935	24.479	24.326	24.284	24.185	23.985	23.82	23.961	24.619	25.767	27.122	28.261	28.789	28.49	27.448	26.026	24.738	23.995	23.942	24.418	25.103	25.669	25.927	25.928	25.873	25.98	26.33	26.792	27.06	26.809	25.899	24.494	23.012	21.945	21.612	22.009	22.83	23.615	23.989	23.853	23.462	23.252	23.578	24.457	25.573	26.457	26.712	26.228	25.255	24.287	23.761	23.833	24.313	24.819	24.986	24.689	24.092	23.526	23.25	23.301	23.478	23.467	23.074	22.393	21.834	21.925	23.02	25.021	27.347	29.157	29.708	28.713	26.499	23.904	21.928	21.279	22.054	23.755	25.563	26.728	26.9	26.225	25.232	24.55	24.56	25.225	26.201	27.029	27.389	27.284	27.032	27.045	27.586	28.628	29.857	30.818	31.159	30.796	29.94	28.964	28.223	27.852	27.707	27.523	27.147	26.658	26.38	26.756	28.063	30.146	32.404	34.014	34.306	33.078	30.726	28.148	26.333	25.896	26.833	28.579	30.298	31.246	31.297	30.429	29.27	28.417	28.177	28.476	28.961	29.218	29.046	28.599	28.297	28.591	29.684	31.399	33.201	34.424	34.565	33.549	31.766	29.872	28.505	28.003	28.288	28.922	29.306	29.006	27.957	26.449	24.919	23.753	23.129	22.942	22.929	22.856	22.676	22.59	22.91	23.884	25.517	27.505	29.34	30.499	30.659	29.833	28.365	26.743	25.384	24.51	24.088	23.895	23.705	23.457	23.262	23.314	23.766	24.604	25.596	26.35	26.504	25.944	24.854	23.644	22.754	22.471	22.826	23.59	24.404	24.949	25.097	24.91	24.531	24.097	23.667	23.238	22.8	22.427	22.288	22.572	23.379	24.638	26.12	27.491	28.388	28.58	28.065	27.082	25.964	24.994	24.31	23.879	23.537	23.092	22.468	21.786	21.299	21.273	21.838	22.876	24.047	24.9	25.088	24.509	23.349	22.018	20.992	20.644	21.08	22.133	23.437	24.619	25.474	26.002	26.293	26.479	26.646	26.781	26.754	26.431	25.838	25.196	24.831	25.001	25.773	26.897	27.875	28.168	27.451	25.778	23.616	21.666	20.569	20.616	21.624	23.051	24.286	24.91	24.84	24.328	23.806	23.681	24.141	25.027	25.983	26.679	26.968	26.896	26.633	26.387	26.268	26.184	25.921	25.332	24.459	23.53	22.882	22.8	23.306	24.053	24.51	24.209	22.979	21.068	19.106	17.841	17.799	18.981	20.874	22.672	23.631	23.396	22.159	20.551	19.348	19.133	20.02	21.618	23.283	24.449	24.825	24.476	23.774	23.131	22.773	22.656	22.549	22.179	21.417	20.416	19.585	19.339	19.828	20.878	22.076	22.945	23.215	23.008	22.766	23.035	24.213	26.081	28.016	29.27	29.321	28.134	26.198	24.29	23.1	22.919	23.528	24.35	24.792	24.537	23.671	22.622	21.911	21.882	22.547	23.597	24.556	25.006	24.764	23.956	22.898	21.914	21.218	20.894	20.895	21.127	21.557	22.264	23.357	24.827	26.462	27.885	28.707	28.699	27.905	26.671	25.519	24.892	24.938	25.438	25.934	26	25.465	24.525	23.678	23.454	24.128	25.577	27.306	28.638	29.003	28.191	26.447	24.33	22.439	21.16	20.559	20.419	20.371	20.14	19.726	19.394	19.502	20.272	21.61	23.116	24.255	24.607	24.112	23.142	22.332	22.309	23.364	25.296	27.481	29.154	29.775	29.23	27.846	26.156	24.586	23.298	22.162	20.887	19.3	17.564	16.14	15.545	16.053	17.532	19.502	21.335	22.547	23.053	23.145	23.291	23.846	24.821	25.826	26.264	25.685	24.049	21.809	19.745	18.631	18.91	20.484	22.748	24.848	26.038	25.989	24.911	23.409	22.171	21.699	22.146	23.263	24.558	25.59	26.162	26.37	26.473	26.727	27.208	27.76	28.105	28.045	27.601	27.002	26.569	26.516	26.787	27.07	26.948	26.138	24.68	22.978	21.628	21.143	21.74	23.253	25.212	27.018	28.187	28.549	28.234	27.505	26.608	25.688	24.756	23.718	22.512	21.23	20.112	19.441	19.428	20.104	21.257	22.492	23.371	23.617	23.181	22.218	21.02	19.888	19.023	18.469	18.151	18.003	18.056	18.395	19.084	20.097	21.287	22.368	22.975	22.82	21.851	20.314	18.641	17.283	16.561	16.563	17.093	17.819	18.461	18.915	19.288	19.855	20.855	22.279	23.778	24.802	24.879	23.85	21.967	19.828	18.149	17.438	17.799	18.892	20.224	21.159	21.298	20.672	19.682	18.858	18.61	19.013	19.802	20.527	20.812	20.593	20.139	19.889	20.193	21.124	22.428	23.631	24.276	24.161	23.455	22.599	22.086	22.188	22.792	23.487	23.778	23.39	22.442	21.377	20.751	20.898	21.747	22.832	23.523	23.362	22.332	20.889	19.716	19.383	20.049	21.378	22.704	23.339	22.901	21.513	19.734	18.286	17.728	18.239	19.58	21.249	22.747	23.826	24.548	25.15	25.806	26.488	26.917	26.709	25.64	23.864	21.916	20.504	20.184	21.087	22.843	24.705	25.884	25.933	24.979	23.596	22.527	22.317	23.047	24.296	25.377	25.705	25.138	24.042	23.086	22.878	23.667	25.204	26.843	27.862	27.837	26.853	25.421	24.189	23.644	23.861	24.476	24.911	24.765	24.029	23.068	22.421	22.499	23.311	24.418	25.151	24.994	23.854	22.133	20.508	19.62	19.748	20.671	21.809	22.533	22.488	21.768	20.834	20.272	20.459	21.363	22.531	23.311	23.226	22.252	20.821	19.601	19.181	19.785	21.167	22.707	23.745	23.919	23.302	22.316	21.516	21.271	21.595	22.161	22.518	22.385	21.805	21.144	20.891	21.394	22.624	24.171	25.422	25.868	25.358	24.126	22.647	21.408	20.729	20.621	20.828	21	20.936	20.69	20.521	20.73	21.522	22.846	24.352	25.585	26.206	26.17	25.736	25.381	25.554	26.404	27.643	28.685	28.943	28.117	26.338	24.145	22.254	21.242	21.335	22.305	23.598	24.618	25.014	24.759	24.115	23.493	23.252	23.503	24.067	24.614	24.836	24.575	23.92	23.19	22.747	22.773	23.207	23.822	24.315	24.471	24.305	24.052	24.014	24.371	25.027	25.642	25.821	25.333	24.24	23.005	21.858	21.398	21.601	22.111	22.46	22.303	21.555	20.412	19.273	18.535	18.409	18.809	19.387	19.732	19.605	19.042	18.332	17.905	18.103	18.968	20.194	21.271	21.749	21.449	20.542	19.473	18.723	18.546	18.842	19.241	19.309	18.799	17.782	16.608	15.718	15.382	15.551	15.88	15.956	15.546	14.751	13.998	13.821	14.581	16.209	18.188	19.766	20.311	19.618	18.032	16.317	15.298	15.453	16.664	18.303	19.599	19.995	19.407	18.286	17.381	17.327	18.289	19.89	21.429	22.231	21.981	20.854	19.411	18.283	17.86	18.116	18.683	19.098	19.093	18.735	18.335	18.242	18.575	19.091	19.307	18.745	17.211	14.968	12.656	11.028	10.585	11.319	12.724	14.075	14.811	14.815	14.451	14.356	15.1	16.812	19.054	21.035	22.033	21.748	20.443	18.854	17.834	17.914	19.054	20.701	22.107	22.728	22.47	21.73	21.155	21.239	22.071	23.301	24.369	24.822	24.578	23.962	23.516	23.682	24.498	25.52	26.065	25.599	24.043	21.85	19.846	18.88	19.385	21.152	23.429	25.309	26.111	25.672	24.415	23.079	22.319	22.387	23.065	23.823	24.118	23.684	22.66	21.497	20.706	20.569	20.984	21.544	21.795	21.498	20.758	20.007	19.795	20.518	22.149	24.216	26.03	26.991	26.83	25.7	24.123	22.727	21.96	21.94	22.491	23.257	23.9	24.285	24.547	24.928	25.557	26.364	27.08	27.349	26.896	25.685	23.97	22.207	20.867	20.202	20.137	20.394	20.67	20.764	20.674	20.616	20.89	21.668	22.859	24.162	25.211	25.717	25.64	25.252	24.957	25.029	25.476	26.068	26.423	26.198	25.332	24.151	23.216	23.054	23.898	25.541	27.382	28.675	28.864	27.842	26.003	24.078	22.778	22.271	22.346	22.65	22.771	22.458	21.732	20.817	20.013	19.539	19.416	19.484	19.509	19.342	19.022	18.769	18.858	19.41	20.296	21.171	21.608	21.298	20.227	18.718	17.297	16.465	16.499	17.333	18.606	19.855	20.731	21.112	21.119	20.996	20.966	21.152	21.502	21.844	22.02	21.996	21.863	21.729	21.622	21.466	21.153	20.604	19.875	19.246	19.162	20.05	22.074	24.99	28.164	30.746	31.973	31.44	29.289	26.155	22.923	20.407	19.054	18.818	19.248	19.764	19.938	19.645	19.014	18.326	17.877	17.808	18.047	18.384	18.632	18.732	18.759	18.883	19.285	20.057	21.171	22.462	23.69	24.651	25.279	25.635	25.876	26.165	26.564	26.98	27.231	27.16	26.71	25.986	25.221	24.675	24.489	24.579	24.67	24.483	23.893	22.988	22.018	21.298	21.043	21.228	21.556	21.637	21.218	20.31	19.214	18.424	18.377	19.233	20.802	22.653	24.28	25.328	25.729	25.679	25.469	25.302	25.149	24.758	23.843	22.319	20.419	18.666	17.704	18.009	19.617	22.019	24.379	25.906	26.141	25.112	23.31	21.46	20.145	19.579	19.576	19.733	19.688	19.314	18.774	18.385	18.354	18.61	18.832	18.634	17.815	16.523	15.242	14.559	14.877	16.152	17.856	19.234	19.729	19.241	18.169	17.201	16.978	17.734	19.122	20.395	20.829	20.088	18.37	16.356	14.879	14.482	15.15	16.364	17.383	17.601	16.816	15.343	13.824	12.869	12.742	13.281	14.055	14.639	14.886	15.002	15.399	16.487	18.434	20.976	23.484	25.288	26.011	25.702	24.794	23.9	23.519	23.743	24.228	24.435	23.918	22.578	20.761	19.126	18.279	18.416	19.245	20.166	20.576	20.188	19.196	18.195	17.887	18.712	20.592	22.954	25.233	26.238	26.159	25.311	24.206	23.27	22.675	22.313	21.895	21.198	20.21	19.139	18.306	17.968	18.166	18.737	19.411	19.969	20.336	20.624	21.061	21.854	23.047	24.497	25.967	27.19	28.004	28.439	28.655	28.792	28.855	28.678	28.028	26.738	24.829	22.574	20.465	19.007	18.478	18.811	19.618	20.384	20.671	20.32	19.495	18.613	18.148	18.416	19.448	21.002	22.685	24.102	24.988	25.276	25.07	24.513	23.759	22.912	22.008	21.036	20.047	19.208	18.736	18.813	19.523	20.822	22.518	24.285	25.782	26.801	27.329	27.493	27.473	27.419	27.377	27.258	26.913	26.218	25.157	23.836	22.431	21.072	19.817	18.632	17.451	16.271	15.203	14.465	14.294	14.817	16.028	17.765	19.712	21.522	22.975	24.035	24.813	25.484	26.221	27.106	28.048	28.78	28.971	28.429	27.169	25.429	23.596	22.057	21.019	20.458	20.168	19.895	19.498	19.016	18.663	18.712	19.289	20.237	21.195	21.78	21.818	21.416	20.897	20.688	21.146	22.336	23.918	25.342	26.095	25.895	24.778	23.097	21.364	20.007	19.188	18.816	18.689	18.655	18.76	19.25	20.422	22.384	24.938	27.58	29.71	30.885	30.982	30.222	29.073	28.047	27.415	27.073	26.665	25.82	24.352	22.337	20.089	18.07	16.655	15.936	15.751	15.834	15.962	16.027	16.11	16.43	17.151	18.229	19.443	20.525	21.269	21.662	21.914	22.365	23.258	24.574	26.025	27.168	27.621	27.295	26.42	25.424	24.758	24.696	25.179	25.835	26.237	26.107	25.417	24.41	23.485	23.001	23.055	23.446	23.806	23.807	23.271	22.292	21.247	20.6	20.623	21.261	22.173	22.89	23.042	22.547	21.594	20.843	20.708	21.402	22.734	24.217	25.327	25.789	25.681	25.347	25.186	25.415	25.924	26.308	26.098	25.066	23.355	21.426	19.797	18.808	18.465	18.462	18.401	18.061	17.506	17.05	17.128	18.066	19.857	22.152	24.447	26.318	27.579	28.325	28.849	29.469	30.346	31.361	32.143	32.27	31.495	29.899	27.823	25.716	23.973	22.777	22.046	21.559	21.154	20.834	20.75	21.117	22.057	23.442	24.882	25.902	26.186	25.74	24.875	24.09	23.889	24.523	25.817	27.253	28.237	28.395	27.702	26.493	25.31	24.631	24.639	25.144	25.699	25.812	25.21	23.982	22.518	21.283	20.602	20.496	20.667	20.732	20.461	19.883	19.32	19.276	20.146	21.92	24.154	26.225	27.589	27.954	27.367	26.197	24.915	23.811	22.923	22.107	21.219	20.274	19.506	19.275	19.873	21.345	23.396	25.512	27.13	27.865	27.642	26.696	25.434	24.237	23.283	22.489	21.631	20.51	19.022	17.246	15.526	14.352	14.102	14.858	16.419	18.397	20.31	21.764	22.673	23.271	23.938	25.026	26.68	28.744	30.783	32.289	32.931	32.667	31.719	30.431	29.093	27.834	26.63	25.371	24.011	22.653	21.547	20.934	20.86	21.173	21.603	21.856	21.775	21.495	21.437	22.074	23.623	25.918	28.444	30.465	31.313	30.753	29.079	26.949	25.087	23.997	23.784	24.092	24.358	24.116	23.262	22.076	21.042	20.596	20.885	21.723	22.724	23.471	23.751	23.7	23.685	23.991	24.663	25.523	26.222	26.385	25.885	24.976	24.115	23.632	23.615	23.878	24.014	23.577	22.406	20.781	19.3	18.61	19.159	20.973	23.678	26.159	27.878	28.454	27.921	26.686	25.34	24.388	24.033	24.074	24.101	23.796	23.134	22.372	21.866	21.901	22.526	23.474	24.251	24.428	23.925	23.021	22.201	21.886	22.169	22.707	22.944	22.498	21.374	19.97	18.949	18.946	20.23	22.471	24.881	26.58	26.982	26.049	24.235	22.234	20.669	19.838	19.6	19.472	18.942	17.821	16.373	15.137	14.658	15.276	16.923	19.154	21.414	23.285	24.601	25.451	26.113	26.853	27.704	28.425	28.72	28.422	27.517	26.145	24.595	23.164	22.017	21.157	20.434	19.668	18.835	18.126	17.825	18.141	19.116	20.589	22.195	23.483	24.162	24.247	23.97	23.674	23.683	24.085	24.637	24.967	24.887	24.445	23.879	23.58	23.933	25.062	26.666	28.191	29.144	29.29	28.742	27.898	27.213	26.986	27.257	27.785	28.163	28.052	27.395	26.295	25.371	24.931	25.141	25.807	26.545	26.978	26.811	25.94	24.515	22.873	21.329	20.026	18.97	18.141	17.553	17.295	17.529	18.38	19.81	21.561	23.224	24.379	24.8	24.573	24.092	23.86	24.236	25.254	26.608	27.786	28.294	27.898	26.67	24.957	23.268	22.038	21.413	21.248	21.257	21.16	20.807	20.248	19.734	19.583	20.01	21.049	22.543	24.194	25.707	26.921	27.849	28.623	29.406	30.268	31.099	31.644	31.632	30.907	29.509	27.7	25.859	24.311	23.226	22.666	22.641	23.048	23.728	24.555	25.432	26.212	26.705	26.771	26.423	25.819	25.25	25.062	25.475	26.473	27.815	29.121	29.983	30.169	29.726	28.955	28.25	27.898	27.964	28.263	28.636	28.358	27.566	26.462	25.436	24.891	25.017	25.709	26.669	27.517	27.92	27.779	27.273	26.74	26.483	26.632	27.067	27.494	27.582	27.195	26.502	25.846	25.599	26.015	27.059	28.378	29.471	29.922	29.561	28.528	27.181	25.927	25.027	24.468	24.008	23.361	22.353	21.099	19.965	19.394	19.663	20.779	22.44	24.112	25.277	25.646	25.237	24.307	23.233	22.357	21.81	21.502	21.274	21.038	20.855	20.887	21.313	22.18	23.312	24.377	25.02	25.084	24.708	24.257	24.113	24.451	25.121	25.666	25.536	24.392	22.335	19.923	17.955	17.125	17.669	19.243	21.092	22.408	22.754	22.234	21.373	20.84	21.099	22.14	23.465	24.345	24.243	23.082	21.288	19.545	18.498	18.452	19.225	20.281	21.015	21.036	20.371	19.433	18.758	18.714	19.328	20.29	21.125	21.452	21.138	20.389	19.621	19.242	19.478	20.198	21.027	21.595	21.742	21.562	21.341	21.428	22.019	23.026	24.078	24.696	24.566	23.712	22.456	21.289	20.625	20.622	21.109	21.715	22.046	21.871	21.225	20.383	19.735	19.54	19.829	20.427	21.051	21.477	21.657	21.715	21.864	22.289	23.011	23.857	24.55	24.93	25.046	25.113	25.367	25.999	26.983	28.016	28.682	28.656	27.87	26.558	25.172	24.194	23.889	24.171	24.723	25.189	25.361	25.281	25.225	25.531	26.384	27.691	29.042	29.929	30.005	29.256	27.994	26.725	25.94	25.864	26.341	26.902	27.048	26.517	25.378	23.976	22.797	22.21	22.292	22.835	23.539	24.166	24.619	25.001	25.539	26.406	27.529	28.622	29.346	29.434	28.814	27.764	26.287	25.099	24.599	24.904	25.808	26.863	27.594	27.736	27.363	26.791	26.361	26.25	26.403	26.556	26.373	25.703	24.68	23.636	22.956	22.862	23.294	23.898	24.257	24.129	23.604	23.047	22.86	23.307	24.401	25.849	27.195	28.043	28.263	28.044	27.757	27.737	28.156	28.941	29.803	30.362	30.336	29.717	28.812	28.082	27.909	28.425	29.408	30.392	30.872	30.556	29.481	27.993	26.615	25.777	25.591	25.783	25.878	25.503	24.545	23.188	21.865	21.053	21.051	21.824	23.026	24.196	24.988	25.292	25.222	25.062	25.087	25.444	26.082	26.773	27.265	27.417	27.269	26.997	26.78	26.657	26.464	25.939	24.936	23.563	22.187	21.29	21.279	22.249	23.822	25.298	25.984	25.513	24.002	21.999	20.252	19.348	19.449	20.222	21.065	21.439	21.152	20.485	20.007	20.284	21.579	23.658	25.911	27.634	28.35	27.971	26.813	25.456	24.436	23.995	24.001	24.081	23.917	23.403	22.7	22.157	22.125	22.703	23.631	24.428	24.648	24.095	22.888	21.443	20.278	19.7	19.668	19.857	19.87	19.493	18.816	18.248	18.307	19.323	21.195	23.378	25.148	25.936	25.604	24.47	23.145	22.243	22.042	22.292	22.408	21.833	20.363	18.302	16.351	15.274	15.492	16.832	18.606	19.981	20.347	19.59	18.176	16.922	16.542	17.293	18.91	20.777	22.24	22.919	22.826	22.302	21.808	21.64	21.787	21.965	21.873	21.409	20.689	19.952	19.446	19.287	19.351	19.326	18.947	18.174	17.23	16.519	16.459	17.198	18.434	19.545	19.877	19.047	17.147	14.764	12.784	12.095	12.71	14.489	16.654	18.304	18.79	17.995	16.371	14.719	13.776	13.859	14.762	15.916	16.674	16.614	15.741	14.45	13.304	12.778	13.058	13.974	15.119	16.04	16.477	16.467	16.273	16.194	16.402	16.881	17.453	17.893	18.06	18.01	17.94	18.016	18.232	18.406	18.22	17.413	15.972	14.213	12.691	11.975	12.361	13.729	15.595	17.325	18.446	18.857	18.863	18.967	19.557	20.682	22.037	23.106	23.402	22.729	21.333	19.761	18.533	17.894	17.714	17.586	17.1	16.114	14.887	13.964	13.887	14.91	16.824	19.046	20.891	21.886	21.968	21.49	21.022	21.054	21.766	22.992	24.336	25.333	25.674	25.368	24.703	24.035	23.632	23.593	23.854	24.222	24.528	24.753	25.023	25.499	26.225	27.059	27.691	27.754	27.007	25.498	23.586	21.812	20.67	20.381	20.784	21.395	21.655	21.219	20.15	18.884	17.995	17.872	18.522	19.565	20.375	20.351	19.233	17.281	15.148	13.597	13.219	14.228	16.36	18.98	21.342	22.897	23.429	23.065	22.215	21.351	20.765	20.471	20.278	19.947	19.337	18.49	17.63	17.06	16.979	17.37	18.005	18.601	19.007	19.291	19.644	20.25	21.183	22.311	23.269	23.675	23.366	22.474	21.365	20.482	20.167	20.488	21.207	21.943	22.374	22.361	21.985	21.514	21.242	21.283	21.489	21.575	21.306	20.648	19.831	19.238	19.24	20.028	21.462	23.099	24.391	24.963	24.812	24.264	23.801	23.816	24.393	25.179	25.533	24.934	23.292	21.012	18.852	17.593	17.635	18.776	20.336	21.502	21.737	21.003	19.807	18.974	19.193	20.628	22.82	24.929	26.364	26.503	25.589	24.11	22.687	21.739	21.305	21.133	20.887	20.375	19.692	19.185	19.256	20.109	21.601	23.284	24.616	25.2	24.946	24.102	23.118	22.392	22.065	22.014	21.983	21.722	21.13	20.344	19.644	19.222	19.036	18.83	18.254	17.054	15.259	13.263	11.696	11.174	12.028	14.122	16.89	19.585	21.576	22.6	22.871	22.959	23.462	24.678	26.474	28.38	29.81	30.323	29.836	28.592	26.997	25.383	23.868	22.386	20.782	19.002	17.224	15.878	15.457	16.21	17.964	20.163	22.048	22.954	22.603	21.24	19.521	18.217	17.887	18.672	20.278	22.134	23.707	24.697	25.152	25.371	25.669	26.159	26.694	26.946	26.601	25.573	24.093	22.608	21.529	21.018	20.924	20.87	20.417	19.303	17.629	15.86	14.613	14.349	15.184	16.855	18.863	20.668	21.942	22.639	22.932	23.05	23.136	23.157	22.924	22.208	20.919	19.215	17.468	16.116	15.457	15.552	16.227	17.176	18.087	18.831	19.524	20.369	21.468	22.722	23.84	24.43	24.188	23.081	21.44	19.866	18.967	19.141	20.38	22.233	24.015	25.149	25.37	24.798	23.852	23.026	22.666	22.846	23.354	23.849	24.089	24.053	23.931	23.946	24.211	24.666	25.089	25.147	24.611	23.551	22.302	21.302	20.889	21.138	21.776	22.292	22.195	21.258	19.624	17.737	16.193	15.457	15.628	16.419	17.322	17.88	17.905	17.54	17.154	17.111	17.567	18.351	19.059	19.294	18.935	18.231	17.638	17.534	18.042	18.927	19.676	19.757	18.926	17.382	15.683	14.48	14.235	15.008	16.391	17.751	18.566	18.656	18.185	17.562	17.245	17.492	18.252	19.275	20.092	20.516	20.611	20.608	20.744	21.118	21.624	21.996	21.953	21.39	20.475	19.573	19.028	18.994	19.332	19.671	19.573	18.803	17.465	15.983	14.926	14.779	15.702	17.43	19.344	20.778	21.324	20.996	20.188	19.469	19.359	20.062	21.37	22.768	23.69	23.79	23.044	21.7	20.139	18.715	17.611	16.832	16.294	15.954	15.875	16.167	16.907	18.055	19.369	20.45	20.945	20.81	20.348	20.048	20.383	21.563	23.367	25.13	26.036	25.523	23.589	20.817	18.182	16.638	16.704	18.204	20.369	22.216	23.005	22.575	21.382	20.225	19.816	20.417	21.723	23.093	23.858	23.651	22.548	20.985	19.539	18.613	18.252	18.172	18.02	17.625	17.093	16.706	16.78	17.436	18.458	19.359	19.643	19.085	17.843	16.407	15.38	15.186	15.835	16.937	17.872	18.09	17.386	16.018	14.604	13.813	14.055	15.321	17.199	19.122	20.69	21.792	22.581	23.336	24.257	25.228	25.819	25.55	24.204	21.979	19.453	17.367	16.319	16.507	17.673	19.285	20.823	21.955	22.646	23.096	23.514	23.947	24.244	24.175	23.593	22.532	21.219	19.976	19.097	18.714	18.746	18.928	18.993	18.845	18.589	18.411	18.444	18.713	19.061	19.156	18.692	17.586	16.05	14.526	13.535	13.433	14.194	15.388	16.406	16.738	16.206	15.038	13.793	13.116	13.419	14.694	16.527	18.307	19.503	19.88	19.528	18.754	17.921	17.297	16.907	16.589	16.182	15.674	15.208	15.02	15.361	16.354	17.853	19.487	20.878	21.737	21.959	21.707	21.366	21.333	21.795	22.643	23.545	24.073	23.893	22.948	21.5	20.051	19.117	19.012	19.679	20.749	21.773	22.423	22.593	22.249	22.248	22.347	22.504	22.465	21.907	20.66	18.848	16.882	15.318	14.649	15.088	16.442	18.156	19.569	20.212	19.988	19.18	18.296	17.83	18.027	18.75	19.569	19.977	19.664	18.647	17.247	15.941	15.153	15.048	15.489	16.188	16.874	17.391	17.757	18.139	18.74	19.589	20.499	21.17	21.363	21.009	20.268	19.477	18.994	18.981	19.305	19.602	19.46	18.681	17.446	16.289	15.845	16.518	18.234	20.428	22.266	23.022	22.413	20.748	18.794	17.442	17.291	18.391	20.276	22.222	23.567	23.939	23.344	22.123	20.746	19.568	18.712	18.166	17.913	17.989	18.471	19.423	20.782	22.291	23.55	24.188	24.008	23.106	21.873	20.854	20.499	20.943	21.943	23.013	23.662	23.647	23.086	22.363	21.989	22.323	23.33	24.585	25.555	25.84	25.343	24.3	23.189	22.487	22.4	22.772	23.222	23.384	23.124	22.616	22.247	22.344	22.95	23.785	24.351	24.203	23.207	21.634	20.075	19.2	19.417	20.64	22.332	23.774	24.408	24.055	22.944	21.633	20.764	20.732	21.516	22.769	24.043	24.975	25.395	25.352	25.047	24.662	24.236	23.704	22.998	22.146	21.331	20.879	21.1	22.065	23.522	24.969	25.833	25.711	24.566	22.751	20.895	19.657	19.43	20.146	21.355	22.508	23.226	23.401	23.253	23.241	23.785	24.998	26.64	28.265	29.409	29.732	29.186	28.008	26.562	25.154	23.994	23.187	22.719	22.518	22.534	22.79	23.314	24.065	24.898	25.581	25.892	25.736	25.145	24.306	23.512	23.074	23.142	23.602	24.199	24.688	24.922	24.897	24.775	24.749	24.882	25.047	25.015	24.585	23.66	22.371	21.07	20.133	19.713	19.724	19.917	20.014	19.807	19.317	18.787	18.578	19.016	20.52	22.003	23.505	24.606	25.034	24.768	24.008	23.092	22.329	21.877	21.704	21.623	21.399	20.883	20.13	19.333	18.734	18.514	18.751	19.387	20.264	21.208	22.085	22.779	23.174	23.217	22.932	22.391	21.726	21.157	20.936	21.222	22.013	23.185	24.505	25.709	26.553	26.895	26.771	26.348	25.83	25.347	24.921	24.522	24.082	23.582	23.118	22.883	23.088	23.843	25.07	26.481	27.653	28.19	27.924	27.018	25.902	25.072	24.872	25.366	26.292	27.167	27.58	27.422	26.928	26.536	26.63	27.384	28.652	29.976	30.811	30.782	29.902	28.578	27.417	26.962	27.416	28.567	29.884	30.769	30.845	30.091	28.826	27.549	26.716	26.494	26.701	26.931	26.774	26.096	25.052	23.996	23.355	23.39	24.013	24.808	25.292	25.216	24.674	24.074	23.923	24.538	25.855	27.377	28.422	28.463	27.414	25.69	24.071	23.277	23.603	24.776	26.053	26.607	25.953	24.183	21.957	20.228	19.806	20.966	23.253	25.737	27.459	27.816	26.769	24.838	22.878	21.653	21.467	22.119	23.108	23.888	24.184	24.132	24.161	24.685	25.842	27.369	28.699	29.228	28.622	26.979	24.79	22.721	21.276	20.58	20.405	20.395	20.28	20.006	19.722	19.728	20.23	21.138	22.145	22.937	23.367	23.497	23.567	23.846	24.428	25.108	25.488	25.24	24.282	22.839	21.394	20.482	20.385	20.97	21.778	22.283	22.137	21.316	20.112	18.98	18.327	18.283	18.635	18.965	18.924	18.434	17.714	17.169	17.227	18.127	19.712	21.484	22.861	23.439	23.125	22.215	21.306	20.977	21.469	22.61	23.966	25.018	25.357	24.904	23.952	22.958	22.307	22.128	22.268	22.406	22.279	22.078	21.312	20.761	20.638	20.887	21.17	21.039	20.211	18.776	17.207	16.114	15.929	16.702	18.072	19.395	20.014	19.573	18.224	16.504	15.083	14.462	14.762	15.704	16.772	17.541	17.852	17.789	17.569	17.399	17.351	17.302	17.04	16.456	15.715	15.178	15.236	16.1	17.677	19.574	21.235	22.141	22.063	21.172	19.919	18.782	18.05	17.751	17.666	17.509	17.131	16.61	16.204	16.168	16.586	17.303	17.932	18.069	17.532	16.499	15.44	14.883	15.161	16.306	17.998	19.664	20.743	20.967	20.468	19.69	19.159	19.26	20.083	21.363	22.575	23.18	22.873	21.706	20.026	18.342	17.114	16.592	16.698	17.11	17.451	17.465	17.093	16.497	15.993	15.838	16.052	16.42	16.641	16.525	16.066	15.459	15.094	15.353	16.38	18.004	19.837	21.45	22.526	22.985	23.018	22.967	23.142	23.678	24.524	25.504	26.427	27.176	27.758	28.262	28.751	29.198	29.482	29.49	29.199	28.679	28.099	27.656	27.501	27.617	27.759	27.566	26.788	25.415	23.729	22.266	21.642	22.204	23.795	25.747	27.153	27.243	25.773	23.169	20.361	18.342	17.716	18.466	20.044	21.672	22.751	23.129	23.16	23.461	24.515	26.34	28.47	30.206	30.939	30.423	28.883	26.924	25.234	24.212	23.828	23.76	23.646	23.306	22.864	22.735	23.316	24.683	26.518	28.247	29.283	29.317	28.568	27.692	27.456	28.3	30.1	32.194	33.678	33.876	32.658	30.483	28.227	26.797	26.649	27.551	28.764	29.478	29.14	27.741	25.848	24.321	23.845	24.626	26.357	28.367	29.916	30.534	30.241	29.42	28.535	27.909	27.613	27.492	27.335	27.044	26.733	26.677	27.424	28.188	29.117	29.703	29.473	28.231	26.223	24.082	22.605	22.359	23.378	25.096	26.631	27.207	26.536	24.949	23.261	22.366	22.777	24.358	26.428	28.133	28.844	28.463	27.44	26.504	26.249	26.792	27.753	28.491	28.456	27.456	25.776	24.034	22.838	22.448	22.676	23.038	23.072	22.572	21.679	20.792	20.334	20.497	21.104	21.699	21.817	21.28	20.325	19.485	19.341	20.144	21.622	23.104	23.849	23.4	21.806	19.671	17.925	17.358	18.187	19.971	21.847	22.935	22.709	21.264	19.265	17.62	17.006	17.537	18.767	19.959	20.508	20.222	19.389	18.568	18.254	18.582	19.257	19.745	19.559	18.543	16.996	15.568	14.895	15.276	16.552	18.22	19.684	20.513	20.617	20.283	19.998	20.162	20.879	21.925	22.894	23.392	23.241	22.573	21.776	21.28	21.381	22.136	23.333	24.583	25.504	25.878	25.685	25.043	24.121	23.066	21.979	20.939	20.012	19.277	18.865	18.93	19.514	20.487	21.595	22.574	23.208	23.361	23.07	22.557	22.145	22.12	22.624	23.61	24.829	25.931	26.611	26.723	26.315	25.598	24.846	24.264	23.884	23.596	23.262	22.84	22.426	22.206	22.326	22.823	23.558	24.22	24.449	24.047	23.198	22.404	22.19	22.851	24.3	26.055	27.402	27.739	26.916	25.289	23.526	22.29	21.91	22.24	22.768	22.962	22.599	21.857	21.185	21.074	21.774	23.102	24.519	25.421	25.483	24.844	24.018	23.605	23.976	25.148	26.769	28.247	28.979	28.652	27.407	25.732	24.195	23.243	23.029	23.315	23.645	23.606	23.046	22.085	21.073	20.434	20.405	20.871	21.476	21.875	21.913	21.678	21.464	21.624	22.362	23.952	25.075	25.946	26.383	26.407	26.189	25.9	25.568	25.073	24.237	22.907	21.103	19.141	17.561	16.91	17.483	19.18	21.528	23.83	25.427	25.964	25.527	24.531	23.479	22.722	22.318	22.043	21.552	20.63	19.355	18.073	17.188	16.96	17.38	18.125	18.703	18.745	18.226	17.51	17.157	17.596	18.902	20.762	22.605	23.858	24.233	23.854	23.134	22.531	22.321	22.47	22.678	22.568	21.954	20.999	20.084	19.563	19.572	19.927	20.175	19.811	18.578	16.689	14.765	13.524	13.449	14.561	16.375	18.096	18.977	18.668	17.392	15.826	14.761	14.695	15.61	16.985	18.049	18.201	17.301	15.714	14.137	13.258	13.456	14.616	16.187	17.507	18.151	18.079	17.544	16.943	16.605	16.641	16.892	17.029	16.782	16.145	15.343	14.695	14.409	14.45	14.528	14.268	13.452	12.17	10.846	10.048	10.208	11.372	13.159	14.946	16.21	16.796	16.939	17.141	17.851	19.201	20.916	22.373	22.889	22.143	20.358	18.184	16.357	15.412	15.513	16.399	17.525	18.365	18.655	18.435	17.911	17.275	16.551	15.594	14.238	12.512	10.758	9.571	9.562	11.056	13.884	17.334	20.369	22.043	21.882	20.076	17.385	14.785	13.105	12.747	13.551	14.888	16.006	16.403	16.014	15.138	14.218	13.648	13.559	13.748	13.837	13.558	12.911	12.121	11.557	11.527	12.072	12.905	13.595	13.796	13.439	12.753	12.152	12.036	12.583	13.664	14.905	15.848	16.216	16.02	15.471	14.862	14.471	14.448	14.71	15.022	15.188	15.164	15.05	15.035	15.326	15.964	16.729	17.227	17.12	16.278	14.839	13.221	11.997	11.65	12.325	14.013	16.369	18.45	19.592	19.582	18.719	17.616	16.878	16.891	17.683	18.944	20.189	21.022	21.322	21.235	21.054	21.042	21.312	21.76	22.16	22.346	22.323	22.228	22.229	22.434	22.798	23.086	23.009	22.418	21.453	20.478	19.879	19.885	20.428	21.131	21.466	21.013	19.7	17.866	16.121	15.068	15.024	15.871	17.112	18.091	18.297	17.632	16.443	15.362	15.009	15.697	17.255	19.116	20.654	21.515	21.741	21.673	21.732	22.17	22.881	23.439	23.352	22.407	20.852	19.329	18.55	18.934	20.399	22.372	24.015	24.626	23.983	22.407	20.559	19.104	18.416	18.429	18.713	18.766	18.317	17.47	16.618	16.23	16.624	17.771	19.249	20.452	20.945	20.7	20.054	19.482	19.381	19.853	20.605	21.088	20.848	19.798	18.276	16.908	16.317	16.772	17.995	19.312	20.007	19.692	18.512	17.062	16.075	16.042	16.936	18.192	18.984	18.71	17.326	15.345	13.548	12.659	13.027	14.438	16.23	17.69	18.43	18.519	18.36	18.413	18.877	19.547	19.952	19.643	18.475	16.725	15.002	13.968	13.986	14.898	16.114	16.911	16.789	15.712	14.103	12.607	11.766	11.789	12.43	13.093	13.191	12.533	11.435	10.54	10.491	11.685	14.039	16.962	19.587	21.179	21.425	20.512	19.036	17.693	16.959	16.901	17.217	17.44	17.187	16.367	15.242	14.28	13.891	14.188	14.933	15.663	15.982	15.772	15.184	14.539	14.196	14.353	14.894	15.478	15.818	15.855	15.761	15.808	16.225	17.008	17.799	18.076	17.451	15.875	13.697	11.613	10.382	10.438	11.699	13.601	15.369	16.372	16.436	16.258	15.909	15.791	16.152	16.973	17.975	18.808	19.284	19.401	19.262	19.026	18.812	18.622	18.345	17.911	17.368	16.892	16.706	16.987	17.75	18.752	19.555	19.761	19.191	17.919	16.272	14.757	13.862	13.884	14.804	16.295	17.878	19.154	19.953	20.346	20.571	20.956	21.706	22.722	23.638	24.029	23.605	22.376	20.727	19.307	18.726	19.254	20.743	22.655	24.261	24.952	24.523	23.244	21.665	20.317	19.492	19.158	19.065	18.953	18.697	18.406	18.38	18.876	19.864	20.976	21.7	21.642	20.678	19.025	17.208	15.804	15.161	15.242	15.714	16.135	16.169	15.767	15.199	14.836	14.903	15.387	16.083	16.702	17.036	17.1	17.157	17.572	18.58	20.099	21.755	23.09	23.79	23.804	23.353	22.856	22.725	23.093	23.697	24.046	23.692	22.444	20.516	18.494	17.103	16.835	17.705	19.245	20.696	21.325	20.762	19.243	17.509	16.403	16.476	17.779	19.877	22.063	23.645	24.256	23.986	23.286	22.64	22.302	22.209	22.106	21.775	21.133	20.306	19.563	19.11	18.954	18.909	18.727	18.232	17.455	16.702	16.427	16.948	18.244	19.966	21.584	22.552	22.509	21.46	19.785	18.031	16.627	15.692	15.072	14.544	13.971	13.397	13.073	13.325	14.37	16.092	18.045	19.638	20.387	20.144	19.185	18.061	17.27	16.981	17.02	17.024	16.643	15.747	14.55	13.58	13.391	14.194	15.719	17.374	18.489	18.601	17.666	16.097	14.588	13.792	13.996	14.991	16.162	16.975	17.047	16.437	15.57	14.988	15.096	15.992	17.338	18.52	18.986	18.565	17.44	16.697	16.643	17.534	19.151	20.869	21.98	22.079	21.231	19.884	18.631	17.93	17.907	18.288	18.602	18.467	17.791	16.766	15.763	15.161	15.109	15.46	15.931	16.296	16.522	16.772	17.327	18.417	20.008	21.744	23.092	23.614	23.197	22.112	20.899	20.082	19.939	20.373	20.959	21.184	20.729	19.665	18.366	17.264	16.646	16.506	16.549	16.386	15.845	15.088	14.496	14.483	15.294	16.844	18.673	20.135	20.712	20.198	18.754	16.858	15.127	14.077	13.913	14.509	15.492	16.439	17.077	17.381	17.539	17.823	18.425	19.329	20.294	20.976	21.131	20.727	19.955	19.171	18.718	18.691	18.898	19.049	18.954	18.617	18.239	18.166	18.672	19.732	21.027	22.118	22.693	22.697	22.339	22.03	22.152	22.85	23.967	25.097	25.791	25.771	25.049	23.92	22.805	22.062	21.807	21.888	21.995	21.853	21.341	20.567	19.847	19.575	19.977	20.957	22.131	23.016	23.19	22.449	20.946	19.163	17.677	16.868	16.818	17.305	17.923	18.293	18.239	17.878	17.493	17.338	17.526	17.974	18.455	18.766	18.886	19.014	19.45	20.411	21.841	23.381	24.537	24.852	24.082	22.324	20.024	17.782	16.074	15.081	14.721	14.775	14.971	15.148	15.376	15.835	16.672	17.911	19.425	20.934	22.077	22.592	22.479	21.978	21.482	21.383	21.922	23.065	24.508	25.79	26.487	26.407	25.663	24.554	23.389	22.413	21.765	21.417	21.25	21.223	21.415	21.888	22.554	23.211	23.516	23.097	21.831	20.024	18.332	17.458	17.869	19.625	22.273	24.965	26.848	27.453	26.836	25.517	24.616	24.379	24.716	25.149	25.076	24.113	22.355	20.369	18.871	18.35	18.863	20.046	21.332	22.256	22.751	23.15	23.931	25.404	27.482	29.65	31.186	31.561	30.763	29.349	28.144	27.791	28.413	29.551	30.374	30.067	28.257	25.28	22.043	19.571	18.567	19.117	20.714	22.541	23.882	24.432	24.377	24.176	24.21	24.527	24.833	24.711	23.89	22.493	21.033	20.188	20.426	21.773	23.816	25.826	27.056	27.106	26.098	24.531	22.977	21.8	21.03	20.425	19.637	18.448	16.967	15.631	15.029	15.589	17.319	19.774	22.221	23.946	24.559	24.155	23.261	22.545	22.494	23.191	24.303	25.236	25.469	24.863	23.718	22.553	21.839	21.858	22.572	23.619	24.516	24.958	24.956	24.743	24.57	24.577	24.667	24.54	23.876	22.526	20.616	18.535	16.808	15.87	15.896	16.732	18.006	19.287	20.285	20.927	21.338	21.711	22.21	22.894	23.655	24.266	24.563	24.561	24.401	24.255	24.256	24.442	24.709	24.833	24.63	24.1	23.423	22.893	22.797	23.246	24.052	24.767	24.901	24.173	22.665	20.798	19.206	18.492	18.941	20.402	22.347	24.133	25.338	25.872	25.909	25.779	25.834	26.242	26.885	27.483	27.825	27.883	27.803	27.857	28.281	29.119	30.131	30.936	31.188	30.7	29.565	28.174	27.039	26.551	26.782	27.491	28.29	28.797	28.781	28.261	27.486	26.817	26.562	26.767	27.242	27.732	28.06	28.148	28.014	27.784	27.625	27.592	27.609	27.585	27.513	27.462	27.584	28.054	28.895	29.873	30.601	30.722	30.04	28.611	26.787	25.132	24.185	24.181	24.962	26.377	27.453	28.114	28.099	27.416	26.351	25.348	24.801	24.844	25.331	25.959	26.472	26.764	26.887	26.983	27.167	27.413	27.551	27.4	26.92	26.279	25.816	25.907	26.769	28.26	29.899	31.111	31.487	30.954	29.796	28.55	27.76	27.692	28.206	28.881	29.296	29.25	28.835	28.379	28.236	28.573	29.269	29.94	30.147	29.654	28.582	27.357	26.511	26.427	27.143	28.333	29.479	30.154	30.21	29.775	29.157	28.664	28.399	28.159	27.574	26.406	24.726	22.911	21.521	21.072	21.776	23.395	25.318	26.872	27.642	27.656	27.34	27.276	27.873	29.166	30.766	32.088	32.672	32.448	31.757	31.16	31.136	31.799	32.761	33.34	32.964	31.481	29.228	26.891	25.227	24.706	25.21	26.106	26.629	26.279	25.049	23.412	22.103	21.763	22.618	24.395	26.496	28.319	29.517	30.111	30.396	30.707	31.172	31.645	31.824	31.487	30.683	29.74	29.106	29.132	29.851	30.869	31.494	31.11	29.537	27.117	24.571	22.72	22.176	23.043	24.837	26.744	27.987	28.156	27.35	26.136	25.253	25.243	26.232	27.942	29.833	31.33	32.062	31.999	31.416	30.689	30.094	29.681	29.324	28.877	28.328	27.789	27.459	27.571	28.217	29.178	29.985	30.23	29.742	28.616	27.198	25.977	25.311	25.238	25.536	25.878	25.981	25.744	25.361	25.211	25.595	26.523	27.702	28.648	28.935	28.392	27.214	25.901	25.076	25.159	26.104	27.415	28.462	28.814	28.387	27.487	26.695	26.56	27.279	28.578	29.893	30.626	30.355	29.036	27.015	24.807	22.828	21.291	20.26	19.693	19.505	19.658	20.233	21.323	22.902	24.786	27.031	29.218	31.373	33.221	34.584	35.46	36.02	36.46	36.879	37.252	37.449	37.312	36.723	35.736	34.58	33.54	32.793	32.333	31.971	31.445	30.561	29.354	28.085	27.108	26.716	27.04	27.976	29.19	30.272	30.956	31.262	31.421	31.668	32.109	32.641	32.979	32.781	31.82	30.153	28.144	26.331	25.161	24.818	25.198	25.976	26.759	27.302	27.625	27.976	28.631	29.699	31.015	32.151	32.625	32.205	31.087	29.791	28.921	28.901	29.808	31.337	32.932	34.102	34.679	34.833	34.906	35.153	35.554	35.817	35.5	34.298	32.232	29.73	27.458	26.035	25.758	26.477	27.708	28.86	29.5	29.538	29.239	29.014	29.212	29.953	31.049	32.056	32.499	32.136	31.121	29.891	28.933	28.605	28.929	29.556	29.925	29.596	28.519	27.064	25.839	25.395	25.96	27.318	28.915	30.137	30.605	30.31	29.549	28.725	28.133	27.796	27.465	26.819	25.716	24.327	23.059	22.363	22.508	23.459	24.832	26.019	26.505	26.145	25.176	24.074	23.347	23.329	24.009	25.055	26.066	26.81	27.306	27.774	28.5	29.592	30.819	31.691	31.744	30.816	29.193	27.476	26.286	25.948	26.358	26.997	27.17	26.418	24.83	23.022	21.777	21.68	22.885	24.996	27.198	28.679	29.039	28.448	27.491	26.913	27.256	28.532	30.233	31.618	32.119	31.563	30.236	28.75	27.755	27.602	28.166	28.939	29.323	28.985	27.993	26.738	25.688	25.162	25.175	25.41	25.386	24.822	23.792	22.654	21.842	21.666	22.174	23.069	23.87	24.233	24.111	23.696	23.339	23.41	24.047	25.012	25.853	26.195	25.908	25.071	24.516	24.766	25.873	27.515	29.118	30.114	30.169	29.353	28.106	26.97	26.315	26.217	26.49	26.804	26.891	26.702	26.434	26.367	26.691	27.37	28.133	28.568	28.334	27.417	26.148	25.024	24.466	24.629	25.307	26.019	26.212	25.545	24.111	22.434	21.221	21.017	21.999	23.901	26.112	27.91	28.752	28.518	27.513	26.234	25.156	24.57	24.434	24.454	24.274	23.711	22.808	21.789	20.973	20.634	20.811	21.287	21.778	22.157	22.506	23.011	23.834	24.991	26.264	27.217	27.36	26.448	24.666	22.581	20.918	20.274	20.879	22.523	24.652	26.628	27.988	28.578	28.541	28.214	27.944	27.918	28.117	28.393	28.604	28.696	28.683	28.608	28.566	28.609	28.669	28.588	28.263	27.74	27.197	26.867	26.963	27.584	28.639	29.844	30.848	31.355	31.254	30.668	29.905	29.303	29.039	29.052	29.097	28.932	28.465	27.774	27.076	26.623	26.557	26.771	26.927	26.708	26.066	25.259	24.714	24.859	25.921	27.744	29.802	31.434	32.179	31.986	31.22	30.515	30.451	31.235	32.59	33.91	34.539	34.058	32.484	30.286	28.188	26.817	26.384	26.617	27.004	27.11	26.819	26.361	26.197	26.795	28.326	30.438	32.404	33.509	33.356	31.996	29.918	27.856	26.405	25.742	25.647	25.742	25.691	25.448	25.337	25.858	27.319	29.568	32.017	33.87	34.457	33.532	31.403	28.808	26.588	25.26	24.781	24.608	24.074	22.812	20.936	19.033	17.933	18.281	20.159	23.02	25.948	28.092	29.01	28.804	28.065	27.488	27.479	28.033	28.852	29.542	29.847	29.823	29.81	30.15	30.912	31.782	32.212	32.287	30.917	28.697	26.188	24.029	22.643	22.08	22.061	22.177	22.111	21.774	21.371	21.254	21.656	22.511	23.478	24.116	24.112	23.462	22.507	21.757	21.6	22.085	22.908	23.564	23.599	22.873	21.701	20.727	20.586	21.57	23.488	25.755	27.624	28.493	28.176	26.978	25.519	24.443	24.13	24.576	25.461	26.349	26.898	26.989	26.772	26.526	26.484	26.701	27.022	27.158	26.835	25.983	24.81	23.697	22.976	22.806	23.113	23.608	23.934	23.889	23.588	23.392	23.66	24.537	25.87	27.26	28.239	28.482	27.982	27.062	26.238	25.972	26.439	27.487	28.742	29.826	30.544	30.957	31.285	31.739	32.368	33.034	33.457	33.334	32.523	31.17	29.63	28.278	27.342	26.865	26.723	26.647	26.361	25.775	25.052	24.508	24.411	24.861	25.714	26.606	27.129	27.023	26.309	25.279	24.384	24.07	24.56	25.732	27.192	28.446	29.107	29.037	28.33	27.223	26.035	25.033	24.326	23.864	23.575	23.508	23.779	24.425	25.345	26.294	26.88	26.693	25.546	23.635	21.475	19.743	19.03	19.576	21.138	23.09	24.747	25.638	25.625	24.9	23.862	22.882	22.152	21.644	21.22	20.842	20.712	21.161	22.386	24.304	26.533	28.445	29.336	28.779	26.868	24.222	21.728	20.232	20.232	21.642	23.831	25.942	27.238	27.37	26.46	25.028	23.741	23.047	22.982	23.235	23.379	23.113	22.42	21.554	20.942	20.966	21.722	22.936	24.111	24.812	24.896	24.502	23.931	23.517	23.471	23.757	24.15	24.452	24.641	24.874	25.407	26.428	27.871	29.339	30.315	30.457	29.784	28.641	27.598	27.205	27.697	28.839	30.047	30.694	30.441	29.395	28.557	27.336	26.551	26.515	27.175	28.112	28.756	28.715	27.966	26.852	25.892	25.518	25.883	26.816	27.896	28.628	28.724	28.283	27.709	27.466	27.831	28.767	29.906	30.743	30.929	30.454	29.597	28.779	28.361	28.45	28.804	29.003	28.712	27.887	26.789	25.833	25.373	25.49	25.94	26.264	26.035	25.16	23.97	23.067	22.982	23.898	25.516	27.148	28.009	27.626	26.109	24.125	22.586	22.246	23.367	25.567	27.97	29.663	30.156	29.543	28.398	27.476	27.353	28.138	29.406	30.416	30.544	29.58	27.803	25.819	24.244	23.389	23.105	22.901	22.241	20.887	19.074	17.389	16.522	16.941	18.646	21.174	23.842	26.085	27.672	28.681	29.356	29.946	30.532	30.922	30.827	30.126	29.012	27.909	27.291	27.501	28.538	30.012	31.293	31.79	31.233	29.774	27.91	26.255	25.245	24.952	25.09	25.196	24.91	24.167	23.22	22.501	22.421	23.12	24.352	25.595	26.347	26.378	25.781	24.893	24.131	23.812	23.954	24.243	24.25	23.711	22.645	21.341	20.242	19.756	20.063	21.012	22.22	23.269	23.875	24.029	23.995	24.14	24.741	25.835	27.207	28.502	29.386	29.658	29.3	28.493	27.532	26.66	25.974	25.462	25.109	24.953	25.028	25.355	25.953	26.726	27.437	27.801	27.638	26.958	25.964	24.998	24.424	24.414	24.847	25.417	25.809	25.821	25.461	24.962	24.67	24.825	25.423	26.185	26.719	26.759	26.329	25.705	25.319	25.574	26.671	28.428	30.308	31.688	32.131	31.533	30.182	28.669	27.596	27.288	27.659	28.342	28.879	28.934	28.505	27.936	27.655	27.877	28.485	29.108	29.323	28.873	27.859	26.757	26.204	26.676	28.68	30.622	31.887	31.915	30.604	28.359	25.897	23.952	22.987	23.066	23.844	24.739	25.225	25.085	24.434	23.576	22.842	22.413	22.217	21.967	21.399	20.473	19.402	18.573	18.391	19.048	20.366	21.879	23.048	23.532	23.316	22.685	22.074	21.868	22.185	22.826	23.426	23.704	23.625	23.385	23.277	23.541	24.237	25.195	26.101	26.67	26.808	26.661	26.511	26.577	26.872	27.126	26.897	25.844	23.956	21.624	19.493	18.233	18.243	19.401	21.062	22.388	22.754	22.044	20.666	19.371	18.898	19.639	21.416	23.589	25.371	26.233	26.126	25.43	24.708	24.4	24.603	25.069	25.368	25.179	24.472	23.493	22.651	22.286	22.452	22.833	22.931	22.419	21.339	20.077	19.178	19.117	20.014	21.504	22.888	23.523	23.179	22.138	21.016	20.472	20.859	22.054	23.499	24.497	24.573	23.685	22.265	21.021	20.61	21.296	22.835	24.605	25.919	26.322	25.736	24.468	23.076	22.124	21.892	22.259	22.88	23.437	23.77	23.936	24.162	24.72	25.672	26.775	27.6	27.781	27.216	26.138	25.025	24.335	24.249	24.59	24.956	25.001	24.598	23.923	23.368	23.325	23.938	25.002	26.065	26.696	26.729	26.304	25.77	25.514	25.783	26.508	27.276	27.523	26.88	25.383	23.444	21.674	20.67	20.745	21.724	23.039	24.002	24.111	23.253	21.759	20.236	19.242	19.01	19.379	19.982	20.441	20.565	20.454	20.427	20.81	21.741	23.06	24.386	25.368	25.836	25.793	25.34	24.667	23.983	23.353	22.698	21.958	21.194	20.561	20.283	20.605	21.61	23.069	24.541	25.57	25.818	25.169	23.826	22.283	21.091	20.437	20.667	21.807	23.349	24.678	25.353	25.242	24.541	23.664	23.048	22.938	23.256	23.691	23.913	23.708	23.04	22.06	21.044	20.203	19.578	19.086	18.614	18.082	17.492	16.991	16.773	16.909	17.27	17.633	17.843	17.885	17.882	18.082	18.758	20.042	21.776	23.512	24.697	24.917	24.083	22.465	20.622	19.185	18.596	18.917	19.839	20.852	21.458	21.393	20.743	19.861	19.137	18.77	18.724	18.823	18.849	18.671	18.378	18.262	18.614	19.502	20.684	21.676	21.968	21.267	19.666	17.654	15.94	15.134	15.472	16.702	18.216	19.362	19.741	19.367	18.637	18.072	18.008	18.465	19.17	19.719	19.789	19.313	18.553	17.931	17.753	18.031	18.515	18.86	18.79	18.241	17.435	16.779	16.641	17.148	18.136	19.273	20.206	20.744	20.956	21.117	21.517	22.28	23.283	24.195	24.652	24.488	23.897	23.378	23.504	24.584	26.44	28.485	29.978	30.318	29.307	27.269	24.891	22.838	21.392	20.428	19.598	18.598	17.394	16.321	15.961	16.76	18.726	21.367	23.864	25.412	25.583	24.557	23.03	21.838	21.561	22.28	23.591	24.846	25.485	25.29	24.514	23.733	23.504	24.055	25.196	26.468	27.398	27.667	27.275	26.582	26.078	26.057	26.482	27.036	27.28	26.916	25.992	24.936	24.311	24.507	25.568	27.191	28.781	29.719	29.715	28.969	28.051	27.571	27.88	28.894	30.152	31.065	31.171	30.37	29.037	27.829	27.298	27.592	28.436	29.331	29.782	29.551	28.816	28.063	27.771	28.154	29.087	30.135	30.708	30.416	29.311	27.807	26.43	25.595	25.45	25.805	26.203	26.184	25.54	24.435	23.922	23.63	23.777	24.18	24.503	24.418	23.776	22.695	21.565	20.861	20.897	21.675	22.899	24.171	25.179	25.793	26.117	26.43	26.975	27.798	28.725	29.474	29.781	29.528	28.836	28.046	27.514	27.4	27.655	28.054	28.264	28.007	27.224	26.128	25.085	24.433	24.322	24.681	25.272	25.772	25.92	25.628	25.046	24.455	24.088	24.041	24.282	24.705	25.162	25.575	25.966	26.354	26.708	26.969	27.061	26.916	26.503	25.923	25.45	25.386	25.91	26.993	28.423	29.833	30.803	31.031	30.484	29.415	28.23	27.278	26.71	26.445	26.218	25.746	24.89	23.755	22.648	21.913	21.735	22.029	22.442	22.53	22.004	20.9	19.571	18.519	18.198	18.869	20.434	22.435	24.246	25.373	25.639	25.163	24.261	23.282	22.455	21.825	21.263	20.606	19.807	18.999	18.42	18.273	18.614	19.3	20.036	20.513	20.554	20.206	19.7	19.371	19.464	20	20.755	21.391	21.698	21.702	21.622	21.738	22.264	23.27	24.592	25.877	26.803	27.296	27.522	27.697	27.991	28.416	28.751	28.612	27.705	26.045	24.004	22.168	21.12	21.174	22.198	23.666	24.938	25.542	25.333	24.499	23.433	22.529	22.028	21.938	22.065	22.219	22.399	22.755	23.488	24.74	26.526	28.64	30.628	31.989	32.43	31.96	30.904	29.796	29.14	29.173	29.721	30.336	30.539	30.016	28.783	27.213	25.863	25.164	25.178	25.588	25.899	25.715	24.975	23.949	23.075	22.73	23.013	23.646	24.114	24.03	23.399	22.569	22.019	22.164	23.117	24.55	25.86	26.52	26.315	25.416	24.327	23.688	23.925	24.989	26.409	27.558	27.932	27.336	26.006	24.47	23.795	23.932	24.844	25.99	26.76	26.779	26.117	25.222	24.647	24.706	25.326	26.117	26.593	26.44	25.692	24.767	24.22	24.401	25.283	26.481	27.432	27.701	27.261	26.484	25.901	25.909	26.574	27.624	28.575	28.972	28.671	27.899	27.1	26.663	26.676	26.889	26.872	26.244	24.912	23.217	21.846	21.473	22.42	24.485	27.007	29.178	30.39	30.513	29.916	29.215	28.918	29.18	29.746	30.076	29.657	28.327	26.408	24.572	23.444	23.321	24.086	25.241	26.117	26.188	25.386	24.127	23.076	22.817	23.607	25.259	27.22	28.813	29.58	29.437	28.667	27.732	27.004	26.605	26.358	25.953	25.17	24.073	22.963	22.219	22.099	22.614	23.499	24.27	24.447	23.876	22.764	21.511	20.518	20.056	20.197	20.773	21.528	22.25	22.897	23.558	24.313	25.166	26.001	26.626	26.872	26.704	26.239	25.705	25.314	25.158	25.184	25.222	25.035	24.498	23.69	22.905	22.504	22.709	23.558	24.9	26.39	27.594	28.211	28.227	27.835	27.29	26.79	26.427	26.134	25.733	25.086	24.193	23.177	22.272	21.71	21.613	21.918	22.407	22.846	23.112	23.244	23.394	23.748	24.428	25.409	26.506	27.406	27.842	27.756	27.286	26.642	26	25.434	24.871	24.076	22.795	20.961	18.812	16.78	15.379	15.051	15.935	17.797	20.169	22.511	24.369	25.481	25.848	25.666	25.176	24.543	23.819	23.005	22.112	21.268	20.696	20.601	21.144	22.328	23.884	25.32	26.138	26.047	25.021	23.298	21.333	19.619	18.455	17.87	17.736	17.851	18.015	18.16	18.37	18.764	19.329	19.931	20.419	20.71	20.943	20.983	21.044	21.312	21.779	22.2	22.235	21.674	20.556	19.203	18.155	17.927	18.734	20.357	22.247	23.77	24.462	24.245	23.463	22.692	22.405	22.734	23.444	24.063	24.121	23.404	22.136	20.89	20.268	20.595	21.775	23.383	24.871	25.794	25.988	25.608	24.987	24.425	24.019	23.631	23.026	22.069	20.884	19.84	19.436	20.072	21.856	24.535	27.599	30.465	32.66	33.989	34.571	34.701	34.618	34.397	33.981	33.252	32.113	30.62	29.034	27.752	27.093	27.142	27.711	28.413	28.833	28.672	27.916	26.821	25.767	25.075	24.842	24.918	24.986	24.723	24.003	23.012	22.137	21.756	22.076	23.093	24.607	26.281	27.786	28.966	29.874	30.641	31.335	31.912	32.254	32.188	31.633	30.711	29.713	28.946	28.558	28.457	28.313	27.713	26.4	24.474	22.382	20.752	20.121	20.694	22.266	24.305	26.157	27.305	27.596	27.256	26.655	26.044	25.485	24.902	24.164	23.209	22.199	21.493	21.44	22.164	23.478	24.922	25.873	25.792	24.492	22.286	19.849	18	17.435	18.44	20.745	23.639	26.285	28.038	28.628	28.185	27.101	25.806	24.578	23.458	22.314	21.007	19.62	18.496	18.054	18.584	20.115	22.333	24.684	26.603	27.783	28.258	28.308	28.311	28.563	29.107	29.734	30.169	30.226	29.851	29.108	28.151	27.159	26.248	25.439	24.71	24.081	23.676	23.666	24.121	24.946	25.91	26.745	27.169	26.993	26.294	25.403	24.744	24.66	25.287	26.44	27.636	28.35	28.275	27.432	26.115	24.81	24.016	23.955	24.465	25.162	25.856	26.174	26.146	26.029	26.155	26.699	27.553	28.386	28.819	28.596	27.694	26.357	24.97	23.866	23.193	22.929	22.913	22.933	22.843	22.667	22.564	22.679	23.034	23.511	23.924	24.121	24.081	23.959	24.037	24.554	25.513	26.597	27.306	27.244	26.328	24.882	23.529	22.947	23.505	25.026	26.843	28.09	28.098	26.684	24.266	21.671	19.73	18.907	19.177	20.12	21.195	21.992	22.433	22.778	23.405	24.512	25.987	27.48	28.551	28.883	28.421	27.401	26.242	25.32	24.793	24.558	24.371	24.002	23.379	22.657	22.139	22.124	22.707	23.691	24.696	25.316	25.309	24.758	24.056	23.677	23.888	24.59	25.412	25.93	25.9	25.399	24.84	24.562	25.195	26.536	28.057	29.048	28.974	27.769	25.911	24.244	23.567	24.22	25.914	27.842	29.039	28.859	27.29	24.95	22.779	21.628	21.946	23.565	25.757	27.588	28.421	28.178	27.273	26.336	25.935	26.323	27.294	28.326	28.923	28.891	28.413	27.908	27.785	28.189	28.881	29.357	29.137	28.025	26.237	24.313	22.881	22.356	22.745	23.646	24.472	24.77	24.461	23.835	23.34	23.373	24.087	25.281	26.469	27.202	27.352	27.16	27.072	27.514	28.659	30.26	31.699	32.31	31.711	29.94	27.444	24.912	22.956	21.831	21.37	21.154	20.794	20.15	19.372	18.784	18.716	19.319	20.446	21.701	22.643	23.037	22.982	22.786	22.781	23.206	24.065	25.109	25.966	26.323	26.06	25.256	24.155	23.06	22.175	21.521	21	20.513	20.019	19.535	19.179	19.25	19.884	20.84	21.901	22.851	23.61	24.204	24.672	25.043	25.337	25.513	25.449	25.073	24.454	23.77	23.239	23.046	23.251	23.715	24.157	24.35	24.22	23.839	23.413	23.226	23.5	24.19	24.996	25.519	25.445	24.682	23.397	21.957	20.805	20.294	20.538	21.35	22.356	23.207	23.75	24.014	24.157	24.383	24.78	25.223	25.449	25.281	24.727	23.997	23.492	23.64	24.607	26.166	27.794	28.92	29.107	28.178	26.311	23.991	21.806	20.194	19.321	19.088	19.266	19.636	20.081	20.614	21.344	22.369	23.629	24.872	25.781	26.126	25.863	25.215	24.593	24.391	24.737	25.412	26.017	26.123	25.425	23.946	22.148	20.696	20.086	20.425	21.461	22.682	23.561	23.782	23.39	22.74	22.263	22.223	22.592	23.117	23.479	23.508	23.273	23.049	23.139	23.676	24.527	25.385	25.903	25.838	25.227	24.443	24.008	24.272	25.215	26.473	27.544	27.951	27.462	26.28	25.016	24.368	24.766	26.186	28.165	29.97	30.951	30.873	29.998	28.899	28.17	28.127	28.613	29.07	28.86	27.643	25.568	23.218	21.304	20.336	20.426	21.311	22.482	23.416	23.852	23.901	23.864	23.957	24.206	24.466	24.514	24.185	23.512	22.739	22.176	21.987	22.077	22.123	21.712	20.595	18.89	17.114	15.936	15.898	17.171	19.459	22.102	24.329	25.578	25.708	25.032	24.091	23.348	22.952	22.761	22.476	21.804	20.673	19.373	18.422	18.227	18.868	20.076	21.361	22.21	22.381	22.076	21.781	21.972	22.864	24.316	25.823	26.744	26.638	25.617	24.026	22.338	21.14	20.803	21.29	22.17	22.889	23.108	22.804	22.19	21.64	21.526	21.994	22.858	23.773	24.448	24.714	24.611	24.401	24.386	24.662	25.078	25.367	25.309	24.849	24.137	23.5	23.279	23.603	24.273	24.856	24.913	24.233	22.938	21.388	20.032	19.244	19.14	19.524	20.061	20.517	20.896	21.41	22.361	23.935	26.001	28.083	29.57	30.016	29.291	27.618	25.546	23.749	22.706	22.524	22.964	23.623	24.162	24.436	24.526	24.644	24.978	25.548	26.152	26.467	26.269	25.596	24.726	24.037	23.845	24.253	25.072	25.932	26.505	26.671	26.542	26.405	26.609	27.332	28.411	29.422	29.942	29.703	28.67	27.083	25.386	24.023	23.222	22.916	22.828	22.667	22.264	21.669	21.131	20.945	21.294	22.116	23.071	23.704	23.685	23.001	21.981	21.18	21.113	21.948	23.436	25.025	26.127	26.356	25.676	24.442	23.216	22.424	22.167	22.257	22.361	22.173	21.545	20.592	19.632	18.988	18.819	19.085	19.566	19.988	20.2	20.258	20.377	20.78	21.557	22.598	23.645	24.414	24.712	24.545	24.157	23.909	24.082	24.685	25.465	26.078	26.239	25.836	25.042	24.268	23.946	24.281	25.132	26.074	26.608	26.394	25.452	24.177	23.139	22.843	23.512	24.987	26.765	28.224	28.934	28.858	28.332	27.86	27.834	28.33	29.104	29.721	29.742	28.976	27.665	26.356	25.587	25.619	26.378	27.515	28.535	29.039	28.931	28.431	27.89	27.599	27.687	28.052	28.412	28.545	28.43	28.235	28.139	28.204	28.325	28.311	27.567	25.889	23.483	20.905	18.821	17.744	17.842	18.843	20.132	21.1	21.481	21.413	21.326	21.715	22.874	24.643	26.472	27.744	28.044	27.315	25.884	24.339	23.25	22.867	23.047	23.41	23.57	23.368	22.973	22.775	23.171	24.382	26.298	28.429	30.116	30.851	30.491	29.244	27.578	26.031	24.945	24.34	23.985	23.638	23.162	22.596	22.195	22.275	22.933	23.916	24.762	25.078	24.722	23.885	23.056	22.852	23.692	25.552	27.972	30.257	31.846	32.526	32.448	32.027	31.685	31.633	31.748	31.681	31.095	29.871	28.212	26.578	25.493	25.242	25.715	26.505	27.13	27.231	26.701	25.755	24.865	24.502	24.859	25.759	26.799	27.578	27.842	27.617	27.184	26.912	27.02	27.462	27.97	28.23	28.095	27.709	27.423	27.525	28.044	28.672	28.832	27.962	25.847	22.755	19.416	16.798	15.719	16.463	18.67	21.559	24.312	26.315	27.334	27.595	27.58	27.696	28.041	28.415	28.486	28.015	27.036	25.887	25.087	25.07	25.929	27.358	28.752	29.472	29.123	27.729	25.715	23.709	22.26	21.617	21.718	22.296	23.009	23.605	24.028	24.405	24.857	25.295	25.45	25.052	23.968	22.279	20.366	18.818	18.152	18.576	19.899	21.633	23.182	24.079	24.222	23.883	23.497	23.421	23.751	24.299	24.688	24.585	23.867	22.73	21.605	20.95	20.98	21.584	22.415	23.048	23.134	22.6	21.725	21.023	20.95	21.683	23.103	24.79	26.188	26.859	26.671	25.799	24.576	23.379	22.528	22.168	22.252	22.635	23.178	24.103	25.09	26.029	26.873	27.563	27.987	28.06	27.808	27.354	26.826	26.349	26.069	25.997	25.997	25.926	25.705	25.323	24.844	24.46	24.375	24.637	25.118	25.632	26.007	26.111	25.915	25.515	25.069	24.672	24.304	23.866	23.282	22.622	22.102	21.949	22.328	23.255	24.555	25.869	26.816	27.208	27.142	26.948	27.044	27.734	28.951	30.214	30.865	30.382	28.606	25.845	22.843	20.481	19.349	19.475	20.378	21.402	22.025	22.096	21.887	21.887	22.515	23.857	25.584	27.131	28.041	28.224	27.966	27.751	27.995	28.785	29.795	30.463	30.305	29.157	27.248	25.134	23.445	22.564	22.415	22.609	22.741	22.601	22.252	21.97	22.103	22.829	23.954	24.964	25.267	24.502	22.746	20.51	18.519	17.382	17.329	18.124	19.204	20.004	20.272	20.22	20.376	21.283	23.162	25.689	28.096	29.552	29.556	28.136	25.866	23.654	22.352	22.322	23.286	24.546	25.351	25.236	24.203	22.7	21.379	20.753	20.961	21.764	22.728	23.472	23.85	23.989	24.149	24.522	25.092	25.643	25.925	25.797	25.332	24.781	24.496	24.753	25.541	26.514	27.163	27.103	26.242	24.801	23.25	22.151	21.886	22.436	23.441	24.424	24.979	24.945	24.47	23.917	23.645	23.81	24.33	24.93	25.282	25.168	24.624	23.904	23.292	22.927	22.75	22.572	22.236	21.73	21.199	20.882	21	21.585	22.377	22.929	22.858	22.069	20.789	19.481	18.687	18.792	19.784	21.286	22.742	23.66	23.805	23.335	22.727	22.386	22.726	23.675	24.93	25.947	26.274	25.821	24.874	23.891	23.336	23.474	24.204	25.115	25.743	25.817	25.353	24.623	24.051	23.979	24.411	25.019	25.405	25.334	24.8	24.033	23.387	23.129	23.263	23.515	23.497	22.943	21.879	20.623	19.61	19.167	19.413	20.215	21.223	22.062	22.534	22.651	22.567	22.513	22.698	23.213	23.971	24.81	25.584	26.147	26.383	26.293	26.028	25.761	25.574	25.489	25.46	25.387	25.155	24.711	24.143	23.59	23.167	22.884	22.641	22.315	21.884	21.475	21.288	21.536	22.305	23.432	24.524	25.168	25.131	24.451	23.463	22.711	22.643	23.378	24.67	26.072	27.104	27.427	27.067	26.394	25.916	25.977	26.592	27.438	28.007	27.853	26.852	25.252	23.563	22.314	21.791	21.901	22.263	22.456	22.224	21.638	21.064	20.991	21.74	23.267	25.173	26.852	27.695	27.356	25.986	24.177	22.639	21.894	22.112	23.073	24.293	25.229	25.566	25.305	24.648	23.845	23.05	22.285	21.514	20.773	20.278	20.346	21.209	22.84	24.854	26.61	27.472	27.089	25.559	23.418	21.439	20.241	19.998	20.441	21.083	21.44	21.244	20.604	19.931	19.701	20.176	21.283	22.678	23.887	24.537	24.553	24.165	23.747	23.59	23.792	24.238	24.714	25.058	25.269	25.551	26.171	27.24	28.566	29.693	30.146	29.66	28.31	26.547	25.073	24.516	25.081	26.463	28.01	29.019	29.034	28.048	26.518	25.094	24.275	24.201	24.639	25.117	25.165	24.621	23.715	22.885	22.366	22.425	22.824	23.216	23.198	22.627	21.775	21.141	21.18	22.094	23.719	25.531	26.843	27.148	26.352	24.777	23.007	21.693	21.28	21.771	22.799	23.91	24.774	25.25	25.423	25.54	25.831	26.342	26.842	26.984	26.506	25.392	23.914	22.502	21.541	21.245	21.549	22.101	22.443	22.309	21.743	21.047	20.621	20.771	21.5	22.456	23.198	23.438	23.123	22.419	21.658	21.212	21.238	21.599	22.022	22.306	22.411	22.458	22.658	23.179	24.052	25.115	26.062	26.573	26.495	25.91	25.049	24.15	23.367	22.703	22.036	21.244	20.368	19.616	19.255	19.502	20.438	21.841	23.176	23.847	23.528	22.321	20.682	19.237	18.568	18.938	20.143	21.619	22.749	23.139	22.772	21.981	21.268	21.044	21.403	22.113	22.784	23.086	22.933	22.523	22.232	22.411	23.177	24.261	25.106	25.189	24.299	22.585	20.536	18.827	18.045	18.39	19.569	21.016	22.199	22.818	22.922	22.885	23.171	24.028	25.371	26.816	27.828	28.004	27.285	26.014	24.777	24.117	24.287	25.172	26.401	27.535	28.29	28.6	28.632	28.674	28.896	29.212	29.384	29.199	28.597	27.653	26.588	25.676	25.066	24.672	24.246	23.563	22.559	21.383	20.382	19.965	20.385	21.576	23.172	24.651	25.513	25.494	24.696	23.538	22.535	22.067	22.186	22.667	23.174	23.418	23.261	22.804	22.341	22.195	22.5	23.123	23.799	24.266	24.368	24.106	23.695	23.438	23.507	23.883	24.391	24.752	24.724	24.243	23.493	22.793	22.41	22.462	22.932	23.794	24.342	24.316	23.846	23.37	23.37	24.13	25.616	27.397	28.818	29.356	28.899	27.753	26.449	25.5	25.18	25.36	25.66	25.764	25.617	25.382	25.364	25.858	26.903	28.145	28.974	28.879	27.751	25.98	24.289	23.376	23.6	24.771	26.19	26.985	26.543	24.881	22.696	21.008	20.696	22.092	24.786	27.776	29.962	30.654	29.795	27.926	25.882	24.405	23.769	23.65	23.488	22.908	21.888	20.761	20.059	20.219	21.3	22.892	24.308	24.949	24.632	23.674	22.729	22.445	23.136	24.615	26.289	27.441	27.613	26.833	25.564	24.44	23.965	24.184	24.645	24.696	23.86	22.094	19.793	17.626	16.297	16.192	17.129	18.497	19.621	20.111	19.992	19.665	19.695	20.494	22.096	24.117	25.949	27.021	27.087	26.323	25.202	24.276	23.904	24.106	24.598	24.978	24.938	24.357	23.324	22.074	20.861	19.792	18.816	17.941	17.337	17.239	17.805	19.071	20.892	22.88	24.5	25.298	25.107	24.095	22.679	21.388	20.643	20.585	21.076	21.798	22.407	22.676	22.584	22.314	22.149	22.303	22.76	23.269	23.478	23.147	22.273	21.079	19.965	19.402	19.646	20.564	21.736	22.709	23.197	23.163	22.826	22.555	22.64	23.103	23.71	24.108	23.949	23.069	21.592	19.846	18.166	16.739	15.585	14.613	13.725	12.911	12.302	12.159	12.761	14.236	16.406	18.814	20.955	22.434	23.045	22.846	22.16	21.432	20.974	20.865	20.994	21.153	21.115	20.773	20.207	19.561	18.937	18.389	17.879	17.307	16.608	15.86	15.338	15.384	16.173	17.552	19.344	21.049	22.12	22.23	21.415	20.016	18.492	17.256	16.564	16.407	16.517	16.548	16.315	15.836	15.312	15.078	15.407	16.339	17.689	19.175	20.582	21.769	22.697	23.446	24.137	24.75	25.114	25.052	24.524	23.693	22.901	22.526	22.789	23.634	24.678	25.332	25.041	23.621	21.317	18.638	16.161	14.329	13.292	12.884	12.838	13.021	13.505	14.508	16.282	18.951	22.283	25.652	28.311	29.704	29.628	28.289	26.239	24.178	22.616	21.689	21.142	20.547	19.551	18.07	16.371	14.917	14.125	14.156	14.808	15.599	16.071	16.059	15.753	15.639	16.278	17.933	20.392	23.073	25.33	26.759	27.272	27.136	26.842	26.759	26.875	26.842	26.256	24.909	22.943	20.82	19.125	18.252	18.207	18.577	18.791	18.436	17.529	16.557	16.229	17.075	19.143	21.893	24.392	25.773	25.599	24.041	21.802	19.783	18.664	18.54	18.907	19.046	18.424	16.914	14.835	12.808	11.43	10.911	11.012	11.223	11.105	10.573	9.977	9.965	11.138	13.654	17.121	20.726	23.553	24.984	24.987	24.064	22.999	22.43	22.513	22.887	22.947	22.259	20.808	18.987	17.439	16.763	17.136	18.161	19.105	19.359	18.709	17.432	16.191	15.717	16.444	18.299	20.795	23.277	25.206	26.367	26.929	27.283	27.766	28.476	29.226	29.673	29.516	28.651	27.225	25.635	24.344	23.636	23.438	23.378	22.998	21.98	20.289	18.234	16.42	15.471	15.722	17.077	19.08	21.122	22.704	23.632	24.049	24.235	24.381	24.489	24.419	24.033	23.339	22.622	22.374	23.03	24.682	26.961	29.164	30.533	30.684	29.943	28.372	26.533	24.946	23.875	23.256	22.816	22.294	21.642	21.08	20.914	21.343	22.371	23.769	25.107	25.892	25.849	25.06	23.904	22.852	22.28	22.301	22.666	22.907	22.64	21.77	20.493	19.22	18.41	18.335	18.89	19.672	20.244	20.365	20.087	19.708	19.607	20.022	20.952	22.142	23.197	23.779	23.795	23.398	22.84	22.323	21.963	21.737	21.491	21.075	20.473	19.774	19.107	18.63	18.469	18.583	18.755	18.746	18.47	18.002	17.518	17.281	17.542	18.349	19.446	20.374	20.686	20.171	18.984	17.574	16.478	16.099	16.543	17.539	18.583	19.226	19.314	19.029	18.771	18.948	19.704	20.756	21.558	21.621	20.724	19.026	17.064	15.558	15.059	15.629	16.846	18.043	18.595	18.177	16.909	15.32	14.109	13.812	14.577	16.113	17.843	19.186	19.831	19.827	19.508	19.272	19.315	19.497	19.451	18.806	17.408	15.458	13.533	12.361	12.418	13.709	15.827	18.164	20.117	21.318	21.781	21.82	21.788	21.873	22.064	22.201	22.13	21.857	21.57	21.52	21.833	22.382	22.808	22.686	21.766	20.157	18.387	17.204	17.221	18.585	20.804	22.964	24.124	23.687	21.646	18.633	15.669	13.692	13.127	13.785	15.047	16.211	16.802	16.783	16.525	16.521	17.051	18.006	18.931	19.249	18.597	17.043	15.082	13.408	12.576	12.789	13.862	15.34	16.74	17.744	18.334	18.719	19.133	19.6	19.902	19.776	19.11	18.03	16.906	16.245	16.444	17.509	19.023	20.362	20.964	20.574	19.4	18.055	17.254	17.465	18.732	20.672	22.622	23.911	24.199	23.599	22.553	21.55	20.806	20.324	19.701	18.755	17.504	16.161	15.066	14.556	14.805	15.687	16.791	17.65	18.007	17.877	17.473	17.122	17.087	17.382	17.75	17.869	17.54	16.766	15.75	14.857	14.414	14.473	14.808	15.111	15.182	14.982	14.669	14.553	14.939	15.923	17.332	18.785	19.883	20.403	20.397	20.124	19.89	19.921	20.22	20.524	20.424	19.612	18.065	16.039	14.018	12.525	11.844	11.895	12.375	12.956	13.403	13.683	14.013	14.736	16.068	17.9	19.844	21.399	22.179	22.051	21.202	20.044	19.04	18.504	18.463	18.682	18.862	18.801	18.503	18.151	17.974	18.105	18.442	18.676	18.459	17.592	16.08	14.17	12.301	10.87	10.027	9.679	9.66	9.853	10.224	10.842	11.881	13.45	15.441	17.515	19.237	20.222	20.306	19.631	18.567	17.564	16.987	16.956	17.311	17.723	17.88	17.662	17.205	16.843	16.91	17.537	18.559	19.645	20.429	20.623	20.15	19.2	18.092	17.026	16.017	14.998	13.948	12.958	12.263	12.156	12.853	14.33	16.276	18.17	19.475	19.821	19.153	17.717	15.958	14.347	13.227	12.704	12.656	12.825	12.942	12.859	12.62	12.398	12.362	12.564	12.947	13.4	13.825	14.163	14.441	14.787	15.285	15.847	16.245	16.225	15.633	14.547	13.309	12.406	12.24	12.949	14.362	16.047	17.481	18.29	18.396	18.031	17.61	17.552	18.083	19.139	20.428	21.549	22.127	21.976	21.221	20.232	19.412	19.017	19.107	19.529	19.946	20.023	19.603	18.779	17.834	17.104	16.851	17.133	17.781	18.536	19.23	19.848	20.469	21.184	21.995	22.743	23.144	22.902	21.893	20.284	18.487	16.986	16.128	16.007	16.417	17.045	16.922	16.301	15.567	15.172	15.411	16.302	17.544	18.651	19.25	19.301	19.073	18.996	19.391	20.232	21.165	21.706	21.499	20.504	19.098	17.972	17.766	18.69	20.411	22.249	23.466	23.59	22.685	21.323	20.224	19.886	20.399	21.391	22.192	22.229	21.394	20.094	18.988	18.61	19.106	20.136	21.005	21.025	19.881	17.811	15.55	13.986	13.713	14.781	16.751	18.909	20.573	21.37	21.405	21.109	20.94	21.14	21.647	22.089	21.988	21.083	19.525	17.791	16.469	16.062	16.774	18.352	20.215	21.745	22.556	22.599	22.107	21.435	20.83	20.308	19.681	18.703	17.25	15.505	13.948	13.111	13.338	14.62	16.57	18.558	20.015	20.7	20.741	20.493	20.353	20.575	21.123	21.66	21.803	21.396	20.601	19.78	19.32	19.491	20.278	21.399	22.452	23.15	23.487	23.719	24.184	25.079	26.318	27.539	28.274	28.173	27.141	25.434	23.531	21.948	21.04	20.896	21.343	22.073	22.856	23.606	24.29	24.884	25.354	25.622	25.527	24.909	23.787	22.429	21.207	20.442	20.297	20.684	21.271	21.634	21.417	20.488	19.024	17.444	16.186	15.523	15.461	15.767	16.103	16.228	16.138	16.023	16.162	16.775	17.9	19.304	20.567	21.334	21.506	21.223	20.792	20.542	20.671	21.128	21.627	21.809	21.488	20.782	20.063	19.82	20.387	21.722	23.394	24.765	25.274	24.702	23.296	21.686	20.611	20.597	21.731	23.626	25.614	27.061	27.632	27.351	26.541	25.665	25.094	24.916	24.941	24.918	24.704	24.341	24.038	24.009	24.308	24.743	24.958	24.643	23.725	22.469	21.365	20.884	21.206	22.092	22.943	23.124	22.309	20.669	18.81	17.499	17.325	18.407	20.279	22.337	23.597	23.751	22.752	21.05	19.334	18.237	18.098	18.847	20.093	21.348	22.271	22.807	23.173	23.636	24.26	24.842	25.06	24.655	23.611	22.26	21.208	21.021	21.91	23.623	25.518	26.801	26.909	25.788	23.882	21.873	20.376	19.695	19.725	20.042	20.212	20.076	19.847	19.946	20.733	22.265	24.241	26.138	27.442	27.837	27.386	26.505	25.732	25.429	25.636	26.079	26.347	26.105	25.27	24.066	22.9	22.102	21.773	21.728	21.588	21	19.886	18.528	17.416	16.95	17.247	18.065	18.876	19.086	18.346	16.789	14.984	13.714	13.61	14.863	17.152	19.845	22.262	23.947	24.788	25.008	24.953	24.866	24.767	24.511	23.937	23.023	22.012	21.285	21.161	21.703	22.661	23.579	23.945	23.479	22.311	20.952	20.002	19.854	20.528	21.653	22.649	23.002	22.487	21.26	19.804	18.699	18.367	18.876	19.975	21.247	22.333	23.053	23.437	23.637	23.778	23.897	23.926	23.767	23.424	23.072	23.024	23.551	24.717	26.31	27.914	29.053	29.374	28.823	27.69	26.447	25.534	25.164	25.268	25.539	25.622	25.316	24.644	23.791	22.983	22.383	21.961	21.549	21	20.329	19.733	19.513	19.922	21.016	22.589	24.264	25.655	26.493	26.716	26.503	26.164	25.913	25.805	25.754	25.577	25.11	24.311	23.307	22.323	21.606	21.351	21.641	22.331	23.092	23.58	23.555	22.901	21.676	20.161	18.734	17.683	17.131	17.051	17.307	17.739	18.269	18.897	19.637	20.446	21.231	21.793	21.87	21.324	20.278	19.065	18.104	17.713	17.983	18.694	19.455	19.904	19.794	19.113	18.157	17.395	17.173	17.561	18.396	19.364	20.119	20.418	20.274	19.9	19.806	19.959	20.446	21.041	21.443	21.456	21.137	20.698	20.387	20.371	20.614	20.81	20.532	19.536	17.892	15.948	14.241	13.266	13.196	13.792	14.601	15.162	15.198	14.806	14.479	14.774	15.886	17.583	19.333	20.447	20.368	19.023	16.916	14.849	13.581	13.597	14.889	16.957	19.078	20.675	21.482	21.536	21.124	20.628	20.263	20.039	19.878	19.715	19.56	19.575	19.992	20.891	22.091	23.252	24.265	24.177	23.255	21.89	20.685	20.178	20.587	21.752	23.191	24.308	24.669	24.194	23.166	22.09	21.45	21.478	22.1	23.04	23.955	24.613	25.001	25.254	25.516	25.781	25.868	25.553	24.7	23.404	22.055	21.201	21.257	22.305	24.038	25.84	27.039	27.254	26.625	25.734	25.296	25.749	27.007	28.467	29.319	28.978	27.413	25.205	23.321	22.598	23.303	24.981	26.664	27.36	26.517	24.322	21.642	19.589	18.992	20.032	22.207	24.57	26.188	26.612	26.041	25.145	24.664	25.034	26.207	27.649	28.627	28.613	27.543	25.829	24.153	23.13	23.012	23.65	24.597	25.355	25.644	25.508	25.244	25.174	25.418	25.841	26.136	26.046	25.563	24.981	24.744	25.174	26.307	27.841	29.246	30.033	30.013	29.431	28.829	28.723	29.297	30.293	31.136	31.234	30.33	28.667	26.921	25.915	26.175	27.661	29.761	31.571	32.321	31.744	30.214	28.542	27.576	27.798	29.11	30.892	32.301	32.714	32.048	30.765	29.574	29.07	29.474	30.546	31.71	32.378	32.245	31.449	30.464	29.815	29.799	30.359	31.164	31.795	31.964	31.639	31.013	30.37	29.893	29.563	29.192	28.552	27.578	26.467	25.591	25.308	25.767	26.828	28.064	28.975	29.303	29.246	29.114	29.217	29.702	30.461	31.14	31.301	30.631	29.119	27.111	25.231	24.107	24.073	25.076	26.73	28.451	29.691	30.14	29.848	29.106	28.272	27.625	27.278	27.173	27.164	27.158	27.161	27.199	27.291	27.414	27.48	27.337	26.849	25.974	24.81	23.569	22.513	21.85	21.67	21.938	22.544	23.319	24.126	24.941	25.827	26.866	28.08	29.411	30.71	31.759	32.347	32.38	31.893	31.01	29.926	28.834	27.804	26.788	25.709	24.574	23.493	22.655	22.273	22.469	23.173	24.123	24.967	25.412	25.344	24.896	24.35	23.975	23.908	24.088	24.281	24.229	23.84	23.265	22.838	22.925	23.729	25.125	26.663	27.801	28.172	27.756	26.87	26.043	25.758	26.212	27.206	28.243	28.779	28.479	27.38	25.865	24.454	23.558	23.337	23.668	24.219	24.696	25.003	25.252	25.664	26.39	27.372	28.308	28.754	28.362	27.065	25.114	23.002	21.302	20.441	20.511	21.277	22.334	23.325	24.08	24.668	25.294	26.133	27.176	28.185	28.791	28.68	27.762	26.285	24.688	23.402	22.663	22.383	22.192	21.692	20.697	19.354	18.089	17.447	17.834	19.281	21.376	23.478	24.997	25.613	25.411	24.797	24.285	24.227	24.663	25.335	25.853	25.926	25.473	24.627	23.659	22.851	22.347	22.093	21.917	21.663	21.287	20.865	20.561	20.517	20.718	20.96	20.964	20.53	19.66	18.596	17.724	17.389	17.696	18.474	19.358	20.009	20.283	20.304	20.376	20.796	21.639	22.674	23.469	23.632	23.04	21.928	20.783	20.109	20.203	20.998	22.082	22.905	23.049	22.409	21.2	19.868	18.901	18.648	19.166	20.232	21.474	22.528	23.159	23.224	23.174	23.147	23.138	23.048	22.78	22.343	21.907	21.731	22.025	22.819	23.864	24.682	24.808	24.034	22.512	20.695	19.171	18.422	18.582	19.371	20.307	20.971	21.208	21.19	21.297	21.844	22.849	23.984	24.753	24.742	23.85	22.408	21.042	20.389	20.813	22.217	24.078	25.707	26.576	26.524	25.784	24.84	24.186	24.078	24.405	24.78	24.81	24.287	23.303	22.222	21.513	21.474	22.078	22.984	23.692	23.773	23.052	21.701	20.189	19.001	18.419	18.477	19	19.746	20.566	21.466	22.574	24.001	25.686	27.347	28.574	29.007	28.528	27.35	25.931	24.808	24.359	24.64	25.363	26.042	26.215	25.678	24.605	23.502	22.934	23.268	24.487	26.167	27.663	28.35	27.918	26.496	24.56	22.7	21.384	20.78	20.742	20.976	21.219	21.37	21.497	21.761	22.278	23.021	23.816	24.442	24.701	24.535	24.059	23.465	22.911	22.429	21.954	21.367	20.599	19.711	18.942	18.625	19.052	20.338	22.332	24.639	26.743	28.189	28.752	28.509	27.81	27.116	26.788	26.925	27.32	27.608	27.471	26.753	25.543	24.118	22.773	21.698	20.942	20.407	19.963	19.575	19.385	19.631	20.463	21.822	23.404	24.736	25.334	24.943	23.697	22.047	20.578	19.765	19.758	20.35	21.09	21.495	21.278	20.509	19.554	18.845	18.644	18.883	19.214	19.219	18.692	17.794	16.977	16.71	17.218	18.331	19.506	20.122	19.849	18.817	17.573	16.796	16.933	17.957	19.378	20.489	20.729	19.951	18.509	17.068	16.262	16.397	17.352	18.685	19.87	20.57	20.79	20.78	20.851	21.19	21.76	22.353	22.735	22.763	22.706	22.758	23.264	24.383	25.952	27.558	28.688	28.968	28.361	27.238	26.189	25.73	26.055	26.95	27.871	28.203	27.581	26.027	23.946	21.974	20.726	20.539	21.329	22.701	24.166	25.356	26.129	26.541	26.724	26.761	26.622	26.207	25.46	24.475	23.57	23.173	23.588	24.801	26.463	27.983	28.764	28.488	27.291	25.697	24.385	23.892	24.379	25.559	26.85	27.679	27.775	27.26	26.59	26.305	26.735	27.8	29.051	29.876	29.825	28.845	27.315	25.843	24.996	25.042	25.827	26.905	27.782	28.186	28.17	28.023	28.077	28.479	29.06	29.401	29.096	28.003	26.378	24.761	23.74	23.667	24.485	25.748	26.85	27.336	27.134	26.525	25.996	25.982	26.635	27.75	28.86	29.469	29.315	28.496	27.425	26.62	26.458	26.975	27.829	28.457	28.324	27.21	25.32	23.2	21.536	20.855	21.286	22.529	24.039	25.26	25.832	25.72	25.182	24.601	24.281	24.299	24.525	24.747	24.779	24.555	24.161	23.75	23.439	23.231	23.017	22.682	22.205	21.728	21.526	21.9	22.999	24.703	26.615	28.203	29.024	28.91	28.048	26.889	25.94	25.511	25.568	25.815	25.91	25.694	25.309	25.123	25.522	26.689	28.483	30.435	31.961	32.606	32.205	30.932	29.206	27.512	26.207	25.414	25.048	24.943	24.982	25.151	25.541	26.27	27.333	28.509	29.422	29.703	29.189	28	26.52	25.249	24.598	24.69	25.31	26.023	26.389	26.181	25.481	24.601	23.904	23.603	23.643	23.776	23.757	23.495	23.135	22.993	23.389	24.424	25.851	27.16	27.646	27.204	25.764	23.765	21.842	20.578	20.242	20.7	21.497	22.098	22.126	21.554	20.695	20.007	19.811	20.131	20.693	21.07	20.937	20.281	19.415	18.827	18.914	19.784	21.204	22.684	23.723	24.05	23.732	23.107	22.569	22.355	22.435	22.57	22.458	21.935	21.117	20.349	20.013	20.293	21.037	21.805	22.091	21.589	20.369	18.881	17.766	17.516	18.253	19.667	21.165	22.178	22.439	22.145	21.829	22.043	23.075	24.819	26.811	28.457	29.364	29.482	29.079	28.571	28.256	28.116	27.828	26.965	25.247	22.732	19.854	17.285	15.629	15.163	15.723	16.84	17.944	18.664	19.006	19.297	19.943	21.194	22.995	24.967	26.581	27.409	27.324	26.533	25.447	24.464	23.779	23.338	22.915	22.322	21.514	20.634	19.941	19.66	19.816	20.236	20.666	20.917	20.994	21.121	21.656	22.881	24.831	27.243	29.626	31.422	32.243	32.01	30.966	29.521	28.058	26.784	25.672	24.559	23.296	21.876	20.511	19.547	19.284	19.815	20.941	22.227	23.207	23.619	23.549	23.378	23.589	24.493	26.067	27.927	29.518	30.353	30.242	29.357	28.123	27.027	26.407	26.332	26.614	26.929	27.019	26.841	26.569	26.485	26.839	27.704	28.893	30.053	30.794	30.825	30.067	28.624	26.743	24.711	22.786	21.177	20.054	19.566	19.805	20.771	22.285	23.972	25.346	25.958	25.554	24.238	22.468	20.885	20.071	20.32	21.534	23.3	25.084	26.471	27.33	27.805	28.191	28.752	29.548	30.397	30.991	31.03	30.402	29.262	27.975	26.97	26.544	26.725	27.259	27.716	27.726	27.16	26.2	25.102	24.504	24.696	25.621	26.925	28.116	28.787	28.792	28.302	27.702	27.373	27.497	27.936	28.326	28.265	27.539	26.253	24.804	23.687	23.276	23.627	24.479	25.374	25.872	25.759	25.156	24.435	24.02	24.178	24.91	25.949	26.887	27.41	27.455	27.201	26.923	26.816	26.853	26.806	26.371	25.36	23.823	22.067	20.543	19.644	19.545	20.163	21.203	22.296	23.149	23.666	23.935	24.112	24.318	24.574	24.778	24.765	24.461	23.943	23.402	23.11	23.267	23.874	24.693	25.347	25.515	25.111	24.349	23.67	23.529	24.159	25.459	27.042	28.421	29.26	29.544	29.545	29.625	30.016	30.668	31.256	31.356	30.668	29.177	27.211	25.29	23.9	23.288	23.355	23.744	24.056	24.026	23.654	23.173	22.878	22.936	23.254	23.513	23.35	22.564	21.282	19.978	19.253	19.511	20.772	22.604	24.297	25.192	25	23.945	22.642	21.751	21.635	22.206	22.961	23.275	22.769	21.53	20.06	19.057	19.024	20.025	21.638	23.129	23.794	23.318	21.894	20.098	18.621	17.932	18.096	18.831	19.705	20.396	20.866	21.28	21.852	22.664	23.518	24.018	23.803	22.788	21.278	19.883	19.203	19.526	20.695	22.142	23.172	23.297	22.458	21.053	19.717	18.987	19.048	19.692	20.429	20.751	20.417	19.553	18.594	18.065	18.314	19.358	20.879	22.377	23.415	23.783	23.553	22.987	22.415	22.065	22.005	22.128	22.273	22.348	22.384	22.49	22.748	23.1	23.322	23.061	22.057	20.335	18.265	16.461	15.56	15.946	17.532	19.778	21.882	23.101	23.051	21.846	20.006	18.233	17.103	16.829	17.061	17.809	18.354	18.465	18.239	18.016	18.179	18.9	20.071	21.4	22.57	23.377	23.848	24.188	24.618	25.203	25.8	26.123	25.892	24.98	23.563	22.101	21.121	20.967	21.67	22.929	24.235	25.105	25.285	24.823	24.029	23.295	22.869	22.739	22.69	22.442	21.815	20.844	19.784	18.986	18.695	18.959	19.613	20.377	21.007	21.432	21.774	22.218	22.894	23.798	24.785	25.614	26.054	25.992	25.509	24.815	24.127	23.595	23.279	23.147	23.126	23.184	23.357	23.706	24.261	24.95	25.509	25.572	24.831	23.163	20.774	18.193	16.123	15.191	15.692	17.476	19.989	22.484	24.298	25.107	25.008	24.415	23.846	23.68	23.961	24.416	24.648	24.362	23.552	22.533	21.769	21.651	22.313	23.548	24.927	26.027	26.618	26.763	26.714	26.704	26.779	26.793	26.453	25.496	23.92	22.028	20.307	19.238	19.07	19.696	20.677	21.46	21.655	21.195	20.371	19.705	19.701	20.583	22.187	24.048	25.61	26.483	26.602	26.186	25.582	25.079	24.766	24.518	24.146	23.578	22.95	22.573	22.77	23.628	24.891	25.988	26.305	25.444	23.448	20.819	18.319	16.64	16.143	16.732	17.949	19.222	20.143	20.652	21.002	21.566	22.584	23.975	25.316	26.043	25.736	24.357	22.317	20.296	18.955	18.63	19.189	20.118	20.79	20.796	20.106	19.05	18.136	17.77	18.069	18.818	19.614	20.119	20.244	20.159	20.159	20.461	21.029	21.568	21.675	21.066	19.797	18.298	17.197	17.033	17.962	19.665	21.468	22.634	22.682	21.611	19.87	18.102	16.936	16.671	16.932	17.392	17.71	17.708	17.468	17.259	17.346	17.79	18.393	18.801	18.721	18.102	17.196	16.469	16.381	17.138	18.578	20.209	21.41	21.724	21.084	19.848	18.599	17.88	17.939	18.631	19.509	20.084	20.078	19.546	18.831	18.342	18.299	18.614	18.959	18.986	18.519	17.689	16.915	16.675	17.217	18.405	19.782	20.779	20.946	20.214	18.934	17.679	16.957	16.997	17.673	18.572	19.221	19.344	18.991	18.51	18.364	18.843	19.899	21.172	22.175	22.521	22.112	21.198	20.255	19.723	19.782	20.314	20.957	21.298	21.128	20.544	19.861	19.412	19.373	19.656	19.973	20.01	19.629	19.004	18.541	18.633	19.427	20.719	22.009	22.72	22.463	21.252	19.527	17.976	17.219	17.552	18.807	20.434	21.769	22.337	22.053	21.254	20.537	20.471	21.329	22.964	24.874	26.448	27.252	27.198	26.538	25.696	25.031	24.682	24.533	24.319	23.819	22.995	22.046	21.285	20.968	21.148	21.656	22.211	22.567	22.658	22.634	22.775	23.303	24.238	25.354	26.216	26.371	25.581	23.952	21.917	20.033	18.792	18.437	18.84	19.578	20.173	20.313	19.964	19.347	18.81	18.631	18.867	19.359	19.831	20.044	19.95	19.719	19.628	19.879	20.473	21.198	21.741	21.853	21.518	20.94	20.414	20.19	20.313	20.598	20.738	20.491	19.838	19.018	18.417	18.374	18.983	20.016	21.023	21.515	21.229	20.3	19.211	18.553	18.736	19.77	21.215	22.369	22.568	21.524	19.433	16.897	14.678	13.401	13.302	14.184	15.557	16.905	17.882	18.406	18.256	18.257	18.225	18.098	17.725	17.021	16.076	15.128	14.465	14.293	14.637	15.32	16.014	16.444	16.535	16.42	16.349	16.562	17.112	17.803	18.283	18.257	17.685	16.833	16.155	16.081	16.747	17.896	18.962	19.353	18.767	17.373	15.766	14.69	14.663	15.738	17.442	18.959	19.518	18.753	16.843	14.455	12.446	11.522	11.921	13.33	15.076	16.446	16.973	16.606	15.692	14.765	14.245	14.25	14.594	14.932	14.967	14.661	14.235	14.007	14.206	14.818	15.561	16.049	16.049	15.659	15.282	15.44	16.5	18.457	20.881	23.076	24.401	24.559	23.698	22.294	20.897	19.871	19.226	18.669	17.839	16.505	14.726	12.849	11.36	10.694	11.048	12.296	14.1	16.066	17.893	19.443	20.721	21.812	22.784	23.565	23.971	23.862	23.255	22.344	21.451	20.911	20.894	21.298	21.833	22.129	21.926	21.246	20.378	19.737	19.653	20.201	21.152	22.092	22.601	22.442	21.634	20.412	19.119	18.07	17.434	17.245	17.462	18.011	18.827	19.832	20.913	21.906	22.614	22.856	22.552	21.791	20.825	20.001	19.66	20	20.962	22.206	23.237	23.604	23.086	21.789	20.112	18.604	17.722	17.638	18.168	18.871	19.275	19.099	18.386	17.488	16.889	16.989	17.92	19.479	21.223	22.679	23.539	23.769	23.575	23.256	23.031	22.951	22.919	22.784	22.456	21.989	21.549	21.298	21.278	21.364	21.326	20.973	20.271	19.403	18.689	18.448	18.858	19.847	21.074	22.088	22.505	22.142	21.075	19.632	18.249	17.293	16.965	17.295	18.16	19.369	20.723	22.062	23.272	24.233	24.801	24.871	24.271	23.363	22.479	21.772	21.361	21.277	21.41	21.535	21.423	20.985	20.349	19.831	19.846	20.736	22.543	24.908	27.195	28.736	29.076	28.158	26.381	24.435	22.969	22.338	22.485	22.982	23.276	22.966	21.992	20.672	19.492	18.848	18.804	19.092	19.265	18.957	18.081	16.899	15.907	15.585	16.14	17.399	18.903	20.143	20.797	20.834	20.487	20.072	19.768	19.548	19.247	18.695	17.877	17.011	16.438	16.434	16.993	17.826	18.453	18.444	17.612	16.118	14.443	13.218	12.906	13.579	14.852	16.055	16.573	16.065	14.645	12.855	11.419	10.9	11.452	12.745	14.144	15.01	15.024	14.363	13.583	13.317	13.948	15.43	17.27	18.766	19.352	18.859	17.563	16.057	14.98	14.723	15.302	16.38	17.473	18.185	18.4	18.271	18.093	18.077	18.228	18.345	18.187	17.666	16.961	16.446	16.479	17.168	18.243	19.131	19.22	18.197	16.276	14.173	12.797	12.814	14.317	16.783	19.331	21.155	21.885	21.705	21.172	20.85	20.948	21.221	21.178	20.403	18.856	16.969	15.475	15.032	15.864	17.669	19.75	21.358	22.072	21.986	21.609	21.532	22.094	23.199	24.347	24.884	24.348	22.723	20.49	18.415	17.213	17.226	18.283	19.791	21.016	21.409	20.836	19.589	18.189	17.132	16.664	16.727	17.071	17.454	17.8	18.195	18.769	19.551	20.384	20.98	21.07	20.573	19.695	18.883	18.604	19.099	20.225	21.514	22.381	22.411	21.54	20.082	18.581	17.553	17.237	17.502	17.94	18.108	17.774	17.043	16.292	15.959	16.297	17.239	18.429	19.384	19.746	19.508	19.012	18.751	19.102	20.141	21.581	22.892	23.526	23.183	21.959	20.372	18.47	17.109	16.54	16.658	17.119	17.545	17.722	17.674	17.631	17.876	18.602	19.808	21.278	22.652	23.595	23.944	23.74	23.179	22.52	21.944	21.46	20.941	20.266	19.428	18.552	17.888	17.683	18.025	18.761	19.53	19.951	19.81	19.194	18.472	18.155	18.641	19.996	21.901	23.764	24.971	25.174	24.442	23.211	22.063	21.454	21.523	22.041	22.576	22.721	22.313	21.484	20.598	20.055	20.041	20.443	20.943	21.212	21.075	20.603	20.066	19.747	19.8	20.14	20.471	20.446	19.881	18.871	17.754	16.922	16.674	17.076	17.924	18.833	19.445	19.607	19.436	19.267	19.493	20.34	21.717	23.23	24.366	24.704	24.111	22.794	21.231	19.917	19.121	18.767	18.565	18.211	17.593	16.847	16.292	16.251	16.844	17.882	18.912	19.443	19.174	18.148	16.739	15.478	14.833	15.016	15.918	17.193	18.439	19.371	19.94	20.302	20.671	21.126	21.565	21.772	21.552	20.873	19.918	19.014	18.46	18.309	18.287	17.923	16.812	14.911	12.65	10.781	10.054	10.854	12.958	15.576	17.699	18.592	18.085	16.603	14.94	13.839	13.642	14.193	14.98	15.441	15.274	14.596	13.882	13.681	14.296	15.619	17.171	18.315	18.569	17.841	16.446	14.959	13.937	13.634	13.887	14.267	14.36	14.016	13.458	13.168	13.623	14.988	16.969	18.891	20.04	20.015	18.951	17.458	16.335	16.166	17.038	18.515	19.895	20.583	20.367	19.489	18.487	17.913	18.047	18.784	19.732	20.441	20.641	20.345	19.808	19.357	19.199	19.309	19.475	19.442	19.106	18.587	18.221	18.403	19.36	20.96	22.712	23.964	24.164	23.106	21.042	18.624	16.614	15.544	15.495	16.105	16.796	17.093	16.836	16.209	15.549	15.355	15.481	15.803	16.064	16.086	15.918	15.821	16.141	17.098	18.631	20.36	21.767	22.421	22.159	21.184	19.999	19.168	19.034	19.559	20.387	21.024	21.06	20.393	19.263	18.106	17.317	17.08	17.278	17.587	17.68	17.443	17.047	16.846	17.166	18.102	19.434	20.692	21.379	21.226	20.318	19.059	17.956	17.338	17.242	17.444	17.615	17.507	17.107	16.635	16.404	16.612	17.205	17.912	18.388	18.398	17.937	17.234	16.609	16.299	16.322	16.48	16.487	16.16	15.548	14.927	14.679	15.079	16.138	17.595	19.006	19.926	20.097	19.563	18.625	17.633	16.813	16.19	15.596	14.779	13.583	12.101	10.67	9.733	9.678	10.649	12.45	14.6	16.521	17.754	18.082	17.614	16.69	15.729	15.053	14.799	14.908	15.206	15.559	15.939	16.399	17.014	17.806	18.656	19.308	19.478	19	17.905	16.431	14.944	13.821	13.273	13.246	13.488	13.652	13.449	12.807	11.958	11.34	11.387	12.298	13.941	15.872	17.472	18.209	17.85	16.545	14.747	13.035	11.876	11.485	11.813	12.63	13.613	14.471	15.035	15.281	15.269	15.064	14.71	14.241	13.668	13.041	12.512	12.251	12.367	12.891	13.716	14.585	15.172	15.268	14.898	14.273	13.65	13.252	13.155	13.266	13.405	13.464	13.48	13.615	14.07	14.914	15.957	16.816	17.126	16.705	15.703	14.57	13.868	13.991	14.955	16.426	17.887	18.865	19.176	19.067	18.998	19.298	20.002	20.871	21.442	21.226	20.006	18.017	15.844	14.156	13.449	13.848	15.047	16.487	17.671	18.334	18.511	18.505	18.682	19.183	19.865	20.424	20.543	20.088	19.276	18.581	18.419	18.882	19.725	20.465	20.481	19.36	17.282	14.953	13.172	12.485	12.845	14.042	15.473	16.55	16.991	16.861	16.47	16.227	16.432	17.087	17.909	18.548	18.741	18.384	17.61	16.683	15.841	15.214	14.818	14.514	14.114	13.63	13.366	13.682	14.76	16.577	18.897	21.224	22.944	23.67	23.405	22.416	21.099	19.86	18.913	18.214	17.655	17.248	17.125	17.424	18.243	19.533	21.022	22.301	22.999	22.949	22.293	21.44	20.809	20.513	20.377	20.145	19.561	18.406	16.74	15.038	13.923	13.771	14.64	16.29	18.154	19.524	19.917	19.272	17.845	16.109	14.652	13.895	13.814	14.054	14.27	14.302	14.212	14.25	14.695	15.65	17.023	18.495	19.538	19.669	18.827	17.368	15.738	14.282	13.313	13.017	13.257	13.749	14.312	14.859	15.296	15.611	15.9	16.162	16.227	16	15.554	14.966	14.24	13.492	12.952	12.768	12.91	13.237	13.562	13.752	13.797	13.696	13.391	12.91	12.42	12.053	11.794	11.685	11.96	12.774	14.053	15.641	17.324	18.713	19.416	19.34	18.614	17.38	15.882	14.563	13.752	13.396	13.251	13.118	12.857	12.355	11.646	10.923	10.431	10.375	10.79	11.426	11.911	12.059	11.902	11.542	11.666	11.845	12.563	13.751	15.126	16.292	16.926	16.9	16.338	15.541	14.803	14.196	13.595	12.839	11.892	10.857	9.981	9.58	9.874	10.812	12.061	13.209	13.962	14.271	14.367	14.659	15.47	16.81	18.329	19.478	19.759	18.921	17.109	14.85	12.818	11.516	11.069	11.235	11.602	11.852	11.917	12.011	12.504	13.676	15.461	17.404	18.862	19.347	18.746	17.404	15.984	15.193	15.361	16.281	17.374	17.973	17.632	16.375	14.73	13.451	13.089	13.702	14.88	15.967	16.368	15.826	14.501	12.583	11.091	10.404	10.453	10.834	11.087	10.984	10.628	10.405	10.675	11.493	12.488	13.02	12.562	10.999	8.737	6.569	5.357	5.615	7.235	9.545	11.642	12.751	12.536	11.227	9.477	7.972	7.067	6.702	6.555	6.259	5.647	4.921	4.569	5.059	6.504	8.549	10.507	11.675	11.677	10.65	9.177	7.992	7.605	8.053	8.887	9.455	9.248	8.15	6.52	5.053	4.391	4.785	6.01	7.532	8.77	9.372	9.418	9.367	9.76	10.888	12.622	14.487	15.866	16.247	15.473	13.804	11.773	9.936	8.612	7.808	7.28	6.763	6.179	5.717	5.713	6.43	7.837	9.555	10.996	11.638	11.277	10.128	8.796	8.02	8.297	9.637	11.616	13.55	14.751	14.86	14.019	12.756	11.672	11.17	11.298	11.793	12.261	12.399	12.172	11.788	11.561	11.716	12.247	12.922	13.44	13.605	13.432	13.148	13.059	13.335	13.901	14.458	14.624	14.137	13	11.559	10.388	9.997	10.58	11.909	13.439	14.509	14.645	13.762	12.227	10.674	9.676	9.529	10.157	11.184	12.153	12.749	12.906	12.771	12.54	12.341	12.17	11.934	11.537	11.006	10.531	10.378	10.757	11.653	12.818	13.902	14.562	14.554	13.844	12.64	11.29	10.099	9.251	8.803	8.723	8.899	9.254	9.831	10.727	12.039	13.77	15.748	17.617	18.923	19.308	18.692	17.319	15.678	14.311	13.629	13.703	14.27	14.887	15.153	14.956	14.504	14.175	14.31	15.032	16.147	17.209	17.742	17.485	16.554	15.343	14.31	13.805	13.884	14.279	14.613	14.638	14.362	13.999	13.848	14.11	14.708	15.299	15.464	14.971	13.916	12.712	11.919	11.954	12.889	14.381	15.801	16.527	16.274	15.247	14.075	13.515	13.59	14.298	15.367	16.391	17.004	17.01	16.448	15.576	14.719	14.121	13.865	13.876	13.995	14.079	14.082	14.083	14.232	14.637	15.209	15.688	15.763	15.203	13.993	12.404	10.911	10.009	9.995	10.843	12.24	13.727	14.902	15.582	15.809	15.739	15.506	15.135	14.543	13.626	12.332	10.768	9.201	7.978	7.351	7.363	7.876	8.666	9.546	10.467	11.5	12.741	14.186	15.634	16.711	17.035	16.429	15.056	13.389	12.059	11.569	12.031	13.087	14.077	14.336	13.511	11.756	9.683	8.062	7.459	7.976	9.232	10.544	11.289	11.194	10.422	9.473	8.903	9.019	9.712	10.52	10.844	10.242	8.685	6.563	4.502	3.098	2.674	3.23	4.493	6.075	7.658	9.102	10.391	11.518	12.38	12.784	12.592	11.86	10.854	10.01	9.748	10.253	11.38	12.699	13.682	13.946	13.451	12.495	11.565	11.109	11.327	12.107	13.083	13.784	13.836	13.12	11.783	10.144	8.536	7.179	6.156	5.499	5.232	5.424	6.222	7.763	10.061	12.866	15.655	17.814	18.829	18.455	16.861	14.593	12.368	10.822	10.3	10.781	11.928	13.255	14.336	14.932	14.992	14.586	13.845	12.916	11.947	11.088	10.522	10.459	11.065	12.356	14.116	15.956	17.444	18.25	18.278	17.704	16.923	16.355	16.245	16.558	17.013	17.234	16.947	16.148	15.115	14.229	13.779	13.824	14.177	14.492	14.439	13.909	13.078	12.318	12.015	12.374	13.322	14.549	15.663	16.358	16.534	16.351	16.157	16.284	16.864	17.799	18.828	19.648	20.041	19.979	19.602	19.096	18.597	18.144	17.655	16.988	16.083	15.073	14.229	13.812	13.947	14.577	15.465	16.305	16.872	17.148	17.324	17.676	18.18	18.685	19.526	20.4	20.875	20.6	19.502	17.848	16.171	15.056	14.878	15.626	16.914	18.139	18.746	18.463	17.428	16.138	15.236	15.215	16.173	17.8	19.51	20.686	20.942	20.287	19.074	17.79	16.811	16.258	16.015	15.861	15.636	15.372	15.298	15.684	16.652	18.048	19.452	20.375	20.535	19.996	19.172	18.663	18.942	20.094	21.752	23.24	23.875	23.273	21.536	19.231	17.143	15.92	15.789	16.522	17.56	18.292	18.384	17.942	17.386	17.161	17.461	18.116	18.707	18.811	18.283	17.394	16.704	16.718	17.596	19.026	20.349	20.923	20.496	19.347	18.166	17.709	18.379	19.991	21.854	23.096	23.101	21.823	19.796	17.805	16.465	15.94	15.914	15.834	15.265	14.176	13.015	12.448	12.953	14.494	16.475	18.02	18.405	17.403	15.427	13.371	12.2	12.481	14.125	16.443	18.501	19.581	19.499	18.634	17.7	17.365	17.915	19.134	20.441	21.176	20.935	19.774	18.156	16.69	15.806	15.591	15.788	15.954	15.747	15.171	14.591	14.525	15.307	16.866	18.694	20.047	20.306	19.303	17.418	15.414	14.062	13.789	14.484	15.555	16.245	16.04	14.911	13.325	11.963	11.385	11.743	12.726	13.762	14.346	14.316	13.959	13.801	14.271	15.412	16.819	17.834	17.874	16.763	14.859	12.892	11.59	11.337	11.99	12.969	13.567	13.337	12.337	11.099	10.311	10.462	11.565	13.148	14.503	15.037	14.575	13.435	12.254	11.635	11.842	12.727	13.85	14.725	15.096	15.112	15.207	15.84	17.196	19.06	20.872	21.976	21.951	20.857	19.196	17.681	16.914	17.152	18.224	19.63	20.814	21.439	21.505	21.288	21.141	21.192	21.654	22.44	23.211	23.746	24.052	24.354	24.931	25.897	27.105	28.191	28.754	28.552	27.638	26.369	25.254	24.729	24.955	25.766	26.761	27.49	27.67	27.327	26.772	26.397	26.451	26.911	27.513	27.89	27.769	27.15	26.317	25.641	25.366	25.45	25.564	25.248	24.185	22.405	20.345	18.684	18.044	18.688	20.379	22.472	24.206	25.035	24.865	24.071	23.293	23.08	23.639	24.763	25.936	26.597	26.452	25.63	24.605	23.937	23.978	24.691	25.7	26.496	26.711	26.309	25.575	24.947	24.755	24.999	25.329	25.249	24.419	22.886	21.136	19.873	19.67	20.691	22.588	24.616	25.947	26.074	25.058	23.491	22.172	21.722	22.339	23.707	25.168	26.073	26.091	25.344	24.318	23.581	23.497	24.061	24.936	25.641	25.814	25.395	24.617	23.892	23.598	23.867	24.521	25.2	25.568	25.508	25.162	24.82	24.767	25.09	25.593	25.87	25.53	24.424	22.767	21.061	19.874	19.594	20.268	21.56	22.919	23.854	24.154	23.965	23.669	23.633	24.007	24.635	25.152	25.214	24.751	24.037	23.599	23.929	25.182	27.015	28.718	29.546	29.074	27.41	25.165	23.161	22.081	22.173	23.154	24.374	25.183	25.293	24.887	24.447	24.476	25.256	26.682	28.261	29.38	29.636	29.044	27.992	27.045	26.674	27.009	27.792	28.547	28.841	28.507	27.693	26.774	26.134	25.93	26.016	26.08	25.885	25.427	24.972	24.889	25.4	26.433	27.583	28.272	28.054	26.899	25.271	23.919	23.501	24.249	25.784	27.233	27.625	26.407	23.742	20.488	17.829	16.76	17.596	19.842	22.439	24.286	24.751	23.804	22.865	22.203	22.272	23.13	24.473	25.8	26.684	26.978	26.848	26.642	26.67	27.025	27.546	27.901	27.782	27.11	26.086	25.067	24.372	24.138	24.236	24.317	23.99	23.043	21.587	20.017	18.815	18.341	18.677	19.595	20.661	21.46	21.787	21.761	21.747	22.142	23.167	24.766	26.616	28.264	29.319	29.618	29.285	28.615	27.925	27.431	27.161	26.957	26.633	26.111	25.421	24.666	23.991	23.526	23.292	23.21	23.166	23.105	23.027	22.982	23.039	23.289	23.804	24.58	25.495	26.341	26.91	27.033	26.629	25.76	24.614	23.427	22.412	21.726	21.441	21.585	22.17	23.179	24.507	25.942	27.196	28.007	28.24	27.981	27.494	27.106	27.067	27.414	27.91	28.151	27.788	26.706	25.095	23.382	22.064	21.517	21.835	22.804	24.018	25.044	25.617	25.709	25.51	25.31	25.364	25.749	26.329	26.816	26.89	26.363	25.272	23.905	22.715	22.128	22.36	23.367	24.9	26.614	28.19	29.463	30.432	31.139	31.562	31.582	31.042	29.866	28.197	26.41	24.996	24.348	24.613	25.634	27.036	28.421	29.54	30.36	31.042	31.824	32.8	33.834	34.611	34.806	34.24	32.968	31.313	29.729	28.555	27.851	27.396	26.822	25.808	24.266	22.405	20.656	19.47	19.099	19.488	20.286	21.011	21.322	21.202	20.96	21.029	21.705	22.957	24.401	25.463	25.649	24.793	23.169	21.38	20.084	19.714	20.306	21.548	22.966	24.128	24.798	25.004	24.972	24.942	25.028	25.21	25.452	25.76	26.203	26.904	27.935	29.199	30.407	31.161	31.116	30.113	28.307	26.153	23.977	22.858	22.523	22.763	23.105	23.03	22.261	20.926	19.497	18.545	18.449	19.214	20.472	21.651	22.272	22.192	21.659	21.191	21.3	22.227	23.815	25.583	27.02	27.855	28.119	28.088	28.084	28.304	28.701	29.021	29.001	28.558	27.861	27.202	26.799	26.628	26.415	25.782	24.467	22.531	20.414	18.777	18.202	18.928	20.733	23.005	25.034	26.356	26.924	27.08	27.322	28.048	29.33	30.873	32.156	32.707	32.346	31.248	29.79	28.352	27.142	26.144	25.211	24.228	23.263	22.604	22.608	23.499	25.223	27.443	29.647	31.347	32.257	32.374	31.942	31.312	30.766	30.427	30.235	30.008	29.562	28.847	27.971	27.128	26.486	26.094	25.849	25.505	24.803	23.673	22.305	21.093	20.47	20.719	21.826	23.452	25.073	26.198	26.572	26.263	25.6	25.017	24.854	25.216	25.951	26.74	27.265	27.373	27.115	26.696	26.379	26.363	26.653	27.058	27.328	27.3	26.956	26.403	25.832	25.431	25.259	25.217	25.166	25.062	24.985	25.13	25.715	26.811	28.222	29.539	30.284	30.138	29.053	27.3	25.377	23.815	22.959	22.845	23.235	23.767	24.16	24.317	24.321	24.349	24.56	24.976	25.459	25.793	25.821	25.535	25.102	24.792	24.845	25.337	26.082	26.713	26.833	26.189	24.812	23.048	21.426	20.441	20.352	21.088	22.336	23.688	24.823	25.566	25.936	26.066	26.093	26.019	25.717	25.037	23.922	22.463	20.904	19.582	18.786	18.607	18.903	19.379	19.717	19.694	19.283	18.695	18.273	18.307	18.932	20.06	21.423	22.656	23.48	23.826	23.87	23.896	24.148	24.719	25.525	26.059	26.32	26.588	26.911	27.301	27.672	27.87	27.76	27.328	26.681	25.991	25.448	25.179	25.158	25.19	25.04	24.593	23.925	23.267	22.946	23.221	24.125	25.421	26.721	27.636	27.888	27.46	26.628	25.833	25.459	25.689	26.434	27.404	28.23	28.623	28.484	27.947	27.282	26.75	26.447	26.264	26.01	25.549	24.888	24.206	23.81	23.996	24.866	26.254	27.786	29.034	29.722	29.853	29.684	29.562	29.711	30.11	30.484	30.439	29.661	28.137	26.226	24.54	23.679	23.943	25.225	27.076	28.878	30.084	30.44	30.072	29.348	28.618	28.051	27.585	27.032	26.248	25.254	24.289	23.7	23.739	24.424	25.525	26.632	27.345	27.467	27.123	26.702	26.609	27.057	27.995	29.138	30.092	30.581	30.601	30.403	30.305	30.481	30.876	31.223	31.179	30.515	29.295	27.888	26.768	26.294	26.534	27.206	27.816	27.907	27.318	26.276	25.266	24.711	24.739	25.129	25.405	25.082	23.934	22.199	20.518	19.635	20.048	21.79	24.407	27.158	29.333	30.553	30.844	30.549	30.064	29.619	29.192	28.602	27.699	26.544	25.432	24.727	24.651	25.149	25.899	26.452	26.457	25.859	24.955	24.25	24.163	24.762	25.715	26.481	26.596	25.906	24.658	23.443	22.91	23.434	24.924	26.881	28.616	29.54	29.447	28.588	27.533	26.868	26.937	27.702	28.776	29.624	29.85	29.387	28.522	27.706	27.329	27.557	28.283	29.197	29.916	30.164	29.885	29.218	28.355	27.411	26.412	25.344	24.187	23.002	21.966	21.301	21.132	21.437	22.067	22.792	23.401	23.785	23.994	24.168	24.397	24.671	24.883	24.637	24.42	23.86	23.158	22.565	22.26	22.298	22.608	22.994	23.221	23.178	22.939	22.709	22.703	23.032	23.638	24.259	24.543	24.242	23.319	21.966	20.567	19.59	19.405	20.133	21.602	23.446	25.224	26.526	27.062	26.731	25.66	24.152	22.572	21.262	20.456	20.267	20.659	21.452	22.41	23.326	24.074	24.618	24.99	25.237	25.369	25.357	25.186	24.893	24.565	24.29	24.118	24.011	23.834	23.42	22.718	21.878	21.206	21.005	21.412	22.325	23.439	24.373	24.845	24.831	24.585	24.45	24.643	25.115	25.569	25.648	25.156	24.185	23.14	22.545	22.761	23.791	25.271	26.612	27.302	27.141	26.335	25.403	24.877	25.008	25.669	26.446	26.812	26.394	25.206	23.641	22.27	21.572	21.714	22.521	23.581	24.443	24.867	24.908	24.808	24.828	25.081	25.451	25.696	25.623	25.207	24.687	24.461	24.852	25.896	27.314	28.584	29.137	28.621	27.091	25.022	23.072	21.748	21.208	21.268	21.509	21.546	21.287	20.984	21.084	21.923	23.478	25.333	26.825	27.319	26.562	24.83	22.817	21.309	20.836	21.445	22.718	23.98	24.622	24.401	23.546	22.609	22.145	22.457	23.505	24.95	26.311	27.214	27.555	27.494	27.271	27.066	26.922	26.706	26.218	25.384	24.351	23.411	22.843	22.792	23.178	23.684	23.876	23.448	22.438	21.206	20.25	19.96	20.466	21.604	22.987	24.198	24.975	25.356	25.607	25.999	26.595	27.215	27.514	27.172	26.093	24.528	22.968	21.923	21.688	22.228	23.179	23.999	24.295	24.019	23.439	22.975	23.003	23.668	24.777	25.873	26.463	26.257	25.14	23.859	23.009	22.946	23.674	24.82	25.836	26.277	25.976	25.097	24.074	23.374	23.244	23.578	24.028	24.206	23.861	23.019	21.961	21.069	20.601	20.574	20.822	21.085	21.143	20.942	20.631	20.45	20.571	20.991	21.563	22.085	22.409	22.512	22.52	22.663	23.165	24.098	25.296	26.421	27.11	27.128	26.453	25.294	24.032	23.014	22.391	22.066	21.802	21.364	20.658	19.815	19.108	18.799	18.979	19.546	20.273	20.903	21.257	21.338	21.353	21.572	22.12	22.952	23.866	24.626	25.068	25.169	25.113	25.204	25.711	26.737	28.167	29.707	30.96	31.583	31.386	30.419	28.947	27.343	25.97	25.071	24.716	24.813	25.217	25.819	26.526	27.205	27.664	27.738	27.362	26.558	25.455	24.327	23.506	23.203	23.419	23.955	24.478	24.686	24.436	23.824	23.128	22.678	22.719	23.302	24.262	25.292	26.083	26.434	26.352	26.013	25.666	25.513	25.662	26.075	26.544	26.791	26.639	26.109	25.386	24.725	24.353	24.379	24.713	25.096	25.267	25.093	24.618	24.026	23.548	23.331	23.364	23.508	23.63	23.704	23.829	24.147	24.733	25.509	26.218	26.537	26.208	25.215	23.847	22.579	21.839	21.809	22.361	23.123	23.619	23.5	22.75	21.694	20.808	20.515	21.008	22.144	23.496	24.548	24.96	24.684	23.953	23.174	22.709	22.679	22.912	23.056	22.809	22.085	21.078	20.179	19.752	19.984	20.789	21.825	22.672	23.083	23.104	22.97	22.939	23.171	23.643	24.091	24.186	23.774	22.955	22.016	21.285	20.973	21.018	21.091	20.805	19.986	18.777	17.607	17.026	17.453	18.94	21.093	23.209	24.555	24.72	23.783	22.241	20.537	19.115	18.847	19.621	20.927	22.138	22.827	22.949	22.771	22.657	22.849	23.322	23.819	24.008	23.742	23.192	22.754	22.796	23.479	24.669	25.944	26.789	26.883	26.265	25.297	24.492	24.276	24.79	25.797	26.772	27.212	26.872	25.849	24.506	23.321	22.666	22.621	22.978	23.395	23.614	23.59	23.488	23.558	23.959	24.635	25.304	25.575	25.198	24.268	23.22	22.654	23.059	24.57	26.839	29.147	30.721	31.086	30.207	28.458	26.464	24.82	23.827	23.389	23.162	22.841	22.351	21.868	21.727	22.248	23.536	25.357	27.211	28.574	29.135	28.919	28.237	27.503	27.034	26.903	26.917	26.759	26.168	25.067	23.632	22.222	21.206	20.791	20.903	21.27	21.614	21.749	21.624	21.338	21.1	21.116	21.428	21.924	22.468	23.033	23.689	24.537	25.633	26.919	28.143	28.914	28.864	27.821	25.927	23.637	21.572	20.265	19.933	20.402	21.197	21.783	21.807	21.236	20.359	19.645	19.507	20.068	21.1	22.188	22.96	23.224	23.016	22.608	22.383	22.612	23.315	24.286	25.219	25.827	25.935	25.539	24.751	23.717	22.535	21.274	20.014	18.881	18.075	17.851	18.429	19.852	21.907	24.134	25.971	26.986	27.027	26.244	25.05	23.973	23.412	23.403	23.655	23.754	23.345	22.289	20.755	19.194	18.122	17.866	18.477	19.737	21.266	22.687	23.804	24.643	25.364	26.102	26.851	27.425	27.524	26.874	25.407	23.342	21.178	19.517	18.797	19.101	20.179	21.55	22.689	23.24	23.16	22.665	22.042	21.471	20.979	20.466	19.811	19.03	18.33	17.98	18.101	18.57	19.053	19.139	18.539	17.281	15.774	14.656	14.465	15.374	17.127	19.125	20.742	21.273	20.755	20.092	19.774	20.064	20.84	21.645	21.946	21.46	20.313	18.985	18.074	18.037	18.992	20.668	22.514	24.025	25.011	25.629	26.242	27.198	28.595	30.138	31.288	31.534	30.661	28.836	26.552	24.427	22.943	22.217	21.982	21.802	21.339	20.546	19.683	19.158	19.299	20.189	21.556	22.895	23.719	23.799	23.279	22.553	22.05	22.046	22.541	23.285	23.969	24.448	24.815	25.305	26.184	27.56	29.252	30.825	31.854	32.163	31.894	31.39	31.001	30.893	30.939	30.727	29.779	27.861	25.17	22.302	20.012	18.918	19.282	20.905	23.216	25.527	27.303	28.341	28.783	28.945	29.1	29.291	29.284	28.714	27.364	25.352	23.121	21.291	20.463	20.904	22.331	24.042	25.251	25.451	24.596	23.077	21.557	20.653	20.647	21.398	22.47	23.395	23.905	24.029	24.004	24.076	24.298	24.453	24.19	23.263	21.734	20.033	18.857	18.883	20.417	23.214	26.545	29.529	31.511	32.262	31.993	31.21	30.425	29.873	29.418	28.723	27.564	26.041	24.552	23.619	23.654	24.727	26.52	28.499	30.162	31.232	31.73	31.903	32.028	32.226	32.386	32.263	31.665	30.578	29.177	27.776	26.707	26.203	26.305	26.829	27.482	28.024	28.327	28.363	28.199	28.004	27.969	28.161	28.478	28.726	28.718	28.333	27.632	26.866	26.333	26.196	26.432	26.871	27.221	27.176	26.585	25.579	24.499	23.696	23.354	23.441	23.77	24.124	24.344	24.417	24.495	24.793	25.403	26.213	27.004	27.526	27.605	27.219	26.55	25.927	25.667	25.937	26.733	27.868	28.996	29.804	30.219	30.349	30.315	30.177	29.943	29.55	28.886	27.902	26.723	25.634	24.937	24.795	25.106	25.532	25.699	25.399	24.655	23.881	23.56	23.862	24.825	26.119	27.208	27.614	27.114	25.804	24.095	22.56	21.683	21.636	22.263	23.2	24.058	24.623	24.907	25.047	25.189	25.424	25.729	25.971	26.027	25.922	25.82	25.916	26.317	26.943	27.513	27.647	27.105	25.914	24.355	22.892	22.025	22.058	22.875	24.054	25.075	25.587	25.57	25.34	25.38	26.045	27.357	28.906	30.012	30.071	28.914	26.944	24.941	23.69	23.65	24.717	26.244	27.367	27.431	26.297	24.376	22.465	21.36	21.461	22.597	24.161	25.46	26.001	25.676	24.799	23.937	23.549	23.769	24.379	24.973	25.201	24.951	24.411	23.94	23.875	24.342	25.199	26.052	26.505	26.408	25.916	25.408	25.306	25.858	26.948	28.154	29.004	29.187	28.666	27.688	26.67	25.96	25.585	25.292	24.773	23.864	22.657	21.483	20.766	20.753	21.353	22.155	22.666	22.578	21.976	21.327	21.231	22.071	23.817	25.991	27.887	28.909	28.866	28.033	26.98	26.313	26.364	26.988	27.635	27.696	26.836	25.144	23.108	21.445	20.78	21.322	22.785	24.53	25.867	26.324	25.84	24.727	23.467	22.434	21.75	21.295	20.809	20.126	19.372	18.96	19.386	20.966	23.611	26.785	29.682	31.591	32.159	31.485	30.081	28.618	27.591	27.083	26.82	26.407	25.553	24.248	22.803	21.699	21.314	21.738	22.758	23.979	25.002	25.616	25.882	26.028	26.219	26.452	26.551	26.272	25.457	24.206	22.924	22.154	22.36	23.726	26.015	28.61	30.778	31.971	31.999	31.039	29.573	28.125	27.011	26.245	25.626	24.915	24.244	23.074	22.071	21.659	22.125	23.408	25.128	26.787	27.99	28.584	28.72	28.706	28.759	28.92	29.102	29.125	28.771	27.995	27.052	26.339	26.14	26.543	27.431	28.533	29.535	30.259	30.827	31.086	31.014	30.711	30.298	29.839	29.371	28.96	28.661	28.472	28.363	28.338	28.385	28.412	28.302	27.983	27.441	26.747	26.079	25.659	25.648	26.123	26.988	27.914	28.471	28.324	27.416	25.988	24.505	23.497	23.292	23.839	24.766	25.601	25.972	25.765	25.18	24.568	24.16	23.938	23.71	23.22	22.268	20.872	19.321	18.018	17.289	17.245	17.774	18.567	19.317	19.908	20.433	21.06	21.913	22.972	24.007	24.619	24.492	23.595	22.204	20.824	20.011	20.083	20.955	22.214	23.323	23.854	23.691	23.085	22.517	22.367	22.672	23.126	23.215	22.473	20.765	18.429	16.121	14.504	13.981	14.496	15.537	16.405	16.575	15.958	14.939	14.214	14.495	16.14	18.937	22.174	24.943	26.499	26.588	25.542	24.069	22.912	22.542	23	23.953	24.922	25.617	26.053	26.417	26.867	27.369	27.627	27.214	25.868	23.741	21.362	19.461	18.652	19.147	20.621	22.366	23.684	24.19	23.917	23.242	22.643	22.408	22.486	22.62	22.491	21.927	21.071	20.321	20.058	20.42	21.232	22.091	22.5	22.159	21.167	20	19.239	19.291	20.174	21.406	22.212	21.945	20.441	18.083	15.671	14.139	14.157	15.834	18.686	21.862	24.523	26.158	26.716	26.504	25.942	25.408	25.102	25.009	24.994	24.964	24.969	25.132	25.539	26.187	26.947	27.56	27.789	27.61	27.228	26.997	27.289	28.304	29.888	31.524	32.581	32.623	31.601	29.86	28.001	26.604	25.97	25.991	26.224	26.122	25.38	24.145	22.882	22.116	22.21	23.204	24.743	26.259	27.285	27.678	27.61	27.452	27.609	28.267	29.249	30.141	30.569	30.343	29.504	28.322	27.225	26.573	26.465	26.749	27.172	27.537	27.781	28.006	28.382	28.894	29.25	29.949	30.847	31.701	32.278	32.479	32.324	31.858	31.1	30.045	28.728	27.251	25.814	24.658	23.999	23.981	24.545	25.403	26.152	26.466	26.177	25.341	24.248	23.349	23.059	23.579	24.851	26.613	28.459	29.974	30.942	31.388	31.485	31.399	31.265	31.145	31.019	30.834	30.598	30.47	30.667	31.324	32.365	33.483	34.242	34.262	33.384	31.782	29.941	28.43	27.628	27.593	28.06	28.535	28.526	27.767	26.375	24.738	23.331	22.55	22.607	23.442	24.721	26.055	27.162	27.9	28.246	28.268	28.104	27.897	27.734	27.632	27.587	27.568	27.53	27.386	27.03	26.372	25.401	24.197	22.962	21.985	21.552	21.799	22.641	23.795	24.844	25.378	25.182	24.386	23.388	22.648	22.505	23.067	24.145	25.31	26.111	26.296	25.914	25.203	24.486	24.038	23.971	24.203	24.534	24.757	24.776	24.659	24.585	24.736	25.194	25.884	26.57	26.977	26.922	26.42	25.669	24.96	24.594	24.743	25.351	26.149	26.837	27.243	27.336	27.144	26.72	26.107	25.306	24.303	23.225	22.412	22.288	23.143	24.958	27.347	29.612	30.997	31.031	29.738	27.596	25.346	23.691	23.009	23.219	23.838	24.234	23.979	23.077	21.918	21.049	20.928	21.766	23.403	25.324	26.915	27.793	27.924	27.548	27.061	26.827	26.967	27.322	27.604	27.601	27.26	26.651	25.941	25.292	24.713	24.06	23.192	22.124	21.083	20.413	20.42	21.196	22.573	24.127	25.288	25.595	24.955	23.691	22.36	21.484	21.373	22.026	23.108	24.129	24.742	24.888	24.755	24.678	24.972	25.712	26.605	27.159	26.999	26.053	24.568	23.026	21.976	21.758	22.277	23.058	23.49	23.155	22.048	20.542	19.203	18.541	18.817	19.894	21.309	22.676	23.444	23.516	23.167	22.816	22.793	23.138	23.587	23.758	23.399	22.541	21.458	20.504	19.904	19.653	19.533	19.234	18.538	17.496	16.459	15.862	15.933	16.596	17.514	18.183	18.183	17.435	16.228	15.051	14.35	14.344	14.937	15.749	16.312	16.375	15.998	15.496	15.27	15.638	16.711	18.322	20.104	21.658	22.737	23.333	23.609	23.773	23.979	24.253	24.477	24.437	23.958	23.042	21.917	20.94	20.456	20.679	21.542	22.721	23.783	24.414	24.533	24.288	24.007	24.024	24.509	25.335	26.161	26.668	26.727	26.404	25.912	25.536	25.478	25.704	25.972	26.002	25.669	25.073	24.456	24.078	24.071	24.334	24.572	24.462	23.848	22.826	21.711	20.871	20.571	20.814	21.284	21.531	21.265	20.514	19.565	18.86	18.84	19.684	21.143	22.645	23.615	23.787	23.28	22.533	22.115	22.409	23.403	24.681	25.62	25.7	24.774	23.116	21.277	19.82	19.028	18.792	18.742	18.496	17.869	16.942	16.016	15.471	15.585	16.332	17.368	18.273	18.801	18.943	18.877	18.895	19.262	20.038	21.009	21.807	22.149	21.962	21.427	20.952	20.966	21.651	22.798	23.922	24.44	23.94	22.394	20.236	18.209	17.033	17.035	18.021	19.431	20.625	21.138	20.847	20.006	19.143	18.785	19.141	20.061	21.202	22.217	22.883	23.21	23.406	23.66	23.978	24.175	24.007	23.329	22.214	21.013	20.255	20.324	21.219	22.546	23.687	24.073	23.473	22.101	20.537	19.463	19.305	20.004	21.037	21.764	21.764	20.975	19.694	18.451	17.735	17.702	18.116	18.59	18.804	18.63	18.23	17.992	18.254	19.032	20.013	20.747	20.836	20.111	18.775	17.361	16.454	16.409	17.164	18.288	19.188	19.399	18.342	16.951	16.046	16.109	17.234	19.045	20.87	22.055	22.279	21.69	20.798	20.196	20.312	21.256	22.775	24.38	25.601	26.192	26.164	25.678	24.956	24.175	23.397	22.595	21.807	21.182	20.887	20.999	21.474	22.107	22.531	22.341	21.318	19.572	17.485	15.557	14.244	13.79	14.155	15.039	16.015	16.727	17.086	17.251	17.464	17.886	18.507	19.125	19.421	19.188	18.51	17.72	17.232	17.359	18.186	19.439	20.57	21.085	20.813	19.906	18.726	17.672	17.035	16.843	16.863	16.781	16.42	15.877	15.42	15.334	15.73	16.492	17.304	17.792	17.682	16.931	15.754	14.527	13.655	13.406	13.79	14.581	15.465	16.204	16.708	17.002	17.191	17.43	17.818	18.329	18.838	19.315	19.882	20.72	21.921	23.426	25.011	26.315	26.94	26.635	25.448	23.737	22.047	20.886	20.552	21.044	22.084	23.234	24.102	24.471	24.326	23.835	23.26	22.836	22.613	22.476	22.318	22.148	22.05	22.13	22.5	23.204	24.076	24.747	24.851	24.266	23.186	22.03	21.285	21.32	22.173	23.515	24.844	25.727	25.989	25.766	25.436	25.379	25.73	26.299	26.685	26.494	25.54	23.952	22.135	20.603	19.797	19.874	20.621	21.619	22.512	23.131	23.48	23.723	24.088	24.688	25.365	25.773	25.597	24.716	23.304	21.822	20.851	20.802	21.73	23.311	24.993	26.2	26.581	26.149	25.266	24.421	23.936	23.809	23.786	23.57	23.027	22.275	21.662	21.634	22.51	24.227	26.318	28.155	29.218	29.281	28.468	27.228	26.097	25.395	25.099	24.925	24.484	23.477	21.91	20.179	18.852	18.354	18.812	20.059	21.682	23.164	24.132	24.485	24.408	23.914	23.718	23.785	23.912	23.815	23.309	22.477	21.694	21.424	21.953	23.18	24.646	25.771	26.083	25.411	23.998	22.403	21.214	20.749	20.938	21.418	21.743	21.63	21.148	20.669	20.588	21.063	21.964	22.938	23.545	23.522	22.991	22.417	22.362	23.138	24.61	26.275	27.487	27.74	26.921	25.396	23.867	23.017	23.158	24.095	25.275	26.056	26.042	25.289	24.265	23.571	23.581	24.252	25.144	25.585	25.01	23.31	20.971	18.826	17.634	17.802	19.261	21.491	23.73	25.317	25.986	25.9	25.482	25.136	25.055	25.186	25.348	25.407	25.391	25.526	26.111	27.32	29.056	30.919	32.345	32.841	32.24	30.789	29.023	27.465	26.411	25.829	25.41	24.731	23.501	21.807	20.092	18.884	18.494	18.891	19.71	20.427	20.6	20.135	19.36	18.823	19.003	20.047	21.666	23.244	24.163	24.13	23.358	22.442	22.056	22.597	23.991	25.744	27.149	27.62	27.017	25.705	24.28	23.229	22.722	22.636	22.626	22.331	21.648	20.825	20.276	20.293	20.866	21.673	22.209	22.021	21.016	19.532	18.177	17.548	17.974	19.359	21.199	22.781	23.495	23.114	21.869	20.299	18.994	18.397	18.657	19.602	20.8	21.811	22.396	22.545	22.321	21.792	21.031	20.074	18.926	17.66	16.506	15.773	15.694	16.319	17.46	18.703	19.506	19.473	18.585	17.176	15.791	15.022	15.289	16.636	18.707	20.889	22.552	23.285	23.018	21.945	20.386	18.692	17.168	15.972	15.142	14.747	14.942	15.819	17.3	19.147	20.986	22.352	22.925	22.752	22.202	21.757	21.858	22.746	24.239	25.732	26.489	25.986	24.162	21.464	18.876	17.155	16.586	17.327	19.117	21.412	23.563	25.075	25.812	25.991	25.951	25.859	25.641	25.098	24.062	22.564	20.969	19.914	19.939	21.188	23.354	25.745	27.516	28.037	27.201	25.474	23.64	22.434	22.285	23.185	24.695	26.169	27.065	27.174	26.687	26.032	25.615	25.618	25.968	26.4	26.607	26.44	25.992	25.498	25.146	24.947	24.721	24.188	23.135	21.644	20.153	19.238	19.3	20.389	22.188	24.096	25.476	25.947	25.584	24.823	24.176	23.979	24.281	24.859	25.357	25.508	25.25	24.729	24.225	23.979	24.059	24.343	24.592	24.591	24.294	23.887	23.728	24.157	25.319	27.06	28.941	30.315	30.626	29.708	27.862	25.702	23.894	22.93	22.95	23.723	24.798	25.787	26.58	27.307	28.169	29.251	30.387	31.207	31.306	30.462	28.771	26.628	24.555	22.975	22.053	21.618	21.259	20.564	19.369	17.863	16.462	15.624	15.664	16.605	18.091	19.54	20.443	20.641	20.332	19.914	19.82	20.344	21.457	22.792	23.85	24.283	24.013	23.199	22.117	21.021	19.988	18.922	17.74	16.514	15.484	14.979	15.281	16.47	18.318	20.316	21.862	22.573	22.506	22.093	21.908	22.428	23.844	25.934	28.101	29.687	30.329	30.053	29.166	28.088	27.161	26.443	25.706	24.646	23.137	21.294	19.46	18.117	17.668	18.181	19.348	20.689	21.794	22.497	22.891	23.232	23.783	24.667	25.767	26.748	27.248	27.097	26.42	25.494	24.552	23.723	22.994	22.18	21.071	19.655	18.202	17.119	16.78	17.375	18.763	20.465	21.878	22.589	22.493	21.741	20.515	19.913	19.952	20.469	21.069	21.345	21.068	20.293	19.353	18.706	18.686	19.287	20.192	20.948	21.171	20.721	19.82	18.961	18.629	19.079	20.232	21.725	23.056	23.779	23.73	23.115	22.316	21.635	21.14	20.662	19.919	18.708	17.029	15.157	13.593	12.809	13.013	14.109	15.765	17.578	19.241	20.673	21.983	23.315	24.665	25.845	26.558	26.497	25.507	23.78	21.882	20.486	20.052	20.653	21.975	23.428	24.324	24.157	22.863	20.84	18.722	17.086	16.233	16.126	16.467	16.911	17.235	17.449	17.778	18.482	19.666	21.194	22.717	23.813	24.223	24.045	23.673	23.555	23.986	25.032	26.463	27.776	28.451	28.283	27.468	26.411	25.483	24.865	24.442	23.875	22.791	21.028	18.812	16.676	15.253	14.983	15.902	17.597	19.393	20.669	21.106	20.802	20.152	19.69	19.848	20.773	22.281	24.025	25.742	27.415	29.158	31.053	33.054	34.958	36.406	36.986	36.519	35.208	33.543	32.047	31.031	30.465	29.96	29.017	27.391	25.283	23.279	22.117	22.314	23.867	26.194	28.378	29.566	29.336	27.849	25.708	23.623	22.106	21.323	21.044	20.825	20.359	19.75	19.456	19.984	21.59	24.132	27.012	29.332	30.302	29.625	27.621	25.011	22.637	21.089	20.428	20.171	19.622	18.292	16.152	13.653	11.546	10.573	11.071	12.819	15.183	17.445	19.137	20.191	20.797	21.236	21.722	22.285	22.774	23.026	23.088	23.256	23.885	25.12	26.778	28.328	29.016	28.255	26.024	22.914	19.904	18.026	17.974	19.771	22.718	25.743	27.907	28.749	28.365	27.282	26.231	25.58	25.248	25.006	24.506	23.54	22.2	20.769	19.537	18.696	18.283	18.158	18.119	18.112	18.326	19.06	20.537	22.81	25.663	28.584	30.971	32.407	32.798	32.319	31.336	30.277	29.48	29.012	28.703	28.327	27.751	26.992	26.209	25.63	25.467	25.837	26.703	27.858	29.027	29.975	30.562	30.724	30.432	29.697	28.562	27.082	25.368	23.633	22.151	21.166	20.83	21.158	21.956	22.855	23.484	23.659	23.423	23	22.708	22.837	23.47	24.373	25.105	25.245	24.63	23.434	22.093	21.122	20.942	21.703	23.246	25.223	27.304	29.3	31.127	32.772	34.185	35.197	35.514	34.882	33.26	30.84	27.984	25.189	22.98	21.725	21.476	21.975	22.833	23.705	24.356	24.695	24.787	24.764	24.685	24.478	23.985	23.12	21.972	20.84	20.117	20.114	20.896	22.221	23.633	24.658	25.029	24.806	24.361	24.209	24.72	25.857	27.173	28.088	28.159	27.25	25.625	23.92	22.918	23.149	24.625	26.871	29.134	30.672	31.01	30.128	28.434	26.543	24.972	23.963	23.467	23.232	22.993	22.627	22.199	21.844	21.639	21.543	21.438	21.215	20.846	20.434	20.216	20.467	21.301	22.56	23.868	24.835	25.228	25.038	24.501	24.027	23.973	24.409	25.105	25.687	25.823	25.382	24.559	23.799	23.532	23.916	24.753	25.596	25.91	25.323	23.866	22.012	20.476	19.889	20.494	22.051	23.985	25.629	26.488	26.44	25.809	25.187	25.063	25.54	26.369	27.123	27.379	26.961	26.096	25.28	24.941	25.237	25.999	26.821	27.28	27.235	26.961	27	27.805	29.528	31.944	34.502	36.632	37.96	38.206	37.609	36.63	35.638	34.701	33.663	32.346	30.674	28.778	27.008	25.809	25.447	25.858	26.697	27.513	27.927	27.812	27.428	27.271	27.765	29.033	30.868	32.781	34.177	34.608	34.027	32.811	31.541	30.689	30.414	30.553	30.75	30.675	30.166	29.347	28.591	28.27	28.514	29.133	29.715	29.846	29.323	28.289	27.194	26.556	26.676	27.522	28.756	29.831	30.245	29.83	28.821	27.68	26.807	26.398	26.422	26.662	26.84	26.807	26.658	26.648	27.026	27.87	28.972	29.935	30.339	29.936	28.786	27.26	25.853	24.947	24.639	24.724	24.831	24.62	23.987	23.203	22.727	22.928	23.908	25.449	27.079	28.222	28.482	27.899	26.915	26.097	25.873	26.378	27.429	28.622	29.541	29.993	30.057	29.996	30.065	30.35	30.724	30.91	30.617	29.706	28.256	26.537	24.868	23.483	22.498	21.905	21.55	21.246	20.946	20.764	20.854	21.301	22.092	23.098	24.023	24.527	24.407	23.753	22.856	22.083	21.745	21.958	22.562	23.203	23.513	23.306	22.655	21.848	21.259	21.199	21.747	22.715	23.773	24.65	25.256	25.683	26.105	26.699	27.55	28.556	29.387	29.715	29.428	28.64	27.602	26.599	25.861	25.444	25.19	24.862	24.322	23.599	22.91	22.563	22.809	23.689	25.011	26.485	27.875	29.067	30.046	30.85	31.498	31.892	31.793	30.928	29.188	26.778	24.21	22.101	20.952	20.993	22.082	23.697	25.155	25.947	25.999	25.606	25.245	25.353	26.079	27.164	28.089	28.35	27.7	26.258	24.48	22.981	22.227	22.304	22.936	23.695	24.505	24.967	25.155	25.253	25.453	25.857	26.361	26.699	26.675	26.353	26.019	26.017	26.577	27.643	28.764	29.265	28.605	26.668	23.825	20.847	18.669	17.97	18.827	20.677	22.593	23.741	23.714	22.652	21.133	19.874	19.356	19.59	20.135	20.401	20.042	19.125	18.076	17.445	17.634	18.654	20.103	21.407	22.139	22.173	21.709	21.16	20.927	21.141	21.587	21.914	21.888	21.515	21.034	20.848	21.28	22.354	23.704	24.734	24.941	24.187	22.774	21.292	20.344	20.295	21.093	22.262	23.176	23.415	22.969	22.21	21.689	21.828	22.63	23.607	24.059	23.476	21.795	19.461	17.261	16.025	16.203	17.601	19.508	21.064	21.662	21.151	19.884	18.538	17.789	17.953	18.838	19.917	20.648	20.744	20.283	19.645	19.279	19.414	19.958	20.58	20.916	20.792	20.339	19.942	20.059	20.926	22.396	23.98	25.133	25.511	25.091	24.127	23.044	22.267	21.956	21.931	21.879	21.613	21.161	20.775	20.857	21.732	23.434	25.676	27.92	29.592	30.319	30.049	29.077	27.89	26.917	26.328	26.001	25.648	25.038	24.142	23.164	22.498	22.537	23.402	24.79	26.105	26.76	26.435	25.209	23.525	22.037	21.327	21.592	22.578	23.777	24.682	25.026	24.892	24.653	24.69	25.143	25.871	26.556	26.87	26.628	25.904	25.015	24.343	24.103	24.225	24.428	24.41	24.022	23.325	22.566	22.08	22.13	22.695	23.485	24.144	24.498	24.575	24.574	24.782	25.424	26.51	27.805	28.938	29.528	29.286	28.155	26.38	24.391	22.625	21.407	20.927	21.203	22.061	23.227	24.424	25.447	26.187	26.468	26.369	25.886	25.057	24.02	22.99	22.217	21.927	22.255	23.156	24.346	25.379	25.862	25.642	24.84	23.762	22.801	22.315	22.438	23.004	23.673	24.109	24.09	23.606	22.898	22.303	22.057	22.208	22.663	23.272	23.857	24.265	24.455	24.48	24.381	24.121	23.658	23.026	22.413	22.073	22.201	22.847	23.878	24.988	25.759	25.836	25.156	23.972	22.722	21.848	21.649	22.144	23.027	23.88	24.351	24.279	23.712	22.913	22.257	21.948	21.908	21.873	21.613	21.056	20.342	19.818	19.901	20.867	22.674	24.893	26.858	27.963	27.919	26.841	25.22	23.737	22.981	23.205	24.231	25.603	26.802	27.435	27.397	26.866	26.128	25.389	24.716	24.121	23.603	23.169	22.885	22.886	23.284	24.018	24.816	25.327	25.299	24.686	23.651	22.513	21.639	21.281	21.443	21.919	22.409	22.689	22.722	22.67	22.807	23.344	24.255	25.245	25.914	25.953	25.312	24.3	23.54	23.689	25.031	27.244	29.536	30.999	30.94	29.172	26.18	22.944	20.494	19.465	19.88	21.221	22.741	23.832	24.281	24.283	24.234	24.483	25.123	25.932	26.478	26.361	25.445	23.953	22.353	21.122	20.526	20.588	21.114	21.764	22.181	22.132	21.634	20.856	19.94	18.972	18.052	17.288	16.765	16.571	16.81	17.545	18.673	19.917	20.892	21.231	20.737	19.553	18.122	16.985	16.517	16.824	17.725	18.839	19.768	20.281	20.417	20.455	20.696	21.226	21.868	22.298	22.215	21.472	20.156	18.632	17.416	16.911	17.23	18.206	19.443	20.441	20.847	20.627	20.036	19.455	19.255	19.672	20.661	21.904	22.991	23.666	23.908	23.865	23.74	23.67	23.654	23.611	23.454	23.168	22.885	22.883	23.445	24.146	24.955	25.426	25.186	24.126	22.459	20.658	19.293	18.773	19.18	20.23	21.423	22.31	22.736	22.83	22.861	23.098	23.657	24.388	24.924	24.92	24.27	23.137	21.863	20.851	20.379	20.41	20.643	20.731	20.459	19.795	18.936	18.249	18.1	18.614	19.629	20.782	21.663	21.987	21.693	20.95	20.104	19.538	19.466	19.836	20.396	20.869	21.05	20.877	20.463	20.019	19.715	19.537	19.362	19.062	18.594	18.064	17.769	18.055	19.051	20.542	22.045	23.032	23.123	22.216	20.579	18.768	17.352	16.687	16.792	17.424	18.231	18.921	19.371	19.645	19.931	20.382	20.964	21.432	21.464	20.822	19.467	17.65	15.852	14.564	14.075	14.396	15.329	16.501	17.503	18.112	18.415	18.693	19.166	19.871	20.67	21.306	21.532	21.282	20.767	20.405	20.575	21.399	22.653	23.855	24.476	24.21	23.133	21.684	20.452	19.864	20.028	20.715	21.464	21.819	21.612	21.05	20.544	20.406	20.693	21.203	21.593	21.523	20.864	19.827	18.835	18.27	18.283	18.75	19.402	19.984	20.38	20.677	21.109	21.846	22.823	23.739	24.151	23.655	22.144	19.922	17.673	16.185	15.972	17.097	19.183	21.543	23.401	24.24	23.991	23.001	21.799	20.777	20.069	19.571	19.019	18.202	17.187	16.359	16.241	17.201	19.2	21.763	24.141	25.581	25.687	24.596	22.836	21.078	19.84	19.327	19.412	19.77	20.116	20.357	20.559	20.764	20.86	20.631	19.883	18.584	16.945	15.429	14.634	14.992	16.5	18.668	20.768	22.117	22.342	21.561	20.317	19.291	18.924	19.222	19.818	20.153	19.74	18.458	16.684	15.145	14.523	15.151	16.888	19.149	21.1	22.011	21.621	20.231	18.548	17.214	16.826	17.422	18.423	19.111	19.02	18.105	16.712	15.421	14.818	15.211	16.451	18.007	19.251	19.792	19.565	18.765	17.743	16.846	16.259	15.986	15.947	16.092	16.418	16.93	17.591	18.479	19.29	19.615	19.349	18.776	18.323	18.304	18.823	19.752	20.734	21.352	21.303	20.537	19.352	18.334	18.036	18.64	19.984	21.776	23.573	24.849	25.352	25.252	24.888	24.476	24.114	23.767	23.162	21.972	20.205	18.26	16.627	15.749	15.968	17.311	19.32	21.259	22.499	22.727	22.005	20.71	19.344	18.316	17.864	17.989	18.45	18.884	19.086	19.062	18.89	18.672	18.602	18.758	18.968	18.983	18.708	18.157	17.396	16.621	16.111	15.934	15.866	15.654	15.212	14.574	13.869	13.37	13.385	14.017	15.129	16.428	17.571	18.366	18.889	19.354	19.938	20.716	21.614	22.365	22.609	22.199	21.304	20.239	19.328	18.873	18.952	19.266	19.36	18.959	18.017	16.66	15.229	14.199	13.895	14.301	15.19	16.297	17.395	18.347	19.138	19.779	20.221	20.367	20.081	19.215	17.775	16.046	14.472	13.434	13.165	13.673	14.678	15.696	16.33	16.467	16.234	15.946	16.053	16.876	18.348	20.052	21.475	22.182	21.963	20.966	19.658	18.574	18.007	17.886	17.852	17.484	16.568	15.266	14.022	13.357	13.654	14.931	16.74	18.418	19.483	19.846	19.786	19.826	20.477	21.849	23.519	24.804	25.13	24.292	22.551	20.607	19.271	19.015	19.765	21.006	22.05	22.353	21.797	20.722	19.675	19.128	19.259	19.871	20.535	20.916	20.966	20.881	20.962	21.449	22.276	23.023	23.137	22.288	20.539	18.333	16.39	15.426	15.764	17.144	18.895	20.253	20.698	20.316	19.46	18.745	18.712	19.52	20.918	22.387	23.345	23.429	22.723	21.723	20.989	20.851	21.331	22.156	22.863	23.032	22.547	21.616	20.604	19.845	19.492	19.439	19.388	19.042	18.285	17.248	16.277	15.751	15.886	16.644	17.745	18.814	19.561	19.945	20.211	20.701	21.584	22.736	23.797	24.322	24.014	22.931	21.536	20.452	20.115	20.565	21.455	22.206	22.316	21.644	20.516	19.539	19.26	19.909	21.26	22.744	23.72	23.768	22.907	21.574	20.412	19.931	20.282	21.257	22.41	23.227	23.395	22.961	22.262	21.706	21.602	22.033	22.812	23.557	23.891	23.674	23.051	22.35	21.948	22.066	22.642	23.352	23.803	23.748	23.26	22.687	22.431	22.723	23.476	24.303	24.695	24.259	22.972	21.234	19.66	18.763	18.748	19.473	20.483	21.25	21.453	21.098	20.44	19.789	19.383	19.279	19.335	19.341	19.229	19.098	19.153	19.598	20.506	21.725	22.902	23.587	23.425	22.346	20.635	18.817	17.412	16.78	16.987	17.752	18.545	18.865	18.5	17.566	16.431	15.576	15.394	16.036	17.38	19.09	20.802	22.211	23.122	23.498	23.4	22.903	22.052	20.879	19.462	17.968	16.617	15.611	15.079	15.016	15.249	15.488	15.46	15.08	14.504	14.008	13.852	14.184	14.933	15.756	16.225	16.089	15.356	14.31	13.404	13.066	13.437	14.275	15.123	15.586	15.53	15.123	14.768	14.917	15.808	17.313	18.988	20.294	20.882	20.758	20.229	19.692	19.448	19.558	19.779	19.712	19.065	17.858	16.398	15.127	14.448	14.516	15.121	15.831	16.261	16.24	15.807	15.199	14.751	14.666	14.876	15.126	15.169	14.942	14.641	14.636	15.283	16.834	19.143	21.504	23.123	23.481	22.562	20.85	19.102	17.961	17.641	17.914	18.328	18.481	18.205	17.694	17.432	17.866	19.103	20.837	22.499	23.505	23.541	22.75	21.667	20.932	20.951	21.705	22.772	23.51	23.407	22.373	20.786	19.313	18.558	18.747	19.671	20.862	21.816	22.228	22.165	21.995	22.111	22.619	23.268	23.614	23.247	22.014	20.188	18.377	17.217	17.062	17.847	19.13	20.306	20.925	20.912	20.595	20.474	20.904	21.897	23.129	24.075	24.272	23.585	22.307	21.056	20.484	20.919	22.218	23.844	25.135	25.589	25.094	23.978	22.813	22.035	21.745	21.701	21.5	20.832	19.726	18.578	17.942	18.179	19.297	20.921	22.437	23.287	23.263	22.588	21.792	21.439	21.804	22.729	23.723	24.222	23.86	22.652	21.038	19.678	19.13	19.605	20.924	22.655	24.3	25.538	26.359	26.965	27.563	28.192	28.659	28.596	27.669	25.801	23.277	20.708	18.778	17.936	18.196	19.14	20.122	20.543	20.1	18.941	17.605	16.758	16.828	17.836	19.418	21	22.049	22.316	21.942	21.285	20.72	20.488	20.612	20.907	21.141	21.258	21.46	22.053	23.254	25.028	27.03	28.688	29.433	28.962	27.401	25.321	23.491	22.514	22.585	23.502	24.758	25.75	26.089	25.789	25.196	24.753	24.765	25.275	26.045	26.703	27.038	27.14	27.27	27.661	28.378	29.261	29.936	30	29.255	27.824	26.092	24.523	23.437	22.898	22.713	22.585	22.242	21.557	20.638	19.799	19.353	19.433	19.97	20.713	21.313	21.503	21.261	20.798	20.43	20.443	20.99	21.967	23.01	23.695	23.785	23.291	22.517	21.678	20.88	20.118	19.306	18.319	17.111	15.853	14.912	14.637	15.134	16.211	17.452	18.352	18.526	17.931	16.924	16.068	15.906	16.723	18.414	20.477	22.254	23.211	23.161	22.327	21.234	20.473	20.436	21.183	22.424	23.631	24.281	24.113	23.18	21.753	20.202	18.877	17.983	17.545	17.509	17.849	18.564	19.602	20.857	22.133	23.114	23.473	23.027	21.864	20.317	18.886	18.048	18.078	18.94	20.307	21.696	22.699	23.153	23.178	23.036	22.938	22.953	22.979	22.783	22.158	21.141	20.011	19.146	18.829	19.071	19.562	19.784	19.317	18.09	16.452	14.993	14.305	14.724	16.145	18.073	19.833	20.876	21.016	20.473	19.667	18.988	18.634	18.567	18.546	18.334	17.899	17.485	17.468	18.109	19.389	20.981	22.34	22.973	22.704	21.752	20.628	19.923	20.048	21.048	22.568	24.05	25.026	25.313	24.997	24.333	23.551	22.753	21.892	20.846	19.547	18.117	16.907	16.325	16.594	17.639	19.125	20.587	21.594	21.974	21.891	21.701	21.739	22.148	22.795	23.304	23.281	22.606	21.532	20.584	20.309	21.015	22.584	24.469	25.892	26.203	25.223	23.367	21.458	20.305	20.304	21.296	22.617	23.392	22.986	21.352	19.024	16.838	15.571	15.606	16.789	18.554	20.267	21.525	22.242	22.563	22.772	23.109	23.593	24.023	24.167	23.893	23.252	22.479	21.852	21.583	21.755	22.326	23.131	23.936	24.562	24.979	25.243	25.374	25.367	25.199	24.795	24.101	23.227	22.406	21.899	21.894	22.444	23.35	24.174	24.452	23.967	22.823	21.345	20.008	19.258	19.329	20.084	21.102	22.181	23.08	23.695	24.038	24.173	24.188	24.156	24.066	23.825	23.358	22.742	22.141	21.715	21.568	21.673	21.863	21.925	21.732	21.319	20.848	20.549	20.6	21.018	21.603	22.04	22.079	21.651	20.9	20.121	19.63	19.653	20.258	21.335	22.613	23.76	24.536	24.847	24.699	24.171	23.438	22.695	22.045	21.532	21.163	20.894	20.645	20.377	20.116	19.9	19.735	19.63	19.621	19.737	19.963	20.318	20.843	21.547	22.383	23.226	23.908	24.304	24.379	24.169	23.781	23.371	23.089	22.982	22.986	22.976	22.877	22.67	22.438	22.346	22.56	23.102	23.84	24.566	25.055	25.183	24.999	24.726	24.624	24.817	25.218	25.572	25.599	25.141	24.246	23.119	22.066	21.336	21.002	20.942	20.949	20.867	20.63	20.249	19.808	19.416	19.119	18.874	18.628	18.367	18.109	17.938	17.991	18.402	19.178	20.167	21.131	21.809	21.991	21.645	20.964	20.29	19.958	20.11	20.59	21.046	21.151	20.756	19.997	19.247	18.961	19.389	20.421	21.622	22.481	22.64	22.023	20.897	19.719	18.856	18.42	18.26	18.051	17.474	16.381	14.897	13.389	12.264	11.756	11.857	12.346	12.907	13.346	13.652	13.991	14.611	15.677	17.074	18.461	19.463	19.848	19.606	18.961	18.273	17.828	17.684	17.704	17.702	17.559	17.295	17.113	17.296	17.971	18.977	19.943	20.458	20.273	19.445	18.332	17.439	17.201	17.762	18.875	19.984	20.524	20.194	19.082	17.614	16.412	15.984	16.452	17.509	18.637	19.335	19.315	18.659	17.802	17.24	17.252	17.792	18.598	19.335	19.749	19.797	19.612	19.419	19.615	20.165	20.824	21.299	21.414	21.209	20.959	21.011	21.562	22.489	23.4	23.829	23.452	22.28	20.718	19.407	18.895	19.351	20.517	21.813	22.574	22.406	21.422	20.183	19.39	19.504	20.481	21.787	22.672	22.56	21.35	19.474	17.734	16.892	17.253	18.553	20.136	21.288	21.522	20.806	19.547	18.331	17.659	17.75	18.491	19.505	20.378	20.849	20.91	20.742	20.585	20.608	20.822	21.059	21.044	20.551	19.54	18.229	17	16.206	16.011	16.364	17	17.573	17.829	17.739	17.505	17.383	17.515	17.851	18.176	18.228	17.925	17.47	17.284	17.794	19.212	21.404	23.878	25.956	27.066	26.979	25.872	24.233	22.628	21.471	20.867	20.641	20.463	20.03	19.244	18.293	17.525	17.272	17.69	18.68	19.928	21.049	21.77	22.043	21.998	21.844	21.767	21.811	21.833	21.594	20.921	19.828	18.522	17.295	16.385	15.892	15.765	15.834	15.903	15.875	15.799	15.806	15.997	16.392	16.915	17.417	17.739	17.824	17.731	17.601	17.572	17.741	18.102	18.55	18.946	19.252	19.561	20.011	20.682	21.535	22.388	22.946	22.927	22.204	20.904	19.409	18.195	17.618	17.767	18.458	19.331	19.972	20.105	19.765	19.25	18.932	19.081	19.733	20.622	21.264	21.218	20.296	18.615	16.545	14.588	13.166	12.428	12.232	12.307	12.449	12.64	13.035	13.828	15.077	16.614	18.048	18.909	18.884	18.037	16.811	15.8	15.457	15.905	16.874	17.795	18.093	17.514	16.233	14.734	13.57	13.104	13.327	13.862	14.204	14.033	13.362	12.552	12.184	12.352	13.049	13.996	14.756	15.003	14.717	14.142	13.629	13.504	13.919	14.746	15.66	16.337	16.61	16.489	16.136	15.778	15.538	15.345	14.971	14.232	13.132	11.917	10.977	10.677	11.167	12.263	13.491	14.281	14.235	13.341	11.951	10.595	9.744	9.625	10.17	11.071	11.965	12.648	13.131	13.569	14.121	14.82	15.489	15.828	15.594	14.761	13.538	12.303	11.483	11.364	11.971	13.068	14.282	15.261	15.821	16.011	16.034	16.077	16.232	16.446	16.518	16.23	15.549	14.664	13.886	13.48	13.545	13.919	14.191	13.917	12.876	11.185	9.259	7.662	6.891	7.153	8.285	9.854	11.364	12.495	13.239	13.843	14.592	15.651	16.918	18.032	18.543	18.164	16.953	15.301	13.775	12.899	12.938	13.78	15.034	16.243	17.103	17.527	17.644	17.717	17.963	18.427	18.972	19.38	19.496	19.302	18.883	18.381	17.905	17.459	16.948	16.24	15.3	14.298	13.569	13.44	14.106	15.517	17.319	18.937	19.86	19.833	18.969	17.694	16.607	16.186	16.545	17.396	18.23	18.575	18.177	17.129	15.86	14.905	14.643	15.161	16.214	17.373	18.231	18.539	18.26	17.562	16.729	16.032	15.643	15.568	15.735	16.056	16.464	16.909	17.403	17.956	18.518	19.001	19.313	19.366	19.16	18.817	18.529	18.46	18.632	18.921	19.151	19.204	19.138	19.149	19.447	20.115	21.011	21.764	21.944	21.314	20.017	18.499	17.33	16.965	17.531	18.747	20.074	21.005	21.294	21.026	20.554	20.334	20.681	21.553	22.589	23.318	23.378	22.637	21.267	19.719	18.519	18.054	18.492	19.493	20.506	21.081	21.044	20.54	19.902	19.494	19.555	20.071	20.766	21.302	21.473	21.275	20.882	20.541	20.432	20.549	20.703	20.688	20.402	19.919	19.481	19.415	19.949	21.011	22.236	23.129	23.277	22.524	21.067	19.393	18.077	17.557	17.961	19.047	20.333	21.368	21.9	21.922	21.639	21.344	21.201	21.153	20.969	20.433	19.511	18.406	17.521	17.258	17.774	18.832	19.921	20.482	20.192	19.142	17.791	16.715	16.306	16.576	17.175	17.626	17.602	17.107	16.457	16.116	16.448	17.508	18.982	20.352	21.199	21.41	21.177	20.913	21.046	21.777	22.972	24.252	25.194	25.531	25.275	24.699	24.183	23.974	24.043	24.114	23.833	22.987	21.653	20.219	19.198	18.966	19.544	20.54	21.31	21.304	20.326	18.613	16.715	15.243	14.605	14.823	15.557	16.319	16.745	16.768	16.629	16.732	17.399	18.641	20.153	21.478	22.253	22.421	22.276	22.332	23.035	24.475	26.281	27.782	28.324	27.604	25.798	23.455	21.23	19.603	18.67	18.134	17.542	16.608	15.377	14.222	13.68	14.157	15.674	17.811	19.899	21.305	21.674	21.091	20.042	19.16	18.911	19.402	20.346	21.228	21.571	21.17	20.148	18.866	17.766	17.146	17.017	17.15	17.257	17.179	16.93	16.675	16.649	16.973	17.548	18.117	18.39	18.201	17.586	16.806	16.224	16.117	16.525	17.242	17.94	18.327	18.277	17.888	17.425	17.171	17.287	17.719	18.231	18.58	18.653	18.488	18.235	18.102	18.218	18.52	18.754	18.639	18.016	16.952	15.769	14.944	14.87	15.651	17.038	18.533	19.559	19.714	18.95	17.612	16.261	15.436	15.419	16.109	17.254	18.32	18.713	18.291	17.302	16.239	15.585	15.609	16.251	17.185	18.018	18.478	18.509	18.239	17.899	17.713	17.762	17.962	18.136	18.147	17.96	17.635	17.273	16.931	16.561	16.036	15.289	14.402	13.613	13.251	13.624	14.846	16.727	18.811	20.545	21.485	21.482	20.715	19.594	18.595	18.072	18.115	18.512	18.907	19.031	18.842	18.516	18.343	18.551	19.139	19.806	20.108	19.682	18.442	16.681	15.006	14.051	14.172	15.286	16.923	18.449	19.338	19.406	18.838	18.067	17.538	17.508	17.934	18.532	18.989	19.159	19.103	18.991	19.004	19.195	19.431	19.446	19.01	18.088	16.896	15.814	15.227	15.316	15.94	16.703	17.181	17.154	16.704	16.205	16.131	16.788	18.069	19.442	20.225	19.956	18.672	16.918	15.517	15.204	16.256	18.308	20.476	21.798	21.666	20.119	17.818	15.735	14.687	14.936	16.121	17.481	18.225	17.878	16.527	14.764	13.365	12.892	13.475	14.769	16.192	17.198	17.525	17.246	16.651	16.05	15.594	15.226	14.779	14.188	13.599	13.304	13.612	14.644	16.171	17.673	18.583	18.534	17.568	16.142	14.961	14.647	15.418	16.942	18.51	19.344	18.932	17.273	14.869	12.507	10.961	10.659	11.536	13.134	14.87	16.314	17.338	18.093	18.851	19.799	20.881	21.823	22.302	22.153	21.49	20.66	20.074	19.96	20.206	20.432	20.218	19.337	17.908	16.374	15.32	15.166	15.917	17.133	18.109	18.262	17.392	15.762	13.97	12.697	12.391	13.082	14.369	15.666	16.525	16.799	16.685	16.584	16.833	17.459	18.171	18.532	18.195	17.076	15.451	13.895	12.998	13.051	13.9	15.079	16.028	16.347	15.991	15.361	14.88	14.81	15.276	16.124	17.014	17.612	17.761	17.546	17.241	17.149	17.435	18.033	18.706	19.154	19.183	18.847	18.435	18.268	18.51	19.066	19.606	19.697	19.032	17.608	15.739	13.925	12.619	12.042	12.098	12.439	12.653	12.43	11.683	10.585	9.465	8.644	8.314	8.511	9.136	10.012	10.968	11.913	12.812	13.655	14.424	15.094	15.622	15.974	16.178	16.338	16.587	17.006	17.584	18.181	18.545	18.414	17.668	16.438	15.081	14.049	13.694	14.132	15.197	16.513	17.642	18.281	18.352	17.996	17.441	16.86	16.32	15.78	15.143	14.358	13.512	12.8	12.454	12.622	13.273	14.164	14.927	15.241	14.985	14.317	13.605	13.273	13.604	14.58	15.856	16.897	17.209	16.584	15.216	13.592	12.296	11.762	12.109	13.095	14.278	15.253	15.815	15.997	15.994	16.025	16.191	16.427	16.556	16.46	16.158	15.809	15.637	15.811	16.321	16.961	17.434	17.497	17.106	16.454	15.889	15.702	16.02	16.76	17.651	18.358	18.64	18.474	18.019	17.521	17.172	17.03	16.965	16.752	16.246	15.482	14.652	14.015	13.762	13.889	14.15	14.169	13.665	12.668	11.57	10.958	11.365	12.993	15.565	18.366	20.506	21.323	20.677	18.992	17.025	15.51	14.853	14.95	15.272	15.191	14.331	12.759	10.945	9.563	9.18	9.962	11.586	13.413	14.788	15.325	15.048	14.346	13.757	13.658	14.07	14.701	15.154	15.185	14.852	14.472	14.409	14.867	15.764	16.732	17.322	17.29	16.741	16.058	15.703	15.974	16.823	17.852	18.543	18.599	18.079	17.321	16.789	16.824	17.432	18.274	18.869	18.854	18.191	17.089	15.999	15.596	16.138	17.454	18.999	20.122	20.399	19.862	18.949	18.238	18.178	18.895	20.119	21.308	21.948	21.783	20.914	19.716	18.613	17.867	17.449	17.113	16.62	15.901	15.118	14.592	14.643	15.399	16.705	18.151	19.235	19.606	19.231	18.378	17.456	16.847	16.775	17.216	17.936	18.643	19.155	19.476	19.729	20.035	20.424	20.777	20.901	20.661	20.12	19.541	19.271	19.58	20.508	21.779	22.89	23.344	22.89	21.65	20.069	18.704	17.974	17.978	18.462	18.94	18.935	18.244	17.044	15.796	15.047	15.212	16.393	18.318	20.474	22.321	23.496	23.924	23.813	23.513	23.314	23.283	23.232	22.863	21.953	20.506	18.78	17.195	16.168	15.916	16.352	17.165	17.992	18.559	18.794	18.788	18.72	18.733	18.83	18.872	18.707	18.286	17.676	17.057	16.646	16.55	16.691	16.86	16.829	16.51	16.007	15.585	15.559	16.084	17.033	18.021	18.588	18.397	17.479	16.225	15.206	14.924	15.576	16.923	18.403	19.43	19.702	19.325	18.729	18.457	18.897	20.074	21.625	23.027	23.839	23.849	23.17	22.159	21.227	20.621	20.299	20.018	19.486	18.517	17.15	15.671	14.481	13.918	14.09	14.8	15.661	16.318	16.627	16.671	16.683	16.898	17.38	17.958	18.315	18.18	17.5	16.481	15.542	15.132	15.445	16.338	17.421	18.228	18.418	17.94	17.06	16.242	15.913	16.226	16.979	17.707	17.947	17.479	16.43	15.213	14.328	14.107	14.485	15.022	15.174	14.594	13.342	11.889	10.911	10.942	12.08	13.919	15.782	17.017	17.292	16.75	15.921	15.423	15.626	16.464	17.485	18.101	17.923	16.963	15.602	14.629	14.246	14.292	14.443	14.294	13.642	12.633	11.712	11.408	12.032	13.469	15.193	16.485	16.797	16.057	14.705	13.495	13.102	13.797	15.324	17.047	18.309	18.781	18.58	18.151	17.99	18.366	19.157	19.935	20.211	19.733	18.627	17.356	16.502	16.477	17.35	18.786	20.174	20.894	20.605	19.359	17.524	15.628	14.173	13.449	13.458	13.997	14.796	15.623	16.331	16.901	17.401	17.872	18.298	18.67	19.001	19.342	19.765	20.307	20.915	21.431	21.643	21.359	20.529	19.324	18.086	17.18	16.844	17.103	17.765	18.487	18.928	18.91	18.469	17.85	17.405	17.415	17.935	18.801	19.699	20.324	20.522	20.344	20.012	19.796	19.851	20.128	20.394	20.366	19.893	19.056	18.119	17.415	17.215	17.602	18.403	19.269	19.867	20.044	19.88	19.614	19.505	19.673	20.01	20.236	20.072	19.385	18.286	17.104	16.235	15.973	16.378	17.217	18.095	18.631	18.618	18.071	17.218	16.359	15.744	15.451	15.407	15.472	15.549	15.593	15.615	15.663	15.746	15.814	15.772	15.562	15.205	14.803	14.508	14.487	14.845	15.538	16.368	17.067	17.404	17.267	16.732	16.036	15.483	15.344	15.747	16.591	17.596	18.429	18.863	18.843	18.508	18.136	18.01	18.252	18.783	19.389	19.827	19.918	19.627	19.071	18.396	17.689	16.966	16.213	15.419	14.615	13.897	13.406	13.247	13.408	13.768	14.148	14.413	14.524	14.567	14.7	15.078	15.757	16.613	17.36	17.684	17.391	16.507	15.282	14.08	13.229	12.868	12.889	13.068	13.191	13.154	13.052	13.144	13.649	14.546	15.587	16.418	16.728	16.402	15.602	14.709	14.149	14.194	14.821	15.713	16.412	16.778	16.613	15.959	15.2	14.776	14.95	15.681	16.63	17.319	17.377	16.735	15.693	14.769	14.443	14.9	15.949	17.1	17.798	17.728	16.974	15.989	15.362	15.496	16.441	17.873	19.274	20.199	20.484	20.311	20.08	20.179	20.73	21.489	21.976	21.694	20.405	18.279	15.831	13.707	12.43	12.225	12.97	14.311	15.829	17.218	18.368	19.256	19.851	20.085	19.858	19.139	18.044	16.868	16.002	15.743	16.163	17.059	18.027	18.622	18.545	17.735	16.383	14.865	13.557	12.679	12.241	12.069	11.917	11.595	11.079	10.533	10.216	10.345	10.969	11.934	12.901	13.506	13.572	13.179	12.617	12.254	12.322	12.795	13.382	13.722	13.63	13.225	12.873	13.001	13.879	15.418	17.175	18.574	19.145	18.756	17.703	16.58	15.979	16.19	17.058	18.065	18.578	18.107	16.865	15.2	13.8	13.153	13.395	14.331	15.495	16.319	16.445	15.881	14.93	13.972	13.236	12.708	12.227	11.722	11.273	11.033	11.247	12.195	13.928	16.119	18.231	19.779	20.429	20.062	18.914	17.466	16.143	15.182	14.733	14.803	15.221	15.781	16.442	17.239	18.113	18.897	19.374	19.355	18.803	17.906	17.041	16.635	17.047	18.377	20.282	22.106	23.26	23.396	22.452	20.693	18.676	16.965	15.843	15.334	15.303	15.482	15.556	15.411	15.174	15.007	14.969	15.088	15.382	15.786	16.182	16.547	16.95	17.469	18.107	18.768	19.28	19.489	19.377	19.067	18.775	18.801	19.408	20.647	22.291	23.953	25.211	25.7	25.259	24.057	22.462	20.837	19.462	18.546	18.087	17.903	17.823	17.834	18.003	18.359	18.86	19.404	19.806	19.883	19.587	19.048	18.51	18.236	18.45	19.159	19.834	20.195	20.159	19.85	19.556	19.605	20.137	21.022	22.006	22.847	23.393	23.665	23.9	24.382	25.2	26.173	26.997	27.333	26.887	25.579	23.668	21.648	20.047	19.242	19.318	20.046	20.992	21.74	22.075	22.068	22.042	22.377	23.28	24.625	26.019	26.98	27.137	26.454	25.285	24.172	23.579	23.742	24.578	25.667	26.462	26.607	26.081	25.135	24.128	23.385	23.082	23.133	23.276	23.267	23.012	22.597	22.255	22.217	22.568	23.186	23.801	24.136	24.052	23.638	23.139	22.815	22.793	22.997	23.166	23.004	22.395	21.556	20.914	20.849	21.547	22.9	24.459	25.603	25.859	25.155	23.818	22.406	21.466	21.279	21.716	22.344	22.713	22.615	22.189	21.848	22.041	22.943	24.306	25.553	26.049	25.451	23.9	21.972	20.37	19.591	19.714	20.374	20.955	20.963	20.304	19.328	18.616	18.644	19.54	20.988	22.347	23.007	22.719	21.712	20.554	19.886	20.093	21.089	22.374	23.3	23.41	22.67	21.479	20.45	20.107	20.618	21.752	23.008	23.879	24.143	23.94	23.62	23.488	23.642	23.883	23.829	23.159	21.835	20.16	18.628	17.7	17.587	18.141	18.904	19.358	19.197	18.461	17.51	16.852	16.895	17.75	19.154	20.585	21.503	21.578	20.835	19.613	18.396	17.573	17.324	17.567	18.035	18.475	18.794	19.082	19.523	20.221	21.079	21.793	21.964	21.307	19.839	17.928	16.174	15.141	15.08	15.804	16.785	17.456	17.496	17	16.406	16.25	16.855	18.146	19.655	20.761	21.017	20.376	19.204	18.068	17.466	17.627	18.421	19.445	20.271	20.673	20.713	20.645	20.731	21.082	21.568	21.896	21.779	21.108	20.024	18.897	18.257	18.214	18.754	19.562	20.164	20.163	19.419	18.154	16.855	16.056	16.062	16.799	17.857	18.672	18.784	18.047	16.67	15.099	13.816	13.139	13.103	13.516	14.102	14.638	15.075	15.506	16.068	16.793	17.552	18.106	18.184	17.601	16.378	14.784	13.251	12.215	11.941	12.438	13.43	14.492	15.23	15.424	15.117	14.574	14.098	13.874	13.922	14.11	14.252	14.22	13.989	13.617	13.166	12.67	12.114	11.478	10.808	10.268	10.119	10.585	11.72	13.368	15.164	16.653	17.457	17.406	16.607	15.416	14.283	13.588	13.5	13.916	14.529	14.978	15.011	14.59	13.918	13.35	13.202	13.608	14.485	15.588	16.622	17.358	17.708	17.716	17.496	17.162	16.807	16.519	16.397	16.579	17.198	18.331	19.914	21.704	23.323	24.37	24.565	23.872	22.55	21.066	19.894	19.312	19.315	19.635	19.903	19.844	19.432	18.911	18.651	18.884	19.543	20.303	20.711	20.425	19.396	17.916	16.475	15.532	15.3	15.649	16.176	16.442	16.211	15.571	14.878	14.565	14.94	16.006	17.447	18.766	19.526	19.539	18.949	18.114	17.399	17.017	16.931	16.929	16.79	16.476	16.188	16.264	16.95	18.183	19.549	20.431	20.32	19.086	17.111	15.143	13.96	14.014	15.207	16.965	18.504	19.208	18.925	18.02	17.156	16.95	17.648	18.982	20.296	20.889	20.382	18.933	17.192	16.025	16.095	17.536	19.876	22.195	23.55	23.405	21.838	19.486	17.223	15.789	15.454	15.963	16.735	17.196	17.078	16.496	15.836	15.499	15.648	16.13	16.606	16.745	16.414	15.748	15.048	14.607	14.565	14.83	15.143	15.251	15.043	14.623	14.233	14.117	14.381	14.933	15.525	16.025	16.256	16.016	15.561	15.281	15.477	16.167	17.065	17.697	17.626	16.692	15.12	13.453	12.313	12.119	12.872	14.178	15.432	16.124	16.071	15.459	14.745	14.402	14.681	15.489	16.475	17.204	17.384	16.998	16.307	15.706	15.525	15.837	16.41	16.823	16.663	15.741	14.181	12.376	10.807	9.84	9.592	9.931	10.566	11.216	11.752	12.228	12.798	13.576	14.525	15.438	16.031	16.087	15.596	14.774	13.98	13.553	13.663	14.23	14.996	15.691	16.118	16.24	16.161	16.02	15.893	15.765	15.554	15.194	14.723	14.304	14.159	14.452	15.166	16.073	16.783	16.877	16.074	14.385	12.149	9.942	8.374	7.816	8.274	9.403	10.637	11.438	11.557	11.101	10.445	10.04	10.17	10.808	11.657	12.318	12.516	12.256	11.801	11.526	11.71	12.392	13.349	14.22	14.717	14.754	14.455	14.038	13.681	13.435	13.207	12.849	12.306	11.688	11.23	11.163	11.551	12.207	12.752	12.795	12.132	10.918	9.645	8.959	9.384	11.065	13.667	16.475	18.691	19.752	19.566	18.545	17.405	16.827	17.17	18.318	19.729	20.718	20.814	19.987	18.608	17.259	16.429	16.267	16.485	16.537	15.947	14.58	12.746	11.086	10.24	10.552	11.94	13.943	15.936	17.43	18.266	18.613	18.786	19.046	19.443	19.755	19.646	18.908	17.593	16.041	14.758	14.225	14.638	15.79	17.165	18.195	18.519	18.164	17.487	16.971	16.927	17.342	17.899	18.143	17.751	16.75	15.506	14.511	14.127	14.384	14.971	15.441	15.467	15.056	14.548	14.405	14.961	16.211	17.787	19.116	19.73	19.509	18.728	17.934	17.658	18.188	19.424	20.917	22.09	22.522	22.145	21.43	20.669	20.194	20.215	20.67	21.265	21.611	21.425	20.669	19.544	18.37	17.435	16.878	16.665	16.681	16.858	17.219	17.838	18.764	19.894	20.948	21.584	21.573	20.943	19.984	19.157	18.874	19.269	20.12	20.949	21.265	20.815	19.761	18.586	17.857	17.929	18.776	20.004	21.045	21.469	21.219	20.641	20.342	20.879	22.449	24.759	27.136	28.831	29.316	28.486	26.683	24.506	22.535	21.099	20.236	19.772	19.482	19.232	19.039	19.01	19.216	19.616	20.073	20.432	20.616	20.678	20.803	21.198	21.959	23.003	24.081	24.9	25.248	25.073	24.505	23.799	23.236	22.98	23.02	23.194	23.262	23.026	22.426	21.572	20.698	20.027	19.677	19.576	19.486	19.137	18.381	17.29	16.139	15.294	15.033	15.431	16.306	17.283	17.973	18.154	17.847	17.268	16.698	16.355	16.298	16.427	16.577	16.631	16.58	16.524	16.63	17.015	17.676	18.498	19.282	19.814	19.963	19.721	19.209	18.609	18.081	17.693	17.373	17.013	16.546	16.005	15.51	15.242	15.36	15.888	16.685	17.52	18.152	18.426	18.352	18.089	17.841	17.722	17.712	17.695	17.536	17.15	16.597	16.05	15.699	15.68	15.984	16.442	16.796	16.842	16.537	16.018	15.551	15.414	15.761	16.519	17.409	18.095	18.353	18.143	17.633	17.085	16.721	16.587	16.539	16.312	15.678	14.593	13.248	12.039	11.392	11.563	12.505	13.873	15.19	16.056	16.293	16.006	15.511	15.166	15.164	15.465	15.874	16.14	16.098	15.757	15.311	15.013	14.987	15.178	15.393	15.403	15.062	14.413	13.701	13.245	13.269	13.788	14.597	15.399	15.932	16.129	16.038	15.772	15.725	16.01	16.55	17.118	17.474	17.516	17.333	17.142	17.149	17.436	17.877	18.188	18.066	17.355	16.188	14.961	14.169	14.173	15.02	16.385	17.675	18.279	17.832	16.393	14.425	12.606	11.529	11.432	12.132	13.177	14.112	14.704	15.033	15.402	16.094	17.153	18.306	19.098	19.114	18.204	16.57	14.694	13.127	12.244	12.077	12.359	12.716	12.898	12.885	12.887	13.195	13.975	15.123	16.292	17.042	17.075	16.407	15.376	14.497	14.23	14.725	15.722	16.691	17.086	16.62	15.434	14.053	13.125	13.105	14.059	15.659	17.368	18.677	19.331	19.413	19.215	19.032	19.006	19.063	18.992	18.633	18.008	17.32	16.872	16.913	17.461	18.268	18.977	19.302	19.184	18.848	18.682	19.025	19.969	21.269	22.441	22.968	22.557	21.316	19.73	18.449	18.019	18.646	20.083	21.733	22.927	23.232	22.631	21.529	20.532	20.13	20.455	21.249	22.002	22.231	21.709	20.565	19.232	18.212	17.818	18.053	18.65	19.247	19.569	19.563	19.382	19.233	19.217	19.252	19.124	18.608	17.638	16.424	15.392	14.996	15.508	16.885	18.749	20.529	21.699	21.984	21.452	20.455	19.418	18.627	18.099	17.655	17.056	16.203	15.223	14.439	14.2	14.705	15.873	17.368	18.753	19.7	20.12	20.168	20.124	20.232	20.578	21.08	21.552	21.848	21.925	21.853	21.762	21.743	21.799	21.866	21.856	21.724	21.49	21.215	20.961	20.789	20.709	20.669	20.607	20.466	20.197	19.769	19.204	18.568	17.946	17.414	17.01	16.711	16.429	16.079	15.678	15.355	15.292	15.641	16.434	17.512	18.435	18.785	18.818	18.678	18.601	18.765	19.196	19.73	20.092	20.06	19.592	18.83	18.017	17.414	17.197	17.381	17.837	18.397	18.924	19.366	19.756	20.196	20.76	21.42	22.034	22.41	22.402	21.998	21.357	20.766	20.501	20.669	21.113	21.482	21.404	20.667	19.306	17.62	16.042	14.937	14.448	14.457	14.637	14.654	14.375	13.942	13.675	13.887	14.69	15.902	17.139	18.005	18.268	17.999	17.548	17.373	17.751	18.631	19.683	20.476	20.678	20.245	19.456	18.778	18.628	19.162	20.139	21.009	21.194	20.33	18.454	15.975	13.521	11.69	10.801	10.81	11.372	12.061	12.552	12.766	12.854	13.039	13.423	13.914	14.275	14.258	13.756	12.933	12.173	11.884	12.269	13.209	14.324	15.134	15.311	14.849	14.053	13.372	13.168	13.54	14.265	14.919	15.104	14.638	13.656	12.545	11.731	11.469	11.725	12.203	12.496	12.309	11.618	10.712	10.044	9.967	10.574	11.67	12.851	13.714	14.073	14.028	13.872	13.895	14.189	14.591	14.769	14.415	13.483	12.243	11.196	10.865	11.555	13.159	15.211	17.076	18.253	18.575	18.264	17.772	17.561	17.879	18.647	19.54	20.177	20.279	19.809	18.954	17.983	17.115	16.456	16.002	15.718	15.629	15.863	16.583	17.849	19.498	21.155	22.329	22.609	21.871	20.348	18.547	17.049	16.246	16.174	16.512	16.788	16.588	15.784	14.607	13.55	13.128	13.579	14.771	16.278	17.58	18.308	18.443	18.307	18.39	19.076	20.447	22.212	23.824	24.736	24.677	23.789	22.497	21.309	20.597	20.425	20.542	20.562	20.09	19.458	18.621	17.737	16.963	16.39	16	15.715	15.486	15.293	15.189	15.263	15.567	16.072	16.699	17.35	17.951	18.529	19.168	19.956	20.914	21.957	22.933	23.658	23.955	23.741	23.12	22.346	21.685	21.352	21.409	21.718	22.033	22.104	21.796	21.141	20.33	19.632	19.239	19.169	19.261	19.297	19.106	18.68	18.224	18.046	18.411	19.388	20.77	22.121	22.951	22.951	22.121	20.757	19.34	18.329	17.961	18.182	18.721	19.266	19.622	19.812	20.007	20.402	21.054	21.793	22.287	22.221	21.454	20.13	18.627	17.409	16.833	17.033	17.858	18.945	19.909	20.509	20.741	20.793	20.922	21.329	22.002	22.701	23.09	22.904	22.062	20.689	19.072	17.508	16.155	15.013	13.998	13.048	12.201	11.649	11.664	12.437	13.93	15.847	17.73	19.122	19.774	19.737	19.312	18.923	18.904	19.355	20.135	20.953	21.567	21.886	21.972	21.976	22.022	22.079	21.937	21.339	20.154	18.514	16.801	15.551	15.22	15.962	17.523	19.371	20.894	21.654	21.558	20.9	20.157	19.723	19.719	19.943	20.013	19.597	18.612	17.284	16.036	15.304	15.341	16.07	17.1	17.987	18.441	18.45	18.255	18.227	18.614	19.397	20.304	20.93	20.944	20.257	19.094	17.919	17.172	17.045	17.416	17.901	18.054	17.62	16.683	15.625	14.965	15.086	16.02	17.445	18.865	19.833	20.129	19.83	19.253	18.759	18.568	18.677	18.93	19.148	19.247	19.305	19.513	20.014	20.75	21.467	21.858	21.667	20.819	19.494	18.07	16.95	16.388	16.383	16.697	16.984	16.807	16.171	15.611	15.404	15.641	16.174	16.645	16.71	16.247	15.436	14.682	14.397	14.768	15.649	16.63	17.206	17.027	16.076	14.659	13.252	12.304	12.018	12.283	12.773	13.136	13.164	12.895	12.607	12.646	13.243	14.345	15.652	16.759	17.331	17.274	16.774	16.184	15.85	15.916	16.241	16.471	16.244	15.423	14.179	12.937	12.166	12.14	12.776	13.662	14.275	14.246	13.55	12.495	11.563	11.174	11.47	12.258	13.137	13.726	13.846	13.579	13.236	13.164	13.53	14.231	14.941	15.326	15.236	14.829	14.514	14.764	15.851	17.694	19.847	21.668	22.588	22.357	21.128	19.405	17.801	16.759	16.385	16.473	16.646	16.543	16.012	15.175	14.364	13.937	14.101	14.853	16.007	17.275	18.422	19.341	20.063	20.695	21.317	21.908	22.33	22.415	22.094	21.473	20.8	20.372	20.396	20.851	21.478	21.908	21.824	21.1	19.883	18.535	17.472	16.929	16.886	17.088	17.201	16.954	16.295	15.435	14.727	14.47	14.752	15.425	16.183	16.684	16.709	16.272	15.587	14.932	14.507	14.37	14.423	14.507	14.531	14.546	14.752	15.322	16.273	17.389	18.305	18.665	18.293	17.282	15.994	14.9	14.328	14.302	14.592	14.833	14.698	14.118	13.345	12.848	13.075	14.255	16.273	18.664	20.778	22.036	22.183	21.338	19.915	18.482	17.522	17.246	17.564	18.151	18.663	18.922	18.98	19.035	19.274	19.738	20.259	20.526	20.248	19.358	18.122	16.999	16.434	16.642	17.488	18.52	19.195	19.16	18.374	17.125	15.888	15.142	15.142	15.792	16.75	17.596	18.009	17.913	17.398	16.633	16.303	16.55	17.233	18.049	18.727	19.175	19.51	19.94	20.6	21.409	22.077	22.253	21.726	20.574	19.169	18.041	17.603	17.922	18.667	19.295	19.326	18.602	17.369	16.188	15.643	16.021	17.139	18.444	19.257	19.081	17.854	15.996	14.221	13.157	13.078	13.771	14.648	15.051	14.641	13.582	12.428	11.868	12.351	13.841	15.827	17.583	18.541	18.55	17.927	17.218	16.868	16.941	17.103	16.857	15.862	14.209	12.501	11.547	11.965	13.816	16.504	18.987	20.243	19.732	17.621	14.682	11.912	10.089	9.464	9.713	10.209	10.421	10.19	9.792	9.758	10.559	12.297	14.629	16.913	18.506	19.066	18.701	17.919	17.327	17.282	17.763	18.404	18.675	18.173	16.824	14.91	12.895	11.182	9.945	9.116	8.495	7.922	7.459	7.358	7.945	9.424	11.697	14.334	16.722	18.315	18.858	18.509	17.782	17.288	17.498	18.573	20.319	22.304	24.042	25.206	25.726	25.693	25.223	24.372	23.103	21.349	19.16	16.79	14.669	13.246	12.777	13.188	14.071	14.86	15.127	14.788	14.129	13.659	13.844	14.854	16.447	18.068	19.115	19.236	18.51	17.402	16.551	16.462	17.272	18.722	20.264	21.276	21.334	20.421	18.95	17.541	16.746	16.816	17.634	18.771	19.718	20.136	19.977	19.475	18.995	18.808	18.937	19.141	19.054	18.418	17.222	15.745	14.429	13.67	13.616	14.118	14.803	15.26	15.282	14.967	14.61	14.527	14.897	15.652	16.521	17.166	17.381	17.22	16.948	16.902	17.333	18.208	19.163	19.727	19.564	18.629	17.218	15.86	15.069	15.105	15.867	16.944	17.8	18.052	17.813	17.102	16.141	15.275	14.738	14.574	14.66	14.828	14.948	15.003	15.082	15.28	15.621	16.044	16.4	16.522	16.326	15.86	15.268	14.746	14.462	14.492	14.777	15.169	15.537	15.844	16.152	16.595	17.305	18.283	19.323	20.079	20.201	19.493	18.051	16.272	14.729	13.941	14.14	15.189	16.659	18.053	19.037	19.57	19.859	20.197	20.776	21.567	22.332	22.783	22.747	22.26	21.562	20.951	20.624	20.512	20.314	19.692	18.479	16.793	15.064	13.871	13.661	14.518	16.076	17.696	18.751	18.907	18.251	17.234	16.401	16.104	16.358	16.865	17.21	17.132	16.689	16.196	16.049	16.484	17.411	18.459	19.173	19.242	18.676	17.79	17.045	16.839	17.288	18.135	18.898	19.131	18.624	17.524	16.298	15.525	15.619	16.652	18.342	20.189	21.708	22.628	22.946	22.863	22.579	22.144	21.433	20.286	18.717	17.041	15.775	15.428	16.237	17.953	19.868	21.096	21	19.46	16.942	14.308	12.444	11.867	12.539	13.933	15.325	16.12	16.075	15.356	14.398	13.666	13.437	13.758	14.483	15.405	16.373	17.343	18.32	19.29	20.17	20.772	20.883	20.413	19.494	18.461	17.727	17.611	18.184	19.198	20.196	20.75	20.664	20.025	19.122	18.312	17.811	17.574	17.358	16.903	16.1	15.074	14.132	13.626	13.78	14.554	15.691	16.867	17.825	18.446	18.751	18.839	18.803	18.685	18.457	18.032	17.354	16.459	15.455	14.525	13.891	13.748	14.153	14.964	15.863	16.49	16.575	16.069	15.182	14.265	13.651	13.54	13.933	14.628	15.33	15.827	16.098	16.288	16.56	16.978	17.466	17.848	17.954	17.712	17.154	16.299	15.683	15.484	15.651	15.951	16.083	15.864	15.329	14.695	14.274	14.331	14.928	15.851	16.714	17.156	16.992	16.303	15.392	14.642	14.316	14.406	14.648	14.655	14.108	12.963	11.543	10.393	10.004	10.583	11.95	13.609	14.978	15.665	15.652	15.295	15.118	15.53	16.599	18.01	19.219	19.714	19.245	17.966	16.375	15.069	14.45	14.586	15.215	15.907	16.269	16.158	15.754	15.386	15.334	15.695	16.305	16.793	16.782	16.165	15.184	14.3	13.998	14.585	16	17.799	19.365	20.211	20.176	19.476	18.591	18.006	17.949	18.33	18.846	19.166	19.135	18.854	18.615	18.691	19.142	19.772	20.169	19.903	18.827	17.185	15.508	14.395	14.263	15.15	16.703	18.357	19.636	20.382	20.787	21.226	22.032	23.233	24.499	25.305	25.214	24.126	22.398	20.727	19.835	20.125	21.475	23.312	24.883	25.612	25.354	24.413	23.306	22.492	22.177	22.211	22.184	21.724	20.755	19.535	18.498	18.011	18.179	18.745	19.184	18.993	17.974	16.307	14.517	13.261	12.992	13.759	15.209	16.776	17.961	18.561	18.723	18.803	19.115	19.742	20.489	20.974	20.862	20.116	19.037	18.06	17.542	17.611	18.071	18.467	18.37	17.633	16.478	15.376	14.847	15.222	16.446	18.1	19.629	20.595	20.836	20.5	19.969	19.633	19.693	20.075	20.488	20.596	20.224	19.478	18.67	18.13	18.04	18.331	18.704	18.801	18.464	17.85	17.353	17.375	18.105	19.375	20.668	21.358	21.085	19.93	18.413	17.291	17.215	18.4	20.486	22.727	24.332	24.811	24.164	22.849	21.54	20.797	20.843	21.504	22.258	22.699	22.611	22.094	21.437	20.945	20.739	20.674	20.445	19.795	18.684	17.392	16.425	16.263	17.099	18.751	20.76	22.554	23.662	23.947	23.66	23.25	23.099	23.363	23.867	24.19	23.901	22.848	21.226	19.482	18.131	17.565	17.864	18.745	19.746	20.476	20.757	20.63	20.273	19.855	19.414	18.851	18.017	16.858	15.557	14.524	14.22	14.907	16.461	18.401	20.061	20.87	20.607	19.532	18.257	17.466	17.641	18.851	20.678	22.434	23.51	23.625	22.892	21.731	20.675	20.096	20.029	20.211	20.297	20.059	19.492	18.827	18.366	18.278	18.508	18.831	18.946	18.623	17.876	16.975	16.319	16.273	16.99	18.299	19.758	20.858	21.271	20.969	20.209	19.428	19.032	19.126	19.434	19.499	18.942	17.68	16.007	14.508	13.765	14.074	15.294	16.923	18.332	19.057	19.029	18.571	18.145	18.058	18.333	18.7	18.78	18.365	17.571	16.753	16.342	16.642	17.63	18.899	19.908	20.327	20.185	19.814	19.705	20.303	21.704	23.512	25.016	25.525	24.664	22.562	19.852	17.389	15.838	15.411	15.845	16.589	17.104	17.141	16.866	16.725	17.164	18.351	20.016	21.587	22.533	22.634	22.057	21.288	20.942	21.437	22.728	24.331	25.615	26.118	25.697	24.589	23.269	22.159	21.406	20.883	20.36	19.654	18.769	17.953	17.586	17.903	18.838	20.033	20.981	21.262	20.768	19.737	18.638	17.985	18.098	18.922	20.029	20.89	21.148	20.735	19.873	19.02	18.639	18.947	19.691	20.484	20.896	20.751	20.24	19.783	19.844	20.696	22.186	23.767	24.773	24.749	23.683	22.044	20.569	19.925	20.386	21.74	23.464	24.878	25.475	25.221	24.49	23.82	23.615	23.924	24.492	24.923	24.892	24.324	23.489	22.82	22.613	22.876	23.367	23.699	23.487	22.581	21.209	19.867	19.03	18.949	19.55	20.46	21.211	21.512	21.395	21.181	21.343	22.225	23.819	25.75	27.447	28.399	28.37	27.526	26.353	25.379	24.922	25.021	25.461	25.9	26.094	26.077	26.123	26.5	27.258	28.199	28.968	29.202	28.715	27.626	26.32	25.259	24.726	24.698	24.877	24.876	24.459	23.688	22.905	22.573	23.016	24.236	25.893	27.433	28.341	28.376	27.725	26.892	26.408	26.548	27.244	28.125	28.629	28.259	26.876	24.787	22.612	21.001	20.383	20.824	22.027	23.496	24.762	25.6	26.099	26.56	27.279	28.332	29.534	30.542	31.049	30.964	30.483	29.949	29.654	29.717	29.984	30.073	29.567	28.235	26.17	23.727	21.305	19.185	17.44	15.99	14.704	13.55	12.716	12.583	13.519	15.646	18.742	22.312	25.725	28.418	30.109	30.872	31.014	30.9	30.81	30.822	30.778	30.397	29.509	28.182	26.678	25.351	24.502	24.249	24.453	24.763	24.801	24.365	23.558	22.744	22.363	22.732	23.946	25.814	27.898	29.714	30.966	31.605	31.725	31.448	30.836	29.819	28.239	26.033	23.375	20.679	18.465	17.206	17.134	18.071	19.488	20.752	21.433	21.485	21.234	21.209	21.888	23.473	25.75	28.143	29.98	30.838	30.693	29.861	28.793	27.87	27.208	26.612	25.742	24.393	22.669	20.955	19.758	19.477	20.169	21.445	22.674	23.316	23.128	22.216	21.005	20.105	20.009	20.832	22.287	23.867	25.1	25.784	26.033	26.169	26.474	26.87	27.435	27.85	27.767	27.03	25.795	24.47	23.518	23.216	23.52	24.102	24.52	24.448	23.854	22.989	22.19	21.682	21.452	21.268	20.83	20.006	18.966	18.118	17.87	18.358	19.349	20.313	20.673	20.113	18.758	17.147	15.998	15.889	16.993	19.024	21.393	23.453	24.804	25.429	25.587	25.597	25.641	25.676	25.481	24.793	23.514	21.832	20.181	19.015	18.603	18.902	19.603	20.284	20.613	20.531	20.311	20.392	21.121	22.53	24.283	25.781	26.447	26.032	24.747	23.153	21.92	21.567	22.225	23.553	24.911	25.674	25.519	24.553	23.244	22.174	21.773	22.181	23.2	24.381	25.254	25.577	25.418	25.052	24.804	24.893	25.333	25.912	26.338	26.428	26.181	25.754	25.37	25.173	25.127	25.052	24.795	24.374	23.991	23.931	24.415	25.464	26.84	28.142	28.988	29.197	28.882	28.421	28.245	28.608	29.508	30.727	31.899	32.661	32.82	32.438	31.736	30.95	30.265	29.751	29.367	29.03	28.729	28.562	28.657	29.099	29.85	30.723	31.378	31.45	30.72	29.22	27.225	25.153	23.425	22.321	21.914	22.078	22.564	23.136	23.706	24.311	24.975	25.652	26.25	26.621	26.587	26.054	25.119	24.037	23.095	22.546	22.549	23.037	23.753	24.434	24.947	25.283	25.52	25.793	26.183	26.622	26.887	26.704	25.899	24.522	22.839	21.22	19.987	19.33	19.253	19.561	19.963	20.282	20.573	21.027	21.862	23.218	25.041	27.032	28.796	30.045	30.665	30.711	30.395	30.014	29.75	29.53	29.138	28.405	27.287	25.86	24.317	22.898	21.751	20.879	20.175	19.492	18.791	18.251	18.222	19.151	21.115	23.715	26.445	28.746	30.218	30.779	30.675	30.309	30.013	29.88	29.71	29.135	27.851	25.822	23.348	20.996	19.4	18.97	19.698	21.18	22.813	24.048	24.601	24.587	24.433	24.63	25.461	26.838	28.345	29.436	29.68	28.978	27.594	26.02	24.743	24.025	23.808	23.782	23.566	22.896	21.776	20.466	19.321	18.622	18.449	18.686	19.119	19.572	20	20.514	21.307	22.481	23.934	25.412	26.619	27.351	27.576	27.448	27.222	27.064	26.932	26.605	25.847	24.582	23.02	21.64	20.951	21.236	22.395	23.974	25.354	26.002	25.712	24.702	23.486	22.629	22.469	22.955	23.674	24.075	23.741	22.551	20.747	18.858	17.476	16.931	17.172	17.871	18.61	19.082	19.241	19.322	19.666	20.496	21.782	23.239	24.446	25.077	25.089	24.728	24.365	24.299	24.614	25.132	25.552	25.624	25.254	24.548	23.747	23.08	22.589	22.099	21.356	20.197	18.616	16.795	15.087	13.87	13.362	13.535	14.177	15.03	15.912	16.797	17.824	19.174	20.912	22.863	24.661	25.883	26.215	25.621	24.413	23.154	22.411	22.507	23.381	24.636	25.734	26.236	25.967	25.07	23.916	22.909	22.268	21.953	21.789	21.632	21.461	21.43	21.806	22.78	24.27	25.923	27.274	27.884	27.53	26.375	24.915	23.693	23.042	23.025	23.467	24.072	24.59	24.943	25.235	25.644	26.311	27.186	27.998	28.414	28.242	27.483	26.329	25.131	24.287	24.01	24.226	24.66	24.958	24.798	24.053	22.876	21.576	20.433	19.626	19.235	19.194	19.312	19.47	19.747	20.317	21.301	22.641	24.06	25.159	25.624	25.363	24.519	23.504	22.704	22.317	22.358	22.65	22.974	23.197	23.352	23.627	24.213	25.177	26.394	27.562	28.308	28.376	27.802	26.874	26.003	25.547	25.661	26.225	26.873	27.146	26.724	25.571	23.959	22.343	21.205	20.815	21.156	21.946	22.803	23.401	23.577	23.375	23.025	22.804	22.882	23.266	23.841	24.445	24.96	25.378	25.79	26.348	27.126	28.005	28.688	28.866	28.394	27.366	26.1	25.03	24.524	24.695	25.309	25.904	26	25.325	23.953	22.272	20.779	19.838	19.532	19.667	19.911	19.997	19.873	19.747	19.944	20.692	21.966	23.491	24.86	25.707	25.86	25.391	24.563	23.693	22.968	22.341	21.592	20.533	19.175	17.752	16.644	16.252	16.806	18.189	19.98	21.646	22.731	23.007	22.534	21.623	20.632	19.807	19.225	18.826	18.5	18.185	17.952	17.969	18.398	19.272	20.427	21.537	22.259	22.394	21.967	21.193	20.434	20.04	20.153	20.603	21.019	21.068	20.598	19.736	18.877	18.54	19.049	20.334	21.962	23.351	24.016	23.812	23.045	22.31	22.147	22.759	23.921	25.106	25.753	25.556	24.628	23.419	22.479	22.157	22.393	22.792	22.921	22.576	21.842	21.077	20.77	21.255	22.45	23.912	25.118	25.696	25.582	25.092	24.765	24.986	25.717	26.539	26.863	26.189	24.392	21.859	19.374	17.718	17.325	18.098	19.494	20.829	21.627	21.791	21.59	21.529	22.061	23.283	24.871	26.308	27.2	27.418	27.123	26.715	26.601	26.917	27.462	27.882	27.834	27.119	25.854	24.449	23.328	22.675	22.397	22.254	21.987	21.479	20.84	20.354	20.317	20.834	21.731	22.568	22.986	22.795	22.09	21.262	20.82	21.13	22.211	23.739	25.196	26.133	26.378	26.077	25.588	25.329	25.563	26.237	26.974	27.285	26.855	25.704	24.183	22.828	22.15	22.388	23.408	24.798	26.065	26.894	27.276	27.441	27.703	28.272	29.117	29.989	30.578	30.663	30.214	29.394	28.462	27.631	26.953	26.3	25.495	24.437	23.19	21.974	21.079	20.715	20.909	21.47	22.042	22.327	22.3	22.238	22.602	23.831	26.104	29.16	32.338	34.842	36.026	35.631	33.867	31.315	28.684	26.512	25.041	24.216	23.822	23.675	23.73	24.067	24.798	25.943	27.333	28.639	29.512	29.78	29.537	29.063	28.673	28.606	28.904	29.363	29.634	29.406	28.555	27.165	25.495	23.904	22.692	21.948	21.582	21.458	21.485	21.65	22.048	22.799	23.905	25.162	26.189	26.565	26.021	24.594	22.643	20.748	19.493	19.256	20.05	21.505	23.095	24.415	25.312	25.877	26.388	27.11	28.081	29.06	29.688	29.703	29.047	27.914	26.71	25.864	25.585	25.786	26.19	26.449	26.273	25.612	24.693	23.897	23.577	23.877	24.646	25.52	26.107	26.177	25.753	25.089	24.558	24.425	24.662	24.983	25.058	24.671	23.811	22.733	21.883	21.634	22.077	23.036	24.177	25.155	25.763	26.054	26.267	26.609	27.07	27.452	27.479	26.931	25.843	24.538	23.529	23.303	24.134	25.901	28.066	29.938	30.987	30.992	30.116	28.872	27.901	27.613	27.986	28.673	29.203	29.169	28.464	27.404	26.486	26.04	26.12	26.552	27.005	27.158	26.929	26.574	26.503	27.002	28.056	29.321	30.301	30.588	30.063	28.905	27.537	26.702	26.411	26.507	26.564	26.2	25.319	24.217	23.452	23.544	24.686	26.648	28.861	30.662	31.571	31.522	30.883	30.211	29.929	30.153	30.682	31.135	31.161	30.654	29.838	29.097	28.709	28.683	28.738	28.416	27.345	25.521	23.354	21.478	20.507	20.767	22.122	24.043	25.845	26.985	27.291	27.009	26.64	26.623	27.076	27.774	28.285	28.159	27.196	25.599	23.893	22.656	22.266	22.738	23.748	24.801	25.478	25.612	25.359	25.055	25.01	25.354	25.972	26.562	26.806	26.566	25.926	25.102	24.319	23.718	23.32	23.032	22.732	22.36	21.995	21.812	21.966	22.466	23.147	23.773	24.121	24.04	23.555	22.87	22.267	21.95	21.962	22.201	22.469	22.593	22.559	22.549	22.853	23.732	25.295	27.437	29.816	31.924	33.293	33.674	33.077	31.675	29.714	27.459	25.13	22.895	20.888	19.254	18.196	17.934	18.563	19.947	21.738	23.489	24.777	25.32	25.107	24.436	23.78	23.578	24.077	25.196	26.511	27.456	27.611	26.883	25.509	23.972	22.84	22.535	23.118	24.301	25.637	26.728	27.369	27.595	27.598	27.58	27.661	27.795	27.786	27.421	26.667	25.684	24.703	23.905	23.373	23.036	22.688	22.15	21.414	20.649	20.123	20.149	20.941	22.433	24.289	26.084	27.487	28.331	28.622	28.514	28.233	27.922	27.576	27.099	26.402	25.515	24.623	23.98	23.767	24.047	24.754	25.649	26.394	26.754	26.722	26.46	26.192	26.121	26.306	26.549	26.538	26.09	25.255	24.271	23.542	23.503	24.322	25.736	27.177	28.083	28.107	27.249	25.854	24.47	23.591	23.458	23.961	24.7	25.297	25.547	25.44	25.158	24.905	24.736	24.528	24.082	23.278	22.17	21.012	20.181	20.047	20.774	22.158	23.722	24.981	25.656	25.783	25.684	25.805	26.431	27.482	28.526	29.017	28.584	27.249	25.498	24.096	23.708	24.544	26.28	28.194	29.495	29.694	28.839	27.471	26.353	26.072	26.748	27.987	29.132	29.614	29.181	27.97	26.431	25.111	24.334	24.082	24.119	24.208	24.265	24.418	24.938	26.021	27.565	29.152	30.215	30.278	29.194	27.28	25.239	23.86	23.653	24.631	26.309	27.954	28.922	28.943	28.199	27.194	26.488	26.392	26.794	27.291	27.496	27.271	26.781	26.44	26.687	27.678	29.116	30.331	30.663	29.745	27.684	25.065	22.678	21.151	20.666	20.975	21.587	22.043	22.161	22.135	22.425	23.453	25.313	27.709	30.075	31.839	32.655	32.535	31.806	30.946	30.352	30.123	30.044	29.782	29.133	28.153	27.098	26.337	26.187	26.656	27.388	27.866	27.659	26.646	25.132	23.769	23.258	23.983	25.833	28.292	30.647	32.223	32.673	32.105	30.949	29.695	28.628	27.74	26.842	25.803	24.676	23.691	23.183	23.425	24.423	25.786	26.87	27.158	26.493	25.107	23.597	22.714	22.987	24.455	26.719	29.127	30.982	31.81	31.578	30.645	29.459	28.325	27.351	26.478	25.574	24.586	23.621	22.896	22.642	22.962	23.694	24.473	24.959	25.01	24.695	24.241	23.988	24.227	24.961	25.935	26.824	27.389	27.556	27.478	27.5	27.929	28.772	29.745	30.453	30.516	29.715	28.176	26.391	24.986	24.4	24.705	25.596	26.548	27.065	26.883	26.042	24.884	23.932	23.921	24.552	25.664	26.917	27.955	28.554	28.689	28.487	28.097	27.591	26.925	26.023	24.906	23.712	22.658	22.017	22.051	22.862	24.277	25.884	27.231	27.953	27.881	27.131	26.064	25.096	24.497	24.321	24.413	24.524	24.483	24.324	24.3	24.66	25.463	26.509	27.408	27.749	27.328	26.272	25.034	24.203	24.247	25.246	26.87	28.549	29.774	30.296	30.174	29.75	29.438	29.419	29.523	29.365	28.587	27.011	24.834	22.61	21.003	20.469	21.056	22.401	23.872	24.791	24.754	23.807	22.378	21.059	20.334	20.38	21.053	22.049	23.075	24.002	24.935	26.1	27.642	29.446	31.145	32.269	32.438	31.532	29.77	27.653	25.758	24.48	23.888	23.753	23.724	23.55	23.218	22.972	23.116	23.766	24.737	25.581	25.774	24.957	23.174	20.91	18.897	17.772	17.801	18.813	20.33	21.823	22.938	23.613	24.086	24.702	25.618	26.665	27.466	27.677	27.149	26.025	24.74	23.861	23.778	24.495	25.662	26.757	27.281	27.023	26.197	25.289	24.741	24.734	25.142	25.571	25.547	24.777	23.366	21.79	20.669	20.475	21.266	22.671	24.102	25.032	25.194	24.709	24.019	23.613	23.701	24.147	24.57	24.581	23.98	22.917	21.851	21.28	21.46	22.308	23.493	24.55	25.099	25.095	24.842	24.749	25.033	25.64	26.26	26.469	25.919	24.557	22.695	20.895	19.742	19.553	20.213	21.325	22.467	23.337	23.879	24.326	25.045	26.204	27.637	28.935	29.635	29.416	28.332	26.89	25.732	25.279	25.571	26.307	26.932	26.851	25.796	24.011	22.113	20.747	20.304	20.782	21.818	22.894	23.578	23.673	23.292	23.155	23.184	23.494	23.931	24.229	24.21	23.921	23.608	23.582	24.081	25.105	26.418	27.661	28.511	28.789	28.586	28.237	28.087	28.228	28.497	28.615	28.287	27.348	25.927	24.484	23.574	23.579	24.562	26.22	27.946	29.063	29.15	28.188	26.508	24.614	22.984	21.891	21.331	21.108	21.019	21.012	21.219	21.822	22.889	24.289	25.752	26.981	27.752	28.035	28.035	28.058	28.305	28.748	29.139	29.141	28.508	27.269	25.743	24.414	23.692	23.736	24.383	25.213	25.724	25.577	24.752	23.562	22.499	22.015	22.334	23.365	24.729	25.897	26.414	26.112	25.197	24.11	23.285	22.978	23.221	23.819	24.426	24.76	24.767	24.611	24.52	24.663	25.073	25.621	26.09	26.35	26.484	26.738	27.376	28.547	30.154	31.792	32.864	32.89	31.748	29.752	27.543	25.822	25.071	25.357	26.312	27.289	27.688	27.246	26.127	24.739	23.506	22.704	22.397	22.426	22.539	22.583	22.602	22.746	23.163	23.895	24.821	25.673	26.196	26.305	26.124	25.904	25.902	26.262	26.899	27.506	27.713	27.33	26.466	25.503	24.92	25.036	25.837	26.954	27.773	27.663	26.346	24.113	21.733	20.065	19.697	20.721	22.714	24.901	26.54	27.317	27.397	27.237	27.335	27.959	28.934	29.736	29.832	29.002	27.439	25.673	24.398	24.134	24.969	26.489	28.03	28.982	29.09	28.552	27.808	27.275	27.205	27.57	28.043	28.215	27.873	27.119	26.232	25.504	25.123	25.057	25.037	24.786	24.272	23.698	23.384	23.641	24.641	26.235	27.954	29.248	29.791	29.611	29.012	28.409	28.115	28.164	28.296	28.12	27.332	26.22	25.006	24.295	24.418	25.398	26.889	28.289	29.01	28.717	27.479	25.782	24.326	23.698	24.094	25.283	26.794	28.135	28.975	29.299	29.383	29.573	30.038	30.691	31.265	31.473	31.171	30.474	29.701	29.193	29.118	29.376	29.643	29.538	28.834	27.665	26.511	25.965	26.445	27.954	30.054	32.036	33.22	33.249	32.24	30.757	29.54	29.106	29.512	30.4	31.199	31.392	30.779	29.577	28.281	27.355	26.977	26.994	27.025	26.723	26.012	25.169	24.665	24.875	25.855	27.325	28.783	29.737	29.92	29.407	28.556	27.799	27.395	27.322	27.339	27.163	26.637	25.837	25.059	24.681	24.94	25.744	26.702	27.335	27.294	26.483	25.155	23.821	22.988	22.937	23.621	24.707	25.704	26.185	25.999	25.347	24.604	24.119	24.079	24.475	25.112	25.745	26.248	26.681	27.244	28.106	29.26	30.468	31.375	31.675	31.278	30.365	29.343	28.682	28.614	28.988	29.378	29.339	28.598	27.212	25.597	24.306	23.727	23.932	24.696	25.606	26.227	26.33	26.039	25.703	25.649	26.039	26.802	27.671	28.299	28.398	27.849	26.79	25.575	24.614	24.153	24.223	24.715	25.444	26.19	26.822	27.378	27.984	28.696	29.429	29.981	30.077	29.497	28.254	26.617	24.955	23.593	22.754	22.526	22.794	23.305	23.835	24.269	24.554	24.629	24.413	23.859	23.014	22.038	21.159	20.616	20.617	21.306	22.589	24.119	25.479	26.357	26.621	26.363	25.932	25.769	26.14	27.059	28.325	29.547	30.245	30.115	29.235	27.96	26.701	25.813	25.488	25.663	26.066	26.425	26.619	26.724	26.934	27.387	28.044	28.701	29.128	29.499	29.295	28.753	28.15	27.737	27.607	27.636	27.571	27.157	26.296	25.135	24.054	23.505	23.717	24.517	25.416	25.872	25.548	24.457	22.998	21.839	21.593	22.463	24.115	25.851	26.925	26.879	25.792	24.239	22.99	22.63	23.346	24.856	26.535	27.726	28.077	27.696	27.029	26.589	26.689	27.306	28.136	28.76	28.833	28.265	27.279	26.293	25.659	25.477	25.638	25.923	26.132	26.193	26.217	26.406	26.836	27.354	27.608	27.208	25.906	23.8	21.378	19.321	18.197	18.277	19.441	21.254	23.15	24.681	25.699	26.324	26.794	27.253	27.666	27.856	27.656	27.049	26.183	25.373	24.982	25.229	26.022	26.988	27.651	27.647	26.874	25.542	24.103	23.073	22.792	23.285	24.273	25.28	25.862	25.825	25.313	24.673	24.253	24.229	24.522	24.839	24.821	24.272	23.31	22.334	21.804	21.995	22.852	24.063	25.203	25.904	25.972	25.47	24.688	23.928	23.353	22.985	22.767	22.633	22.582	22.679	22.991	23.462	23.889	24.037	23.719	22.857	21.594	20.291	19.354	19.031	19.322	20.008	20.76	21.299	21.523	21.517	21.508	21.752	22.353	23.163	23.842	24.058	23.647	22.65	21.343	20.18	19.571	19.694	20.454	21.551	22.556	23.093	23.009	22.464	21.79	21.29	21.147	21.392	21.894	22.442	22.957	23.587	24.559	26.035	27.955	29.961	31.509	32.081	31.369	29.432	26.743	24.03	21.952	20.829	20.61	20.979	21.467	21.672	21.485	21.061	20.64	20.448	20.646	21.206	21.912	22.537	22.992	23.317	23.585	23.865	24.193	24.458	24.416	23.864	22.805	21.49	20.371	19.912	20.396	21.715	23.516	25.153	26.02	25.832	24.764	23.368	22.311	22.056	22.625	23.569	24.25	24.218	23.426	22.209	21.12	20.691	21.15	22.274	23.554	24.471	24.712	24.28	23.482	22.745	22.343	22.241	22.207	21.967	21.343	20.405	19.483	18.994	19.168	19.912	20.868	21.564	21.65	21.106	20.245	19.543	19.424	20.067	21.279	22.585	23.544	24.005	24.151	24.361	24.999	26.166	27.59	28.715	28.982	28.113	26.27	24.044	22.22	21.387	21.663	22.691	23.839	24.484	24.311	23.417	22.198	21.096	20.361	19.939	19.541	18.875	17.931	17.033	16.658	17.204	18.803	21.192	23.734	25.716	26.699	26.716	26.208	25.779	25.911	26.685	27.715	28.379	28.143	26.816	24.687	22.455	20.892	20.459	21.101	22.294	23.326	23.651	23.167	22.221	21.353	20.992	21.25	21.85	22.265	22.107	21.435	20.669	20.348	20.845	22.152	23.82	25.124	25.438	24.563	22.782	20.711	19.057	18.287	18.412	19.067	19.762	20.109	19.981	19.562	19.236	19.352	20.005	21.004	21.955	22.468	22.394	21.9	21.326	21.009	21.173	21.775	22.41	22.527	21.808	20.342	18.542	17.014	16.366	16.902	18.44	20.45	22.332	23.632	24.191	24.23	24.166	24.325	24.765	25.345	25.859	26.152	26.235	26.294	26.536	27.04	27.676	28.1	27.917	26.972	25.51	24.006	22.933	22.597	23.024	23.842	24.431	24.326	23.441	22.049	20.663	19.849	19.885	20.564	21.344	21.7	21.326	20.261	18.933	17.991	17.914	18.733	20.078	21.353	22.047	21.988	21.394	20.68	20.293	20.652	21.609	22.905	24.053	24.684	24.654	24.014	22.989	21.924	21.055	20.411	19.929	19.587	19.361	19.236	19.268	19.549	20.071	20.66	21.087	21.193	20.969	20.573	20.269	20.3	20.793	21.683	22.717	23.541	23.928	23.874	23.514	23.037	22.651	22.468	22.403	22.282	22.066	21.864	21.845	22.189	23.05	24.355	25.679	26.453	26.29	25.137	23.268	21.249	19.765	19.308	19.961	21.378	22.935	24.062	24.52	24.428	24.126	24.031	24.434	25.292	26.242	26.809	26.658	25.679	24.057	22.322	21.103	20.756	21.257	22.323	23.48	24.153	23.963	22.947	21.508	20.137	19.19	18.846	19.103	19.822	20.82	21.96	23.196	24.521	25.826	26.803	27.075	26.45	24.83	22.862	21.219	20.546	21.02	22.331	23.879	24.971	25.101	24.234	22.836	21.592	21.108	21.651	23.008	24.651	26.114	27.16	27.748	28.11	28.726	29.904	31.422	32.743	33.406	33.096	31.679	29.439	27.054	25.151	23.998	23.599	23.745	24.026	24.089	23.934	23.855	24.091	24.683	25.466	26.075	26.097	25.369	24.101	22.818	22.191	22.727	24.4	26.671	28.894	30.606	31.549	31.764	31.675	31.774	32.173	32.617	32.787	32.412	31.326	29.692	27.995	26.675	25.846	25.395	25.102	24.662	23.85	22.773	21.84	21.489	21.945	23.108	24.561	25.796	26.471	26.512	26.093	25.658	25.713	26.416	27.418	28.174	28.275	27.524	26.067	24.48	23.457	23.326	23.928	24.85	25.599	25.763	25.343	24.861	24.951	25.862	27.387	29.014	30.115	30.262	29.519	28.445	27.774	28.041	29.261	30.848	31.934	32.17	31.31	29.51	27.472	26.048	25.743	26.489	27.774	28.915	29.329	28.822	27.668	26.362	25.343	24.844	24.819	24.94	24.854	24.479	24.021	23.791	24.073	24.954	26.17	27.193	27.587	27.224	26.259	25.096	24.314	24.372	25.276	26.639	27.985	28.927	29.264	29.083	28.724	28.536	28.685	29.12	29.601	29.793	29.504	28.798	27.871	26.896	26.021	25.309	24.673	24.004	23.316	22.724	22.343	22.3	22.659	23.241	23.659	23.629	23.142	22.346	21.518	21.1	21.508	22.854	24.895	27.202	29.284	30.731	31.397	31.433	31.151	30.871	30.829	31.07	31.373	31.405	30.911	29.802	28.178	26.338	24.626	23.241	22.253	21.677	21.439	21.388	21.463	21.783	22.436	23.333	24.308	25.263	26.108	26.766	27.28	27.771	28.293	28.806	29.231	29.46	29.364	28.958	28.45	28.123	28.165	28.611	29.291	29.821	29.797	29.023	27.537	25.665	24.005	23.143	23.275	24.175	25.42	26.516	26.992	26.663	25.811	24.944	24.449	24.471	24.892	25.351	25.453	25.07	24.377	23.674	23.233	23.187	23.421	23.622	23.451	22.79	21.806	20.921	20.636	21.238	22.666	24.584	26.485	27.771	28.003	27.187	25.73	24.145	22.846	22.087	21.879	21.942	21.907	21.583	20.999	20.336	19.872	19.832	20.162	20.547	20.642	20.297	19.628	18.953	18.671	19.036	20.016	21.306	22.451	23.061	23.061	22.742	22.524	22.648	23.146	23.887	24.562	24.828	24.596	24.112	23.729	23.706	24.128	24.822	25.378	25.411	24.889	24.114	23.514	23.465	24.166	25.433	26.679	27.225	26.678	25.132	23.258	21.826	21.464	22.4	24.296	26.439	28.037	28.535	27.893	26.607	25.343	24.506	24.138	24.023	23.802	23.178	22.194	21.228	20.691	20.808	21.549	22.637	23.6	24.075	24.107	24.073	24.35	25.142	26.453	28.027	29.386	30.078	29.912	28.99	27.628	26.183	24.853	23.602	22.286	20.777	19.043	17.243	15.778	15.12	15.52	16.906	18.936	21.032	22.603	23.406	23.663	23.806	24.244	25.264	26.885	28.73	30.228	31.011	31.083	30.685	30.106	29.539	28.928	27.991	26.476	24.377	21.98	19.793	18.357	17.935	18.349	19.101	19.654	19.661	19.185	18.732	19.003	20.487	23.269	27.008	30.94	34.079	35.695	35.654	34.327	32.34	30.383	28.995	28.286	27.937	27.479	26.566	25.113	23.351	21.708	20.555	20.018	19.982	20.22	20.531	20.876	21.405	22.297	23.585	25.126	26.608	27.627	27.902	27.508	26.784	26.062	25.584	25.502	25.781	26.15	26.301	26.14	25.742	25.192	24.559	23.882	23.075	21.995	20.642	19.219	18.069	17.604	18.199	20.01	22.827	26.119	29.203	31.42	32.365	32.038	30.76	29.01	27.332	26.132	25.43	24.916	24.284	23.414	22.312	21.102	20.054	19.418	19.185	19.148	19.132	19.086	19.083	19.41	20.448	22.392	25.1	28.161	31.046	33.264	34.542	34.939	34.781	34.455	34.258	34.233	34.144	33.689	32.734	31.314	29.578	27.844	26.489	25.678	25.265	24.965	24.516	23.746	22.649	21.494	20.679	20.46	20.861	21.765	22.904	23.904	24.515	24.758	24.835	24.963	25.245	25.755	26.261	26.417	26.143	25.638	25.25	25.24	25.671	26.404	27.091	27.312	26.899	26.109	25.42	25.252	25.825	27.056	28.499	29.572	29.95	29.672	28.975	28.186	27.634	27.43	27.337	26.976	26.17	25.038	23.902	23.15	23.078	23.718	24.814	25.95	26.727	27.012	27.065	27.394	28.397	30.132	32.305	34.324	35.512	35.492	34.422	32.85	31.429	30.68	30.761	31.297	31.591	31.134	29.891	28.212	26.672	25.907	26.317	27.756	29.6	31.123	31.829	31.641	30.924	30.25	30.059	30.452	31.187	31.802	31.856	31.251	30.329	29.637	29.635	30.507	31.984	33.417	34.148	33.918	32.893	31.515	30.37	29.951	30.316	31.021	31.481	31.319	30.44	29.038	27.514	26.282	25.538	25.233	25.198	25.263	25.386	25.699	26.406	27.562	28.958	30.2	30.798	30.398	29.04	27.165	25.394	24.303	24.26	25.202	26.596	27.773	28.327	28.252	27.804	27.398	27.469	28.197	29.349	30.476	31.188	31.285	30.837	30.168	29.664	29.536	29.744	30.073	30.263	30.116	29.626	29.011	28.59	28.656	29.338	30.506	31.807	32.915	33.668	33.993	33.898	33.54	33.099	32.559	31.735	30.553	29.146	27.767	26.752	26.425	26.865	27.751	28.567	28.857	28.38	27.227	25.861	24.909	24.783	25.475	26.594	27.53	27.763	27.131	25.875	24.512	23.651	23.736	24.756	26.224	27.507	28.183	28.139	27.561	26.93	26.82	27.507	28.827	30.33	31.467	31.777	31.139	29.872	28.532	27.582	27.247	27.543	28.205	29.008	29.869	30.652	31.346	31.922	32.21	32.018	31.306	30.137	28.659	27.17	26.076	25.637	25.867	26.649	27.748	28.824	29.604	30.07	30.4	30.749	31.208	31.832	32.558	33.136	33.298	32.938	32.129	31.13	30.293	29.876	29.941	30.343	30.786	30.882	30.351	29.25	27.924	26.773	26.091	26.038	26.495	27.118	27.619	27.918	28.037	28.038	28.021	28.084	28.159	28.089	27.852	27.63	27.643	28.042	28.869	29.972	31.035	31.737	31.858	31.355	30.412	29.382	28.572	28.102	27.932	27.918	27.845	27.535	27.013	26.463	26.041	25.881	26.108	26.674	27.308	27.76	27.995	28.088	28.102	28.138	28.34	28.731	29.161	29.471	29.595	29.544	29.423	29.393	29.538	29.823	30.129	30.325	30.301	30.039	29.644	29.275	29.049	28.999	29.03	28.896	28.383	27.529	26.589	25.836	25.501	25.742	26.483	27.303	27.699	27.447	26.693	25.833	25.41	25.932	27.541	29.902	32.391	34.335	35.258	35.067	34.1	32.903	31.897	31.211	30.706	30.077	29.097	27.819	26.512	25.478	24.978	25.08	25.513	25.841	25.815	25.524	25.246	25.304	25.978	27.281	28.802	29.899	30.085	29.201	27.453	25.404	23.752	22.939	22.979	23.538	24.18	24.577	24.675	24.698	24.986	25.758	26.964	28.247	29.083	29.118	28.419	27.365	26.409	25.913	26.016	26.487	26.792	26.513	25.606	24.361	23.261	22.861	23.498	25.008	26.843	28.388	29.169	28.965	27.933	26.557	25.347	24.573	24.242	24.363	24.475	24.521	24.716	25.393	26.777	28.76	30.912	32.699	33.678	33.609	32.668	31.443	30.567	30.349	30.75	31.458	31.98	31.903	31.216	30.304	29.63	29.517	30.131	31.338	32.63	33.425	33.459	32.854	31.963	31.217	30.95	31.225	31.788	32.202	32.031	31.063	29.462	27.69	26.219	25.338	25.155	25.541	26.151	26.661	27.011	27.322	27.752	28.475	29.587	30.915	32.091	32.88	33.295	33.431	33.406	33.409	33.589	33.893	34.12	34.111	33.865	33.53	33.326	33.423	33.798	34.245	34.5	34.326	33.62	32.589	31.646	31.137	31.187	31.677	32.255	32.44	31.909	30.749	29.364	28.223	27.773	28.319	29.751	31.508	32.975	33.811	33.945	33.515	32.82	32.186	31.786	31.602	31.516	31.423	31.301	31.278	31.576	32.286	33.304	34.384	35.192	35.431	35.041	34.241	33.334	32.577	32.148	32.004	31.806	31.158	29.958	28.44	26.915	25.745	25.254	25.489	26.085	26.524	26.441	25.751	24.69	23.73	23.366	23.807	24.881	26.19	27.268	27.771	27.679	27.283	27.009	27.195	27.932	28.951	29.769	30.041	29.706	28.908	27.931	27.162	26.921	27.17	27.556	27.712	27.434	26.689	25.68	24.822	24.45	24.619	25.146	25.744	26.11	26.066	25.735	25.488	25.67	26.426	27.638	28.988	30.075	30.629	30.606	30.146	29.543	29.122	28.995	28.991	28.862	28.529	28.049	27.533	27.202	27.284	27.759	28.312	28.554	28.178	27.037	25.277	23.372	21.892	21.165	21.197	21.744	22.434	22.798	22.704	22.232	21.828	21.995	22.95	24.552	26.421	27.999	28.726	28.42	27.383	26.131	25.136	24.728	24.966	25.545	26.019	26.171	26.033	25.708	25.293	24.897	24.518	23.973	23.071	21.81	20.428	19.321	18.864	19.189	20.111	21.26	22.238	22.744	22.729	22.497	22.507	23.017	24.001	25.201	26.152	26.378	25.746	24.613	23.532	22.978	23.251	24.291	25.549	26.256	25.951	24.715	23.029	21.528	20.743	20.797	21.35	21.809	21.641	20.642	19.088	17.625	16.878	17.098	18.105	19.405	20.394	20.677	20.324	19.743	19.392	19.623	20.54	21.872	23.028	23.505	23.175	22.185	20.787	19.303	18.062	17.173	16.524	16.041	15.825	16.11	17.119	18.904	21.189	23.338	24.625	24.553	23.071	20.651	18.187	16.628	16.514	17.828	19.998	22.097	23.3	23.306	22.387	21.107	20.076	19.78	20.323	21.324	22.22	22.657	22.574	22.1	21.534	21.174	21.117	21.245	21.362	21.343	21.165	20.924	20.797	20.915	21.251	21.656	21.964	22.041	21.912	21.763	21.749	21.894	22.182	22.555	22.87	22.969	22.909	22.924	23.175	23.657	24.313	25.061	25.678	25.952	25.868	25.551	25.167	24.913	24.962	25.29	25.621	25.594	24.964	23.7	22.04	20.46	19.495	19.505	20.538	22.236	23.955	25.126	25.501	25.153	24.341	23.444	22.821	22.558	22.427	22.154	21.684	21.124	20.67	20.596	21.062	21.902	22.706	23.076	22.767	21.72	20.155	18.593	17.622	17.727	18.536	19.901	21.314	22.259	22.505	22.225	21.805	21.559	21.642	22.082	22.673	23.1	23.243	23.301	23.572	24.269	25.481	27.014	28.326	28.783	28.086	26.38	24.084	21.771	20.061	19.334	19.536	20.285	21.12	21.68	21.818	21.602	21.168	20.62	20.006	19.344	18.628	17.929	17.522	17.766	18.805	20.495	22.456	24.076	24.679	23.965	22.192	19.966	18.01	16.98	17.238	18.54	20.116	21.165	21.223	20.227	18.52	16.75	15.571	15.351	16.104	17.527	19.151	20.593	21.663	22.313	22.512	22.265	21.612	20.557	19.177	17.763	16.75	16.47	17.084	18.563	20.509	22.213	23.055	22.837	21.739	20.125	18.519	17.42	17.011	17.087	17.303	17.428	17.418	17.469	17.899	18.884	20.302	21.733	22.616	22.461	21.125	18.987	16.784	15.274	14.967	15.91	17.6	19.252	20.29	20.535	20.15	19.582	19.457	20.2	21.727	23.582	25.273	26.409	26.777	26.434	25.693	24.865	24.078	23.349	22.644	21.973	21.486	21.475	22.162	23.495	25.094	26.33	26.539	25.355	22.934	19.868	16.973	15.042	14.557	15.389	16.926	18.515	19.791	20.667	21.289	21.973	22.921	23.957	24.63	24.543	23.536	21.763	19.712	18.066	17.32	17.526	18.351	19.299	19.875	19.775	19.032	17.937	16.856	16.041	15.508	15.022	14.321	13.328	12.128	10.89	9.899	9.471	9.724	10.497	11.571	12.836	14.217	15.69	17.306	19.077	20.781	22.084	22.745	22.645	21.806	20.345	18.798	17.824	17.646	18.088	18.758	19.304	19.503	19.293	18.866	18.569	18.605	18.869	19.112	19.066	18.454	17.231	15.763	14.623	14.226	14.672	15.821	17.303	18.6	19.303	19.306	18.823	18.225	17.907	18.097	18.75	19.688	20.665	21.392	21.671	21.545	21.198	20.782	20.403	20.138	19.982	19.833	19.667	19.63	19.826	20.215	20.731	21.27	21.586	21.4	20.689	19.715	18.834	18.345	18.434	19.102	20.143	21.284	22.334	23.218	24.007	24.876	25.937	27.112	28.246	29.189	29.786	29.924	29.645	29.068	28.244	27.194	26.016	24.772	23.43	22.027	20.798	19.991	19.724	20.051	20.969	22.289	23.637	24.676	25.26	25.414	25.309	25.208	25.297	25.545	25.762	25.694	25.146	24.154	23.039	22.253	22.132	22.769	23.95	25.163	25.858	25.799	25.129	24.162	23.246	22.73	22.729	23.002	23.174	23.038	22.605	21.991	21.397	20.997	20.779	20.509	19.953	19.041	17.866	16.693	15.912	15.843	16.572	17.956	19.736	21.645	23.524	25.341	27.039	28.449	29.345	29.536	28.851	27.23	25.009	22.835	21.337	20.884	21.537	22.971	24.457	25.2	24.764	23.225	21.102	19.189	18.253	18.626	20.029	21.828	23.333	24.105	24.106	23.705	23.428	23.671	24.528	25.74	26.85	27.498	27.65	27.524	27.349	27.297	27.414	27.492	27.156	26.177	24.65	22.878	21.251	20.19	19.94	20.383	21.11	21.767	22.165	22.263	22.233	22.412	23.139	24.141	25.284	26.092	26.238	25.808	25.181	24.759	24.846	25.534	26.542	27.259	27.149	26.067	24.26	22.271	20.837	20.532	21.38	22.93	24.583	25.811	26.284	26.05	25.543	25.265	25.387	25.714	25.852	25.416	24.301	22.781	21.37	20.568	20.641	21.455	22.468	23.04	22.849	22.001	20.892	20.031	19.871	20.521	21.621	22.664	23.29	23.344	22.903	22.338	22.093	22.312	22.749	22.972	22.617	21.479	19.61	17.431	15.512	14.276	13.871	14.157	14.814	15.6	16.524	17.758	19.481	21.772	24.451	27.024	28.862	29.569	29.152	27.897	26.307	24.935	24.031	23.365	22.509	21.176	19.275	16.968	14.746	13.261	12.954	13.774	15.327	17.045	18.331	18.811	18.49	17.664	16.739	16.112	16.011	16.402	17.098	17.89	18.625	19.256	19.857	20.545	21.278	21.842	22.044	21.782	21.046	20.038	19.241	19.102	19.749	20.958	22.302	23.291	23.509	22.85	21.647	20.444	19.706	19.677	20.268	21.091	21.691	21.832	21.549	21.082	20.718	20.621	20.729	20.82	20.692	20.255	19.558	18.877	18.586	18.823	19.389	19.938	20.158	19.788	18.846	17.758	17.212	17.75	19.526	22.299	25.465	28.201	29.858	30.23	29.51	28.138	26.672	25.538	24.845	24.409	23.915	23.149	22.126	21.064	20.234	19.742	19.519	19.412	19.229	18.809	18.241	17.875	18.005	18.646	19.595	20.546	21.13	21.106	20.594	20.041	19.908	20.454	21.655	23.131	24.201	24.261	23.156	21.209	19.221	17.555	16.868	17.309	18.554	20.065	21.416	22.38	22.919	23.219	23.594	24.161	24.685	24.82	24.34	23.216	21.669	20.227	19.458	19.567	20.365	21.458	22.375	22.663	22.146	21.089	19.979	19.221	18.976	19.178	19.617	20.068	20.441	20.785	21.226	21.933	22.923	23.94	24.576	24.541	23.795	22.491	20.99	19.739	19.002	18.68	18.48	18.155	17.532	16.635	15.838	15.661	16.338	17.631	19.07	20.159	20.52	20.104	19.3	18.749	18.967	20.064	21.667	23.024	23.453	22.692	21.007	19.079	17.748	17.642	18.792	20.641	22.385	23.313	23.049	21.767	20.158	18.973	18.57	18.884	19.571	20.122	20.106	19.52	18.859	18.722	19.402	20.734	22.191	23.099	22.982	21.907	20.425	19.287	19.097	19.992	21.522	22.915	23.508	23.042	21.754	20.292	19.35	19.253	19.835	20.66	21.212	21.053	20.101	18.777	17.698	17.269	17.592	18.575	19.959	21.41	22.744	24.005	25.326	26.732	28.091	29.102	29.363	28.642	27.043	24.969	22.942	21.401	20.514	20.096	19.754	19.15	18.18	17.077	16.363	16.628	18.09	20.423	23.041	25.325	26.798	27.329	27.29	27.31	27.824	28.856	30.059	30.886	30.777	29.503	27.347	24.899	22.748	21.284	20.542	20.185	19.72	18.845	17.594	16.325	15.553	15.639	16.588	18.076	19.686	20.996	21.697	21.844	21.838	22.088	22.764	23.818	25.011	25.928	26.183	25.698	24.704	23.523	22.45	21.722	21.391	21.261	21.123	20.925	20.747	20.697	20.837	21.138	21.377	21.428	21.042	20.405	19.832	19.612	19.848	20.456	21.253	21.949	22.128	21.541	20.277	18.612	16.859	15.394	14.576	14.518	15.07	16.002	17.103	18.127	18.92	19.592	20.357	21.241	22.156	23.021	23.731	24.15	24.227	24.044	23.738	23.419	23.092	22.638	21.889	20.807	19.525	18.203	17.019	16.205	15.9	16.018	16.379	16.883	17.481	18.164	19.041	20.272	21.855	23.53	25.016	26.16	26.831	26.99	26.832	26.672	26.692	26.881	27.079	27.064	26.678	25.924	24.998	24.168	23.656	23.593	23.899	24.286	24.495	24.426	24.109	23.687	23.428	23.505	23.843	24.256	24.598	24.772	24.726	24.587	24.725	25.447	26.741	28.39	30.105	31.548	32.428	32.674	32.44	31.968	31.446	30.943	30.368	29.531	28.333	26.87	25.386	24.19	23.529	23.405	23.538	23.583	23.291	22.567	21.58	20.767	20.547	20.989	21.822	22.729	23.468	23.863	23.983	24.168	24.719	25.627	26.596	27.218	27.12	26.169	24.636	23.116	22.201	22.232	23.2	24.727	26.213	27.163	27.381	26.993	26.366	25.92	25.844	26.035	26.289	26.425	26.317	25.945	25.502	25.295	25.392	25.58	25.605	25.292	24.572	23.594	22.761	22.509	23.051	24.287	25.879	27.359	28.276	28.452	28.084	27.57	27.317	27.59	28.368	29.343	30.099	30.275	29.707	28.608	27.506	26.918	27.055	27.803	28.854	29.735	29.974	29.442	28.415	27.296	26.392	25.871	25.695	25.629	25.477	25.288	25.29	25.685	26.534	27.748	29.034	29.994	30.36	30.145	29.51	29.09	28.837	28.833	28.954	28.951	28.575	27.707	26.5	25.387	24.808	24.917	25.61	26.649	27.677	28.324	28.466	28.304	28.11	28.076	28.332	28.875	29.456	29.772	29.748	29.512	29.188	28.895	28.748	28.718	28.584	28.087	27.124	25.812	24.481	23.539	23.279	23.756	24.83	26.212	27.463	28.209	28.344	27.963	27.213	26.294	25.419	24.668	23.965	23.282	22.705	22.325	22.176	22.334	22.874	23.637	24.28	24.553	24.429	24.01	23.489	23.133	23.13	23.442	23.78	23.734	22.977	21.458	19.498	17.632	16.385	16.121	16.913	18.472	20.318	22.055	23.479	24.514	25.231	25.775	26.172	26.243	25.845	25.046	24.021	22.966	22.158	21.914	22.327	23.188	24.149	24.864	25.075	24.699	23.91	23.036	22.389	22.194	22.512	23.187	23.976	24.701	25.264	25.635	25.847	25.912	25.729	25.162	24.242	23.192	22.286	21.821	22.098	23.192	24.728	26.107	26.887	26.929	26.393	25.728	25.522	26.152	27.56	29.318	30.832	31.533	31.138	29.842	28.185	26.754	25.987	26.003	26.553	27.221	27.667	27.73	27.498	27.321	27.585	28.366	29.376	30.222	30.605	30.359	29.562	28.627	28.066	28.149	28.822	29.813	30.726	31.201	31.129	30.722	30.299	30.072	30.103	30.315	30.509	30.499	30.299	30.103	30.187	30.74	31.676	32.572	32.918	32.41	31.064	29.2	27.429	26.47	26.724	28.023	29.804	31.398	32.209	31.991	30.993	29.784	28.885	28.572	28.854	29.488	30.091	30.4	30.462	30.507	30.725	31.139	31.59	31.8	31.444	30.769	29.842	29.037	28.697	28.943	29.629	30.384	30.728	30.371	29.387	28.091	26.86	26.067	25.999	26.682	27.821	29.037	30.048	30.656	30.802	30.684	30.61	30.689	30.832	30.922	30.871	30.592	30.123	29.723	29.683	30.057	30.612	30.99	30.885	30.213	29.207	28.283	27.818	27.988	28.636	29.27	29.341	28.642	27.39	26.074	25.267	25.413	26.535	28.162	29.653	30.552	30.634	29.958	28.994	28.415	28.635	29.595	30.948	32.221	32.917	32.751	31.848	30.65	29.647	29.149	29.14	29.312	29.311	28.973	28.414	27.955	27.972	28.652	29.78	30.819	31.234	30.728	29.366	27.63	26.257	25.774	26.186	27.136	28.172	28.896	29.057	28.735	28.321	28.168	28.361	28.767	29.193	29.46	29.53	29.55	29.713	30.124	30.748	31.391	31.745	31.572	30.901	30.005	29.289	29.163	29.844	31.178	32.722	34.075	34.981	35.287	35.064	34.654	34.415	34.414	34.471	34.406	34.106	33.528	32.79	32.211	32.076	32.451	33.195	33.999	34.481	34.391	33.758	32.845	32.005	31.532	31.522	31.806	32.055	31.935	31.258	30.087	28.812	27.962	27.82	28.303	29.153	30.063	30.688	30.82	30.587	30.346	30.39	31.108	31.737	32.256	32.334	31.92	31.094	29.946	28.702	27.668	26.982	26.524	26.065	25.436	24.627	23.854	23.439	23.605	24.42	25.812	27.437	28.72	29.307	29.385	29.383	29.638	30.378	31.608	32.902	33.609	33.393	32.386	30.955	29.57	28.771	28.84	29.509	30.288	30.906	31.323	31.603	31.871	32.228	32.57	32.62	32.093	30.854	29.115	27.478	26.65	27.001	28.42	30.623	32.516	33.373	32.88	31.372	29.597	28.334	28.181	29.347	31.46	33.717	35.354	36.009	35.703	34.708	33.463	32.367	31.565	30.915	30.168	29.213	28.203	27.472	27.297	27.719	28.522	29.313	29.656	29.288	28.356	27.363	26.777	26.835	27.506	28.479	29.254	29.488	29.289	29.073	29.238	29.978	31.258	32.704	33.674	33.689	32.785	31.459	30.404	30.195	31.053	32.737	34.651	36.091	36.553	35.974	34.771	33.599	32.982	33.075	33.682	34.326	34.5	34.037	33.204	32.448	32.126	32.4	33.102	33.722	33.715	32.923	31.681	30.529	29.948	30.238	31.323	32.688	33.657	33.767	32.998	31.758	30.688	30.304	30.78	31.892	33.145	34.015	34.195	33.785	33.196	32.868	33.061	33.776	34.731	35.484	35.753	35.617	35.379	35.383	35.888	36.942	38.244	39.216	39.39	38.66	37.263	35.637	34.274	33.513	33.374	33.574	33.7	33.422	32.68	31.735	31.003	30.81	31.253	32.166	33.155	33.779	33.841	33.48	33.024	32.8	33.014	33.573	34.066	34.011	33.212	31.843	30.298	29.073	28.634	29.128	30.26	31.484	32.332	32.576	32.28	31.766	31.415	31.438	31.812	32.316	32.62	32.447	31.812	31.006	30.348	30.053	30.18	30.592	31.002	31.207	31.241	31.279	31.531	32.206	33.404	34.925	36.353	37.354	37.817	37.77	37.336	36.719	36.085	35.445	34.712	33.799	32.72	31.644	30.824	30.465	30.586	31.056	31.698	32.304	32.711	32.932	33.127	33.429	33.899	34.501	35.082	35.39	35.236	34.646	33.807	32.904	32.13	31.642	31.441	31.348	31.191	30.953	30.75	30.728	30.983	31.471	31.998	32.3	32.183	32.031	31.524	30.87	30.309	30.025	30.058	30.283	30.472	30.399	29.956	29.23	28.518	28.187	28.482	29.449	30.933	32.58	33.948	34.659	34.543	33.662	32.239	30.586	29.037	27.814	26.958	26.421	26.083	25.818	25.535	25.191	24.785	24.324	23.791	23.186	22.582	22.168	22.199	22.869	24.23	26.13	28.214	30.012	31.129	31.444	31.131	30.583	30.223	30.297	30.746	31.229	31.306	30.683	29.386	27.715	26.098	24.882	24.163	23.771	23.411	22.924	22.487	22.503	23.383	25.276	27.886	30.507	32.283	32.598	31.373	29.172	26.941	25.572	25.528	26.644	28.229	29.435	29.694	28.965	27.669	26.442	25.833	26.043	26.844	27.705	28.122	27.846	26.991	25.968	25.264	25.234	25.943	27.109	28.246	28.916	28.934	28.391	27.583	26.864	26.458	26.348	26.305	26.097	25.633	25.007	24.477	24.317	24.651	25.331	25.987	26.227	25.863	25.039	24.16	23.701	24	25.094	26.664	28.161	29.079	29.224	28.749	28.06	27.622	27.738	28.36	29.144	29.68	29.701	29.196	28.381	27.614	27.204	27.212	27.476	27.758	27.905	27.953	28.093	28.551	29.427	30.608	31.756	32.434	32.371	31.635	30.607	29.751	29.387	29.585	30.077	30.334	29.871	28.558	26.663	24.716	23.297	22.792	23.204	24.121	24.974	25.324	25.001	24.11	23.017	22.156	21.808	21.996	22.551	23.276	24.052	24.907	25.929	27.181	28.62	30.077	31.278	31.961	32.095	31.911	31.69	31.613	31.695	31.721	31.306	30.109	28.129	25.739	23.548	22.185	22.093	23.286	25.261	27.266	28.673	29.199	28.956	28.363	27.928	27.936	28.715	29.787	30.568	30.599	29.722	28.174	26.48	25.217	24.736	24.954	25.508	26.005	26.195	26.046	25.737	25.556	25.679	26.059	26.484	26.718	26.631	26.279	25.914	25.866	26.352	27.36	28.663	29.924	30.834	31.248	31.235	31.044	30.963	31.113	31.385	31.499	31.169	30.256	28.856	27.315	26.133	25.718	26.192	27.35	28.787	30.07	30.888	31.172	31.065	30.834	30.708	30.767	30.942	31.079	31.038	30.793	30.463	30.264	30.389	30.866	31.521	32.068	32.239	31.906	31.186	30.388	29.856	29.772	30.064	30.482	30.746	30.685	30.362	30.065	30.144	30.771	31.824	32.896	33.498	33.307	32.333	30.975	29.879	29.633	30.438	32.028	33.804	35.104	35.459	34.769	33.349	31.748	30.428	29.6	29.206	28.997	28.729	28.33	27.988	28.022	28.647	29.817	31.235	32.467	33.124	33.091	32.609	32.16	32.214	32.968	34.221	35.496	36.249	36.109	35.027	33.333	31.601	30.371	29.863	29.936	30.25	30.428	30.256	29.837	29.489	29.511	29.984	30.724	31.343	31.417	30.744	29.514	28.231	27.426	27.383	28	28.822	29.293	29.037	28.021	26.599	25.4	24.961	25.425	26.489	27.634	28.37	28.414	27.813	26.947	26.265	25.992	26.092	26.335	26.377	25.956	25.081	24.065	23.296	22.985	23.103	23.405	23.524	23.16	22.313	21.35	20.843	21.284	22.771	24.894	26.927	28.131	28.037	26.645	24.472	22.327	20.923	20.55	21.045	21.95	22.716	23.018	22.968	22.945	23.267	24.029	25.066	25.95	26.156	25.403	23.91	22.292	21.215	21.101	21.942	23.249	24.315	24.576	23.843	22.434	21.39	21.064	21.62	22.854	24.271	25.311	25.622	25.218	24.483	23.951	23.992	24.628	25.565	26.368	26.691	26.418	25.713	24.947	24.474	24.399	24.561	24.685	24.509	23.956	23.205	22.614	22.526	23.051	24.026	25.101	25.845	25.953	25.401	24.487	23.666	23.336	23.668	24.555	25.683	26.648	27.127	27.037	26.572	26.091	25.882	26.021	26.376	26.678	26.666	26.257	25.645	25.2	25.244	25.902	27.051	28.386	29.509	30.151	30.287	30.071	29.708	29.358	29.099	28.936	28.862	28.888	29.074	29.501	30.182	30.971	31.623	31.896	31.64	30.832	29.578	28.143	26.842	25.906	25.422	25.346	25.526	25.779	26.003	26.216	26.554	27.154	28.023	28.973	29.709	29.951	29.602	28.849	28.142	27.978	28.625	29.976	31.58	32.813	33.103	32.239	30.503	28.525	27.01	26.457	26.977	28.277	29.766	30.815	31.024	30.37	29.174	27.917	26.995	26.577	26.568	26.656	26.496	25.917	25.012	24.062	23.337	23.003	23.061	23.362	23.708	24.007	24.342	24.843	25.556	26.398	27.133	27.419	27.003	25.907	24.468	23.184	22.521	22.757	23.873	25.528	27.219	28.488	29.097	29.105	28.766	28.352	28.049	27.88	27.709	27.305	26.517	25.433	24.357	23.606	23.381	23.673	24.236	24.66	24.634	24.128	23.388	22.789	22.689	23.264	24.374	25.609	26.562	27.063	27.227	27.352	27.764	28.591	29.692	30.719	31.248	30.985	29.98	28.587	27.255	26.302	25.861	25.854	26.032	26.127	26.058	25.956	25.992	26.276	26.789	27.279	27.356	26.741	25.517	24.085	22.932	22.457	22.825	23.84	25.004	25.77	25.832	25.245	24.377	23.679	23.414	23.859	24.525	24.899	24.641	23.757	22.602	21.697	21.47	22.035	23.168	24.388	25.184	25.284	24.786	24.03	23.405	23.133	23.271	23.676	24.102	24.407	24.667	25.092	25.82	26.819	27.814	28.345	27.969	26.514	24.265	21.833	19.892	18.939	19.087	20.014	21.143	21.925	22.083	21.7	21.12	20.678	20.544	20.643	20.707	20.474	19.857	19.095	18.659	18.97	20.181	22.093	24.189	25.801	26.45	26.068	24.972	23.702	22.784	22.508	22.86	23.505	23.996	24.043	23.63	22.988	22.461	22.329	22.668	23.352	24.089	24.599	24.81	24.865	25.024	25.496	26.261	27.049	27.397	26.855	25.268	22.9	20.32	18.15	16.871	16.63	17.222	18.233	19.299	20.308	21.373	22.664	24.25	25.988	27.51	28.347	28.177	27.019	25.279	23.587	22.514	22.393	23.189	24.504	25.828	26.741	27.048	26.775	26.09	25.23	24.393	23.63	22.876	22.088	21.307	20.68	20.41	20.636	21.39	22.597	24.014	25.319	26.242	26.697	26.746	26.527	26.222	26.02	26.057	26.357	26.914	27.739	28.787	29.95	31.079	31.948	32.273	31.793	30.445	28.441	26.227	24.309	23.105	22.831	23.395	24.456	25.547	26.29	26.61	26.692	26.823	27.223	27.948	28.819	29.471	29.554	28.948	27.815	26.509	25.462	25.025	25.251	25.863	26.465	26.765	26.661	26.275	25.907	25.871	26.282	26.945	27.442	27.369	26.548	25.17	23.737	22.849	22.996	24.338	26.535	28.85	30.522	31.106	30.616	29.441	28.205	27.463	27.381	27.73	28.175	28.461	28.484	28.373	28.431	28.838	29.456	29.909	29.859	29.18	28.028	26.805	25.984	25.852	26.354	27.122	27.669	27.908	27.79	27.56	27.616	28.291	29.595	31.166	32.423	32.816	32.057	30.272	27.943	25.744	24.29	23.827	24.095	24.54	24.653	24.232	23.443	22.765	22.739	23.592	25.023	26.36	26.922	26.318	24.682	22.697	21.244	20.937	21.834	23.478	25.176	26.346	26.81	26.851	26.998	27.673	28.925	30.356	31.335	31.378	30.392	28.667	26.811	25.496	25.166	25.814	27.03	28.26	29.052	29.196	28.79	28.183	27.713	27.495	27.405	27.201	26.642	25.64	24.326	23.002	21.966	21.336	20.996	20.703	20.286	19.759	19.383	19.557	20.638	22.749	25.611	28.617	31.103	32.606	32.993	32.485	31.539	30.601	29.877	29.287	28.598	27.62	26.299	24.832	23.602	22.989	23.177	24.026	25.158	26.142	26.661	26.612	26.13	25.501	24.983	24.652	24.385	23.986	23.376	22.659	22.114	22.111	22.911	24.477	26.441	28.257	29.39	29.548	28.809	27.594	26.511	26.042	26.295	26.985	27.602	27.674	27.003	25.744	24.372	23.441	23.29	23.856	24.779	25.605	25.979	25.812	25.317	24.852	24.652	24.682	24.693	24.375	23.527	22.208	20.769	19.699	19.359	19.807	20.798	21.913	22.775	23.169	23.094	22.727	22.335	22.132	22.146	22.278	22.438	22.587	22.712	22.833	23.026	23.308	23.596	23.781	23.805	23.666	23.391	23.089	22.905	22.886	22.919	22.848	22.582	22.159	21.754	21.67	22.193	23.458	25.291	27.231	28.686	29.165	28.532	27.028	25.18	23.664	23.056	23.573	24.995	26.85	28.597	29.768	30.121	29.772	29.082	28.391	27.919	27.803	27.989	28.229	28.283	28.084	27.73	27.378	27.182	27.191	27.331	27.441	27.376	27.108	26.812	26.738	27.073	27.784	28.628	29.241	29.3	28.748	27.891	27.18	26.935	27.284	28.102	29.006	29.544	29.464	28.883	28.167	27.74	27.908	28.694	29.747	30.501	30.502	29.62	28.09	26.45	25.29	24.982	25.506	26.458	27.289	27.564	27.188	26.426	25.726	25.478	25.847	26.686	27.605	28.239	28.492	28.563	28.772	29.369	30.367	31.495	32.265	32.265	31.416	30.037	28.683	27.893	27.967	28.811	29.958	30.79	30.843	30.024	28.597	27.03	25.793	25.143	25.025	25.164	25.262	25.207	25.126	25.246	25.698	26.449	27.231	27.624	27.304	26.283	24.989	24.065	24.083	25.289	27.442	29.855	31.668	32.263	31.503	29.747	27.657	25.912	24.946	24.81	25.187	25.651	25.91	25.916	25.801	25.761	25.934	26.296	26.672	26.828	26.677	26.342	26.063	26.079	26.49	27.189	27.864	28.108	27.673	26.624	25.333	24.29	23.888	24.22	24.983	25.61	25.528	24.483	22.719	20.828	19.485	19.161	19.925	21.378	22.86	23.807	24.028	23.757	23.504	23.788	24.871	26.558	28.299	29.516	29.883	29.446	28.578	27.77	27.382	27.446	27.675	27.628	27.007	25.839	24.45	23.267	22.6	22.531	22.875	23.253	23.337	23.076	22.708	22.559	22.884	23.767	25.015	26.223	27.048	27.439	27.596	27.847	28.553	29.89	31.668	33.348	34.285	34.008	32.429	29.904	27.028	24.376	22.311	20.861	19.763	18.653	17.394	16.223	15.572	15.836	17.206	19.506	22.181	24.582	26.291	27.237	27.631	27.865	28.344	29.215	30.247	31.009	31.15	30.556	29.366	27.93	26.601	26.041	26.01	26.237	26.392	26.259	25.805	25.225	24.836	24.831	25.139	25.518	25.751	25.764	25.661	25.727	26.314	27.572	29.32	31.144	32.614	33.418	33.519	33.187	32.835	32.758	32.962	33.206	33.132	32.414	30.936	28.911	26.827	25.272	24.694	25.202	26.535	28.237	29.85	31.046	31.734	32.079	32.385	32.84	33.42	33.921	34.038	33.531	32.391	30.892	29.432	28.317	27.638	27.259	26.904	26.321	25.477	24.66	24.346	24.956	26.616	29.073	31.782	34.107	35.509	35.752	35.058	33.956	32.995	32.508	32.514	32.784	32.963	32.73	32.029	31.08	30.204	29.664	29.564	29.811	30.175	30.472	30.687	30.987	31.58	32.521	33.67	34.708	35.277	35.159	34.427	33.455	32.731	32.591	33.03	33.756	34.335	34.333	33.57	32.252	30.857	29.91	29.718	30.258	31.196	32.023	32.265	31.715	30.537	29.17	28.135	27.783	28.171	29.09	30.148	30.983	31.479	31.787	32.153	32.714	33.423	34.051	34.274	33.872	32.924	31.831	31.079	31.006	31.655	32.706	33.604	33.774	32.94	31.283	29.347	27.795	27.133	27.544	28.83	30.517	32.08	33.18	33.803	34.175	34.538	35.03	35.606	36.045	36.024	35.339	34.076	32.572	31.217	30.305	29.968	30.078	30.305	30.399	30.344	30.293	30.448	30.969	31.859	32.861	33.543	33.538	32.755	31.427	29.983	28.872	28.321	28.285	28.513	28.638	28.358	27.66	26.844	26.29	26.255	26.802	27.785	28.871	29.742	30.305	30.683	31.038	31.488	32.067	32.626	32.87	32.591	31.874	30.953	30.542	30.486	30.84	31.477	32.161	32.588	32.485	31.806	30.812	29.878	29.275	29.106	29.294	29.595	29.713	29.516	29.122	28.773	28.688	28.955	29.46	29.911	30.022	29.72	29.204	28.839	28.962	29.729	31.038	32.566	33.898	34.676	34.738	34.203	33.379	32.544	31.856	31.347	30.906	30.309	29.375	28.161	26.93	26.035	25.79	26.346	27.554	28.99	30.146	30.678	30.5	29.792	28.9	28.163	27.735	27.553	27.42	27.192	26.936	26.922	27.468	28.723	30.58	32.658	34.404	35.357	35.382	34.721	33.816	33.068	32.661	32.492	32.21	31.444	30.05	28.232	26.447	25.205	24.83	25.293	26.215	27.012	27.171	26.499	25.178	23.612	22.247	21.408	21.183	21.413	21.82	22.206	22.527	22.843	23.238	23.774	24.426	25.051	25.472	25.653	25.746	25.987	26.593	27.631	28.944	30.187	30.968	31.027	30.393	29.392	28.497	28.111	28.399	29.212	30.124	30.605	30.269	29.054	27.185	25.07	23.182	21.886	21.303	21.33	21.801	22.583	23.6	24.821	26.217	27.691	29.031	29.946	30.194	29.709	28.647	27.333	26.134	25.334	25.069	25.276	25.715	26.141	26.435	26.639	26.851	27.167	27.627	28.122	28.388	28.193	27.514	26.558	25.688	25.325	25.786	27.074	28.837	30.574	31.826	32.321	32.053	31.275	30.347	29.583	29.139	28.985	28.977	29.017	29.132	29.432	30.034	31.023	32.385	33.907	35.23	36.067	36.285	35.887	35.019	33.963	32.973	32.129	31.381	30.688	30.077	29.609	29.39	29.562	30.289	31.043	31.559	31.661	31.296	30.552	29.719	29.206	29.302	29.982	30.974	31.917	32.483	32.488	32.034	31.417	30.927	30.701	30.71	30.775	30.673	30.295	29.765	29.378	29.41	29.906	30.617	31.072	30.803	29.604	27.652	25.492	23.856	23.326	24.036	25.637	27.527	29.086	29.876	29.783	29.042	28.038	27.045	26.188	25.49	24.949	24.602	24.599	25.158	26.367	28.068	29.884	31.342	32.06	31.879	30.952	29.7	28.65	28.205	28.464	29.212	30.057	30.609	30.608	30.044	29.183	28.392	27.94	27.87	28.051	28.243	28.22	27.895	27.41	27.024	26.93	27.127	27.435	27.567	27.275	26.502	25.459	24.583	24.309	24.855	26.141	27.857	29.595	31.004	31.899	32.339	32.538	32.702	32.908	33.103	33.152	32.936	32.457	31.834	31.239	30.765	30.364	29.873	29.097	27.909	26.34	24.597	23.006	21.88	21.363	21.372	21.691	22.071	22.307	22.357	22.373	22.609	23.231	24.174	25.181	25.93	26.161	25.78	24.971	24.12	23.597	23.6	24.059	24.682	25.095	25.01	24.379	23.434	22.551	22.089	22.248	23.018	24.228	25.62	26.905	27.847	28.361	28.425	28.042	27.252	26.193	25.057	24.059	23.415	23.324	23.859	24.868	26.054	27.104	27.736	27.806	27.425	26.932	26.745	27.161	28.209	29.665	31.1	32.071	32.324	31.909	31.114	30.33	29.795	29.466	29.123	28.554	27.666	26.608	25.767	25.576	26.252	27.669	29.445	31.046	31.932	31.826	30.873	29.504	28.165	27.187	26.661	26.439	26.254	26.011	25.729	25.509	25.51	25.909	26.732	27.768	28.707	29.315	29.469	29.189	28.698	28.274	28.083	28.108	28.219	28.288	28.221	28.046	27.929	28.047	28.45	29.009	29.47	29.574	29.235	28.608	27.98	27.671	27.895	28.609	29.495	30.077	30.008	29.238	28.017	26.779	26.018	26.032	26.742	27.775	28.658	29.002	28.661	27.801	26.848	26.24	26.172	26.541	27.024	27.226	26.885	26.039	25.028	24.322	24.29	24.957	25.975	26.813	27.003	26.359	25.081	23.703	22.851	22.898	23.807	25.173	26.409	26.976	26.668	25.712	24.603	23.862	23.8	24.423	25.487	26.592	27.411	27.826	27.945	27.999	28.191	28.573	29.016	29.326	29.34	29.023	28.474	27.853	27.236	26.553	25.643	24.393	22.841	21.241	20.02	19.612	20.21	21.651	23.509	25.266	26.51	27.1	27.211	27.264	27.676	28.583	29.764	30.761	31.137	30.718	29.682	28.535	27.901	28.19	29.361	30.978	32.421	33.141	32.941	32.04	30.95	30.13	29.722	29.549	29.245	28.459	27.056	25.281	23.632	22.615	22.524	23.319	24.672	26.151	27.373	28.129	28.416	28.401	28.296	28.222	28.186	28.142	28.048	27.869	27.66	27.533	27.486	27.373	27.004	26.257	25.143	23.866	22.827	22.486	23.094	24.479	26.067	27.118	27.058	25.79	23.741	21.691	20.497	20.685	22.17	24.297	26.203	27.208	27.046	25.925	24.407	23.13	22.457	22.371	22.61	22.826	22.747	22.373	21.975	21.872	22.172	22.744	23.34	23.708	23.576	23.583	23.568	23.878	24.756	26.252	28.129	29.891	31.02	31.223	30.5	29.051	27.225	25.398	23.824	22.575	21.667	21.189	21.239	21.877	23.101	24.76	26.512	27.919	28.631	28.536	27.782	26.752	25.907	25.596	25.927	26.73	27.622	28.188	28.22	27.776	27.055	26.354	25.945	25.917	26.047	25.948	25.313	24.05	22.334	20.59	19.387	19.187	20.135	22.055	24.544	27.117	29.383	31.121	32.29	32.902	32.898	32.149	30.564	28.218	25.362	22.444	19.953	18.275	17.548	17.59	18.059	18.67	19.28	19.875	20.509	21.253	22.097	22.891	23.383	23.387	22.899	22.072	21.201	20.634	20.608	21.165	22.122	23.125	23.799	23.901	23.414	22.566	21.767	21.407	21.656	22.392	23.259	23.861	23.923	23.409	22.584	21.848	21.506	21.61	22.003	22.467	22.846	23.13	23.476	24.133	25.19	26.434	27.448	27.809	27.31	26.062	24.457	23.039	22.258	22.253	22.806	23.497	23.949	24.005	23.812	23.718	24.083	25.057	26.48	27.999	29.264	30.073	30.465	30.726	31.224	32.152	33.372	34.448	34.873	34.313	32.711	30.357	27.801	25.621	24.135	23.268	22.699	22.113	21.416	20.802	20.69	21.536	23.543	26.462	29.645	32.31	33.815	33.936	32.994	31.737	30.958	31.086	32.042	33.334	34.273	34.264	33.087	31.025	28.705	26.763	25.576	25.16	25.269	25.558	25.765	25.85	26.008	26.508	27.48	28.813	30.195	31.266	31.749	31.567	30.882	29.962	28.995	28.011	26.961	25.797	24.52	23.298	22.49	22.352	23.316	24.789	26.268	27.239	27.352	26.584	25.337	24.294	24.037	24.736	26.122	27.653	28.741	28.999	28.456	27.529	26.764	26.573	27.091	28.132	29.281	30.11	30.387	30.162	29.662	29.118	28.622	28.092	27.349	26.261	24.817	23.212	21.868	21.235	21.492	22.472	23.784	24.926	25.456	25.211	24.434	23.56	22.958	22.765	22.876	22.96	22.674	21.919	20.939	20.18	20.096	20.932	22.599	24.72	26.779	28.323	29.126	29.291	29.111	28.831	28.507	28.029	27.231	25.97	24.26	22.379	20.774	19.818	19.661	20.213	21.206	22.29	23.21	23.96	24.72	25.653	26.769	27.927	28.839	29.152	28.623	27.264	25.378	23.438	21.866	20.858	20.393	20.278	20.24	20.08	19.912	19.622	19.636	20.039	20.782	21.66	22.366	22.718	22.801	22.894	23.285	24.14	25.395	26.733	27.776	28.273	28.143	27.474	26.57	25.827	25.478	25.434	25.461	25.316	24.785	23.764	22.337	20.721	19.128	17.724	16.65	15.971	15.681	15.858	16.683	18.245	20.435	22.97	25.442	27.375	28.372	28.302	27.333	25.87	24.412	23.36	22.795	22.516	22.288	21.947	21.404	20.766	20.386	20.632	21.661	23.383	25.509	27.638	29.413	30.697	31.603	32.302	32.913	33.484	33.874	33.748	32.805	31.053	28.808	26.592	24.93	24.127	24.128	24.593	25.079	25.217	24.893	24.388	24.226	24.784	26.024	27.557	28.83	29.322	28.847	27.729	26.625	26.144	26.582	27.778	29.112	29.776	29.274	27.68	25.519	23.507	22.283	22.136	22.848	23.753	24.869	25.275	24.978	24.41	24.186	24.724	25.995	27.579	28.912	29.514	29.209	28.227	27.09	26.324	26.183	26.601	27.287	27.861	28.096	28.057	27.987	28.079	28.34	28.599	28.591	28.111	27.164	26.05	25.21	25	25.504	26.454	27.36	27.784	27.584	26.946	26.294	26.123	26.705	27.877	29.148	29.991	30.117	29.6	28.836	28.35	28.459	29.076	29.809	30.192	29.852	28.752	27.294	26.138	25.848	26.59	28.091	29.768	30.974	31.295	30.748	29.757	28.926	28.724	29.247	30.189	31.039	31.385	31.093	30.348	29.575	29.199	29.371	29.884	30.31	30.237	29.463	28.17	26.902	26.232	26.411	27.286	28.432	29.305	29.468	28.868	27.9	27.119	26.905	27.319	28.082	28.71	28.807	28.321	27.553	26.984	27.038	27.85	29.121	30.266	30.756	30.42	29.52	28.666	28.504	29.316	30.859	32.524	33.578	33.436	32.004	29.827	27.788	26.651	26.76	27.987	29.791	31.42	32.309	32.344	31.797	31.121	30.73	30.751	30.94	30.895	30.369	29.417	28.372	27.719	27.861	28.846	30.323	31.707	32.449	32.295	31.467	30.561	30.144	30.44	31.323	32.36	32.939	32.583	31.271	29.449	27.721	26.561	26.161	26.305	26.445	26.057	24.94	23.258	21.459	20.13	19.74	20.379	21.719	23.221	24.392	24.959	24.964	24.711	24.568	24.799	25.472	26.392	27.177	27.544	27.505	27.22	26.823	26.37	25.804	24.92	23.474	21.471	19.25	17.33	16.211	16.254	17.423	19.222	20.973	22.154	22.573	22.375	21.973	21.875	22.39	23.474	24.781	25.873	26.452	26.568	26.436	26.373	26.621	27.202	27.891	28.32	28.202	27.502	26.406	25.182	24.061	23.161	22.408	21.544	20.372	18.958	17.6	16.698	16.636	17.594	19.364	21.465	23.451	25.059	26.236	27.16	28.183	29.544	31.136	32.564	33.397	33.361	32.447	30.969	29.42	28.263	27.797	28.054	28.754	29.427	29.691	29.4	28.61	27.578	26.668	26.17	26.153	26.523	27.154	27.89	28.613	29.373	30.348	31.623	33.074	34.479	35.596	36.192	36.152	35.613	34.917	34.381	34.11	33.985	33.695	32.926	31.56	29.768	27.897	26.369	25.498	25.328	25.635	26.136	26.674	27.269	28.119	29.469	31.339	33.335	34.833	35.317	34.587	32.835	30.744	29.271	29.086	30.2	32.038	33.735	34.459	33.77	31.846	29.383	27.207	25.924	25.699	26.239	26.996	27.515	27.666	27.584	27.522	27.705	28.165	28.737	29.235	29.576	29.793	30.059	30.629	31.617	32.821	33.842	34.35	34.178	33.297	31.915	30.491	29.494	29.129	29.304	29.727	29.983	29.738	28.943	27.854	26.852	26.271	26.272	26.754	27.398	27.877	28.097	28.259	28.723	29.782	31.422	33.232	34.612	35.017	34.136	32.067	29.403	26.995	25.482	25.059	25.571	26.645	27.809	28.732	29.408	30.047	30.832	31.831	32.962	33.951	34.448	34.282	33.574	32.597	31.62	30.839	30.29	29.845	29.334	28.702	28.074	27.746	28.054	29.089	30.562	31.988	32.939	33.154	32.635	31.761	31.126	31.152	31.851	32.868	33.652	33.65	32.624	30.872	29.042	27.78	27.492	28.222	29.614	31.047	31.998	32.296	32.119	31.834	31.77	32.023	32.704	33.501	34.09	34.249	33.965	33.411	32.876	32.654	32.872	33.365	33.777	33.811	33.311	32.278	30.964	29.809	29.165	29.103	29.466	29.942	30.153	29.869	29.188	28.461	27.994	27.902	28.161	28.563	28.745	28.451	27.753	27.01	26.691	27.171	28.533	30.54	32.783	34.834	36.354	37.21	37.516	37.49	37.229	36.683	35.817	34.67	33.361	32.186	31.564	31.76	32.701	34.002	35.079	35.292	34.251	32.117	29.583	27.486	26.465	26.801	28.302	30.328	32.102	33.105	33.281	33.006	32.816	33.092	33.822	34.65	35.084	34.713	33.429	31.547	29.648	28.232	27.493	27.32	27.36	27.183	26.598	25.807	25.221	25.201	25.928	27.332	29.003	30.339	30.934	30.797	30.267	29.828	29.929	30.763	32.109	33.458	34.285	34.28	33.455	32.164	30.932	30.146	29.923	30.128	30.46	30.631	30.516	30.187	29.789	29.438	29.215	29.11	28.995	28.772	28.583	28.711	29.327	30.429	31.853	33.243	34.106	34.086	33.202	31.8	30.426	29.653	29.808	30.744	31.933	32.793	32.92	32.246	31.106	30.039	29.492	29.598	30.153	30.742	31.019	30.971	30.913	31.223	32.082	33.411	34.861	35.823	35.774	34.656	32.929	31.262	30.227	30.077	30.595	31.189	31.231	30.455	29.043	27.496	26.457	26.391	27.267	28.558	29.588	29.868	29.292	28.164	27.043	26.418	26.524	27.269	28.289	29.137	29.608	29.861	30.193	30.776	31.621	32.592	33.373	33.615	33.235	32.483	31.73	31.295	31.352	31.801	32.237	32.239	31.665	30.668	29.592	28.87	28.863	29.614	30.767	31.741	31.96	31.486	30.364	29.09	28.23	28.121	28.741	29.768	30.728	31.185	31.004	30.446	29.926	29.733	29.916	30.297	30.532	30.294	29.54	28.541	27.674	27.246	27.396	27.999	28.658	28.959	28.763	28.238	27.693	27.442	27.693	28.449	29.491	30.496	31.179	31.43	31.353	31.182	31.088	31.083	31.063	30.877	30.361	29.469	28.382	27.425	26.869	26.853	27.34	28.055	28.579	28.64	28.273	27.692	27.151	26.91	27.123	27.655	28.129	28.234	27.893	27.23	26.512	26.061	26.063	26.488	27.144	27.747	28.021	27.864	27.422	27.005	26.907	27.334	28.344	29.757	31.207	32.32	32.798	32.451	31.353	29.854	28.338	27.046	26.131	25.716	25.828	26.355	27.148	28.073	28.931	29.423	29.315	28.55	27.265	25.791	24.532	23.76	23.519	23.652	23.894	23.99	23.834	23.547	23.388	23.562	24.132	24.977	25.809	26.361	26.616	26.809	27.216	28.05	29.438	31.238	32.943	33.916	33.74	32.376	30.121	27.545	25.35	24.038	23.713	24.141	24.886	25.462	25.576	25.285	24.912	24.834	25.291	26.296	27.594	28.803	29.616	29.907	29.786	29.581	29.634	30.011	30.427	30.504	30.005	28.849	27.178	25.445	24.193	23.691	23.852	24.375	24.885	25.111	25.081	25.136	25.669	26.859	28.628	30.685	32.574	33.85	34.327	34.16	33.697	33.336	33.311	33.581	33.945	34.19	34.142	33.744	33.152	32.658	32.446	32.422	32.33	31.921	31.017	29.607	27.963	26.543	25.729	25.707	26.465	27.756	29.14	30.255	31.019	31.571	32.065	32.592	33.158	33.618	33.728	33.317	32.404	31.211	30.098	29.374	29.079	28.987	28.799	28.318	27.594	26.597	25.884	25.798	26.436	27.573	28.681	29.177	28.753	27.557	26.096	24.989	24.65	25.068	25.888	26.639	26.972	26.807	26.406	26.292	26.896	28.267	30.05	31.663	32.469	32.085	30.645	28.725	27.01	25.997	25.867	26.423	27.141	27.496	27.296	26.681	25.898	25.14	24.466	23.729	22.695	21.27	19.618	18.146	17.349	17.578	18.781	20.505	22.165	23.322	23.855	23.981	24.19	24.944	26.397	28.356	30.363	31.812	32.192	31.33	29.433	26.868	24.011	21.227	18.799	16.843	15.343	14.336	13.936	14.223	15.185	16.648	18.285	19.702	20.603	20.909	20.762	20.49	20.497	21.048	22.1	23.389	24.616	25.545	26.134	26.572	27.094	27.774	28.47	28.906	28.727	27.654	25.751	23.528	21.672	20.66	20.665	21.561	22.904	24.133	24.851	24.98	24.719	24.411	24.372	24.717	25.327	25.965	26.425	26.613	26.545	26.376	26.273	26.289	26.374	26.392	26.152	25.555	24.724	23.904	23.242	22.772	22.482	22.336	22.239	22.157	22.244	22.683	23.501	24.558	25.588	26.246	26.244	25.54	24.369	23.089	22.061	21.528	21.496	21.674	21.657	21.172	20.18	18.956	17.973	17.626	18.042	19.099	20.492	21.754	22.458	22.51	22.193	21.901	21.916	22.355	23.111	23.803	24.012	23.543	22.496	21.169	19.968	19.251	19.133	19.437	19.844	20.142	20.29	20.421	20.83	21.814	23.463	25.576	27.656	29.116	29.549	28.92	27.555	25.992	24.844	24.562	25.182	26.242	27.066	27.12	26.152	24.27	21.987	19.982	18.747	18.431	18.901	19.839	20.86	21.732	22.491	23.29	24.148	24.928	25.412	25.379	24.752	23.729	22.744	22.267	22.594	23.563	24.77	25.822	26.31	26.089	25.312	24.336	23.571	23.267	23.401	23.75	23.951	23.652	22.736	21.446	20.246	19.546	19.566	20.3	21.481	22.676	23.566	24.073	24.242	24.176	24.025	23.841	23.491	22.818	21.881	20.971	20.456	20.652	21.678	23.349	25.185	26.629	27.323	27.247	26.751	26.336	26.335	26.752	27.351	27.778	27.708	27.075	26.175	25.485	25.354	25.806	26.534	27.006	26.692	25.459	23.681	21.992	20.974	20.99	22.013	23.521	24.757	25.169	24.685	23.651	22.609	22.039	22.091	22.531	22.95	23.01	22.622	22.026	21.657	21.837	22.534	23.411	23.964	23.758	22.669	21.013	19.368	18.277	18.052	18.709	19.903	21.068	21.789	22.029	22.001	21.961	22.114	22.503	22.913	22.95	22.316	21.014	19.357	17.901	17.238	17.666	19.025	20.815	22.431	23.388	23.529	23.099	22.539	22.229	22.309	22.64	22.886	22.731	22.193	21.594	21.336	21.692	22.722	24.139	25.336	25.727	25.103	23.683	21.982	20.632	20.139	20.619	21.762	23.065	24.029	24.339	23.963	23.127	22.131	21.144	20.178	19.152	18.016	16.842	15.882	15.42	15.582	16.357	17.535	18.714	19.5	19.763	19.698	19.633	19.848	20.513	21.56	22.647	23.298	23.24	22.502	21.339	20.218	19.604	19.656	20.134	20.551	20.406	19.382	17.518	15.232	13.2	12.038	12.033	13.089	14.803	16.699	18.493	20.076	21.418	22.513	23.322	23.691	23.427	22.536	21.325	20.297	19.873	20.239	21.253	22.409	23.063	22.791	21.551	19.635	17.593	16.093	15.607	16.189	17.523	19.149	20.636	21.705	22.324	22.62	22.752	22.856	22.936	22.824	22.329	21.459	20.667	20.064	19.611	19.378	19.369	19.421	19.246	18.619	17.482	15.957	14.364	13.045	12.217	11.926	12.057	12.395	12.706	12.889	13.054	13.438	14.197	15.353	16.806	18.3	19.526	20.303	20.609	20.503	20.057	19.36	18.467	17.33	15.91	14.333	12.908	11.938	11.622	12.034	12.989	14.05	14.688	14.491	13.34	11.505	9.587	8.243	7.933	8.778	10.536	12.665	14.565	15.907	16.721	17.26	17.869	18.797	20.008	21.169	21.915	22.043	21.492	20.355	18.893	17.42	16.076	14.813	13.593	12.444	11.45	10.749	10.517	10.874	11.821	13.244	14.92	16.563	17.962	19.075	19.957	20.683	21.308	21.822	22.097	21.975	21.432	20.598	19.706	19.073	18.998	19.514	20.311	20.954	21.145	20.789	20.01	19.169	18.716	18.894	19.599	20.484	21.151	21.381	21.283	21.264	21.752	22.93	24.66	26.486	27.78	28.04	27.146	25.386	23.294	21.444	20.174	19.432	18.907	18.303	17.503	16.545	15.665	15.224	15.464	16.277	17.296	18.206	18.86	19.269	19.602	20.069	20.724	21.381	21.719	21.46	20.511	19.086	17.692	16.908	17.056	18.069	19.544	20.871	21.514	21.234	20.164	18.717	17.415	16.651	16.446	16.501	16.466	16.133	15.479	14.694	14.19	14.412	15.537	17.408	19.677	21.919	23.744	24.976	25.675	25.953	25.83	25.241	24.11	22.375	20.128	17.73	15.711	14.557	14.52	15.486	16.999	18.476	19.461	19.757	19.419	18.783	18.331	18.394	18.987	19.931	21.021	22.057	22.9	23.538	24.033	24.373	24.477	24.285	23.784	23.026	22.179	21.532	21.308	21.459	21.706	21.729	21.289	20.362	19.174	18.146	17.725	18.12	19.58	21.747	23.965	25.514	25.907	25.117	23.611	22.095	21.14	20.98	21.493	22.257	22.744	22.637	22.012	21.206	20.613	20.537	21.048	21.89	22.635	22.958	22.757	22.092	21.183	20.355	19.869	19.762	19.921	20.253	20.729	21.369	22.165	22.996	23.591	23.598	22.729	20.867	18.192	15.242	12.721	11.179	10.805	11.409	12.472	13.348	13.629	13.347	12.923	12.92	13.839	15.866	18.68	21.557	23.763	24.859	24.731	23.59	21.905	20.143	18.553	17.138	15.785	14.416	13.111	12.118	11.713	12.019	12.882	13.933	14.708	14.833	14.257	13.314	12.542	12.455	13.345	15.07	17.079	18.712	19.529	19.448	18.7	17.766	17.183	17.229	17.773	18.466	18.998	19.24	19.301	19.495	20.144	21.325	22.799	24.085	24.615	24.002	22.282	19.908	17.556	15.873	15.237	15.605	16.531	17.414	17.759	17.342	16.308	15.129	14.311	14.078	14.329	14.836	15.334	15.629	15.75	15.957	16.499	17.365	18.299	18.953	19.071	18.633	17.92	17.378	17.304	17.7	18.293	18.639	18.4	17.577	16.584	16.044	16.497	18.113	20.559	23.123	25.02	25.738	25.199	23.785	22.265	21.426	21.651	22.764	24.205	25.298	25.508	24.699	23.202	21.611	20.439	19.874	19.752	19.665	19.221	18.35	17.374	16.793	16.998	18.065	19.688	21.304	22.412	22.822	22.745	22.65	22.974	23.765	24.563	24.671	23.567	21.162	17.895	14.679	12.563	12.221	13.649	16.225	19.009	21.121	22.109	22.143	21.812	21.719	22.219	23.27	24.436	25.107	24.847	23.642	21.869	20.212	19.429	19.168	19.039	18.594	17.652	16.464	15.567	15.463	16.388	18.202	20.359	22.129	22.993	22.94	22.384	21.892	21.944	22.658	23.671	24.346	24.186	23.076	21.304	19.412	18.004	17.407	17.472	17.708	17.607	16.92	15.797	14.744	14.358	15.034	16.744	18.997	21.036	22.2	22.262	21.516	20.572	20.077	20.447	21.623	23.085	24.149	24.36	23.608	22.18	20.658	19.596	19.154	19.01	18.631	17.584	15.715	13.27	10.861	9.187	8.665	9.31	10.789	12.588	14.285	15.748	17.119	18.639	20.485	22.681	25.021	27.131	28.655	29.402	29.372	28.688	27.562	26.18	24.625	22.944	21.25	19.693	18.396	17.484	17.054	17.035	17.164	17.146	16.828	16.246	15.607	15.264	15.552	16.581	18.167	19.888	21.24	21.849	21.677	21.044	20.446	20.352	21.017	22.329	23.83	24.939	25.187	24.376	22.689	20.663	18.965	18.081	18.145	18.979	20.138	21.052	21.308	20.862	20.001	19.119	18.568	18.522	18.897	19.439	19.922	20.276	20.6	21.066	21.788	22.671	23.347	23.366	22.464	20.73	18.61	16.796	15.848	15.936	16.8	17.898	18.642	18.689	18.181	17.651	17.623	18.314	19.568	20.936	21.834	21.837	20.973	19.641	18.368	17.556	17.293	17.317	17.181	16.584	15.559	14.462	13.783	13.923	14.96	16.579	18.228	19.364	19.667	19.219	18.45	17.853	17.689	17.902	18.223	18.252	17.666	16.485	15.119	14.12	13.858	14.39	15.415	16.378	16.77	16.435	15.641	14.89	14.668	15.237	16.452	17.774	18.581	18.538	17.742	16.647	16.032	16.281	17.271	18.542	19.487	19.667	19.068	18.143	17.565	17.838	19.076	20.977	22.899	24.119	24.202	23.182	21.465	19.615	18.134	17.233	16.758	16.339	15.706	14.83	13.922	13.379	13.617	14.778	16.584	18.473	19.91	20.627	20.755	20.736	21.088	22.112	23.679	25.296	26.311	26.209	24.919	22.841	20.612	18.804	17.725	17.288	17.132	16.925	16.613	16.435	16.76	17.877	19.801	22.14	24.254	25.64	26.194	26.205	26.211	26.78	28.161	30.123	32.04	33.188	33.124	31.859	29.872	27.851	26.317	25.414	24.913	24.334	23.236	21.536	19.6	18.053	17.506	18.315	20.376	23.137	25.891	28.095	29.493	30.123	30.263	30.255	30.253	30.111	29.586	28.551	27.116	25.662	24.708	24.667	25.627	27.231	28.802	29.633	29.299	27.856	25.801	23.835	22.527	22.106	22.386	22.931	23.337	23.431	23.313	23.257	23.545	24.237	25.031	25.428	25.039	23.755	21.764	19.519	17.638	16.624	16.647	17.551	18.982	20.517	21.825	22.781	23.416	23.781	23.867	23.646	23.113	22.352	21.608	21.251	21.602	22.777	24.569	26.455	27.794	28.12	27.359	25.814	24.044	22.682	22.169	22.511	23.298	23.985	24.115	23.499	22.274	20.866	19.79	19.357	19.575	20.2	20.826	21.094	20.908	20.5	20.29	20.655	21.768	23.501	25.475	27.217	28.328	28.622	28.157	27.173	25.944	24.64	23.339	22.137	21.131	20.39	20.029	20.172	20.815	21.771	22.745	23.433	23.607	23.208	22.446	21.689	21.238	21.213	21.561	22.044	22.343	22.283	21.964	21.619	22.25	23.246	24.214	24.694	24.415	23.428	22.083	20.922	20.467	20.949	22.153	23.573	24.683	25.123	24.822	24.036	23.191	22.66	22.619	23.044	23.739	24.402	24.784	24.836	24.694	24.533	24.459	24.437	24.292	23.791	22.783	21.328	19.721	18.435	17.897	18.278	19.417	20.878	22.13	22.719	22.429	21.381	19.894	18.313	16.9	15.767	14.865	14.093	13.471	13.183	13.442	14.359	15.916	17.924	19.987	21.666	22.68	23.027	22.955	22.834	22.993	23.551	24.4	25.305	26.035	26.487	26.742	27.006	27.417	27.9	28.177	27.891	26.774	24.857	22.544	20.47	19.225	19.114	20.053	21.566	22.965	23.7	23.623	22.981	22.232	21.829	22.008	22.641	23.315	23.59	23.242	22.373	21.357	20.638	20.493	20.904	21.63	22.367	22.904	23.222	23.483	23.866	24.42	25.007	25.355	25.216	24.535	23.542	22.672	22.3	22.568	23.34	24.254	24.868	24.909	24.456	23.905	23.715	24.155	25.171	26.384	27.219	27.228	26.328	24.848	23.398	22.625	22.901	24.106	25.704	27.016	27.509	27.036	25.885	24.621	23.809	23.747	24.388	25.37	26.227	26.702	26.883	27.078	27.58	28.508	29.695	30.718	31.121	30.666	29.481	27.97	26.619	25.801	25.591	25.771	26.023	26.145	26.123	26.087	26.21	26.55	26.944	27.054	26.528	25.234	23.353	21.372	19.896	19.378	19.949	21.38	23.191	24.812	25.858	26.297	26.395	26.565	27.148	28.236	29.58	30.7	31.151	30.754	29.635	28.195	26.964	26.324	26.303	26.629	26.938	26.993	26.786	26.569	26.691	27.345	28.321	29.014	29.477	29.389	28.554	27.039	25.196	23.512	22.445	22.287	23.057	24.477	26.129	27.652	28.827	29.572	29.952	30.113	30.161	30.107	29.931	29.605	29.089	28.391	27.633	26.949	26.384	25.925	25.558	25.277	25.106	25.189	25.738	26.859	28.458	30.254	31.815	32.659	32.478	31.299	29.428	27.347	25.574	24.494	24.208	24.577	25.377	26.372	27.376	28.334	29.275	30.156	30.812	31.083	30.857	30.083	28.868	27.538	26.515	26.112	26.457	27.457	28.76	29.882	30.493	30.517	30.052	29.329	28.667	28.292	28.208	28.244	28.203	27.96	27.495	26.939	26.478	26.217	26.167	26.301	26.536	26.758	26.92	27.087	27.289	27.454	27.497	27.336	26.914	26.288	25.683	25.408	25.665	26.505	27.801	29.185	30.154	30.39	29.924	29.057	28.207	27.777	27.949	28.549	29.161	29.39	29.03	28.146	27.094	26.353	26.241	26.732	27.531	28.219	28.433	28.088	27.435	26.865	26.693	27.023	27.672	28.187	28.114	27.333	26.094	24.829	23.989	23.895	24.527	25.509	26.407	26.998	27.318	27.591	28.126	29.052	30.119	30.821	30.714	29.607	27.649	25.342	23.357	22.177	21.912	22.32	22.917	23.2	22.955	22.369	21.789	21.485	21.593	22.027	22.427	22.401	21.856	21.029	20.298	20.027	20.457	21.528	22.828	23.855	24.334	24.259	23.88	23.644	23.953	24.863	26.016	26.861	26.921	26.006	24.34	22.484	21.014	20.273	20.284	20.736	21.097	20.958	20.315	19.458	18.745	18.541	19.087	20.287	21.782	23.258	24.579	25.732	26.789	27.882	29.026	29.997	30.501	30.41	29.809	28.929	28.121	27.746	27.985	28.735	29.666	30.381	30.8	30.452	29.497	28.306	27.322	26.881	27.171	27.808	28.126	27.776	26.88	25.869	25.237	25.377	26.355	27.811	29.144	29.756	29.299	27.902	26.168	24.796	24.2	24.451	25.365	26.489	27.252	27.38	27.075	26.735	26.682	27.144	28.135	29.304	30.164	30.443	30.127	29.366	28.423	27.652	27.275	27.22	27.251	27.168	26.877	26.43	26.009	25.792	25.896	26.388	27.226	28.19	29.039	29.675	30.081	30.177	29.895	29.309	28.533	27.642	26.777	26.181	25.998	26.207	26.719	27.424	28.133	28.642	28.915	29.089	29.268	29.419	29.444	29.214	28.589	27.507	26.082	24.586	23.421	22.973	23.404	24.609	26.34	28.275	30.014	31.209	31.727	31.674	31.254	30.731	30.421	30.538	31.044	31.763	32.526	33.147	33.433	33.349	33.049	32.687	32.268	31.736	31.111	30.468	29.901	29.527	29.44	29.619	29.884	29.921	29.413	28.263	26.717	25.251	24.325	24.216	24.918	26.063	27.062	27.434	26.991	25.863	24.442	23.275	22.761	22.917	23.502	24.26	25.002	25.607	26.087	26.58	27.16	27.698	27.957	27.755	27.1	26.219	25.504	25.294	25.708	26.592	27.571	28.199	28.172	27.536	26.663	26.036	26.024	26.665	27.582	28.159	27.935	26.836	25.172	23.553	22.7	23.057	24.518	26.483	28.25	29.332	29.635	29.482	29.405	29.785	30.629	31.581	32.092	31.704	30.323	28.293	26.219	24.661	23.901	23.866	24.228	24.615	24.813	24.835	24.885	25.228	26.009	27.05	27.895	28.075	27.36	25.824	23.808	21.819	20.33	19.559	19.421	19.656	19.987	20.271	20.58	21.114	21.972	23.018	23.933	24.336	23.949	22.784	21.196	19.683	18.693	19.012	20.68	23.212	25.825	27.773	28.579	28.169	26.854	25.178	23.641	22.476	21.649	21	20.383	19.768	19.307	19.224	19.64	20.45	21.344	21.935	21.937	21.326	20.382	19.529	19.104	19.209	19.675	20.176	20.411	20.314	20.076	20.073	20.692	22.099	24.101	26.202	27.848	28.656	28.562	27.829	26.943	26.358	26.274	26.599	27.054	27.3	27.138	26.61	25.916	25.25	24.694	24.195	23.615	22.855	22.009	21.389	21.365	22.153	23.671	25.487	26.956	27.531	27.006	25.598	23.839	22.371	21.674	21.86	22.666	23.615	24.263	24.375	24.01	23.451	23.003	22.835	22.916	23.05	23.021	22.741	22.315	21.992	22.028	22.524	23.356	24.214	24.717	24.617	23.903	22.8	21.669	20.857	20.529	20.616	20.879	21.057	21.014	20.805	20.617	20.691	21.151	21.912	22.712	23.219	23.162	22.501	21.492	20.561	20.117	20.384	21.256	22.345	23.174	23.428	23.083	22.377	21.7	21.384	21.517	21.901	22.25	22.359	22.209	22.005	22.076	22.623	23.594	24.675	25.411	25.407	24.527	23.001	21.316	20	19.405	19.581	20.242	20.928	21.231	20.976	20.28	19.49	19.033	19.223	20.136	21.615	23.369	25.072	26.474	27.464	28.06	28.291	28.139	27.546	26.465	24.925	23.081	21.213	19.639	18.562	17.983	17.739	17.559	17.221	16.69	16.155	15.943	16.363	17.539	19.317	21.298	23	24.061	24.406	24.267	24.049	24.086	24.423	24.822	24.926	24.461	23.402	22.076	21.021	20.724	21.396	22.844	24.538	25.822	26.195	25.562	24.253	22.831	21.836	21.567	21.945	22.576	23.017	23.01	22.613	22.213	22.1	22.317	22.857	23.524	24.039	24.178	23.9	23.327	22.665	22.089	21.688	21.448	21.254	21.011	20.74	20.57	20.651	21.047	21.662	22.228	22.423	22.039	21.088	19.82	18.646	17.976	18.013	18.667	19.627	20.526	21.149	21.524	21.889	22.52	23.54	24.784	25.819	26.142	25.454	23.856	21.864	20.175	19.349	19.555	20.489	21.515	21.944	21.361	19.824	17.831	16.077	15.154	15.287	16.28	17.684	19.045	20.094	20.843	21.516	22.341	23.375	24.403	25.058	25.021	24.202	22.815	21.255	19.908	18.976	18.422	18.026	17.571	17.022	16.574	16.547	17.215	18.601	20.422	22.182	23.384	23.765	23.377	22.54	21.684	21.168	21.055	21.137	21.098	20.702	19.927	18.97	18.148	17.718	17.709	17.916	18.032	17.833	17.306	16.689	16.374	16.683	17.702	19.205	20.678	21.552	21.439	20.318	18.558	16.792	15.657	15.565	16.542	18.248	20.174	21.872	23.108	23.937	24.586	25.245	25.924	26.415	26.415	25.72	24.393	22.8	21.468	20.841	21.039	21.824	22.687	23.128	22.911	22.159	21.256	20.657	20.638	21.142	21.831	22.292	22.251	21.709	20.935	20.297	20.081	20.319	20.781	21.119	21.027	20.414	19.44	18.451	17.807	17.715	18.154	18.896	19.629	20.105	20.265	20.222	20.154	20.193	20.349	20.493	20.447	20.096	19.508	18.892	18.486	18.415	18.571	18.65	18.318	17.429	16.15	14.918	14.27	14.575	15.83	17.636	19.346	20.353	20.384	19.601	18.522	17.784	17.864	18.898	20.635	22.535	23.995	24.573	24.108	22.744	20.862	18.925	17.36	16.419	16.151	16.448	17.099	17.851	18.464	18.663	18.769	18.799	18.742	18.568	18.288	17.987	17.804	17.876	18.232	18.764	19.258	19.495	19.331	18.827	18.232	17.867	18	18.717	19.879	21.188	22.316	23.09	23.554	23.887	24.292	24.848	25.385	25.489	24.683	22.681	19.577	15.898	12.467	10.147	9.471	10.422	12.455	14.727	16.422	17.1	16.834	16.072	15.35	15.017	15.05	15.137	14.911	14.186	13.138	12.229	11.965	12.607	14.003	15.661	17.008	17.669	17.626	17.254	17.083	17.493	18.504	19.743	20.614	20.605	19.529	17.637	15.471	13.587	12.298	11.559	11.048	10.363	9.34	8.153	7.227	7.015	7.745	9.251	11.009	12.334	12.733	12.143	10.941	9.781	9.291	9.754	10.98	12.448	13.563	13.958	13.653	13.002	12.486	12.449	12.941	13.721	14.413	14.732	14.648	14.389	14.263	14.472	14.986	15.514	15.677	15.249	14.297	13.157	12.239	11.829	11.921	12.186	12.172	11.6	10.538	9.392	8.765	9.152	10.654	12.901	15.207	16.864	17.435	16.92	15.756	14.566	13.868	13.857	14.361	14.926	15.063	14.551	13.512	12.339	11.513	11.348	11.858	12.758	13.609	14.06	13.978	13.506	12.985	12.777	13.03	13.634	14.297	14.697	14.707	14.491	14.414	14.848	15.936	17.492	19.052	20.082	20.256	19.648	18.701	17.987	17.963	18.719	19.89	20.849	21.02	20.175	18.591	16.913	15.846	15.815	16.772	18.251	19.606	20.312	20.16	19.347	18.291	17.378	16.798	16.497	16.282	15.986	15.584	15.195	14.974	14.978	15.102	15.142	14.875	14.226	13.381	12.694	12.518	13.034	14.133	15.478	16.599	17.378	17.828	18.127	18.519	19.157	19.986	20.748	21.117	20.885	20.054	18.859	17.661	16.758	16.296	16.181	16.166	16	15.568	14.959	14.441	14.345	14.878	16.022	17.504	18.883	19.726	19.758	18.983	17.687	16.309	15.28	14.843	14.977	15.468	16.029	16.457	16.711	16.943	17.334	17.95	18.689	19.317	19.635	19.56	19.204	18.808	18.587	18.575	18.599	18.368	17.626	16.333	14.744	13.307	12.497	12.614	13.63	15.249	16.989	18.389	19.181	19.383	19.233	19.042	19.034	19.226	19.461	19.476	19.071	18.25	17.257	16.474	16.265	16.762	17.767	18.805	19.344	19.047	17.941	16.436	15.101	14.42	14.539	15.218	15.98	16.361	16.15	15.456	14.599	13.919	13.576	13.458	13.269	12.709	11.644	10.215	8.796	7.812	7.572	8.123	9.238	10.566	11.766	12.659	13.28	13.793	14.354	14.98	15.507	15.657	15.215	14.182	12.842	11.697	11.247	11.755	13.126	14.912	16.537	17.574	17.9	17.707	17.362	17.182	17.257	17.454	17.511	17.261	16.748	16.201	15.921	16.09	16.62	17.176	17.325	16.735	15.376	13.603	12.011	11.208	11.566	13.026	15.108	17.102	18.328	18.43	17.461	15.828	14.126	12.869	12.295	12.339	12.746	13.227	13.607	13.865	14.076	14.314	14.57	14.739	14.73	14.522	14.181	13.831	13.588	13.498	13.492	13.445	13.25	12.924	12.591	12.415	12.523	12.915	13.479	14.021	14.342	14.368	14.199	14.05	14.143	14.574	15.245	15.868	16.141	15.88	15.119	14.116	13.239	12.824	12.99	13.572	14.224	14.598	14.388	13.834	13.329	13.177	13.556	14.412	15.44	16.222	16.448	16.052	15.269	14.498	14.138	14.378	15.101	15.949	16.495	16.49	16.01	15.428	15.206	15.623	16.633	17.847	18.687	18.724	17.882	16.509	15.239	14.661	15.05	16.219	17.651	18.731	19.067	18.623	17.712	16.818	16.325	16.337	16.678	17.069	17.319	17.429	17.564	17.929	18.599	19.416	20.025	20.071	19.351	17.965	16.333	14.99	14.341	14.467	15.092	15.718	15.843	15.207	13.944	12.547	11.661	11.794	13.083	15.215	17.581	19.508	20.502	20.471	19.703	18.729	18.066	17.995	18.464	19.151	19.661	19.709	19.241	18.405	17.437	16.548	15.814	15.16	14.464	13.634	12.717	11.881	11.331	11.18	11.399	11.802	12.117	12.147	11.837	11.345	10.96	10.922	11.304	11.965	12.623	13.027	13.099	12.996	13.043	13.547	14.603	16.045	17.513	18.583	18.99	18.755	18.12	17.405	16.832	16.414	16.009	15.44	14.628	13.69	12.911	12.587	12.874	13.683	14.695	15.499	15.748	15.294	14.302	13.141	12.218	11.806	11.964	12.514	13.128	13.513	13.518	13.206	12.802	12.581	12.763	13.388	14.318	15.307	16.114	16.606	16.784	16.746	16.591	16.337	15.898	15.145	14.041	12.705	11.43	10.598	10.503	11.186	12.358	13.508	14.11	13.878	12.909	11.659	10.728	10.524	11.101	12.148	13.159	13.747	13.832	13.643	13.593	13.98	14.791	15.669	16.092	15.635	14.224	12.205	10.219	8.938	8.74	9.574	11.006	12.418	13.293	13.461	13.103	12.609	12.358	12.516	12.977	13.463	13.708	13.609	13.281	12.933	12.618	12.134	11.604	10.882	9.924	8.882	8.098	7.974	8.765	10.392	12.41	14.145	14.982	14.629	13.244	11.392	9.825	9.138	9.566	10.884	12.544	13.935	14.663	14.695	14.31	13.945	13.931	14.33	14.908	15.277	15.108	14.308	13.075	11.823	10.936	10.566	10.563	10.582	10.26	9.455	8.367	7.441	7.164	7.802	9.219	10.913	12.245	12.778	12.465	11.651	10.912	10.735	11.256	12.193	13.004	13.187	12.562	11.39	10.232	9.634	9.842	10.683	11.665	12.249	12.137	11.425	10.526	9.959	10.04	10.711	11.57	12.127	12.065	11.388	10.424	9.641	9.39	9.742	10.417	10.928	10.863	10.098	8.883	7.694	7.017	7.102	7.843	8.832	9.589	9.778	9.333	8.518	7.777	7.511	7.896	8.815	9.919	10.787	11.124	10.862	10.133	9.204	8.332	7.688	7.332	7.251	7.438	7.88	8.526	9.247	9.816	9.963	9.495	8.402	6.899	5.428	4.507	4.533	5.63	7.563	9.792	11.686	12.764	12.871	12.21	11.224	10.404	10.087	10.331	10.904	11.458	11.686	11.484	10.987	10.485	10.279	10.538	11.196	12.022	12.729	13.115	13.138	12.915	12.627	12.408	12.275	12.118	11.797	11.273	10.627	10.074	9.851	10.086	10.714	11.49	12.081	12.204	11.787	11.012	10.228	9.806	9.957	10.663	11.675	12.629	13.272	13.566	13.715	14.049	14.836	16.084	17.501	18.636	19.055	18.578	17.372	15.866	14.581	13.905	13.943	14.496	15.167	15.608	15.66	15.394	15.059	14.929	15.128	15.511	15.76	15.548	14.722	13.398	11.943	10.839	10.444	10.82	11.728	12.729	13.431	13.388	13.074	12.861	13.08	13.83	14.894	15.853	16.305	16.079	15.354	14.559	14.138	14.31	14.95	15.691	16.132	16.081	15.658	15.219	15.133	15.543	16.28	16.915	16.976	16.238	14.863	13.336	12.22	11.881	12.306	13.1	13.683	13.59	12.727	11.396	10.18	9.664	10.129	11.436	13.101	14.543	15.343	15.427	15.051	14.653	14.616	15.074	15.864	16.634	17.049	17.006	16.681	16.409	16.503	17.046	17.8	18.33	18.222	17.296	15.746	14.075	12.84	12.401	12.764	13.59	14.362	14.639	14.268	13.462	12.655	12.273	12.53	13.287	14.127	14.592	14.436	13.738	12.859	12.271	12.304	12.992	14.075	15.133	15.795	15.9	15.554	15.052	14.671	14.502	14.41	14.122	13.407	12.264	10.959	9.934	9.6	10.131	11.341	12.751	13.841	14.312	14.223	13.971	14.1	14.996	16.659	18.656	20.308	20.989	20.448	18.946	17.127	15.711	15.126	15.348	15.946	16.314	16.024	15.083	13.921	13.154	13.259	14.309	15.939	17.549	18.607	18.891	18.594	18.181	18.12	18.596	19.406	20.084	20.194	19.581	18.473	17.397	16.857	17.05	17.768	18.499	18.692	18.07	16.777	15.32	14.287	14.059	14.619	15.576	16.373	16.571	16.114	15.329	14.764	14.868	15.734	17.036	18.179	18.6	18.048	16.709	15.109	13.844	13.316	13.544	14.175	14.654	14.504	13.589	12.166	10.768	9.94	9.968	10.777	11.981	13.125	13.924	14.399	14.832	15.552	16.725	18.225	19.675	20.661	20.952	20.628	20.025	19.546	19.448	19.668	19.83	19.437	18.154	15.997	13.386	11	9.489	9.225	10.153	11.821	13.595	15.012	15.656	15.584	15.091	14.563	14.311	14.45	14.881	15.398	15.826	16.113	16.325	16.57	16.884	17.155	17.154	16.669	15.626	14.163	12.611	11.357	10.691	10.686	11.2	11.967	12.723	13.306	13.722	14.105	14.636	15.425	16.458	17.611	18.713	19.654	20.431	21.136	21.874	22.68	23.452	23.945	23.856	22.982	21.334	19.179	17.001	15.331	14.549	14.74	15.678	16.944	18.11	18.927	19.407	19.756	20.21	20.873	21.624	22.148	22.111	21.368	20.056	18.559	17.36	16.8	16.895	17.332	17.609	17.3	16.285	14.819	13.419	12.603	12.624	13.361	14.402	15.273	15.7	15.797	15.989	16.749	18.314	20.485	22.673	24.161	24.471	23.579	21.927	20.207	19.025	18.636	18.869	19.266	19.385	19.005	18.207	17.304	16.624	16.316	16.265	16.195	15.832	15.137	14.36	13.943	14.298	15.542	17.358	19.088	20.004	19.635	18.017	15.727	13.65	12.621	13.084	14.875	17.327	19.603	21.067	21.535	21.271	20.765	20.404	20.275	20.138	19.646	18.583	17.05	15.474	14.412	14.258	15.031	16.333	17.517	18.008	17.589	16.489	15.249	14.46	14.476	15.267	16.477	17.639	18.413	18.706	18.671	18.555	18.518	18.552	18.497	18.153	17.47	16.625	15.946	15.769	16.256	17.259	18.378	19.154	19.302	18.855	18.141	17.657	17.859	18.927	20.672	22.637	24.281	25.204	25.313	24.837	24.178	23.703	23.562	23.602	23.483	22.868	21.609	19.841	17.93	16.315	15.34	15.088	15.358	15.815	16.161	16.262	16.179	16.074	16.075	16.208	16.376	16.42	16.249	15.925	15.67	15.741	16.287	17.248	18.361	19.253	19.6	19.286	18.449	17.437	16.661	16.384	16.586	16.99	17.213	17.025	16.31	15.324	14.436	13.978	14.091	14.693	15.541	16.35	16.943	17.292	17.484	17.635	17.815	18.011	18.152	18.184	18.127	18.098	18.257	18.696	19.358	20.016	20.367	20.155	19.324	18.055	16.71	15.649	15.069	14.943	15.06	15.143	15.033	14.785	14.646	14.891	15.632	16.715	17.749	18.242	17.85	16.578	14.792	13.084	12.034	11.967	12.815	14.175	15.499	16.317	16.413	15.861	14.987	14.183	13.727	13.696	13.975	14.332	14.538	14.484	14.178	13.722	13.235	12.783	12.34	11.849	11.29	10.727	10.311	10.227	10.601	11.429	12.549	13.69	14.592	15.106	15.259	15.21	15.125	15.068	14.957	14.64	13.991	13.007	11.864	10.876	10.371	10.533	11.28	12.275	13.067	13.266	12.714	11.568	10.269	9.361	9.289	10.181	11.804	13.666	15.24	16.18	16.432	16.209	15.825	15.522	15.333	15.101	14.612	13.782	12.765	11.936	11.687	12.19	13.282	14.5	15.279	15.212	14.268	12.797	11.396	10.618	10.735	11.641	12.914	14.062	14.717	14.746	14.269	13.558	12.857	12.262	11.732	11.17	10.519	9.848	9.346	9.238	9.634	10.424	11.342	12.083	12.425	12.344	12.042	11.815	11.886	12.31	12.928	13.46	13.681	13.551	13.262	13.122	13.388	14.147	15.2	16.146	16.613	16.451	15.807	15.071	14.712	15.025	15.958	17.131	18.018	18.214	17.63	16.544	15.486	14.967	15.233	16.149	17.266	18.009	17.95	16.995	15.397	13.649	12.249	11.469	11.29	11.479	11.786	12.089	12.411	12.902	13.675	14.644	15.493	15.847	15.458	14.343	12.814	11.361	10.456	10.344	10.949	11.961	12.965	13.66	13.988	14.121	14.312	14.721	15.303	15.792	15.864	15.32	14.395	13.128	11.806	10.768	10.239	10.189	10.366	10.458	10.246	9.72	9.105	8.778	9.04	9.944	11.219	12.41	13.053	12.888	12.024	10.871	9.923	9.535	9.807	10.563	11.458	12.18	12.6	12.771	12.878	13.047	13.276	13.435	13.348	12.933	12.299	11.731	11.575	12.081	13.225	14.686	15.956	16.556	16.295	15.367	14.265	13.579	13.715	14.685	16.127	17.452	18.131	17.918	16.958	15.68	14.572	13.994	14.03	14.463	14.939	15.183	15.104	14.789	14.396	14.048	13.757	13.43	12.983	12.435	11.933	11.73	12.076	13.05	14.489	16.02	17.215	17.746	17.501	16.668	15.632	14.811	14.481	14.671	15.161	15.59	15.626	15.13	14.196	13.084	12.131	11.614	11.629	12.086	12.806	13.605	14.337	14.924	15.344	15.548	15.433	14.906	13.948	12.688	11.405	10.465	10.175	10.632	11.677	12.965	14.067	14.654	14.641	14.197	13.63	13.27	13.347	13.887	14.705	15.514	16.05	16.144	15.787	15.141	14.418	13.762	13.216	12.769	12.393	12.08	11.884	11.916	12.241	12.801	13.412	13.829	13.855	13.454	12.836	12.335	12.226	12.559	13.093	13.427	13.188	12.249	10.829	9.462	8.767	9.166	10.694	12.964	15.347	17.23	18.195	18.181	17.464	16.461	15.505	14.723	14.056	13.352	12.524	11.647	10.976	10.784	11.165	11.991	12.929	13.523	13.419	12.578	11.31	10.137	9.551	9.776	10.663	11.799	12.691	13.041	12.881	12.533	12.412	12.805	13.711	14.88	15.96	16.678	16.951	16.928	16.861	16.956	17.257	17.624	17.848	17.765	17.381	16.938	16.796	17.202	18.152	19.393	20.5	21.041	20.812	19.974	18.95	18.218	18.092	18.544	19.186	19.481	19.019	17.689	15.943	14.133	12.791	12.254	12.469	13.055	13.538	13.616	13.275	12.751	12.371	12.34	12.619	12.956	13.032	12.665	11.922	11.093	10.527	10.416	10.671	10.988	11.007	10.502	9.554	8.577	8.114	8.593	10.076	12.178	14.19	15.404	15.434	14.376	12.753	11.297	10.645	11.032	12.202	13.572	14.532	14.713	14.15	13.229	12.466	12.21	12.476	12.971	13.267	13.051	12.312	11.382	10.702	10.589	11.074	11.862	12.472	12.522	11.916	10.868	9.802	9.134	9.054	9.433	9.938	10.247	10.238	10.014	9.857	10.061	10.698	11.596	12.446	12.942	12.927	12.488	11.916	11.535	11.543	11.894	12.321	12.472	12.092	11.22	10.202	9.527	9.643	10.732	12.582	14.633	16.234	16.96	16.794	16.111	15.502	15.525	16.415	17.979	19.752	21.218	22.045	22.216	22.003	21.758	21.67	21.692	21.592	21.094	20.063	18.633	17.209	16.26	16.143	16.96	18.462	20.136	21.45	22.06	21.899	21.2	20.412	19.952	19.982	20.363	20.795	20.939	20.573	19.733	18.668	17.628	16.767	16.07	15.374	14.467	13.267	11.925	10.755	10.104	10.22	11.126	12.539	13.993	15.076	15.564	15.48	15.109	14.85	14.999	15.59	16.443	17.266	17.745	17.671	17.01	15.909	14.535	13.015	11.479	10.071	8.988	8.499	8.85	10.122	12.118	14.383	16.336	17.465	17.547	16.762	15.63	14.743	14.533	15.082	16.079	17.006	17.405	17.087	16.191	15.152	14.508	14.577	15.26	16.104	16.542	16.137	14.794	12.894	11.118	10.098	10.13	11.051	12.304	13.177	13.204	12.389	11.143	10.08	9.747	10.408	11.878	13.667	15.263	16.345	16.865	17.026	17.107	17.234	17.3	17.086	16.426	15.296	13.905	12.669	12.129	12.29	12.933	13.659	14.021	13.741	12.863	11.767	10.949	10.729	11.144	11.959	12.784	13.294	13.442	13.496	13.851	14.75	16.091	17.419	18.137	17.799	16.366	14.259	12.231	11.05	11.091	12.144	13.551	14.546	14.6	13.692	12.342	11.315	11.177	11.99	13.279	14.241	14.135	12.719	10.439	8.189	6.857	6.906	8.202	10.074	11.648	12.244	11.693	10.387	9.059	8.376	8.628	9.658	11.01	12.149	12.698	12.607	12.184	12.023	12.441	13.324	14.261	14.838	14.788	14.071	12.932	11.808	11.1	10.993	11.368	11.881	12.223	12.34	12.383	12.503	12.784	13.229	13.657	13.726	13.19	12.116	10.812	9.642	8.941	8.873	9.259	9.666	9.732	9.337	8.541	7.605	7.002	7.151	8.098	9.483	10.787	11.603	11.789	11.529	11.231	11.322	12.046	13.325	14.718	15.648	15.784	15.167	14.096	12.976	12.162	11.748	11.501	11.085	10.305	9.165	7.858	6.756	6.271	6.55	7.361	8.321	9.115	9.56	9.627	9.529	9.62	10.133	11.011	11.955	12.598	12.696	12.262	11.556	10.91	10.572	10.583	10.74	10.728	10.37	9.785	9.323	9.418	10.391	12.2	14.334	16.073	16.874	16.507	15.083	13.082	11.225	10.111	9.927	10.477	11.389	12.275	12.836	13.014	12.979	12.983	13.184	13.576	13.979	14.149	13.945	13.438	12.873	12.569	12.764	13.463	14.429	15.335	15.912	16.041	15.797	15.435	15.199	15.052	14.721	13.946	12.65	10.941	9.139	7.763	7.31	7.946	9.425	11.194	12.609	13.174	12.783	11.775	10.76	10.325	10.798	12.099	13.758	15.123	15.666	15.198	13.974	12.547	11.479	11.111	11.533	12.584	13.902	15.229	16.151	16.821	17.352	17.793	18.123	18.271	18.14	17.729	17.151	16.578	16.173	16.03	16.077	16.075	15.798	15.194	14.399	13.679	13.344	13.609	14.425	15.474	16.324	16.578	16.009	14.712	13.117	11.746	10.933	10.746	11.041	11.563	12.055	12.452	12.919	13.685	14.873	16.393	17.94	19.112	19.616	19.429	18.785	18.08	17.701	17.81	18.258	18.668	18.653	17.994	16.748	15.253	13.954	13.144	12.839	12.861	12.95	12.876	12.568	12.19	12.048	12.337	13.03	13.909	14.645	14.925	14.631	13.935	13.198	12.776	12.882	13.463	14.213	14.756	14.873	14.598	14.184	13.97	14.189	14.83	15.635	16.257	16.41	16.024	15.335	14.787	14.77	15.401	16.482	17.589	18.238	18.113	17.271	16.123	15.199	14.884	15.26	16.068	16.822	17.068	16.614	15.587	14.35	13.342	12.859	12.881	13.098	13.128	12.724	11.896	10.959	10.403	10.627	11.733	13.502	15.457	17.045	17.905	18.034	17.737	17.382	17.205	17.246	17.326	17.15	16.553	15.636	14.709	14.127	14.145	14.781	15.776	16.727	17.311	17.426	17.189	16.844	16.624	16.607	16.702	16.759	16.704	16.601	16.68	17.186	18.153	19.309	20.187	20.293	19.324	17.351	14.862	12.565	11.075	10.641	11.06	11.75	12.016	11.424	10.008	8.218	6.718	6.114	6.691	8.271	10.32	12.232	13.583	14.251	14.401	14.337	14.29	14.296	14.229	13.904	13.205	12.252	11.411	11.084	11.505	12.654	14.247	15.809	16.861	17.151	16.745	15.925	15.038	14.35	13.935	13.695	13.494	13.272	13.066	12.97	13.062	13.343	13.672	13.802	13.492	12.666	11.471	10.229	9.326	9.066	9.747	11.001	12.405	13.523	14.122	14.251	14.186	14.244	14.58	15.067	15.354	15.012	13.766	11.708	9.294	7.135	5.749	5.367	5.849	6.754	7.581	8.004	7.98	7.69	7.444	7.548	8.121	9.066	10.205	11.353	12.359	13.13	13.664	13.974	14.029	13.788	13.246	12.464	11.583	10.82	10.392	10.398	10.766	11.261	11.518	11.222	10.295	8.99	7.795	7.285	7.908	9.71	12.28	14.932	16.993	18.039	18.069	17.489	16.883	16.698	17.048	17.722	18.347	18.577	18.311	17.737	17.201	16.984	17.131	17.424	17.482	16.996	15.932	14.573	13.404	12.89	13.266	14.406	15.827	16.908	17.152	16.426	15.026	13.558	12.644	12.627	13.464	14.776	16.057	16.922	17.323	17.563	18.029	18.905	20.05	21.057	21.464	21.019	19.876	18.534	17.582	17.39	17.906	18.677	19.099	18.767	17.727	16.449	15.611	15.753	16.978	18.866	20.678	21.703	21.569	20.442	18.939	17.783	17.423	17.821	18.546	18.998	18.712	17.637	16.189	14.995	14.538	14.935	15.93	17.01	17.669	17.668	17.141	16.468	16.052	16.119	16.605	17.205	17.586	17.58	17.264	16.919	16.901	17.434	18.487	19.787	20.917	21.474	21.254	20.342	19.061	17.755	16.659	15.876	15.379	15.077	14.952	15.126	15.807	17.145	19.075	21.271	23.223	24.415	24.563	23.785	22.53	21.4	20.874	21.089	21.754	22.329	22.322	21.541	20.204	18.821	17.916	17.749	18.191	18.798	19.032	18.483	17.125	15.376	13.868	13.119	13.346	14.383	15.777	17.037	17.886	18.338	18.612	18.979	19.631	20.526	21.388	21.89	21.833	21.223	20.264	19.253	18.415	17.818	17.392	16.994	16.601	16.055	15.705	15.775	16.339	17.261	18.244	18.969	19.253	19.141	18.883	18.819	19.226	20.137	21.325	22.439	23.154	23.328	23.09	22.743	22.564	22.661	22.891	22.934	22.449	21.272	19.544	17.691	16.207	15.46	15.563	16.284	17.156	17.696	17.62	16.954	16.004	15.207	14.92	15.264	16.071	16.997	17.675	17.864	17.558	16.974	16.376	15.951	15.738	15.627	15.44	15.105	14.736	14.554	14.77	15.461	16.502	17.547	18.191	18.189	17.563	16.574	15.612	14.997	14.842	15.011	15.205	15.128	14.639	13.839	13.016	12.496	12.475	12.924	13.593	14.11	14.173	13.683	12.759	11.703	10.868	10.473	10.525	10.827	11.097	11.161	11.052	10.963	11.171	11.927	13.283	15.004	16.669	17.867	18.34	18.053	17.2	16.093	15.003	14.049	13.225	12.478	11.772	11.177	10.877	11.041	11.716	12.742	13.784	14.491	14.656	14.333	13.796	13.411	13.445	13.907	14.494	14.769	14.419	13.444	12.207	11.329	11.397	12.646	14.793	17.129	18.822	19.232	18.18	16.038	13.59	11.64	10.69	10.789	11.585	12.555	13.302	13.726	14.015	14.452	15.174	16.043	16.666	16.608	15.661	14.001	12.119	10.635	10.022	10.338	11.213	12.051	12.335	11.853	10.811	9.756	9.294	9.764	11.09	12.87	14.559	15.71	16.201	16.234	16.129	16.078	16.058	15.853	15.212	14.072	12.67	11.478	10.986	11.433	12.633	14.013	14.91	14.942	14.154	12.995	12.118	12.07	12.979	14.481	15.934	16.755	16.676	15.873	14.885	14.332	14.607	15.714	17.317	18.882	19.893	20.104	19.666	18.984	18.434	18.19	18.313	18.174	17.68	16.739	15.507	14.342	13.636	13.617	14.233	15.19	16.105	16.728	17.044	17.254	17.638	18.373	19.402	20.41	20.982	20.825	19.938	18.618	17.325	16.475	16.242	16.467	16.773	16.775	16.293	15.458	14.64	14.282	14.655	15.73	17.189	18.555	19.398	19.522	19.047	18.292	17.588	17.114	16.836	16.58	16.192	15.689	15.28	15.257	15.803	16.82	17.92	18.546	18.276	17.072	15.308	13.647	12.764	13.048	14.417	16.337	18.068	18.999	18.894	17.929	16.581	15.401	14.753	14.716	15.106	15.631	16.051	16.296	16.468	16.725	17.158	17.71	18.174	18.314	17.994	17.253	16.284	15.331	14.603	14.161	13.881	13.569	13.09	12.435	11.73	11.203	11.042	11.298	11.858	12.542	13.217	13.84	14.491	15.329	16.443	17.75	18.972	19.681	19.48	18.198	16.038	13.516	11.318	10.06	10.048	11.133	12.818	14.501	15.743	16.399	16.636	16.785	17.091	17.552	17.94	17.937	17.32	16.129	14.659	13.35	12.592	12.542	13.083	13.906	14.671	15.177	15.412	15.516	15.673	15.973	16.342	16.548	16.322	15.472	14.026	12.233	10.469	9.098	8.304	8.037	8.11	8.339	8.647	9.11	9.931	11.275	13.107	15.129	16.856	17.815	17.707	16.523	14.552	12.276	10.201	8.665	7.733	7.208	6.769	6.117	5.106	3.8	2.445	1.377	0.911	1.226	2.324	4.041	6.119	8.304	10.421	12.364	14.033	15.32	16.093	16.244	15.746	14.737	13.519	12.42	11.64	11.214	10.983	10.642	9.891	8.554	6.67	4.474	2.309	0.51	-0.688	-1.2	-1.066	-0.365	0.838	2.514	4.629	7.043	9.48	11.847	13.631	14.695	15.127	15.28	15.6	16.425	17.773	19.242	20.168	19.911	18.196	15.315	12.055	9.385	8.062	8.342	9.923	12.13	14.225	15.699	16.456	16.691	16.668	16.54	16.236	15.56	14.358	12.708	10.943	9.501	8.745	8.789	9.436	10.241	10.736	10.665	10.085	9.32	8.779	8.721	9.139	9.737	10.083	9.804	8.812	7.369	5.935	4.942	4.625	4.969	5.746	6.665	7.557	8.418	9.358	10.508	11.894	13.352	14.58	15.262	15.266	14.737	14.054	13.662	13.914	14.874	16.271	17.599	18.362	18.287	17.425	16.113	14.799	13.803	13.177	12.713	12.089	11.079	9.77	8.585	8.08	8.672	10.447	13.06	15.854	18.155	19.549	19.994	19.765	19.3	18.969	18.912	19.026	19.124	19.053	18.784	18.401	18.053	17.842	17.75	17.624	17.277	16.619	15.741	14.89	14.362	14.334	14.74	15.284	15.556	15.262	14.386	13.209	12.183	11.715	11.954	12.707	13.547	14.019	13.855	13.083	11.983	10.938	10.263	10.041	10.152	10.39	10.617	10.839	11.211	11.931	13.086	14.543	15.931	16.802	16.821	15.935	14.425	12.778	11.467	10.741	10.518	10.442	10.123	9.381	8.355	7.458	7.18	7.841	9.423	11.563	13.691	15.271	16.002	15.897	15.239	14.422	13.78	13.488	13.518	13.732	13.965	14.082	14.032	13.871	13.695	13.562	13.494	13.459	13.403	13.312	13.234	13.252	13.433	13.772	14.168	14.453	14.487	14.249	13.86	13.515	13.383	13.519	13.775	13.866	13.516	12.586	11.172	9.585	8.279	7.661	7.922	8.932	10.314	11.592	12.385	12.582	12.379	12.158	12.287	12.917	13.875	14.731	15.116	14.414	12.825	10.826	9.07	8.108	8.175	9.113	10.504	11.853	12.809	13.267	13.331	13.193	12.999	12.755	12.398	11.877	11.234	10.642	10.332	10.454	10.974	11.652	12.134	12.129	11.584	10.71	9.933	9.672	10.095	11.038	12.062	12.666	12.503	11.567	10.185	8.854	8.023	7.898	8.379	9.159	9.892	10.416	10.801	11.264	12.011	13.065	14.177	14.922	14.922	14.032	12.467	10.743	9.467	9.075	9.654	10.922	12.351	13.392	13.717	13.351	12.621	11.966	11.726	11.964	12.429	12.729	12.546	11.799	10.686	9.555	8.736	8.363	8.315	8.321	8.13	7.676	7.121	6.767	6.876	7.479	8.34	9.063	9.284	8.881	8.053	7.236	6.893	7.25	8.165	9.191	9.816	9.731	9.011	8.101	7.628	8.107	9.652	11.879	14.06	15.458	15.639	14.68	13.133	11.748	11.1	11.357	12.213	13.078	13.382	12.861	11.646	10.176	8.968	8.358	8.393	8.852	9.39	9.758	9.918	10.048	10.391	11.076	12.025	12.991	13.66	13.84	13.586	13.186	12.985	13.216	13.833	14.492	14.74	14.257	13.035	11.406	9.906	8.997	8.841	9.231	9.729	9.907	9.605	9.014	8.557	8.633	9.399	10.661	11.949	12.745	12.754	12.065	11.105	10.405	10.354	10.981	11.966	12.831	13.212	13.021	12.475	11.981	11.907	12.384	13.237	14.036	14.316	13.775	12.432	10.63	8.908	7.766	7.496	8.091	9.278	10.659	11.87	12.681	13.041	13.065	12.909	12.684	12.418	12.118	11.802	11.558	11.516	11.798	12.417	13.226	13.964	14.367	14.308	13.906	13.467	13.323	13.666	14.427	15.291	15.824	15.666	14.798	13.489	12.297	11.627	11.668	12.311	13.204	13.92	14.139	13.772	13.013	12.231	11.784	11.844	12.295	12.784	12.901	12.387	11.274	9.916	8.803	8.319	8.591	9.435	10.446	11.222	11.558	11.509	11.327	11.293	11.558	12.079	12.614	12.892	12.809	12.503	12.274	12.459	13.248	14.546	15.997	17.124	17.534	17.077	15.923	14.478	13.224	12.535	12.562	13.16	13.96	14.534	14.596	14.083	13.133	12.038	11.093	10.472	10.228	10.356	10.813	11.544	12.504	13.608	14.685	15.463	15.663	15.136	13.95	12.439	11.132	10.544	10.977	12.379	14.348	16.298	17.708	18.331	18.282	17.94	17.712	17.815	18.159	18.422	18.233	17.418	16.137	14.808	13.877	13.572	13.737	13.908	13.554	12.38	10.521	8.494	6.98	6.516	7.248	8.889	10.869	12.611	13.756	14.289	14.454	14.569	14.832	15.25	15.672	15.9	15.84	15.553	15.197	14.915	14.745	14.585	14.252	13.613	12.718	11.833	11.34	11.565	12.606	14.224	15.882	16.982	17.125	16.292	14.864	13.47	12.725	12.943	14.015	15.474	16.749	17.359	17.107	16.109	14.692	13.199	11.86	10.756	9.863	9.129	8.566	8.271	8.36	8.891	9.8	10.897	11.918	12.658	13.05	13.181	13.243	13.434	13.835	14.346	14.749	14.792	14.329	13.404	12.249	11.182	10.439	10.055	9.898	9.732	9.341	8.684	7.924	7.33	7.128	7.428	8.158	9.118	10.093	10.959	11.701	12.358	12.967	13.514	13.893	13.934	13.555	12.885	12.216	11.914	12.257	13.238	14.521	15.539	15.763	14.937	13.224	11.172	9.498	8.795	9.258	10.603	12.218	13.431	13.793	13.23	12.023	10.644	9.532	8.927	8.828	9.071	9.472	9.922	10.41	10.632	10.96	11.493	12.181	12.824	13.169	13.068	12.6	12.068	11.844	12.145	12.883	13.668	13.965	13.382	11.903	9.948	8.22	7.428	7.944	9.587	11.724	13.576	14.553	14.527	13.847	13.12	12.851	13.195	13.946	14.698	15.075	14.925	14.438	13.995	13.911	14.28	14.903	15.372	15.279	14.422	12.918	11.144	9.556	8.521	8.181	8.419	8.963	9.559	10.045	10.39	10.679	11.024	11.456	11.893	12.205	12.268	12.044	11.64	11.272	11.127	11.213	11.357	11.296	10.789	9.778	8.485	7.348	6.821	7.173	8.381	10.114	11.875	13.234	13.97	14.128	13.977	13.848	13.946	14.252	14.562	14.601	14.183	13.303	12.146	10.992	10.083	9.538	9.317	9.238	9.079	8.731	8.253	7.849	7.741	8.075	8.831	9.805	10.645	11.042	10.909	10.425	9.962	9.935	10.627	12.033	13.886	15.756	17.204	17.928	17.853	17.087	15.818	14.199	12.303	10.163	7.878	5.696	3.959	2.974	2.852	3.417	4.219	4.666	4.311	3.083	1.34	-0.295	-1.149	-0.75	0.967	3.636	6.645	9.386	11.444	12.671	13.185	13.219	12.948	12.44	11.726	10.881	10.08	9.578	9.607	10.208	11.174	12.073	12.39	11.771	10.247	8.273	6.555	5.788	6.37	8.203	10.696	13.034	14.563	15.034	14.651	13.926	13.391	13.342	13.712	14.174	14.372	14.089	13.376	12.502	11.783	11.361	11.123	10.788	10.089	8.959	7.619	6.504	6.058	6.499	7.706	9.265	10.636	11.447	11.658	11.499	11.286	11.282	11.543	11.86	11.884	11.343	10.236	8.818	7.494	6.63	6.348	6.458	6.592	6.434	5.866	5.052	4.395	4.366	5.255	7.023	9.293	11.532	13.279	14.329	14.853	15.172	15.786	16.614	17.292	17.337	16.439	14.642	12.4	10.409	9.292	9.317	10.284	11.597	12.549	12.651	11.846	10.5	9.207	8.513	8.681	9.611	10.977	12.447	13.829	15.141	16.541	18.14	19.832	21.257	21.993	21.753	20.523	18.615	16.579	14.964	14.079	13.882	14.066	14.246	14.174	13.88	13.643	13.809	14.626	16.07	17.815	19.386	20.391	20.707	20.507	20.177	20.115	20.521	21.291	22.1	22.554	22.338	21.339	19.714	17.777	15.807	13.947	12.215	10.561	8.964	7.537	6.548	6.294	6.926	8.335	10.145	11.854	13.043	13.577	13.67	13.763	14.285	15.456	17.158	18.968	20.383	21.073	21.011	20.454	19.797	19.342	19.117	18.879	18.297	17.143	15.442	13.511	11.894	11.123	11.478	12.878	14.92	16.972	18.395	18.776	18.042	16.454	14.518	12.799	11.72	11.461	11.951	12.934	14.106	15.215	16.121	16.77	17.115	17.088	16.643	15.801	14.706	13.666	13.051	13.1	13.843	15.091	16.482	17.588	18.112	18.034	17.557	16.968	16.512	16.308	16.285	16.208	15.868	15.229	14.433	13.761	13.501	13.777	14.458	15.231	15.765	15.871	15.576	15.135	14.897	15.121	15.85	16.903	17.938	18.648	18.94	18.957	18.943	19.069	19.332	19.514	19.246	18.23	16.48	14.347	12.394	11.184	11.051	11.907	13.286	14.578	15.301	15.252	14.547	13.538	12.598	11.933	11.52	11.211	10.879	10.571	10.544	11.105	12.398	14.307	16.469	18.344	19.403	19.398	18.503	17.183	15.984	15.33	15.388	15.974	16.693	17.173	17.203	16.786	16.13	15.525	15.131	14.88	14.565	13.998	13.15	12.186	11.417	11.143	11.511	12.437	13.599	14.561	15.385	15.456	15.439	15.628	16.222	17.195	18.271	19.03	19.132	18.538	17.539	16.622	16.235	16.531	17.252	17.855	17.832	16.986	15.53	14.021	13.103	13.127	13.924	14.928	15.48	15.124	13.842	12.129	10.744	10.29	10.962	12.528	14.446	16.091	17.053	17.3	17.116	16.882	16.888	17.2	17.649	17.985	18.054	17.884	17.673	17.681	18.047	18.65	19.136	19.115	18.348	16.901	15.173	13.747	13.103	13.396	14.387	15.556	16.337	16.381	15.781	15.014	14.658	15.051	16.161	17.6	18.784	19.228	18.825	17.894	16.972	16.521	16.706	17.307	17.872	18.015	17.638	16.996	16.601	16.987	18.39	20.579	22.958	24.818	25.619	25.254	24.103	22.801	21.883	21.6	21.835	22.125	21.886	20.771	18.863	16.588	14.501	13.085	12.552	12.738	13.204	13.517	13.449	13.037	12.533	12.251	12.395	12.961	13.83	14.888	16.083	17.417	18.911	20.486	21.915	22.886	23.127	22.514	21.174	19.495	17.963	16.929	16.48	16.466	16.549	16.344	15.649	14.581	13.457	12.604	12.264	12.464	12.981	13.449	13.583	13.292	12.704	12.122	11.875	12.137	12.834	13.722	14.513	15.006	15.205	15.3	15.51	15.945	16.566	17.189	17.533	17.371	16.7	15.765	14.907	14.423	14.481	15.014	15.72	16.221	16.271	15.851	15.14	14.43	13.965	13.805	13.788	13.678	13.334	12.789	12.27	12.127	12.655	13.917	15.708	17.616	19.189	20.184	20.662	20.907	21.216	21.762	22.512	23.171	23.301	22.62	21.207	19.467	17.979	17.308	17.756	19.174	21.036	22.699	23.669	23.731	23.036	21.998	21.045	20.38	19.938	19.517	18.942	18.185	17.41	16.908	16.945	17.618	18.764	20.014	20.965	21.382	21.287	20.883	20.391	19.729	19.26	19.03	18.864	18.519	17.858	16.913	15.863	14.983	14.528	14.565	14.948	15.42	15.753	15.869	15.906	16.122	16.714	17.732	19.032	20.275	21.068	21.186	20.699	19.894	19.108	18.59	18.409	18.396	18.265	17.869	17.303	16.817	16.711	17.174	18.108	19.095	19.604	19.291	18.153	16.539	15.033	14.214	14.36	15.337	16.689	17.846	18.392	18.262	17.706	17.102	16.761	16.775	16.959	16.938	16.391	15.254	13.763	12.334	11.428	11.353	12.103	13.38	14.796	16.069	17.084	17.898	18.683	19.568	20.494	21.229	21.524	21.279	20.596	19.759	19.122	18.891	19.004	19.184	19.099	18.535	17.528	16.397	15.561	15.3	15.633	16.293	16.837	16.909	16.477	15.848	15.489	15.818	17.039	18.961	20.995	22.481	23.043	22.688	21.757	20.815	20.409	20.761	21.667	22.661	23.254	23.159	22.401	21.291	20.224	19.459	19.022	18.776	18.511	18.13	17.738	17.563	17.799	18.479	19.39	20.112	20.25	19.667	18.525	17.16	15.948	15.227	15.146	15.563	16.222	16.941	17.623	18.202	18.631	18.873	18.816	18.312	17.296	15.865	14.285	12.916	12.179	12.383	13.572	15.517	17.819	20.008	21.686	22.656	22.916	22.633	22.106	21.626	21.34	21.227	21.206	21.251	21.347	21.485	21.744	22.21	22.806	23.284	23.38	22.89	21.761	20.158	18.438	16.979	16.006	15.555	15.509	15.644	15.742	15.739	15.732	15.879	16.308	17.047	17.966	18.848	19.506	19.795	19.609	18.969	18.064	17.142	16.389	15.957	15.97	16.425	17.162	17.998	18.764	19.275	19.375	19.064	18.462	17.723	17.025	16.608	16.636	17.058	17.651	18.143	18.295	17.969	17.228	16.304	15.501	15.117	15.365	16.564	18.169	19.58	20.413	20.646	20.583	20.707	21.44	22.918	24.906	26.875	28.202	28.504	27.848	26.686	25.603	25.059	25.214	25.817	26.314	26.205	25.291	23.735	21.966	20.506	19.695	19.477	19.521	19.508	19.288	18.916	18.65	18.842	19.67	20.979	22.34	23.277	23.472	22.929	21.992	21.174	20.902	21.371	22.483	23.905	25.221	26.151	26.646	26.776	26.638	26.275	25.622	24.523	22.904	20.921	18.923	17.365	16.681	17.09	18.416	20.126	21.601	22.411	22.424	21.859	21.208	20.99	21.465
[truncated: 10,564,674 more chars]
