# Supplementary material for: Dynamical Hurst analysis identifies EEG channel differences between PTSD and healthy controls
Source: PLoS One. 2018 Jul 3;13(7):e0199144. doi: 10.1371/journal.pone.0199144 (PMC6029761; doi:10.1371/journal.pone.0199144)
Supplement: S1 Appendix — Zip file containing files: Standard Deviations of Healthy 1 - H3_w3.txtStandard Deviations of Healthy 2 - H4_w3.txtStandard Deviations of Healthy 3 - H5_w3.txtStandard Deviations of Healthy 4 - H6_w3.txtStandard Deviations of Healthy 5 - H7_w3.txtStandard Deviations of Healthy 6 - H12_w3.txtStandard Deviations of PTSD 1 - P1_w3.txtStandard Deviations of PTSD 2 - P2_w3.txtStandard Deviations of PTSD 3 - P8_w3.txtStandard Deviations of PTSD 4 - P9_w3.txtStandard Deviations of PTSD 5 - P10_w3.txtStandard Deviations of PTSD 6 - P11_w3.txtHurst Values of Healthy 1 - Hurst_H3.txtHurst Values of Healthy 2 - Hurst_H4.txtHurst Values of Healthy 3 - Hurst_H5.txtHurst Values of Healthy 4 - Hurst_H6.txtHurst Values of Healthy 5 - Hurst_H7.txtHurst Values of Healthy 6 - Hurst_H12.txtHurst Values of PTSD 1 - Hurst_P1.txtHurst Values of PTSD 2 - Hurst_P2.txtHurst Values of PTSD 3 - Hurst_P8.txtHurst Values of PTSD 4 - Hurst_P9.txtHurst Values of PTSD 5 - Hurst_P10.txtHurst Values of PTSD 6 - Hurst_P11.txtOriginal Data Healthy 1 - H3.txtOriginal Data Healthy 2 - H4.txtOriginal Data Healthy 3 - H5.txtOriginal Data Healthy 4 - H6.txtOriginal Data Healthy 5 - H7.txtOriginal Data Healthy 6 - H12.txtOriginal Data PTSD 1 - P1.txtOriginal Data PTSD 2 - P2.txtOriginal Data PTSD 3 - P8.txtOriginal Data PTSD 4 - P9.txtOriginal Data PTSD 5 - P10.txtOriginal Data PTSD 6 - P11.txt. (ZIP) [file pone.0199144.s001.zip › P2.txt]

-2.5659	-3.2263	-4.1119	-4.543	-4.584	-4.5912	-4.6954	-4.9464	-5.2734	-5.4101	-5.3627	-5.3907	-5.261	-4.4803	-3.5175	-3.3468	-3.8437	-4.0004	-3.7126	-3.5494	-3.3028	-2.625	-2.1349	-2.5648	-3.6218	-4.9122	-6.6412	-8.5807	-9.7549	-9.834	-9.515	-9.1204	-8.2991	-7.1921	-6.5047	-6.5246	-7.0206	-7.5815	-7.7411	-7.2493	-6.3785	-5.298	-3.7781	-2.1109	-1.3894	-2.0349	-3.0904	-3.8372	-4.5659	-5.2704	-5.3067	-4.7888	-4.4374	-4.1005	-3.1771	-1.9325	-0.81491	0.63916	2.7758	4.6687	5.3962	5.3845	5.2742	4.7934	3.5674	1.8563	0.10608	-1.368	-2.3253	-2.8167	-3.0045	-3.2435	-2.7475	-2.587	-2.556	-2.1182	-1.6299	-1.6431	-1.7458	-1.5109	-1.6125	-2.6549	-3.9384	-4.6551	-5.0734	-5.5209	-5.6153	-5.1292	-4.4147	-3.8681	-3.6869	-4.0632	-4.9012	-5.7523	-6.467	-7.1625	-7.5271	-7.2545	-6.8007	-6.7854	-7.1404	-7.6721	-8.5341	-9.4278	-9.5143	-8.7667	-8.0256	-7.4609	-6.6066	-5.7674	-5.7109	-6.1417	-6.0842	-5.5323	-5.1306	-4.9178	-4.6014	-4.3085	-4.2181	-4.2083	-4.2699	-4.6151	-5.2104	-6.0125	-7.324	-9.1977	-11.132	-12.875	-14.601	-16.139	-17.13	-17.677	-17.824	-16.94	-14.659	-11.744	-8.932	-6.0705	-3.2604	-1.4232	-0.85564	-0.65922	-0.23135	0.055304	-0.044128	-0.22552	-0.49823	-1.1157	-1.9296	-2.5862	-3.0513	-3.3094	-3.1712	-2.7721	-2.5209	-2.4234	-2.2188	-1.9174	-1.4194	-0.45171	0.7702	1.6398	2.1206	2.5567	2.595	1.7359	0.60449	0.18996	0.29348	0.27513	0.36177	0.95933	1.5671	1.6268	1.4358	1.3285	1.0835	0.69681	0.54192	0.61513	0.68072	0.87967	1.4308	2.0194	2.278	2.2006	1.7562	0.987	0.35647	0.29717	0.70561	1.5819	3.3105	5.5808	7.2296	7.8223	8.072	8.2259	7.7276	6.7431	6.0673	5.79	5.3855	4.9341	4.9064	5.1991	5.5879	6.345	7.5211	8.5309	8.9906	9.1306	9.0513	8.5622	7.7427	6.8462	6.069	5.7922	6.3712	7.5776	8.9577	10.566	12.302	13.19	12.473	10.849	9.3377	7.9306	6.5164	5.7199	5.7551	5.89	5.7488	5.781	6.2013	6.8291	7.9935	10.091	12.538	14.322	15.199	15.376	14.707	13.138	11.05	8.8925	7.1046	6.1094	5.8702	5.9645	6.5322	8.0549	10.074	11.492	12.249	13.097	14.027	14.479	14.786	15.606	16.592	17.173	17.573	18.026	18.109	17.841	18.043	18.905	19.636	19.888	20.104	20.308	19.971	18.901	17.379	15.733	14.314	13.203	12.02	10.595	9.3796	8.413	6.9039	4.7496	3.0585	2.5312	2.6568	3.1658	4.3887	5.9593	7.0112	7.5878	8.2822	8.8508	8.864	8.8423	9.1908	9.0649	7.7651	5.9306	4.3952	3.0286	1.4835	-0.022383	-1.1933	-1.9331	-2.1853	-2.1078	-1.9101	-1.3559	-0.28678	0.47356	0.03739	-1.1581	-2.4031	-3.3133	-3.8367	-3.4397	-2.2511	-0.95377	0.44953	2.2715	4.0487	5.2146	6.2399	7.6092	8.6265	8.7007	8.5016	8.7244	9.0429	9.014	8.8815	8.7696	8.3453	7.4094	6.0562	4.414	2.7654	1.5411	0.65189	-0.3182	-1.1827	-1.4818	-1.2823	-0.82872	0.11344	1.5653	2.8548	3.7162	4.5573	5.3207	5.4271	5.0818	5.1121	5.3964	5.1746	4.6478	4.6707	5.3004	5.9412	6.6106	7.6268	8.6962	9.4558	9.9931	10.532	11.176	12.197	13.632	14.964	15.702	15.792	15.153	13.614	11.602	9.942	8.9069	8.5967	9.5029	11.7	14.135	15.922	17.288	18.27	18.189	17.044	15.879	15.38	15.281	15.525	16.469	18.029	19.699	21.255	22.535	22.984	22.125	19.946	16.446	11.701	6.4046	1.4982	-2.5046	-5.2062	-6.1445	-5.4648	-3.8873	-1.7068	1.0489	3.5381	4.701	4.7384	4.4766	4.0466	3.3518	3.1913	4.4535	6.6762	9.056	11.486	13.894	15.795	17.055	17.928	18.42	18.339	17.974	17.815	18.032	18.634	19.718	21.182	22.688	24.229	25.75	26.785	27.16	27.282	27.009	25.467	22.726	19.993	18.08	16.906	16.65	17.696	19.461	20.59	20.592	19.715	18.108	16.09	14.597	14.097	14.02	13.884	13.587	12.943	11.708	10.048	8.4148	7.1129	6.4127	6.5575	7.1544	7.7305	8.7335	10.56	12.547	13.97	15.407	17.21	18.639	19.288	19.878	21.058	22.488	23.842	25.13	25.734	24.761	22.14	18.691	15.05	11.718	9.8342	10.114	12.112	14.708	16.805	17.717	17.242	15.768	13.669	11.333	9.3857	8.5159	8.6099	8.8044	9.1443	10.249	11.718	12.494	12.264	11.32	9.2851	6.0307	2.6781	0.29557	-0.97139	-1.078	0.30848	2.6702	4.6547	5.687	6.3342	7.0798	7.8213	8.6012	9.4906	10.346	10.965	11.081	10.298	8.7998	7.6104	7.2319	7.0273	6.6661	6.7218	7.3248	7.6379	7.3599	7.0316	6.6596	5.7111	4.4563	3.6117	3.0442	2.3609	2.1338	2.7295	3.2071	2.6563	1.5146	0.55901	-0.16394	-0.73267	-0.70158	0.34738	2.3107	4.789	7.1733	8.9598	9.7544	10.459	10.313	9.7588	9.451	9.0273	7.8698	6.2658	4.5528	2.052	-1.6758	-5.7393	-9.136	-11.937	-14.399	-16.08	-16.673	-16.526	-16.041	-15.505	-15.308	-15.514	-15.819	-16.086	-16.309	-15.946	-14.342	-11.686	-8.5449	-5.0584	-1.5308	1.2259	2.9093	4.0235	4.68	4.4611	3.6931	3.2442	2.9742	2.1212	0.86956	0.078234	-0.25719	-0.65194	-1.0096	-0.9259	-0.51737	-0.092295	0.34455	0.71175	0.88088	1.0792	1.5655	2.2107	2.947	3.9858	5.2104	6.072	6.423	6.4845	6.1044	5.21	4.4385	4.2591	4.1158	3.6321	3.3236	3.3984	3.11	2.1463	1.2759	0.87432	0.4388	-0.2363	-0.74475	-0.97095	-1.126	-1.1085	-0.72248	-0.16498	0.47131	1.383	2.537	3.723	5.0464	6.7272	8.6346	10.693	13.094	15.636	17.753	19.406	20.863	21.646	21.072	19.549	17.909	16.036	13.467	10.611	8.1071	5.7109	3.0958	0.71817	-0.90764	-1.8351	-2.1165	-1.5953	-0.57751	0.35899	1.108	1.7985	2.3117	2.5781	2.7726	2.936	2.9865	3.1352	3.5224	3.8348	4.0281	4.5716	5.2951	5.1917	3.9329	2.2953	0.66647	-1.2391	-3.047	-3.6956	-2.9128	-1.2605	1.0648	4.1325	7.4619	10.429	12.977	15.086	16.283	16.392	15.832	14.93	13.729	12.369	11.109	10.115	9.5636	9.6609	10.112	10.544	11.155	11.938	11.866	10.095	7.1879	4.0369	0.67829	-2.7366	-5.1853	-6.0359	-5.8695	-5.2258	-3.9803	-2.2269	-0.41201	1.5154	3.9165	6.4371	8.3251	9.475	10.136	10.237	9.6094	8.3597	6.7618	5.086	3.5539	2.103	0.59994	-0.46199	-0.42582	0.36299	0.97011	1.397	2.2524	3.3126	3.8802	4.1904	4.9588	6.0006	6.8503	7.9075	9.5834	11.436	13.096	14.782	16.3	16.748	15.821	14.238	12.585	10.849	9.0204	7.4584	6.5041	6.2196	6.3469	6.4855	6.6291	7.1651	7.8772	7.832	6.8761	5.9635	5.5852	5.2781	4.9409	5.0369	5.3841	5.1969	4.5009	3.9504	3.5291	2.9254	2.5938	3.0325	3.6135	3.5702	3.3002	3.5378	4.0436	4.112	3.5977	2.7823	1.7164	0.12436	-2.1244	-4.9138	-7.1401	-8.9166	-9.5386	-9.0869	-8.1543	-6.7686	-4.9061	-3.3929	-2.7899	-2.2142	-0.64887	1.7043	4.4486	7.8868	12.077	16.27	19.762	22.323	23.752	24.016	23.594	22.835	21.654	20.314	19.505	19.126	18.312	16.748	14.713	12.145	8.8942	5.4207	2.157	-1.04	-4.0558	-6.3068	-7.8836	-9.5354	-11.202	-12.16	-12.51	-12.924	-13.185	-12.491	-10.717	-8.1558	-4.8467	-1.0477	2.5437	5.5458	7.8474	8.958	8.4737	6.9489	5.0619	2.6369	-0.47573	-3.5406	-5.8708	-7.5112	-8.4086	-8.2456	-7.2955	-6.1984	-4.9686	-3.5617	-2.6751	-2.7869	-3.2718	-3.6192	-4.3079	-5.6014	-6.915	-7.8845	-8.8111	-9.7087	-10.238	-10.356	-10.049	-9.0141	-7.4669	-6.3512	-6.075	-6.3014	-7.1071	-8.8336	-10.826	-11.87	-11.633	-10.472	-8.4217	-5.7256	-3.2735	-1.4994	-0.040733	1.0891	1.3733	1.0994	1.1367	1.5168	1.7274	2.0318	3.0345	4.4809	5.7353	6.5292	6.5869	5.5581	3.7362	1.7399	-0.33535	-2.3984	-3.6094	-3.467	-2.5399	-1.1658	1.1876	4.6181	8.2997	11.785	15.147	17.89	19.393	20.103	20.723	20.932	20.459	20.016	19.945	19.444	18.054	16.36	14.729	12.864	10.838	9.0776	7.6467	6.5762	6.1574	6.1632	5.7653	4.7522	3.4798	1.7123	-0.82703	-3.3077	-4.7311	-5.3203	-5.5922	-5.3554	-4.712	-4.369	-4.1573	-2.965	-0.66192	1.8437	4.4312	7.3533	9.6973	10.225	9.2285	7.7555	6.084	4.2902	2.9467	2.3701	2.3475	2.9035	4.1867	5.69	6.969	8.3269	9.7371	10.518	10.668	10.946	11.355	11.236	10.691	10.035	8.7172	6.4634	4.4589	3.5878	3.2171	2.9274	3.3372	4.2629	4.3109	3.1772	2.1073	1.7972	1.9871	2.7958	4.4995	6.5836	8.3517	9.7135	10.459	10.056	8.7003	7.0614	5.2548	3.3959	2.3505	2.6271	3.5771	4.7654	5.4905	5.9661	6.208	6.2223	5.8884	5.1141	4.2225	3.6402	3.077	1.9758	0.68888	0.15926	0.29844	0.25832	0.31662	1.5491	3.5485	4.615	4.3254	3.7999	3.4179	2.5384	1.3537	1.045	2.0014	3.5355	5.1228	6.7299	8.1159	8.7167	8.2641	6.9371	5.1378	2.6839	0.16021	-1.6866	-2.2491	-1.8772	-1.0948	0.3196	2.6749	5.2869	7.0261	7.828	8.4555	9.0716	9.1702	8.8787	9.0026	9.6762	10.086	9.8664	9.4095	8.7884	7.462	5.3488	3.1774	1.4506	0.025213	-1.0726	-1.2389	-0.30552	0.97583	1.8922	2.5649	3.3533	3.9919	4.0721	4.0421	4.7729	6.2431	7.5631	8.2882	8.7838	9.011	8.2846	6.4128	4.2083	2.3685	0.7815	-0.60525	-1.3171	-1.2148	-0.93319	-0.96832	-1.0982	-1.0593	-1.0462	-1.0875	-0.68504	0.41469	1.5831	2.015	1.683	1.0868	0.36807	-0.73696	-1.9478	-2.4117	-1.8731	-1.1117	-0.68198	-0.091469	1.1628	2.7507	4.2844	6.0432	8.2637	10.377	11.752	12.495	12.77	12.215	10.583	8.2276	5.6051	2.8416	0.17146	-1.636	-1.8628	-0.70584	1.0801	3.1007	5.4313	7.8818	9.8145	10.954	11.854	13.053	14.152	14.514	14.374	14.322	14.141	13.243	11.73	10.047	8.1595	5.8426	3.5113	1.7408	0.44395	-0.65679	-1.4028	-1.7223	-2.027	-2.6353	-3.2499	-3.3099	-2.6801	-1.6484	-0.33971	1.4963	3.8882	6.2433	7.8054	8.586	9.1073	9.2517	8.371	6.529	4.6212	3.0428	1.5298	0.19687	-0.39579	-0.25032	0.041523	0.27291	0.68607	1.1881	1.6123	2.4482	4.3243	7.051	10.015	13	15.906	18.232	19.201	18.455	16.407	13.852	11.286	8.7682	6.599	5.4433	5.4115	5.6011	5.2621	4.7834	4.7048	4.8301	5.0527	5.8919	7.5281	9.3345	10.874	12.279	13.344	13.506	12.843	11.993	10.991	9.5233	7.961	7.1283	7.3148	8.0777	8.9479	9.7794	10.61	11.398	11.79	11.555	11.161	11.259	11.601	11.529	11.19	11.291	11.702	11.83	11.73	11.684	11.318	10.341	9.2993	8.668	8.1343	7.5688	7.5384	8.1009	8.4374	8.1995	7.9927	8.2948	8.8293	9.2688	9.6491	10.209	11.005	11.8	12.089	11.797	11.332	10.653	9.0846	6.5614	4.0974	2.4327	1.4367	1.1739	1.9974	3.4816	4.7227	5.6083	6.5207	7.1703	7.2689	7.6214	8.8906	10.33	10.896	10.735	10.311	9.3686	7.5906	5.4499	3.7992	3.2089	3.8751	5.5005	7.6023	10.129	12.969	14.24	15.32	16.089	16.479	16.186	15.7	15.719	16.019	16.199	16.675	17.662	18.191	17.447	15.954	14.487	12.945	11.244	9.9831	9.6103	9.9424	10.619	11.284	11.679	11.902	12.326	13.058	13.989	15.363	17.282	19.112	20.145	20.353	19.843	18.424	16.417	14.676	13.296	11.686	9.9984	9.0572	8.8861	8.9388	9.5681	11.546	14.642	17.919	21.12	24.459	27.768	30.777	33.378	35.246	35.856	35.004	32.763	29.152	24.61	20.081	16.206	13.158	11.198	10.569	10.905	11.809	13.488	15.871	18.001	19.236	19.973	20.421	20.065	18.998	18.278	18.444	19.022	19.574	20.12	20.391	19.936	18.786	17.238	15.38	13.362	11.644	10.422	9.5318	9.0445	9.0587	9.2876	9.5066	9.8301	10.19	10.326	10.561	11.483	12.783	13.724	14.376	15.223	15.867	15.727	15.253	15.085	14.916	14.223	13.137	11.786	10.016	8.0521	6.5135	5.6466	5.3349	5.6539	6.648	7.8862	8.9605	9.8245	10.438	10.836	11.368	12.281	13.213	13.953	14.695	15.07	13.999	11.182	7.4699	3.4243	-1.0869	-5.5678	-8.8768	-10.68	-11.4	-11.065	-9.4291	-6.8454	-3.7507	-0.11072	3.9598	7.774	10.876	13.398	15.338	16.432	16.63	16.077	14.821	13.112	11.34	9.5327	7.7607	6.7721	7.1169	8.2605	9.592	11.445	14.135	16.853	18.844	20.372	21.65	22.221	22.102	22.055	22.413	22.903	23.574	24.579	25.31	25.026	23.828	22.262	20.495	18.526	16.589	14.854	13.427	12.521	12.111	11.891	12.082	13.168	14.703	15.744	16.358	17.352	18.741	19.947	21.093	22.49	23.486	23.354	22.329	20.813	18.661	16.183	14.425	13.744	13.561	13.617	14.321	15.661	17.116	18.416	19.676	21.05	22.679	24.528	26.153	27.289	28.217	28.849	28.347	26.565	24.605	23.35	22.648	22.497	23.291	24.538	25.148	24.974	24.622	24.136	23.578	23.867	25.6	27.859	29.437	30.236	30.481	29.769	27.839	25.142	22.286	19.67	17.534	15.495	14.261	14.184	14.957	15.878	17.053	18.458	19.105	18.453	17.405	17.048	17.434	18.326	19.881	21.99	23.936	25.03	25.01	23.765	21.547	18.993	16.383	13.786	11.664	10.508	10.131	10.11	10.534	11.474	12.577	13.823	15.685	18.021	19.965	21.303	22.466	23.206	22.921	21.974	21.257	20.657	19.429	17.456	15.08	12.496	10.003	8.2819	7.7525	8.3049	9.776	11.772	13.558	14.759	15.631	16.416	17.04	17.649	18.473	19.187	19.452	19.635	20.025	20.087	19.445	18.643	17.882	16.522	14.386	12.292	10.802	9.6374	8.7392	8.519	9.0217	9.9187	11.174	12.868	14.676	16.343	17.95	19.289	19.992	20.008	19.418	18.056	15.876	13.307	10.525	7.5389	4.9321	3.5345	3.2582	3.4531	4.229	5.8699	7.6418	8.6364	9.0273	9.3885	9.6055	9.4932	9.497	9.9249	10.55	11.189	12.031	12.967	13.672	14.27	14.971	15.587	15.889	15.862	15.435	14.504	13.31	12.014	10.391	8.4731	6.8182	5.5031	3.9108	2.1049	1.0939	1.2566	2.1046	3.4496	5.5476	7.9582	9.721	10.649	11.088	11.02	10.419	9.6998	9.1104	8.2881	7.0694	5.8735	4.9608	4.2634	3.8422	3.7495	3.8554	4.2524	5.151	6.3627	7.6338	9.1575	10.934	11.915	11.137	9.0815	6.6044	3.8396	1.0168	-0.96356	-1.6271	-1.5736	-1.3524	-0.79119	0.052065	0.86878	1.9368	3.7164	5.8267	7.4385	8.3776	8.8002	8.5801	7.6034	6.1184	4.4296	2.794	1.5506	0.70294	0.009932	-0.22705	0.54913	1.9592	2.9108	3.2393	3.6074	3.9062	3.7155	3.5119	4.0265	5.0186	5.911	6.7908	7.642	7.8629	7.2726	6.5401	5.9695	5.1139	3.9965	3.2736	3.0918	2.9078	2.2972	1.3291	0.29922	-0.30183	-0.11765	0.85659	2.6901	5.6363	9.2682	12.227	13.7	14.188	14.063	13.001	11.154	9.3158	7.6518	5.6895	3.6411	2.0979	0.85863	-0.39124	-1.0063	-0.3746	0.83839	1.8915	3.1343	4.9028	6.6608	7.8717	8.6806	9.4631	10.421	11.609	12.724	13.079	13.105	12.607	12.299	12.093	11.634	11.307	11.36	11.027	9.6428	7.8432	6.4208	5.2038	3.9488	3.0635	2.8665	3.1292	3.7404	4.7504	6.0898	7.7213	9.6742	11.61	12.962	13.678	14.053	13.981	13.294	12.415	11.737	11.048	10.368	10.232	10.485	10.319	9.7093	9.2275	8.8151	7.9992	7.2066	7.3609	8.4648	9.8236	11.246	12.762	14.017	14.671	14.812	14.535	13.863	13.096	12.506	12.03	11.741	12.046	13.052	14.417	16.059	18.028	19.972	21.508	22.94	24.421	25.25	24.96	24.022	22.689	20.491	17.407	14.439	12.253	10.617	9.4854	9.216	9.724	10.539	11.474	12.412	13.014	13.197	13.233	13.291	13.308	13.404	13.622	13.575	12.947	11.829	10.208	8.0422	5.9356	4.7377	4.3725	4.2318	4.522	5.7238	7.4701	9.2192	11.311	14.233	17.49	20.292	22.497	24.052	24.566	24.036	22.884	21.252	19.038	16.499	13.993	11.569	9.2261	7.212	5.5758	4.1593	3.0975	2.4382	1.9674	1.8229	2.6459	4.4735	6.3743	7.9155	9.4852	11.078	12.134	12.769	13.796	15.312	16.63	17.5	17.938	17.592	16.242	14.426	12.632	10.813	8.9738	7.4114	6.1855	4.9444	3.61	2.3403	1.3064	0.90305	1.5102	3.0828	5.3847	8.6161	12.741	16.66	19.332	20.942	21.919	21.983	20.956	19.58	18.376	16.981	15.174	13.335	11.474	9.1872	6.7266	4.6552	2.917	1.2525	0.055357	-0.11511	0.66357	2.0581	3.9211	6.0763	8.3441	10.785	13.267	15.469	17.561	19.97	22.242	23.411	23.531	23.377	23.053	22.151	20.972	19.978	18.741	16.744	14.375	12.14	10.03	8.408	8.2048	9.6358	11.865	14.275	16.845	19.299	20.949	21.491	21.129	20.156	18.961	17.809	16.632	15.453	14.816	14.801	14.619	13.905	13.283	13.04	12.611	11.737	10.849	9.8966	8.3572	6.5977	5.4501	4.8826	4.6138	5.1492	6.7795	8.5714	9.6923	10.525	11.702	13.059	14.197	15.093	15.804	16.271	16.509	16.513	16.401	16.792	18.18	19.944	20.848	21.695	21.905	21.025	19.424	17.321	14.797	12.577	11.509	11.399	11.705	12.642	14.437	16.378	17.861	19.442	21.728	24.288	26.63	28.957	31.457	33.915	36.092	37.824	38.744	38.575	37.293	34.766	30.888	26.259	21.833	17.973	14.765	12.614	11.697	11.628	12.348	14.326	17.46	20.956	24.58	28.563	32.339	34.929	36.357	37.382	38.028	37.848	36.935	35.587	33.682	31.079	28.01	24.748	21.512	18.716	16.726	15.429	14.732	14.892	15.872	17.226	18.846	20.814	22.814	24.583	26.538	28.966	31.293	33.054	34.57	35.881	36.17	35.115	33.397	31.523	29.308	26.88	24.846	23.43	22.498	22.138	22.471	23.31	24.555	26.401	28.807	31.469	34.338	37.374	40.159	42.325	43.804	44.318	43.512	41.712	39.579	37.086	33.805	30.094	26.702	23.493	20.121	17.206	15.57	15.129	15.536	16.916	19.221	21.92	24.686	27.562	30.358	32.709	34.557	35.922	36.434	35.768	34.084	31.639	28.761	26.149	24.348	23.266	22.862	23.372	24.441	25.016	24.788	24.506	24.529	24.504	24.492	25.112	26.298	27.383	28.257	29.183	29.985	30.454	30.891	31.462	31.818	31.805	31.726	31.707	31.543	31.253	30.999	30.777	30.631	30.65	30.531	30.022	29.526	29.398	29.097	28.15	27.122	26.66	26.463	26.232	26.481	27.505	28.757	29.957	31.452	33.246	34.936	36.595	38.497	40.239	41.217	41.493	41.391	40.836	39.68	38.115	36.388	34.748	33.536	32.768	32.065	31.502	31.396	31.279	30.369	28.979	28.225	28.436	29.216	30.618	32.812	35.064	36.594	37.589	38.435	38.9	38.986	39.227	39.518	38.981	37.299	35.031	32.573	29.912	27.246	25.065	23.668	23.241	23.806	25.004	26.763	29.471	32.988	36.219	38.464	40.059	41.186	41.416	40.906	40.591	40.692	40.668	40.552	40.603	40.281	39.028	37.359	35.873	34.132	31.717	29.246	27.493	26.41	25.735	25.682	26.431	27.846	29.639	31.271	32.289	32.971	33.815	33.628	34.233	35.309	37.052	39.134	40.756	41.789	42.518	42.584	41.667	40.434	39.583	38.806	37.778	37.192	37.616	38.459	38.855	38.629	37.801	36.166	33.85	31.441	29.456	28.411	28.714	30.108	31.953	34.058	36.438	38.73	40.563	42.126	43.626	44.729	45.37	46	46.451	46.002	44.676	43.14	41.355	38.886	36.254	34.472	33.735	33.623	34.142	35.549	37.529	39.554	41.355	42.623	43.05	42.76	42.063	40.995	39.685	38.535	37.562	36.393	35.004	33.696	32.488	31.342	30.737	30.829	30.818	30.144	29.274	28.587	27.714	26.669	26.243	26.745	27.667	28.744	30.354	32.613	35.275	38.232	41.244	43.647	44.865	44.789	43.417	40.789	37.43	33.946	30.587	27.588	25.404	24.171	23.651	24.037	25.681	28.025	30.22	32.292	34.67	36.924	38.466	39.614	40.873	41.948	42.37	42.301	41.866	40.715	38.764	36.366	33.632	30.617	27.806	25.777	24.58	23.99	23.828	23.838	23.816	23.99	24.703	25.909	27.657	30.239	33.306	35.72	36.997	37.678	37.976	37.518	36.504	35.657	35.031	34.111	32.848	31.585	30.191	28.485	26.784	25.283	23.707	22.102	21.033	20.856	21.553	23.119	25.499	28.345	31.39	34.478	37.155	39.002	40.278	41.257	41.342	40.065	38.081	36.162	34.132	31.747	29.523	27.715	25.846	23.764	22.021	20.927	20.338	20.485	21.706	23.503	25.114	26.37	27.396	28.023	28.035	27.538	26.723	25.833	25.207	24.899	24.648	24.583	25.065	25.597	25.29	24.271	23.446	22.995	22.499	22.189	22.469	22.91	22.954	22.881	23.122	23.432	23.769	24.653	25.936	26.698	26.567	25.99	25.249	24.182	22.866	21.669	20.874	20.647	21.01	21.615	22.338	23.528	25.129	26.249	26.499	26.581	26.902	27.011	26.83	26.894	27.16	27.086	26.869	27.116	27.672	28.164	29.042	30.638	32.178	32.956	33.419	34.157	34.953	35.407	35.645	35.85	36.038	36.178	35.726	35.356	34.622	34.011	33.106	31.31	28.991	26.588	23.78	20.413	17.402	15.582	14.675	14.194	14.259	15.035	16.334	18.106	20.452	23.223	26.22	29.233	31.652	32.831	32.785	31.975	30.557	28.678	26.882	25.514	24.285	23.012	22.031	21.194	19.832	18.076	16.721	15.84	14.975	14.455	15.082	16.794	18.956	21.431	24.309	27.231	29.795	32.004	33.812	35.05	35.806	36.095	35.552	33.983	31.684	28.839	25.446	21.912	18.767	16.001	13.596	12.127	11.976	12.641	13.763	15.694	18.355	20.808	22.578	24.194	26.009	27.664	29.041	30.386	31.569	32.074	31.758	30.686	28.754	26.095	23.157	20.192	17.199	14.321	11.864	9.8745	8.4371	7.9412	8.5495	10.04	12.509	16.123	20.13	23.451	25.983	28.143	29.819	30.777	31.617	32.939	34.268	34.723	34.048	32.241	29.158	25.167	21.165	17.674	14.863	13.016	12.238	12.142	12.353	12.762	13.224	13.651	14.316	15.482	17.017	18.973	21.813	25.332	28.428	30.497	31.869	32.488	31.758	29.856	27.69	25.614	23.403	21.269	19.716	18.658	17.837	17.426	17.427	17.316	16.812	16.237	15.905	15.922	16.529	17.932	19.97	22.395	24.896	26.808	27.645	27.812	27.844	27.475	26.491	25.621	25.4	25.275	24.655	23.749	22.695	21.03	18.725	16.52	14.9	13.852	13.718	14.904	16.901	18.86	20.554	22.07	23.144	23.556	23.413	22.923	22.351	22.005	21.893	21.763	21.745	22.252	22.888	22.696	21.684	20.549	19.258	17.337	15.156	13.4	11.991	10.716	10.037	10.307	11.15	12.414	14.529	17.416	20.229	22.604	24.833	26.86	28.132	28.382	27.766	26.603	25.304	24.104	22.924	21.821	21.248	21.2	20.823	19.761	18.791	18.415	18.291	18.349	19.053	20.169	20.914	21.271	21.788	22.388	22.812	23.646	25.273	26.8	27.262	26.896	26.279	25.333	24.03	22.886	22.431	22.861	24.049	25.517	26.748	27.677	28.419	28.515	27.437	26.395	25.773	25.443	25.612	25.917	25.679	25.049	24.639	24.409	24.116	24.223	25.037	25.758	25.642	25.133	24.843	24.495	23.795	23.095	22.694	22.415	22.192	22.198	22.462	22.998	23.863	24.729	25.069	24.835	24.304	23.368	21.941	20.541	19.597	19	18.862	19.696	21.325	22.89	24.118	25.271	25.971	25.504	24.13	22.769	21.627	20.392	19.227	18.438	17.908	17.425	17.079	16.876	16.766	16.917	17.463	18.144	18.707	19.25	19.694	19.736	19.499	19.4	19.457	19.632	20.362	21.768	23	23.433	23.394	23.147	22.296	20.862	19.809	19.639	19.86	20.059	20.317	20.48	20.245	19.768	19.401	19.19	19.182	19.57	20.244	20.85	21.379	22.041	22.742	23.441	24.307	25.169	25.547	25.502	25.42	24.993	23.71	22.011	20.644	19.482	18.135	17.021	16.668	16.752	16.764	16.776	16.848	16.651	16.129	15.641	15.271	14.922	14.791	15.103	15.674	16.24	16.789	17.23	17.472	17.779	18.391	19.132	19.969	21.262	22.752	23.463	23.034	22.129	21.08	19.54	17.678	16.228	15.211	14.057	12.747	11.628	10.669	9.8506	9.6561	10.379	11.669	13.239	15.203	17.448	19.572	21.344	22.762	23.765	24.495	25.229	25.784	25.893	25.842	25.819	25.125	23.235	20.812	18.67	16.694	14.655	13.058	12.219	11.679	11.325	11.735	13.142	15.265	18.158	21.86	25.584	28.379	30.052	30.869	30.851	29.958	28.505	26.843	25.29	24.175	23.5	22.948	22.627	22.906	23.317	22.937	21.856	20.945	20.345	19.696	19.314	19.794	20.928	22.29	24.154	26.68	29.221	31.333	33.234	34.727	35.097	34.372	33.425	32.771	32.28	31.8	31.331	30.793	30.168	29.439	28.37	27.033	26.018	25.451	24.551	23.053	21.779	21.285	21.184	21.352	22.262	23.733	25.02	26.127	27.501	28.88	29.851	30.876	32.341	33.491	33.592	33.009	32.324	31.365	29.816	27.951	26.214	24.892	24.12	23.764	23.656	24.079	25.27	26.632	27.529	28.344	29.594	30.044	30.843	31.492	31.849	32.37	33.142	33.846	34.646	35.773	36.591	36.384	35.455	34.373	32.885	30.869	29.165	28.412	28.188	27.904	27.646	27.636	27.806	28.119	28.596	29.009	29.164	29.091	28.67	27.771	26.891	26.724	27.25	28.129	29.296	30.537	31.247	31.329	31.362	31.462	31.15	30.456	29.851	29.03	27.289	24.986	23.183	22.196	21.741	21.806	22.478	23.348	23.945	24.234	24.326	24.326	24.587	25.36	26.415	27.519	28.726	29.901	30.6	30.704	30.333	29.247	27.299	25.097	23.208	21.481	19.901	19.206	19.751	20.804	21.889	23.395	25.388	27.262	28.74	30.084	31.325	32.233	32.905	33.583	34.178	34.624	35.041	35.292	34.974	34.022	32.583	30.661	28.451	26.498	25.071	24.085	23.804	24.581	25.867	26.732	27.084	27.28	26.984	25.787	24.307	23.427	23.186	23.394	24.241	25.674	27.038	27.855	28.106	27.706	26.621	25.401	24.805	25.09	26.227	28.129	30.314	32.148	33.382	33.901	33.44	32.208	31.037	30.238	29.303	28.143	27.412	27.24	26.918	26.336	26.078	26.181	26.277	26.582	27.59	29.204	31.117	33.349	35.691	37.461	38.28	38.353	37.803	36.523	34.609	32.305	29.787	27.415	25.583	24.256	23.362	23.368	24.541	26.192	27.59	28.997	30.76	32.274	33.026	33.416	33.721	33.502	32.601	31.486	30.347	28.982	27.671	26.973	26.763	26.625	26.74	27.476	28.633	29.84	31.036	32.201	33.316	34.453	35.441	35.849	35.8	35.76	35.465	34.223	32.287	30.637	29.487	28.501	28.026	28.589	29.807	31.107	32.617	34.417	35.949	36.95	37.861	38.676	38.69	37.854	36.923	36.294	35.77	35.183	34.513	33.663	32.613	31.384	29.872	28.372	27.723	28.218	29.111	29.926	31.169	33.083	35.047	36.816	38.824	40.848	42.157	42.758	43.015	42.567	41.059	39.123	37.359	35.374	32.872	30.668	29.558	29.279	29.227	29.196	29.06	28.722	28.266	27.803	27.532	28.076	28.845	30.969	33.492	35.555	37.087	38.443	39.351	39.37	38.915	38.4	37.292	35.168	32.761	30.936	29.648	28.686	28.278	28.548	29.136	29.718	30.151	30.351	30.507	30.92	31.511	32.023	32.62	33.571	34.614	35.467	36.46	37.778	39.097	40.41	42.137	43.925	44.758	44.366	43.19	41.232	38.23	34.861	32.371	31.199	31.075	31.904	33.634	35.755	37.677	39.14	39.973	40.189	40.163	40.162	40.168	40.193	40.294	40.183	39.487	38.442	37.533	36.805	36.31	36.571	37.582	38.225	37.621	36.001	33.733	30.709	27.345	24.876	24.021	24.459	25.673	27.34	28.946	29.921	30.143	29.767	28.883	27.756	26.767	26.005	25.414	25.073	24.907	24.65	24.346	24.261	24.136	23.537	22.866	22.743	22.884	22.754	22.733	23.445	24.651	25.802	27.059	28.718	30.341	31.318	31.535	31.056	29.865	28.284	26.944	26.207	26.116	26.609	27.445	28.217	28.547	28.174	26.927	25.134	23.538	22.468	21.647	21.313	22.225	24.269	26.378	28.058	29.549	30.59	30.335	28.758	26.648	24.488	22.438	20.959	20.505	20.87	21.648	22.686	23.737	24.363	24.401	24.115	23.98	24.362	25.251	26.379	27.672	29.392	31.375	32.711	32.903	32.526	31.867	30.234	27.369	24.304	22.062	20.605	19.788	19.945	20.956	21.955	22.459	22.63	22.534	22.113	21.934	22.679	24.25	25.96	27.326	28.214	28.57	28.146	26.824	24.974	23.46	22.793	22.386	21.475	20.371	19.658	18.893	17.456	16.038	15.591	16.007	16.701	17.718	19.097	20.18	20.525	20.575	20.553	20.126	19.574	19.876	21.344	23.283	25.061	26.61	27.899	28.513	27.932	26.188	24.061	22.378	20.991	19.372	17.771	17.093	17.298	17.6	18.045	19.466	21.764	24.05	25.919	27.251	27.468	26.172	24.217	22.535	21.055	19.796	19.592	20.823	22.498	23.468	23.582	23.311	22.775	21.719	20.057	18.323	17.316	17.067	16.786	15.805	15.586	15.595	15.923	16.275	16.25	15.827	15.186	14.048	12.21	10.262	9.179	9.365	10.576	12.396	14.429	16.356	17.954	19.088	19.639	19.645	19.514	19.625	19.883	20.11	20.524	21.272	22.037	22.223	21.412	19.65	17.351	14.913	12.755	11.07	9.9449	9.4265	9.2334	8.5691	6.995	4.9895	3.3267	2.4378	2.3709	3.1534	4.7863	7.1132	9.7663	12.142	13.716	14.265	14.032	13.181	11.665	9.852	8.6537	8.5682	9.3833	11.154	11.619	12.649	14.224	15.422	15.761	15.393	14.562	13.719	13.184	12.659	11.98	11.807	12.434	12.922	12.821	12.928	13.761	14.651	15.41	16.78	18.711	20.248	21.332	22.487	23.138	22.482	21.119	20.01	18.947	17.545	16.507	16.578	17.409	18.493	19.734	20.996	22.123	23.144	23.837	23.744	23.217	22.999	22.912	22.365	21.712	21.54	21.383	20.711	20.129	20.154	20.388	20.83	22.202	24.24	25.633	26.046	26.107	25.734	24.359	22.436	21.003	20.294	19.995	20.001	20.232	20.446	20.66	20.956	20.999	20.772	20.947	21.778	22.77	23.844	25.44	27.304	28.647	29.461	30.092	30.117	29.169	27.859	26.665	25.037	22.75	20.72	19.593	19.029	18.973	19.888	21.702	23.69	25.355	26.404	26.539	25.977	25.336	24.816	24.372	24.446	25.403	26.72	27.773	28.611	29.229	29.094	28.271	27.534	26.999	26.251	25.606	25.568	25.633	24.919	23.622	22.466	21.512	20.777	20.862	22.16	24.332	26.903	29.409	31.137	31.8	31.833	31.561	30.843	29.887	29.269	28.858	28.137	27.282	26.71	26.185	25.378	24.591	23.775	22.142	19.692	17.497	16.216	15.647	15.816	17.147	19.387	21.767	23.975	26.088	27.943	29.403	30.486	30.852	30.224	29.065	27.909	26.663	25.197	23.893	22.851	21.606	20.243	19.398	19.125	19.064	19.525	20.859	22.344	23.292	24.235	25.766	27.386	28.43	29.077	29.551	29.626	29.274	28.802	28.354	27.909	27.542	26.188	24.226	22.901	21.918	21.369	21.622	22.679	24.42	26.821	29.404	31.628	33.724	35.925	37.437	37.567	36.905	36.224	35.152	33.264	30.965	28.538	25.746	22.872	20.585	18.943	17.787	17.667	18.815	20.273	21.238	22.168	23.604	25.32	27.159	29.435	32.229	35.219	38.229	40.849	42.359	42.67	42.295	41.133	38.612	35.171	31.969	29.43	27.306	25.785	25.118	24.908	24.802	25.114	25.89	26.749	27.903	29.971	32.556	34.658	36.2	37.605	38.695	38.937	38.357	37.247	35.696	34.053	32.797	31.915	31.219	31.077	31.627	32.11	32.001	31.827	31.972	32.034	31.75	31.4	31.004	30.471	30.277	30.928	32.143	33.584	35.509	37.703	39.056	39.077	38.353	37.399	36.265	35.272	34.865	34.968	35.298	35.812	36.103	35.546	34.339	33.344	32.765	32.292	32.224	33.06	34.433	35.71	36.851	37.933	38.716	39.236	39.844	40.268	39.898	38.901	37.758	36.196	33.8	30.987	28.314	25.803	23.465	21.62	20.354	19.591	19.601	20.469	21.55	22.505	23.879	25.947	28.084	29.932	31.861	33.817	35.119	35.531	35.303	34.364	32.735	31.016	29.524	27.887	26.095	24.78	24.065	23.376	22.526	21.824	21.319	20.91	20.802	21.16	21.914	23.284	25.488	27.847	29.373	30.121	30.535	30.243	28.868	26.993	25.35	23.931	22.7	22.048	21.989	22.049	22.196	22.635	22.925	22.637	22.368	22.915	24.214	25.868	27.858	30.046	31.975	33.311	33.964	33.829	33.188	32.713	32.343	31.277	29.356	27.252	25.076	22.395	19.551	17.433	16.214	15.662	16.032	17.461	19.37	21.37	23.647	25.83	26.868	26.48	25.361	23.835	21.809	19.715	18.281	17.85	18.383	19.662	21.105	22.195	23.034	23.665	23.531	22.552	21.798	22.117	23.18	24.578	26.441	28.366	29.379	29.285	28.616	27.47	25.871	24.685	24.508	24.627	24.25	23.73	23.545	23.355	22.893	22.529	22.593	23.02	23.696	24.369	24.787	25.252	26.273	27.551	28.52	29.716	30.772	31.054	30.942	30.739	30.171	29.225	28.386	28.038	28.393	29.519	31.027	32.446	33.886	35.436	36.342	36.034	35.202	34.677	34.291	33.723	33.42	33.553	33.6	33.411	33.4	33.486	33.257	33.061	33.407	33.854	33.793	33.589	33.799	34.204	34.381	34.412	34.475	34.615	34.956	35.528	36.089	36.703	37.733	38.828	39.219	38.94	38.755	38.779	38.601	38.37	38.436	38.5	38.272	38.15	38.299	38.285	38.114	38.368	38.886	38.869	38.318	37.938	37.859	37.741	37.588	37.605	37.664	37.6	37.371	36.623	35.142	33.442	32.102	31.025	30.198	30.234	31.352	32.806	33.934	34.685	34.869	34.316	33.587	33.302	33.29	33.264	33.589	34.34	34.728	34.38	33.915	33.77	33.765	33.848	34.232	34.825	35.492	36.342	37.137	37.261	36.644	35.696	34.306	32.13	29.629	27.705	26.616	26.189	26.592	27.782	29.217	30.692	32.375	33.976	34.97	35.532	36.153	36.555	36.233	35.495	34.913	34.501	34.152	34.037	34.073	34.09	34.306	34.889	35.41	35.66	36.187	37.136	37.784	37.669	37.102	36.249	34.831	33.058	31.592	30.639	30.282	30.882	32.283	33.495	33.858	33.555	32.652	30.893	28.579	26.594	25.362	24.795	24.862	25.347	25.772	26.1	26.59	26.881	26.456	25.81	25.741	26.081	26.369	26.825	27.683	28.423	28.651	28.702	28.781	28.855	29.354	30.73	32.469	33.767	34.634	35.282	35.342	34.513	33.204	31.963	31.022	30.651	30.961	31.645	32.52	33.735	34.916	35.219	34.733	34.506	34.936	35.63	36.564	37.992	39.411	40.026	39.849	39.203	37.972	36.357	35.134	34.415	33.463	32.108	30.977	30.265	29.589	28.967	28.757	29.016	29.655	30.603	31.554	32.403	33.592	35.281	36.693	37.172	37.115	36.803	35.71	33.736	31.705	30.123	28.859	28.186	28.611	29.697	30.741	31.833	33.033	33.453	32.479	30.835	29.435	28.284	27.22	26.649	26.899	27.948	29.897	32.192	34.78	37.304	39.377	41.122	42.624	43.212	42.397	40.888	39.618	38.471	37.19	36.199	35.644	34.977	34.021	33.167	32.344	31.146	29.906	29.181	28.614	27.614	26.6	26.279	26.566	27.139	28.072	29.359	30.743	32.001	32.761	32.453	31.08	29.229	27.067	24.361	21.585	19.736	18.962	18.696	18.885	19.712	20.828	22.022	23.743	26.067	28.395	30.489	32.624	34.406	34.926	34.151	32.947	31.672	30.23	28.953	28.342	28.522	29.518	31.219	32.98	34.076	34.456	34.175	32.826	30.449	28.064	26.569	26.001	26.339	27.749	29.86	31.986	33.938	35.692	36.667	36.547	35.91	35.185	33.991	32.154	30.353	29.063	28.123	27.557	27.696	28.514	29.855	31.703	33.691	35.146	36.109	37.187	38.413	39.395	40.319	41.652	43.078	44.028	44.563	44.872	44.87	44.82	45.178	45.58	45.224	43.963	42.083	39.357	35.608	31.557	28.197	25.817	24.41	24.06	24.516	25.34	26.414	27.649	28.446	28.563	28.611	29.012	29.358	29.456	29.758	30.332	30.62	30.449	30.034	29.263	28.197	27.436	27.287	27.282	27.23	27.496	27.988	28.027	27.438	26.72	26.143	25.838	26.114	27.03	28.24	29.652	31.215	32.234	31.985	30.851	29.684	28.531	27.121	25.869	25.141	24.417	23.202	21.68	20.015	18.21	16.86	16.653	17.325	18.189	19.176	20.436	21.476	21.853	21.899	22.053	22.337	22.755	23.259	23.492	23.475	23.683	24.012	23.791	23.026	22.466	22.19	21.574	20.659	20.016	19.556	18.875	18.222	17.955	17.844	17.972	18.961	20.807	22.668	24.213	25.857	27.571	28.831	29.57	30.179	30.732	31.062	31.045	30.366	28.901	27.146	25.406	23.211	20.386	17.764	15.953	14.476	13.076	12.265	12.151	12.226	12.607	13.857	15.759	17.849	20.466	23.78	26.807	28.702	29.881	30.92	31.569	31.518	31.079	30.54	29.806	28.865	27.658	26.066	23.813	21.584	19.469	17.68	16.332	15.481	15.242	15.489	16.042	17.229	19.266	21.388	22.828	23.944	25.219	26.227	26.605	26.871	27.437	28.058	28.74	29.845	31.073	31.658	31.616	31.286	30.248	28.046	25.209	22.473	19.79	16.983	14.421	12.599	11.863	12.512	14.546	17.425	20.725	24.369	27.749	29.886	30.722	30.934	30.655	29.525	27.806	26.034	24.205	22.335	20.942	20.135	19.292	18.275	17.598	17.165	16.363	15.349	14.906	15.188	15.833	16.821	18.317	20.222	22.45	24.869	26.963	28.236	28.88	29.163	28.786	27.726	26.746	26.334	26.083	25.533	24.708	23.447	21.568	19.619	18.293	17.493	17.034	17.334	18.46	19.595	20.264	20.935	22.053	23.386	24.818	26.45	28.074	29.414	30.532	31.265	31.168	30.36	29.408	28.185	26.178	23.621	21.127	18.743	16.291	14.096	12.479	11.303	10.668	10.992	12.062	13.273	14.793	17.015	19.486	21.49	23.071	24.552	25.821	26.775	27.719	28.753	29.742	30.819	31.849	32.144	31.354	30.105	28.894	27.473	25.847	24.539	23.651	22.709	21.663	20.894	20.462	20.457	21.406	23.43	25.777	27.974	30.256	32.47	33.94	34.548	34.755	34.809	34.625	34.33	33.919	33.113	32.007	30.953	29.731	27.937	26.197	25.384	25.343	25.571	26.24	27.54	28.97	30.092	31.101	32.015	32.564	32.957	33.539	33.931	33.578	32.84	32.311	31.863	31.224	30.647	30.305	29.964	29.501	28.804	27.596	25.973	24.516	23.274	21.656	19.8	18.654	18.435	18.619	19.268	20.791	22.855	24.777	26.623	28.572	30.227	31.447	32.673	33.742	33.834	32.84	31.543	30.321	28.971	27.606	26.596	26.018	25.737	25.596	25.231	24.445	23.643	23.102	22.397	21.4	21.048	21.95	23.564	25.367	27.428	29.419	30.609	31.074	31.515	31.932	32.096	32.5	33.4	33.866	33.052	31.403	29.583	27.458	24.928	22.549	20.869	20.025	20.032	20.625	21.4	21.681	21.716	22.01	22.456	23.378	24.964	27.149	29.697	31.968	33.354	34.116	34.673	34.723	34.063	33.432	33.451	33.51	32.833	31.462	29.526	26.753	23.456	20.563	18.325	16.51	15.472	15.618	16.375	16.967	17.634	18.938	20.686	22.543	24.623	27.08	29.749	32.42	34.739	36.104	36.489	36.431	36.02	34.862	33.185	31.696	30.348	28.601	26.513	24.503	22.546	20.696	19.549	19.313	19.494	20.14	21.865	24.542	27.352	30.058	32.913	35.545	37.183	37.654	37.319	36.512	35.675	35.259	35.052	34.605	33.983	33.126	31.305	28.195	24.575	21.3	18.539	16.558	15.88	16.489	17.933	20.171	23.209	26.374	29.169	31.968	34.897	37.208	38.474	39.175	39.657	39.761	39.507	39.171	38.684	37.863	36.7	34.924	32.072	28.46	24.965	21.89	19.124	17.122	16.585	17.433	19.171	21.657	24.664	27.572	30.085	32.383	34.24	35.257	35.89	36.867	38.053	38.929	39.549	40.069	40.109	39.348	37.888	35.866	33.332	30.695	28.264	25.657	22.811	20.584	19.587	19.503	20.219	22.165	25.237	28.656	31.917	34.873	37.159	38.511	39.297	39.76	39.522	38.606	37.638	36.745	35.305	33.064	30.322	27.244	24.008	21.228	19.561	19.31	20.837	24.231	28.547	32.424	35.488	37.887	39.182	39.083	38.376	37.928	37.705	37.569	37.722	38.073	38.127	37.896	37.682	37.06	35.467	33.227	30.818	28.063	24.834	21.634	19.053	17.371	16.885	17.711	19.509	22.016	25.243	28.61	30.984	32.151	32.922	33.559	33.68	33.516	33.638	33.801	33.465	32.787	32.08	31.153	30.127	29.774	30.212	30.651	30.868	31.323	32	32.375	32.418	32.56	33.035	33.897	35.091	36.216	36.906	37.324	37.507	36.869	35.249	33.709	33.099	33.097	33.435	34.425	35.869	36.996	37.686	38.277	38.53	38.029	37.24	36.644	35.597	33.531	31.058	28.866	26.712	24.334	22.158	20.66	20.011	20.353	21.592	23.497	26.151	29.639	33.234	35.517	36.251	36.256	35.766	34.469	32.366	29.998	27.914	26.595	26.26	26.574	27.032	27.694	28.715	29.511	29.632	29.776	30.656	31.869	32.894	33.961	35.142	35.945	36.278	36.611	36.814	36.379	35.529	34.746	33.634	31.723	29.586	27.996	26.852	25.835	25.072	24.722	24.766	25.242	26.051	26.87	27.744	29.1	30.847	32.323	33.541	35.102	36.807	37.916	38.283	38.067	37.039	35.172	33.137	31.405	29.759	28.311	27.621	27.495	27.126	26.505	26.363	26.902	27.839	29.174	30.958	32.856	34.538	35.784	36.124	35.292	33.787	32.204	30.419	28.352	26.726	25.965	25.645	25.503	25.688	26.056	26.269	26.529	27.153	27.755	28.02	28.368	28.956	29.012	28.084	26.699	25.349	24.032	22.958	22.559	22.849	23.647	24.845	25.968	26.33	25.977	25.556	25.243	24.759	24.414	24.746	25.502	26.152	26.69	27.184	27.417	27.526	27.955	28.545	28.775	28.816	29.117	29.327	28.855	27.988	27.31	26.878	26.721	27.11	28.016	29.097	30.279	31.338	31.501	30.415	28.802	27.352	25.926	24.58	23.959	24.095	24.293	24.206	23.921	23.289	22.365	21.816	22.049	22.759	23.826	25.598	27.816	29.542	30.418	30.779	30.783	30.452	30.065	29.649	28.901	27.894	26.866	25.441	23.183	20.68	18.876	17.722	16.841	16.62	17.436	18.871	20.499	22.375	24.253	25.53	26.158	26.432	26.099	24.861	23.254	21.955	20.828	19.484	18.187	17.232	16.659	16.624	17.146	17.829	18.537	19.47	20.308	20.278	19.46	18.814	18.597	18.264	17.846	17.808	17.895	17.684	17.437	17.438	17.333	17.013	17.009	17.29	17.239	16.918	17.104	17.974	18.924	19.635	20.197	20.543	20.651	20.635	20.455	20.123	20.059	20.326	20.098	18.889	17.362	16.222	15.249	14.363	14.2	14.796	15.435	15.98	16.773	17.589	18.138	19.04	20.81	22.747	24.082	25.069	26.045	26.468	25.842	24.433	22.609	20.514	17.76	15.572	13.722	12.449	11.588	10.839	10.448	10.569	10.529	9.8455	9.2574	9.604	10.619	11.798	13.286	14.979	16.154	16.592	16.815	16.895	16.498	15.946	15.65	15.077	13.594	11.654	10.035	8.7485	7.5516	6.6369	6.1761	6.1425	6.6437	7.6494	8.7984	10.011	11.524	12.958	13.507	13.203	12.817	12.547	12.109	11.741	11.792	11.981	12.037	12.301	12.809	12.956	12.645	12.358	11.934	10.719	8.8968	7.3909	6.5587	6.1219	6.0536	6.4181	6.9104	7.3337	7.7068	7.7755	7.4874	7.4463	8.1328	9.1542	10.079	11.165	12.492	13.45	13.704	13.563	13.089	12.199	11.326	10.865	10.455	9.7989	9.4052	9.5198	9.5385	9.135	8.7941	8.8508	9.0215	9.2059	9.6864	10.484	11.554	13.039	14.649	15.685	16.07	16.249	16.084	15.099	13.502	11.91	10.339	8.5342	6.8186	5.545	4.6593	4.3105	4.8871	6.0608	7.101	7.9949	9.0636	9.9717	10.226	10.136	10.215	10.407	10.576	10.917	11.515	12.379	13.824	15.983	18.188	19.879	21.342	22.664	23.25	22.885	22.119	21.083	19.298	16.636	13.483	10.023	6.6247	4.244	3.3209	3.3204	3.7421	4.5868	5.4563	5.5282	4.6942	3.6416	2.8477	2.4818	2.7769	3.6149	4.5219	5.3936	6.332	6.7618	6.0855	4.7735	3.7028	2.8332	1.8461	1.0983	0.95892	0.99338	0.83189	0.79147	1.0361	1.3834	2.055	3.3411	4.6682	5.2897	5.406	5.5033	5.4861	5.2107	5.052	5.3575	6.0161	6.8645	7.8205	8.5458	9.0536	9.8235	10.753	11.035	10.605	10.177	9.8308	9.0008	7.8454	7.0456	6.5638	6.0328	5.768	6.1204	6.7614	7.5614	8.8877	10.471	11.216	10.729	9.5537	7.9422	5.8171	3.5501	1.901	1.2738	1.7184	3.1051	4.8762	6.5266	8.1417	9.6583	10.262	9.5824	8.4159	7.4124	6.3002	5.023	4.1502	3.7205	3.078	2.1995	1.5867	1.1098	0.55522	0.59617	1.7599	3.2783	4.3151	5.1249	5.9721	6.258	5.4508	3.8765	2.1455	0.73314	0.060713	-0.34175	0.72185	2.9055	5.7139	8.556	10.564	11.1	10.475	9.2952	7.5241	5.2171	3.4121	3.0136	3.6236	4.5612	5.8627	7.4741	8.8101	9.7855	10.873	11.908	12.298	12.131	11.747	10.726	8.6748	6.3596	4.6958	3.7526	3.2634	3.2824	3.8423	4.7731	5.9662	7.1793	7.9626	8.3368	8.8156	9.3912	9.4929	9.1855	9.0964	9.0501	8.3824	7.1556	5.861	4.5426	3.2741	2.6383	2.7148	2.8353	2.7215	2.7545	2.7928	2.1783	1.0507	0.26091	0.005213	-0.031776	0.23598	1.0504	2.3109	3.9062	5.7372	7.2867	8.1527	8.5979	8.9075	8.7273	7.8559	6.9294	6.3684	5.825	5.1349	4.6095	4.2022	3.6172	3.1105	2.9972	2.9083	2.6391	2.7417	3.5117	4.3189	4.7409	5.2361	6.0837	6.9419	7.6464	8.2776	8.6096	8.3688	7.5844	6.0853	3.5484	0.35371	-2.608	-5.0743	-7.3146	-9.0402	-9.7098	-9.5244	-8.9499	-7.9085	-6.2984	-4.3813	-2.0955	0.87983	4.1885	7.1753	9.8411	12.389	14.282	14.781	14.032	12.572	10.514	8.0404	5.7371	3.9475	2.7088	2.2991	2.7111	3.2156	3.3478	3.523	4.0359	4.4579	4.6365	5.1845	6.2427	7.2669	7.9365	8.2875	8.0335	6.9486	5.4757	3.9368	2.0659	-0.034269	-1.6337	-2.5292	-3.2308	-3.9122	-4.23	-4.1648	-3.8905	-3.3385	-2.5626	-1.8666	-1.1177	0.014339	1.122	1.7257	2.2272	3.2731	4.4477	4.9769	4.9271	4.4781	3.186	0.94049	-1.5758	-3.8135	-5.6123	-6.5056	-6.0637	-4.888	-3.8553	-2.98	-1.9312	-0.93324	-0.20753	0.62934	1.9438	3.6622	5.6878	7.8666	9.7482	11.19	12.445	13.268	12.889	11.353	9.6198	8.0768	6.3541	4.6165	3.3851	2.3664	0.97193	-0.57677	-1.8213	-2.7492	-3.0148	-1.7825	0.91803	3.9964	6.7447	9.1802	10.957	11.322	10.193	8.1585	5.6597	3.1246	0.98376	-0.6709	-1.716	-1.6135	-0.23956	1.5039	2.8846	4.1991	5.5675	6.2647	6.0012	5.4837	5.1162	4.7045	4.5514	5.2111	6.362	7.3827	8.4651	9.6686	10.006	8.7273	6.4172	3.9235	1.2665	-1.547	-3.9195	-5.3948	-5.9966	-5.9088	-5.5117	-5.8611	-6.1062	-6.1836	-5.9451	-5.252	-3.9863	-2.4771	-1.0995	0.3485	2.0752	3.4468	3.8711	3.8737	4.0675	4.0412	3.3624	2.5082	1.8686	1.2319	0.75608	1.0198	1.9071	2.868	4.0254	5.7358	7.4497	8.4783	9.0808	9.7577	10.234	10.069	9.3853	8.441	7.3085	6.0936	4.6903	2.7596	0.43833	-1.6341	-3.2494	-4.7425	-5.8187	-5.7426	-4.6899	-3.449	-2.197	-0.75409	0.60793	1.7563	3.1453	4.8307	6.0819	6.6613	6.9753	6.9383	6.0511	4.6989	3.9076	3.9861	4.5466	5.3562	6.245	6.8391	7.0396	6.9685	6.5724	5.9375	5.6416	6.054	6.6544	6.9321	7.1916	7.6575	7.9628	8.1016	8.5852	9.5573	10.812	12.47	14.513	16.07	16.425	15.866	14.795	13.002	10.603	8.5251	7.3434	6.7589	6.4312	6.3047	6.2188	6.2077	6.627	7.5291	8.5832	9.9059	11.86	14.095	15.848	17.061	18.034	18.441	17.822	16.215	13.742	10.294	6.2659	2.4808	-0.82361	-3.7776	-5.8769	-6.4238	-5.6607	-4.3102	-2.543	-0.39144	1.6204	3.0025	3.7083	3.7954	3.402	3.0074	2.8111	2.3284	1.3171	0.2794	-0.46615	-1.2346	-1.9826	-2.1067	-1.5222	-0.73291	0.050688	0.85509	1.4515	1.8711	2.7919	4.4742	6.3485	8.0727	9.929	11.764	12.841	12.88	12.184	11.009	9.5414	8.1415	7.0423	6.2969	6.2236	7.0038	7.9627	8.3322	8.258	8.1841	7.9146	7.1661	6.3999	5.9755	5.6456	5.3492	5.3889	5.7281	6.192	7.2144	9.1997	11.517	13.214	14.141	14.398	13.556	11.292	8.081	4.7823	2.0968	0.52236	0.13554	0.59752	1.7554	3.7066	5.8649	7.2482	7.7639	8.0312	8.2171	8.1197	8.1318	8.8303	10.101	11.659	13.593	15.581	16.834	17.347	17.872	18.458	18.385	17.582	16.599	15.429	13.536	10.911	8.1625	5.9511	4.783	4.7435	5.4541	6.6081	8.384	10.6	12.427	13.542	14.437	15.264	15.572	15.177	14.24	12.61	10.201	7.6813	5.6032	3.6833	1.9295	1.2771	2.1412	3.6601	5.1602	7.0088	9.4033	11.601	12.881	13.17	12.766	11.886	11.599	11.032	9.9701	8.2186	6.1048	4.0245	1.7604	-0.91884	-3.346	-4.475	-4.2118	-3.2803	-2.0941	-0.739	0.54457	1.4697	1.9845	2.1531	2.2055	2.603	3.5541	4.5338	4.8804	4.7026	4.459	4.1184	3.4524	2.6312	2.0708	1.951	2.1034	2.118	1.5811	0.64654	-0.035879	-0.24327	-0.401	-0.67554	-0.55129	0.23149	1.0479	1.2856	1.1952	1.3336	1.8877	2.6704	3.35	3.7075	3.7059	3.3665	2.5049	0.90138	-1.1566	-2.9329	-4.0498	-4.7774	-5.4305	-6.0005	-6.2511	-6.0365	-5.4885	-4.9463	-4.4491	-3.3825	-1.2981	1.3304	3.7321	5.7668	7.6318	8.8501	8.5697	6.8406	4.637	2.8538	1.664	0.7814	-0.092295	-1.0992	-2.279	-3.7021	-5.3126	-6.8361	-7.7544	-7.7099	-6.8979	-5.9204	-5.248	-4.7832	-3.9884	-2.6149	-1.0595	0.12602	0.93658	1.5778	1.5146	-0.13871	-3.3735	-7.0357	-10.107	-12.502	-14.162	-14.354	-12.436	-8.8571	-4.7852	-1.2175	1.2678	2.3666	2.0817	0.79404	-0.84052	-2.2088	-2.6576	-1.7524	0.18946	2.2436	3.7647	4.9316	5.987	6.4648	5.7093	3.9699	2.2902	1.0831	-0.22895	-1.9831	-3.5879	-4.4739	-5.0332	-5.9379	-6.9964	-7.329	-6.5331	-4.9986	-3.086	-0.97569	0.99303	2.421	3.1283	3.0311	1.8329	-0.47561	-3.2062	-5.6471	-7.9272	-10.298	-12.064	-12.255	-11.053	-9.6041	-8.3145	-6.4847	-3.7809	-1.1079	0.4643	0.86989	0.65657	-0.1435	-1.7835	-3.8302	-5.207	-5.35	-4.7474	-4.3403	-5.4682	-7.1186	-8.2483	-8.7488	-9.1329	-9.0706	-7.9305	-5.9715	-3.8911	-2.0144	-0.39463	0.93912	2.156	3.2851	4.0289	4.4198	4.9961	5.6947	5.7805	5.1651	4.4707	3.6833	2.3015	0.55955	-1.0391	-2.7253	-4.6793	-6.1396	-6.5722	-6.5562	-6.4569	-5.6591	-4.007	-2.3684	-1.0977	0.33138	2.0725	3.5602	4.4378	4.7313	4.3169	3.2803	2.0753	0.85853	-0.42189	-1.3329	-1.3967	-1.0302	-0.90334	-0.82637	-0.61429	-0.75809	-1.4844	-2.3536	-3.297	-4.6923	-6.1579	-6.8489	-6.8676	-6.83	-6.4149	-5.0635	-3.3218	-1.987	-0.9103	0.30727	1.4402	2.1455	3.4325	4.5001	4.9035	4.165	2.3488	-0.023643	-2.7188	-5.6786	-8.4356	-10.309	-11.128	-11.229	-10.776	-9.7275	-8.3704	-7.1118	-5.9508	-4.6608	-3.2923	-2.059	-0.88823	0.35258	1.387	1.6961	1.1571	0.13146	-1.0772	-2.3878	-3.6574	-4.4014	-4.1599	-3.109	-1.8233	-0.50026	1.1042	2.9264	4.5272	5.7638	6.8884	7.9053	8.3875	8.0957	7.1789	5.6466	3.4028	0.78053	-1.6455	-3.6292	-5.1054	-5.8062	-5.5003	-4.4408	-3.2871	-2.484	-2.0199	-1.7595	-1.6497	-1.6255	-1.3837	-0.54167	0.83049	2.0387	2.5227	2.4295	2.0403	1.2481	0.070248	-1.0236	-1.751	-2.3733	-3.1404	-3.9233	-4.6012	-5.2289	-5.5364	-5.0474	-3.7145	-1.8186	0.5903	3.5153	6.5787	9.1729	10.91	11.792	12.032	11.771	10.982	9.6817	8.1964	6.8078	5.2526	3.0981	0.57165	-1.7024	-3.6472	-5.5043	-7.0653	-7.9987	-8.4352	-8.628	-8.3802	-7.421	-5.7633	-3.327	0.15624	4.4289	8.5615	11.787	13.81	14.27	12.819	9.6249	5.4073	1.0362	-2.7951	-5.7263	-7.8141	-9.0187	-9.1047	-8.325	-7.4494	-6.7949	-5.9418	-4.7382	-3.6345	-2.7642	-1.7215	-0.45702	0.68351	1.6924	2.7641	3.6892	4.2457	4.7752	5.5024	6.0222	6.0126	5.7771	5.4797	4.859	3.718	2.286	0.96228	0.062483	-0.27862	-0.19839	0.10685	0.8153	1.9921	3.0109	3.3034	3.2571	3.4643	3.757	3.9035	4.3526	5.3925	6.6959	7.9932	9.4201	10.716	11.323	11.3	11.049	10.317	8.6243	6.2643	3.8456	1.3924	-1.2117	-3.6959	-5.5806	-6.5435	-6.4379	-5.4407	-3.974	-2.1592	0.20279	2.7299	4.6047	5.791	6.9394	7.9849	8.2901	7.8587	7.1084	5.934	4.2263	2.5697	1.465	0.6538	-0.008127	-0.16065	0.061729	-0.19775	-1.1076	-1.8645	-2.1078	-2.1653	-2.1642	-1.9113	-1.2469	-0.085501	1.6284	3.699	5.9664	8.5918	11.244	12.754	12.521	11.255	9.7356	7.9848	6.2256	5.0856	4.3862	3.274	1.6131	-0.12282	-2.0259	-4.1172	-5.5115	-5.5039	-4.7331	-4.0069	-3.0052	-1.3577	0.44614	1.8625	2.9654	3.9872	4.9761	5.8778	5.984	6.6348	7.6002	8.8116	10.092	10.901	10.676	9.5253	7.7445	5.0305	1.2572	-2.5284	-5.1533	-6.5687	-7.0745	-6.4245	-4.6596	-2.5449	-0.39477	2.07	4.6476	6.81	8.8115	11.091	13.158	14.311	14.837	15.327	15.571	15.165	14.286	13.192	11.893	10.425	8.6939	6.3487	3.508	0.86021	-1.3742	-3.444	-4.9342	-4.9864	-3.5977	-1.5801	0.80946	3.5865	6.2898	8.691	11.239	14.045	16.482	18.311	19.855	20.816	20.416	18.805	16.91	15.073	13.019	10.772	8.4913	6.117	3.6999	1.4563	-0.65218	-2.6151	-3.7852	-3.7209	-2.8016	-1.3888	0.85774	4.0592	7.5103	10.688	13.625	16.08	17.7	18.763	19.599	19.838	19.205	18.234	17.211	15.587	13.124	10.548	8.3957	6.522	4.9999	4.1232	3.8838	4.1715	5.0964	6.5	7.8818	9.3299	11.362	13.796	15.917	17.606	19.153	20.273	20.506	20.09	19.349	18.218	16.927	15.962	15.175	14.083	12.917	12.154	11.522	10.534	9.5375	9.1493	9.3371	10.007	11.304	13.005	14.651	16.118	17.205	17.163	15.717	13.744	12.007	10.483	9.3293	9.195	10.125	11.347	12.447	13.425	14.004	13.985	13.816	13.753	13.424	12.844	12.685	13.191	13.882	14.568	15.44	16.312	16.802	16.95	16.802	16.322	15.896	15.981	16.175	15.897	15.579	15.972	16.916	17.897	19.076	20.575	21.73	22.014	21.706	20.955	19.642	18.169	17.021	15.896	14.297	12.649	11.594	11.032	10.681	10.741	11.367	12.387	13.696	15.293	16.92	18.547	20.527	22.574	23.747	24.017	24.267	24.742	24.964	24.949	25.139	25.235	24.594	23.438	22.138	20.477	18.516	16.917	15.724	14.248	12.479	11.28	10.966	11.129	11.605	12.505	13.684	14.938	16.206	17.336	18.29	19.506	21.079	22.086	21.876	21.006	19.907	18.161	15.657	13.027	10.498	7.7559	5.1405	3.4936	2.8882	3.1021	4.5768	7.4253	10.478	12.649	14.317	16.196	18.2	20.245	22.758	25.916	29.346	32.594	35.16	36.626	36.525	35.316	33.722	31.587	29.057	26.241	23.284	20.479	17.93	15.783	14.678	15.011	16.108	17.196	18.651	20.977	23.627	26.066	28.567	31.226	33.459	35.109	36.537	37.467	37.227	35.877	33.805	30.684	26.248	21.436	17.471	14.6	12.659	11.763	11.91	12.771	14.102	15.519	16.431	16.744	16.92	17.054	16.895	17.014	18.511	21.51	25.192	28.981	32.421	34.544	34.787	33.642	31.587	28.658	25.338	22.537	20.312	17.968	15.576	13.88	13.054	12.779	13.106	14.21	15.925	18.151	20.916	23.898	26.772	29.763	32.899	35.366	36.49	36.542	35.868	34.272	31.84	29.238	26.732	24.245	22.132	20.665	19.391	17.984	16.938	16.536	16.174	15.512	15.043	15.142	15.648	16.641	18.483	21.172	24.463	28.211	31.774	34.145	35.097	35.13	34.303	32.361	29.785	27.394	25.216	22.948	20.815	19.07	17.539	16.341	15.859	15.864	15.81	15.965	16.912	18.406	19.911	21.605	23.773	26.063	28.052	29.692	30.818	31.253	31.326	31.284	30.757	29.662	28.709	28.287	27.857	27.178	26.763	26.777	26.717	26.473	26.277	26.016	25.6	25.511	26.014	26.641	27.236	28.262	29.679	30.787	31.308	31.523	31.538	31.252	30.86	30.457	29.849	29.184	28.711	27.922	26.196	24.052	22.39	21.256	20.396	20.269	21.227	22.696	24.142	25.597	26.897	27.615	27.928	28.22	28.163	27.344	26.307	25.8	25.79	25.992	26.518	27.388	28.279	28.984	29.394	29.256	28.663	28.211	27.923	27.178	26.154	25.79	26.192	26.59	26.728	26.816	26.458	25.123	23.222	21.423	19.846	18.812	19.126	20.708	22.404	23.562	24.378	24.736	24.128	22.717	21.259	20.284	20.109	20.849	22.134	23.562	25.167	26.796	27.51	26.81	25.453	24.116	22.548	20.684	19.244	18.397	17.597	16.889	16.728	16.904	17.058	17.771	19.516	21.516	22.987	24.287	25.805	26.995	27.338	27.138	26.826	26.391	26.855	27.581	28.402	28.658	27.683	25.532	22.535	18.517	13.628	9.2795	6.7792	6.0251	6.4698	8.0622	10.501	12.871	14.832	16.77	18.616	19.969	21.217	22.9	24.549	25.496	26.02	26.551	26.623	25.642	23.675	21.054	18.074	15.225	12.772	10.519	8.4532	6.9139	5.7573	4.4589	3.3744	3.5074	4.9787	7.1275	9.6618	12.452	14.912	16.714	18.425	20.408	22.298	23.984	25.674	26.77	26.077	23.48	19.914	16.031	12.18	9.074	7.3951	7.2723	8.5992	11.111	14.089	16.891	19.626	22.442	24.779	26.258	27.432	28.685	29.692	30.284	30.668	30.63	29.645	27.789	25.299	21.869	17.541	13.325	10.076	7.6331	5.8999	5.3732	6.0686	7.2046	8.1946	8.901	9.165	9.0403	9.0397	9.3884	9.895	10.781	12.585	15.009	17.154	18.855	20.413	21.52	21.797	21.502	20.992	20.274	19.631	19.511	19.581	19.045	17.861	16.454	14.634	12.155	9.7022	8.1701	7.766	8.4484	10.259	12.906	15.911	19.188	22.572	25.284	26.9	27.874	28.44	28.026	26.478	24.543	22.713	20.943	19.496	18.813	18.704	18.788	19.138	19.591	19.484	18.698	18.011	17.831	17.845	18.088	19.003	20.576	22.531	24.748	26.944	28.622	29.691	30.335	30.152	28.686	26.572	24.79	23.296	21.682	20.347	19.697	19.365	19.101	19.265	19.918	20.768	21.979	23.828	25.816	27.272	28.42	29.732	30.864	31.289	31.088	30.337	28.953	27.224	25.575	24.239	23.614	24.283	25.861	27.071	27.335	27.062	26.258	24.474	22.133	20.297	19.178	18.473	18.45	19.201	20.098	20.819	21.758	22.793	23.085	22.432	21.418	20.165	18.138	15.303	12.203	9.3503	7.2457	6.3731	6.7154	8.0466	10.432	13.522	16.009	17.114	17.446	17.642	17.459	16.833	16.42	16.334	15.997	15.497	15.452	15.82	16.358	17.598	19.822	21.927	22.84	22.889	22.661	21.987	20.695	19.251	18.055	17.121	16.365	15.638	14.154	13.288	13.091	13.601	14.709	16.325	18.056	19.602	21.304	23.377	25.061	25.56	25.278	24.804	23.868	22.333	20.963	20.316	20.102	20.232	20.973	21.898	22.227	22.054	21.882	21.466	20.47	19.573	19.61	20.491	21.754	23.326	25.14	26.938	28.583	29.908	30.524	30.462	30.205	29.677	28.33	26.4	24.762	23.596	22.528	21.727	21.55	21.727	22.007	22.739	23.93	24.903	25.501	26.211	26.853	26.604	25.452	24.127	22.838	21.381	19.999	19.153	18.959	19.472	20.65	21.88	22.533	22.678	22.459	21.442	19.608	17.934	17.213	17.316	17.979	19.19	20.481	21.18	21.392	21.456	21.18	20.514	20.137	20.301	20.211	19.363	18.251	17.313	16.406	15.599	15.284	15.481	16.036	16.924	17.746	17.76	16.942	15.948	14.958	13.845	13.21	13.825	15.443	17.24	18.779	19.685	19.393	18.062	16.526	15.141	13.862	13.181	13.549	14.425	14.999	15.347	15.874	16.527	17.251	18.247	19.437	20.528	21.581	22.573	22.939	22.517	22.044	21.995	21.899	21.473	21.146	21.065	20.875	20.662	20.847	21.383	22.049	22.983	23.984	24.24	23.49	22.386	21.328	20.082	18.733	17.781	17.318	17.193	17.567	18.543	19.96	21.932	24.504	26.821	27.836	27.711	27.176	26.264	24.865	23.679	23.278	23.198	22.911	22.497	21.985	21.28	20.976	21.829	23.616	25.631	27.785	30.066	31.683	31.93	31.015	29.44	27.485	25.557	23.928	22.428	21.053	20.19	19.62	18.572	17.153	16.355	16.432	16.744	17.246	18.338	19.674	20.623	21.357	22.204	22.883	23.417	24.397	25.758	26.606	26.673	26.609	26.662	26.479	26.076	25.781	25.568	25.225	24.572	23.322	21.449	19.631	18.292	16.954	15.383	14.341	14.418	15.152	16.255	18.149	20.64	22.775	24.227	25.232	25.47	24.729	23.919	23.814	23.819	23.182	22.225	21.432	20.357	18.653	16.759	15.143	13.878	12.951	12.232	11.491	11.096	11.584	12.655	13.708	15.343	17.065	18.391	19.714	21.21	22.408	23.015	23.203	23.141	22.951	22.757	22.44	21.827	21.32	21.319	21.261	20.694	20.342	20.853	21.693	22.123	22.177	21.821	20.549	18.45	16.342	14.555	12.908	11.868	11.992	12.718	13.262	13.829	14.882	16.124	17.109	17.93	18.784	19.722	20.805	21.957	22.814	23.326	23.917	24.439	24.217	23.383	22.663	22.039	21.001	19.696	18.582	17.601	16.734	16.498	17.032	17.711	18.368	19.452	20.677	21.163	20.945	20.764	20.773	20.696	20.661	21.012	21.81	23.054	24.671	26.097	26.739	26.705	26.254	25.077	23.223	21.65	21.035	21.105	21.585	22.583	23.815	24.806	25.727	26.883	27.885	28.351	28.626	28.836	28.264	26.657	24.73	23.049	21.558	20.314	19.57	19.238	19.145	19.323	19.54	19.306	18.789	18.753	19.309	20.042	21.145	22.99	25.181	26.999	28.35	29.309	29.707	29.829	30.261	30.887	31.033	30.665	30.1	28.982	26.899	24.382	22.212	20.483	19.103	18.207	17.673	17.308	17.354	17.975	18.681	19.181	19.993	21.341	22.567	23.425	24.466	25.914	27.327	28.506	29.578	30.23	30.191	29.769	29.077	27.603	25.287	22.867	20.736	18.626	16.681	15.475	15.112	15.378	16.27	17.714	19.439	21.639	24.63	27.907	30.644	32.909	35.096	36.614	36.773	35.901	34.505	32.394	29.504	26.425	23.52	20.825	18.828	18.032	17.975	17.859	17.714	17.823	17.817	17.377	16.964	17.123	18.062	19.931	22.632	25.565	28.366	31.078	33.252	33.981	33.324	32.329	31.338	29.87	28.05	26.477	25.028	23.278	21.568	20.408	19.621	19.234	19.829	21.255	22.569	23.479	24.554	25.86	26.774	27.108	27.116	26.909	26.58	26.32	26.142	26.201	27.132	29.104	31.257	32.868	34.306	35.771	36.465	36.09	35.276	34.254	32.724	31.058	30.04	29.597	29.294	29.426	30.1	30.263	29.029	27.008	25.082	23.181	21.182	19.608	18.909	19.061	19.392	20.758	22.398	24.083	25.341	25.901	26.326	27.187	28.103	28.617	29.202	30.225	30.865	30.349	28.983	27.166	24.814	22.331	20.599	19.653	18.952	18.61	18.876	19.076	18.5	17.653	17.384	17.725	18.468	19.792	21.808	24.281	26.989	29.561	31.356	32.213	32.464	31.984	30.317	27.827	25.565	23.792	22.102	20.558	19.413	18.348	17.135	16.238	15.887	15.666	15.624	16.378	17.773	18.984	19.926	21.267	22.991	24.562	25.835	26.888	27.55	27.689	27.311	26.06	23.726	20.86	18.108	15.483	13.149	11.967	12.387	13.784	15.472	17.214	18.596	19.212	19.432	19.848	20.268	20.526	21.075	21.941	22.242	21.528	20.441	19.547	18.845	18.471	18.793	19.773	21.194	23.026	24.847	25.874	25.966	25.589	24.72	23.033	21.069	19.751	19.164	19.013	19.373	20.213	21.117	22.033	23.283	24.604	25.293	25.302	24.939	23.807	21.458	18.496	15.91	14.079	13.175	13.496	14.867	16.758	18.964	21.171	22.461	22.315	21.267	19.763	17.531	14.713	12.254	10.717	9.9259	9.9499	10.966	12.585	14.411	16.562	18.91	20.738	21.86	22.873	23.967	24.67	24.823	24.732	24.352	23.489	22.335	21.056	19.699	18.671	18.4	18.39	17.774	16.695	15.687	14.49	12.784	11.185	10.45	10.467	11.079	12.585	14.967	17.719	20.763	24.14	27.008	28.396	28.361	27.331	25.262	22.187	18.85	16.024	13.981	12.851	12.522	12.508	12.615	13.135	13.901	14.271	14.444	15.409	17.34	19.416	21.368	23.356	24.864	25.242	24.726	23.806	22.421	20.726	19.452	18.695	17.718	16.431	15.562	15.25	15.006	14.719	14.657	14.901	15.419	16.264	17.205	18.018	18.959	20.004	20.333	19.604	18.813	18.845	19.473	20.463	22.065	23.859	24.753	24.501	23.667	22.376	20.746	19.703	19.894	20.52	20.606	20.413	20.373	20.152	19.537	19.087	19.337	20.313	21.819	23.362	23.838	23.661	22.865	21.672	20.424	19.563	19.123	18.948	19.34	20.42	21.383	21.538	21.49	21.962	22.517	22.574	22.318	21.822	20.638	18.929	17.529	16.656	15.996	15.778	16.253	16.673	16.196	15.149	14.313	13.794	13.496	13.747	14.82	16.622	18.985	21.493	23.445	24.59	25.164	24.956	23.451	21.056	18.88	17.294	16.021	15.251	15.253	15.609	15.945	16.53	17.371	17.842	17.906	18.203	18.714	18.792	18.586	18.881	19.772	20.773	21.704	22.599	23.235	23.431	23.182	22.149	20.108	17.624	15.278	12.948	10.579	8.8491	8.1394	7.9131	7.7901	7.9614	8.4556	9.1542	10.53	12.973	15.936	18.721	21.316	23.504	24.331	23.411	21.592	19.671	17.838	16.344	15.541	15.311	15.317	15.497	15.534	14.889	13.763	12.908	12.439	12.019	11.929	12.738	14.231	15.811	17.383	18.847	19.769	20.087	20.205	20.001	19.099	17.891	17.039	16.375	15.404	14.377	13.676	13.114	12.48	11.93	11.536	11.246	11.359	12.013	12.594	12.75	13.034	13.765	14.485	14.999	15.795	16.848	17.409	17.225	16.574	15.528	14.268	13.492	13.401	13.342	12.908	12.391	11.8	10.665	9.0708	7.6968	6.8362	6.4015	6.5211	7.2219	8.259	9.709	11.77	13.817	15.025	15.632	16.23	16.63	16.469	16.23	16.422	16.702	16.7	16.667	16.621	16.209	15.622	15.224	14.563	13.063	11.079	9.2248	7.4918	5.8329	4.7767	4.7599	5.6922	7.387	9.504	11.405	12.794	13.942	14.724	14.562	13.743	13.352	13.606	13.864	14.009	14.369	14.641	14.273	13.494	12.673	11.652	10.597	10.327	11.032	11.964	12.886	14.192	15.692	16.599	16.729	16.481	16.225	16.275	16.898	17.937	19.083	20.421	21.793	22.295	21.5	20.281	19.357	18.446	17.325	16.441	15.756	14.655	13.274	12.243	11.543	10.944	11.04	12.226	13.698	14.66	15.54	16.82	17.993	18.469	18.34	17.864	17.142	16.426	15.893	15.657	16.116	17.607	19.438	20.508	20.801	21.016	20.869	19.727	17.541	15.38	14.08	13.578	13.71	14.501	15.796	17.352	19.052	20.555	21.595	22.539	23.628	24.195	23.646	22.656	22.086	21.721	21.229	21	21.238	21.416	21.435	21.782	22.347	22.595	22.741	23.185	23.406	22.7	21.456	20.374	19.358	18.154	17.081	16.56	16.786	17.926	19.861	22.007	24.031	25.963	27.333	27.386	26.354	25.253	24.45	23.662	23.123	23.202	23.674	24.348	25.617	27.403	28.817	29.404	29.352	28.388	25.87	22.193	18.682	16.005	14.168	13.359	13.772	15.119	17.074	19.378	21.341	22.377	22.655	22.383	21.233	19.167	17.067	15.647	14.728	14.146	14.106	14.419	14.619	14.843	15.301	15.481	15.079	14.645	14.536	14.25	13.558	13.079	13.165	13.521	14.024	14.895	16.078	17.358	18.711	19.732	19.724	18.763	17.592	16.486	15.323	14.614	14.985	16.14	17.376	18.486	19.366	19.629	19.331	18.981	18.508	17.533	16.365	15.614	15.062	14.223	13.39	13.064	13.119	13.34	13.83	14.45	14.807	14.915	14.745	13.811	12.059	10.425	9.6217	9.4178	9.6331	10.589	12.118	13.46	14.349	14.994	15.344	15.429	15.729	16.35	16.589	16.112	15.318	14.296	12.714	10.805	9.3612	8.7468	8.9155	9.8624	11.336	12.817	14.254	15.925	17.467	18.313	18.888	19.858	20.857	21.184	21	20.64	19.743	18.105	16.198	14.353	12.562	11.289	11.135	11.772	12.587	13.678	15.257	16.771	17.629	17.992	18.206	18.39	18.761	19.387	19.972	20.428	21.024	21.408	20.694	18.906	17.02	15.386	13.633	11.984	11.039	10.629	10.309	10.307	10.887	11.636	12.333	13.341	14.443	14.795	14.378	14.074	14.364	15.032	16.051	17.578	19.331	20.867	21.896	22.087	21.485	20.835	20.588	20.153	19.08	17.998	17.317	16.601	15.756	15.491	16.015	16.847	18.016	19.855	21.887	23.465	24.934	26.563	27.448	26.83	25.213	23.297	21.069	18.509	16.227	14.774	14.29	14.688	15.549	16.413	17.284	18.432	19.46	19.869	20.627	22.28	23.911	24.913	25.55	25.866	25.393	24.104	22.594	21.403	20.893	21.296	22.365	23.583	24.995	26.661	27.843	28.08	28.103	28.651	29.304	29.603	30.003	30.706	31.232	31.557	32.186	32.878	32.911	32.436	31.935	30.998	29.336	27.801	27.233	27.319	27.456	27.498	27.298	26.627	25.659	24.8	24.148	23.941	24.639	25.864	26.557	26.514	26.282	25.847	24.894	23.833	23.112	22.323	21.152	20.014	19.024	17.727	16.395	15.969	16.414	16.975	17.757	19.388	21.586	23.687	25.73	27.846	29.622	30.806	31.458	31.28	29.918	27.782	25.4	22.598	19.407	16.705	15.108	14.383	14.404	15.389	16.972	18.527	20.163	22.142	23.973	25.389	26.953	28.683	29.579	29.215	28.174	26.687	24.528	22.161	20.447	19.478	18.998	19.258	20.188	21.075	21.761	22.849	24.273	25.4	26.363	27.63	28.922	29.861	30.73	31.72	32.431	32.856	33.433	33.93	33.792	33.371	33.164	32.594	31.068	29.049	26.891	24.323	21.641	19.859	19.256	19.469	20.651	22.943	25.502	27.541	29.451	31.578	33.249	34.045	34.346	34.146	32.905	30.785	28.455	26.056	23.636	21.783	20.664	19.657	18.567	17.904	17.632	17.283	17.226	18.052	19.452	21.002	23.025	25.434	27.224	28.081	28.649	28.787	27.771	26.058	24.677	23.338	21.291	18.877	16.629	14.196	11.446	9.2122	7.9722	7.4633	7.8904	9.736	12.582	15.731	19.252	23.086	26.405	28.764	30.338	30.871	30.011	28.39	26.749	24.745	22.206	20.035	18.634	17.109	15.278	14.277	14.365	14.587	14.838	15.693	16.654	16.896	16.923	17.675	19.106	21.105	24.235	28.348	32.13	34.697	35.964	35.568	33.305	29.951	26.389	22.878	19.993	18.516	18.039	17.569	17.289	17.713	18.056	17.647	17.527	18.64	20.275	21.86	24.01	26.634	28.537	29.547	30.611	31.627	31.691	30.969	30.097	28.555	25.766	22.376	19.138	16.072	13.384	11.53	10.357	9.6531	9.3785	10.532	12.151	13.923	16.026	18.331	20.654	23.149	25.478	26.723	26.868	26.758	26.418	25.152	23.152	21.309	19.866	18.525	17.346	16.467	15.795	15.5	15.723	15.784	15.012	14.109	14.128	14.883	15.862	17.518	20.183	22.939	24.311	24.414	23.489	22.298	21.201	20.116	19.116	18.651	19.07	19.837	20.118	19.877	19.636	19.353	18.597	17.769	17.771	18.655	19.87	21.42	23.564	25.784	27.388	28.491	29.396	29.649	28.702	26.891	24.983	23.198	21.505	20.217	19.825	20.259	20.918	21.293	21.518	22.069	22.994	23.92	24.784	25.851	26.929	27.371	27.11	26.689	26.322	25.703	24.864	24.227	23.712	22.827	21.766	21.118	20.877	20.617	20.354	20.533	21.286	22.287	23.362	24.644	26.099	27.331	27.951	27.933	27.586	27.07	26.155	24.757	23.299	22.191	21.369	20.866	21.132	22.162	23.341	24.239	24.924	25.358	25.147	24.397	23.831	23.856	24.33	25.229	26.927	29.515	32.628	35.783	38.567	40.66	41.685	41.28	39.357	36.323	32.853	29.27	25.813	22.979	21.24	20.516	20.556	21.463	23.185	25.058	26.483	27.5	28.274	28.616	28.539	28.591	29.101	29.813	30.304	30.387	29.951	28.891	27.193	24.978	22.589	20.434	18.837	17.829	17.419	17.78	18.832	20.092	21.314	22.58	23.739	24.509	25.144	26.226	27.709	29.255	30.951	32.942	34.693	35.373	34.786	33.189	30.764	27.847	25.084	23.037	22.059	22.273	23.243	24.27	25.017	25.568	25.938	26.091	26.289	26.812	27.342	27.503	27.419	27.186	26.597	25.871	25.752	26.339	27.002	27.45	27.973	28.526	28.655	28.315	27.868	27.404	26.762	25.923	24.948	24.061	23.736	24.213	25.097	25.992	26.911	27.733	27.945	27.346	26.38	25.311	24.176	23.422	23.541	24.268	25.125	26.221	27.553	28.306	27.881	26.793	25.839	25.078	24.374	23.949	23.87	23.772	23.36	22.506	20.579	18.909	17.618	17.151	17.828	19.432	21.06	22.069	22.701	23.232	23.216	22.501	22.06	22.622	23.666	24.634	25.697	26.797	27.381	27.41	27.228	26.511	24.849	22.741	20.941	19.285	17.468	16.015	15.528	15.783	16.221	16.702	17.324	18.15	19.171	20.023	20.417	20.873	22.252	24.595	27.158	29.632	31.907	33.135	32.454	30.069	26.9	23.581	20.817	19.497	19.549	19.967	20.223	20.49	20.43	19.406	17.73	16.381	15.732	15.497	15.664	16.436	17.753	19.429	21.063	22.05	22.012	21.284	20.235	18.53	16.061	13.484	11.195	8.92	6.6102	4.6955	3.2829	2.2719	1.9367	2.5068	3.4286	4.2839	5.6103	7.7183	10.013	12.132	14.508	17.251	19.677	21.41	22.473	22.745	22.199	21.05	19.274	16.671	13.696	11.317	9.9009	9.287	9.7436	11.544	13.896	15.711	16.497	16.065	14.428	12.346	11.005	10.753	11.256	12.536	14.641	16.794	18.147	18.813	19.273	19.466	19.229	18.714	17.864	16.591	15.24	13.998	12.45	10.409	8.4557	7.0322	5.7852	4.6454	4.232	4.7214	5.6406	6.8281	8.4699	10.374	12.411	14.889	17.718	20	21.143	21.333	20.564	18.42	15.141	11.672	8.6137	6.1808	4.6617	4.0498	3.9641	4.3811	5.4475	6.6489	7.406	8.1856	9.7257	11.847	14.01	16.295	18.75	20.632	21.314	20.933	19.627	17.396	14.924	13.072	11.759	10.583	9.7367	9.4684	9.2381	8.4743	7.3231	6.0391	4.7125	3.6769	3.2929	3.6003	4.6486	6.6011	8.8538	10.095	9.8851	8.872	7.3783	5.2618	3.0879	1.7388	1.1167	0.71212	0.58625	0.91959	1.3396	1.7923	2.8018	4.2538	5.2535	5.4853	5.4455	5.3229	4.797	4.005	3.4595	3.2865	3.4356	3.8261	4.0623	3.8946	3.703	3.7205	3.4297	2.6817	2.2943	2.8262	3.7866	4.7722	6.029	7.3691	8.076	8.1218	8.0059	7.6387	6.8279	6.2824	6.5331	6.8841	6.5966	5.9697	5.4195	4.5715	3.132	1.6429	0.78458	0.88123	2.0303	4.0377	6.478	9.2432	12.408	15.287	16.879	17.479	17.65	17.724	17.352	16.409	15.256	14.22	13.508	13.189	12.925	12.294	11.584	11.136	10.48	9.202	7.9359	7.28	6.7793	5.8993	4.9908	4.3513	3.719	3.1987	3.4423	4.458	5.7938	7.6387	10.216	12.661	13.909	13.936	13.195	11.673	9.4303	7.1388	5.5003	4.7993	5.0907	6.0251	6.8695	7.2891	7.5323	7.4651	6.6318	5.4587	4.9976	5.5859	6.9164	8.9961	11.899	14.978	17.596	19.757	21.349	21.773	21.114	20.187	19.198	17.772	16.252	15.523	15.722	16.266	16.857	17.384	17.568	17.331	16.792	15.769	14.199	12.741	11.996	11.786	12.005	13.131	15.195	17.296	18.7	19.267	18.88	17.531	15.928	14.808	14.024	13.325	13.107	13.535	14.045	14.419	15.237	16.713	18.238	19.226	19.549	19.09	17.94	16.661	15.54	14.427	13.523	13.341	13.697	13.956	14.196	14.856	15.727	16.313	16.619	16.752	16.497	16.042	15.952	16.17	16.203	16.163	16.394	16.445	15.701	14.331	12.745	10.897	8.7467	6.7129	5.0675	3.979	3.9039	5.0159	6.6608	8.2416	9.947	11.784	13.008	13.342	13.331	13.268	12.925	12.416	12.171	12.136	12.225	12.767	13.785	14.604	14.88	14.959	14.8	13.843	12.117	10.271	8.7554	7.761	7.6236	8.3775	9.6206	11.237	13.201	14.887	15.65	15.986	16.759	17.847	18.805	19.802	20.92	21.61	21.497	20.958	20.244	19.248	18.287	17.719	17.09	15.736	13.93	12.231	10.645	9.1473	8.2032	8.1643	8.8606	10.054	11.506	12.802	13.888	15.214	16.681	17.524	17.622	17.677	17.753	17.26	16.286	15.397	14.535	13.348	12.134	11.292	10.617	10.145	10.456	11.49	12.348	12.664	12.908	13.148	12.988	12.543	12.332	12.601	13.368	14.544	15.758	16.63	17.305	17.723	17.143	15.285	13.151	11.621	10.468	9.553	9.2582	9.4104	9.2244	8.6411	8.2651	8.1558	8.2944	9.476	12.136	15.313	17.961	20.148	22.092	23.255	23.283	22.538	21.5	20.349	19.265	18.301	17.459	16.316	15.855	16.255	17.258	18.813	20.659	22.417	23.794	24.394	23.964	23.118	22.52	21.941	21.178	20.918	21.685	22.8	23.452	23.673	23.497	22.545	21.033	19.697	18.704	17.754	17.156	17.29	17.66	17.619	17.532	17.992	18.81	19.682	20.737	22.186	23.908	25.73	27.26	27.81	27.193	25.842	23.852	21.059	18.08	16.014	15.131	14.951	15.391	16.553	17.972	19.207	20.468	21.694	22.274	22.181	22.052	21.969	21.487	20.839	20.733	21.196	21.662	21.908	21.948	21.695	21.183	20.686	20.196	19.677	19.645	20.366	21.232	21.672	21.904	22.12	21.91	21.197	20.509	20.056	19.758	19.924	20.767	21.667	22.03	22.114	21.995	20.995	18.778	15.992	13.186	10.448	8.0998	6.7106	6.5173	7.5215	9.7217	12.594	15.095	16.836	17.976	18.225	17.202	15.398	13.774	12.678	12.043	12.104	12.861	13.834	14.738	15.643	16.191	15.814	14.79	13.733	12.49	10.629	8.4463	6.52	4.8599	3.4427	2.5265	2.1962	2.3685	3.2371	4.8984	6.8035	8.6174	10.835	13.58	16.115	17.946	19.291	20.054	19.647	17.994	15.525	12.482	9.1759	6.4301	4.7714	3.8525	3.5398	4.1785	5.5577	6.8221	7.5798	8.0805	8.4174	8.5559	8.767	9.2326	9.8468	10.728	12.012	13.047	12.988	12.094	11.107	10.002	8.5574	7.3014	6.6464	6.0656	5.1232	4.0336	2.9875	1.981	1.5002	2.0725	3.2114	4.1031	4.7448	5.3824	5.7347	5.6452	5.5988	6.0208	6.8882	8.0984	9.4399	10.471	11.106	11.7	12.046	11.293	9.3717	7.0783	4.6774	1.8738	-0.91597	-2.8153	-3.7265	-4.0062	-3.5645	-2.3828	-1.054	0.068514	1.3341	2.707	3.5296	3.8975	4.7278	6.3332	8.2399	10.124	11.899	13.241	13.844	13.644	12.619	10.992	9.4871	8.5074	7.4803	6.0169	4.7677	4.1559	3.6229	2.8822	2.4243	2.3336	2.1421	2.0525	2.6448	3.754	4.9783	6.6026	8.8143	10.763	11.734	12.25	12.89	13.274	12.949	12.077	10.931	9.6142	7.6006	6.1039	4.8019	3.7242	2.5447	0.98311	-0.6385	-1.9122	-3.1948	-4.7798	-5.8658	-5.6308	-4.3429	-2.5108	0.033133	3.2763	6.5234	9.4576	12.321	14.867	16.546	17.509	18.197	18.195	16.947	14.972	13.014	11.083	8.9631	6.8545	4.9117	3.0717	1.3665	-0.30291	-2.2682	-4.3975	-6.0255	-6.9768	-7.5892	-7.5681	-6.2673	-3.9725	-1.6691	0.19604	1.6004	2.2295	2.1215	2.0286	2.3809	2.8293	3.2321	3.95	4.6595	4.4619	3.3264	1.9698	0.61546	-0.93322	-2.4606	-3.5652	-4.134	-4.0171	-3.0922	-1.644	-0.021544	1.9479	4.3296	6.397	7.5678	8.1377	8.3724	7.9462	6.8684	5.7238	4.7691	3.9676	3.6885	4.0883	4.4899	4.2595	3.5697	2.5636	0.79574	-1.6862	-3.9304	-5.1558	-5.3356	-4.4661	-2.5061	0.10187	2.7745	5.2436	7.1011	7.8332	7.6384	7.2891	6.9152	6.0759	4.9013	3.8394	2.698	1.1268	-0.6363	-2.3082	-3.9738	-5.4352	-6.167	-6.2367	-6.0789	-5.4592	-3.8289	-1.5215	0.75583	2.9129	4.9922	6.5924	7.4026	7.6323	7.4428	6.9434	6.5743	6.5021	6.165	5.2586	4.2779	3.5517	2.654	1.4975	0.78481	0.80716	1.1784	1.7891	2.7395	3.6897	4.3933	5.1656	6.1107	6.6972	6.758	6.8649	7.2404	7.4611	7.5254	7.8666	8.5093	9.185	9.8574	10.405	10.493	10.18	9.6853	8.5716	6.2809	3.2343	0.27085	-2.4839	-5.0898	-6.8201	-7.0624	-6.2076	-4.8768	-3.2286	-1.5707	-0.39159	0.56942	1.857	3.2223	4.152	4.8313	5.6172	6.1378	5.9988	5.4719	4.8641	4.1732	3.5051	2.9366	2.2713	1.6078	1.4507	1.7041	1.6136	1.1446	1.0381	1.3366	1.3803	1.1694	1.154	1.0808	0.51955	-0.26898	-0.83379	-1.2558	-1.4104	-0.6963	0.73356	1.8822	2.3014	2.385	2.196	1.3617	0.061371	-1.0989	-1.7573	-1.7102	-0.89564	0.33893	1.6083	2.9849	4.3276	4.7668	3.9481	2.7235	1.9371	1.3555	0.82445	0.87352	1.4159	1.7256	1.7101	1.7851	1.7611	1.3853	1.2483	1.7975	2.2869	1.9677	1.2776	0.81489	0.36837	-0.23815	-0.47504	0.070896	1.407	3.3578	5.5266	7.4018	8.9601	10.34	10.939	10.492	9.5574	8.6141	8.2639	8.3088	8.5539	9.066	9.7257	10.316	10.652	10.341	9.1604	7.614	6.2419	4.795	3.1538	2.136	2.5099	3.9044	5.6645	7.7585	9.9703	11.537	12.23	12.581	12.748	12.585	12.575	13.236	14.022	14.128	13.655	13.009	11.977	10.345	8.5314	7.0752	6.3025	6.4997	7.6101	9.0677	10.463	11.749	12.513	12.103	10.842	9.7727	9.2281	8.7668	8.2668	7.713	6.5773	4.6663	2.7021	1.3172	0.53243	0.65232	2.1919	4.7095	6.9669	8.376	9.169	9.3182	8.528	7.1207	5.7301	4.6895	4.3509	5.0047	6.3938	8.081	10.171	12.652	14.777	15.982	16.549	16.651	15.854	14.022	11.638	9.031	6.4216	4.489	3.8174	4.0498	4.7243	6.0675	8.038	9.8364	11.062	12.221	13.713	15.286	16.874	18.681	20.645	22.644	24.673	26.362	26.932	26.157	24.383	21.561	17.463	12.699	8.4305	5.1273	2.803	1.7281	1.8916	2.6998	3.7922	5.2059	6.5845	7.4361	8.1223	9.2585	10.62	11.746	12.831	14.289	15.944	17.579	19.248	20.725	21.531	21.535	20.634	18.272	14.43	10.177	6.372	3.0492	0.33165	-1.1882	-1.4786	-1.196	-0.62117	0.3907	1.7259	3.2865	5.4873	8.4923	11.657	14.56	17.438	20.133	21.955	22.769	22.996	22.834	22.247	21.403	20.351	18.903	17.244	15.766	14.146	11.846	9.2873	7.2433	5.6301	4.1609	3.3383	3.5952	4.5322	5.7776	7.4783	9.5475	11.662	14.026	16.976	20.048	22.483	24.349	25.912	26.79	26.633	25.69	24.27	22.348	20.011	17.383	14.394	11.334	8.9113	7.2721	5.8377	4.6922	4.611	5.6375	7.0573	8.7553	11.052	13.588	15.777	17.835	20.093	22.326	24.507	27.008	29.539	31.058	31.228	30.589	29.318	27.104	24.047	20.66	17.276	14.187	11.711	9.915	8.858	8.8772	9.9359	11.164	12.012	13.114	14.992	17.158	19.252	21.506	23.703	25.03	25.401	25.358	24.829	23.59	22.209	21.129	19.661	17.265	14.666	12.642	11.058	9.6576	8.7191	8.4722	8.8261	9.7418	11.122	12.792	14.946	17.788	20.084	22.323	24.547	27.022	29.345	31.214	32.714	33.857	34.585	34.803	34.088	32.107	29.262	26.058	22.298	17.943	14.011	11.509	10.256	9.7666	10.264	11.735	13.528	15.389	17.662	20.13	22.233	24.13	26.2	27.922	28.676	28.798	28.866	28.715	27.979	26.852	25.623	24.397	23.367	22.542	21.6	20.57	19.897	19.468	18.855	18.383	18.901	20.455	22.41	24.559	26.796	28.49	29.223	29.331	29.041	28.069	26.62	25.495	24.684	23.51	21.975	20.673	19.703	18.73	17.839	17.385	17.452	18.157	19.685	21.776	24.003	26.416	28.935	30.733	31.227	30.855	30.155	29.064	27.737	26.787	26.405	26.412	26.992	28.232	29.471	30.11	30.416	30.555	30.008	28.656	27.223	26.262	25.574	25.027	24.72	24.423	23.919	23.296	22.433	20.96	19.138	17.709	16.772	15.944	15.455	15.791	16.743	17.765	18.837	20.034	21.183	22.465	24.342	26.561	28.415	29.913	31.361	32.356	32.388	31.75	30.955	29.937	28.54	26.986	25.378	23.768	22.57	22.083	21.925	21.861	22.4	23.752	25.253	26.502	27.818	29.219	30.166	30.498	30.573	30.439	30.132	30.155	30.654	31.026	30.932	30.714	30.335	29.244	27.348	25.19	23.058	21.063	19.623	18.995	19.078	19.951	21.623	23.276	23.932	23.74	23.435	23.005	22.325	22.044	22.723	24.035	25.587	27.442	29.383	30.954	32.259	33.591	34.47	34.277	33.279	31.895	29.875	27.015	23.786	20.755	18.174	16.322	15.381	15.064	15.309	16.409	18.109	19.654	21.142	23.439	26.584	29.793	32.726	35.478	37.504	38.045	37.24	35.449	32.686	29.358	26.438	24.303	22.459	20.839	19.991	19.844	19.689	19.163	18.434	17.602	16.824	16.447	16.613	17.469	19.469	22.642	25.963	28.591	30.725	32.495	33.261	32.725	31.463	29.699	27.136	24.166	21.666	19.787	18.488	18.361	19.626	21.2	22.013	22.219	22.229	21.758	20.622	19.257	18.146	17.449	16.476	16.278	16.478	17.169	18.332	19.556	20.437	21.116	21.75	21.737	20.646	19.183	18.225	17.664	17.219	17.338	18.22	19.263	20.126	20.936	21.34	20.695	19.25	17.678	15.91	13.712	11.731	10.818	10.845	11.319	12.157	13.31	14.596	15.969	17.334	18.373	19.133	20.046	20.928	21.16	20.869	20.779	20.902	20.672	20.015	19.159	17.893	16.251	14.98	14.573	14.751	15.453	16.95	18.681	19.554	19.456	19.263	19.457	20.065	21.342	23.464	26.05	28.592	30.632	31.507	30.796	28.944	26.575	23.672	20.418	17.731	16.19	15.461	15.243	15.674	16.499	17.284	18.107	19.085	19.695	19.648	19.529	19.774	20.012	20.123	20.628	21.7	22.773	23.454	23.734	23.501	22.778	21.92	20.955	19.575	17.945	16.623	15.534	14.232	12.878	11.962	11.373	10.786	10.456	10.725	11.551	13.082	15.524	18.357	20.573	21.905	22.555	22.307	21.007	19.371	18.329	18.031	18.276	18.958	19.72	20.107	20.168	20.034	19.319	17.87	16.444	15.573	14.989	14.623	15.014	16.288	17.827	19.247	20.485	21.174	21.053	20.563	20	19.028	17.706	16.739	16.343	16.044	15.714	15.684	15.92	16.181	16.498	16.845	17.094	17.493	18.429	19.492	19.996	20.153	20.433	20.411	19.531	18.12	16.668	15.012	13.086	11.404	10.203	9.3852	9.2607	10.18	11.651	12.904	13.919	14.855	15.239	14.746	13.82	13.094	12.902	13.52	14.95	16.605	18.003	19.087	19.457	18.435	16.363	14.477	13.323	12.586	12.244	12.577	13.147	13.283	13.215	13.412	13.799	14.523	16.075	18.192	19.715	20.119	19.802	18.939	17.359	15.338	13.567	12.434	12.036	12.264	12.615	12.585	12.269	11.656	10.118	7.5711	5.1339	3.7324	3.2544	3.5833	5.0287	7.3893	9.8366	12.201	14.849	17.56	19.932	22.334	24.922	26.699	26.851	25.874	24.537	22.843	20.755	18.777	17.304	16.216	15.285	14.182	12.586	10.816	8.6375	7.5601	7.3789	7.8565	8.9494	10.498	12.334	14.462	16.701	18.929	21.477	24.474	27.09	28.404	28.692	28.488	27.483	25.47	23.054	20.684	18.182	15.694	13.812	12.569	11.561	11.036	11.393	12.168	12.772	13.628	15.322	17.66	20.143	22.71	25.369	27.994	30.575	32.907	34.55	35.367	35.593	35.025	33.132	30.303	27.571	25.274	23.104	21.076	19.335	17.527	15.466	13.789	12.952	12.786	13.352	15.087	17.551	19.61	20.959	22.021	22.734	22.731	22.126	21.353	20.687	20.418	20.753	21.349	21.657	21.612	21.203	19.98	17.927	16.046	15.119	15.035	15.604	16.82	18.257	19.367	20.296	21.349	22.257	22.83	23.535	24.619	25.471	25.75	25.953	26.419	26.874	27.207	27.609	28.004	28.238	28.392	28.254	27.308	25.675	24.06	22.673	21.257	20.098	19.68	19.736	19.76	19.786	19.946	20.027	20.108	20.528	21.001	20.882	20.326	19.891	19.479	18.813	18.322	18.508	19.262	20.354	21.765	23.288	24.537	25.449	25.859	25.108	22.989	20.34	17.99	15.952	14.446	14.162	15.161	16.724	18.356	19.901	21.005	21.501	21.952	22.818	23.926	25.249	27.189	29.522	31.144	31.465	30.584	28.645	25.916	23.036	20.505	18.439	17.104	16.655	16.526	16.043	15.496	15.564	16.022	16.354	16.883	17.942	19.178	20.337	21.674	23.149	24.291	25.15	25.911	26.188	25.499	24.223	22.996	21.755	20.315	19.137	18.677	18.975	19.985	21.486	22.868	23.807	24.53	24.942	24.649	24.033	24.192	25.365	26.739	27.94	29.079	29.746	29.508	28.791	28.126	27.397	26.605	26.211	26.038	25.274	23.779	22.297	21.183	20.161	19.308	18.96	19.159	19.767	20.688	21.558	22.127	22.713	23.38	23.44	22.526	21.335	20.496	19.738	18.949	18.741	19.179	19.639	20.04	20.775	21.603	22.19	23.096	24.749	26.445	27.441	28.121	28.951	29.509	29.372	28.789	28.072	27.265	26.477	25.646	24.625	23.705	22.389	21.336	21.007	21.092	21.368	21.983	22.976	24.28	25.719	26.796	27.115	26.971	26.796	26.307	25.27	24.389	24.247	24.269	23.762	22.845	21.723	20.127	18.383	17.358	17.186	17.444	18.215	19.729	21.351	22.363	23.093	24.245	25.724	27.192	28.769	30.466	32.077	33.522	34.638	35.082	34.938	34.696	34.337	33.304	31.678	30.147	28.807	27.305	25.819	24.751	23.858	22.888	22.151	21.663	20.89	19.957	19.576	19.725	19.712	19.468	19.54	19.979	20.434	20.999	21.953	23.183	24.561	25.956	26.794	26.597	25.672	24.498	22.963	21.18	19.975	19.916	20.634	21.676	22.881	23.824	24.014	23.751	23.577	23.444	23.321	23.835	25.158	26.413	26.973	27.151	27.231	26.958	26.391	25.951	25.804	26.048	26.967	28.459	29.866	31.002	32.185	33.225	33.509	33.163	32.799	32.428	31.704	30.757	29.703	28.325	26.85	25.809	25.199	24.685	24.602	25.492	26.926	28.132	29.132	30.239	31.225	31.912	32.598	33.337	33.968	34.728	35.703	36.184	35.601	34.33	32.73	30.414	27.351	24.415	22.249	20.688	19.646	19.212	19.003	18.762	18.874	19.551	20.429	21.547	23.507	26.239	28.822	30.697	31.98	32.573	32.286	31.519	30.695	29.82	29.19	29.247	29.437	28.786	27.402	26.097	24.858	23.254	21.662	20.689	20.104	19.52	19.22	19.375	19.792	20.657	22.191	23.718	24.333	24.209	23.839	23.058	21.699	20.269	19.223	18.633	18.681	19.547	20.942	22.694	25.167	28.046	30.059	30.761	31.034	31.319	31.126	30.556	30.471	30.988	31.481	31.867	32.219	32.105	31.489	31.041	30.902	30.349	29.262	28.329	27.672	26.724	25.489	24.509	24.055	24.272	25.336	26.903	28.444	30.124	31.99	33.049	32.549	31.309	30.286	29.2	27.695	26.354	25.612	24.96	24.227	23.935	24.1	24.374	25.201	26.955	28.77	29.767	30.39	31.326	32.227	32.586	32.634	32.669	32.234	31.923	31.746	31.382	30.488	29.53	28.704	27.011	23.941	20.715	18.436	16.668	15.035	14.332	14.953	16.292	18.24	21.309	25.023	28.235	30.603	32.097	31.92	29.628	26.307	23.318	21.008	19.391	18.821	19.433	20.956	22.972	24.695	25.181	24.402	23.032	21.01	18.052	15.287	14.315	15.076	16.526	18.518	21.123	23.383	24.553	25.135	25.411	24.828	23.54	22.523	21.783	20.576	19.203	18.719	19.177	19.986	21.212	23.172	25.758	28.759	31.735	33.862	34.765	35.034	34.973	34.002	32.226	30.747	29.723	28.091	25.561	22.954	20.6	18.499	17.546	18.483	20.433	22.323	24.22	25.947	26.395	25.399	24.375	24.283	24.834	25.904	27.885	30.648	33.748	36.914	39.586	41.069	41.575	41.63	40.793	38.62	36.132	34.382	33.014	31.535	30.496	30.017	29.328	28.386	27.909	27.675	27.03	26.579	27.272	28.56	29.543	30.746	32.824	35.077	36.625	37.482	37.721	37.096	35.8	34.187	32.193	30.091	28.759	28.209	27.566	26.761	26.614	26.987	26.841	26.256	26.809	28.88	31.512	34.119	36.512	37.937	37.706	36.092	33.519	30.166	26.774	24.313	22.809	21.978	22.32	23.987	25.832	27.184	28.71	30.483	31.62	32.284	33.591	35.401	36.566	37.134	37.664	37.449	35.705	33.249	31.181	29.355	27.579	26.508	26.273	26.1	25.688	25.29	24.807	24.155	23.758	23.864	24.322	25.485	27.845	30.798	33.481	36.11	38.761	40.376	40.492	40.12	39.748	38.576	36.573	34.825	33.422	31.529	29.529	28.526	28.285	27.87	27.492	27.565	27.429	26.572	25.461	24.467	23.408	22.414	22.037	22.553	24.154	27.11	31.003	34.785	38.039	40.755	42.071	41.314	39.358	37.283	34.764	31.522	28.479	26.098	23.659	21.148	19.785	19.934	20.652	21.785	23.952	26.61	28.631	30.134	31.823	33.56	34.96	36.2	37.456	38.52	39.283	39.68	39.275	37.223	34.966	32.284	29.477	26.928	25.163	24.376	23.992	23.638	23.714	24.246	24.472	24.477	25.676	28.622	32.3	36.019	40.008	43.747	46.006	46.581	46.158	44.845	42.527	39.933	37.865	36.137	34.323	32.699	31.332	29.724	27.615	25.29	23.074	21.285	20.243	19.807	19.6	19.813	20.861	22.332	23.766	25.783	29.084	33.06	36.868	40.734	44.883	48.641	51.618	54.247	56.399	57.183	56.364	54.449	51.417	46.92	41.499	36.22	31.478	27.266	23.879	21.529	20.097	19.482	19.535	19.803	20.155	21.037	22.534	24.164	25.903	28.296	31.157	33.681	35.747	37.731	39.402	40.342	40.959	41.579	41.556	40.509	39.017	37.355	34.959	31.705	28.336	25.187	22.084	19.244	17.162	16.011	15.817	16.764	18.606	20.732	23.104	25.946	28.82	31.196	33.368	35.697	37.779	39.249	40.304	40.914	40.685	39.782	38.798	37.579	35.715	33.637	31.965	30.423	28.557	26.763	25.43	24.322	23.377	22.99	23.418	24.667	26.884	29.831	32.535	34.319	35.351	35.751	35.221	33.989	32.844	31.915	30.747	29.365	28.016	26.719	25.697	25.648	26.749	28.269	29.756	31.379	32.957	33.97	34.598	35.592	37.186	39.124	41.235	43.064	43.836	43.352	41.937	39.654	36.713	34.225	33.201	33.409	34.013	34.805	35.6	35.648	34.794	33.701	32.857	32.416	32.76	34.282	36.397	38.357	40.255	42.214	43.622	43.861	43.024	41.371	39.042	36.554	34.479	32.954	32.049	32.049	32.57	32.639	32.164	31.901	32.087	32.316	32.729	33.844	35.343	36.701	38.12	39.72	40.898	41.265	41.147	40.46	38.641	35.979	33.506	31.684	30.253	29.229	28.79	28.807	29.077	29.449	29.573	29.315	29.136	29.428	29.799	29.999	30.726	32.316	34.002	35.229	36.171	36.672	36.15	34.784	33.255	31.617	29.706	28.087	27.229	26.404	24.918	23.274	22.132	21.282	20.432	19.984	20.215	21.123	22.672	24.61	26.648	28.804	31.004	31.869	32.08	32.019	31.467	30.406	29.288	28.422	27.989	28.067	28.422	28.721	29.138	29.823	30.17	29.719	29.076	29.036	29.337	29.578	29.959	30.414	30.346	29.668	28.882	28.193	27.515	27.394	28.361	29.895	31.298	32.671	34.32	35.798	36.612	36.863	36.836	36.737	36.77	36.962	36.913	36.489	35.978	35.211	33.644	31.557	29.841	28.689	27.785	27.337	27.76	28.878	30.411	32.538	35.064	37.149	38.499	39.563	40.376	40.45	40.02	39.706	39.449	38.788	37.753	36.686	35.787	35.184	34.84	34.202	32.717	30.503	28.057	25.536	23.365	22.584	23.66	25.901	28.39	30.671	32.194	32.732	32.967	33.743	35.211	37.197	39.825	42.69	44.364	43.958	41.878	38.79	35.057	31.236	27.971	25.256	22.856	20.789	18.888	16.891	15.277	15.05	16.342	18.551	21.429	24.915	28.39	31.179	33.283	35.012	36.348	37.505	38.78	39.799	39.833	38.861	37.321	35.118	32.136	29.043	26.6	24.933	23.934	23.602	23.643	23.668	23.74	23.827	23.445	22.57	22.133	22.838	24.392	26.515	29.258	32.069	33.88	34.245	33.446	31.875	30.116	29.085	29.024	29.122	28.626	27.574	25.961	23.565	20.811	18.553	17.252	16.866	17.306	18.363	19.695	21.432	23.932	26.802	29.324	31.519	33.617	35.002	35.064	34.326	33.57	32.883	32.165	31.625	31.012	29.741	27.893	25.95	23.922	21.652	19.729	18.77	18.441	18.166	17.935	17.833	17.745	17.758	18.025	18.459	19.201	20.595	22.46	23.999	25.012	26.107	27.222	27.648	27.305	26.636	25.474	23.467	21.069	18.873	16.878	15.352	15.024	15.909	17.17	18.465	20.247	22.484	24.61	26.43	28.172	29.819	31.42	33.197	35.089	37.001	39.157	41.368	42.521	41.873	39.94	37.374	34.088	30.27	26.768	23.858	21.117	18.664	17.02	16.11	15.759	16.524	18.782	21.689	24.299	26.812	29.556	32.02	33.673	34.686	35.268	35.375	35.011	34.125	32.681	31.116	29.981	29.015	27.837	27.085	26.759	27.047	27.401	27.514	27.569	27.796	28.358	29.386	30.478	31.141	31.471	31.661	31.275	30.12	29.125	29.206	30.008	30.862	31.69	32.29	32.115	31.32	30.825	30.978	31.607	32.826	34.57	35.807	35.494	33.918	31.942	29.96	28.232	27.325	27.511	28.535	30.056	31.581	32.556	33.082	33.779	34.781	35.597	36.155	36.895	37.481	37.066	35.598	33.487	30.775	27.718	25.163	23.498	22.318	21.447	21.206	21.317	21.046	20.561	20.802	22.134	24.264	27.031	30.261	33.445	36.182	38.339	39.511	39.57	39.024	38.199	36.71	34.266	31.408	28.713	26.112	23.675	21.788	20.346	18.905	17.577	16.658	16.023	15.807	16.773	19.27	22.555	25.861	29.122	32.06	34.009	34.712	34.457	33.556	32.346	31.318	30.509	29.373	27.849	26.305	24.613	22.378	20.001	18.306	17.367	16.867	16.894	17.522	18.446	19.764	21.978	24.856	27.666	30.167	32.293	33.411	32.868	31.09	28.959	26.847	25.012	23.816	23.267	23.133	23.439	24.097	24.425	24.082	23.617	23.366	22.963	22.291	21.92	22.067	22.393	22.92	23.976	25.462	27.126	29.098	31.126	32.346	32.415	31.813	30.828	29.317	27.488	25.895	24.574	23.272	22.036	20.868	19.702	18.931	19.09	19.833	20.481	21.175	22.307	23.453	24.073	24.466	25.062	25.614	25.956	26.48	27.295	28.13	29.11	30.492	31.639	31.807	31.158	30.175	28.804	26.975	25.155	23.794	22.94	22.614	22.75	22.962	23.104	23.46	23.772	23.218	21.819	20.516	19.716	19.143	18.98	19.769	21.192	22.581	23.87	25.209	26.312	27.175	28.397	30.005	31.193	31.694	32.009	32.158	31.585	30.103	27.951	25.248	22.158	19.041	16.142	13.79	12.68	13.04	14.087	15.238	16.899	19.305	21.786	23.899	25.96	27.865	28.98	29.322	29.331	28.781	27.329	25.521	23.835	21.66	18.513	15.026	11.874	8.8647	5.7245	2.9325	1.0725	0.42622	0.35974	1.7939	4.4731	8.0873	11.948	15.359	18.392	21.263	23.468	24.596	25.235	25.949	26.343	25.984	25.209	24.253	22.824	21.014	19.356	17.765	15.661	13.226	10.909	8.4168	5.4865	2.9329	1.7525	2.1078	3.7722	6.6745	10.582	14.903	19.089	22.578	24.695	25.328	25.059	24.082	22.186	19.827	18.006	16.911	16.047	15.3	14.737	13.935	12.656	11.382	10.454	9.715	9.4668	10.45	12.57	14.954	17.264	19.714	22.027	23.566	24.183	24.112	23.467	22.45	21.414	20.34	19.19	18.513	18.727	19.407	20.136	21.181	22.55	23.537	23.676	23.162	22.131	20.607	19.142	18.316	17.857	17.413	17.359	17.827	18.166	18.049	18.002	18.318	18.747	19.198	19.834	20.707	21.849	23.477	25.36	26.807	27.597	27.975	27.696	26.278	24.07	21.768	19.502	17.183	15.163	13.751	12.803	12.374	12.787	13.723	14.536	15.275	16.322	17.327	17.729	17.828	18.118	18.618	19.275	20.311	21.736	23.335	25.176	27.096	28.362	28.506	28.041	27.375	26.195	24.497	22.916	21.693	20.517	19.347	18.447	17.72	17.15	17.193	18.04	19.196	20.374	21.882	23.557	24.649	24.919	24.722	24.291	23.732	23.386	23.457	23.755	24.242	24.974	25.312	24.544	23.085	21.777	20.644	19.411	18.487	18.356	18.71	19.276	20.284	21.712	23.127	24.514	26.008	27.136	27.371	27.038	26.749	26.393	25.723	25.004	24.486	24.208	24.241	24.571	24.94	25.249	25.733	26.004	25.172	23.163	20.816	18.414	15.603	12.735	10.609	9.3791	8.86	9.3674	11.145	13.58	16.221	19.197	22.095	23.883	24.275	23.944	23.229	21.935	20.281	18.806	17.708	16.893	16.32	15.731	14.95	14.375	14.193	13.831	12.964	12.293	12.387	12.843	13.448	14.606	16.252	17.731	18.91	20.067	20.896	20.988	20.889	21.101	21.126	20.51	19.907	19.904	20.042	19.764	19.041	17.928	16.377	14.582	12.836	10.711	9.6138	9.588	10.627	12.382	14.45	16.158	17.027	17.381	17.7	17.684	17.033	16.39	16.403	16.683	16.743	16.895	17.315	17.604	17.734	18.152	18.741	19.051	19.348	20.092	20.831	20.94	20.684	20.521	20.247	19.486	18.376	17.271	16.393	16.062	16.374	17	17.779	18.848	19.75	19.612	18.481	17.188	16.065	14.952	14.194	14.197	14.732	15.519	16.758	18.322	19.425	19.778	19.762	19.242	17.644	15.274	13.129	11.62	10.553	9.9645	9.9934	10.493	11.392	12.717	14.157	15.38	16.68	18.258	19.602	20.314	20.828	21.444	21.81	21.827	21.868	21.91	21.691	21.334	20.956	20.003	18.113	15.87	13.854	11.864	10.019	9.1287	9.6379	11.206	13.422	16.082	18.753	21.044	22.955	24.311	24.767	24.531	24.254	24.059	23.576	23.002	22.854	22.912	22.616	21.883	20.707	18.827	16.507	14.364	12.611	11.132	10.333	10.708	11.747	12.605	13.128	13.407	13.266	12.708	12.249	12.271	12.869	14.293	16.406	18.272	19.154	19.299	18.952	17.749	15.745	13.684	11.895	9.9762	7.9036	6.0436	4.3986	3.0175	2.3935	2.6438	3.1003	3.3152	3.5149	3.6751	3.3151	2.5998	2.2735	2.7511	4.1464	6.5584	9.7085	12.94	15.884	18.326	19.588	19.124	17.573	16.019	14.664	13.39	12.68	12.889	13.587	14.388	15.495	16.964	18.489	20.198	22.25	24.034	24.837	24.886	24.762	24.483	24.04	23.951	24.588	25.833	27.481	29.177	30.253	30.378	29.731	28.171	25.288	21.514	18.173	15.899	14.389	13.755	14.277	15.446	16.421	17.079	17.561	17.598	17.276	17.282	17.737	18.022	17.988	18.198	18.693	18.941	18.876	18.873	19.139	19.734	20.662	21.642	22.427	23.319	24.348	24.815	24.329	23.561	23.088	22.534	21.752	21.256	21.089	20.668	19.964	19.451	19.008	18.455	18.427	19.379	20.575	21.171	21.436	21.755	21.684	20.97	20.034	19.362	19.111	19.289	19.73	20.135	20.645	21.52	22.284	22.271	22.419	23.015	23.032	23.039	23.388	23.741	23.877	23.998	24.297	24.868	25.76	26.669	27.172	27.457	27.737	27.485	26.39	25.276	25.006	25.336	25.763	26.447	27.367	27.931	28.048	28.215	28.37	28.059	27.562	27.327	26.92	25.8	24.399	23.391	22.699	22.043	21.558	21.377	21.452	21.756	22.129	22.182	21.99	22.056	22.412	22.655	22.997	24.074	25.695	26.976	27.571	27.469	26.372	24.303	22.047	20.174	18.579	17.487	17.531	18.513	19.545	20.448	21.685	23.247	24.722	26.101	27.599	29.123	30.62	32.08	33.039	33.11	32.655	32.042	30.982	29.37	27.766	26.526	25.225	23.616	22.06	20.797	19.956	20.198	22.057	25.143	28.847	33.115	37.541	40.933	42.575	42.798	42.04	40.29	37.741	34.956	32.24	29.798	27.975	26.744	25.588	24.469	23.71	22.999	21.742	20.137	18.886	18.198	18.001	18.595	20.139	22.259	24.719	27.552	30.266	32.074	32.978	33.289	32.639	30.658	27.853	25.024	22.437	20.274	18.898	18.348	18.395	19.073	20.358	21.628	22.588	23.815	25.564	27.244	28.535	29.796	31.068	31.869	32.085	31.978	31.441	30.371	29.151	27.922	26.24	24.073	22.058	20.466	19.032	17.854	17.409	17.79	18.799	20.362	22.222	23.871	25.161	26.197	26.537	25.683	24.224	23.095	22.327	21.704	21.615	22.307	23.218	23.764	24.013	23.965	23.445	22.872	22.89	23.333	23.708	24.24	25.352	26.746	27.986	29.117	30.124	30.671	30.556	29.731	28.13	26.123	24.518	23.474	22.316	20.882	19.778	19.052	18.236	17.603	17.871	19.002	20.47	22.278	24.441	26.436	28.15	30.104	32.243	33.742	34.332	34.491	34.354	33.605	32.375	31.202	30.363	29.898	29.784	29.712	29.492	29.488	29.878	30.047	29.672	29.459	29.849	30.311	30.51	30.871	31.496	31.915	32.213	32.854	33.528	33.668	33.609	33.705	33.359	32.16	30.89	30.289	30.061	29.731	29.268	28.7	27.926	26.983	25.028	23.595	22.804	23.013	24.295	26.465	28.852	30.647	31.674	31.932	30.902	28.427	25.594	23.529	22.287	21.612	21.739	22.573	23.312	23.624	23.764	23.586	22.772	21.79	21.341	21.218	21.006	21.108	22.061	23.528	24.921	26.106	27.051	27.611	27.852	27.805	27.263	26.385	25.746	25.308	24.467	23.34	22.62	22.39	22.25	22.315	22.922	23.896	25.071	26.794	29.039	31.068	32.558	33.656	33.952	32.696	30.144	27.339	24.915	22.926	21.599	21.231	21.681	22.674	23.973	25.032	25.402	25.331	25.146	24.537	23.493	22.879	23.323	24.593	26.39	28.673	30.952	32.455	33.003	32.701	31.253	28.589	25.62	23.12	21	19.4	18.982	19.873	21.421	23.071	24.634	25.848	26.67	27.411	28.137	28.533	28.657	28.963	29.262	29.004	28.337	27.816	27.359	26.666	26	25.61	25.411	25.605	26.615	28.171	29.518	30.54	31.507	32.057	31.746	31.015	30.594	30.638	31.124	32.203	33.648	35.027	36.258	37.158	37.054	35.717	33.857	32.057	30.112	28.086	26.597	25.8	25.289	24.919	24.867	24.931	24.961	25.325	26.117	26.837	27.321	28.029	28.975	29.51	29.397	28.931	28.281	27.507	26.914	26.685	26.603	26.708	27.077	27.166	26.326	24.959	23.921	23.141	22.253	21.564	21.329	21.091	20.466	19.719	18.958	18.022	17.265	17.186	17.507	17.736	18.158	19.254	20.709	22.042	23.279	24.437	25.286	25.747	25.846	25.432	24.759	24.526	24.812	24.981	24.986	25.422	26.144	26.304	25.773	25.007	23.914	22.244	20.482	19.207	18.308	17.847	18.321	19.52	20.524	21.001	21.486	22.117	22.513	22.665	22.859	23.226	23.793	24.6	25.516	26.401	27.554	28.945	29.699	29.291	28.379	27.568	26.582	25.356	24.487	24.055	23.528	22.972	22.95	23.301	23.717	24.69	26.524	28.387	29.398	29.868	30.265	30.263	29.611	28.694	27.976	27.657	27.806	27.348	27.164	27.225	27.615	28.395	29.348	30.158	30.979	31.902	32.219	31.412	30.21	29.529	29.288	29.205	29.637	30.685	31.795	32.796	34.067	35.437	36.322	36.845	37.315	37.202	35.961	34.083	32.35	30.731	29.02	27.492	26.489	26.134	26.546	27.649	28.951	30.202	31.559	32.657	32.761	31.957	30.973	29.919	28.396	26.55	24.866	23.345	22.046	21.577	22.12	23.004	23.853	24.805	25.463	25.076	23.849	22.739	22.126	21.848	21.93	22.43	23.05	23.464	23.489	22.727	20.946	18.72	16.719	14.873	13.254	12.583	13.214	14.623	16.29	18.21	20.163	21.799	23.376	25.191	26.742	27.538	27.873	27.902	27.141	25.552	23.993	23.07	22.649	22.588	22.991	23.688	24.518	25.575	26.677	27.316	27.496	27.749	27.948	27.695	27.296	27.339	27.658	27.765	27.616	27.229	26.433	25.464	24.942	24.874	24.796	24.785	25.161	25.473	25.238	24.737	24.521	24.514	24.482	24.484	24.385	24.043	23.713	23.664	23.574	23.304	23.414	24.18	25.057	25.808	26.914	28.519	30.116	31.518	32.871	33.98	34.695	35.378	36.225	36.697	36.583	36.363	36.101	35.358	34.137	32.965	32.055	31.324	30.859	30.673	30.56	30.704	31.426	32.304	32.666	32.794	33.299	33.95	34.351	34.854	35.794	36.708	37.212	37.535	37.758	37.714	37.738	38.295	38.967	39.044	38.644	38.073	37.032	35.287	33.233	31.313	29.62	28.27	27.34	26.6	26.115	26.314	27.066	27.598	27.901	28.778	30.319	31.872	33.351	35.024	36.516	37.2	37.191	36.793	35.882	34.629	33.87	33.826	33.841	33.7	33.78	33.883	33.362	32.067	30.494	29.137	28.418	28.701	29.895	31.711	34.134	36.813	38.631	38.886	38.235	37.354	36.079	34.467	33.219	32.461	31.684	30.906	30.598	30.579	30.525	30.914	32.09	33.184	33.379	33.093	32.95	32.834	32.652	32.828	33.681	35.073	36.689	38.06	38.762	38.913	38.816	38.146	36.428	34.666	33.609	32.433	32.026	32.914	34.714	36.995	39.527	41.961	43.981	45.475	46.203	46.033	45.481	44.971	44.032	42.266	40.318	38.972	37.965	36.867	35.927	35.203	34.147	32.695	31.403	30.329	29.188	28.36	28.334	28.654	28.655	28.554	28.82	29.159	29.09	28.656	28.061	27.409	26.917	26.723	26.618	26.693	27.316	28.222	28.676	28.685	28.902	29.384	29.689	29.998	30.756	31.848	33.148	34.955	37.1	38.688	39.356	39.437	38.767	36.81	33.831	30.772	27.937	25.116	22.521	20.573	19.462	19.336	20.309	22.058	24.172	26.87	30.305	33.913	37.231	40.514	43.834	46.473	47.938	48.378	47.795	46.103	43.743	41.226	38.305	34.828	31.396	28.351	25.268	21.962	19.166	17.401	16.516	16.547	17.68	19.702	22.21	25.001	27.6	29.355	30.379	31.344	32.385	33.136	33.736	34.625	35.486	35.766	35.514	34.891	33.819	32.505	31.483	30.618	29.396	27.997	26.838	25.675	24.131	22.66	21.967	22.188	23.231	25.118	27.604	30.257	33.031	35.793	37.878	38.984	39.632	40.171	40.203	39.589	38.868	38.237	37.29	36.035	34.828	33.743	32.812	32.488	32.85	33.191	33.134	33.04	33.022	32.697	32.137	31.941	32.295	33.03	34.152	35.619	37.232	39.142	41.506	43.72	44.949	45.307	45.29	44.733	43.378	41.685	40.18	38.651	36.919	35.359	34.188	33.334	33.17	34.047	35.415	36.514	37.384	38.298	38.956	39.077	39.067	39.446	40.309	41.662	43.425	45.17	46.665	47.962	48.658	47.949	45.897	43.4	40.838	38.014	35.233	33.108	31.617	30.396	29.583	29.404	29.686	30.535	32.472	35.303	38.069	40.333	42.34	43.893	44.422	43.864	42.744	41.418	40.014	38.679	37.338	35.923	34.741	33.795	32.416	30.33	28.287	26.943	26.137	25.796	26.308	27.64	29.196	30.813	32.73	34.733	36.634	38.777	41.168	42.793	42.905	41.933	40.518	38.7	36.535	34.688	33.71	33.539	33.799	34.012	33.82	33.321	32.816	32.142	31.088	30.266	30.533	32.113	33.826	35.007	36.039	37.375	38.667	39.373	39.474	39.215	38.712	37.835	36.415	34.761	33.703	33.66	34.019	34.056	33.875	33.65	32.66	30.36	27.4	24.712	22.66	21.615	22.141	24.053	26.521	29.111	31.788	33.984	34.896	34.806	34.769	35.027	35.062	34.74	34.495	34.597	34.761	34.481	33.511	32.149	30.726	29.044	26.787	24.372	22.673	21.936	21.746	21.945	22.652	23.569	24.327	25.102	26.103	27.119	28.338	30.426	33.293	35.832	37.254	37.91	38.029	37.114	34.998	32.444	30.323	28.792	27.451	25.922	24.275	22.889	21.82	20.822	19.955	19.792	20.71	22.359	24.357	26.575	28.721	30.337	31.302	31.679	31.183	29.914	28.726	28.208	27.809	26.69	25.041	23.463	21.822	19.755	17.735	16.821	17.454	19.16	21.228	23.298	25.388	27.436	29.172	30.425	31.282	31.931	32.209	31.807	30.657	28.974	27.171	25.842	25.444	25.761	26.392	27.483	29.333	31.427	32.734	32.992	32.858	32.524	31.48	29.695	28.033	27.18	26.951	26.72	26.111	25.233	24.321	23.513	22.897	22.566	22.666	23.219	23.967	24.528	24.69	24.553	24.538	24.952	25.545	25.794	25.767	25.991	26.447	26.379	25.332	23.933	22.938	22.295	21.753	21.692	22.666	24.349	25.642	25.69	24.422	22.379	20.33	18.94	18.638	19.528	21.48	24.089	26.608	28.229	28.597	28.038	27.076	25.791	23.896	21.675	20.079	19.735	20.267	20.954	21.694	22.785	23.86	24.119	23.405	22.498	22.108	22.164	22.311	22.604	23.369	24.779	26.743	28.9	30.573	31.206	30.688	29.073	26.366	22.916	19.796	18.185	18.303	19.357	20.487	21.63	22.987	24.223	24.657	24.219	23.583	23.174	22.647	21.741	20.952	20.929	21.548	21.493	20.684	19.417	18.826	18.896	18.744	18.45	18.796	19.645	20.223	20.593	21.318	22.377	23.427	24.515	25.856	27.324	28.687	29.764	30.378	30.464	29.924	28.563	26.575	24.707	23.433	22.413	20.874	20.579	20.546	20.188	19.794	20.04	20.696	20.867	20.476	20.352	20.71	20.625	19.664	18.774	18.924	19.914	21.037	22.134	23.266	24.106	24.188	23.37	21.903	20.217	18.817	18.1	17.898	17.735	17.462	17.368	17.701	18.255	18.741	19.404	20.904	23.136	25.003	25.761	25.828	25.774	25.177	23.368	20.79	18.43	16.464	14.491	12.556	11.051	10.054	9.4246	9.0631	8.8074	8.5088	8.3632	8.8277	9.9031	11.117	12.182	13.301	14.631	15.916	16.725	16.904	16.787	16.593	15.757	13.588	10.5	7.6499	5.5258	3.8033	2.5464	2.4078	3.4923	5.0739	6.5918	8.0375	9.4709	10.912	12.565	14.378	15.862	16.663	16.893	16.597	15.424	13.309	10.905	9.1141	8.4295	8.8311	10.096	12.061	14.514	16.714	17.514	16.458	14.407	12.446	10.89	9.8092	9.7728	10.967	12.615	13.784	14.263	14.176	13.648	13.091	12.927	12.995	12.883	12.751	12.971	13.244	12.908	11.838	10.3	8.4235	6.3036	4.1414	2.3167	1.3878	1.6748	2.6156	3.2814	3.4817	3.6904	3.9854	3.9934	3.9536	4.6402	6.1975	8.2553	10.665	13.304	15.645	17.318	18.483	19.212	19.332	19.234	19.744	20.955	21.978	21.994	20.835	18.535	15.254	11.546	8.1036	5.6684	4.9457	5.8611	7.3151	8.4233	9.249	9.9979	10.307	10.001	9.7801	10.153	10.825	11.548	12.34	12.879	12.745	12.157	11.5	10.562	9.2383	8.1631	7.8648	7.9572	7.7837	7.1976	6.2701	4.9891	3.5326	2.2361	1.4661	1.8223	3.74	6.5961	9.2677	11.426	13.385	14.888	15.342	14.945	14.227	13.036	11.197	9.2375	7.7044	6.6571	6.3526	7.2138	8.7367	9.6119	9.3681	8.5042	7.3853	5.9976	4.7228	4.196	4.5644	5.5156	6.6045	7.3226	7.6013	7.8611	8.1975	8.0819	7.4243	6.9879	7.1938	7.4694	7.4172	7.3034	7.0092	6.1196	5.0751	4.6675	5.0039	5.8959	7.661	10.154	12.045	12.342	11.553	10.465	9.112	7.4392	5.9534	4.9904	4.4555	4.2366	4.1923	3.5497	3.2842	3.1877	3.1765	3.169	3.0601	2.4099	0.99161	-0.62022	-1.7789	-2.7198	-3.7315	-4.078	-3.2459	-1.9316	-0.83548	0.1949	1.2151	1.7173	1.6865	1.7009	1.7476	1.4329	1.1797	1.6095	2.4046	2.9712	3.4795	4.1535	4.4857	3.9198	2.6149	0.99603	-0.55043	-1.5663	-1.9666	-2.0741	-1.9163	-1.1733	-0.085073	0.64892	1.0468	1.6978	2.4866	2.8514	2.9669	3.2533	3.5419	3.7275	4.2295	5.0515	5.5145	5.3974	5.1721	4.7264	3.4129	1.4294	-0.30442	-1.4113	-2.0192	-1.9494	-1.0093	0.60006	2.6564	4.9054	6.7649	7.7287	7.9739	7.7124	6.5349	4.2516	1.5643	-0.88818	-3.1183	-4.9512	-5.8335	-5.645	-4.6755	-2.8543	-0.27606	2.1805	3.6946	4.4111	4.4942	3.5444	1.6086	-0.35389	-1.6381	-2.4119	-2.7268	-2.4192	-1.6452	-0.56393	0.85014	2.1821	2.7313	2.3791	1.6855	0.82656	-0.32995	-1.1894	-0.93117	0.34566	1.9862	3.682	5.0327	5.4086	4.7746	3.6931	2.3756	0.77261	-0.51758	-0.83145	-0.3915	0.17271	0.87233	1.9555	3.1461	4.1431	5.0604	5.7859	6.1481	6.3846	6.6322	6.4664	5.7198	5.0187	4.6971	4.2334	3.3797	2.6812	2.3777	2.145	1.9692	2.088	2.2609	2.2245	2.3423	2.773	3.0885	3.2161	3.7257	4.7062	5.5291	5.9248	6.1826	6.3265	6.2183	6.0671	6.0065	5.9964	6.3371	7.3838	8.6239	9.3189	9.6254	10.088	10.416	10.178	9.815	9.8053	9.898	9.8121	9.8413	10.053	10.185	10.404	10.952	11.311	10.799	9.6259	8.3043	6.779	4.9188	3.1874	2.0426	1.5882	1.9585	3.2392	5.1064	7.3684	10.124	12.804	14.347	14.579	14.346	13.902	12.889	11.529	10.406	9.2913	7.6905	5.9087	4.3797	3.0424	2.0531	2.0312	2.8511	3.5409	3.6735	3.6182	3.4352	2.758	1.7313	0.92901	0.68203	1.0744	2.0447	3.1625	4.0737	4.9561	5.9054	6.3192	5.9661	5.6665	5.9848	6.4471	6.6756	7.0121	7.3905	7.2488	6.7373	6.5284	6.6325	6.7945	7.5533	9.22	10.877	11.618	11.702	11.624	11.108	9.9497	8.6876	7.8942	7.749	8.2405	9.1288	10.083	11.171	12.572	13.161	13.793	14.223	14.719	14.937	14.717	14.409	14.364	14.807	15.811	16.978	17.743	18.06	17.951	16.752	14.086	10.859	8.1116	5.8572	3.9056	2.7464	2.6839	3.2975	4.42	6.3391	8.7408	10.86	12.641	14.316	15.298	14.977	13.88	12.81	11.826	10.753	9.8262	9.228	8.9308	8.9629	9.2184	9.3423	9.3072	9.5085	9.7841	9.5176	8.9592	8.9423	9.5838	10.464	11.626	13.273	14.941	16.275	17.593	18.971	19.882	20.245	20.579	20.701	19.887	18.267	16.689	15.574	14.853	14.69	15.265	16.373	17.758	19.152	19.993	19.761	18.638	16.905	14.286	10.88	7.677	5.5173	4.4079	4.3102	5.358	7.2168	9.3276	11.624	14.187	16.544	18.262	19.711	21.082	21.668	21.097	19.95	18.723	17.353	15.931	14.771	13.832	12.93	12.085	11.092	9.561	7.8241	6.7651	6.6285	7.0667	8.2446	10.427	13.073	15.365	17.081	18.138	18.228	17.523	16.597	15.566	14.216	12.978	12.5	12.516	12.392	12.171	12.105	11.994	11.718	11.593	11.777	12.21	12.989	13.951	14.362	13.775	12.835	12.15	11.561	11.227	11.802	13.321	14.991	16.252	16.88	16.49	14.995	13.019	11.051	8.9825	6.9788	5.79	5.6059	5.8477	6.3275	7.2572	8.509	9.7521	10.904	11.858	12.407	12.737	13.155	13.377	12.924	12.237	12.046	12.121	11.945	11.753	11.808	11.612	10.755	9.5242	8.1322	6.5969	5.4406	5.271	5.8787	6.6285	7.4986	8.6036	9.3298	9.1665	8.3919	7.4641	6.5705	5.9658	5.8032	5.8833	6.2116	7.1654	8.5932	9.7464	10.57	11.795	13.442	14.762	15.602	16.313	16.628	16.091	14.993	13.783	12.346	10.843	9.9871	9.8929	9.8187	9.5743	9.7233	10.305	10.849	11.34	12.086	13.126	14.312	15.502	16.311	16.564	16.689	16.949	16.826	16.045	15.37	15.36	15.485	15.401	15.452	15.496	14.876	13.646	12.407	11.213	10.059	9.6435	10.439	11.629	12.333	12.813	13.472	13.981	14.078	14.133	14.466	14.991	15.552	15.889	15.801	15.57	15.604	15.037	14.665	14.719	14.713	14.348	13.774	13.207	12.852	12.909	13.2	13.429	13.903	14.893	15.799	16.161	16.658	17.945	19.488	20.592	21.287	21.54	20.911	19.491	18.054	16.877	15.758	15.052	15.123	15.385	15.059	14.381	13.874	13.303	12.384	11.324	10.511	10.147	10.34	10.963	11.518	11.809	12.088	12.251	11.897	11.457	11.911	13.341	15.079	16.862	18.556	19.635	19.774	19.459	19.014	18.145	16.992	16.154	15.603	14.664	13.451	12.772	12.791	13.162	13.922	15.249	17.039	19.087	21.187	22.751	23.227	22.757	21.589	19.492	16.461	13.434	11.101	9.3335	8.0777	7.6286	7.9375	8.7043	10.106	12.318	14.708	16.656	18.332	19.753	20.253	19.583	18.463	17.424	16.38	15.343	14.541	13.975	13.541	13.367	13.267	12.687	11.606	10.554	9.5756	8.3918	7.4866	7.6586	8.9018	10.786	13.175	15.81	18.127	19.955	21.54	22.656	22.742	21.976	20.879	19.289	16.952	14.478	12.649	11.505	10.843	10.574	10.434	10.182	10.136	10.674	11.589	12.8	14.807	17.628	20.291	22.043	22.986	23.134	22.191	20.473	18.657	17.097	16.008	15.889	16.811	17.979	18.834	19.486	19.755	19.053	17.43	15.583	13.963	12.721	12.087	12.064	12.383	13.077	14.323	15.618	16.233	16.327	16.336	15.886	14.464	12.57	10.947	9.639	8.6793	8.4336	8.8503	9.4048	9.9906	10.814	11.415	11.22	10.501	9.6739	8.5016	6.7405	4.898	3.5935	3.1046	3.7001	5.3924	7.6995	10.226	12.891	15.243	16.477	16.741	17.047	17.738	18.267	18.511	18.722	18.491	17.359	15.72	14.146	12.681	11.475	11.115	11.514	11.84	11.878	12.242	13.083	13.858	14.305	14.474	14.168	13.311	12.128	10.81	9.6738	9.3794	10.125	11.071	11.495	11.786	12.343	12.749	12.843	13.158	13.671	13.655	12.943	11.895	10.36	8.2104	6.2495	5.1498	4.4196	3.5456	3.0474	3.4563	4.364	5.2688	6.2536	7.3826	8.4589	9.3868	10.022	9.596	9.1935	8.9993	9.1863	9.6944	10.33	10.604	10.101	9.1571	8.2639	7.1425	5.5619	4.2509	3.8665	3.9179	3.8484	3.8896	4.1943	4.3938	4.5649	5.2498	6.3373	7.2274	7.9245	8.6825	8.9466	8.1544	6.8182	5.7595	5.0367	4.4608	4.1621	4.2469	4.6193	5.211	5.8512	6.1657	6.2262	6.5163	7.022	7.2182	7.2472	7.7929	8.8123	9.6954	10.344	10.946	11.174	10.849	10.471	10.3	10.023	9.7833	10.269	11.456	12.565	13.451	14.542	15.616	16.067	15.782	15.066	14.164	13.417	13.176	13.324	13.609	14.241	15.347	16.326	16.769	17.168	17.838	18.342	18.433	18.342	18.017	17.216	16.287	15.623	14.926	14.02	13.423	13.423	13.403	12.939	12.429	12.061	11.488	10.646	9.8553	9.2535	8.9937	9.4205	10.423	11.455	12.392	13.51	14.511	14.737	14.328	13.888	13.479	12.985	12.783	13.276	14.382	16.155	18.785	21.739	24.132	25.788	26.96	27.39	26.799	25.761	25.06	24.809	24.85	25.172	25.54	25.667	25.695	25.75	25.388	24.36	23.146	21.927	20.103	17.468	14.716	12.307	10.198	8.6543	8.0763	8.3199	9.0293	10.204	11.631	12.569	12.774	12.812	12.947	12.827	12.457	12.263	12.239	12.205	12.254	12.388	12.438	12.586	13.155	13.714	13.664	13.273	13.114	12.928	12.181	11.204	10.438	9.5604	8.4025	7.3483	6.6225	6.1204	6.1746	7.2442	8.9596	10.652	12.341	14.175	15.593	15.966	15.418	14.296	12.81	11.315	10.124	9.1848	8.5012	8.3344	8.3228	7.5332	5.9151	4.3386	3.2232	2.3614	2.0836	3.0722	5.0391	7.2171	9.4309	11.556	13.025	13.669	14.08	14.395	14.046	13.07	12.217	11.687	10.967	10.029	9.2454	8.785	8.7699	9.2617	9.9987	10.672	11.383	12.051	11.921	10.76	9.5544	9.2035	9.5702	10.437	11.991	13.736	14.622	14.418	13.626	12.464	11.154	10.703	11.737	13.51	15.035	16.303	17.431	17.772	16.918	15.387	13.868	12.759	12.328	12.545	13.073	13.143	13.335	13.218	12.965	12.755	12.762	13.159	13.659	13.95	14.349	15.104	15.729	15.807	15.939	16.718	17.642	18.101	18.328	18.573	18.569	18.507	19.058	20.21	21.402	22.674	24.202	25.395	25.607	25.248	24.99	24.718	24.044	23.014	21.844	20.543	19.267	18.071	16.752	15.454	14.674	14.357	13.923	13.477	13.684	14.511	15.397	16.35	17.648	19.006	20.177	21.506	22.946	23.781	23.794	23.398	22.522	20.617	17.985	15.616	13.855	12.443	11.402	10.888	10.757	10.961	11.57	12.304	12.925	13.802	15.181	16.554	17.512	18.368	19.278	19.721	19.407	18.577	17.298	15.534	13.828	12.708	11.907	11.168	10.865	11.079	11.242	11.144	11.47	12.743	14.775	17.339	20.289	23.112	25.244	26.547	26.838	25.873	24.175	22.743	21.874	21.231	20.947	21.348	22.008	22.191	21.669	20.331	17.875	14.514	11.076	7.9612	5.2199	3.491	3.4737	4.8945	6.9748	9.5281	12.535	15.539	18.164	20.44	22.272	23.421	24.015	24.062	23.094	21.002	18.59	16.488	14.55	12.724	11.499	10.884	10.225	9.2488	8.2055	7.1638	6.298	6.2919	7.3514	8.8091	10.186	11.62	13.012	13.83	14.014	14.009	13.976	13.795	13.554	13.295	12.877	12.574	12.877	13.446	13.636	13.59	13.651	13.324	11.985	9.9597	7.804	5.4499	3.0142	1.2154	0.54025	0.98999	2.8317	6.2454	10.36	13.976	16.822	19.007	20.184	20.096	19.21	18.059	16.84	15.732	14.857	14.006	13.154	12.671	12.329	11.294	9.5199	7.781	6.3282	4.8297	3.5927	3.3682	4.1337	5.4548	7.4234	10.104	12.954	15.629	18.397	20.914	22.203	22.043	21.092	19.724	17.829	15.674	13.799	12.352	11.244	10.35	9.3442	8.1471	7.2965	7.2051	7.4451	7.7235	8.654	10.53	12.657	14.495	16.236	17.691	18.17	17.682	16.795	15.585	14.042	12.966	12.921	13.227	13.128	12.902	12.917	12.762	12.042	11.136	10.497	10.262	10.502	11.076	11.667	12.341	13.312	14.017	13.647	13.636	12.901	12.101	11.701	11.499	11.439	11.777	12.614	13.939	15.664	17.303	18.338	18.955	19.441	19.371	18.482	17.511	17.174	17.038	16.529	15.9	15.351	14.597	13.785	13.583	13.932	14.288	14.697	15.409	15.879	15.557	15.031	15.149	15.995	17.347	19.324	21.937	24.843	27.63	29.732	30.426	29.593	27.769	25.214	21.856	18.222	15.248	13.067	11.219	9.8048	9.2486	9.4408	10.229	11.86	14.086	16.003	17.221	18.183	18.937	19.042	18.786	18.967	19.608	20.089	20.145	19.793	18.919	17.611	16.126	14.383	12.31	10.45	9.2779	8.5014	7.8932	7.9239	8.8132	10.012	11.125	12.258	13.227	13.739	14.118	14.71	15.188	15.316	15.56	16.053	16.057	15.143	13.752	12.261	10.511	8.5476	6.7594	5.2628	4.0844	3.4588	3.2596	3.0032	2.7778	3.0414	3.5961	3.8279	3.762	3.8152	3.8399	3.4873	2.9305	2.3394	1.5624	0.80573	0.5993	0.9339	1.4343	2.3371	3.9823	5.8295	7.1395	7.9586	8.6184	8.9633	8.7967	8.2164	7.1848	5.5739	3.7326	2.0406	0.38411	-1.1292	-1.7641	-1.2446	-0.25697	0.66185	1.7009	2.918	3.9273	4.7678	5.7899	6.8849	7.7957	8.6482	9.3636	9.3103	8.3544	7.1229	5.881	4.3274	2.4587	0.73827	-0.71956	-2.0472	-3.0628	-3.6611	-3.9237	-3.6244	-2.4288	-0.81899	0.45644	1.5877	3.0676	4.5383	5.463	6.0667	6.7037	7.0155	6.7401	6.2395	5.6558	4.8163	3.9889	3.618	3.3341	2.631	1.8032	1.2914	0.90056	0.27242	-0.33238	-0.52542	-0.27975	0.51487	1.8872	3.4465	4.9049	6.2615	7.054	6.4138	4.5372	2.6854	1.5423	1.0165	1.3528	2.9451	5.2832	7.5183	9.5736	11.611	13.335	14.742	16.399	18.141	18.945	18.465	17.141	15.207	12.543	9.5102	6.9778	5.4738	5.1601	6.0129	7.5252	9.1387	10.832	12.479	13.366	13.287	13.169	13.719	14.597	15.429	16.347	17.091	16.887	15.722	14.231	12.479	10.34	8.5288	7.552	6.6557	5.1561	3.5434	2.3763	1.3955	0.28716	-0.63865	-0.99132	-0.79359	0.45552	2.2276	4.076	5.546	6.8572	8.1994	9.0217	8.9317	8.5504	8.6106	8.895	9.0154	9.2863	9.8581	10.181	10.053	9.7589	9.1199	7.752	6.1333	4.9647	4.1163	3.2954	3.0028	3.8275	5.4869	7.3331	9.184	10.933	12.296	13.245	13.728	13.475	12.677	11.98	11.402	10.457	9.372	8.8932	9.0135	9.0526	8.7206	7.9762	6.3757	3.7835	1.0136	-1.1809	-2.6488	-2.9922	-1.5936	1.0696	3.6799	5.6264	7.1471	8.3002	8.8666	9.1075	9.5251	10.231	11.223	12.411	13.304	13.521	13.423	13.418	13.199	12.573	12.004	11.654	10.951	9.5106	7.5891	5.3854	3.0316	1.1877	0.42845	0.42436	0.7424	1.6414	3.1479	4.5215	5.4303	6.3931	7.6806	8.8837	9.6947	10.219	10.454	10.437	10.507	10.688	10.554	10.066	9.5609	8.7449	6.9932	4.5184	2.035	-0.26005	-2.3459	-3.7321	-3.9514	-3.0729	-1.1291	2.0054	5.7246	9.0148	11.552	13.403	13.99	12.782	10.24	7.1811	4.0573	1.3291	-0.32563	-0.64944	0.15577	1.966	4.3775	6.363	7.2561	7.4232	7.2114	6.3388	4.9356	3.8021	3.2265	2.8738	2.6492	2.7291	2.8141	2.6598	2.5423	2.546	2.2166	1.4548	0.80636	0.4233	-0.13353	-0.93024	-1.5631	-1.8842	-1.9473	-1.607	-0.86149	-0.048714	0.76531	1.705	2.2915	1.9861	1.2529	0.94029	0.97118	0.97871	1.2073	1.9284	2.7272	3.2295	3.6644	4.1365	4.431	4.7869	5.5663	6.3227	6.4602	6.245	6.1847	6.1098	5.7542	5.336	5.0353	4.7804	4.5717	4.4521	4.25	4.0889	4.4796	5.3371	5.8876	5.9819	6.2174	6.5751	6.4255	5.8734	5.5345	5.4344	5.2724	5.3021	5.8048	6.3914	6.8783	7.6594	8.5887	8.8577	8.2947	7.5668	6.895	5.9037	4.6274	3.4598	2.5555	1.9707	1.8778	2.2496	3.02	4.5436	6.8093	8.8407	9.8966	10.397	10.742	10.542	9.7544	9.0643	8.7099	8.2414	7.6805	7.4929	7.4484	7.1368	6.9676	7.2431	7.1883	6.1397	4.6528	3.4504	2.4646	1.5975	1.6379	3.1503	4.4152	5.4099	6.2475	6.3564	5.3736	4.0601	3.2436	2.6816	1.9615	1.429	1.303	1.2877	1.4721	2.3665	3.7977	5.0757	6.1241	7.0695	7.2549	6.0813	4.0501	2.02	0.11053	-1.7731	-3.3343	-4.3377	-4.8038	-4.7364	-4.323	-3.9936	-3.8311	-3.4398	-2.9477	-2.8856	-3.0059	-2.5289	-1.3924	-0.14064	1.1295	2.5092	3.5642	3.9956	4.1589	4.2246	3.7635	2.7544	1.7965	0.83846	-0.70906	-2.649	-4.1685	-5.0062	-5.3517	-5.0094	-3.6482	-1.2645	2.0173	5.8968	9.5957	12.297	13.927	14.682	14.279	12.809	11.172	9.9544	8.8426	7.5287	6.2373	5.0159	3.8777	3.4007	4.0486	5.3747	6.6986	7.9413	8.9569	8.998	7.9032	6.5535	5.6669	5.2173	5.223	5.8302	6.8416	8.0494	9.4302	10.683	11.264	11.166	10.974	10.665	9.879	8.997	8.6653	8.8283	9.0659	9.3857	9.7781	9.9233	9.8854	10.04	10.233	9.9742	9.4043	8.9447	8.3113	7.0907	5.655	4.6084	3.9836	3.6779	3.8972	4.5951	5.5693	6.9094	8.6011	10.076	10.984	11.836	12.909	13.635	13.728	13.621	13.436	12.743	11.519	10.153	8.7107	7.3294	6.5923	6.7219	7.1779	7.6009	8.2854	9.0876	9.324	8.8488	8.047	7.0825	6.0145	5.1916	4.8391	4.8997	5.5764	7.0818	8.8012	9.8716	10.382	10.841	10.94	10.211	9.0387	7.9146	6.675	5.2042	3.9613	3.1678	2.6429	2.5062	2.9498	3.4099	3.1469	2.3685	1.6695	0.98352	0.22216	-0.1778	0.12415	1.0738	2.5933	4.5004	6.2992	7.8533	9.49	11.057	11.914	12.151	12.599	13.392	13.841	13.886	13.942	13.806	13.08	12.092	11.257	10.382	9.5755	9.4568	10.037	10.55	10.669	10.793	10.87	10.352	9.2216	7.9728	6.9458	6.3213	6.229	6.4926	6.9333	7.8847	9.3933	10.662	11.119	11.182	11.191	10.634	9.3943	8.1934	7.3518	6.5352	5.8586	5.78	5.9908	6.1102	6.6543	8.0708	9.683	10.757	11.643	12.709	13.44	13.487	13.216	13.078	13.176	13.425	13.017	12.074	10.611	8.9088	7.3471	6.3958	6.0349	6.0306	6.5286	7.4782	7.9944	7.4448	6.5354	6.1917	6.309	6.6083	7.4711	8.8859	10.152	11.161	12.392	13.781	14.904	15.944	17.209	18.077	17.861	17.025	16.354	15.858	15.303	14.909	14.867	15.074	15.529	16.089	16.324	16.269	16.378	16.515	16.159	15.482	15.215	15.319	15.173	14.764	14.412	13.913	13.195	12.859	13.044	13.142	13.027	13.07	13.023	12.201	10.871	9.98	9.7352	9.7336	9.8777	10.242	10.58	10.759	10.906	10.815	10.395	10.1	10.193	10.188	9.8899	9.9476	10.67	11.583	12.353	13.063	13.382	12.865	11.949	11.272	10.806	10.631	11.4	13.166	14.896	15.951	16.682	17.284	17.446	17.205	17.031	17.001	17.038	17.343	17.79	17.835	17.499	17.215	16.831	15.958	15.01	14.695	14.929	15.249	15.672	16.103	16.044	15.569	15.199	14.728	13.619	12.212	11.02	9.6752	7.8395	6.2531	5.6822	5.9201	6.5563	7.562	8.7288	9.6978	10.541	11.554	12.432	13.064	14.148	15.92	17.633	18.953	20.196	21.222	21.435	20.878	20.152	19.534	19.193	19.756	21.1	22.213	22.732	23.116	23.336	22.803	21.926	21.742	22.425	23.84	26.23	29.545	32.913	35.766	37.901	38.718	37.676	35.705	34.121	33.149	32.549	32.581	32.91	32.418	30.536	27.82	24.946	22.452	21.382	22.197	23.947	25.437	26.443	26.904	26.144	24.261	22.319	20.918	19.822	19.002	18.573	18.201	17.652	17.48	17.809	17.87	17.424	17.084	16.769	15.605	13.716	11.871	10.103	8.1444	6.4901	5.5979	5.0605	4.7518	4.9552	5.2475	4.8517	4.1181	4.0538	4.544	5.0352	5.7341	6.8307	7.7418	8.2567	8.9249	9.9122	11.016	12.599	14.777	16.619	17.432	17.897	18.593	18.936	18.564	18.064	17.493	16.087	13.958	12.104	10.875	10.39	11.192	13.127	14.778	15.371	15.538	15.727	15.645	15.526	16.032	16.777	16.811	16.106	15.183	14.147	13.08	13.225	14.447	16.268	18.157	19.721	20.502	19.994	18.418	16.892	15.995	15.091	13.765	12.875	13.173	14.245	15.439	16.745	18.371	20.103	21.52	22.498	23.137	23.626	24.13	24.517	24.395	23.709	22.856	22.183	21.916	22.16	22.735	23.439	24.321	25.346	25.919	25.678	25.299	25.497	25.802	25.44	24.836	24.974	25.748	26.4	26.829	27.234	27.585	27.631	27.237	26.423	25.287	24.006	22.627	20.865	18.705	16.793	15.796	16.092	17.669	19.887	21.891	23.357	24.399	24.802	24.255	23.505	23.764	24.996	26.269	27.316	28.789	30.729	32.293	32.935	32.71	31.688	29.884	27.476	24.829	22.403	20.957	21.017	22.645	23.669	24.769	26.095	26.885	26.288	24.511	22.391	20.814	20.298	20.649	21.236	21.81	22.356	22.234	20.829	18.997	18.089	18.043	17.97	18.204	19.277	20.837	22.639	25.397	29.299	33.082	35.886	37.901	38.883	37.941	35.135	31.851	28.928	26.3	24.117	22.855	22.754	23.706	25.273	26.691	27.452	27.841	27.778	26.761	25.186	24.364	24.588	24.94	25.133	25.459	25.517	24.76	23.84	23.611	23.634	23.311	23.209	23.748	24.035	23.543	23.116	23.312	23.592	23.377	22.746	21.981	21.31	20.925	20.647	20.185	19.779	19.675	19.368	18.654	18.307	18.899	19.896	20.79	22.095	23.856	25.339	26.511	27.794	28.558	27.689	25.478	23.048	20.526	17.702	15.438	14.64	14.934	15.561	16.31	17.15	17.995	18.726	19.078	18.5	16.905	15.127	13.635	12.474	12.245	13.65	16.114	18.545	20.711	22.525	23.254	22.759	21.92	21.029	19.472	17.395	15.962	15.523	15.266	15.036	15.537	16.759	18.055	19.227	20.154	20.639	20.67	20.389	19.606	18.382	17.547	17.643	18.17	18.598	19.052	19.41	19.06	18.26	18.023	18.455	19.221	20.663	22.753	24.129	23.739	22.314	20.849	19.255	17.786	17.593	18.239	19.033	18.84	17.51	15.974	14.941	14.41	14.4	15.136	16.287	16.799	16.103	14.516	12.447	10.387	9.0376	8.8808	9.4783	9.9729	10.177	10.331	10.475	10.525	10.798	12.039	14.601	17.783	20.39	21.824	22.196	21.486	19.396	16.325	13.549	12.077	11.913	12.728	14.364	16.529	18.531	19.91	20.686	20.839	20.362	19.658	19.413	19.784	20.309	20.655	20.943	21.06	20.396	18.678	16.559	15.05	14.556	14.855	15.755	17.465	19.929	22.252	23.614	24.05	23.997	23.671	23.077	22.562	22.469	22.709	23.039	23.415	23.688	23.471	22.803	22.217	21.907	21.494	20.815	20.31	20.443	21.048	21.618	22.014	22.566	23.326	23.911	24.063	24.151	24.819	25.825	26.464	26.5	26.138	25.448	24.398	23.292	22.603	22.498	22.977	24.14	25.778	27.211	27.957	28.135	27.94	27.076	25.366	23.281	21.605	20.774	20.726	21.352	22.924	25.604	28.906	31.856	33.907	35.314	36.259	36.474	36.023	35.582	35.487	35.51	35.505	35.564	35.669	35.68	35.882	36.429	36.886	36.745	36.137	35.498	34.86	34.096	33.415	33.372	34.24	35.586	36.627	37.042	37.082	36.927	36.117	34.527	32.894	31.978	31.712	31.698	32.052	32.809	33.531	33.864	34	34.097	34.054	34.177	34.927	36.054	36.775	36.902	36.846	36.712	36.229	35.491	35.039	35.382	36.395	37.448	37.988	38.065	38.07	37.894	37.214	36.431	36.32	36.766	37.018	36.85	36.413	35.634	34.443	33.329	32.669	32.161	31.639	31.543	31.876	31.889	31.372	31.031	31.306	31.842	32.234	32.469	32.752	33.087	33.206	32.822	32.179	31.955	32.369	32.897	33.242	33.899	34.98	35.71	35.549	34.619	32.865	30.211	27.356	25.272	24.11	23.695	24.392	26.295	28.33	29.374	29.566	29.453	28.836	27.599	26.253	25.091	23.839	22.336	21.429	21.708	22.587	23.363	24.146	25.021	25.502	25.441	25.214	24.916	24.31	23.727	23.672	23.905	23.865	23.741	24.105	24.928	25.75	26.449	27.257	28.329	29.474	30.166	30.237	30.15	30.36	30.558	30.227	29.649	29.463	29.587	29.493	29.167	28.866	28.396	27.55	26.674	25.994	25.326	24.694	24.408	24.292	23.72	22.739	22.153	22.499	23.57	24.968	26.57	28.376	30.073	31.064	31.065	30.469	29.954	29.614	28.997	28.159	27.631	27.502	27.402	27.23	27.255	27.428	27.476	27.542	27.794	28.097	28.461	29.325	30.871	32.449	33.346	33.626	33.6	33.14	32.103	30.811	29.914	29.721	29.799	29.465	28.642	27.841	27.31	26.8	26.327	26.346	26.969	27.822	28.622	29.474	30.37	31.154	31.919	32.72	33.198	33.083	32.698	32.487	32.289	31.675	30.751	29.953	29.383	28.691	27.676	26.664	26.125	26.057	26.005	25.969	26.571	28.074	29.913	31.508	32.787	33.738	34.045	33.626	32.854	32.003	31.25	31.022	31.675	32.869	33.963	34.776	35.334	35.272	34.052	31.783	29.252	27.27	25.975	25.126	24.737	25.075	26.084	27.125	27.707	28.2	29.039	29.935	30.35	30.334	30.27	30.175	30.065	30.334	31.126	32.153	33.372	35.034	36.775	37.87	38.22	38.329	38.314	37.79	36.673	35.401	34.496	34.075	33.851	33.651	33.698	34.301	35.064	35.257	35.013	35.093	35.665	36.366	37.231	38.551	40.088	41.47	42.814	44.277	45.496	46.305	47.118	47.877	47.714	46.277	44.254	42.304	40.428	38.678	37.494	37.279	37.982	39.049	39.789	39.995	39.968	39.73	38.725	36.893	35.091	33.88	32.944	32.119	31.677	31.421	30.751	29.776	28.954	28.223	27.535	27.704	29.362	31.823	34.071	36.012	37.75	38.726	38.391	37.081	35.694	34.906	34.939	35.538	36.287	36.601	36.616	36.071	35.326	34.952	35.3	36.274	37.343	38.115	38.748	39.185	38.643	36.748	34.331	32.266	30.413	28.617	27.428	27.116	27.269	27.617	28.369	29.36	30.08	30.602	31.265	31.82	31.892	31.843	32.404	33.593	34.857	35.872	36.687	37.404	37.901	37.853	37.124	36.09	35.055	33.576	31.117	28.114	25.542	23.711	22.515	22.241	23.167	24.973	27.249	30.011	33.23	36.379	39.212	41.806	43.699	43.964	42.387	39.749	36.828	33.892	31.211	29.305	28.611	28.986	29.761	30.349	30.761	31.302	31.772	31.642	31.039	30.708	31.081	31.974	33.343	35.201	37.096	38.388	38.863	38.502	37.135	34.946	32.683	30.833	29.143	27.35	25.905	25.354	25.596	26.164	26.905	28.006	29.489	30.802	31.352	31.2	30.959	30.913	30.833	30.795	31.332	32.574	33.983	34.996	35.375	34.862	33.307	31.135	28.955	27.03	25.559	25.054	25.825	27.36	28.9	30.255	31.751	33.422	34.806	35.546	35.723	35.59	34.902	33.089	30.195	27.057	24.409	22.324	20.857	20.362	20.976	22.295	23.901	25.715	27.591	29.292	30.951	32.71	34.21	34.864	34.66	33.969	32.739	30.626	27.821	25.2	23.575	23.108	23.528	24.663	26.557	28.797	30.34	30.483	29.671	28.788	28.147	27.774	28.085	29.345	31.114	32.818	34.283	35.307	35.541	35.181	34.818	34.452	33.694	32.69	32.111	32.112	32.222	32.096	31.887	31.823	31.796	31.426	30.567	29.723	29.594	30.038	30.505	31.018	31.933	32.983	33.447	33.276	32.863	32.197	31.127	29.968	28.95	27.751	26.389	25.559	25.502	25.607	25.502	25.629	26.247	26.874	27.132	27.277	27.762	28.641	29.551	30.043	30.07	30.063	30.116	29.693	28.667	27.69	27.125	26.537	25.667	24.845	24.007	22.762	21.358	20.394	19.791	19.361	19.66	21.055	22.754	23.889	24.703	25.816	27.008	27.754	28.102	28.374	28.667	28.874	28.805	28.451	28.284	28.592	28.838	28.506	27.872	27.386	26.818	25.887	24.731	23.678	22.919	22.341	21.628	20.779	20.345	20.646	21.114	21.394	22.146	23.809	25.646	26.774	27.157	26.94	26.014	24.774	24.192	24.755	26.229	28.488	31.329	33.7	34.493	33.684	31.974	29.735	27.014	24.147	21.78	20.445	20.146	20.503	21.26	22.651	24.882	27.415	29.579	31.648	34.237	37.127	39.595	41.438	42.676	42.965	42.178	40.744	39.113	37.369	35.789	34.947	34.779	34.551	33.985	33.484	33.283	33.023	32.394	31.68	31.272	31.217	31.092	30.528	29.696	28.95	28.092	26.622	24.663	22.946	21.851	21.152	20.753	20.839	21.215	21.569	21.966	22.499	22.904	22.971	22.978	22.973	22.304	20.605	18.418	16.552	15.31	14.655	14.786	16.068	18.471	21.221	23.363	24.573	25.133	25.145	24.316	22.805	21.334	20.396	19.873	19.611	19.673	19.918	20.059	20.126	20.224	20.122	19.675	19.265	19.263	19.345	18.92	17.966	16.963	16.153	15.47	15.044	15.516	17.49	20.712	24.193	27.166	29.501	31.014	31.108	29.532	26.894	23.988	21.222	18.984	17.714	17.383	17.532	17.869	18.295	18.41	17.92	17.304	17.346	18.147	19.168	20.134	21.245	22.659	24.155	25.335	26.151	26.925	27.57	27.365	25.87	23.682	21.654	19.917	18.274	16.936	16.14	15.552	14.909	14.354	13.903	13.328	12.797	12.795	13.174	13.368	13.313	13.468	13.894	14.081	13.738	13.201	12.916	13.009	13.242	13.428	13.837	14.751	15.74	15.982	15.56	15.147	14.865	14.295	13.459	12.672	11.726	10.318	8.772	7.5377	6.5953	6.1636	6.9611	9.0841	11.585	13.737	15.696	17.527	18.664	18.679	17.921	17.045	16.53	16.43	16.574	16.974	17.832	18.764	18.757	17.376	15.299	13.144	10.897	8.7554	7.3948	6.9733	7.1081	7.9329	9.7878	12.203	14.571	17.136	20.092	22.542	23.592	23.53	22.999	21.931	20.036	17.697	15.622	14.2	14.151	14.33	13.954	12.613	10.695	8.5366	5.8506	2.6866	0.058393	-1.1896	-1.4509	-1.3229	-0.61082	0.79363	2.3576	3.854	5.5333	7.2536	8.5025	9.2865	9.775	9.5571	8.161	6.0439	4.1673	2.8874	1.9362	1.2005	0.76117	0.58063	0.31138	-0.57136	-2.2159	-3.9878	-5.1755	-5.8745	-6.4302	-6.4786	-5.5493	-3.9962	-2.5506	-1.2725	0.1162	1.4907	2.6699	3.8833	5.1569	6.0782	6.5295	6.8776	7.0969	6.7407	5.8437	5.0224	4.5103	3.8327	2.6348	1.1349	-0.1357	-0.92512	-1.4464	-1.8769	-1.9501	-1.292	-0.1076	1.0308	2.1179	3.6195	5.5628	7.4835	9.237	11.086	13.03	14.905	16.776	18.602	19.845	20.052	19.38	17.982	15.611	12.227	8.6189	5.7428	3.8351	2.7148	2.4557	3.3187	5.2725	7.6503	9.6492	11.101	12.401	13.677	14.615	15.12	15.594	16.221	16.679	16.801	16.824	16.826	16.694	16.521	16.32	15.636	14.092	12.042	9.9961	8.0502	6.217	4.9833	5.0973	6.7643	9.4652	12.626	16.052	19.661	22.899	24.85	25.206	24.587	23.637	22.376	20.895	19.726	19.158	18.875	18.51	17.993	17.184	15.907	14.443	13.318	12.543	11.918	11.682	12.193	13.157	13.849	13.953	13.782	13.696	13.712	13.667	13.703	14.367	15.76	17.127	17.77	17.82	17.613	16.912	15.444	13.69	12.286	11.36	10.911	11.025	11.525	11.888	11.976	12.119	12.209	11.803	11.07	10.665	10.742	10.841	10.714	10.652	11.09	12.089	13.301	14.49	15.904	17.829	19.82	21.065	21.54	21.804	21.818	21.001	19.378	17.41	15.083	12.34	9.6976	7.6376	6.0828	5.0859	5.1866	6.2987	7.4726	8.1531	8.7213	9.5535	10.447	11.317	12.571	14.573	17.23	19.845	21.629	22.338	22.306	21.624	19.848	17.066	14.24	11.983	10.04	8.306	7.2086	6.7212	6.4463	6.5388	7.3911	8.7393	10.159	12.023	14.632	17.193	18.9	20.128	21.638	23.259	24.461	25.244	25.832	26.229	26.23	25.612	24.489	22.986	21.799	20.856	20.355	20.484	21.24	22.285	23.091	23.497	24.006	24.822	25.333	25.201	25.149	25.755	26.523	26.894	27.085	27.254	26.985	26.182	25.313	24.497	23.569	22.783	22.599	22.744	22.589	22.166	21.849	21.428	20.44	18.891	17.447	16.78	17.115	18.205	19.713	21.53	23.467	24.738	24.61	23.451	22.222	21.177	20.121	19.256	18.874	18.708	18.508	18.547	19.013	19.643	20.357	21.329	22.202	22.082	20.746	18.945	17.372	16.216	15.698	16.201	17.971	20.656	23.332	25.167	26.124	26.59	26.559	25.777	24.536	23.596	23.2	22.928	22.599	22.363	22.145	21.788	21.535	21.591	21.681	21.604	21.613	21.762	21.615	20.942	20.293	20.38	21.26	22.538	24.046	25.947	28.169	30.141	31.23	31.45	31.276	30.892	30.008	28.606	27.244	26.261	25.462	24.706	24.146	23.816	23.639	23.77	24.378	25.179	25.719	26.106	26.538	26.689	26.175	25.289	24.78	25.021	25.758	26.666	27.739	29.107	30.411	30.904	30.481	29.795	29.374	29.07	28.694	28.476	28.574	28.606	28.259	27.686	26.948	26.053	25.374	25.285	25.538	25.654	25.708	26.053	26.573	26.784	26.606	26.457	26.629	26.914	26.924	26.692	26.766	27.466	28.357	28.939	29.456	30.218	30.814	30.751	30.252	29.747	29.26	28.834	28.781	29.177	29.797	30.679	32.148	33.923	35.25	35.997	36.611	37.176	37.237	36.573	35.569	34.675	33.938	33.016	31.723	30.458	29.722	29.27	28.457	27.344	26.591	26.329	26.223	26.41	27.296	28.704	30.178	31.732	33.349	34.558	35.233	35.895	36.641	36.698	35.688	34.175	32.604	30.746	28.464	26.215	24.634	24.009	24.194	24.816	25.817	27.453	29.459	30.946	31.501	31.76	32.188	32.55	32.843	33.477	34.35	34.882	35.066	35.229	35.053	34.25	33.449	33.208	32.895	31.763	30.302	29.275	28.634	28.07	27.801	28.315	29.688	31.619	33.548	35.062	36.212	37.06	37.113	36.247	35.192	33.997	33.28	32.973	32.801	32.778	33.064	33.676	34.342	34.59	34.373	34.258	34.593	34.943	35.085	35.814	37.639	39.851	41.582	42.767	43.419	43.154	42.038	40.762	39.603	38.31	36.907	35.621	34.09	31.857	29.44	27.833	27.339	27.655	28.628	30.321	32.64	35.128	37.087	38.126	38.512	38.644	38.343	37.35	36.193	35.679	35.742	35.784	35.756	35.859	35.891	35.724	35.737	36.095	36.452	36.693	37.105	37.529	37.355	36.592	35.983	35.96	36.286	36.646	37.125	37.897	38.771	39.185	38.676	37.456	36.101	34.72	33.096	31.586	31.06	31.733	33.117	34.869	36.867	38.732	40.06	40.907	41.392	41.314	40.646	39.895	39.378	38.752	37.758	36.81	36.351	36.171	35.695	34.735	33.633	32.662	31.7	30.609	29.897	30.322	31.999	34.283	36.549	38.663	40.325	40.913	40.147	38.356	35.916	33.255	31.062	29.889	29.64	29.967	30.882	32.376	33.844	34.624	34.845	35.054	35.438	35.738	35.682	35.402	35.242	35.086	34.406	33.198	32.119	31.577	31.271	30.973	30.995	31.616	32.635	33.823	35.184	36.51	37.527	38.385	39.405	40.467	41.262	41.894	42.537	42.85	42.205	40.514	38.491	36.95	36.185	36.09	36.642	38.01	39.864	41.274	41.629	41.407	41.386	41.607	41.751	41.83	41.853	41.381	40.162	38.565	36.96	35.53	34.782	35.32	37.009	39.071	41.135	43.279	45.184	46.065	45.537	44.014	42.173	40.493	39.098	38.102	37.917	38.727	39.862	40.372	40.224	40.108	40.291	40.51	40.869	41.642	42.484	42.839	42.753	42.445	41.763	40.971	40.946	42.029	43.578	45.058	46.604	48.084	48.666	47.713	45.535	42.938	40.722	39.363	38.932	39.463	40.996	42.903	44.01	43.856	43.154	42.618	42.21	41.987	42.27	42.842	43.041	42.894	42.863	42.795	42.442	42.312	42.81	43.204	42.734	41.821	41.183	40.683	39.812	38.679	37.76	37.316	37.376	37.822	38.574	39.891	41.199	42.815	44.127	44.982	45.375	45.302	44.7	43.45	41.862	40.782	40.643	40.905	41.078	41.602	42.874	44.344	45.492	46.595	47.828	48.741	49.091	49.207	49.13	48.605	47.869	47.292	46.602	45.32	43.768	42.684	42.177	41.934	41.885	42.259	43.146	44.244	44.926	44.746	43.931	42.835	41.258	38.969	36.604	35.124	34.528	34.246	34.098	34.095	33.921	33.419	33.081	33.301	33.951	35.03	36.65	38.398	39.387	39.32	38.839	38.487	38.203	37.864	37.686	37.911	38.362	38.46	37.791	36.636	35.522	34.469	33.133	31.702	30.864	30.854	31.311	32.024	33.007	34.012	34.686	35.076	35.337	35.232	34.668	34.06	33.655	33.112	32.191	31.399	31.251	31.547	31.755	31.72	31.815	32.404	33.349	34.316	35.289	36.51	37.73	38.192	37.621	36.505	35.386	34.375	33.639	33.499	33.916	34.601	35.486	36.495	37.09	36.877	36.078	35.008	33.512	31.305	28.697	26.445	24.943	24.035	23.514	23.575	24.477	25.803	26.7	26.81	26.617	26.514	26.278	25.751	25.256	25.078	25.079	25.181	25.592	26.311	27.082	27.845	28.603	28.958	28.537	27.702	27.151	26.93	26.601	25.954	25.333	25.024	24.884	24.618	24.215	24.006	23.972	23.442	22.008	20.256	19.09	18.652	18.728	19.425	20.757	22.168	23.116	23.529	23.378	22.5	21.226	20.212	19.589	18.901	18.206	18.057	18.442	18.853	18.995	19.21	20.007	21.409	22.963	24.132	24.868	25.243	24.789	22.987	20.38	18.173	16.913	16.37	16.564	17.565	18.872	19.893	20.737	21.629	22.286	22.711	23.4	24.381	24.872	24.548	24.124	24.104	24.225	24.126	23.892	23.75	23.666	23.372	22.667	21.782	21.366	21.553	21.803	21.87	22.283	23.293	24.342	25.1	25.738	26.076	25.661	24.737	23.945	23.234	22.442	22.136	22.724	23.402	23.279	22.656	22.161	21.65	20.75	19.661	18.909	18.692	18.931	19.199	19.888	21.103	22.946	25.137	27.024	28.232	28.963	29.253	28.53	26.615	24.45	22.965	21.958	21.025	20.356	19.947	19.224	17.963	16.582	15.321	14.213	13.717	14.293	15.601	16.889	17.979	19.165	20.278	20.858	20.884	20.74	20.803	21.069	21.193	21.009	20.918	21.266	21.675	21.59	21.201	21.045	20.965	20.426	19.493	18.557	17.591	16.497	15.604	15.116	14.728	14.483	14.828	15.718	16.592	17.256	18.18	19.495	20.626	21.064	20.916	20.627	20.439	20.173	19.639	19.067	18.812	18.619	17.846	16.489	15.104	13.886	12.485	10.859	9.3137	8.0148	7.0941	7	8.0665	9.9716	12.275	14.832	17.24	18.715	18.916	18.522	18.535	19.231	20.289	21.436	22.615	23.597	23.761	22.626	20.53	18.411	16.639	14.846	12.824	10.829	9.0674	7.457	6.1729	5.6977	6.2046	7.4939	9.3662	11.606	13.597	14.909	15.854	16.829	17.604	17.699	17.152	16.485	16.004	15.579	15.178	15.216	16.014	17.139	17.662	17.099	15.896	14.555	13.092	11.696	10.985	11.264	12.115	13.055	13.863	14.28	14.146	13.81	13.769	14.001	14.266	14.776	15.866	17.206	18.103	18.289	18.125	17.961	17.683	16.919	15.696	14.564	13.756	12.87	11.675	10.751	10.688	11.166	11.608	11.941	12.191	12.088	11.569	11.053	10.816	10.75	11.034	12.028	13.461	14.673	15.624	16.744	17.98	18.68	18.408	17.398	16.187	15.062	13.976	12.98	12.582	13.163	14.166	14.694	14.737	14.873	15.039	14.738	14.087	13.448	12.702	11.807	11.251	11.406	12.013	13.038	14.955	17.57	19.763	20.891	21.331	21.291	20.383	18.442	15.988	13.814	12.397	11.61	11.048	10.608	10.501	10.458	9.6721	8.0725	6.6274	5.9812	5.8978	6.3442	7.5442	9.0634	10.21	11.055	11.882	12.299	12.11	12.093	12.748	13.274	12.971	12.395	12.261	12.203	11.616	10.56	9.4474	8.5918	8.0196	7.5264	7.1297	7.2822	7.5332	8.18	9.0318	9.8073	10.537	11.358	12.449	13.734	14.705	15.189	15.735	16.407	16.195	14.628	12.757	11.501	10.52	9.4939	8.9836	9.1886	9.4237	9.2784	9.0942	9.0038	8.8768	8.9975	9.6994	10.539	10.985	11.223	11.645	12.116	12.271	12.118	11.988	12.325	13.3	14.504	15.463	16.411	17.537	17.985	16.936	15.085	13.705	12.847	11.94	11.249	11.217	11.444	11.487	11.614	12.033	12.367	12.546	12.902	13.252	13.097	12.589	12.411	12.76	13.248	13.471	13.389	13.207	12.993	12.302	10.575	8.2123	6.1479	4.4105	2.4669	0.77059	0.54321	1.8115	3.4507	4.9925	6.6671	8.2136	9.1959	9.936	10.917	11.885	12.559	13.218	13.865	13.918	13.303	12.85	13.171	14.092	15.046	15.676	15.918	15.764	14.811	12.41	8.8515	5.4636	2.974	1.005	-0.34147	0.087393	2.6275	6.0815	9.4152	12.535	15.06	16.171	15.897	14.925	13.377	11.261	9.3157	8.1971	7.5277	6.7413	6.1708	6.3083	6.9191	7.3836	7.3835	7.1091	6.9161	6.6522	5.5157	3.2318	0.75088	-1.0795	-2.6545	-4.2847	-4.9276	-3.7382	-1.4472	0.96932	3.5525	6.3535	8.687	10.303	11.714	12.822	12.959	12.299	11.584	10.75	9.2267	7.3627	6.1418	5.8163	5.7991	5.617	5.3646	5.4687	6.1098	6.6722	6.5033	6.0978	6.3554	6.9296	6.8941	6.665	7.2772	8.3525	8.8204	8.7823	8.8201	8.702	8.3108	8.5127	9.6466	10.692	11.042	11.23	11.186	9.8911	7.2347	4.4593	2.5194	1.238	0.18038	-0.52089	-0.38943	0.82671	2.6403	4.1689	5.4837	7.5165	10.229	12.428	13.741	14.949	15.955	15.647	13.979	11.912	9.6956	7.2653	5.5233	5.2267	5.3716	4.8269	4.0807	3.6701	2.6374	0.26841	-2.4019	-4.0922	-4.7483	-4.8344	-4.1538	-2.0418	1.8172	6.8194	11.539	15.084	17.775	19.904	20.788	20.146	19.106	18.415	17.222	14.939	11.835	8.7174	5.9424	3.654	1.9834	0.78342	-0.25439	-0.97539	-1.0122	-0.61783	-0.2005	0.59052	2.2199	4.2973	6.2409	8.1798	10.19	11.603	11.862	11.084	9.5569	8.3048	6.9734	5.7539	5.1303	4.1945	2.5557	0.96279	-0.27129	-1.3581	-1.9698	-1.8397	-1.6382	-1.8781	-2.2763	-2.7143	-3.2918	-3.4933	-2.6321	-0.9921	0.83402	2.8913	4.9897	6.3777	7.2101	8.4633	9.9825	10.662	10.561	10.394	9.6486	7.4701	4.5455	2.0555	-0.15052	-2.5694	-4.7218	-6.1816	-7.2602	-7.9776	-7.7847	-6.7153	-5.2383	-3.2984	-0.87497	1.4064	3.1097	4.4102	5.2739	5.3411	4.8169	4.1775	3.3157	2.2015	1.5515	1.5629	1.3415	0.53122	-0.15138	-0.60607	-1.5456	-2.8864	-3.6085	-3.4958	-3.2182	-2.8333	-1.8889	-0.51441	0.94488	2.6572	4.6633	6.4592	7.8285	8.9662	9.661	9.6131	9.0566	8.3544	7.4398	6.2769	5.1562	4.1263	3.0121	2.0864	1.6555	1.1844	0.052464	-1.3591	-2.6049	-4.0878	-5.915	-7.2289	-7.3972	-6.7959	-5.9331	-4.8033	-3.4931	-2.3834	-1.5154	-0.62351	0.2747	1.1219	2.0378	2.9108	3.3289	3.2299	2.8627	2.2204	1.1692	-0.18816	-1.7565	-3.5372	-5.2092	-6.2741	-6.7426	-7.0359	-7.1077	-6.6706	-6.1741	-6.28	-6.7757	-7.0158	-6.9563	-6.9056	-6.8123	-6.3829	-5.5985	-4.5571	-3.3007	-1.9455	-0.63815	0.56602	1.5643	2.0445	1.9055	1.3471	0.5409	-0.46595	-1.4987	-2.3497	-2.9812	-3.2686	-3.068	-2.6913	-2.7835	-3.499	-4.4587	-5.5277	-6.893	-8.3331	-9.1831	-9.1062	-8.3788	-7.3885	-6.2272	-4.9179	-3.6267	-2.7073	-2.476	-2.9166	-3.7372	-4.8273	-6.2107	-7.6905	-8.9505	-9.8797	-10.509	-10.828	-11.004	-11.362	-11.888	-12.231	-12.259	-12.246	-12.211	-11.775	-10.866	-10.022	-9.5703	-9.2467	-8.6401	-7.6674	-6.6109	-5.6875	-4.8633	-4.1673	-3.9594	-4.5705	-5.8312	-7.0989	-7.9858	-8.5813	-9.0047	-9.3473	-10.009	-11.395	-13.376	-15.599	-17.867	-19.704	-20.269	-19.272	-17.318	-15.064	-12.586	-9.9675	-7.8905	-6.9319	-7.0039	-7.6715	-8.5959	-9.5795	-10.514	-11.089	-10.853	-9.8925	-8.9738	-8.6533	-8.7283	-8.9143	-9.3225	-9.9045	-10.24	-10.298	-10.493	-10.794	-10.845	-10.762	-10.687	-10.063	-8.5383	-6.914	-6.212	-6.4308	-7.0999	-8.3142	-10.259	-12.511	-14.391	-15.519	-15.957	-16.23	-15.741	-14.736	-13.476	-12.42	-11.677	-10.926	-10.131	-9.8303	-10.24	-10.642	-10.368	-9.7684	-9.3563	-9.0099	-8.6161	-8.5423	-8.9425	-9.5445	-10.193	-10.963	-11.606	-11.698	-11.481	-11.44	-11.411	-10.944	-10.111	-9.3652	-8.7853	-8.0945	-7.1259	-6.1408	-5.6864	-6.084	-7.0319	-8.1721	-9.6722	-11.695	-13.656	-14.708	-14.82	-14.49	-13.796	-12.583	-11.152	-9.811	-8.4264	-6.9641	-5.7573	-4.9918	-4.5528	-4.7196	-6.1891	-9.0359	-12.467	-15.775	-18.726	-21.138	-22.544	-22.596	-21.511	-19.996	-18.711	-17.678	-16.588	-15.54	-14.89	-14.443	-13.504	-11.867	-9.9538	-8.1146	-6.4703	-5.4192	-5.4249	-6.4367	-8.2095	-10.636	-13.395	-15.743	-17.17	-17.957	-18.441	-18.384	-17.422	-15.755	-13.871	-11.906	-9.5956	-6.8278	-4.0498	-1.8832	-0.37501	0.85377	1.7669	1.8516	0.94987	-0.44703	-1.9511	-3.6102	-5.3526	-6.8063	-7.7608	-8.1659	-7.7223	-6.3058	-4.3728	-2.4985	-0.84157	0.48485	0.97627	0.23447	-1.3581	-2.8359	-3.6649	-4.0103	-4.1986	-4.2798	-4.1967	-4.2296	-4.934	-6.3347	-7.6661	-8.4109	-8.8856	-9.4015	-9.7705	-9.8823	-10.035	-10.449	-11.013	-11.675	-12.469	-13.056	-12.993	-12.384	-11.631	-10.658	-9.2693	-7.8497	-7.1023	-7.2188	-7.7526	-8.2003	-8.4815	-8.805	-9.0971	-8.9303	-8.2707	-7.744	-7.8116	-8.0251	-7.7284	-6.9646	-6.0216	-4.7667	-3.1106	-1.5073	-0.40729	0.2081	0.32279	-0.21214	-1.0778	-1.6793	-2.0345	-2.6462	-3.5005	-4.1156	-4.5165	-5.2239	-6.4578	-7.7761	-8.5052	-8.3018	-7.2866	-5.7322	-3.6412	-1.0495	1.3095	2.5088	2.6229	2.5313	2.5256	2.3154	1.9731	1.7454	1.3109	0.20863	-1.3547	-3.0685	-5.0556	-7.1868	-8.7675	-9.542	-10.053	-10.464	-10.149	-8.8323	-7.0989	-5.6364	-4.5953	-3.7718	-3.0933	-2.6356	-2.5137	-2.4461	-1.8751	-0.87948	-0.31524	-0.64564	-1.42	-2.2982	-3.5564	-5.1207	-6.3455	-7.0691	-7.5834	-7.726	-7.1641	-6.3018	-5.6438	-4.823	-3.4307	-2.1712	-1.8004	-1.8987	-1.8405	-1.8569	-2.464	-3.5507	-4.5588	-5.1693	-5.3715	-5.299	-5.0779	-4.8296	-4.1465	-3.5726	-3.0526	-2.3499	-1.3191	-0.15571	0.61251	0.72756	0.52597	0.15835	-0.90228	-2.8119	-4.6016	-5.4485	-5.6688	-5.7617	-5.5821	-5.0072	-4.401	-3.8341	-2.9177	-1.6201	-0.38303	0.70029	1.794	2.5598	2.5433	2.1538	2.1747	2.7097	3.2346	3.3569	3.0386	2.3135	1.0796	-0.85484	-3.3352	-5.6068	-7.0053	-7.6736	-8.1006	-8.0511	-7.0455	-5.3973	-3.8107	-2.4013	-1.0144	0.10294	0.71179	1.1298	1.5413	1.7522	1.7737	1.9733	2.1621	1.5917	0.069271	-1.8321	-3.5908	-5.2138	-6.6887	-7.5957	-7.5367	-6.6531	-5.6227	-5.0845	-5.0331	-5.0659	-5.173	-5.6449	-6.2407	-6.2983	-5.7706	-5.1995	-4.8789	-4.6975	-4.7536	-5.0753	-5.2713	-5.0114	-4.3804	-3.506	-2.0993	-0.19839	1.4506	2.2521	2.3992	2.3105	2.0345	1.3835	0.50409	-0.053358	0.044481	0.44916	0.58674	0.4406	0.43476	0.64083	0.59447	0.22583	0.046602	0.36212	1.0045	1.7772	2.6662	3.3848	3.5963	3.3633	2.8636	2.0402	0.92847	0.015972	-0.27109	-0.24344	-0.47391	-0.94622	-1.2099	-1.1434	-1.0697	-1.3148	-1.6833	-1.7521	-1.5963	-1.6835	-2.0424	-2.1092	-1.6135	-1.0567	-0.97215	-1.2387	-1.605	-2.1434	-2.7575	-3.0086	-2.6977	-1.8771	-0.43766	1.6257	3.6935	5.0047	5.4328	5.3075	4.7427	3.6455	2.4146	1.8002	2.2375	3.4098	4.6053	5.4381	6.0908	6.6476	6.6745	5.9913	5.3464	5.4921	6.2827	7.2391	8.3486	9.6983	10.903	11.694	12.266	12.697	12.748	12.549	12.488	12.357	11.568	10.158	8.7152	7.4748	6.224	4.9959	4.3665	4.9594	7.0076	10.226	14.164	18.604	23.17	26.671	27.82	26.529	23.706	20.118	16.161	12.572	10.108	8.6516	7.671	7.1405	7.1503	7.4165	7.9614	9.3791	11.629	13.669	14.87	15.576	16.167	16.487	16.453	16.471	16.996	18.036	19.194	19.947	20.171	20.241	20.11	19.085	16.991	14.636	12.664	10.979	9.6541	9.1484	9.3789	9.7734	10.36	11.438	12.702	13.708	14.83	16.309	17.25	16.803	15.428	14.003	12.611	11.057	9.6605	8.9052	8.8756	9.308	9.7627	9.9924	10.307	11.072	11.933	12.425	12.959	14.467	16.753	18.144	18.91	19.39	19.376	18.581	17.121	15.338	13.503	11.716	9.8788	8.2033	7.3536	7.4646	7.6727	7.3788	7.0817	7.3984	8.0842	8.9163	10.346	12.588	15.025	17.174	19.088	20.568	21.157	20.958	20.341	19.018	16.62	13.632	10.966	9.0736	7.9491	7.7368	8.7391	10.961	13.902	16.748	18.937	20.632	22.163	23.275	23.616	23.648	24.046	24.67	24.916	24.726	24.293	23.43	22.018	20.406	18.885	17.345	15.905	15.016	14.609	14.088	13.293	12.751	12.798	13.157	13.568	14.17	15.226	16.663	17.953	18.637	18.907	19.264	19.623	19.529	19.001	18.528	18.147	17.439	16.34	15.201	14.196	13.356	12.983	13.26	13.822	14.398	15.192	16.238	17.041	17.203	17.045	17.052	17.121	16.82	16.178	15.754	15.946	16.546	17.068	17.497	18.242	19.357	20.399	21.295	22.449	23.904	25.093	25.455	24.765	22.953	20.206	17.272	15.028	13.783	13.498	14.322	16.197	18.365	20.018	21.094	22.117	23.348	24.482	25.194	25.628	26.132	26.605	26.613	26.168	25.915	26.214	26.61	26.603	26.261	25.651	24.485	22.666	20.529	18.334	16.278	14.954	14.953	16.126	17.925	20.186	22.855	25.304	26.688	26.764	25.989	24.936	23.797	22.47	21.142	20.289	19.997	19.572	18.494	17.204	16.347	15.861	15.416	15.203	15.407	15.744	16.047	16.583	17.501	18.603	19.93	21.615	23.154	23.809	23.601	23.308	23.393	23.632	23.828	24.011	24.225	24.209	23.563	22.237	20.853	20.144	20	19.847	19.664	19.907	20.419	20.521	20.134	19.604	18.877	17.866	17.014	16.75	16.839	17.123	17.955	19.18	19.981	20.067	20.178	20.929	22.082	23.224	24.297	25.371	26.311	26.79	26.55	25.851	25.38	25.281	24.876	23.841	22.737	21.982	21.243	20.463	20.156	20.384	20.792	21.529	22.951	24.639	25.983	27.251	28.717	29.644	29.371	28.573	28.247	28.373	28.467	28.431	28.342	28.136	27.577	26.312	24.923	23.77	23.258	23.345	23.572	23.71	24.064	24.717	24.946	24.419	23.878	23.898	23.999	23.625	23.045	22.592	22.097	21.659	21.814	22.598	23.582	24.764	26.308	27.765	28.574	28.988	29.628	30.428	30.862	30.739	30.283	29.757	29.104	28.012	26.351	24.47	22.761	20.994	18.878	17.057	16.492	17.238	18.742	20.747	23.149	25.396	27.03	28.188	29.042	29.319	29.045	28.626	28.054	26.91	25.333	24.142	23.829	24.09	24.492	25.043	25.949	27.226	28.544	29.676	30.891	32.486	34.045	34.682	34.188	33.06	31.63	29.863	28.072	26.784	26.098	25.86	26.072	26.679	27.24	27.46	27.581	27.631	27.073	25.651	23.926	22.716	22.239	22.354	23.122	24.802	27.28	29.723	31.134	31.192	30.283	28.667	26.218	23.241	20.573	18.733	17.624	17.173	17.523	18.635	20.325	22.588	25.333	27.989	29.931	31.11	31.622	31.173	29.51	27.087	24.836	23.314	22.441	22.06	22.344	23.48	25.02	26.037	26.119	25.646	24.931	23.716	21.849	19.824	18.151	16.908	16.24	16.551	17.913	20.007	22.63	25.549	28.069	29.497	29.948	30.006	29.787	29.054	27.923	26.919	26.481	26.5	26.584	26.63	26.879	27.283	27.122	25.868	23.993	22.212	20.592	19.005	17.784	17.276	17.265	17.547	18.312	19.549	20.851	22.152	23.665	25.086	25.798	25.822	25.785	25.884	25.743	25.188	24.51	24.12	24.08	24.017	23.563	22.914	22.407	21.746	20.356	18.572	17.342	16.927	16.9	17.156	17.872	18.755	19.483	20.416	21.899	23.684	25.662	28.185	31.033	33.121	33.79	33.394	32.321	30.405	27.597	24.47	21.77	19.869	18.565	17.488	16.671	16.511	16.936	17.22	17.147	17.434	18.544	20.157	22.043	24.44	27.076	29.159	30.482	31.212	30.973	29.461	27.412	25.611	23.702	21.189	18.655	16.865	15.507	13.97	12.401	11.297	10.955	11.458	12.577	14.631	17.487	20.669	23.388	25.261	26.684	27.913	28.468	28.159	27.803	28.046	28.361	28.098	27.429	26.598	25.389	23.943	22.873	22.333	22.02	21.884	21.929	21.583	20.28	18.475	17.147	16.698	16.93	17.68	19.024	20.955	23.189	25.279	27.075	29.011	31.319	33.34	34.212	33.981	33.254	32.055	30.142	27.862	25.723	23.626	21.356	19.16	17.22	15.409	13.969	13.558	14.313	15.669	17.404	19.821	22.815	25.612	27.529	28.578	29.119	29.409	29.371	28.963	28.545	28.51	28.501	27.721	25.979	23.723	21.117	17.965	14.484	11.265	8.6269	6.7292	5.9697	6.6296	8.4329	11.133	14.808	19.211	23.385	26.539	28.712	30.271	31.209	31.349	30.809	30.042	29.252	28.029	25.833	22.851	19.828	17.14	14.586	12.195	10.411	9.5206	9.3754	10.045	11.861	14.813	18.507	22.57	26.522	29.619	31.383	32.121	32.356	32.017	30.742	28.661	26.331	24.048	21.729	19.375	17.464	16.559	16.519	16.637	16.578	16.745	17.399	18.149	18.722	19.37	20.304	21.283	22.125	23.005	23.901	24.617	25.273	25.985	26.395	26.04	25.061	23.885	22.494	20.542	18.135	16.006	14.77	14.453	14.716	15.433	16.878	18.984	20.969	22.22	23.038	23.986	24.925	25.537	26.022	26.595	26.926	26.612	25.723	24.282	22.188	19.855	18.096	17.053	16.261	15.637	15.454	15.482	15.071	14.016	12.906	12.584	13.475	15.452	18.189	21.636	25.683	29.461	31.819	32.599	32.454	31.571	29.733	27.256	24.796	22.49	20.27	18.495	17.409	16.61	15.921	15.755	16.133	16.35	16.142	16.173	16.869	17.816	18.56	19.151	19.853	20.67	21.29	21.369	21.022	20.757	20.633	20.037	18.753	17.461	16.497	15.403	14.034	12.851	11.991	11.266	11.053	11.986	13.831	16.097	19.091	22.995	26.787	29.365	30.855	31.703	31.599	30.149	27.782	25.337	23.403	22.259	21.871	22.138	22.996	24.462	25.83	26.922	27.767	28.413	28.705	28.371	27.479	26.65	26.22	25.626	24.515	23.584	23.427	23.579	23.456	23.222	23.016	22.419	21.39	20.553	20.25	20.36	21.038	22.456	24.019	24.926	25.201	25.315	25.268	24.693	23.53	22.187	21.091	20.311	19.565	18.739	18.237	18.446	18.965	19.194	19.387	20.041	20.891	21.345	21.406	21.409	21.341	21.234	21.526	22.411	23.508	24.587	25.816	26.934	27.208	26.537	25.586	24.82	24.108	23.278	22.568	22.355	22.565	22.668	22.266	21.589	21.196	21.166	21.149	21.293	22.171	23.811	25.616	27.199	28.521	29.398	29.628	29.405	28.93	28.047	26.672	25.142	23.597	21.564	18.765	15.808	13.51	12.148	11.545	11.687	12.828	14.974	17.532	19.768	21.571	23.325	25.044	26.232	26.752	27.131	27.68	28.164	28.366	28.344	27.905	26.749	25.056	23.216	21.355	19.653	18.654	18.7	19.278	19.615	19.65	19.899	20.728	21.991	23.426	25.039	26.832	28.231	28.342	27.049	25.207	23.597	22.223	20.91	19.786	18.762	17.409	15.638	13.859	12.39	11.355	11.031	11.591	12.553	13.339	14.038	15.088	16.425	17.523	18.145	18.494	18.732	18.63	17.89	16.764	16.012	16.076	16.464	16.593	16.604	16.747	16.652	15.926	14.941	14.329	14.171	14.473	15.476	17.081	18.876	20.82	23.164	25.565	27.229	27.909	27.966	27.44	25.908	23.392	20.542	18.13	16.486	15.415	14.704	14.565	15.245	16.185	16.484	16.151	15.873	15.852	15.869	16.183	17.273	18.922	20.609	22.247	23.695	24.367	24.089	23.502	22.887	21.763	20.024	18.349	17.129	15.919	14.333	12.659	11.445	11.007	11.351	12.277	13.878	16.495	19.843	22.911	25.153	26.998	28.717	29.856	30.206	30.142	29.642	28.285	26.305	24.28	22.151	19.754	17.81	16.912	16.414	15.567	14.72	14.464	14.571	14.526	14.464	14.844	15.913	17.639	19.745	22.072	24.807	27.952	30.694	32.11	32.318	32.356	32.331	30.933	28.142	24.929	22.299	20.508	19.544	19.488	20.391	22.067	24.002	25.499	26.287	26.781	27.258	27.322	26.827	26.725	27.785	29.472	31.023	32.34	33.323	33.455	32.668	31.537	30.309	28.827	27.262	25.891	24.396	22.298	19.993	18.329	17.506	17.181	17.194	17.789	19.139	21.107	23.219	25.121	26.962	28.816	30.092	30.195	29.551	29.026	28.717	28.218	27.581	27.057	26.388	25.394	24.442	23.821	23.362	23.126	23.483	24.295	24.851	25.041	25.496	26.579	27.974	29.231	30.319	31.415	32.345	32.591	31.86	30.514	29.149	27.813	26.134	24.283	22.969	22.429	22.332	22.6	23.43	24.68	26.024	27.509	29.17	30.642	31.703	32.551	33.15	32.824	31.142	28.609	25.985	23.565	21.366	19.671	18.941	19.306	20.193	20.749	20.872	21.042	21.373	21.538	21.49	21.672	22.222	22.737	22.929	22.812	22.315	21.343	20.19	19.275	18.591	18.109	18.175	19.04	20.228	21.034	21.331	21.455	21.559	21.346	20.7	20.092	20.09	20.683	21.327	21.787	22.48	23.595	24.632	25.184	25.452	25.603	25.364	24.596	23.419	21.936	20.225	18.779	18.144	18.206	18.485	18.893	19.508	19.943	19.592	18.455	17.229	16.617	16.774	17.389	18.339	19.858	21.828	23.415	23.968	23.798	23.463	22.789	21.34	19.402	17.468	15.649	14.125	13.405	13.65	14.494	15.738	17.374	18.888	19.511	19.284	18.928	18.798	18.566	17.968	17.22	16.625	16.187	15.652	14.941	14.497	14.701	15.116	14.991	14.428	14.244	14.648	15.241	16.003	17.091	18.159	18.771	19.244	20.003	20.942	22.031	23.673	25.603	26.631	26.123	24.616	22.738	20.569	18.261	16.421	15.624	15.976	17.027	18.084	18.856	19.512	19.904	19.399	17.911	16.396	15.521	15.026	14.762	15.051	15.716	16.251	16.816	17.861	19.111	20.098	21.158	22.572	23.511	23.218	22.279	21.633	21.3	20.915	20.56	20.513	20.763	20.863	20.982	21.117	21.277	21.254	21.11	21.337	21.946	22.096	21.205	19.879	18.842	17.894	16.826	16.141	16.157	16.446	16.717	17.166	17.684	17.826	17.675	17.59	17.348	16.555	15.654	15.456	16.138	17.36	18.948	20.954	23.343	25.736	27.43	27.939	27.437	26.21	23.933	20.209	15.779	11.908	9.0736	7.164	6.387	6.8158	7.8849	9.0005	10.142	11.35	12.379	13.231	14.233	15.175	15.228	14.129	12.554	11.144	10.001	9.1583	8.9527	9.6558	10.995	12.112	12.338	11.852	11.242	10.61	9.7505	8.9313	8.7916	9.3601	10.03	10.531	11.015	11.464	11.919	12.816	14.466	16.544	18.611	20.539	21.987	22.073	20.349	17.439	14.385	11.697	9.4435	7.9078	7.5805	8.5199	10.085	11.451	12.376	13.135	13.716	13.729	13.149	12.54	12.323	12.319	12.4	12.684	13.16	13.729	14.605	15.903	17.206	18.003	18.317	18.292	17.625	16.096	14.247	12.936	12.527	12.63	12.717	12.723	12.796	12.66	11.749	10.059	8.3947	7.3269	6.7119	6.374	6.6174	7.6395	9.0724	10.526	11.918	13.005	13.453	13.353	12.948	12.099	10.632	8.94	7.6798	6.8969	6.117	5.2411	4.7054	4.8593	5.5941	6.5274	7.5648	8.9345	10.527	11.562	11.457	10.707	10.1	9.7619	9.5582	9.7879	10.739	12.043	13.279	14.407	15.26	15.471	15.164	14.845	14.465	13.555	12.259	11.195	10.516	9.799	8.7903	7.7895	7.1902	7.0208	6.9421	6.731	6.7327	7.3882	8.3774	8.9889	9.2717	9.7849	10.494	10.875	10.952	11.131	11.343	11.386	11.556	12.062	12.548	12.842	13.385	14.212	14.543	14.006	13.195	12.594	12.038	11.377	10.993	11.344	12.453	13.867	14.923	15.387	15.597	15.581	14.874	13.523	12.508	12.478	13.062	13.861	14.886	15.762	15.825	15.241	14.747	14.457	14.383	15.289	17.632	20.475	22.66	24.187	25.355	25.77	24.891	22.909	20.539	18.243	16.181	14.271	12.388	11.157	10.335	10.131	10.705	11.943	13.378	14.724	16.221	17.743	18.393	17.717	16.521	15.703	15.187	14.791	14.878	15.54	16.115	16.142	15.771	14.935	13.435	11.736	10.492	9.6469	8.8495	8.3144	8.5774	9.5204	10.611	11.603	12.673	14.028	15.623	17.148	18.483	19.973	21.898	23.711	24.65	24.781	24.515	23.648	21.776	19.176	16.355	13.442	10.584	8.3604	7.0968	6.6184	6.9796	8.4374	10.635	12.737	14.5	16.385	18.636	20.977	23.131	25.07	26.91	28.482	29.237	28.739	27.229	25.276	22.959	20.036	16.877	14.35	12.843	12.184	12.299	13.141	14.206	14.938	15.282	15.318	14.963	14.525	14.751	15.961	17.732	19.593	21.581	23.706	25.552	26.598	26.628	25.814	24.418	22.355	19.476	16.262	13.727	12.356	11.795	11.753	12.242	12.936	13.236	13.019	12.625	12.327	12.373	13.197	14.957	17.078	19.009	20.739	22.168	22.765	22.139	20.501	18.457	16.495	14.85	13.651	13.113	13.476	14.453	15.183	15.165	14.849	14.786	14.892	15.084	15.698	16.759	17.72	18.206	18.316	18.031	17.364	16.867	17.106	17.909	18.803	19.813	20.937	21.536	21.001	19.351	17.09	14.807	13.123	12.42	12.821	14.528	17.463	20.715	23.186	24.698	25.693	26.063	25.565	24.666	23.891	23.119	22.2	21.493	21.053	20.501	19.943	19.876	20.153	20.206	20.17	20.492	20.986	21.141	20.83	20.24	19.557	19.137	19.273	19.777	20.493	21.581	22.695	22.931	22.136	21.172	20.465	19.669	18.888	18.602	18.627	18.565	18.736	19.4	19.962	19.994	19.889	19.731	18.825	17.148	15.547	14.354	13.231	12.195	11.601	11.601	12.3	13.887	16.047	18.096	19.984	21.84	23.108	23.345	23.223	23.354	23.165	22.095	20.402	18.198	15.134	11.74	9.1411	7.5261	6.4754	6.2487	7.1106	8.1579	8.5428	8.7737	9.5542	10.66	11.899	13.563	15.584	17.587	19.625	21.663	23.051	23.569	23.691	23.405	22.115	20.976	19.918	19.003	18.349	17.748	17.237	17.038	17.4	18.76	21.203	23.871	25.864	27.254	28.204	28.256	27.32	26.299	25.8	25.528	25.179	24.757	23.936	22.539	21.194	20.374	19.661	18.843	18.574	19.161	19.816	20.083	20.417	21.119	21.965	22.824	23.631	24.143	24.411	24.729	24.789	24.023	22.739	21.819	21.291	20.685	20.189	20.209	20.493	20.666	20.745	20.612	20.123	19.907	20.677	22.085	23.475	25.056	27.134	28.977	29.843	29.991	29.986	29.882	29.701	29.509	28.956	27.926	26.938	26.24	25.427	24.572	24.536	25.569	26.904	28.011	29	29.743	29.973	29.822	29.416	28.571	27.632	27.351	27.545	27.137	26.112	25.732	26.61	27.364	27.031	26.489	26.567	26.993	27.566	28.478	29.55	30.613	31.638	31.858	30.542	28.555	27.196	26.026	24.14	22.321	21.663	21.646	21.584	22.051	23.247	24.243	24.883	25.927	26.943	26.894	26.447	26.87	27.561	27.202	26.144	25.415	24.962	24.386	23.974	24.027	24.608	25.93	27.628	28.578	28.486	28.354	28.423	27.787	26.562	25.975	26.074	25.962	25.629	25.451	24.888	23.719	23.052	23.368	23.683	23.778	24.727	26.388	27.193	26.732	26.036	25.559	24.976	24.454	24.357	24.635	25.379	26.72	27.866	28.115	28.155	28.806	29.388	29.102	28.516	28.075	27.116	25.526	24.154	23.194	22.347	22.229	23.463	25.068	25.917	26.621	27.938	28.95	28.757	28.017	27.461	26.903	26.22	25.712	25.359	25.094	25.215	25.381	24.664	23.257	22.307	21.94	21.37	20.76	20.822	21.181	21.217	21.311	21.759	21.981	22.066	22.984	24.489	25.31	25.477	26.073	26.931	26.902	26.003	25.033	24.113	22.994	21.9	21.032	20.337	20.136	20.487	20.488	19.621	18.751	18.65	18.879	19.243	20.407	22.336	24.174	25.731	27.31	28.415	28.637	28.856	29.7	30.286	30.07	30.116	31.019	31.736	31.477	30.739	29.906	28.836	27.682	26.81	26.153	26.251	26.589	27.267	28.214	29.414	31.008	32.587	33.557	34.101	34.51	34.156	32.595	30.648	29.134	27.801	26.481	25.735	25.494	25.097	24.705	24.98	25.586	25.866	26.388	27.781	29.238	29.722	29.521	29.232	28.638	27.564	26.56	26.062	26.072	26.606	27.377	27.637	27.191	26.678	26.307	25.844	25.617	26.314	27.715	29.034	30.152	31.177	31.771	31.998	32.604	33.567	33.894	33.309	32.4	31.067	28.832	26.336	24.871	24.758	25.492	26.855	28.634	30.338	31.747	33.044	34.02	34.423	34.718	35.303	35.663	35.395	34.885	34.375	33.487	32.112	30.627	29.074	27.428	26.279	26.069	26.217	26.246	26.678	27.645	28.39	28.561	28.793	29.425	30.063	30.595	31.232	31.798	32.098	32.367	32.569	32.154	31.178	30.337	29.6	28.453	27.08	26.066	25.318	24.493	23.754	23.285	23.01	23.233	24.54	26.686	28.907	31.156	33.564	35.399	35.86	35.182	33.949	32.328	30.528	29.064	28.127	27.62	27.68	28.222	28.378	27.52	26.171	24.89	23.525	22.299	22.1	23.185	24.898	26.761	28.671	30.231	31.216	31.989	32.635	32.55	31.56	30.327	29.113	27.653	26.168	25.264	25.033	25.113	25.331	25.449	25.135	24.612	24.391	24.281	23.771	23.24	23.336	23.711	23.827	23.937	24.377	24.749	24.772	24.792	24.953	25.079	25.43	26.402	27.537	28.135	28.424	28.826	29.059	28.822	28.398	28.004	27.474	26.768	25.896	24.69	23.398	22.778	22.945	23.235	23.559	24.581	26.27	27.846	29.263	31.054	33.084	34.89	36.622	38.406	39.74	40.404	40.868	41.107	40.415	38.726	36.8	34.839	32.441	29.6	26.747	24.216	22.232	21.065	20.668	20.956	22.296	24.637	27.026	28.753	30.248	31.816	32.817	32.933	32.652	32.106	30.851	29.079	27.474	25.983	24.367	23.161	22.73	22.23	20.917	19.353	18.213	17.343	16.512	16.018	16.097	16.725	17.859	18.925	19.626	19.783	19.822	20.128	20.12	19.241	18.087	17.422	17.01	16.489	16.261	16.444	16.44	16.065	15.735	15.399	14.668	13.958	13.902	14.135	14.184	14.504	15.747	17.732	19.903	22.131	24.327	26.234	27.739	28.623	28.495	27.439	26.016	24.311	22.021	19.61	18.054	17.494	17.269	17.063	16.837	16.128	14.783	13.474	12.778	12.616	13.2	15.098	17.89	20.425	22.358	24.047	25.429	26.059	25.982	25.555	24.86	24.073	23.417	22.752	21.921	21.336	21.287	21.212	20.743	20.336	20.304	20.312	20.278	20.632	21.479	22.589	24.113	26.117	27.902	28.835	29.168	29.075	28.022	25.948	23.685	21.887	20.55	19.775	19.916	20.969	22.775	25.22	27.706	29.189	29.261	28.234	26.107	22.742	18.912	15.745	13.608	12.455	12.528	13.915	16.179	19.057	22.517	25.885	28.179	29.316	29.745	29.392	28.096	26.48	25.252	24.386	23.643	23.127	22.809	22.569	22.681	23.206	23.507	23.128	22.455	21.785	20.72	19.316	18.415	18.448	19.144	20.393	22.27	24.413	26.394	28.345	30.169	31.148	30.977	30.101	28.683	26.401	23.43	20.464	17.963	16.041	14.867	14.384	14.189	14.248	14.729	15.197	15.14	15.043	15.666	16.76	17.717	18.69	19.811	20.527	20.457	19.917	19.147	18.024	16.969	16.572	16.509	16.198	15.909	16.066	16.278	16.065	15.561	15.015	14.503	14.2	14.319	14.751	15.506	16.804	18.247	18.9	18.696	18.551	18.842	19.153	19.604	20.489	21.304	21.333	20.629	19.61	18.341	17.218	17.043	17.798	18.416	18.32	17.767	16.661	14.624	11.977	9.5202	7.7733	7.0307	7.4365	8.7005	10.433	12.722	15.392	17.519	18.529	19.043	19.608	19.837	19.589	19.456	19.503	19.106	18.266	17.496	16.735	15.774	15.192	15.444	15.708	15.129	14.116	13.278	12.4	11.301	10.38	9.9984	10.12	10.61	11.084	11.843	12.75	13.807	15.051	16.154	16.705	16.874	16.844	16.045	14.042	11.588	9.6249	8.1181	6.8783	6.4492	7.0688	8.1822	9.457	10.99	12.363	12.912	12.851	12.787	12.485	11.574	10.587	10.135	10.038	9.9361	9.9673	10.321	10.951	11.81	12.627	12.838	12.41	11.847	11.209	10.248	9.4376	9.6827	10.978	12.509	13.882	14.933	15.11	14.21	12.858	11.62	10.434	9.6182	9.8958	11.06	12.107	12.697	13.229	13.689	13.752	13.588	13.591	13.853	14.453	15.519	16.826	18.05	19.408	20.958	21.926	21.672	20.507	18.82	16.427	13.53	10.851	8.7595	7.3206	6.9342	7.8157	9.3016	10.752	12.338	14.119	15.487	16.244	17.084	18.449	20.048	21.641	23.157	24.276	24.782	24.822	24.309	22.863	20.759	18.696	16.78	14.69	12.732	11.577	11.156	11.022	11.216	11.807	12.541	13.53	15.223	17.372	19.3	20.98	22.699	24.062	24.546	24.407	24.155	23.7	22.839	21.683	20.248	18.506	16.868	15.689	14.658	13.65	13.259	13.703	14.356	14.851	15.6	16.752	17.876	18.854	19.851	20.675	21.176	21.731	22.497	22.912	22.72	22.4	22.058	21.269	20.088	19.093	18.442	17.908	17.437	16.852	15.828	14.623	13.838	13.395	12.984	13.084	14.226	15.864	17.171	18.256	19.487	20.572	21.307	22.036	22.746	23.101	23.234	23.473	23.46	22.715	21.603	20.707	19.916	18.979	18.197	17.889	17.972	18.38	19.005	19.437	19.571	19.692	19.588	18.564	16.776	15.237	14.281	13.456	12.795	12.694	12.786	12.384	11.647	10.94	10.154	9.6004	10.136	11.874	13.987	16.115	18.549	21.047	22.806	23.538	23.573	23.096	22.218	21.09	19.542	17.461	15.291	13.309	11.068	8.5411	6.7897	6.5204	7.2399	8.3906	9.972	11.684	12.767	13.279	13.949	14.891	15.97	17.695	20.271	22.619	23.748	23.969	23.812	23.078	21.665	20.16	19.119	18.651	18.707	19.013	19.107	19.023	18.773	18.212	17.217	16.233	15.667	15.756	16.617	17.856	18.916	19.782	20.499	20.402	19.095	17.464	16.479	16.002	15.672	15.717	16.09	16.118	15.653	15.236	14.921	14.516	14.488	15.328	16.467	17.016	17.051	17.004	16.745	16.151	15.706	15.874	16.713	18.066	19.465	20.177	20.016	19.474	18.77	17.719	16.725	16.61	17.319	18.162	18.995	20.053	21.099	21.957	23.053	24.368	25.217	25.413	25.408	25.094	23.868	21.905	20.042	18.532	17.103	15.842	15.042	14.644	14.633	15.028	15.387	15.287	14.993	14.792	14.349	13.561	13.139	13.591	14.605	15.852	17.363	18.837	19.735	20.15	20.366	20.091	19.212	18.458	18.3	18.198	17.792	17.401	17.133	16.584	15.641	14.67	13.866	13.384	13.555	14.256	14.843	15.171	15.615	16.077	16.16	16.283	17.163	18.628	20.015	21.004	21.273	20.351	18.415	16.238	14.235	12.432	11.303	11.306	11.869	12.08	11.869	11.583	11.187	10.718	10.498	10.556	10.704	11.137	11.94	12.59	12.852	13.282	14.189	15.095	15.803	16.861	18.45	20.075	21.529	22.889	23.815	24.023	23.903	23.675	22.946	21.724	20.621	19.867	19.032	18.097	17.582	17.655	18.15	19.082	20.344	21.583	22.894	24.58	26.177	27.006	27.314	27.635	27.689	27.056	26.232	25.823	25.578	25.254	25.121	25.188	25.079	24.984	25.271	25.468	24.971	24.047	23.141	22.068	20.566	18.927	17.481	16.266	15.393	14.987	14.883	15.126	16.135	17.661	18.763	19.32	19.993	20.809	21.196	21.24	21.491	21.776	21.697	21.547	21.692	21.843	21.873	22.215	22.727	22.604	21.829	21.266	21.288	21.519	21.821	22.335	22.931	23.426	23.75	23.727	23.339	23.062	23.114	22.821	21.836	20.908	20.616	20.567	20.524	20.881	21.557	21.842	21.807	22.037	22.498	22.938	23.833	25.389	26.622	26.691	26.114	25.678	25.332	24.937	24.843	25.222	25.796	26.281	26.438	26.175	25.97	26.416	27.178	27.475	28.142	29.172	29.347	28.41	27.21	26.502	26.242	26.305	26.729	27.325	27.77	27.796	26.975	25.092	22.734	20.63	18.636	16.628	15.393	15.538	16.454	17.355	18.287	19.259	19.859	20.226	21.057	22.365	23.58	24.758	26.111	26.931	26.495	25.292	24.17	23.221	22.301	21.665	21.464	21.632	22.159	22.906	23.493	23.907	24.53	25.178	25.166	24.574	24.237	24.367	24.631	25.214	26.361	27.585	28.393	28.854	28.893	28.072	26.603	25.341	24.398	23.155	21.597	20.359	19.546	18.839	18.381	18.524	19.24	20.446	21.977	23.238	23.731	23.792	23.897	23.917	23.807	24.197	25.371	26.628	27.415	27.817	27.762	27.151	26.529	26.465	26.674	26.757	26.937	27.178	26.656	25.06	23.148	21.624	20.52	19.965	20.246	21.284	22.834	24.816	26.795	28.034	28.441	28.491	28.192	27.239	26.079	25.553	25.726	26.197	26.899	27.653	27.897	27.551	27.06	26.54	25.79	25.216	25.365	25.816	25.836	25.526	25.273	25.015	24.717	24.681	24.942	25.275	25.868	26.768	27.405	27.478	27.556	27.967	28.182	27.986	27.926	28.184	28.288	28.149	27.953	27.455	26.496	25.527	24.763	23.816	22.582	21.625	21.048	20.264	19.187	18.284	17.807	17.775	18.355	19.485	20.72	21.895	23.041	23.621	23.045	21.802	20.737	19.699	18.168	16.376	14.674	12.807	10.735	9.1457	8.4052	8.3694	9.2273	11.124	13.327	14.902	15.883	16.625	16.842	16.292	15.405	14.598	13.997	13.827	14.144	14.616	15.172	16.124	17.204	17.576	17.183	16.813	16.583	15.874	14.706	13.628	12.578	11.227	9.957	9.1812	8.6886	8.5331	9.3488	11.159	13.153	15.001	17.062	19.149	20.423	20.584	19.947	18.818	17.5	16.408	15.602	15.024	14.994	15.447	15.487	14.606	13.564	13.008	12.562	12.026	11.841	11.953	11.702	11.137	10.882	10.875	10.921	11.653	13.433	15.326	16.422	17.062	17.7	17.964	17.498	16.598	15.636	14.7	13.844	13.246	12.93	13.027	13.595	14.265	14.615	14.846	15.173	15.004	13.963	12.854	12.545	12.743	12.903	13.198	13.661	13.792	13.608	13.716	14.099	14.254	14.344	14.704	14.722	13.77	12.379	11.389	10.846	10.482	10.428	10.795	11.405	12.079	12.496	12.104	10.828	9.2075	7.3989	5.2609	3.4319	3.0544	4.2715	6.3693	8.9827	11.881	14.344	15.894	16.833	17.252	16.756	15.5	14.284	13.228	11.81	10.203	9.1083	8.577	8.1248	7.7394	7.6794	7.9997	8.7632	9.9298	10.969	11.332	11.139	10.612	9.4286	7.6107	6.0757	5.5233	5.7739	6.5327	7.8422	9.3073	10.303	10.848	11.188	11.095	10.529	10.264	10.742	11.346	11.552	11.583	11.505	10.831	9.4772	7.8766	6.3094	5.0189	4.3672	4.3031	4.3423	4.4962	5.2974	6.6374	7.9691	9.4013	11.312	13.327	14.794	15.683	16.109	15.971	15.612	15.688	16.13	16.402	16.605	17.112	17.528	17.276	16.617	16.026	15.364	14.453	13.485	12.47	11.38	10.586	10.296	10.102	9.7823	9.9565	10.988	12.291	13.487	14.904	16.464	17.479	17.718	17.522	16.965	16.202	15.861	16.158	16.489	16.535	16.648	16.792	16.431	15.558	14.782	14.394	14.367	14.868	15.782	16.674	17.511	18.427	18.93	18.48	17.627	17.271	17.307	17.305	17.592	18.467	19.439	20.079	20.631	21.113	21.233	21.186	21.355	21.356	20.607	19.435	18.41	17.363	15.977	14.5	13.202	12.032	11.072	10.505	10.314	10.767	12.392	14.891	17.226	18.998	20.694	22.228	22.989	23.104	23.206	23.205	22.598	21.578	20.434	18.897	16.975	15.337	14.053	12.434	10.426	8.8417	7.993	7.5996	7.7105	8.6803	10.541	13.124	16.236	19.358	22.06	24.446	26.416	27.164	26.318	24.763	23.303	21.672	19.762	18.133	16.732	14.964	12.928	11.283	10	8.8897	8.6033	9.6505	11.234	12.477	13.661	15.127	16.24	16.395	15.814	14.878	13.741	12.607	11.549	10.437	9.578	8.9	8.1364	7.9202	7.8121	7.541	7.2685	7.1109	7.1157	7.3229	7.4755	7.3873	7.515	8.2653	9.1593	9.7791	10.818	12.955	15.661	18.162	20.398	22.205	22.92	22.521	21.766	20.927	19.826	18.818	18.259	17.51	15.815	13.575	11.593	9.9351	8.4308	7.3432	6.8925	7.0544	7.8681	9.2844	11.01	13.023	15.587	18.302	20.225	21.247	22.029	22.612	22.486	21.682	20.489	18.707	16.326	14.133	12.6	11.441	10.745	11.015	11.874	12.251	11.895	11.388	10.827	9.9034	8.8873	8.3127	8.3816	9.253	10.976	12.986	14.657	16.112	17.583	18.735	19.478	20.548	22.314	24.144	25.401	25.999	25.764	24.514	22.745	21.005	19.042	16.62	14.345	12.619	11.093	9.7314	9.2765	10.091	11.636	13.434	15.34	17.074	18.502	19.876	21.156	21.925	22.246	22.601	22.85	22.439	21.526	20.631	19.617	18.102	16.363	14.735	13.21	12.071	11.824	12.222	12.541	12.791	13.359	13.92	14.061	14.188	14.895	16.087	17.493	19.193	21.045	22.814	24.681	26.736	28.362	29.114	29.398	29.335	28.286	26.065	23.405	20.84	18.329	16.198	14.975	14.547	14.639	15.375	16.648	17.793	18.676	19.95	21.798	23.676	25.278	26.717	27.795	28.198	28.037	27.468	26.513	25.522	24.903	24.275	23.029	21.535	20.479	19.665	18.668	17.853	17.612	17.527	17.289	17.289	17.716	18.38	19.494	21.317	23.204	24.27	24.659	24.861	24.76	24.265	23.863	23.917	24.268	24.7	24.979	24.599	23.49	22.177	20.719	18.595	16.089	14.3	13.569	13.4	13.812	15.196	17.122	18.858	20.482	22.2	23.639	24.658	25.664	26.495	26.243	24.767	22.911	21.135	19.365	17.847	17.038	16.983	17.457	18.205	18.777	18.97	19.199	19.694	19.839	19.343	18.983	19.266	19.675	19.89	20.328	20.985	21.288	21.341	21.725	22.235	22.369	22.507	22.958	22.962	21.864	20.297	19.057	17.985	16.862	16.1	16.081	16.851	18.358	20.37	22.512	24.814	27.404	29.703	31.333	32.229	32.892	33.75	34.414	34.573	34.268	33.521	32.367	30.935	29.06	26.636	24.258	22.493	20.975	19.239	17.881	17.495	17.537	17.366	17.291	17.712	18.426	19.691	22.161	25.552	28.903	31.882	34.434	35.867	35.66	34.563	33.615	32.89	31.975	30.842	29.563	28.07	26.595	25.301	24.137	23.387	23.584	24.452	25.065	25.28	25.59	25.875	25.652	25.162	24.994	25.183	25.694	26.97	28.866	30.481	31.418	32.017	32.045	30.799	28.535	26.188	24.183	22.423	21.255	21.189	22.272	24.358	27.136	29.785	31.597	32.693	33.433	33.612	33.286	33.341	34.299	35.675	36.932	38.02	38.685	38.601	38.196	38.003	37.658	36.902	36.214	35.758	34.786	32.895	30.721	28.785	26.947	25.207	23.943	23.269	23.21	23.975	25.398	26.889	28.35	30.075	31.691	32.418	32.328	31.959	31.284	30.035	28.315	26.292	23.705	20.564	17.297	13.868	10.136	6.8783	5.1474	4.9926	5.9782	8.1864	11.634	15.585	19.275	22.405	24.739	26.151	27.061	27.872	28.313	28.227	28.226	28.54	28.506	27.775	26.765	25.649	24.125	22.347	20.805	19.619	18.849	18.991	20.174	21.773	23.442	25.427	27.497	28.769	28.873	28.182	26.957	25.428	24.112	23.339	23.03	23.219	23.97	24.585	24.247	23.36	22.822	22.642	22.491	22.735	23.67	24.757	25.494	26.066	26.548	26.731	26.965	27.792	28.845	29.454	29.717	29.942	29.74	28.783	27.503	26.461	25.902	26.066	27.03	28.382	29.802	31.35	32.573	32.501	31.184	29.685	28.44	27.1	25.865	25.228	24.846	24.094	23.198	22.651	22.441	22.805	24.487	27.378	30.248	32.404	34.001	34.879	34.561	33.219	31.575	30.149	29.238	28.944	28.981	28.974	29.025	29.067	28.3	26.396	24.308	22.854	21.782	20.978	20.961	21.648	22.343	22.995	23.985	25	25.541	26.014	26.808	27.229	26.766	26.204	26.383	27.089	27.926	28.989	30.246	31.334	31.921	31.729	30.588	29.299	27.895	26.813	26.304	26.418	26.75	26.768	26.581	26.424	25.816	24.475	23.295	23.206	23.903	24.827	26.099	27.661	28.765	29.122	29.15	28.786	27.677	26.339	25.506	24.895	23.984	23.196	23.109	23.386	23.536	23.585	23.765	24.139	24.824	25.719	26.255	26.21	25.872	25.062	23.214	20.748	18.823	17.779	17.277	17.46	18.538	20.032	21.486	23.087	24.739	25.729	25.918	25.87	25.613	24.646	23.38	22.883	23.377	24.353	25.44	26.401	26.841	26.579	25.663	23.92	21.388	18.804	16.762	15.107	13.754	13.31	14.005	15.143	16.167	17.071	17.7	17.788	17.76	18.108	18.51	18.611	18.72	18.921	18.522	17.237	15.863	15.04	14.697	14.751	15.265	16.003	16.616	17.084	17.284	16.883	16.212	15.996	16.138	15.927	15.351	14.78	14.099	13.187	12.603	12.927	14.18	16.403	19.659	23.161	25.751	27.091	27.276	25.937	22.831	18.787	14.961	11.884	9.8949	9.2937	9.9053	11.194	12.916	14.735	15.89	16.142	16.199	16.54	16.768	16.774	17.087	17.764	18.244	18.294	18.041	17.397	16.308	15.279	14.69	14.324	14.221	14.843	16.08	17.17	17.745	17.913	17.64	16.89	15.917	14.898	13.888	13.338	13.662	14.437	15.095	15.976	17.538	19.243	20.362	21.062	21.553	21.327	20.105	18.352	16.456	14.525	13.057	12.629	12.959	13.505	14.318	15.494	16.537	16.98	16.965	16.821	16.754	16.991	17.6	18.434	19.578	21.292	23.053	23.889	23.77	23.456	22.991	21.901	20.498	19.497	18.731	17.729	16.746	16.145	15.732	15.482	15.937	17.175	18.558	19.866	21.445	23.179	24.46	25.067	25.217	25.179	25.17	25.21	25.053	24.802	24.949	25.447	25.53	25.051	24.823	25.106	25.207	24.885	24.557	23.981	22.469	20.258	18.185	16.502	15.287	15.21	16.595	18.482	19.772	20.431	20.784	20.691	20.185	19.902	20.467	21.95	23.823	25.152	25.37	24.68	23.223	20.845	18.466	16.904	16.164	15.972	16.086	16.312	16.764	17.513	18.081	18.066	18.029	18.578	19.166	19.063	18.592	18.213	17.664	16.985	16.843	17.32	17.905	18.765	20.345	21.914	22.329	21.851	21.319	20.366	18.271	15.547	13.317	11.913	11.176	11.205	12.061	13.607	15.68	17.772	19.025	19.137	18.567	17.432	15.323	12.493	9.8632	7.7401	6.1247	5.479	6.0306	7.2309	8.9031	11.507	14.626	16.828	17.727	18.216	18.462	17.738	16.258	15.302	15.385	15.987	16.757	17.564	18.028	17.925	17.402	16.486	15.186	14.066	13.721	13.833	13.745	13.358	12.71	11.567	10.035	8.4506	6.763	5.0015	3.9798	4.1295	4.5813	4.6772	5.1229	6.3598	7.4645	7.8019	8.0665	8.8081	9.4603	9.543	9.1858	8.3514	6.9412	5.4518	4.4022	3.6434	3.0421	2.9875	3.4855	3.8238	3.7259	3.6542	3.9832	4.7405	5.9136	7.1774	7.9822	8.3494	8.6282	8.3372	6.7809	4.6268	3.103	2.2106	1.4388	1.3886	2.9248	5.6434	8.5824	11.388	13.677	14.746	14.602	13.958	12.978	11.401	9.7165	8.7076	8.2022	7.6142	7.1674	7.4087	8.329	9.5828	10.83	11.674	12.025	12.288	12.448	11.83	10.408	9.1094	8.1498	6.8723	5.3693	4.5767	4.6847	5.027	5.3511	5.6288	5.3333	4.3577	3.6048	3.586	3.6954	3.6825	4.0697	4.6789	4.4149	2.9893	1.2975	0.080624	-0.51365	-0.42983	0.2913	1.4732	3.0935	5.0291	6.6326	7.3575	7.7141	8.2574	8.5994	8.4013	8.1989	8.3903	8.5224	7.9019	6.5163	5.8702	6.4568	7.942	9.4306	10.556	11.586	12.514	12.767	11.976	10.578	9.2599	8.0907	6.5173	4.4737	2.7416	2.0227	1.9411	1.7802	1.7507	2.5358	4.0506	5.4943	6.4988	7.3179	8.0906	8.7095	9.184	9.5987	9.8084	9.7097	9.5385	9.3439	8.6948	7.5241	6.5761	6.5504	7.097	7.3641	7.1747	7.0166	7.0303	6.7271	5.8666	5.0109	4.9045	5.4336	5.8154	5.6447	5.383	5.4187	5.4416	5.1007	4.5895	4.2811	4.2457	4.3715	4.5498	4.5992	4.3607	4.3363	4.3711	4.5103	4.7871	5.3018	6.2533	7.6038	8.6461	8.7446	8.3264	8.2277	8.369	8.064	7.4859	7.4393	8.087	8.8566	9.3516	9.6868	9.9456	10.024	9.7204	8.8058	7.3722	5.9273	4.8688	4.0036	3.001	2.0116	1.4297	1.3623	1.6052	1.888	2.0316	2.0674	2.187	2.2062	1.7182	0.97229	0.88814	1.7782	2.9212	3.8436	4.8554	6.1169	7.1548	7.5297	7.3455	6.9075	6.4601	6.1895	6.0806	6.0243	6.2395	7.1024	8.504	9.8644	10.905	11.681	12.119	11.946	11.09	9.7188	8.1733	6.9796	6.3932	6.021	5.4312	4.8658	4.6877	4.5876	4.1614	3.7618	3.8947	4.3626	4.6472	4.6315	4.4132	4.0485	3.7989	3.841	3.9846	4.0403	4.1613	4.3753	4.3162	3.89	3.5242	3.5508	3.8945	4.408	4.8433	4.7042	3.8246	2.5653	1.119	-0.58275	-2.1442	-2.7988	-2.417	-1.5537	-0.41199	1.2495	3.3554	5.4614	7.3487	8.9392	9.9622	10.303	10.045	9.1051	7.3406	5.0688	2.7653	0.48385	-1.7814	-3.6361	-4.6268	-4.6931	-3.8747	-2.2079	-0.14492	1.7101	3.3806	5.0687	6.4888	7.4342	8.3663	9.6324	10.773	11.338	11.485	11.395	10.883	9.9042	8.6662	7.1444	5.1843	2.9781	0.71911	-1.6726	-4.1089	-6.1877	-7.7495	-8.809	-9.0022	-7.8607	-5.367	-1.8088	2.5354	6.9814	10.371	12.212	13.003	13.123	12.598	11.877	11.595	11.507	10.811	9.3485	7.4495	5.2239	2.7716	0.52762	-1.2583	-2.7813	-4.008	-4.5704	-4.3315	-3.4498	-1.9759	-0.072153	1.8142	3.539	5.3546	7.3728	9.6336	12.427	15.794	18.87	20.716	21.43	21.326	20.142	17.835	15.146	12.561	9.759	6.6822	3.8928	1.7152	0.073792	-0.71343	-0.20832	1.3222	3.3107	5.715	8.586	11.586	14.387	16.954	19.172	20.921	22.305	23.177	23.23	22.622	21.861	20.793	18.817	16.155	13.625	11.274	8.7691	6.562	5.324	4.8808	4.8719	5.6081	7.3174	9.561	12.138	15.448	19.352	22.93	25.713	27.912	29.439	29.815	28.953	27.146	24.706	22.065	19.582	17.27	15.28	14.129	13.887	13.774	13.413	13.518	14.483	15.797	17.285	19.476	22.033	24.321	26.156	27.822	28.851	28.483	27.079	25.648	24.431	23.175	22.115	21.626	21.683	22.082	22.613	23.027	23.367	24.015	24.902	25.652	26.528	28.257	30.721	33.059	35.076	36.983	38.365	38.804	38.798	38.835	38.538	37.649	36.719	35.855	34.284	31.76	29.031	26.456	23.594	20.452	17.672	15.688	14.575	14.386	15.005	16.145	17.675	19.474	21.142	22.506	24.062	26.079	27.948	29.124	29.699	29.478	28.04	25.792	23.642	21.715	19.688	17.926	16.882	16.085	15.029	14.299	14.682	15.885	17.263	18.752	20.23	21.226	21.577	21.578	21.488	21.59	22.229	23.379	24.639	25.916	27.402	28.833	29.729	30.196	30.463	30.208	29.324	28.373	27.534	26.196	24.295	22.566	21.209	19.825	18.739	18.892	20.408	22.617	25.214	28.174	30.993	33.094	34.402	34.997	34.803	33.985	32.818	31.311	29.457	27.594	25.955	24.373	22.929	22.032	21.62	21.401	21.663	22.804	24.385	25.821	27.417	29.493	31.438	32.703	33.694	34.742	35.319	35.096	34.404	33.352	31.619	29.297	26.831	24.327	21.78	19.518	17.771	16.396	15.366	14.841	14.756	15.022	15.962	17.74	20.044	22.879	26.717	31.306	35.614	39.254	42.527	45.105	46.198	45.875	44.784	42.847	39.683	35.73	31.692	27.75	24.104	21.341	19.669	18.597	17.774	17.205	16.758	16.295	16.068	16.372	17.309	19.01	21.45	24.015	26.048	27.64	28.891	29.169	28.124	26.544	25.075	23.452	21.563	20.068	19.272	18.712	18.381	18.791	19.824	20.881	21.899	23.019	23.757	23.677	23.224	23.085	23.414	24.142	25.177	26.187	26.781	26.863	26.198	24.579	22.487	20.732	19.221	17.27	15.098	13.433	12.152	10.754	9.526	8.9442	8.6936	8.4452	8.7528	10.035	11.926	14.235	17.223	20.415	22.658	23.521	23.438	22.676	21.13	18.958	16.505	14.059	11.988	10.52	9.5034	8.8968	8.9935	9.5726	9.6537	8.8662	8.0356	8.0277	9.3143	10.059	10.413	11.059	11.856	12.31	12.555	12.97	13.536	14.038	14.248	13.916	13.129	12.309	11.479	10.302	9.1064	8.7224	9.1353	9.6642	10.31	11.429	12.602	13.37	14.108	15.144	15.916	16.051	16.039	16.015	15.312	13.901	12.698	12.065	11.38	10.269	8.9514	7.4826	5.7472	3.9262	2.3048	1.1359	0.81073	1.5285	2.9246	4.7005	7.0848	10.114	13.055	15.331	17.032	18.042	17.999	17.302	16.758	16.373	15.65	14.813	14.25	13.448	11.849	9.9997	8.6125	7.4085	5.9561	4.5627	3.602	3.0068	2.8072	3.2252	4.1804	5.4534	6.9777	8.4773	9.5176	10.211	11.045	12.025	12.835	13.616	14.444	14.799	14.391	13.767	13.225	12.372	11.326	10.819	10.846	10.598	9.9096	9.3585	8.9806	8.3391	7.6218	7.4107	7.7721	8.5483	9.8689	11.741	13.737	15.547	17.018	17.78	17.597	16.747	15.481	13.751	11.805	10.139	8.771	7.5505	6.9421	7.4149	8.4453	9.2858	10.02	10.783	10.897	9.9419	8.5985	7.5371	6.5728	5.676	5.4026	5.9924	7.1332	8.6847	10.627	12.39	13.307	13.266	12.417	10.865	8.9613	7.2865	6.003	4.965	4.2885	3.938	3.4616	2.8388	2.585	2.6002	2.0974	1.0513	0.23959	-0.077726	-0.13969	0.4225	2.183	4.6352	6.69	7.8834	8.2727	7.771	6.6826	5.9816	6.2373	7.1716	8.3764	9.5991	10.37	10.295	9.5548	8.5404	7.5039	6.8427	6.8383	7.1779	7.5143	8.2021	9.4424	10.473	10.655	10.399	10.061	9.1258	7.4859	5.9661	4.9552	4.0619	3.2595	3.0696	3.4716	4.0898	5.079	6.7146	8.5032	9.7199	10.23	10.102	9.1197	7.2194	4.7658	2.1792	-0.089514	-1.5637	-2.2294	-2.4989	-2.3912	-1.6859	-0.94664	-1.0289	-1.722	-2.0722	-1.877	-1.4099	-0.28021	1.9385	4.5963	6.9474	9.0577	10.913	11.878	11.788	11.292	10.601	9.3158	7.6155	6.363	5.9691	6.2409	7.0546	8.3202	9.7441	11.067	11.938	11.907	11.021	10.073	9.4975	8.8479	8.0848	7.9822	8.7721	9.7396	10.529	11.396	11.978	11.56	10.687	8.8461	7.2649	6.4726	6.2251	6.6565	8.1375	9.987	11.064	11.427	11.832	12.413	12.926	13.579	14.706	16.015	16.916	16.952	15.762	13.515	10.855	8.0801	5.0678	2.2896	0.6258	0.074848	-0.054523	0.16251	1.0788	2.3038	3.3807	4.7256	6.6206	8.401	9.6315	10.712	11.66	11.673	10.707	9.7476	9.3147	9.0909	8.9616	9.2937	10.075	10.87	11.356	11.258	10.363	8.8315	6.9293	4.5841	1.9807	-0.081219	-1.087	-1.405	-1.3616	-0.80671	0.098606	0.73218	1.1688	1.9835	3.0156	3.7721	4.5475	5.7815	6.8603	7.0545	6.7208	6.4073	5.8708	4.8619	3.9106	3.5951	3.8422	4.4633	5.3091	5.9706	6.0703	5.6162	4.6369	3.1096	1.528	0.52592	0.048561	-0.29284	-0.46329	-0.32875	-0.25516	-0.28435	0.2316	1.4695	2.7884	3.9271	5.3006	6.7514	7.4528	7.3999	7.3167	7.2583	6.707	5.7391	4.877	4.1906	3.5165	2.9685	2.5222	1.8715	1.0017	0.23823	-0.29122	-0.51106	-0.1367	0.73549	1.4075	1.4269	0.91456	-0.13564	-1.6922	-2.9886	-3.2837	-2.9037	-2.5453	-2.1129	-1.4135	-1.0739	-1.5112	-2.1915	-2.7604	-3.7124	-5.3073	-7.0135	-8.344	-9.2204	-9.3604	-8.4686	-6.8848	-5.2314	-3.7586	-2.5247	-1.6786	-1.1007	-0.51514	-0.078785	-0.13997	-0.63718	-1.5858	-3.2182	-5.1315	-6.3241	-6.5222	-6.3102	-5.8749	-4.8788	-3.6353	-2.9565	-2.7734	-2.4281	-1.9249	-1.6271	-1.3158	-0.69623	-0.17874	-0.096878	-0.21565	-0.43205	-1.0202	-1.8974	-2.6072	-2.9461	-2.9902	-2.7566	-2.316	-1.8581	-1.3604	-0.72607	-0.33523	-0.57449	-1.126	-1.7757	-3.0788	-5.2448	-7.2941	-8.2747	-8.2987	-7.4828	-5.4748	-2.5608	0.099863	1.7947	2.6177	2.5073	1.3075	-0.30852	-1.3703	-1.7469	-1.6841	-0.99468	0.48996	2.33	4.0244	5.3396	6.1114	6.2658	6.0015	5.3441	4.1073	2.7404	1.972	1.659	1.1353	0.6328	0.94781	1.9937	3.2125	4.6944	6.5167	7.8302	7.7842	6.5742	4.6241	1.9518	-0.86048	-2.6147	-2.9735	-2.6618	-2.0987	-1.1632	0.005331	0.94641	1.5624	2.0966	2.7164	3.5245	4.4068	4.9324	4.9899	5.0617	5.2325	4.7285	3.2909	1.7445	0.58152	-0.46872	-1.2349	-0.98429	0.17218	1.4985	2.9367	4.7023	6.0356	6.555	6.922	7.2786	6.9958	6.0424	4.8644	3.1503	0.40931	-2.6424	-4.7953	-5.7942	-6.0538	-5.6893	-4.6092	-3.0285	-1.2132	0.69924	2.4918	4.1462	5.7881	7.0437	7.2268	6.5389	5.8767	5.4398	4.8174	4.1643	3.9524	3.8972	3.5345	3.2538	3.3721	3.2536	2.4063	1.27	-0.046986	-2.208	-5.1662	-7.8553	-9.7144	-11.122	-12.243	-12.644	-12.076	-10.61	-8.2331	-5.0726	-1.5798	1.9153	4.9785	6.8016	7.0331	6.2811	5.1571	3.6654	1.943	0.53809	-0.47018	-1.5535	-2.7034	-3.4862	-4.2088	-5.4756	-6.9797	-8.1748	-9.4473	-11.235	-12.869	-13.556	-13.485	-13.014	-11.887	-9.8656	-7.3351	-4.7881	-2.5368	-1.0589	-0.66839	-1.1488	-2.2288	-3.7698	-5.2302	-5.9338	-5.9567	-5.7274	-5.2209	-4.3183	-3.3981	-2.6252	-1.5286	-0.084316	0.84375	0.88755	0.60417	0.12688	-0.90411	-2.0716	-2.3844	-1.7837	-1.0155	-0.39046	0.2302	0.68559	0.77274	0.82004	1.1284	1.6449	2.3779	3.4001	4.3201	4.6993	4.5231	3.7926	2.2803	0.20871	-1.7761	-3.4243	-4.8	-5.496	-5.1718	-4.5086	-4.3416	-4.5636	-4.9154	-5.8372	-7.5182	-9.1309	-10.018	-10.405	-10.51	-9.9807	-8.7805	-7.3656	-5.8646	-4.1262	-2.3751	-0.92153	0.25209	1.0775	1.2168	0.62502	-0.49687	-2.0721	-3.9492	-5.6147	-6.7242	-7.4884	-7.9631	-7.736	-7.0495	-6.8172	-7.1803	-7.4995	-7.8079	-8.5849	-9.5276	-9.9071	-9.7654	-9.5498	-9.1076	-8.1628	-7.1103	-6.319	-5.6139	-4.9546	-4.7285	-5.0344	-5.526	-6.0973	-6.8214	-7.5015	-7.9844	-8.2794	-8.1947	-7.569	-6.7531	-6.1021	-5.3441	-4.2707	-3.5485	-3.6237	-3.9679	-4.1378	-4.5534	-5.3699	-5.9074	-5.8091	-5.5566	-5.34	-4.812	-4.1902	-4.0212	-4.1888	-4.323	-4.665	-5.557	-6.6897	-7.6338	-8.4321	-9.1557	-9.6764	-9.9244	-9.7637	-8.947	-7.535	-6.0199	-4.4937	-2.797	-1.6121	-1.945	-3.5787	-5.433	-7.0471	-8.3348	-8.5655	-7.1741	-4.8593	-2.6466	-0.77655	0.56566	0.73476	-0.22125	-1.3689	-2.2512	-3.2128	-4.1802	-4.5845	-4.3839	-4.0642	-3.9227	-3.9864	-4.2066	-4.4254	-4.4906	-4.5571	-4.5643	-3.9686	-2.8379	-2.1129	-2.2457	-2.6078	-2.6385	-1.7719	-0.84387	-0.57261	-0.66319	-0.37463	0.11011	0.13416	-0.36091	-1.1253	-2.1306	-3.4177	-4.9569	-6.7542	-8.5182	-9.7464	-10.478	-11.224	-11.91	-11.997	-11.743	-11.934	-12.573	-13.161	-13.739	-14.351	-14.245	-12.861	-10.742	-8.4407	-5.8183	-3.1854	-1.6613	-1.6087	-2.1879	-2.8796	-3.9745	-5.4337	-6.6845	-7.4781	-7.965	-8.1465	-7.9591	-7.4135	-6.306	-4.5854	-2.7645	-1.2865	0.040989	1.3142	1.9728	1.6659	0.78967	-0.44255	-2.1748	-3.8821	-4.6709	-4.5826	-4.2108	-3.4374	-2.0762	-0.87547	-0.57403	-0.70671	-0.56037	-0.34853	-0.45977	-0.64932	-0.68907	-0.85486	-1.366	-2.1757	-3.3275	-4.7943	-6.27	-7.6774	-9.1664	-10.47	-11.131	-11.289	-11.389	-11.372	-11.125	-10.97	-10.945	-10.43	-9.2376	-8.0443	-7.1868	-6.3465	-5.7588	-6.1601	-7.3823	-8.4554	-9.0648	-9.6196	-10.107	-10.178	-10.014	-9.9414	-9.8476	-9.5826	-9.2695	-8.8925	-8.362	-7.8946	-7.7115	-7.5855	-7.3175	-7.0489	-6.6638	-5.7441	-4.3941	-3.0298	-1.5049	0.33477	1.7476	1.9601	1.2434	0.13976	-1.5475	-3.8242	-5.84	-7.0391	-7.8914	-8.7851	-9.4502	-9.7414	-9.8659	-9.7067	-8.9619	-7.8565	-6.8467	-6.011	-5.384	-5.1671	-5.2733	-5.3854	-5.5042	-5.7007	-5.7681	-5.5782	-5.4169	-5.1407	-4.1269	-2.5334	-1.3016	-0.76254	-0.50447	-0.59525	-1.467	-2.6836	-3.3587	-3.505	-3.6631	-3.835	-3.8252	-3.9415	-4.3291	-4.54	-4.3393	-4.0597	-3.8907	-3.6431	-3.3956	-3.4104	-3.7001	-4.1982	-4.9688	-5.804	-6.3376	-6.645	-6.758	-6.0928	-4.363	-2.3588	-0.85962	0.31433	1.3095	1.455	0.47775	-0.9005	-2.1873	-3.654	-5.1628	-6.1595	-6.6905	-7.2746	-7.9104	-8.3799	-9.0895	-10.412	-11.94	-13.058	-13.629	-13.646	-13.038	-11.914	-10.452	-8.7139	-7.0658	-6.063	-5.4962	-4.7181	-3.8326	-3.4235	-3.2403	-2.6669	-2.0148	-2.0805	-2.6894	-3.2906	-4.0439	-5.0297	-5.5487	-5.2185	-4.5777	-3.989	-3.2146	-2.4422	-2.4477	-3.3191	-4.3585	-5.2203	-6.088	-6.9886	-7.7089	-8.1382	-8.1399	-7.7771	-7.5103	-7.5557	-7.5587	-7.5753	-8.2998	-9.7289	-10.196	-9.7595	-8.9759	-7.1554	-4.6585	-2.4475	-0.93046	-0.054003	0.11203	-0.40562	-1.4154	-2.7632	-4.1288	-5.1132	-5.9359	-7.2434	-8.8527	-9.908	-10.248	-10.307	-9.9759	-8.9418	-7.6967	-6.8817	-6.2314	-5.3628	-4.6367	-4.1311	-3.1275	-1.4594	-0.012056	0.78313	1.3886	1.8616	1.5466	0.25453	-1.457	-3.2364	-5.0403	-6.6784	-7.9758	-8.8555	-9.0161	-8.2545	-6.951	-5.4963	-3.7188	-1.7233	-0.25988	0.32208	0.53252	0.7504	0.92498	1.4872	3.0052	4.9824	6.396	7.0921	7.3081	6.5884	4.6418	2.3569	0.71453	-0.36766	-1.383	-2.3057	-3.0128	-3.7659	-4.5737	-5.1037	-5.1754	-4.7055	-3.4999	-1.7242	0.085533	1.7807	3.488	4.8825	5.5477	5.7224	5.8021	5.6526	5.2734	5.2473	5.6529	5.7537	5.2782	4.7757	4.2929	3.2951	2.0585	1.4714	1.6333	1.9525	2.3266	3.0742	4.1427	5.3849	6.969	8.9745	11.066	12.923	14.349	14.902	14.279	12.741	10.618	8.0681	5.5564	3.8246	3.0047	2.7802	3.2522	4.4484	5.515	5.6523	5.1697	4.6901	4.103	3.364	3.2113	4.0417	5.1919	6.0867	6.8719	7.6005	8.0512	8.354	8.8189	9.2576	9.1737	8.4675	7.2096	5.3991	3.4064	1.8668	1.0552	0.97125	1.7241	3.1576	4.6498	6.0708	7.9059	10.074	11.835	13.017	14.084	14.853	14.665	13.737	12.85	12.025	10.834	9.4495	8.1632	6.7376	5.1025	3.8359	3.3726	3.6385	4.6651	6.6807	9.4237	12.277	14.808	16.665	17.575	17.711	17.537	17.113	16.43	15.994	15.962	15.492	13.913	11.775	9.7148	7.5407	5.2741	3.6901	3.0344	2.6994	2.4231	2.5987	3.1734	3.7624	4.5835	6.0188	7.7181	9.0963	10.272	11.482	12.464	12.91	12.741	11.873	10.383	8.6839	7.0423	5.5067	4.5633	4.7674	5.6301	6.1015	6.1166	6.3201	6.6439	6.7258	6.9998	7.9456	9.0937	9.8976	10.609	11.492	12.23	12.945	14.299	16.161	17.504	17.748	17.077	15.511	12.969	9.8489	6.8728	4.5764	3.3358	3.1409	3.4555	3.8759	4.5992	5.5712	6.0461	5.8271	5.7768	6.3613	7.0344	7.6556	8.6095	9.5775	9.7991	9.0808	8.006	5.9991	3.2511	0.54612	-2.1114	-5.0159	-7.4521	-8.3781	-7.805	-6.4263	-4.4968	-2.0551	0.56273	3.0364	5.1681	6.7214	7.7096	8.5228	9.0862	8.9362	8.287	7.8248	7.3868	6.2342	4.3981	2.4449	0.41163	-1.6724	-2.9987	-2.9781	-2.1445	-1.0841	0.32155	1.8273	2.5309	2.4073	2.5673	3.6573	5.3487	7.4301	9.9833	12.74	15.107	16.674	17.238	16.704	15.293	13.279	10.484	6.9258	3.3431	0.36858	-2.0345	-3.7218	-3.9972	-2.729	-0.52483	2.4295	6.1919	9.9328	12.515	13.841	14.328	13.772	12.114	10.389	9.6367	9.6313	9.7085	9.742	9.6	8.8996	7.5699	5.9932	4.5192	3.4084	2.95	2.9821	3.0486	3.0937	3.3497	3.6541	3.7271	3.8366	4.3285	4.9819	5.7923	7.3179	9.5713	11.646	13.043	14.012	14.312	13.219	10.902	8.4036	6.1446	3.9041	2.0232	1.2071	1.5887	2.9993	5.4595	8.7215	12.083	14.992	17.223	18.537	18.994	19.161	19.497	19.879	20.179	20.449	20.327	19.31	17.727	16.187	14.501	12.389	10.423	9.1483	8.1294	7.0274	6.4137	6.7317	7.4964	8.2556	9.1846	10.197	10.835	11.067	11.282	11.538	11.773	12.257	13.09	13.921	14.491	14.684	14.201	12.88	11.104	9.2044	7.0858	5.0093	3.645	3.0121	2.4811	2.1099	2.5998	3.8879	5.2581	6.5757	8.0955	9.3563	9.7253	9.4374	9.0663	8.7034	8.4154	8.6249	9.3735	10.029	10.251	10.207	9.9645	9.4637	8.8571	8.1756	7.2155	6.0308	4.8767	3.7085	2.5898	2.2455	3.1012	4.4352	5.4738	6.4095	7.4333	7.9601	7.7738	7.5764	7.7161	7.707	7.4147	7.2134	7.0258	6.4955	5.9079	5.7922	5.905	5.7805	5.5629	5.4999	5.3822	5.0139	4.4991	4.0093	3.7968	4.2753	5.4826	7.0877	9.1322	11.828	14.498	16.007	16.276	15.945	14.943	12.923	10.497	8.4837	6.7924	5.2823	4.4743	4.591	5.0442	5.5097	6.3259	7.3559	7.8431	7.7205	7.7183	8.1622	8.8635	9.7795	10.998	12.434	13.991	15.431	16.189	16.05	15.474	14.606	12.929	10.497	8.374	7.1884	6.609	6.9276	8.1163	9.7591	12.174	14.779	16.611	17.786	19.031	20.269	21.03	21.414	21.775	22.097	22.195	21.966	21.258	20.175	19.16	18.185	16.821	15.31	14.436	14.191	13.898	13.6	13.748	14.145	14.5	15.305	16.933	18.704	20.015	21.07	21.715	21.085	19.091	16.825	14.998	13.485	12.35	12.002	12.473	13.353	14.337	15.171	15.684	16.108	16.679	17.213	17.602	18.211	19.079	19.436	18.859	17.727	16.281	14.479	12.913	12.459	12.985	13.758	14.686	15.897	16.668	16.371	15.648	15.368	15.417	15.449	15.648	16.11	16.415	16.244	15.675	14.79	13.811	13.195	13.142	13.435	14.047	15.147	16.369	17.169	17.597	17.836	17.559	16.705	15.893	15.356	14.558	13.393	12.469	11.864	10.992	9.9918	9.7212	10.249	10.978	11.797	12.954	14.251	15.366	16.384	17.374	18.087	18.397	18.398	17.88	16.715	15.3	13.97	12.658	11.561	11.17	11.485	12.202	13.52	15.601	17.626	18.667	18.803	18.437	17.348	15.598	14.16	13.754	13.988	14.396	15.035	15.711	15.951	15.772	15.581	15.467	15.372	15.483	15.872	16.199	16.276	16.167	15.71	14.867	14.069	13.586	13.137	12.677	12.585	12.617	11.883	10.309	8.6314	7.0798	5.3331	3.7905	3.2285	3.5524	4.2147	5.2346	6.742	8.2966	9.5836	10.902	12.371	13.668	14.67	15.622	16.413	16.711	16.482	15.75	14.439	12.799	11.176	9.3882	7.1774	5.0403	3.3465	1.5956	-0.44395	-1.9038	-2.0542	-1.2776	0.089499	2.3564	5.3391	8.0537	9.9938	11.446	12.376	12.586	12.536	12.787	13.063	12.869	12.323	11.681	10.808	9.6528	8.4602	7.3979	6.6132	6.3438	6.4746	6.5686	6.7743	7.6169	8.8378	9.7138	10.493	11.918	13.746	15.246	16.455	17.593	18.081	17.449	16.191	14.796	13.107	11.34	10.247	9.84	9.3564	8.6417	8.2069	8.1049	7.8724	7.3571	6.6559	5.8998	5.4497	5.6498	6.3771	7.5402	9.4721	11.872	13.472	14.047	14.225	13.437	12.694	12.194	11.591	10.961	10.636	10.615	10.734	10.864	10.877	10.825	10.833	10.578	9.6198	8.3858	7.8328	8.1565	8.8741	9.8192	10.937	11.532	10.969	9.7022	8.3812	7.086	6.1383	6.3182	7.5593	8.748	9.3493	9.7837	10.082	9.6274	8.3307	6.7431	5.2318	3.827	2.6798	2.0248	2.0423	2.9116	4.4803	6.092	7.2648	8.2004	8.9802	9.2082	8.7942	8.1092	7.151	5.6088	3.7657	2.2426	1.0709	0.18685	0.18947	1.4723	3.335	5.0625	6.8764	8.9894	10.761	11.592	11.652	11.184	10.012	8.0455	5.5062	2.6619	-0.16456	-2.5661	-4.3823	-5.62	-5.9972	-5.1961	-3.4729	-1.3776	0.80744	2.8733	4.4576	5.5864	6.84	8.4982	10.345	12.414	14.79	16.766	17.35	16.562	15.237	13.723	11.987	10.391	9.3379	8.5873	7.5599	6.122	4.4379	2.7157	1.3365	0.65027	0.63428	1.1678	2.3285	4.0947	6.2469	8.7874	11.817	15.095	18.203	20.95	23.078	23.967	23.351	21.653	19.191	15.846	11.938	8.5219	6.2535	5.0711	4.9595	6.1127	8.3507	11.057	13.899	16.823	19.621	22.137	24.361	26.187	27.324	27.664	27.347	26.401	24.836	22.892	20.768	18.561	16.53	14.983	13.858	12.978	12.564	12.915	13.821	14.872	16.198	17.946	19.708	21.065	22.19	23.431	24.83	26.443	28.459	30.699	32.627	33.836	34.127	33.303	31.299	28.426	25.093	21.478	17.828	14.494	11.743	9.7748	8.823	8.7553	9.069	9.5098	10.218	11.267	12.591	14.443	17.26	20.924	24.776	28.324	31.356	33.569	34.656	34.735	34.016	32.453	30.06	27.087	23.812	20.38	17.072	14.253	12.148	10.859	10.488	11.054	12.373	14.217	16.285	18.02	18.955	19.105	18.774	18.147	17.457	17.211	17.612	18.288	18.795	18.995	18.723	17.725	16.055	14.052	11.853	9.372	6.7193	4.1829	1.9283	0.09911	-0.94629	-0.85448	0.47559	2.9448	6.2915	10.099	13.976	17.686	20.979	23.555	25.361	26.551	27.111	27.27	27.706	27.185	24.909	21.679	18.4	14.91	11.209	7.9954	5.5657	3.8332	3.3347	4.5584	6.9708	9.9613	13.641	17.75	21.303	23.963	26.191	27.936	28.869	29.378	29.831	29.857	29.556	29.85	30.682	30.661	29.263	27.543	25.949	23.412	19.743	16.543	14.935	14.61	15.303	17.216	20.207	23.817	27.644	31.036	33.514	35.568	37.572	38.551	37.741	36.061	34.429	32.356	29.644	27.257	25.393	23.15	20.646	18.873	17.643	16.189	15.293	16.064	17.612	18.455	18.892	19.787	20.738	21.151	21.509	22.467	24.036	26.014	28.06	29.611	30.601	31.544	32.277	32.062	31.133	30.3	29.342	27.578	25.482	23.714	21.876	19.837	18.613	18.494	18.414	18.165	18.838	20.437	21.606	22.174	23.294	25.041	26.34	26.893	27.134	27.079	26.573	25.824	24.92	23.77	22.66	21.783	20.614	18.904	17.396	16.601	16.301	16.709	18.391	20.903	23.288	25.728	28.688	31.309	32.825	34.136	36.045	37.619	37.958	37.798	37.788	37.242	35.7	33.84	32.183	30.558	29.086	28.056	27.299	26.647	26.382	26.505	26.665	27.011	27.951	29.273	30.751	32.668	34.87	36.47	37.277	37.934	38.147	36.904	34.565	32.556	31.007	29.121	27.393	26.958	27.594	28.348	29.21	30.518	31.85	32.826	33.838	35.1	36.303	37.464	38.881	40.318	41.31	41.776	41.662	40.774	39.412	38.044	36.497	34.729	33.513	33.148	32.672	31.576	30.87	31.174	31.768	32.376	33.858	36.276	38.452	39.812	40.675	40.939	40.186	38.877	37.729	36.543	34.976	33.361	32.008	30.65	29.145	27.713	26.45	25.48	25.102	25.164	25.277	25.726	27.027	28.588	29.446	29.964	31.1	32.545	33.507	34.33	35.442	36.035	35.449	34.284	33.177	31.964	30.847	30.577	31.03	31.21	30.811	30.349	29.943	29.316	28.622	28.176	28.023	28.244	28.806	29.377	30.021	31.339	33.225	34.589	35.01	35.21	35.381	34.841	33.697	32.838	32.038	30.98	30.455	30.086	29.903	30.335	31.053	31.268	31.137	31.353	31.743	31.572	30.735	29.664	28.626	27.694	26.847	25.913	24.836	23.899	23.078	22.04	21.224	21.683	23.575	26.011	28.408	30.663	32.289	32.852	32.892	33.09	33.23	33.047	32.988	33.115	32.746	31.788	31.186	31.472	32.145	32.787	33.527	34.387	35.142	35.677	35.88	35.631	35.02	34.146	32.745	30.807	29.095	28.228	27.938	27.905	28.3	28.989	29.417	29.611	30.103	30.693	30.714	30.249	29.655	28.452	26.186	23.648	21.878	20.924	20.407	20.529	21.439	22.762	24.181	25.629	26.959	28.089	29.147	30.029	30.353	30.119	29.646	28.789	27.222	25.222	23.225	21.168	19.149	17.898	17.675	17.813	17.96	18.558	19.598	20.485	21.399	23.147	25.723	28.25	30.249	31.719	32.378	32.005	31.01	29.835	28.576	27.323	26.186	24.848	23.001	20.89	18.701	16.355	14.075	12.425	11.506	11.124	11.613	13.277	15.418	17.133	18.461	19.6	20.026	19.451	18.657	18.317	18.214	18.1	18.249	18.616	18.688	18.3	17.665	16.776	15.6	14.593	14.152	14.255	14.855	15.944	17.196	18.32	19.509	20.875	22.027	22.852	23.745	24.427	24.029	22.524	20.751	18.945	16.773	14.623	13.272	12.645	12.277	12.376	13.275	14.566	15.78	16.919	17.777	17.828	17.073	16.086	15.284	14.841	14.973	15.71	16.87	18.405	20.306	22.146	23.536	24.78	26.023	26.499	25.634	23.989	22.108	19.684	16.649	13.777	11.509	9.5403	7.9546	7.4039	7.9145	9.0028	10.67	13.028	15.502	17.445	19.011	20.532	21.864	22.775	23.199	23.028	22.254	21.176	19.916	18.424	17.194	16.86	16.98	16.519	15.405	14.258	13.01	11.38	9.9639	9.4924	9.6906	10.068	10.937	12.47	14.138	15.804	17.902	20.24	21.948	22.772	23.273	23.711	23.876	23.682	23.181	22.324	21.159	19.799	18.221	16.767	16.294	16.979	17.877	18.347	18.751	19.226	19.286	19.037	19.247	19.958	20.509	20.897	21.36	21.537	20.886	20.154	19.643	18.943	18.138	17.688	17.126	15.678	13.756	12.427	11.981	12.134	12.958	14.6	16.78	19.12	21.372	23.31	25.002	26.713	28.14	28.59	28.116	27.416	26.616	25.327	23.811	22.636	21.54	20.098	18.759	17.965	17.288	16.557	16.39	16.879	17.153	16.933	17.084	18.05	19.388	20.891	22.838	25.065	26.96	28.102	28.223	27.158	25.194	22.731	19.794	16.515	13.65	11.688	10.262	9.1109	8.5778	8.717	9.1465	10.049	11.921	14.309	16.31	17.875	19.271	20.034	19.885	19.725	20.465	21.811	23.129	24.341	25.379	25.86	25.704	25.155	24.355	23.427	22.632	21.955	21.116	20.292	19.914	19.835	19.644	19.438	19.38	19.114	18.484	18.118	18.276	18.416	18.504	19.179	20.446	21.505	22.176	22.921	23.577	23.398	22.35	20.948	19.345	17.532	15.799	14.387	13.196	12.284	11.889	11.91	12.167	12.886	14.04	15.23	16.357	17.624	18.849	19.617	20.127	20.655	20.704	19.764	18.431	17.398	16.417	15.264	14.523	14.52	14.665	14.539	14.468	14.622	14.77	14.986	15.511	16.174	16.665	17.022	17.355	17.521	17.561	17.678	17.768	17.654	17.581	17.643	17.584	17.558	18.234	19.65	21.077	22.314	23.811	25.291	25.928	25.747	25.334	24.581	23.072	21.11	19.256	17.454	15.7	14.545	14.276	14.525	15.133	16.253	17.722	19.122	20.268	21.009	21.124	20.754	20.283	19.697	19.037	18.888	19.54	20.2	20.129	19.783	19.714	19.68	19.703	20.47	22.015	23.389	24.029	24.104	23.595	22.435	21.318	21.073	21.557	22.156	22.742	23.305	23.549	23.306	22.795	22.179	21.642	21.436	21.412	21.187	20.945	21.198	21.57	21.201	20.206	19.272	18.285	16.85	15.443	14.726	14.42	14.116	14.151	14.64	14.968	14.931	15.095	15.515	15.556	15.135	14.849	14.845	14.719	14.307	13.739	13.234	13.123	13.608	14.461	15.505	16.938	18.402	18.761	17.599	15.769	13.971	12.389	12.036	12.063	11.59	10.75	10.291	10.156	9.9038	9.6975	9.9477	10.631	11.498	12.305	12.791	13.051	13.451	13.899	13.903	13.633	13.686	13.808	13.174	11.748	10.068	8.1329	5.8779	4.0676	3.3243	3.1635	3.1377	3.55	4.3137	4.549	4.076	3.7609	3.9742	4.1235	3.8801	3.5995	3.4197	3.258	3.2527	3.5489	4.1285	5.0629	6.3372	7.4661	8.144	8.8021	9.6734	10.212	10.046	9.4328	8.4189	6.8235	5.2689	4.8263	5.5808	6.8964	8.6593	10.748	12.106	11.907	10.794	9.8235	9.1799	8.7808	8.9676	9.8483	10.922	11.807	12.507	13.019	13.441	14.056	14.902	15.639	16.293	17.207	18.16	18.733	19.079	19.393	19.335	18.826	18.503	18.591	18.472	17.937	17.499	17.039	15.857	14.125	12.8	12.153	11.77	11.636	11.947	12.353	12.442	12.326	12.212	12.097	12.099	12.389	12.782	13.014	13.245	13.63	14.019	14.555	15.634	17.097	18.449	19.692	20.949	21.548	20.836	19.203	17.251	14.783	11.672	8.7651	6.74	5.3523	4.4398	4.3851	5.2352	6.5208	8.0801	10.033	12.194	14.342	16.634	19.132	21.475	23.324	24.437	24.349	22.784	20.079	16.696	12.792	8.9539	6.2156	4.7625	3.9226	3.5281	4.022	5.2068	6.3216	7.4074	9.0302	10.994	12.737	14.371	16.15	17.773	18.979	20.016	20.869	20.989	20.119	18.49	16.205	13.298	10.162	7.2089	4.6638	2.8944	2.1971	2.3135	2.9672	4.6227	7.592	11.106	14.376	17.565	20.665	22.741	23.139	22.32	20.654	17.961	14.599	11.574	9.3421	7.8241	7.3218	8.032	9.2862	10.204	10.591	10.57	9.9871	8.8251	7.4574	6.2703	5.6407	5.9002	6.8616	8.0079	9.3049	11.019	12.586	13.117	12.808	12.509	12.218	11.478	10.643	10.25	9.9419	9.2745	8.6594	8.415	8.0721	7.5369	7.4085	7.6525	7.5688	7.0975	6.8563	7.0564	7.3826	7.697	8.0278	8.3592	8.7425	9.2118	9.5597	9.8484	10.64	11.924	12.758	12.638	12.136	11.522	10.372	8.8792	7.8371	7.354	6.9733	6.9628	7.9649	9.359	10.988	13.057	14.844	15.282	14.512	13.445	12.31	10.979	9.9287	9.7168	10.318	11.357	12.356	12.771	12.538	12.057	11.423	10.446	9.563	9.5852	10.362	10.937	11.159	11.314	11.088	10.289	9.6586	9.8567	10.478	11.124	12.12	13.336	13.85	13.5	13.271	13.719	14.502	15.481	16.959	18.81	20.496	21.621	21.944	21.323	20.016	18.383	16.454	14.387	12.911	12.45	12.485	12.588	12.977	13.545	13.802	13.992	14.738	15.792	16.411	16.626	16.695	16.061	14.295	12.172	10.655	9.6881	8.9497	8.6878	9.0628	9.7698	10.589	11.58	12.647	13.653	14.626	15.326	15.323	14.694	13.867	12.893	11.657	10.592	10.082	9.843	9.6777	9.9463	10.626	10.974	10.781	10.68	10.734	10.284	9.359	8.6656	8.2077	7.5462	6.8727	6.8272	7.5119	8.6614	10.151	11.706	12.737	12.948	12.39	11.119	9.3503	7.7499	6.8419	6.527	6.7735	7.7681	9.1256	10.25	11.297	12.624	13.884	14.614	15.243	16.247	17.031	17.078	16.869	16.877	16.793	16.498	16.504	16.98	17.467	17.808	18.142	18.246	17.848	17.099	16.231	15.227	14.23	13.606	13.389	13.489	14.111	15.193	16.137	16.754	17.35	17.722	17.088	15.472	13.647	11.788	9.6563	7.8225	7.1979	7.6733	8.5362	9.5932	10.743	11.371	11.181	10.66	10.208	9.7507	9.3545	9.3162	9.5654	9.8079	10.004	10.171	10.151	10.021	9.9583	9.7488	9.223	8.9389	9.345	9.9061	10.136	10.439	11.054	11.375	11.106	10.862	10.934	10.863	10.603	10.643	10.996	11.316	11.884	13.116	14.617	15.678	16.159	16.07	15.084	13.111	10.52	7.8153	5.6029	4.4852	4.5592	5.3947	6.8388	8.9094	10.804	11.444	10.971	10.372	9.9365	9.5089	9.5853	10.582	11.879	12.685	13.148	13.435	13.18	12.486	12.08	12.04	11.623	10.643	9.7047	9.048	8.5031	8.1409	8.2034	8.74	9.7716	11.183	12.545	13.733	15.181	16.864	17.892	17.878	17.525	17.183	16.433	15.341	14.622	14.294	13.869	13.736	13.579	13.888	14.638	15.037	15.007	14.978	14.686	13.643	12.496	12.329	13.162	14.306	15.523	16.776	17.733	18.093	17.755	16.737	15.406	14.332	13.546	12.583	11.637	11.418	11.793	12.061	12.227	12.693	13.174	13.232	13.29	13.715	13.991	13.855	13.966	14.576	15.091	15.436	16.331	17.906	19.329	20.12	20.548	20.75	20.664	20.398	20.061	19.668	19.405	19.357	19.107	18.363	17.479	16.681	15.514	13.868	12.407	11.495	11.015	11.302	12.814	15.028	16.882	18.222	19.252	19.462	18.489	17.144	16.379	16.063	15.786	15.79	16.384	17.391	18.686	20.277	21.86	23.059	23.759	23.802	23.025	21.841	20.982	20.596	20.361	20.322	20.462	20.245	19.519	18.962	18.874	18.711	18.264	17.989	17.748	16.853	15.495	14.646	14.617	14.974	15.703	17.035	18.643	20.003	20.96	21.409	21.073	20.083	18.863	17.629	16.52	15.892	15.791	15.74	15.469	15.258	15.123	14.998	15.463	17.019	19.017	20.531	21.63	22.632	23.211	23.277	23.614	24.693	25.822	26.281	26.051	25.15	23.451	21.385	19.678	18.516	17.731	17.335	17.166	16.875	16.387	15.903	15.446	14.985	14.815	15.025	15.206	15.315	15.852	16.719	17.138	17.114	17.32	17.715	17.746	17.587	17.837	18.305	18.446	18.446	18.693	19.01	19.161	19.439	19.925	20.171	20.122	20.139	20.32	20.488	20.601	20.593	20.258	19.755	19.379	19.086	18.789	18.934	19.726	20.381	20.315	20.094	20.302	20.638	20.957	21.815	23.227	24.377	24.904	25.109	24.992	24.33	23.581	23.381	23.586	23.843	24.365	25.383	26.602	27.654	28.419	28.777	28.728	28.511	28.176	27.581	27.078	27.264	27.87	28.102	28.072	28.371	28.753	28.569	28.035	27.625	27.026	25.928	24.846	24.142	23.446	22.678	22.42	22.694	22.82	22.687	22.859	23.429	23.923	24.063	23.779	23.025	21.958	20.758	19.354	17.956	17.289	17.546	17.98	18.268	19.001	20.296	21.641	23.485	24.762	24.72	23.901	23.431	23.452	23.434	23.29	23.161	22.94	22.546	22.056	21.483	21.002	20.91	20.87	20.18	18.969	18.08	17.67	17.336	17.251	17.841	18.709	19.343	20.142	21.484	22.883	24.031	25.419	27.036	27.967	27.871	27.433	26.943	25.937	24.392	22.936	21.962	21.424	21.244	21.208	20.989	20.512	19.78	18.549	16.954	15.93	16.153	17.349	19.118	21.426	23.836	25.503	26.347	26.915	27.102	26.48	25.463	24.618	23.523	21.685	19.768	18.62	18.149	18.044	18.623	20.089	21.956	23.749	25.249	26.115	26.164	25.643	24.761	23.529	22.385	21.917	22.029	22.314	22.897	23.927	25.046	26.15	27.724	29.747	31.333	32.028	32.255	32.038	30.974	29.505	28.663	28.635	28.686	28.356	27.552	25.932	23.328	20.313	17.678	15.954	15.65	17.104	19.995	23.658	27.574	31.11	33.364	33.938	33.152	31.214	28.378	25.56	23.662	22.44	21.278	20.433	20.24	20.25	20.185	20.728	22.302	24.243	25.939	27.399	28.513	28.868	28.472	27.715	26.609	25.116	23.666	22.672	22.173	22.182	22.739	23.43	23.805	23.961	24.048	23.935	23.868	24.441	25.436	25.859	25.453	24.795	23.984	22.673	21.314	20.681	20.636	20.58	20.568	20.868	21.193	21.303	21.466	21.729	21.758	21.571	21.613	22.084	22.81	23.619	24.223	24.173	23.431	22.239	20.585	18.58	16.972	16.252	15.849	15.232	14.885	15.128	15.323	15.065	14.771	14.592	14.046	13.187	12.773	13.015	13.598	14.637	16.269	17.856	18.741	19.126	19.457	19.769	20.057	20.435	20.859	21.28	21.769	22.144	22.017	21.581	21.396	21.276	20.606	19.771	19.665	20.197	20.786	21.526	22.616	23.416	23.343	22.827	22.34	21.761	21.337	21.897	23.516	25.328	26.832	28.154	29.11	29.226	28.461	27.194	25.832	24.788	24.186	23.706	23.16	22.87	22.87	22.432	21.675	20.794	20.52	20.686	20.615	20.21	19.821	19.627	19.718	20.143	20.741	21.379	22.045	22.256	21.283	19.348	17.43	15.848	14.298	13.093	12.765	12.973	13.221	13.805	14.932	15.897	16.215	16.326	16.417	15.928	14.989	14.666	15.371	16.397	17.186	17.701	17.746	17.068	15.795	14.294	12.943	12.239	12.423	13.06	13.734	14.651	15.861	16.831	17.326	17.805	18.435	18.837	19.158	19.885	20.657	20.753	20.394	20.097	19.517	18.323	17.232	17.031	17.459	18.034	18.901	20.203	21.586	22.697	23.483	23.834	23.648	23.132	22.384	21.301	20.215	19.652	19.54	19.484	19.599	20.093	20.628	21.078	21.94	23.333	24.579	25.414	26.325	27.23	27.41	26.894	26.43	26.074	25.299	24.188	23.211	22.368	21.482	20.739	20.246	19.811	19.551	19.764	20.438	21.498	23.025	24.826	26.236	26.926	27.114	26.808	25.929	25.009	24.614	24.37	23.725	23.129	23.184	23.598	24.061	25.022	26.573	27.824	28.057	27.356	25.849	23.524	20.818	18.476	16.774	15.739	15.625	16.47	17.841	19.407	20.954	22.079	22.51	22.572	22.574	22.467	22.581	23.583	25.352	26.904	27.848	28.493	28.579	27.471	25.427	23.352	21.443	19.472	17.762	16.722	16.084	15.568	15.388	15.571	15.681	15.589	15.586	15.708	15.79	15.913	16.185	16.563	17.265	18.54	20.073	21.523	23.147	25.012	26.267	26.244	25.466	24.491	23.017	21.057	19.438	18.509	17.79	17.156	17.03	17.353	17.711	18.284	19.452	20.859	21.907	22.628	23.195	23.347	22.816	21.656	20	18.073	16.325	14.94	13.84	13.386	14.096	15.469	16.432	16.818	17.133	17.213	16.614	15.811	15.475	15.323	14.994	14.891	15.269	15.719	16.272	17.636	19.879	22.142	24.039	25.761	27.12	27.616	27.171	26.099	24.806	23.739	23.166	22.889	22.833	23.377	24.391	24.913	24.503	23.802	23.226	23.076	22.539	20.937	18.789	17.187	16.324	15.796	15.694	16.263	17.337	18.584	19.659	20.193	20.185	19.97	19.499	18.411	17.047	16.266	16.072	15.78	15.333	15.138	14.936	14.359	13.927	14.051	14.216	14.055	14.03	14.233	13.961	13.206	12.971	13.715	14.947	16.372	18.173	20.202	21.974	23.2	23.723	23.436	22.575	21.426	19.872	18.01	16.599	16.138	16.293	16.773	17.811	19.179	20.205	20.891	21.729	22.445	22.467	22.067	21.803	21.323	20.157	18.917	18.319	18.03	17.527	17.006	16.738	16.594	16.546	16.77	17.162	17.527	17.845	17.901	17.333	16.292	15.315	14.462	13.58	12.988	13.007	13.273	13.547	14.243	15.301	15.94	15.954	15.921	15.906	15.355	14.471	14.154	14.556	15.119	15.748	16.677	17.634	18.166	18.301	18.155	17.669	17.06	16.732	16.799	17.241	18.225	19.591	20.663	21.004	20.637	19.391	17.059	14.269	11.868	9.7888	7.7225	6.1332	5.4105	4.9853	4.3951	4.1652	4.6957	5.4829	6.1388	6.9073	7.7912	8.3904	8.6886	8.9857	9.2719	9.4338	9.6985	10.214	10.727	11.083	11.279	11.111	10.515	10.01	10.032	10.514	11.584	13.575	15.896	17.272	17.284	16.532	15.307	13.581	12.059	11.691	12.259	12.916	13.415	13.729	13.47	12.558	11.548	10.797	10.063	9.2604	8.6223	8.1041	7.5191	7.0139	6.8033	6.9716	7.7263	9.3061	11.281	13.178	15.181	17.305	18.727	18.916	18.41	17.767	16.704	15.125	13.767	12.988	12.278	11.475	10.926	10.497	9.7961	9.0707	8.8995	9.2501	9.8196	10.859	12.612	14.729	16.713	18.38	19.661	20.613	21.553	22.491	23.089	23.51	24.172	24.649	24.098	22.685	21.235	20.282	20.252	19.282	17.276	15.16	13.461	11.799	10.004	8.506	7.5164	6.9237	6.8499	7.4416	8.6744	10.61	13.168	15.699	17.714	19.506	21.274	22.517	22.966	22.989	22.63	21.571	20.16	19.263	18.924	18.703	18.893	19.8	20.672	20.731	20.388	20.287	20.202	19.758	19.225	18.831	18.277	17.321	16.046	14.405	12.379	10.21	7.9874	5.6377	3.4831	2.1253	1.6948	2.0491	3.461	6.0932	9.3755	12.757	16.254	19.499	21.373	21.396	20.059	17.507	13.489	8.6937	4.5314	1.583	-0.42036	-1.4448	-1.2814	-0.28736	1.0312	2.7225	4.8416	7.0753	9.2316	11.213	12.566	12.84	12.09	10.453	7.8471	4.6057	1.3679	-1.6676	-4.5623	-6.8415	-7.9477	-8.235	-8.3038	-7.9157	-6.801	-5.5258	-4.6002	-3.6519	-2.472	-1.5938	-1.3536	-1.3428	-1.264	-1.2181	-0.97955	-0.10178	1.2998	2.8023	4.3129	5.8495	7.1181	7.8998	8.2406	7.9973	7.0963	5.8296	4.407	2.7511	1.1156	0.20289	0.019812	-0.26716	-1.0534	-1.9969	-3.1939	-5.088	-7.2985	-8.8692	-9.4323	-9.0893	-7.5828	-4.7946	-1.4911	1.4345	3.723	5.0444	4.7996	2.9637	0.27648	-2.6562	-5.665	-8.4818	-10.796	-12.439	-13.141	-12.591	-10.957	-8.5842	-5.461	-1.7204	1.5809	3.4238	4.003	3.861	2.8738	1.095	-0.67188	-1.9363	-2.8807	-3.4725	-3.2562	-2.2742	-0.97012	0.74347	3.1068	5.5471	7.2831	8.3686	9.2288	9.8151	9.8638	9.4974	8.8616	7.9923	7.0486	6.0482	4.7897	3.531	2.8451	2.6606	2.3666	2.0056	2.3088	3.3648	4.5743	5.6965	6.7252	7.1107	6.3905	4.9758	3.5175	2.1697	1.3165	1.7815	3.4484	5.1622	6.2815	7.0862	7.7451	7.9673	7.7521	7.5641	7.6609	8.0637	8.7102	9.2258	9.2098	8.7252	7.8176	5.9981	3.1402	0.29124	-1.2704	-1.2979	0.036217	2.681	5.9867	8.7779	10.556	11.485	11.548	10.817	10.237	10.619	11.352	11.634	11.741	12.188	12.582	12.294	11.483	10.55	9.6002	8.8826	8.6728	8.8801	9.5545	10.936	12.526	13.275	12.939	12.534	13.014	12.923	11.478	9.6161	8.5869	8.3024	8.2184	8.4836	9.1717	9.844	10.1	9.6569	8.3812	6.7047	5.241	3.829	2.1058	0.71276	0.46392	0.94927	1.4734	2.4587	4.078	5.302	5.7277	6.3653	7.4964	8.1302	8.3135	9.2923	10.973	11.945	12.048	12.31	12.709	12.373	11.426	10.754	10.579	10.585	10.634	10.42	9.5617	8.2373	6.7084	4.8732	3.0107	2.0074	2.0475	2.5411	3.4231	4.9398	6.3592	6.8958	7.2403	8.0417	8.3887	7.6623	7.1581	7.829	8.5908	8.5677	8.5688	8.9665	8.6378	7.0501	5.1414	3.5636	2.1748	1.1317	0.6986	0.5312	0.30392	0.23586	0.34961	0.35959	0.44916	0.90634	1.4435	1.7946	2.2453	2.6372	2.3092	1.6166	1.6493	2.0863	1.8356	1.4998	2.4116	3.9555	4.5774	4.4771	4.7363	4.9135	4.2113	3.3769	3.322	3.5535	3.5392	3.5835	3.6539	3.1723	2.3825	2.1508	2.5157	2.9467	3.3213	3.4992	3.1132	2.2516	1.1925	-0.33698	-2.2235	-3.3422	-3.4137	-3.6887	-4.4112	-4.1625	-2.6325	-1.4026	-1.093	-0.62478	0.23767	0.56198	0.63526	1.639	3.3129	4.6182	5.5985	6.3853	6.062	4.2353	2.136	0.82218	0.12931	-0.037676	0.8236	2.7946	5.5085	8.5943	11.341	12.94	13.593	13.787	12.796	10.068	7.1337	5.6797	5.1374	4.2472	3.4862	4.0831	5.7962	7.3726	8.374	9.0775	9.3636	8.9328	7.7862	5.8917	3.374	1.0136	-0.48566	-1.2971	-1.4589	-0.22214	2.3734	4.9749	6.6736	7.7507	8.3901	8.4009	8.2862	8.6623	8.9749	8.5955	8.1483	8.1999	8.0575	7.4095	7.2575	7.9982	8.5135	8.0116	6.9771	5.9586	5.1277	4.8691	5.5049	6.7887	8.4863	10.612	12.61	13.712	14.089	14.284	14.018	12.897	11.383	9.9743	8.5125	7.1478	6.3957	5.8572	4.6946	3.3481	2.8731	2.9556	2.7503	2.6837	3.4245	4.141	3.7293	2.4564	1.2034	0.24074	-0.25343	0.077826	0.95872	1.6239	1.8331	1.6484	0.79825	-0.52602	-1.3921	-1.3326	-0.62019	0.64288	2.474	4.2578	5.5277	6.5528	7.213	6.6061	4.7535	2.9504	1.7353	0.42696	-0.79112	-0.84051	0.096405	0.69528	0.54726	0.17212	-0.46375	-1.5174	-2.4093	-2.7229	-2.8901	-3.2236	-3.4465	-3.6434	-4.288	-5.311	-6.2101	-6.8736	-7.3577	-7.4723	-7.3374	-7.1804	-6.5759	-5.3261	-4.369	-4.4606	-4.4348	-4.51	-5.464	-6.8005	-8.0876	-9.0365	-9.5835	-9.8767	-9.6933	-8.652	-7.0381	-5.5071	-4.1061	-2.4869	-1.0512	-0.56199	-0.81506	-0.95088	-0.86612	-0.99721	-1.2062	-1.253	-1.5297	-2.1511	-2.3718	-1.6176	-0.34709	0.90158	2.0692	2.7962	2.3725	0.74312	-1.2085	-2.62	-3.1484	-2.7947	-1.8896	-0.79976	0.39121	1.558	2.362	2.7286	3.1074	3.5603	3.4616	2.5616	1.4085	0.43236	-0.45379	-0.94394	-0.45646	0.82249	2.203	3.5604	5.0182	6.0458	5.9441	4.9833	3.8626	2.572	0.95598	-0.47645	-1.1138	-1.0754	-0.79312	-0.53481	-0.44031	-0.47004	-0.40524	-0.19025	0.019117	0.28025	0.75335	1.1307	1.0123	0.59347	0.27965	0.011375	-0.35025	-0.36345	0.17579	0.79824	1.3555	2.277	3.5151	4.1983	4.0016	3.4436	2.7208	1.5213	0.080578	-0.75102	-0.66267	0.009096	0.99757	2.2797	3.7081	5.0934	6.3065	7.0757	7.1625	6.6631	5.7845	4.5831	3.318	2.5071	2.2091	2.0062	1.8456	1.9081	1.9438	1.815	2.1687	3.5889	5.557	7.1899	8.4149	9.3519	9.4285	8.3701	6.9828	6.1374	5.7713	5.5382	5.4874	5.4837	5.2164	4.765	4.4742	4.3429	4.133	3.7467	2.9715	1.5045	-0.54771	-2.6996	-4.5721	-5.7372	-5.559	-4.0328	-1.982	0.061918	2.1484	3.8392	4.2552	3.5568	2.8342	2.4137	1.9458	1.5945	1.8318	2.3105	2.3456	1.9519	1.5187	1.1611	1.0804	1.8072	3.4245	5.3326	6.9991	8.2293	8.7023	8.2412	7.1078	5.7097	4.4654	3.9701	4.5604	5.6959	6.751	7.7156	8.4715	8.1304	6.2733	3.8198	1.7726	0.1212	-1.0662	-1.0733	0.20849	1.9097	3.4285	4.696	5.3115	4.7623	3.2676	1.4736	-0.53833	-2.7711	-4.6107	-5.434	-5.2094	-4.2356	-2.8191	-1.3733	-0.2588	0.40156	0.37246	-0.62281	-2.03	-2.9005	-3.2166	-3.5142	-3.4868	-2.4521	-0.73547	0.79188	2.0754	3.3663	4.1734	4.1009	3.6773	3.4116	3.0995	2.7604	2.9962	3.7776	4.2989	4.4018	4.6757	5.3223	5.975	6.373	6.4918	6.3388	6.0729	5.8482	5.5681	5.4397	6.1231	7.6403	8.9416	9.4745	9.8476	10.333	10.385	10.374	10.638	10.555	10.672	10.706	10.021	9.0792	8.8172	9.2263	9.7424	10.282	10.975	11.606	11.885	11.599	10.543	8.9154	7.2426	5.6206	3.7805	2.1725	1.7442	2.4418	3.4441	4.6057	6.1554	7.615	8.4597	9.0335	9.6542	9.7089	8.7966	7.5253	6.2426	4.4748	2.3827	1.0759	1.0248	1.6936	2.6969	4.1729	5.9917	7.6614	8.9384	9.6986	9.9017	9.8686	9.9543	10.031	9.9624	10.125	10.566	10.485	9.4086	7.774	5.9303	3.9127	2.4154	2.3815	3.6037	5.1414	6.6511	8.0353	8.3707	6.934	4.5389	2.3322	0.54388	-0.86638	-1.4711	-1.0654	-0.18418	0.58753	1.0214	0.96055	0.46207	0.011446	-0.053167	0.25455	1.1599	2.9172	5.0418	6.7433	7.8738	8.5145	8.3595	7.4534	6.5533	5.9286	5.0271	3.7705	2.9023	2.6436	2.4727	2.5311	3.5117	5.1436	6.4512	7.0732	7.2109	6.8631	6.0647	5.3261	5.0816	5.3047	6.0079	7.1805	8.3512	8.9474	8.7721	7.614	5.0355	1.2005	-3.0047	-6.8715	-9.9033	-11.127	-9.8704	-6.8611	-3.2742	0.48954	4.107	6.5484	7.2074	6.7652	5.9776	4.8104	3.3668	2.3122	2.0004	2.2086	2.9267	4.308	5.9905	7.4193	8.392	8.7676	8.2279	6.834	5.028	3.0723	1.2503	0.18528	0.16748	0.79831	1.9293	3.8629	6.2803	8.2154	9.5007	10.763	11.945	12.354	12.096	11.838	11.484	10.617	9.5675	8.8423	8.2756	7.6337	7.1573	6.8336	6.1513	4.9482	3.6063	2.4096	1.4182	0.84779	0.8749	1.379	2.4419	4.2186	6.391	8.6161	11.213	14.276	16.836	18.103	18.433	18.233	17.087	14.919	12.587	10.58	8.5718	6.589	5.1748	4.2973	3.4307	2.6375	2.1631	1.5696	0.37129	-1.0665	-2.0993	-2.6105	-2.6448	-2.1842	-1.4239	-0.53624	0.56617	1.7771	2.8265	4.061	6.0484	8.3055	9.6811	10.019	9.9308	9.3122	7.7832	5.9992	4.7661	3.7903	2.582	1.4784	0.66398	-0.35508	-1.5608	-2.2412	-2.3516	-2.6214	-3.2178	-3.5069	-3.1773	-2.4825	-1.4767	-0.11081	1.4629	3.1058	4.5541	5.3826	5.6458	6.0699	6.8624	7.2908	7.0312	6.757	6.7569	6.4895	5.9623	5.8308	5.3582	5.16	5.4986	5.7708	5.9554	6.4423	6.8265	6.3228	5.381	5.0428	5.369	5.82	6.3109	7.0754	8.0468	9.0754	10.065	10.861	11.408	11.873	11.979	11.162	9.7802	8.8701	8.664	8.599	8.6154	8.9473	9.1385	8.6804	8.0735	7.8545	7.5453	6.8627	6.323	5.9848	5.0847	3.6061	2.595	2.5028	2.7921	3.2053	3.9366	4.9437	5.9033	6.6494	7.0438	6.9602	6.6047	6.182	5.5078	4.6149	4.1344	4.3588	4.6807	4.7047	4.6399	4.4694	3.8453	3.1317	3.1149	3.6343	4.0657	4.4976	5.1848	5.4972	4.8101	3.7555	3.1512	2.7712	2.1967	1.7685	1.8764	2.3804	3.1877	4.4711	6.0824	7.6944	9.1133	9.9058	9.4618	7.839	5.6317	3.0401	0.15684	-2.4229	-4.0823	-5.0231	-5.4513	-4.9859	-3.7694	-2.8007	-2.4625	-2.3069	-2.3708	-3.2427	-4.6374	-5.5003	-5.5417	-5.2	-4.4827	-3.1709	-1.7063	-0.74516	-0.38059	-0.47207	-0.98186	-1.5633	-1.6113	-0.96905	0.29825	2.2196	4.4808	6.3399	7.4186	7.8465	7.6856	6.9952	6.5364	7.1147	8.2801	9.1528	9.7015	9.9004	9.0213	6.7846	4.1532	2.124	0.77	0.086658	0.46677	1.8143	3.4809	5.1681	6.9064	8.381	9.1569	9.2456	8.719	7.419	5.5088	3.3883	1.1782	-1.0009	-2.6928	-3.6272	-3.9611	-3.6283	-2.1583	0.058674	1.8022	2.6571	3.1105	3.208	2.5982	1.7298	1.5041	1.8943	2.2809	2.6698	3.2028	3.4545	3.221	2.9328	2.7799	2.2856	1.2414	-0.15302	-1.8257	-3.7776	-5.5911	-6.8863	-7.5362	-7.35	-6.2302	-4.6802	-3.2692	-1.7435	0.083639	1.446	1.8019	1.7995	1.8894	1.5761	0.59051	-0.43908	-1.1268	-1.9515	-3.0185	-3.8983	-4.6381	-5.6964	-6.8064	-7.3728	-7.535	-7.5958	-7.2177	-6.0192	-4.197	-2.1468	-0.10361	1.6706	3.0306	4.1307	4.9325	5.2491	5.4251	6.1209	6.9455	6.9222	6.214	5.6206	5.1327	4.3499	3.7062	3.7273	3.899	3.7428	3.6092	3.8311	4.0472	4.1644	4.6664	5.3626	5.3163	4.3093	2.9873	1.6512	0.14671	-1.5338	-3.2405	-4.8496	-6.2187	-7.2993	-8.2948	-9.1921	-9.5164	-9.3287	-9.5721	-10.5	-11.182	-10.899	-9.6549	-9.0937	-9.1152	-8.9858	-8.7343	-8.7138	-8.6336	-8.0163	-6.9256	-5.7443	-4.7908	-4.4103	-4.6151	-4.9873	-5.5324	-6.5722	-7.6945	-7.9887	-7.4881	-6.9667	-6.6156	-6.2023	-6.1887	-6.9767	-7.9386	-8.3744	-8.4777	-8.3384	-7.4005	-5.7891	-4.6754	-4.6071	-4.9926	-5.5546	-6.6859	-8.2575	-9.454	-9.7921	-9.3166	-8.1483	-6.6004	-5.1841	-4.0972	-3.3094	-3.0864	-3.3681	-3.416	-2.8708	-2.3363	-2.3774	-2.8254	-3.6915	-5.2836	-7.1576	-8.3975	-8.9845	-9.4039	-9.3612	-8.4652	-7.301	-6.4686	-5.4421	-3.6279	-1.5436	0.053806	1.0618	1.3903	0.673	-1.1	-3.379	-5.5035	-6.8234	-6.6713	-5.0516	-2.6573	-0.096739	2.1929	3.3695	2.8119	0.9799	-1.2772	-3.5966	-5.6301	-6.5713	-6.25	-5.5329	-4.8601	-3.8402	-2.6248	-1.9942	-1.9592	-1.7898	-1.3931	-1.3141	-1.5065	-1.4862	-1.2841	-1.1192	-0.86751	-0.51855	-0.41543	-0.7578	-1.5036	-2.7812	-4.6221	-6.5487	-8.1142	-9.2922	-9.7466	-8.9758	-7.1298	-4.8113	-2.1218	0.88297	3.272	4.1115	3.6691	2.4882	0.33814	-2.7698	-5.7823	-7.8099	-9.0233	-9.6535	-9.418	-8.4289	-7.2792	-6.1755	-5.0267	-4.1905	-4.0797	-4.6252	-5.6195	-7.0074	-8.3599	-9.0447	-8.8485	-7.8631	-6.0813	-3.9102	-2.3615	-1.8972	-2.064	-2.7587	-4.3346	-6.3123	-7.4944	-7.5582	-7.0139	-5.8316	-3.7129	-1.2296	0.6723	1.8376	2.5319	2.6281	2.1676	1.8048	1.9258	2.2591	2.6887	3.3832	4.1604	4.6182	4.5182	3.7052	2.0755	-0.040195	-2.0374	-3.7573	-5.0922	-5.4216	-4.6158	-3.719	-3.6232	-3.8797	-3.819	-3.6019	-3.1541	-1.714	0.75728	3.2858	5.2388	6.7716	7.7554	7.872	7.541	7.3958	7.196	6.4884	5.5279	4.7486	4.0911	3.3591	2.5285	1.504	0.24195	-1.03	-2.2322	-3.3586	-3.7758	-2.7415	-0.68573	1.2073	2.5954	3.8126	4.4606	4.0011	3.008	2.3427	1.9318	1.4947	1.4977	2.1685	2.8722	3.3727	4.1192	4.9578	5.0222	4.1101	2.8566	1.5794	0.16659	-1.124	-1.8293	-1.7084	-0.70952	0.92217	2.5177	3.7084	4.8007	5.7247	5.5676	4.0237	2.0182	0.14026	-1.8233	-3.651	-4.5789	-4.7101	-4.8806	-5.0644	-5.2495	-5.2012	-4.6466	-4.0464	-3.2381	-1.7568	-0.34144	-0.22626	-1.461	-3.2741	-5.4305	-7.9331	-10.127	-11.154	-10.789	-9.2361	-6.8532	-4.1219	-1.2567	1.835	4.8079	7.0074	8.5128	9.9692	11.178	11.314	10.453	9.2029	7.6022	5.6104	4.0226	3.4033	3.1339	2.65	2.2892	2.0509	1.1903	-0.20022	-0.93587	-0.44626	0.68325	2.0233	3.6114	5.2138	6.3346	6.7569	6.3961	5.2274	3.5278	1.592	-0.65381	-3.1412	-5.089	-5.919	-5.9318	-5.3451	-3.884	-1.7909	0.11417	1.6809	3.2519	4.4821	4.7258	4.4203	4.3255	4.2023	3.6424	3.2332	3.561	4.079	4.0181	3.5094	2.8711	2.0775	1.3368	1.0637	1.3732	2.1981	3.4883	4.8586	5.6735	5.87	5.8766	5.7568	5.3832	5.18	5.5283	6.1149	6.7684	7.9959	9.7915	11.274	12.03	12.494	12.567	11.602	9.9057	8.5894	8.0144	7.814	8.0638	9.0833	10.57	11.978	13.098	13.732	13.608	12.843	11.91	11.01	10.287	10.171	10.69	11.281	11.597	11.742	11.538	10.729	9.8685	9.604	9.6586	9.5212	9.6029	10.368	11.228	11.711	12.334	13.471	14.572	15.274	15.977	16.859	17.586	18.13	18.676	19.102	19.136	18.959	18.802	18.579	18.387	18.456	18.669	18.794	19.067	19.563	19.93	20.249	21.093	22.373	23.246	23.532	23.891	24.401	24.594	24.821	25.781	27.201	28.257	28.842	29.056	28.627	27.591	26.64	26.256	26.222	26.383	26.842	27.358	27.518	27.328	26.929	26.41	26.123	26.396	26.866	27.09	27.304	27.624	27.325	25.961	24.39	23.444	22.88	22.467	22.749	23.782	24.68	25.085	25.454	25.837	26.014	26.405	27.517	29.021	30.232	31.106	31.734	31.746	30.858	29.183	26.931	24.474	22.449	21.016	19.897	19.236	19.311	19.445	18.603	16.999	15.674	14.884	14.466	14.958	16.805	19.276	21.504	23.612	25.638	27.029	27.739	28.418	29.062	28.811	27.386	25.321	22.886	19.954	16.723	13.654	11.08	9.3516	8.5982	8.4542	8.801	10.046	12.093	13.964	15.22	16.551	18.286	19.892	21.26	22.881	24.531	25.426	25.658	25.616	25.678	24.925	23.99	23.029	21.509	19.539	17.765	16.031	13.846	11.767	10.828	11.054	11.889	13.293	15.449	18.156	21.064	23.789	25.918	27.357	28.348	28.785	28.251	27.122	26.308	25.809	24.801	23.139	21.177	18.623	15.295	12.061	9.8069	8.3805	7.6426	8.1385	9.8654	11.844	13.693	16.078	19.178	22.194	24.641	26.667	28.149	28.769	28.507	27.459	25.705	23.615	21.524	19.182	16.492	14.007	12.09	10.325	8.5235	7.195	6.5281	6.1496	6.3133	7.6256	9.6853	11.615	13.405	15.354	16.867	17.382	17.557	18.207	19.023	19.387	19.359	19.076	18.331	17.063	15.553	13.948	12.381	11.222	10.536	10.03	9.7759	10.028	10.416	10.387	10.064	9.8442	9.5819	9.3519	9.8859	11.292	12.649	13.401	13.774	13.505	11.838	9.0291	6.201	3.7543	1.3832	-0.65564	-1.7399	-1.8206	-1.1369	0.31162	2.3717	4.5061	6.3148	7.7185	8.5154	8.6595	8.5528	8.4721	8.3325	8.2841	8.7889	9.7694	10.838	12.224	14.142	15.801	16.319	15.908	15.065	13.48	11.032	8.5621	6.7792	5.4558	4.4132	4.148	4.8188	5.9297	7.2213	8.6072	9.6041	9.7407	9.2357	8.5089	7.672	6.8825	6.348	5.8326	4.9958	3.9287	2.7969	1.389	-0.005079	-0.54583	-0.22757	0.069813	0.073561	0.27006	0.43312	-0.19009	-1.315	-2.0445	-2.2711	-2.3617	-2.0654	-1.1261	-0.025885	0.80796	1.5515	2.2226	2.4354	2.21	2.081	2.2487	2.686	3.4799	4.5412	5.4903	6.1391	6.4377	6.051	4.8903	3.7623	3.2579	2.8369	1.9673	1.1429	0.76777	0.37689	-0.22547	-0.26358	0.61781	1.7852	2.8932	4.1511	5.2329	5.4816	5.0092	4.2893	3.1446	1.3678	-0.43505	-1.602	-2.1311	-2.1809	-1.8605	-1.437	-1.1573	-1.0051	-1.0909	-1.623	-2.1125	-1.7289	-0.74324	-0.062565	0.41866	1.423	2.7068	3.5639	4.1838	4.8936	5.1153	4.3125	2.9783	1.6212	0.16454	-1.1319	-1.4608	-0.83952	-0.26528	-0.20101	-0.20449	-0.11402	-0.12826	-0.14391	0.1462	0.87023	2.0195	3.3873	4.4355	5.0112	5.6443	6.4689	6.7178	6.1354	5.5515	5.3399	4.8715	3.9289	3.0124	1.9647	-0.048855	-2.2115	-3.9996	-5.0612	-5.8734	-6.4376	-6.3818	-6.2256	-6.8512	-7.8737	-8.3062	-8.0721	-7.6478	-6.9481	-5.704	-4.0709	-2.3909	-1.0383	-0.40029	-0.43357	-0.68139	-1.1022	-2.0149	-2.9779	-3.0991	-2.403	-1.6286	-0.81779	0.44267	1.8504	2.9867	4.3778	6.4008	8.3626	9.7051	10.743	11.411	10.844	8.9425	6.7855	5.0545	3.5149	2.1671	1.4678	1.4479	1.6998	1.9696	2.1816	2.2903	2.5373	3.1147	3.6596	3.8841	4.1809	4.7762	5.1729	5.0825	4.8689	4.5668	3.745	2.7487	2.3714	2.4961	2.5522	2.7664	3.5001	4.0063	3.4255	2.1492	0.89997	-0.48395	-2.1583	-3.5389	-4.1	-4.0244	-3.5544	-2.8083	-2.2101	-2.1356	-2.5098	-3.2729	-4.5165	-5.8073	-6.479	-6.58	-6.5506	-6.3718	-5.9776	-5.8637	-6.249	-6.5887	-6.7149	-7.2668	-8.3085	-9.0177	-9.0878	-8.9412	-8.3291	-6.5123	-3.7604	-1.2077	0.51285	1.3081	0.95916	-0.5208	-2.4771	-4.1774	-5.3145	-5.6414	-5.0104	-3.7482	-2.2657	-0.58632	1.1124	2.3027	2.8049	2.8394	2.2309	0.74154	-1.0273	-2.2961	-3.2547	-4.353	-5.2299	-5.4384	-5.4783	-5.7181	-5.4187	-3.9873	-1.9079	0.2535	2.4354	4.3277	5.1911	4.8354	3.6488	1.7939	-0.57849	-2.8279	-4.392	-5.2042	-5.2916	-4.6926	-3.8594	-3.3197	-3.0775	-3.0499	-3.5477	-4.3384	-4.5424	-4.0916	-3.8196	-3.9154	-3.7762	-3.5311	-3.8856	-4.6301	-5.0601	-5.3548	-6.014	-6.7877	-7.1248	-7.0845	-6.8048	-6.0234	-4.8533	-3.9817	-3.7157	-3.7731	-4.0506	-4.5926	-5.29	-6.1939	-7.5457	-9.2421	-10.92	-12.531	-13.905	-14.354	-13.595	-12.603	-12.353	-12.55	-12.692	-13.034	-13.482	-13.19	-11.909	-10.512	-9.4866	-8.5757	-7.8875	-7.8126	-7.9915	-7.8497	-7.6772	-7.9977	-8.6523	-9.2776	-9.963	-10.794	-11.541	-12.116	-12.389	-12.136	-11.531	-10.979	-10.332	-9.1342	-7.8194	-7.3573	-7.5804	-7.6379	-7.5995	-8.0346	-8.6384	-8.9351	-9.356	-10.291	-11.175	-11.512	-11.633	-11.523	-10.501	-8.6622	-6.9857	-5.8985	-5.0143	-4.365	-4.4262	-5.2396	-6.5074	-7.9639	-9.2732	-10.22	-10.986	-11.51	-11.2	-10.089	-9.7984	-9.7225	-8.9609	-8.172	-7.571	-7.1184	-7.0771	-7.6945	-8.9266	-10.62	-12.296	-13.328	-13.661	-13.791	-13.682	-12.809	-11.488	-10.651	-10.45	-10.529	-11.17	-12.647	-14.264	-15.375	-16.291	-17.226	-17.56	-17.201	-17.082	-17.507	-17.643	-17.163	-16.674	-16.459	-16.154	-15.684	-15.205	-14.612	-13.807	-12.755	-11.267	-9.3436	-7.5553	-6.4158	-5.6606	-5.1172	-5.3796	-6.7324	-8.6062	-10.705	-13.077	-15.025	-15.564	-14.855	-13.691	-12.272	-10.633	-9.6877	-10.188	-11.424	-12.342	-12.911	-13.377	-13.406	-12.784	-11.911	-11.078	-10.363	-9.9966	-10.132	-10.612	-11.351	-12.349	-13.078	-12.793	-11.533	-9.9206	-8.243	-6.715	-6.0601	-6.5131	-7.2434	-7.6495	-7.9886	-8.2032	-7.5887	-6.2696	-5.2669	-4.8968	-4.6013	-4.3834	-4.7861	-5.5899	-6.0118	-5.8101	-5.0894	-3.7945	-2.1359	-0.77354	-0.15557	-0.39709	-1.6741	-3.8698	-6.2854	-8.2801	-9.7493	-10.489	-10.123	-9.0251	-7.9382	-6.9388	-5.8623	-5.406	-6.1388	-7.38	-8.2847	-9.0317	-9.8821	-10.253	-9.8783	-9.4602	-9.4421	-9.3864	-9.0131	-8.4423	-7.5048	-5.8541	-3.7585	-1.7094	0.13706	1.6114	2.3624	2.3471	1.8516	0.94939	-0.26341	-1.2821	-1.8427	-2.2359	-2.4286	-1.8733	-0.78651	-0.18179	-0.31426	-0.56284	-0.87797	-1.7732	-2.9404	-3.5544	-3.7308	-4.1884	-4.8993	-5.5319	-6.2919	-7.2687	-7.871	-7.8274	-7.5788	-7.3816	-7.0907	-6.7471	-6.5918	-6.5074	-6.3899	-6.3637	-6.2923	-5.9782	-5.6956	-5.6968	-5.3627	-4.2856	-3.2001	-2.7883	-2.5871	-2.2366	-2.3454	-3.1256	-3.7408	-3.7836	-3.6837	-3.4608	-2.5936	-1.2629	-0.14192	0.77733	1.6952	2.1789	1.7609	0.75703	-0.21648	-1.1287	-2.0778	-3.0131	-3.9085	-4.6828	-5.0535	-5.0629	-5.0621	-4.7848	-3.7143	-2.334	-1.6358	-1.5105	-1.1265	-0.59755	-0.52261	-0.6343	-0.47187	-0.51716	-1.3026	-2.245	-2.7765	-3.1935	-3.4161	-2.6842	-1.002	0.64738	1.9098	3.184	4.4105	5.0455	4.8787	4.077	2.8605	1.6165	0.67635	-0.013956	-0.28902	0.40075	1.9586	3.3108	3.9467	4.5362	5.3714	5.8609	5.8903	5.9064	5.9982	5.4476	4.833	3.7746	1.5372	-1.3802	-3.9346	-5.9553	-7.7133	-8.859	-8.8804	-7.773	-5.8586	-3.6599	-1.8425	-0.75021	-0.12411	0.064829	-0.3965	-0.9862	-0.78446	0.007467	0.30919	-0.12803	-0.9063	-2.0895	-3.6582	-4.7065	-4.6722	-4.2242	-4.0689	-3.9783	-3.9723	-4.7402	-6.1952	-7.2365	-7.5062	-7.7912	-8.5796	-9.6383	-10.77	-11.935	-12.94	-13.606	-14.011	-14.158	-14.167	-14.52	-15.348	-15.902	-15.536	-14.474	-12.931	-10.637	-7.8167	-5.2016	-2.8494	-0.34175	1.977	3.3454	3.917	4.1975	3.8357	2.5208	1.1393	0.72108	1.0835	1.7104	2.6931	4.0535	5.3444	6.2944	6.999	7.393	7.4311	7.3335	7.1694	6.7324	6.3407	6.6586	7.6863	8.9354	10.409	12.005	13.039	13.218	13.119	13.032	12.416	11.123	9.844	8.6592	6.9867	5.0978	4.1092	4.281	4.9889	5.9119	7.0312	7.8818	8.0332	7.7024	7.2541	6.7623	6.3627	6.1233	5.6862	4.7501	3.6996	3.0202	2.7484	3.0518	4.184	5.5263	6.1178	5.8654	5.1728	3.8528	1.8156	0.096619	-0.30729	0.2721	1.2505	2.8971	5.2277	7.2377	8.1553	8.1139	7.2193	5.349	2.8918	0.72329	-0.77984	-1.4903	-1.0732	0.4648	2.5404	4.6114	6.3628	7.2319	6.8755	5.7674	4.462	3.107	2.1488	2.432	3.7992	5.0344	5.71	6.3754	7.0002	7.0404	6.748	6.8997	7.2433	7.023	6.2735	5.4604	4.5696	3.6361	3.2391	3.5875	4.1655	4.669	5.1948	5.57	5.5197	5.1986	4.7276	3.9737	3.1009	2.4501	1.8466	1.1122	0.83618	1.4611	2.224	2.417	2.6707	3.533	4.3449	4.6653	5.1215	5.9491	6.3724	6.0583	5.5447	4.9623	4.0991	3.3978	3.4957	4.0843	4.4604	4.5332	4.2999	3.3561	1.63	-0.38015	-2.2325	-3.5788	-3.8457	-2.9999	-1.6981	-0.10598	2.072	4.2327	5.2588	5.343	5.4715	5.4833	4.6127	3.2133	2.1363	1.1286	-0.17126	-0.97353	-0.64769	0.23153	1.1893	2.3695	3.3069	2.9575	1.2871	-0.73193	-2.5027	-3.9235	-4.7078	-4.6812	-4.0803	-3.0202	-1.5781	-0.26828	0.64969	1.8788	3.6616	4.9514	5.384	6.0289	7.272	8.1859	8.7315	9.3859	9.482	9.2401	8.2448	6.2044	3.9433	2.5568	1.9845	1.6058	1.3689	1.4801	1.8011	2.089	2.2653	2.376	2.7208	3.579	4.6197	5.1865	5.3601	5.7135	6.182	6.2458	5.9248	5.6498	5.5438	5.6486	6.4275	8.0359	9.9957	11.872	13.373	13.826	12.471	9.5848	6.3365	3.454	0.96941	-0.97526	-1.8751	-1.6637	-0.80934	0.19395	0.98657	1.3448	1.3356	0.94721	-0.055023	-1.4602	-2.3678	-2.1984	-1.2827	-0.18541	0.93866	1.9995	2.8037	3.4643	4.2096	4.8721	5.1644	5.0674	4.4523	2.9441	0.79849	-0.91004	-1.4251	-0.98039	-0.10368	0.93813	1.8766	2.2278	1.6854	0.36537	-1.2521	-2.5086	-2.9832	-2.7041	-1.8414	-0.28203	2.1783	5.2038	8.0543	10.245	11.646	12.304	12.3	11.915	11.462	11.131	10.948	10.709	9.9233	8.3783	6.5936	5.3377	4.8861	4.9678	5.2604	5.4141	4.9966	3.7078	1.8329	0.094152	-0.72122	-0.12644	1.6187	3.6031	4.9495	5.4551	5.0613	3.6898	1.6131	-0.36851	-1.4444	-1.3556	-0.28584	1.4299	3.3681	5.0116	5.8097	5.4791	4.1499	2.3224	0.74008	-0.097162	-0.25369	-0.083254	0.066509	0.074635	-0.10015	-0.40896	-0.71851	-0.68876	-0.020636	1.1666	2.3749	3.2356	3.8875	4.5675	5.1578	5.3688	5.1665	4.7975	4.2945	3.5858	2.8845	2.6076	2.8902	3.4521	3.8009	3.5835	2.6953	1.4112	0.2853	-0.11291	0.26682	1.0658	1.9473	2.5226	2.2819	0.90572	-1.2419	-3.2219	-4.3667	-4.5738	-3.9988	-2.706	-0.79306	1.3123	2.9722	3.8672	4.0916	3.8372	3.0996	2.056	1.284	1.2776	1.9942	3.0933	4.2505	5.1576	5.4492	5.0667	4.3919	3.7057	2.9388	2.2563	2.0364	2.3261	2.7768	3.2518	4.1344	5.6573	7.4365	8.9394	10.007	10.657	10.657	9.6659	7.7518	5.4929	3.5525	2.2525	1.6621	1.9551	3.1698	4.811	6.1446	7.3903	6.5026	5.3831	5.0035	5.056	4.932	4.5919	4.4765	4.9222	5.6683	5.8833	5.433	5.3906	6.2618	7.0112	7.0183	7.0917	7.344	6.4371	4.0642	1.7222	0.25952	-0.61033	-0.32986	1.9681	5.1454	7.0648	7.5245	7.5076	6.7297	4.4901	1.8248	0.37139	0.21768	0.63247	1.3349	3.1968	5.5356	6.9629	7.467	7.8372	8.0346	7.4542	5.8979	3.7956	2.0478	1.3628	1.4665	1.6025	2.0142	3.2799	4.541	4.5253	3.6725	3.0037	2.0699	0.14677	-2.0307	-3.6319	-5.153	-6.731	-7.0496	-5.6334	-3.7402	-1.9365	0.55277	3.4846	5.1871	4.9465	3.7213	2.2579	0.47397	-1.5157	-3.083	-3.5329	-2.5907	-0.72961	1.1271	2.6464	4.1424	5.2633	5.006	3.4592	1.7979	0.34365	-1.2431	-2.4231	-2.3413	-1.4388	-0.58083	0.46094	1.9944	2.9001	2.2942	1.1519	0.50977	-0.16022	-1.5164	-2.7871	-3.0583	-2.6528	-2.3047	-2.033	-1.4049	-0.27885	0.92954	1.5856	1.5021	1.0283	0.36919	-0.76998	-2.3205	-3.4945	-3.9177	-4.1109	-4.2258	-3.8159	-3.0114	-2.3867	-1.6715	-0.20264	1.4346	2.086	1.8907	1.7035	1.2582	-0.24552	-2.3366	-3.7395	-4.2104	-4.5597	-5.1982	-5.839	-6.2325	-6.6255	-7.3804	-8.3323	-8.8512	-8.4652	-7.2841	-5.5029	-2.9379	0.26182	3.2543	5.2668	6.1082	5.5488	3.2931	-0.065357	-3.1802	-5.408	-6.9875	-7.6504	-6.6241	-4.1926	-1.7091	0.032391	1.4371	2.781	3.5442	3.4871	3.2908	3.7825	4.963	6.1319	6.8033	7.0117	6.8362	6.0066	4.5152	2.8937	1.5186	0.27932	-0.86999	-1.6237	-1.9382	-2.1671	-2.2388	-1.679	-0.64794	-0.0354	-0.18571	-0.5357	-0.74378	-1.2596	-2.298	-3.156	-3.0181	-2.0162	-0.89959	0.034672	1.0033	1.8346	1.7894	0.51369	-1.3615	-2.9458	-3.9538	-4.353	-3.9006	-2.6953	-1.4658	-0.68671	-0.18715	0.15427	0.20788	0.26822	1.0988	2.7513	4.3947	5.429	6.0615	6.3863	5.8393	3.9869	1.2617	-1.4216	-3.5191	-5.1901	-6.521	-6.9059	-5.8137	-3.7135	-1.5451	0.46377	2.4815	4.102	4.6888	4.3	3.4564	2.1845	0.57925	-0.66802	-0.98119	-0.67212	0.000504	1.4175	3.4395	4.8258	4.6612	3.1899	1.0152	-1.7384	-4.9565	-7.7872	-9.1575	-8.573	-6.4162	-3.511	-0.28184	3.2449	6.5556	8.5742	8.9633	8.4239	7.4918	5.9569	4.0031	2.3317	0.93151	-0.63425	-2.0422	-2.7064	-2.9285	-3.2169	-3.0914	-2.0837	-1.0651	-0.95292	-1.2814	-1.0786	-0.65801	0.99398	2.3445	3.6393	5.5557	7.7863	9.4258	10.236	10.511	10.349	9.5719	8.0671	5.897	3.5363	1.485	-0.48289	-2.8729	-5.2867	-6.8185	-7.3894	-7.5537	-7.2585	-6.2119	-4.8368	-3.6543	-2.44	-0.97813	0.30748	1.3035	2.4647	3.61	3.806	2.8655	1.6916	0.83074	-0.10259	-1.2955	-2.256	-2.6258	-2.6815	-2.9744	-3.7403	-4.7299	-5.6028	-6.4945	-7.8034	-9.3325	-10.302	-10.279	-9.4657	-7.9909	-5.7441	-3.0293	-0.60197	1.1857	2.26	2.2954	1.1411	-0.51164	-2.0128	-3.514	-5.1693	-6.3178	-6.285	-5.4876	-4.8039	-4.3401	-3.7058	-2.9985	-2.7817	-3.2714	-4.0466	-4.6182	-4.9053	-5.2018	-5.5997	-5.7723	-5.5927	-5.3394	-5.3186	-5.5047	-5.8039	-6.1914	-6.4646	-6.2185	-5.3446	-4.041	-2.2642	-0.028048	1.9169	2.6125	2.0664	1.1198	0.29621	-0.6086	-1.5693	-2.0657	-1.9492	-1.9381	-2.7716	-4.3565	-6.0829	-7.6118	-9.0004	-10.176	-10.809	-10.79	-10.34	-9.6849	-8.864	-7.8752	-6.6624	-5.0406	-2.8597	-0.33357	2.1248	4.3268	6.3044	7.7229	7.9334	6.8008	5.0428	3.3326	1.5193	-0.81513	-3.3714	-5.461	-7.1012	-8.8847	-10.803	-12.099	-12.309	-11.688	-10.5	-8.6954	-6.4495	-4.2776	-2.5048	-1.2371	-0.58858	-0.48779	-0.4955	-0.18326	0.34798	0.73787	0.94223	1.0925	1.008	0.16739	-1.7311	-4.2357	-6.4523	-8.0312	-9.2769	-10.114	-9.8697	-8.4328	-6.7188	-5.4257	-4.1628	-2.4294	-0.50104	1.1277	2.4961	3.6275	4.1219	3.9054	3.4425	2.9299	2.2382	1.5379	1.1687	0.79934	-0.21899	-1.833	-3.3769	-4.5841	-5.7779	-7.298	-9.0383	-10.521	-11.378	-11.746	-11.77	-10.948	-8.7215	-5.6927	-2.9787	-0.7361	1.4863	3.3933	4.1927	3.8591	2.8193	1.0344	-1.3523	-3.5002	-4.8204	-5.5372	-5.7863	-5.23	-4.0758	-3.3215	-3.4499	-3.9527	-4.4353	-5.1784	-6.4616	-8.0416	-9.3603	-9.951	-9.8981	-9.6667	-9.3137	-8.4102	-7.1552	-6.4948	-6.6864	-6.8659	-6.5226	-6.0521	-5.6069	-4.7827	-3.791	-3.2335	-2.8957	-2.2493	-1.6205	-1.4056	-0.9493	0.26701	1.4731	1.8189	1.6491	1.5611	1.1751	-0.13893	-2.2638	-4.6414	-6.7619	-8.6455	-9.3944	-9.6265	-9.2443	-7.9902	-6.5732	-5.9635	-5.9953	-5.7816	-5.1953	-4.6968	-4.2953	-3.6472	-2.6514	-1.6839	-1.2325	-1.4934	-2.1486	-2.9148	-4.2074	-6.562	-9.4687	-11.814	-13.25	-13.994	-13.84	-12.487	-10.537	-8.8324	-7.5182	-6.5288	-6.1698	-6.2853	-6.1117	-5.5419	-5.3905	-5.9503	-6.4813	-6.486	-6.3201	-6.1637	-5.4742	-3.8901	-1.8601	-0.22481	0.51753	0.48485	0.086212	-0.5783	-1.6585	-2.804	-3.215	-2.6126	-1.4532	-0.083002	1.5335	3.2115	4.504	5.3055	5.7221	5.5319	4.4733	2.8777	1.055	-1.3964	-4.6948	-8.0306	-10.465	-12.03	-13.293	-14.29	-14.601	-14.267	-13.82	-13.5	-12.89	-11.506	-9.4603	-7.3279	-5.4338	-3.6128	-1.6692	0.2389	1.9061	3.3244	4.3621	4.6399	4.0305	2.7426	0.97392	-1.0674	-2.79	-3.5544	-3.5687	-3.6213	-3.8315	-3.6674	-3.0421	-2.4878	-2.1662	-1.453	0.05208	1.8252	3.2354	4.3001	5.3524	6.3076	6.6873	6.2671	5.2841	3.948	2.3002	0.48788	-1.1489	-2.3161	-2.8001	-2.3778	-0.99024	0.97484	2.9516	4.6788	6.1922	7.2442	7.3148	6.4098	5.3895	4.9537	4.8584	4.5517	4.1002	3.9736	3.949	3.2975	2.029	0.89282	0.33892	0.17022	0.26759	0.8161	1.7994	2.8547	3.7322	4.4529	4.9626	5.3069	5.8898	6.9905	8.2684	9.0921	9.2041	8.6628	7.3831	5.1435	2.0959	-0.85957	-2.6592	-3.0627	-2.5345	-1.344	0.86641	3.9904	6.9542	8.9216	10.157	11.114	11.526	11.178	10.49	9.8032	8.8732	7.6212	6.3363	5.0331	3.4752	1.926	0.91628	0.35356	-0.21152	-0.64547	-0.32612	0.89162	2.6037	4.2737	5.7441	7.2492	8.8929	10.345	11.312	12.182	13.372	14.186	13.501	11.373	8.7307	6.0301	3.2959	1.0915	-0.02309	-0.35191	-0.36954	0.038561	0.88074	1.5531	1.8199	2.1517	2.5701	2.4025	1.5818	1.1185	1.7659	3.2983	5.0853	6.6206	7.6469	7.9865	7.3702	5.7012	3.6064	2.2841	2.0135	1.9182	1.5185	1.3412	1.6298	1.8422	1.888	2.2625	2.7708	2.7991	2.5055	2.4335	2.4266	2.3232	2.8792	4.6426	6.7074	7.9497	8.4931	8.804	8.5354	7.2303	5.1471	2.9695	1.1723	-0.1166	-1.0879	-1.8438	-2.4007	-1.7851	-1.19	-0.064579	1.6675	3.4803	5.367	7.6162	9.7635	11.039	11.697	12.556	13.522	13.776	13.046	11.682	9.9392	7.8308	5.3653	2.8394	0.88471	-0.066204	-0.44787	-0.9104	-1.2144	-0.6412	0.74644	2.3623	4.2011	6.5283	8.8995	10.723	12.119	13.244	13.699	13.342	12.62	11.493	9.3262	6.2181	3.3424	1.542	0.62661	0.28791	0.68085	1.8155	3.0367	3.5975	3.3394	2.8881	3.0275	3.9666	5.4484	7.4096	10.038	12.988	15.329	16.516	16.67	15.932	14.357	12.416	10.79	9.553	8.5357	7.9877	7.98	7.7129	6.4757	4.6825	3.0564	1.5392	-0.22135	-1.8396	-2.4809	-1.9416	-0.69509	0.88615	2.8872	5.398	8.0114	10.013	11.049	11.341	11.151	10.438	9.2431	7.8788	6.6051	5.4635	4.5909	4.1531	3.9857	3.7315	3.3946	3.1481	2.6114	1.1574	-0.92495	-2.5565	-3.1862	-3.0504	-2.1853	-0.018106	3.648	7.9863	12.007	15.413	18.242	20.171	20.616	19.364	16.744	13.268	9.3332	5.407	2.0379	-0.33813	-1.5015	-1.3464	0.026447	2.0899	4.1751	5.9891	7.5552	8.7244	9.1149	8.8574	8.8221	9.6684	11.007	12.071	12.726	13.201	13.117	11.742	9.1697	6.3653	3.9534	1.8711	0.046658	-1.2682	-1.9669	-2.223	-2.0378	-1.3329	-0.32127	0.70432	1.6893	2.6681	3.4016	3.7058	3.9076	4.6325	5.9868	7.4476	8.4668	9.0811	9.6543	10.116	9.9863	9.2384	8.5102	8.035	7.0866	5.1454	2.8129	0.84014	-0.80773	-2.3324	-3.4667	-4.0149	-4.2063	-4.1011	-3.3677	-1.9419	-0.093784	2.262	5.3286	8.5872	11.14	12.685	13.523	13.772	13.184	11.649	9.5743	7.6959	6.4197	5.4067	4.2125	3.097	2.5327	2.1435	1.2837	0.34533	0.31367	1.2264	2.3648	3.4694	4.5101	4.9979	4.6893	4.1642	3.9938	4.0992	4.5489	5.8227	7.6544	8.8887	8.8931	8.134	7.0839	5.6788	3.9306	2.3019	1.4877	1.8956	3.264	4.8706	6.3001	7.6898	8.7441	8.5995	7.2372	5.8796	5.3846	5.4989	6.0509	7.2328	8.5544	9.1559	9.1389	9.1126	8.9735	8.5696	8.5373	9.2243	9.6348	8.7512	6.9892	5.2488	3.6696	2.171	1.1512	1.1616	2.2614	4.1237	5.8482	7.4598	8.3584	7.8887	6.6335	5.782	5.5719	5.4227	5.1846	5.1554	5.4228	5.7729	5.9131	5.7763	5.6473	5.7057	5.3748	4.0465	2.2141	0.89002	0.23836	-0.21216	-0.48772	-0.40312	-0.29277	-0.49805	-0.61546	-0.15349	0.64825	1.6001	2.8981	4.1072	4.1047	2.5999	0.58466	-1.097	-2.4567	-3.4695	-3.6343	-2.7285	-1.4023	-0.56512	-0.65782	-1.3625	-1.991	-2.2106	-2.0927	-1.4579	0.072756	2.2002	3.8373	4.319	3.8202	2.6888	1.2135	0.041653	-0.20574	0.35217	1.2804	2.5405	3.9793	4.8016	4.4962	3.7123	3.4043	3.6857	4.1916	5.1581	7.0844	9.7248	12.086	13.398	13.624	13.098	11.876	9.9029	7.547	5.5511	4.3309	3.655	3.0765	2.4597	1.781	0.89287	-0.028101	-0.554	-0.51031	0.020548	1.1813	3.0811	5.0477	6.0647	5.9296	5.2836	4.515	3.4375	2.1832	1.5261	1.7412	2.111	1.7535	0.58726	-0.87035	-2.2623	-3.4798	-4.1755	-3.7431	-2.0064	0.70031	3.8526	6.9375	9.4587	11.067	11.782	11.808	11.23	10.044	8.5554	7.2217	5.9802	4.2953	2.0327	-0.10076	-1.3263	-1.6211	-1.2959	-0.093761	2.3392	5.3733	7.7312	8.8359	9.0728	8.7694	7.8488	6.442	5.1342	4.2603	3.7302	3.4841	3.5503	3.6885	3.6763	3.6866	3.9092	4.1407	4.0911	3.9333	4.083	4.5504	4.8828	4.7599	4.4996	4.7331	5.5008	6.2763	6.9132	7.8943	9.3065	10.268	10.257	9.9013	9.9358	10.275	10.623	11.082	11.54	11.364	10.215	8.326	5.8915	3.0954	0.65229	-0.59486	-0.57766	0.12721	1.2033	2.7629	4.5646	5.9844	6.6316	6.7107	6.855	7.3729	7.9532	8.2855	8.7377	9.7403	10.701	10.598	9.4404	7.9186	6.1361	3.8732	1.6397	0.18976	-0.46042	-0.492	0.38906	2.1742	4.0672	5.6895	7.3871	9.0831	9.9794	9.8402	9.3997	9.1645	8.8352	8.0803	7.0321	6.1062	5.6873	5.7711	6.022	6.482	7.5878	9.0368	9.7396	9.2881	8.4688	7.9111	7.4541	7.2127	7.6376	8.4729	8.8852	8.8437	8.7356	8.2998	7.3802	6.8865	7.5505	8.7069	9.4754	10.018	10.686	10.954	10.101	8.1851	6.2218	4.5145	2.9681	2.3317	2.2706	1.9901	1.6675	2.0102	2.853	3.4369	3.5367	3.4785	3.3912	3.1007	2.4417	1.5493	0.92449	0.90699	1.0506	0.65502	-0.032618	-0.26251	-0.05018	0.065565	0.18919	0.7034	1.3474	1.7663	2.1939	2.8847	3.5103	3.971	4.7204	5.6296	5.8203	5.0278	3.9718	3.0728	1.8895	0.18166	-1.4614	-2.4248	-2.7026	-2.642	-2.3491	-1.5745	-0.16091	1.5085	2.8171	3.6309	4.4125	5.348	5.9601	6.025	5.8075	5.3467	4.4504	3.3086	2.3084	1.4085	0.50165	-0.029318	0.059856	0.2081	-0.057985	-0.22026	0.4098	1.5338	2.4082	3.0117	3.7385	4.5064	4.8534	4.5955	4.1894	4.1849	4.5394	4.7307	4.4238	3.7877	2.994	1.9119	0.52808	-0.76426	-1.5907	-1.8964	-1.631	-0.74442	0.4149	1.3302	1.9218	2.3838	2.4466	1.7075	0.57142	0.030577	0.41187	1.0852	1.6317	2.3289	3.2884	3.9565	3.8517	3.3932	3.4037	4.0927	5.0599	5.9714	6.7154	7.0832	6.7571	5.6199	3.8889	1.9153	0.052589	-1.2583	-1.7032	-1.3872	-0.60977	0.57796	2.3121	4.2274	5.4912	5.7016	5.2182	4.4786	3.3659	1.7612	0.40524	0.29092	1.411	2.9513	4.4467	6.0062	7.4109	7.9491	7.2845	5.7571	3.7804	1.5813	-0.41814	-1.7493	-2.274	-2.0392	-1.0163	0.6484	2.3396	3.4366	3.951	4.3261	4.7583	4.9591	4.6861	4.2771	4.2754	4.7418	5.2238	5.6203	6.4512	7.6904	8.3876	7.8791	6.6792	5.5688	4.6399	3.8249	3.501	3.8324	4.3305	4.6995	5.1332	5.5917	5.8384	6.0936	6.7034	7.3622	7.3568	6.6194	5.7147	4.9602	4.2166	3.3098	2.4325	1.9246	1.8444	1.6176	0.70499	-0.44829	-1.0841	-1.2611	-1.3902	-1.0513	0.54991	3.1391	5.7253	7.8006	9.1955	9.4122	8.2019	6.3192	4.6162	3.2912	2.7358	3.5889	5.5855	7.3569	7.94	7.4497	6.1537	3.9761	1.045	-1.9065	-3.9037	-4.2711	-3.1168	-1.2292	0.84357	2.936	4.3917	4.0083	1.6103	-1.515	-4.2405	-6.412	-7.7674	-7.8345	-6.9973	-6.2286	-5.6685	-5.0256	-4.6676	-4.9705	-5.2889	-5.0788	-5.0473	-5.9218	-7.056	-7.5431	-7.4604	-7.2929	-7.0208	-6.3853	-5.3075	-3.9553	-2.7677	-2.0604	-1.7755	-0.95034	-0.75755	-1.3369	-1.978	-2.2946	-2.4852	-2.3626	-1.5257	-0.55812	-0.35896	-0.77661	-1.0085	-1.0393	-1.4309	-2.1774	-2.8011	-3.0941	-3.259	-3.6097	-4.1567	-4.4466	-4.0881	-3.4451	-3.1084	-2.8444	-2.0369	-0.94869	-0.39946	-0.45091	-0.67603	-1.1784	-2.1054	-2.9732	-3.4021	-3.7328	-4.1693	-4.3199	-4.2139	-4.474	-5.0706	-5.0744	-4.0331	-2.6093	-1.4416	-0.4662	0.45945	1.0202	0.73204	-0.44515	-1.9716	-3.2638	-4.2345	-5.1608	-5.9239	-5.9825	-5.2122	-4.1364	-3.0676	-1.8059	-0.40012	0.78695	1.7812	2.7369	3.385	3.4408	3.2611	3.1875	2.8406	1.9243	1.0788	1.095	1.7474	2.247	2.475	2.7886	3.1069	2.9116	1.9851	0.84177	0.14322	0.001368	0.039953	0.059034	0.21716	0.51444	0.62537	0.29221	-0.32735	-0.97765	-1.6398	-2.1317	-2.1714	-1.8644	-1.5598	-1.2788	-0.87399	-0.81496	-1.7786	-3.5385	-5.1325	-6.0514	-6.6074	-6.8909	-6.3459	-4.7523	-2.8312	-1.4996	-0.91002	-0.74153	-0.94467	-1.7772	-3.1794	-4.6864	-6.0033	-7.1187	-8.0773	-8.8163	-9.2859	-9.4119	-8.9614	-7.8288	-6.2658	-4.6554	-3.1928	-1.8603	-0.93467	-1.0287	-2.182	-3.5357	-4.2163	-4.2755	-4.076	-3.3869	-1.8175	0.16741	1.5382	1.9715	2.0057	1.9502	1.4995	0.55198	-0.50952	-1.3174	-1.7355	-1.621	-0.84348	0.43155	1.8109	3.136	4.3018	4.9215	4.7189	3.9926	3.3531	3.0056	2.6212	1.9931	1.4574	1.5556	2.3302	3.2238	4.0094	5.0505	6.2487	6.6052	5.4819	3.5129	1.5811	-0.21068	-1.9146	-3.1059	-3.5474	-3.641	-3.6634	-3.4729	-3.131	-2.889	-2.5223	-1.6178	-0.44814	0.35136	0.72742	1.0836	1.5859	1.9276	1.8482	1.4868	1.3547	1.6856	2.1676	2.5054	3.0735	4.2917	5.5554	5.8473	5.2271	4.5306	3.9916	3.4003	3.1107	3.5518	4.3243	4.8128	5.0277	4.8697	3.822	1.946	0.12958	-1.1808	-2.3418	-3.4715	-3.9544	-3.5913	-3.0112	-2.8559	-3.2293	-3.7554	-3.9824	-3.8397	-3.6323	-3.3033	-2.4005	-1.1753	-0.69099	-1.315	-2.1915	-2.7827	-3.415	-4.206	-4.7879	-5.3289	-6.3259	-7.4013	-7.8091	-7.7464	-7.6156	-6.95	-5.4314	-3.9785	-3.4543	-3.3501	-2.8608	-2.1706	-1.8738	-2.0445	-2.3661	-2.5736	-2.5309	-2.3121	-1.8792	-0.9668	0.85409	2.2167	3.2949	3.947	3.5798	2.2993	0.6769	-1.4579	-4.5672	-8.0247	-10.589	-11.916	-12.434	-12.19	-10.906	-8.6751	-6.0794	-3.8214	-2.236	-1.1887	-0.44094	-0.23425	-0.88545	-1.7992	-2.0098	-1.464	-0.8152	-0.21745	0.46797	0.84833	0.55872	0.049309	-0.20282	-0.27741	-0.059652	1.052	2.9053	4.4573	5.2398	5.7482	6.1782	5.8628	4.4761	2.5709	0.81898	-0.53391	-1.5461	-2.0817	-1.7946	-0.52113	1.2027	2.4715	2.9375	2.9656	2.716	1.9106	0.545	-0.91026	-2.2861	-3.6874	-4.8893	-5.5707	-5.7608	-5.5841	-4.7543	-3.2746	-2.0437	-1.9172	-2.6307	-3.4294	-4.2545	-5.3203	-6.2262	-6.3535	-5.7759	-5.2425	-5.2083	-5.4273	-5.429	-5.0778	-4.5988	-4.0412	-3.1675	-1.9021	-0.62918	0.18471	0.55025	0.59858	0.30098	-0.18201	-0.52436	-0.77598	-1.0993	-1.2802	-1.0174	-0.64704	-0.80018	-1.3865	-1.6467	-1.3987	-1.229	-1.4924	-1.8198	-1.8567	-1.9383	-2.4049	-2.9254	-2.938	-2.4719	-2.1476	-2.3118	-2.8034	-3.3808	-3.9109	-4.2045	-4.0138	-3.2776	-2.1739	-0.86593	0.43596	1.2831	1.3442	0.80348	0.17651	-0.37812	-1.2059	-2.397	-3.3455	-3.6111	-3.5077	-3.4591	-3.1417	-1.9047	-0.00186	1.5988	2.4325	2.8068	2.837	2.1776	0.93729	-0.22767	-0.82674	-0.8071	-0.20171	0.87586	2.0304	2.8685	3.4244	3.8735	4.0345	3.6708	3.0459	2.6204	2.525	2.4689	2.2171	2.1136	2.665	3.768	4.7224	5.2376	5.6735	6.0657	5.7188	4.2843	2.6453	1.7914	1.7699	2.285	3.3506	4.7323	5.7217	5.9409	5.6615	5.1458	4.5051	4.23	4.8573	6.0396	6.8011	6.7212	6.1103	5.2549	4.1824	3.0656	2.4287	2.8563	4.4172	6.324	7.6795	8.3745	8.6855	8.2472	6.5344	4.2614	2.8229	2.638	3.2605	4.4889	6.0855	7.1625	7.0745	6.2001	5.1103	3.863	2.8138	2.8233	3.8948	4.9424	5.3173	5.369	5.4195	5.2189	4.5131	3.4977	2.6156	2.2776	2.4368	2.7798	3.389	4.7282	6.5168	7.5233	7.2249	6.3528	5.4656	4.379	3.1833	2.4542	2.16	1.8391	1.7643	2.4648	3.5026	4.2049	4.8398	5.6506	5.652	4.0316	1.5986	-0.40087	-1.6589	-2.4184	-2.7554	-2.3875	-1.7229	-1.4509	-1.3222	-1.6558	-2.9369	-4.3755	-4.7583	-3.8918	-2.4537	-0.96442	0.47244	1.6478	2.1675	1.7445	0.5877	-0.40199	-0.51136	-0.014391	0.66894	1.8852	4.282	7.5078	10.582	13.176	15.369	16.615	16.344	14.867	12.706	10.146	7.7212	6.5041	6.8828	8.0995	9.6975	11.945	14.639	16.71	17.501	17.308	16.846	16.267	15.505	14.497	13.41	12.328	11.034	9.2333	7.2929	6.0439	5.6967	5.5903	5.0226	3.7767	1.493	-1.9729	-5.6799	-8.0634	-8.2375	-5.9804	-1.2253	5.2393	11.523	15.914	18.482	20.152	21.47	22.803	25.033	29.068	34.728	40.682	45.341	47.367	46.062	41.116	32.745	22.264	11.732	2.7425	-4.0914	-8.4703	-10.458	-10.347	-8.3576	-4.6142	0.59684	6.5972	12.637	18.276	22.916	25.904	26.794	26.058	24.76	23.312	21.355	18.61	15.694	13.009	10.195	6.6621	2.6788	-1.0121	-4.3838	-7.7024	-10.893	-13.666	-15.71	-17.082	-18.068	-19.092	-20.37	-21.97	-24.021	-26.294	-28.478	-30.392	-31.827	-32.857	-33.991	-35.979	-38.793	-41.495	-42.975	-43.187	-42.674	-41.397	-39.337	-37.092	-35.183	-33.308	-30.463	-26.482	-22.348	-19.231	-17.688	-17.92	-19.775	-22.486	-25.037	-26.951	-28.182	-28.724	-28.626	-28.216	-27.74	-27.006	-25.724	-24.207	-23.427	-24.127	-26.285	-29.088	-31.815	-34.272	-35.863	-35.695	-33.638	-30.667	-27.753	-24.884	-21.866	-19.252	-17.489	-16.259	-15.075	-13.627	-11.439	-7.9406	-3.4219	1.2629	5.5194	8.8994	10.749	10.503	8.5164	5.8234	3.102	0.15714	-3.3559	-7.4374	-11.656	-15.652	-19.539	-23.329	-26.336	-28.024	-28.915	-29.884	-30.748	-30.66	-29.523	-27.735	-25.379	-22.409	-19.47	-17.325	-15.766	-14.556	-13.95	-13.933	-13.98	-14.216	-15.465	-17.911	-20.603	-22.611	-23.655	-23.782	-23.009	-21.512	-19.759	-18.5	-18.481	-19.557	-20.501	-20.336	-19.094	-16.647	-12.316	-6.2566	0.2078	5.9924	10.721	13.783	14.634	13.75	12.156	10.097	7.6619	5.7362	4.8193	3.8294	1.5692	-1.8092	-5.6412	-9.6223	-13.365	-16.156	-17.294	-16.481	-14.274	-11.436	-8.5797	-6.2136	-4.0946	-1.7806	0.18585	0.89466	0.46759	-0.42237	-1.4647	-2.547	-3.0208	-1.9214	0.96793	4.7714	8.1094	9.8882	9.882	8.1727	4.6346	-0.58055	-6.3628	-11.249	-14.713	-16.934	-17.809	-17.178	-15.433	-13.052	-10.045	-6.5358	-3.175	-0.36434	2.015	3.6323	3.7512	2.664	1.7623	1.9329	2.9764	4.4282	6.2656	8.2648	9.6547	9.6345	8.2053	6.1858	4.4009	2.9984	1.5746	0.1718	-0.74607	-1.0724	-1.1214	-0.92448	-0.37745	0.3393	0.99527	1.6151	2.228	2.6476	2.9655	3.5281	4.1108	3.7301	1.8929	-0.77655	-3.3472	-5.6729	-7.8019	-9.3166	-9.6204	-8.6045	-6.906	-4.9169	-2.4224	0.78103	4.0861	6.4897	7.5776	7.5791	6.8609	5.6216	4.1235	2.4954	0.51179	-1.8941	-4.3692	-6.5884	-8.3098	-9.0593	-8.3306	-6.4375	-4.5264	-3.5452	-3.2799	-2.7557	-1.558	0.18354	2.3412	5.0262	8.0074	10.208	10.574	9.1724	6.9018	4.2315	1.1991	-1.7223	-3.6644	-4.1135	-3.0527	-0.64148	2.6515	5.9183	8.4916	10.316	11.214	10.669	8.8598	6.8766	5.3599	3.9728	2.3624	0.78131	-0.35114	-0.99379	-1.4356	-1.9107	-2.1126	-1.5762	-0.4907	0.22379	0.29012	0.48055	1.338	2.5608	3.7774	4.954	5.8345	5.9171	5.2683	4.2663	3.05	1.961	1.9065	3.0664	4.1905	4.2623	3.6467	2.9045	1.8456	0.26202	-1.3147	-2.285	-2.6486	-2.9528	-3.7735	-5.312	-6.9821	-8.0592	-8.7411	-9.5563	-10.131	-9.7487	-8.7444	-7.9317	-7.3041	-6.6028	-6.0616	-5.8164	-5.7804	-6.3265	-7.8591	-9.72	-10.929	-11.817	-13.176	-14.423	-14.526	-13.87	-13.404	-13.14	-12.427	-11.117	-9.4084	-7.5112	-5.826	-4.47	-3.038	-1.7085	-1.3852	-2.1894	-3.1218	-3.774	-4.7636	-6.2562	-7.6391	-8.5901	-8.9189	-7.9396	-5.4077	-2.1638	1.3553	5.5735	9.9192	12.792	14.048	15.069	16.251	16.421	15.157	13.205	11.166	9.307	8.0991	7.6605	7.5439	7.5292	7.4487	6.237	3.1716	-0.5846	-3.2388	-4.4103	-4.3966	-3.17	-1.1733	0.51205	1.4342	1.7229	1.0754	-0.43942	-1.2813	-0.54062	0.65771	1.3585	2.5742	4.5533	5.701	5.2278	4.433	3.5877	1.8801	-0.44217	-2.0725	-2.8373	-3.4567	-3.9526	-3.8603	-3.3628	-2.7006	-1.5952	0.044748	1.9878	4.13	6.28	7.8858	8.5435	8.2861	6.8561	4.1294	0.94686	-1.8946	-4.8063	-8.0683	-10.608	-11.666	-12.392	-12.758	-13.422	-13.473	-12.011	-9.1884	-6.0191	-2.8468	0.45567	3.3547	4.9336	4.9549	4.0449	2.6623	0.53864	-2.4163	-5.3877	-7.4107	-8.5705	-9.5046	-10.09	-9.7509	-8.8509	-8.4594	-8.7636	-9.0175	-8.9805	-9.1384	-9.2749	-8.5592	-7.1749	-5.9922	-5.0671	-3.672	-1.8373	-0.32735	0.88763	2.2992	3.5672	3.7002	2.5224	0.91961	-0.4069	-1.5107	-2.5705	-3.4099	-3.8233	-4.1635	-5.0508	-6.3487	-7.0801	-6.6771	-5.6765	-4.5918	-3.3079	-1.8775	-0.91157	-0.38071	0.70029	2.6131	4.5239	5.8832	7.0519	7.9795	7.9435	7.0409	6.4633	6.6003	6.592	5.9546	5.3541	5.3591	5.6602	5.9855	6.6651	7.9931	9.6583	11.118	12.061	12.731	13.407	13.831	13.551	12.683	11.608	10.323	8.8251	7.8692	8.0202	8.7259	9.5061	10.867	12.963	14.694	15.242	15.17	14.797	13.188	9.9623	6.4505	4.0365	2.8313	2.4894	3.1439	4.7065	6.4812	7.6878	8.0698	7.8603	7.4312	7.0526	6.7631	6.5004	6.3381	6.14	5.6381	4.9641	4.5032	4.1054	3.4461	2.9873	3.2431	3.5425	2.9807	2.1174	1.9324	1.9487	1.4425	1.1632	2.2371	4.3395	6.4338	8.3815	10.192	11.17	10.715	9.0521	6.7548	4.2762	2.2433	1.2117	1.1331	1.6027	2.2717	2.8643	3.2634	3.5601	3.5777	3.0846	2.4999	2.5969	3.2366	3.5414	3.5669	4.1142	4.8154	4.4603	3.2276	2.5341	2.8431	3.5377	4.6157	6.3751	8.1036	8.7624	8.299	7.1535	5.459	3.7139	2.9705	3.6882	5.1869	6.8464	8.4919	9.8912	10.659	10.559	9.6142	8.2631	7.2694	6.8598	6.4456	5.9261	6.2679	7.8077	9.5439	10.912	12.586	14.76	16.377	16.887	16.959	16.935	16.475	16.047	16.552	17.796	19.076	20.531	22.301	23.471	23.109	21.529	19.417	16.816	13.455	10.584	7.8378	6.0783	5.8059	6.2035	6.5099	7.3061	9.2792	11.823	14.196	16.632	19.019	20.473	20.852	20.914	20.805	20.179	19.471	19.397	19.406	18.438	16.687	14.998	13.427	11.489	9.2187	7.0532	5.2976	3.9746	2.9546	2.1375	1.8069	2.2664	3.026	3.4272	3.6893	4.4673	5.7211	6.9798	8.2894	9.7752	10.954	11.637	12.353	13.173	13.322	12.615	11.827	11.145	10.005	8.6522	8.2908	9.3757	11.167	12.855	14.257	15.342	15.982	16.101	15.791	15.261	14.757	14.086	12.84	11.106	9.4564	8.2526	7.4838	7.2429	7.4611	7.5756	7.3997	7.5141	8.2632	9.1084	9.6725	10.288	10.972	10.849	9.5616	8.0627	7.4015	7.6316	8.3595	9.4766	10.825	11.866	12.112	11.47	10.219	8.8355	7.6672	6.9112	6.7147	7.0296	7.7159	8.605	9.7229	10.909	11.674	11.802	11.826	12.178	12.525	12.614	12.984	14.079	15.317	15.965	16.145	16.247	16.193	15.71	14.885	14.033	13.279	12.667	12.315	12.268	12.514	12.905	13.375	13.943	14.567	15.023	15.27	15.59	15.998	15.909	15.061	14.136	13.848	14.018	14.247	14.72	15.584	16.182	15.731	14.326	12.724	11.474	10.869	11.16	12.381	14.196	16.163	17.955	19.258	19.802	19.493	18.53	17.383	16.419	15.632	15.137	15.512	17.08	19.131	20.788	22.119	23.486	24.343	23.93	22.516	20.854	19.032	16.869	14.783	13.316	12.431	11.859	11.484	11.011	10.002	8.4578	6.8673	5.664	4.9097	4.6233	4.9398	6.11	8.2058	10.899	13.696	16.563	19.492	21.65	21.891	20.36	18.3	16.407	14.645	13.381	13.25	13.877	14.305	14.216	13.751	12.729	11.155	9.7254	8.8768	8.3976	8.2203	8.8961	10.78	13.576	16.771	20.093	23.303	26.043	27.663	27.452	25.369	22.195	18.438	13.843	8.8034	4.76	2.6145	1.9895	2.568	4.5182	7.3291	9.7925	11.301	12.017	11.809	10.574	9.1786	8.6564	8.8475	9.2434	10.121	11.887	14.116	16.085	17.663	19.112	20.662	22.193	23.293	23.764	24.036	24.005	23.27	22.143	21.182	20.716	20.702	20.756	20.7	20.805	21.003	20.597	19.33	18.055	17.42	16.99	16.36	15.829	15.423	14.756	14.084	14.13	14.814	15.424	15.867	16.335	16.164	14.707	12.634	11.129	10.475	10.205	10.167	10.576	11.363	12.093	12.384	12.204	11.934	11.956	12.143	12.289	12.702	13.797	15.258	16.465	17.267	17.577	17.064	15.895	14.902	14.355	13.833	13.313	13.314	13.624	13.329	12.309	11.351	10.776	10.247	9.6313	9.3458	9.7111	10.521	11.403	12.093	12.56	12.808	12.664	11.869	10.553	9.1604	7.892	6.7519	5.8555	5.215	4.5342	3.7937	3.5112	3.921	4.5179	4.9885	5.6953	6.7526	7.4434	7.4114	7.4187	8.1799	9.5151	10.897	12.144	13.196	13.755	13.54	12.597	11.212	9.6584	7.9991	6.2321	4.4914	3.0206	1.9468	1.3524	1.4507	2.1145	2.7667	3.1333	3.7663	5.0719	6.5538	7.6734	8.5653	9.3218	9.3907	8.4198	7.1155	6.4599	6.7349	7.6879	9.0573	10.586	11.811	12.319	12.058	11.242	10.079	8.7747	7.6456	7.0974	7.389	8.374	9.8981	11.918	13.952	14.927	14.321	12.897	11.719	11.004	10.649	11.006	12.21	13.519	14.091	14.041	13.981	14.224	14.776	15.566	16.308	16.597	16.207	15.237	13.966	12.572	11.177	10.006	9.4325	9.6801	10.519	11.739	13.502	15.724	17.461	17.869	17.351	16.825	16.395	15.748	15.153	15.017	14.904	14.141	12.832	11.505	10.367	9.5291	9.2446	9.4482	9.7411	10.003	10.448	11.201	12.105	13.03	14.041	15.382	17.132	18.865	20.025	20.621	21	20.831	19.495	17.52	16.183	15.846	15.914	16.198	16.926	17.663	17.669	17.037	16.337	15.697	15.065	14.794	14.974	14.961	14.445	13.859	13.561	13.306	12.755	11.841	10.775	9.8204	9.0331	8.3779	8.2833	9.4793	11.871	14.234	15.709	16.591	17.007	16.372	14.645	12.781	11.201	9.6067	8.2213	7.6285	7.702	7.9391	8.5876	9.9697	11.398	12.084	12.375	12.984	13.77	14.227	14.3	14.214	14.073	13.83	13.338	13.086	13.082	13.119	13.326	13.973	15.063	16.236	16.983	17.08	16.867	16.491	15.467	13.685	12.111	11.548	11.683	12.138	13.192	14.749	16.127	17.228	18.587	20.11	21.259	22.169	23.199	23.732	22.921	21.061	19.096	17.189	15.06	12.894	11.281	10.454	10.278	10.445	10.801	11.494	12.508	13.246	13.198	12.615	12.138	11.888	11.748	11.951	12.539	12.968	13.01	13.027	13.013	12.37	11.151	10.13	9.4388	8.5257	7.6029	7.5748	8.6988	10.184	11.239	11.68	11.49	10.627	9.2122	7.6917	6.6271	6.3707	6.8158	7.5942	8.59	9.8546	11.142	12.048	12.432	12.205	11.143	9.5605	8.4384	8.3205	8.8794	9.7935	11.284	13.129	14.334	14.354	13.797	13.385	12.946	12.079	10.887	9.6381	8.4368	7.2656	6.2384	5.4098	4.6584	3.7014	2.3369	0.75069	-0.69631	-1.6965	-1.909	-1.0382	0.7004	2.5081	3.8553	4.924	5.907	6.3765	6.0837	5.6085	5.4018	5.033	4.1201	3.1171	2.7139	2.8748	3.1528	3.3018	3.2715	3.0132	2.548	2.1239	2.0818	2.5541	3.4152	4.5579	5.8692	7.1144	7.9152	8.1531	8.1238	7.9106	7.0926	5.6038	4.306	3.9682	4.3929	5.092	6.1334	7.5563	8.6375	8.6453	7.7305	6.5445	5.4377	4.479	3.7803	3.3815	3.1772	3.1868	3.5375	4.2091	4.9361	5.3641	5.2871	4.7646	3.9433	2.815	1.5613	0.77826	0.77113	0.89843	0.36287	-0.61293	-1.3764	-2.0455	-2.9979	-3.8303	-3.9105	-3.4398	-3.0617	-2.832	-2.4847	-2.0453	-1.5039	-0.62628	0.65564	2.0607	3.441	4.9105	6.2817	7.0821	6.8841	5.6617	3.7951	1.7963	-0.092669	-1.7704	-2.6688	-2.1972	-0.81574	0.36053	1.1625	2.3287	3.9406	5.4061	6.716	8.2791	9.805	10.562	10.618	10.536	10.491	10.66	11.447	12.833	13.972	14.231	13.847	13.19	12.26	11.044	9.7885	8.7797	8.0999	7.4705	6.454	5.2233	4.5248	4.4914	4.3376	3.7129	3.3856	3.7731	4.2773	4.6105	5.2139	6.0948	6.6073	6.7384	7.0466	7.3853	7.2827	7.0762	7.1849	7.0607	6.0928	4.8004	3.9989	3.6113	3.1222	2.4951	1.9839	1.7145	1.6664	1.6237	1.9373	2.4463	2.849	3.2535	3.9484	5.0713	6.4602	7.648	8.3258	8.5635	8.2603	6.8309	4.2514	1.7024	0.21571	-0.38561	-0.54303	-0.29884	-0.040407	-0.6629	-2.2334	-3.9482	-5.4228	-6.7525	-7.4267	-6.861	-5.5887	-4.4707	-3.319	-1.3976	1.223	3.8552	6.2525	8.5151	10.517	11.933	12.444	12.027	11.083	9.9985	8.6221	6.7535	4.9598	3.9271	3.6419	3.7146	4.0795	4.5271	4.4564	3.7825	3.2648	3.3166	3.6631	4.3277	5.7287	7.4238	8.3017	8.1563	7.8643	8.0372	8.4729	9.0087	9.8796	11.126	12.355	13.117	13.261	12.97	12.486	11.847	10.997	10.214	9.9809	10.391	11.266	12.472	13.699	14.279	13.967	13.256	12.484	11.37	9.9256	8.8981	8.6333	8.5265	8.2474	8.3699	9.2924	10.489	11.216	11.328	10.98	10.244	9.2251	8.2709	7.7676	7.9328	8.6702	9.6746	10.732	11.694	12.374	12.711	12.904	12.986	12.637	11.841	11.294	11.435	11.905	12.405	13.346	15.029	16.865	18.199	19.199	20.258	21.143	21.39	20.913	20.009	18.9	17.689	16.581	15.708	15.042	14.453	13.953	13.683	13.715	13.855	14.031	14.475	15.086	15.158	14.337	13.309	12.813	12.672	12.521	12.673	13.425	14.234	14.476	14.35	14.443	14.911	15.631	16.488	17.297	17.861	18.184	18.517	19.14	20.116	21.267	22.371	23.245	23.603	23.027	21.507	19.845	18.744	17.95	16.971	16.157	15.997	16.136	15.89	15.39	15.039	14.586	13.622	12.405	11.566	11.355	11.837	13.084	14.797	16.309	17.26	17.716	17.8	17.494	16.788	15.871	15.076	14.586	14.191	13.66	13.321	13.679	14.288	14.166	13.265	12.395	11.777	10.93	10.022	9.6783	9.7325	9.5095	8.9773	8.4338	7.8108	7.0351	6.5188	6.434	6.2323	5.5842	4.8779	4.4484	4.1924	4.0102	4.0948	4.7471	6.0957	7.8498	9.4526	10.698	11.919	12.923	12.831	11.49	9.9597	9.0262	8.4593	8.1674	8.6439	9.7673	10.69	11.216	11.769	12.283	12.418	12.573	13.204	13.757	13.579	13.1	13.093	13.475	13.769	13.908	14.124	14.572	15.232	15.931	16.605	17.601	19.058	19.862	19.506	19.359	19.201	18.689	17.995	17.48	17.252	17.267	17.32	17.401	17.876	18.681	18.993	18.406	17.649	17.476	17.65	17.941	18.694	19.848	20.681	21.039	21.448	21.834	21.672	21.133	20.635	19.711	17.701	15.127	13.055	11.846	11.233	11.283	12.315	14.245	16.525	18.444	19.483	19.605	18.922	17.28	14.741	12.182	10.613	10.265	10.834	12.214	14.094	15.681	16.698	17.631	18.612	19.104	19.056	19.034	18.912	17.939	16.174	14.667	14.027	13.913	14.02	14.457	15.276	16.145	16.696	16.806	16.565	16.098	15.223	13.725	11.811	9.9678	8.5108	7.499	7.0775	7.1158	7.0925	6.8407	6.852	7.4476	8.22	9.0231	10.365	12.212	13.633	13.989	13.798	13.659	13.442	12.879	12.15	11.505	10.813	9.8092	8.4581	6.9545	5.5086	4.2527	3.3341	2.9694	3.2762	4.1491	5.3695	6.8555	8.2995	9.1158	9.1995	9.2001	9.6071	10.069	10.188	10.228	10.382	10.125	9.0862	7.8105	7.1347	7.2343	7.8505	8.8993	10.35	11.98	13.498	14.76	15.718	16.294	16.4	16.113	15.731	15.461	15.322	15.436	16.081	17.089	17.585	16.998	15.792	14.652	13.566	12.383	11.639	11.762	12.178	12.045	11.238	10.061	8.6553	7.0897	5.664	4.7248	4.395	4.65	5.458	6.5793	7.5913	8.0609	7.8458	7.1946	6.4129	5.625	5.0538	5.2916	6.5598	8.0055	8.6716	8.6933	8.6264	8.3414	7.4966	6.5168	6.1155	6.1586	6.1344	6.11	6.445	7.1527	8.1783	9.6866	11.576	13.33	14.647	15.552	15.972	15.624	14.417	12.603	10.701	9.1729	8.018	7.1499	6.9787	7.9974	9.7614	11.182	11.997	12.673	12.993	12.179	10.333	8.2793	6.2675	4.1412	2.2837	1.2607	1.0891	1.6119	3.0434	5.2157	7.2453	8.4853	9.0639	9.1766	8.5969	7.2339	5.4768	3.9059	2.9716	2.698	2.8435	3.5165	5.1686	7.5099	9.4188	10.233	10.458	10.391	9.4615	7.5033	5.2125	2.8076	-0.038006	-2.899	-4.7692	-5.2831	-4.5511	-2.3546	1.1684	4.66	6.6862	7.1191	6.5258	5.018	2.6354	-0.042671	-2.2759	-3.621	-3.8548	-3.0754	-1.3796	1.4119	5.0228	8.1245	9.3906	9.652	8.6066	5.668	2.2468	-0.26401	-1.5126	-1.6764	-0.84298	0.81235	2.8489	4.6569	5.5877	5.4464	4.6579	3.5178	1.6745	-0.81525	-2.8203	-3.4646	-3.0747	-2.1567	-0.7135	0.97475	2.092	2.4949	2.76	2.9071	2.4656	1.6702	1.1447	0.61803	-0.43693	-1.4594	-1.4129	-0.23449	1.3318	2.8108	4.0848	4.9057	4.8879	3.8125	1.9101	-0.13329	-1.687	-2.6933	-3.3616	-3.3137	-2.102	0.00061	2.4446	5.0702	7.5625	9.1415	9.4767	9.0029	7.9292	6.0274	3.6846	1.8278	0.62012	-0.6472	-2.0356	-2.7495	-2.5178	-1.8962	-1.2819	-0.54158	0.33424	0.99337	0.99916	0.25664	-0.93325	-2.1202	-3.0878	-3.7464	-3.8367	-3.0882	-1.6712	-0.051966	1.4329	2.397	2.3348	1.286	0.094254	-0.59164	-0.93817	-1.0791	-0.61025	0.43287	1.1165	0.90724	0.37373	0.20232	0.38352	0.73345	1.5475	3.1749	5.3472	7.5216	9.1928	9.7988	9.0864	7.107	4.3775	1.9148	0.71576	1.265	3.3293	6.031	8.1396	8.4023	6.6134	3.957	1.7651	0.57083	0.50853	1.9324	4.6857	7.6062	9.6589	11.015	12.232	13.324	13.978	14.031	13.603	12.756	11.591	10.477	9.6653	9.0819	8.4426	7.3475	5.7352	3.7669	1.617	-0.39101	-1.7686	-2.3819	-2.8348	-3.5661	-4.2109	-4.315	-4.214	-4.3156	-4.2349	-3.554	-2.7802	-2.5168	-2.5951	-2.5452	-2.2902	-1.9749	-1.6667	-1.4195	-1.3328	-1.3952	-1.4153	-1.3095	-1.15	-1.1338	-1.3709	-1.7102	-2.0447	-2.5473	-3.2176	-3.5208	-3.1004	-2.4844	-2.2436	-2.0126	-1.2284	-0.31176	-0.057178	-0.46886	-1.1573	-2.2477	-3.9346	-5.6631	-6.6135	-6.574	-5.702	-4.1526	-2.4129	-1.1092	-0.52205	-0.45848	-0.70815	-1.2933	-2.1975	-3.291	-4.2478	-4.7398	-4.7644	-4.4423	-3.391	-1.1975	1.5384	3.6708	4.9619	5.9727	6.6396	6.4336	5.5822	4.9122	4.5913	4.3137	4.1134	4.2977	4.5923	4.5804	4.4262	4.1857	3.4549	2.1116	0.76143	-0.084698	-0.5949	-1.1416	-1.8157	-2.4846	-2.9687	-3.2798	-3.551	-3.5163	-2.6296	-0.9701	0.3859	0.83563	1.0196	1.3811	1.433	1.0351	0.75226	0.56764	-0.17757	-1.5164	-2.8472	-4.0268	-5.0733	-5.3568	-4.3934	-2.8465	-1.602	-0.56258	0.69231	1.8114	2.2181	1.914	1.4569	1.4084	1.5622	1.6884	1.7536	2.1599	2.9915	3.5913	3.6576	3.9768	5.0792	6.3375	7.0078	7.0327	6.2609	4.2355	1.3052	-1.3858	-3.3692	-4.8495	-5.5134	-5.0526	-4.2073	-4.0417	-4.4949	-4.8616	-5.1155	-5.6131	-6.1701	-6.119	-5.0638	-3.0952	-0.69558	1.6694	3.8006	5.5007	6.2155	5.5757	3.9948	2.1244	0.156	-1.8981	-3.6253	-4.702	-5.2943	-5.4374	-4.7143	-3.3275	-2.1329	-1.3829	-0.58897	0.21781	0.35099	-0.20621	-0.6527	-0.62752	-0.66284	-1.0587	-1.4297	-1.4496	-1.2775	-1.21	-1.4385	-1.9886	-2.6726	-3.5118	-4.5946	-5.6731	-6.3372	-6.5964	-6.7475	-7.0247	-7.6091	-8.8832	-10.755	-12.325	-12.991	-12.974	-12.472	-11.087	-8.9651	-7.1478	-6.2429	-5.7423	-5.0924	-4.5057	-4.3532	-4.4865	-4.5938	-4.742	-5.0293	-5.346	-5.4642	-5.2578	-4.8343	-4.4312	-4.0621	-3.6099	-3.066	-2.3334	-1.2271	0.14186	1.1609	1.5765	1.8477	2.3675	2.8043	2.8949	3.0332	3.3935	3.2884	2.1166	0.35185	-1.1771	-2.0748	-2.3461	-1.905	-0.7468	0.74484	2.0692	2.9347	3.2605	2.9847	2.0608	0.65001	-0.88802	-2.2626	-3.3479	-3.9663	-3.6656	-2.4316	-1.0086	0.004713	0.85272	1.8201	2.3774	2.0403	1.1847	0.42575	-0.3391	-1.4056	-2.4122	-2.8469	-2.7624	-2.4983	-2.2478	-2.0742	-2.029	-1.9659	-1.6326	-0.93387	-0.070805	0.58146	0.85142	0.86501	0.71689	0.31137	-0.33455	-0.70024	-0.45844	-0.14818	-0.36006	-0.67639	-0.39231	0.24988	0.60729	0.68851	0.74707	0.41009	-0.7483	-2.3514	-3.692	-4.4462	-4.5228	-3.8361	-2.6202	-1.4661	-0.64213	0.019236	0.56691	0.82564	0.56061	-0.24409	-1.3288	-2.4293	-3.544	-4.6858	-5.3777	-5.0714	-4.2097	-3.8464	-4.1218	-4.3854	-4.6019	-5.3921	-6.7106	-7.9193	-8.8884	-9.828	-10.338	-9.9271	-8.7779	-7.3167	-5.6787	-4.156	-3.4312	-3.661	-4.1264	-4.1934	-3.8725	-3.441	-3.0545	-2.6968	-2.326	-2.0798	-2.1862	-2.4515	-2.2454	-1.6511	-1.5778	-2.3579	-3.1791	-3.4865	-3.7262	-4.1784	-4.4716	-4.7077	-5.5652	-6.9792	-8.1583	-8.8257	-9.0275	-8.3585	-6.6792	-5.0123	-4.4795	-5.0523	-6.0648	-7.2478	-8.4874	-9.2934	-9.1491	-8.0869	-6.6854	-5.7235	-5.3575	-5.7586	-6.6935	-7.4028	-7.313	-6.3717	-5.0932	-3.9658	-3.0596	-2.6008	-3.2677	-5.1221	-7.0636	-8.1009	-8.3128	-8.0024	-6.9845	-5.4098	-4.0304	-3.0925	-2.2075	-1.4816	-1.4507	-1.755	-1.6139	-1.143	-0.8458	-0.36037	0.95724	2.7321	3.982	4.3017	3.9205	3.1446	2.1532	1.0667	0.068544	-0.53333	-0.64915	-0.78147	-1.4312	-2.3434	-2.95	-3.2782	-3.6074	-3.8087	-3.834	-4.0495	-4.4236	-4.2583	-3.3909	-2.3892	-1.3826	-0.004686	1.4409	2.045	1.6587	1.0937	0.74938	0.17696	-0.88268	-2.1592	-3.3443	-4.4302	-5.4722	-6.3478	-6.7927	-6.5898	-5.8964	-5.0947	-4.2738	-3.3352	-2.4126	-1.7662	-1.4204	-1.3446	-1.6759	-2.1296	-1.8859	-0.57326	1.2605	3.1748	5.3926	7.8041	9.5538	10.15	10.109	9.9439	9.3067	7.7863	5.6164	3.3067	1.1288	-0.72007	-1.9431	-2.3148	-1.9231	-1.1931	-0.66037	-0.60524	-1.0598	-1.9363	-2.8933	-3.4384	-3.3545	-2.9102	-2.2497	-1.027	0.79032	2.4604	3.4012	3.931	4.3772	4.3558	3.558	2.5067	1.8325	1.534	1.29	1.0781	1.0166	1.0977	1.214	1.3588	1.5713	1.7295	1.6845	1.4822	1.4234	1.8034	2.6921	4.1572	6.4052	9.1494	11.429	12.582	12.938	12.977	12.462	11.099	9.3121	7.5845	5.7129	3.4331	1.2403	-0.14709	-0.52083	-0.14046	0.76091	1.7922	2.3934	2.2823	1.542	0.46641	-0.64576	-1.5552	-1.9841	-1.6565	-0.55846	0.94956	2.6425	4.7897	7.48	9.8989	11.09	11.091	10.447	9.0948	6.8887	4.5281	2.9761	2.3012	2.0719	2.212	2.7677	3.544	4.3562	5.2927	6.2794	6.9436	7.0822	6.8254	6.2848	5.468	4.4676	3.5385	3.0564	3.2199	3.7155	4.0937	4.4691	5.1711	5.7728	5.5207	4.5968	4.0529	4.298	4.9913	6.1984	8.2059	10.402	11.688	11.716	10.761	8.9801	6.7146	4.7949	3.707	3.0612	2.416	1.9725	1.9229	2.0293	2.037	2.0007	2.1037	2.4524	2.8472	2.9164	2.8646	3.4243	4.7131	5.9215	6.5243	6.914	7.305	7.0972	6.1324	5.112	4.3193	3.382	2.4015	1.8925	1.6675	1.283	1.0066	1.2224	1.4979	1.3754	1.4013	2.4057	4.324	6.5529	8.7717	10.818	12.409	13.206	12.85	11.399	9.6786	7.6073	6.0985	5.0398	4.5961	4.8617	5.6474	6.537	6.9833	6.7383	6.1668	5.4935	4.3666	2.7397	1.4544	1.1736	1.5321	2.1722	3.3296	4.8705	6.1364	7.0064	7.8633	8.4648	8.2367	7.5287	7.0884	6.7306	6.0203	5.4443	5.7	6.509	7.1075	7.2774	7.2938	7.364	7.5332	7.694	7.6818	7.546	7.409	7.0395	6.2235	5.4257	5.3874	6.1211	7.269	8.7924	10.483	11.698	12.417	13.315	14.569	15.61	16.323	17.103	17.584	16.884	15.119	13.411	12.357	11.777	11.642	12.18	13.332	14.738	16.065	17.041	17.643	18.069	18.373	18.371	18.074	17.58	16.755	15.335	13.431	11.221	8.703	6.3254	5.1549	5.6375	7.0383	8.81	11.124	13.757	15.763	16.783	17.458	18.181	18.547	18.248	17.473	16.449	15.282	14.249	13.622	13.391	13.509	13.925	14.513	15.105	15.612	15.912	15.954	15.859	15.489	14.38	12.539	10.852	10.037	9.7498	9.544	9.6659	10.07	9.8335	8.3261	6.1007	3.9508	2.1752	1.0821	1.1122	2.3137	4.2717	6.6325	9.0901	11.061	12.02	12.051	11.626	11.144	10.867	10.932	11.417	12.375	13.519	14.026	13.401	12.277	11.539	11.131	10.618	10.287	10.484	10.796	10.715	10.557	10.85	11.452	12.099	12.782	13.207	12.857	11.859	10.857	10.097	9.327	8.5758	8.2146	8.4637	9.1897	10.079	10.926	11.759	12.48	12.4	10.968	8.8143	7.1653	6.4339	6.1824	6.3426	7.069	7.8501	7.9897	7.7965	7.9694	8.5601	9.5123	11.148	13.184	14.629	15.165	15.543	16.172	16.441	15.878	14.792	13.572	12.198	10.608	9.1626	8.4369	8.7935	9.8263	10.505	10.315	9.7937	9.2926	8.5296	7.6211	7.156	7.1267	7.0265	6.9025	7.1719	7.6202	8.007	8.8884	10.423	11.519	11.366	10.717	10.472	10.269	9.6529	9.1864	9.6111	10.87	12.555	14.434	16.466	18.669	20.746	21.957	21.887	21.152	20.66	20.585	20.741	21.232	21.861	21.907	21.308	20.771	20.459	20.126	20.369	21.756	23.235	23.325	22.483	22.066	22.127	21.885	21.474	21.69	22.464	23.13	23.451	23.518	23.368	23.021	22.235	20.657	18.575	17.426	17.722	18.805	19.813	20.945	22.701	24.642	25.999	26.538	26.383	25.685	24.783	23.742	22.363	21.272	21.428	22.505	23.44	24.188	25.304	26.24	26.185	25.684	25.541	25.38	24.943	24.999	25.686	25.958	25.571	25.616	26.369	26.831	26.837	27.303	28.392	29.309	29.624	29.576	29.41	29.288	29.249	28.861	27.937	26.981	26.241	25.169	23.329	22.013	22.082	23.625	25.791	27.62	28.635	28.906	28.902	28.814	28.406	27.875	27.928	28.385	27.992	26.52	25.479	25.813	26.518	26.624	26.714	27.349	27.944	28.089	28.376	29.188	30.204	31.246	32.401	33.313	33.555	33.309	33.013	32.477	31.141	29.091	27.175	26.167	26.047	26.137	25.997	25.856	25.674	24.619	22.338	20.061	19.183	19.41	19.709	20.061	21.032	22.388	23.62	24.923	26.586	28.026	28.576	28.319	27.318	25.346	22.848	21.081	20.601	20.651	20.41	20.009	19.91	19.986	19.68	18.952	18.493	18.709	19.162	19.302	19.54	20.789	23.019	25.278	27.023	28.453	29.451	29.526	28.713	27.497	25.951	23.985	22.089	20.886	20.206	19.681	19.841	21.253	23.103	24.064	24.055	24.004	24.284	24.442	24.336	24.483	25.071	25.502	25.074	23.915	22.789	22.194	22.037	22.12	22.486	23.168	23.95	24.735	25.656	26.465	26.587	26.007	25.285	24.579	23.62	22.868	23.368	24.982	26.213	26.173	25.432	24.579	23.291	21.426	19.754	18.959	18.802	18.835	19.021	19.54	20.378	21.323	22.155	22.668	22.763	22.597	22.554	22.894	23.436	23.683	23.482	23.254	23.292	23.191	22.783	22.826	23.685	24.284	23.52	21.917	20.635	19.827	19.153	18.963	19.691	20.754	21.32	21.347	21.134	20.776	20.565	21.025	22.196	23.517	24.643	25.717	26.843	27.607	27.502	26.518	25.188	24.057	23.079	22.001	21.254	21.48	22.209	22.199	21.329	20.651	20.583	20.632	20.712	21.183	21.716	21.512	20.6	19.635	18.788	18.064	18.019	18.849	19.626	19.53	18.915	18.501	18.357	18.233	18.237	18.745	20.713	22.756	24.403	25.896	27.342	27.917	27.057	25.603	24.518	23.593	22.43	21.477	20.949	20.296	19.532	19.418	20.031	20.838	21.957	23.74	25.464	26.073	25.831	25.748	26.081	26.433	26.699	27.122	27.798	28.584	29.256	29.743	30.384	31.484	32.554	32.805	32.282	31.557	30.699	29.549	28.51	27.946	27.533	27.091	27.05	27.361	27.357	26.915	26.643	26.467	25.476	23.509	21.435	19.684	17.88	15.88	14.147	13.1	12.73	12.778	12.973	13.251	13.639	13.943	13.886	13.636	13.739	14.401	15.424	16.621	17.735	18.185	17.826	17.339	17.266	17.438	17.771	18.733	20.303	21.487	21.616	21.245	21.084	21.062	20.887	20.688	20.627	20.532	20.195	19.654	19.167	18.929	18.892	18.805	18.507	17.973	17.234	16.499	16.185	16.507	17.175	18.042	19.47	21.568	23.606	24.91	25.634	25.949	25.335	23.424	20.825	18.484	16.74	15.493	14.846	14.881	15.464	16.378	17.498	18.748	19.924	20.697	20.844	20.342	19.212	17.548	15.727	14.476	14.15	14.334	14.708	15.673	17.524	19.677	21.403	22.723	23.807	24.198	23.541	22.272	21.212	20.753	20.851	21.353	21.976	22.299	22.091	21.403	20.437	19.376	18.393	17.773	17.85	18.68	19.831	20.935	22.052	23.104	23.387	22.4	20.871	19.917	19.735	19.918	20.57	21.841	23.168	23.841	23.844	23.509	22.843	21.71	20.202	18.318	15.947	13.375	11.276	10.103	9.8447	10.324	11.385	12.964	14.923	16.787	18.076	18.923	19.705	20.077	19.356	17.853	16.664	16.134	15.769	15.547	15.827	16.276	16.209	15.775	15.564	15.712	16.165	17.095	18.279	18.808	18.113	16.585	14.813	13.01	11.325	10.111	9.7073	10.218	11.325	12.495	13.674	15.285	17.254	18.671	19.142	19.329	19.57	19.32	18.33	17.099	15.721	13.796	11.653	10.181	9.6493	9.9067	11.221	13.684	16.217	17.639	17.916	17.537	16.519	14.789	12.894	11.585	11.313	12.033	13.246	14.513	15.775	16.697	17.168	17.381	17.718	18.368	19.295	20.231	21.138	22.371	23.861	24.766	24.507	23.575	22.498	21.025	19.147	17.568	16.686	16.211	16.19	17.034	18.407	19.565	20.451	21.338	21.742	21.097	19.962	19.372	19.558	20.086	20.745	21.588	22.466	23.048	23.05	22.458	21.681	21.081	20.538	19.823	19.307	19.443	19.936	20.265	20.366	20.246	19.683	18.898	18.704	19.383	20.373	21.336	22.497	23.57	23.818	23.403	23.41	24.334	25.635	26.703	27.444	27.905	28.018	27.755	27.278	26.811	26.38	25.695	24.402	22.652	21.024	19.911	19.498	19.921	20.883	21.562	21.469	20.841	19.923	18.533	16.888	15.828	15.714	15.885	15.79	15.839	16.42	17.27	18.108	19.144	20.672	22.575	24.358	25.571	26.064	25.766	24.735	23.229	21.663	20.4	19.559	19.109	19.128	19.46	19.607	19.41	19.416	19.924	20.305	20.076	19.515	18.928	18.004	16.492	14.95	14.045	13.752	13.68	13.825	14.396	15.427	16.797	18.295	19.599	20.297	19.986	18.591	16.456	14.063	11.775	10.028	9.3816	9.7578	10.312	10.406	10.329	10.505	10.633	10.411	10.23	10.531	11.064	11.443	11.965	13.066	14.713	16.533	18.191	19.407	19.92	19.693	18.934	17.981	17.074	16.321	15.935	16.146	16.905	17.736	18.217	18.472	18.615	18.093	16.518	14.629	13.571	13.484	13.895	14.75	16.076	17.239	17.518	17.004	16.267	15.623	15.239	15.362	15.815	16.029	15.726	15.051	14.146	13.051	11.918	11.063	10.849	11.4	12.318	13.116	13.898	14.999	16.002	16.149	15.684	15.595	16.129	16.72	17.232	17.908	18.364	17.964	16.847	15.645	14.537	13.629	13.353	13.718	14.036	13.846	13.39	12.952	12.349	11.44	10.438	9.6963	9.5187	9.914	10.626	11.62	13.161	14.881	15.56	14.621	12.837	10.965	8.9859	7.1729	6.3298	6.5608	7.1681	7.8467	8.7687	9.5997	9.8719	9.9593	10.341	10.55	9.9982	9.0655	8.4439	8.0938	7.6902	7.3447	7.3947	8.0049	9.0153	10.007	10.677	11.2	11.333	10.999	10.514	10.365	10.756	11.525	12.286	12.868	13.538	14.388	14.864	14.772	14.871	15.68	16.656	17.242	17.513	17.38	16.381	14.792	13.581	13.127	13.194	14.036	16.006	18.429	20.283	21.577	22.803	23.72	23.669	22.561	20.843	18.949	17.071	15.331	13.978	13.371	13.574	14.091	14.334	14.416	14.698	14.951	14.757	14.142	13.141	11.548	9.6828	8.5443	8.6163	9.5088	11.03	13.379	15.974	17.602	17.986	17.905	17.775	17.258	16.225	15.115	14.337	13.979	14.011	14.482	15.448	16.757	17.925	18.395	18.053	17.214	16.14	15.064	14.371	14.219	14.273	14.332	14.676	15.285	15.519	15.109	14.534	13.97	12.808	10.801	8.7232	7.3357	6.6283	6.4363	6.9158	8.2459	10.221	12.392	14.37	15.924	16.861	17.023	16.359	15.073	13.593	12.246	11.31	11.147	11.686	12.356	12.869	13.612	14.796	15.859	16.307	16.337	16.069	15.008	12.873	10.481	8.9651	8.76	9.656	11.366	13.473	15.341	16.4	16.433	15.675	14.527	13.303	12.339	11.881	11.856	12.02	12.274	12.885	13.791	14.308	13.957	13.114	12.215	11.016	9.3642	7.8857	7.2678	7.3314	7.5105	7.7187	8.1353	8.6346	8.972	9.1847	9.3586	9.4254	9.3299	9.0856	8.6395	7.9974	7.1855	6.4364	6.1433	6.4755	7.154	7.8948	8.8594	10.036	10.653	10.017	8.6302	7.5158	6.8536	6.4027	6.5116	7.5755	9.0948	10.226	10.742	10.771	10.29	9.3714	8.3757	7.5138	6.6809	5.972	5.7144	5.9927	6.4973	6.8024	6.7609	6.5354	6.3467	6.206	6.1021	6.5165	7.9065	9.6798	10.658	10.633	10.338	9.9941	9.2163	8.2075	7.5973	7.2853	6.6993	5.9197	5.4169	5.2496	5.3288	6.0193	7.3958	8.7976	9.8066	10.706	11.698	12.449	12.576	12.068	11.192	10.255	9.3577	8.433	7.7824	8.0196	8.9842	9.6176	9.4012	8.962	8.7845	8.5356	8.1727	8.3128	8.9404	9.3689	9.5161	9.8472	10.306	10.56	10.987	11.967	12.875	13.02	12.78	12.88	13.245	13.406	13.26	12.892	12.239	11.2	9.7132	8.0006	6.8523	6.8278	6.9578	6.8937	7.5694	8.4333	8.846	8.7429	8.376	7.9675	7.6047	7.2062	6.9222	7.2382	8.234	9.1502	9.4196	9.5206	9.9386	10.352	10.536	11.03	12.078	13.308	14.736	16.741	18.955	20.564	21.462	21.908	21.455	19.521	16.601	13.849	11.704	10	8.8969	8.8955	10.138	12.328	14.889	17.298	19.352	20.894	21.394	20.522	18.763	17.051	15.699	14.682	14.211	14.279	14.324	14.042	13.728	13.466	12.808	11.994	11.87	12.491	13.076	13.474	14.234	15.428	16.37	16.552	16.163	15.498	14.616	13.6	12.665	12.211	12.443	13.116	13.766	14.274	14.795	15.256	15.388	15.238	14.763	13.63	11.886	10.261	9.2811	8.7382	8.5413	9.1353	10.333	11.138	11.094	10.851	11.139	11.854	12.634	13.365	13.962	14.224	13.98	13.485	13.208	13.441	14.033	14.605	14.976	15.173	15.351	15.866	17.095	18.832	20.111	20.239	19.231	17.377	14.729	11.669	9.2424	8.0958	7.8273	7.8387	8.1936	9.2137	10.628	11.877	12.677	13.019	12.853	12.157	11.204	10.267	9.4975	8.7826	7.9437	7.091	6.3615	5.8383	5.769	6.5605	8.063	9.3433	9.7681	9.7616	9.9921	10.488	11.12	12.195	13.824	15.196	15.416	14.423	12.716	10.718	8.7931	7.2992	6.5556	6.5798	7.2083	8.388	9.8556	11.117	11.759	11.725	11.333	10.914	10.533	10.274	10.553	11.468	12.245	12.168	11.736	11.844	12.514	13.209	13.853	14.518	14.609	13.538	11.687	9.9491	8.8669	8.754	9.7405	11.445	13.137	14.429	15.455	16.317	16.97	17.368	17.562	17.701	17.835	17.642	16.809	15.63	14.7	13.959	12.971	12.136	12.377	13.603	14.744	15.24	15.126	14.175	12.155	9.8224	8.3143	7.9708	8.6712	10.313	12.395	13.857	14.066	13.497	12.869	12.396	12.035	11.837	11.866	12.139	12.452	12.426	12.262	12.594	13.451	14.06	14.085	14.303	15.168	16.176	17.083	18.254	19.527	20.123	19.91	19.393	18.518	17.151	15.976	15.736	16.068	16.292	16.571	17.189	17.581	16.904	15.05	12.634	10.61	8.6805	7.1887	6.6673	7.0971	7.5488	7.4126	7.1446	7.2122	7.1963	6.7287	6.1739	5.6488	4.8821	4.2229	4.5093	5.8015	7.4258	9.1635	10.957	11.959	11.301	9.4186	7.475	5.8752	4.451	3.3686	2.9838	3.376	4.2658	5.2484	6.0312	6.5879	6.8917	6.4843	5.0578	3.1844	1.7817	1.1474	1.1621	1.8957	3.2013	4.3419	4.9508	5.3653	5.6661	5.4162	4.7093	4.1965	3.8129	2.8691	1.3853	0.28639	0.096077	0.447	1.0832	2.2008	3.9021	5.8612	7.5579	8.6738	9.1556	9.0067	8.107	6.4254	4.4124	2.7288	1.8306	1.9669	3.3761	5.9167	8.8415	11.533	13.942	15.838	16.513	15.777	14.379	12.797	10.827	8.6349	7.1698	7.1499	8.2639	9.8574	11.656	13.528	15.187	16.342	16.94	17.119	17.038	16.818	16.553	16.442	16.692	17.301	18.109	19.014	19.655	19.412	18.306	17.308	17.284	18.322	20.245	23.203	26.957	30.357	32.349	32.921	32.522	31.228	29.017	26.326	23.8	21.928	20.937	20.902	21.725	23.019	24.221	24.968	25.183	24.756	23.51	21.665	19.741	18.017	16.217	14.289	12.866	12.398	12.384	12.183	11.93	11.949	12.04	11.914	11.858	12.367	13.438	14.719	15.979	16.997	17.527	17.433	16.796	15.681	14.176	12.561	11.285	10.848	11.432	12.636	13.962	15.306	16.506	16.857	15.869	14.197	12.961	12.333	11.924	11.824	12.29	12.834	12.778	12.194	11.543	10.938	10.408	10.032	9.6948	9.1683	8.5318	8.1927	8.4499	9.2043	10.216	11.334	12.509	13.73	14.746	15.286	15.718	16.542	17.302	17.099	16.068	15.222	14.896	14.682	14.599	14.983	15.464	15.276	14.433	13.563	12.922	12.652	13.159	14.448	15.763	16.563	16.93	17.031	16.734	15.897	14.741	13.749	13.207	13.072	13.086	13.204	13.78	14.671	15	14.579	14.3	14.723	15.299	15.569	15.712	15.57	14.587	13.014	11.805	11.301	11.203	11.636	12.711	13.597	13.501	13.022	13.155	14.044	15.285	16.655	18.315	19.041	18.478	17.044	15.188	12.857	10.292	8.5074	8.1529	8.6558	9.4077	10.488	11.801	12.836	13.6	14.558	15.519	15.842	15.62	15.342	14.829	13.762	12.731	12.601	13.204	13.641	13.455	12.773	11.892	11.051	10.474	10.452	11.389	13.244	15.304	16.808	17.685	18.198	18.142	17.262	15.877	14.318	12.566	10.901	10.121	10.405	11.062	11.695	12.39	12.646	11.559	9.1867	6.6771	4.9334	4.0747	4.1679	5.5079	8.0192	10.995	13.577	15.161	15.638	15.204	14.104	12.68	11.561	11.354	11.978	12.955	13.944	14.611	14.591	14.014	13.669	14.027	14.653	15.157	15.842	16.731	17.137	16.778	16.298	16.312	16.653	16.917	17.228	17.868	18.792	19.757	20.593	21.183	21.264	20.63	19.359	17.84	16.577	15.806	15.661	16.251	17.313	18.236	18.822	19.561	20.725	21.81	22.273	22.28	22.02	21.034	19.068	16.805	15.14	14.262	13.858	13.671	13.555	13.26	12.57	11.532	10.355	9.1847	8.1398	7.4179	7.2585	7.8045	8.925	10.509	12.569	14.74	16.123	16.26	15.732	15.327	15.089	14.843	14.945	15.634	16.304	16.212	15.449	14.532	13.727	13.121	12.785	12.774	12.948	13.189	13.539	14.036	14.602	15.126	15.549	15.964	16.36	16.518	16.373	16.441	17.104	17.848	18.103	18.233	18.835	19.687	20.221	20.612	21.328	22.149	22.51	22.466	22.309	21.95	21.344	20.657	19.901	18.959	17.947	17.269	17.136	17.353	17.622	17.866	18.248	18.888	19.647	20.329	21.135	22.367	23.474	23.505	22.521	21.487	20.81	20.215	19.934	20.543	21.866	23.201	24.389	25.636	26.65	27.163	27.447	27.609	27.294	26.495	25.873	25.846	26.179	26.455	26.547	26.572	26.679	26.844	26.812	26.628	26.75	27.018	26.471	24.817	23.015	21.809	20.978	20.444	20.589	21.263	21.716	21.828	22.149	22.729	23.271	24.021	25.22	26.158	26.128	25.607	25.453	25.776	26.221	26.72	27.382	28.154	28.839	29.104	28.972	28.699	28.575	28.672	28.809	28.63	28.061	27.465	26.917	25.896	24.254	22.815	22.275	22.323	22.541	23.049	23.644	23.766	23.516	23.7	24.49	25.45	26.623	28.125	29.134	28.706	27.141	25.443	23.952	22.444	21.065	20.22	19.963	19.992	19.974	19.746	19.511	19.484	19.451	19.225	19.237	20.093	21.717	23.663	25.702	27.485	28.351	28.139	27.513	26.935	26.292	25.84	26.139	26.915	27.185	26.713	26.242	26.196	26.331	26.506	27.031	28.11	29.532	30.968	32.235	33.295	34.081	34.248	33.43	31.749	29.813	28.188	27.291	27.508	28.831	30.618	32.252	33.66	34.643	34.536	33.267	31.682	30.382	29.119	27.823	27.1	27.228	27.613	27.5	26.757	25.656	24.367	22.986	21.706	20.704	19.965	19.308	18.539	17.728	17.154	17.029	17.433	18.481	19.908	21.057	21.623	22.022	22.55	22.877	22.766	22.679	23.036	23.498	23.698	23.986	24.883	26.222	27.504	28.547	29.369	29.937	30.173	30.081	29.759	29.274	28.6	27.871	27.384	27.283	27.408	27.662	28.213	28.945	29.256	28.925	28.617	28.954	29.654	30.202	30.808	31.83	32.938	33.684	34.182	34.682	34.952	34.64	33.71	32.408	31.091	30.162	29.896	30.241	30.79	31.059	30.857	30.402	29.992	29.7	29.626	30.118	31.245	32.257	32.465	32.301	32.577	33.262	33.876	34.508	35.436	36.329	36.694	36.729	36.961	37.547	38.39	39.473	40.54	41.095	40.998	40.567	40.147	39.837	39.712	39.832	40.282	40.963	41.378	41.079	40.265	39.457	38.516	36.904	34.987	33.73	33.372	33.403	33.779	34.873	36.361	37.515	38.274	38.887	39.217	39.157	39.111	39.258	39.216	38.737	38.162	37.763	37.261	36.366	35.084	33.626	32.187	30.727	29.056	27.398	26.452	26.417	26.672	27.016	28.201	30.499	33.204	35.759	38.24	40.385	41.425	41.286	40.602	39.572	38.207	37.236	37.258	37.69	37.594	36.917	35.952	34.465	32.204	29.623	27.517	26.448	26.434	27.248	29.022	31.484	34.234	36.819	39.103	41.444	43.84	45.544	46.073	45.996	45.829	45.206	43.772	41.809	39.343	35.981	31.98	28.305	25.361	23.053	21.76	21.839	22.679	23.358	24.038	25.544	28.01	31.042	34.572	38.802	43.563	48.266	52.128	54.612	55.655	55.324	53.408	49.897	45.532	41.259	37.332	33.684	30.528	27.956	25.654	23.672	22.669	22.875	23.84	25.454	28.018	31.176	33.932	35.979	37.872	39.696	40.733	40.505	39.195	37.156	34.554	31.586	28.612	26.041	24.152	22.861	22.018	21.794	22.535	24.233	26.507	28.977	31.197	32.488	32.692	32.572	32.778	33.17	33.654	34.586	35.769	36.261	35.472	33.971	32.478	31.002	29.409	27.957	26.981	26.448	26.214	26.28	26.716	27.541	28.621	29.813	31.147	32.606	34.04	35.332	36.546	37.565	38.003	37.854	37.668	37.676	37.158	35.45	32.807	29.701	26.232	22.718	20.207	19.682	21.072	23.628	26.678	29.803	32.675	35.159	37.416	39.638	41.764	43.48	44.466	44.563	43.732	41.956	39.549	37.18	35.198	33.34	31.527	30.384	30.443	31.243	32.079	32.992	34.106	34.997	35.308	35.399	35.904	36.928	38.191	39.442	40.383	40.666	40.163	39.014	37.432	35.513	33.283	30.861	28.494	26.348	24.325	22.541	21.629	21.976	23.113	24.443	26.139	28.598	31.356	33.609	35.337	36.884	37.996	38.258	37.882	37.297	36.559	35.631	34.639	33.551	32.106	30.379	28.84	27.854	27.469	27.701	28.655	30.445	33.023	35.897	38.463	40.699	42.792	44.149	43.911	42.3	40.34	38.374	36.021	33.366	30.923	28.532	25.7	22.682	20.094	18.129	16.865	16.692	17.654	19.126	20.696	22.639	25.125	27.797	30.152	32.008	33.442	34.572	35.338	35.504	35.143	34.589	33.545	30.998	26.735	21.915	17.705	14.427	12.434	12.374	13.987	16.1	18.094	20.014	21.578	22.508	23.319	24.587	25.794	26.183	25.968	25.711	25.229	24.081	22.39	20.686	19.532	18.783	18.128	17.368	16.687	16.117	15.228	14.099	13.775	15.094	17.733	21.056	24.767	28.233	30.449	31.253	31.321	30.895	29.868	28.761	28.164	27.572	26.047	23.633	21.036	18.338	15.356	12.525	10.643	10.109	10.863	12.561	14.775	17.229	19.677	21.547	22.372	22.447	22.377	22.307	22.09	21.776	21.293	20.179	18.433	16.707	15.288	13.816	12.46	11.833	11.884	11.839	11.61	11.933	13.048	14.287	15.136	15.65	15.952	15.957	15.701	15.379	15.15	15.024	14.832	14.309	13.566	13.035	13.042	13.62	14.653	15.721	16.128	15.565	14.598	13.755	12.943	12.247	12.286	13.132	13.8	13.591	12.958	12.549	12.322	12.111	12.216	12.836	13.68	14.341	14.628	14.457	13.821	12.903	12.062	11.587	11.548	11.799	12.137	12.33	11.924	10.371	7.8307	5.4152	4.1556	4.1422	5.1784	7.4393	10.737	13.877	15.632	15.934	15.349	14.094	12.226	10.169	8.5106	7.4186	6.9321	7.2222	8.2523	9.561	10.705	11.602	12.262	12.498	12.215	11.824	11.928	12.495	12.847	12.562	12.022	11.654	11.161	10.209	9.2149	8.6977	8.4322	7.7933	6.8462	6.1551	5.9316	6.0229	6.4606	7.2393	8.0175	8.4564	8.6273	8.6859	8.4265	7.654	6.7288	6.2055	6.0613	5.8804	5.7053	6.1479	7.4245	8.8761	9.9576	10.927	12.159	13.229	13.417	12.755	11.735	10.404	8.644	6.7618	5.3307	4.5374	4.2543	4.3936	4.7837	4.8837	4.3024	3.3964	2.701	2.1866	1.5018	0.8292	0.82889	1.5327	2.2085	2.4534	2.7897	3.7345	4.778	5.2204	5.2949	5.6265	6.1573	6.2326	5.7366	5.0797	4.3607	3.4299	2.5226	2.0061	1.8176	1.8123	2.1984	3.123	4.1389	4.7371	5.2215	6.1702	7.3203	7.8493	7.6164	7.4384	7.8299	8.2744	8.2443	8.2113	8.954	10.227	11.222	11.877	12.722	13.716	14.147	13.727	12.782	11.511	9.9274	8.443	7.5307	7.0761	6.8561	7.3374	8.945	11.023	12.394	12.694	12.343	11.207	8.6328	4.9184	2.1093	0.46718	0.25078	0.93773	1.8476	2.7001	3.6207	4.8386	6.3387	7.9722	9.6861	11.306	12.348	12.567	12.097	11.12	9.6687	8.0461	6.6355	5.3007	3.8149	2.7103	2.7718	3.7908	4.8278	5.7053	6.8597	8.1084	8.7031	8.554	8.2943	8.117	7.6098	6.6131	5.5543	4.9638	5.1828	6.4402	8.6293	11.278	13.78	15.608	16.51	16.434	15.503	14.037	12.422	10.872	9.1294	6.7981	4.1984	2.2991	1.6051	1.7154	2.3935	4.0213	6.4712	8.7332	10.209	11.424	12.84	14.017	14.465	14.388	14.067	13.321	12.303	11.504	10.937	10.247	9.4812	9.1099	9.3411	9.9466	10.849	12.138	13.571	14.497	14.385	13.445	12.461	12.014	11.931	11.776	11.626	11.669	11.46	10.598	9.7506	9.8073	10.66	10.963	11.638	12.855	15.278	17.998	19.489	19.659	19.32	18.514	16.766	14.445	12.444	11.064	10.036	9.2267	8.8601	9.0731	9.6157	9.8728	9.4619	8.6291	7.7906	7.1207	6.9903	7.9594	9.8475	11.629	12.887	14.041	14.896	14.705	13.89	13.816	14.518	14.685	13.976	13.404	13.29	12.85	11.996	11.563	11.846	12.357	12.742	13.062	13.301	13.332	13.077	12.504	11.737	11.018	10.545	10.5	11.123	12.347	13.538	14.369	15.341	16.606	17.366	17.42	17.917	19.339	20.511	20.61	20.421	20.649	20.598	19.661	18.458	17.55	16.614	15.486	14.701	14.584	14.933	15.699	16.809	17.82	18.319	18.324	18.124	17.946	17.798	17.377	16.519	15.764	15.681	15.889	15.878	16.303	17.839	19.448	19.616	18.632	17.704	16.831	15.517	14.439	14.476	15.309	16.263	17.402	18.756	19.655	19.753	19.4	18.696	17.362	15.61	14.271	13.903	14.447	15.431	16.42	17.419	18.687	19.889	20.326	20.215	20.522	21.054	20.616	19.159	18.026	17.751	17.606	17.433	17.756	18.185	17.769	16.701	15.763	14.924	14.015	13.653	14.228	14.874	14.808	14.434	14.455	14.901	15.498	16.259	17.491	19.43	21.795	23.68	24.532	24.833	24.313	22.781	20.888	19.714	19.717	20.516	21.461	22.229	22.879	23.196	22.525	20.807	19.092	18.209	17.858	17.596	17.681	18.207	18.546	18.411	18.292	18.291	17.919	17.371	17.421	17.981	18.324	18.629	19.633	21.164	22.259	22.451	22.005	21.136	19.625	17.316	14.575	12.19	10.762	10.251	10.481	11.861	14.719	18.328	21.562	24.093	25.931	26.709	26.4	25.857	25.679	25.518	25.14	24.996	25.126	24.984	24.661	25.099	26.64	28.455	29.755	30.502	30.816	30.597	29.78	28.593	27.531	26.931	26.568	26.055	25.624	25.937	26.98	28.11	29.082	29.937	30.247	29.633	28.636	28.072	27.946	28.043	28.684	29.931	30.928	31.039	30.691	30.389	29.884	28.92	27.965	27.57	27.801	28.454	29.319	30.277	31.251	31.833	31.437	30.14	28.788	27.95	27.531	27.57	28.428	29.826	30.866	31.307	31.54	31.472	30.771	29.935	29.657	29.704	29.606	29.602	30.049	30.525	30.408	29.679	28.634	27.357	25.873	24.446	23.521	23.532	24.511	25.847	26.989	28.057	29.132	29.774	29.848	30.038	30.702	31.329	31.536	31.575	31.362	30.291	28.444	26.538	24.665	22.436	20.126	18.497	17.622	17.151	17.159	17.914	19.127	20.134	20.519	20.288	19.774	19.407	19.301	19.513	20.505	22.625	25.203	27.232	28.592	29.486	29.487	28.245	26.383	24.514	22.402	19.991	17.893	16.364	14.958	13.739	13.4	14.003	14.869	15.794	17.187	19.039	20.85	22.307	23.393	24.166	24.653	24.61	23.738	22.255	20.794	19.37	17.536	15.512	14.133	13.497	13.069	12.879	13.307	13.933	14.18	14.463	15.256	16.174	16.973	18.259	20.284	22.254	23.616	24.791	26.005	26.705	26.46	25.46	24.042	22.503	21.001	19.395	17.681	16.272	15.289	14.149	12.739	11.933	12.31	13.462	15.089	17.402	20.011	22.057	23.588	25.239	26.821	27.854	28.808	30.179	31.19	30.958	29.849	28.587	27.045	24.868	22.349	20.02	18.15	16.846	15.978	15.336	15.056	15.313	15.572	15.204	15.538	15.887	16.568	17.457	18.747	20.557	22.786	25.08	26.759	27.348	27.064	26.029	23.767	20.373	17.141	15.052	13.72	12.677	12.193	12.247	12.116	11.68	11.691	12.357	13.202	14.202	15.495	16.472	16.439	15.757	15.173	14.787	14.377	13.979	13.67	13.306	12.672	11.616	10.193	8.9396	8.4062	8.3471	8.2272	8.3793	9.3499	10.744	11.923	13.239	15.143	17.234	19.052	20.842	22.573	23.406	22.885	21.417	19.156	15.893	12.157	9.1282	7.2757	6.2817	5.9349	6.2133	6.9064	7.6742	8.2492	8.565	8.9195	9.7967	11.066	12.106	12.787	13.479	13.904	13.277	11.676	9.8231	7.7608	5.2596	2.8566	1.2436	0.24506	-0.45201	-0.51258	0.16215	0.86899	1.1675	1.4768	2.061	2.4988	2.5825	2.6116	2.8033	3.0183	3.0559	2.7989	2.3295	1.9867	1.756	1.1623	0.13283	-0.80343	-1.5655	-2.7832	-4.6083	-6.3863	-7.8962	-9.4203	-10.642	-10.721	-9.5958	-7.8334	-5.4927	-2.5365	0.27782	2.1524	3.3493	4.3992	5.0975	5.1833	4.9036	4.5035	3.8138	2.5847	0.85398	-1.0318	-2.5172	-3.2248	-3.4116	-3.4243	-3.1369	-2.602	-2.5928	-3.5139	-4.6243	-5.2388	-5.5094	-5.472	-4.6573	-3.1936	-1.9053	-1.0016	-0.03311	0.98613	1.7074	2.4759	3.9517	5.859	7.4101	8.4385	9.1409	9.4524	9.1917	8.4727	7.6242	7.002	6.796	6.6814	6.1838	5.3935	4.6767	3.7592	2.211	0.55996	-0.34713	-0.55291	-0.33823	0.6462	2.5391	4.4789	5.702	6.2797	6.1465	4.8413	2.7176	1.0035	0.2697	0.16893	0.62089	1.9108	3.7853	5.4444	6.4221	6.7617	6.703	6.5253	6.2593	5.6427	4.8376	4.3677	4.163	3.5743	2.6968	2.3558	2.6333	2.9214	3.2162	3.8416	4.3764	4.3036	4.1103	4.3554	4.7278	5.0095	5.8387	7.3875	8.7758	9.4611	9.8345	10.078	9.7204	8.4391	6.5747	4.6821	3.3045	2.7734	2.997	3.8685	5.4886	7.4802	8.6893	8.4881	7.5072	6.3795	5.0357	3.7298	3.2555	3.6682	4.2945	5.0705	6.3264	7.4851	7.7053	7.3028	6.9038	6.0384	4.166	2.0301	0.60645	-0.13259	-0.60942	-0.73623	-0.24893	0.853	1.7114	3.7866	5.9717	7.9623	9.9814	12.029	13.302	13.456	13.364	13.664	13.84	13.448	12.99	12.694	11.927	10.53	9.0703	7.6552	5.8836	4.032	2.7373	1.8484	1.01	0.63329	1.3751	3.0932	5.2233	7.5844	10.101	12.553	14.706	16.348	17.456	18.47	19.865	21.201	21.744	21.632	21.196	19.96	17.334	13.843	10.279	6.6182	2.9506	0.1836	-1.0521	-1.1003	-0.16345	1.9734	4.7754	7.1278	8.6651	9.953	11.297	12.51	13.747	15.329	17.142	18.729	19.539	19.176	17.69	15.514	12.706	9.0538	5.0238	1.5755	-1.025	-3.157	-4.6157	-4.8191	-3.9817	-2.6859	-0.78527	2.0265	5.1877	8.1284	11.082	14.202	16.979	19.238	21.537	24.103	26.195	27.04	26.44	24.317	20.616	15.678	10.202	5.1687	1.6103	-0.070702	-0.39222	0.19192	1.7315	3.8143	5.5023	6.4886	7.4145	8.5885	9.6484	10.779	12.541	14.641	16.209	17.033	17.183	16.071	13.291	9.5119	5.6528	1.9675	-1.5421	-4.3972	-6.201	-7.1101	-7.4771	-7.5115	-7.2108	-6.3903	-4.9305	-3.1439	-1.1643	1.542	5.224	9.1592	12.615	15.655	18.202	19.423	18.948	17.346	15.029	11.817	8.0559	4.6862	1.8652	-0.77469	-2.8835	-3.8401	-3.7895	-3.3006	-2.3725	-0.70555	1.4661	3.5614	5.1851	6.2236	6.8252	7.2514	7.5054	7.5374	7.7614	8.4499	8.9241	8.2776	6.699	4.8951	2.8561	0.49039	-1.5462	-2.7461	-3.4978	-4.0291	-3.7608	-2.4334	-0.57474	1.6581	4.6483	8.0436	10.8	12.512	13.591	14.13	13.768	12.419	10.338	7.8241	5.2703	2.8905	0.64109	-1.1965	-2.1555	-2.5407	-3.2518	-4.4155	-5.286	-5.6427	-5.8467	-5.5629	-4.2327	-2.2568	-0.34253	1.6293	3.8261	5.5003	6.1297	6.2102	5.9784	4.8191	2.5157	-0.078808	-2.1816	-3.7629	-4.8246	-5.1092	-4.502	-3.0864	-1.1752	0.63743	2.08	3.476	4.9399	5.9237	6.2755	6.7722	7.8565	8.959	9.7576	10.544	11.013	10.387	8.7995	7.0513	5.1439	2.8319	0.92491	0.23916	0.24521	0.054005	-0.072205	0.51453	1.5414	2.4685	3.402	4.6568	5.8443	7.7549	9.1402	10.341	11.519	12.059	11.673	11.252	11.391	11.416	10.739	9.7645	8.74	7.1811	5.1826	3.6514	2.969	2.8235	3.3783	4.9639	7.0273	8.7413	10.233	11.96	13.692	14.964	15.822	16.506	17.116	17.634	17.813	17.427	16.567	15.317	13.18	9.6754	5.526	1.8734	-1.158	-3.842	-5.693	-6.2619	-6.0011	-5.3002	-3.6475	-0.78157	2.7108	6.4086	10.404	14.242	16.901	18.171	18.662	18.595	17.703	16.099	14.239	12.318	10.328	8.1982	5.9152	3.8069	2.4001	1.8056	1.7196	2.3944	4.5068	7.8139	11.367	14.843	18.346	21.323	23.077	23.899	24.362	24.331	23.585	22.526	21.363	19.463	16.485	13.032	9.6141	6.1166	2.6387	-0.20528	-1.9838	-2.6591	-2.3093	-1.0322	1.2042	4.476	8.5001	12.489	15.935	19.009	21.563	22.837	22.672	21.794	20.494	18.37	15.648	13.017	10.347	7.0901	3.4408	-0.10061	-3.659	-7.2421	-9.8949	-10.657	-9.5158	-6.9169	-3.0209	1.8159	6.7901	11.109	14.289	16.266	17.333	17.737	17.347	16.131	14.604	13.17	11.388	8.9848	6.5955	4.666	2.7908	0.83623	-0.57515	-1.201	-1.5192	-1.5736	-0.87338	0.35571	1.4042	2.3806	3.834	5.64	7.3026	8.9593	10.993	13.23	15.252	16.867	18.074	19.125	20.193	20.981	21.083	20.553	19.595	17.759	14.591	10.741	7.2632	4.3658	2.0193	0.84884	1.1762	2.3173	3.6514	5.3191	7.1311	8.278	8.6268	8.9121	9.4426	9.842	10.247	11.24	12.772	14.108	14.639	14.106	12.552	10.28	7.5969	4.7466	2.4074	1.5028	2.0729	3.3027	4.8858	7.124	9.6944	11.798	13.46	15.108	16.411	16.89	16.987	17.13	16.916	16.12	15.451	15.344	15.143	14.437	13.716	13.237	12.5	11.126	9.2626	7.3287	5.8015	5.0445	5.063	5.8418	7.626	10.177	12.398	13.562	14.105	14.416	14.111	13.103	11.93	10.491	8.1121	5.1319	2.4715	0.21934	-1.7937	-2.8298	-2.1664	-0.48725	1.1324	2.8043	5.0111	7.3875	9.3594	11.03	12.722	14.562	16.531	18.41	19.933	20.819	21.225	21.316	20.95	19.913	17.822	14.713	11.368	8.3341	5.3749	2.5247	0.83517	1.0085	2.3934	4.3012	6.8553	9.8376	12.227	13.592	14.469	15.089	15.3	15.515	16.3	17.188	17.281	16.531	15.301	13.497	11.056	8.5004	6.5941	5.7098	5.8041	6.509	7.3369	8.2916	9.5905	10.882	11.765	12.836	14.807	17.142	18.931	20.163	21.128	21.406	20.765	19.899	19.217	18.247	16.776	15.238	13.656	11.541	9.1794	7.5332	6.9019	6.9967	7.6849	9.0964	11.122	13.407	15.562	17.265	18.541	19.643	20.484	20.667	20.485	20.61	20.794	20.25	18.962	17.519	15.907	13.869	11.913	10.645	9.7414	8.7667	7.969	7.597	7.1885	6.6547	6.7805	8.0251	10.017	12.343	14.919	17.476	19.477	20.526	20.547	19.85	18.996	18.276	17.373	16.155	14.985	13.846	12.123	9.8115	7.6906	6.0585	4.4638	3.01	2.3183	2.321	2.5955	3.3732	4.9765	6.8396	8.2504	9.3858	10.631	11.737	12.414	12.887	13.357	13.523	12.986	11.678	9.8616	8.1643	7.1249	6.7221	6.8509	7.8659	9.8238	11.856	13.26	14.329	15.318	15.829	15.841	16.162	17.202	18.599	20.33	22.7	25.259	27.012	27.771	27.92	27.276	25.429	22.716	19.858	17.136	14.524	12.16	10.344	9.3847	9.4485	10.293	11.555	13.409	16.145	19.189	21.688	23.655	25.377	26.394	26.21	25.334	24.333	22.976	21.246	19.884	19.153	18.5	17.789	17.528	17.599	17.22	16.338	15.624	15.418	15.574	16.029	16.838	17.929	19.135	20.065	20.221	19.687	19.063	18.292	16.771	14.606	12.6	10.913	9.1249	7.4577	6.4178	5.656	4.6117	3.7021	3.5125	3.8218	4.5332	6.4203	9.6871	13.311	16.462	19.24	21.736	23.48	24.18	24.085	23.515	22.647	21.539	20.021	18.122	16.42	15.164	13.766	11.929	10.33	9.3706	8.6101	7.9117	7.8252	8.2882	8.6608	9.058	10.001	11.089	11.683	12.22	13.299	14.253	14.2	13.471	12.828	12.218	11.303	10.321	9.6976	9.4914	9.5818	9.7023	9.6301	9.68	10.323	11.007	12.034	13.269	14.698	16.337	18.223	20.286	22.307	24.196	26.299	28.532	29.838	29.529	28.237	26.629	24.357	21.341	18.582	16.723	15.5	14.938	15.575	17.264	19.152	20.865	22.403	23.183	22.669	21.452	20.573	20.333	20.596	21.42	22.792	24.359	25.606	26.024	25.399	24.174	22.997	21.786	20.296	19.086	18.831	19.097	19.114	19.11	19.554	20.007	20.086	20.394	21.485	23.18	25.501	28.875	32.861	36.162	38.014	38.444	37.446	34.913	31.545	28.492	26.514	25.673	25.527	25.419	25.003	24.384	23.499	22.208	21.106	21.182	22.419	23.961	25.542	27.38	29.018	29.865	30.246	30.738	31.064	30.702	29.907	28.786	26.78	23.855	20.987	18.935	17.652	17.016	17.162	17.983	19.029	19.819	20.118	20.112	20.355	21.122	22.133	23.298	24.939	26.959	28.58	29.549	30.558	31.808	32.836	33.686	34.747	35.684	35.829	35.347	34.79	33.971	32.506	30.83	29.545	28.446	27.296	26.53	26.501	27.029	27.686	28.17	28.39	28.623	29.224	30.086	31.1	32.584	34.498	35.989	36.405	36.14	35.595	34.41	32.576	30.817	29.346	27.68	25.884	24.595	23.794	23.042	22.535	22.855	23.751	24.526	25.164	25.983	26.96	27.973	29.059	30.341	31.802	33.29	34.254	34.15	33.248	32.159	30.847	29.041	27.227	25.981	24.825	23.153	21.263	19.571	17.798	15.917	14.686	14.363	14.41	14.753	15.952	17.937	19.859	21.469	23.141	24.854	26.229	27.066	27.444	27.608	27.774	27.937	27.892	27.836	28.202	28.714	28.459	27.312	26.064	25.015	23.969	23.41	23.965	25.183	26.22	27.024	27.718	27.774	27.099	26.656	27.038	27.57	27.666	27.722	27.971	28.007	27.62	27.116	26.866	27.039	27.532	27.966	28.129	28.36	28.738	28.598	27.678	26.773	26.475	26.41	26.52	27.239	28.291	28.867	28.999	29.305	29.597	29.451	29.429	30.054	30.522	29.843	28.4	27.133	26.148	25.295	24.85	25.077	25.801	25.668	25.981	25.617	24.486	23.265	22.51	21.828	20.998	20.819	21.672	22.687	23.162	23.507	23.986	24.05	23.664	23.573	23.903	24.18	24.446	25.006	25.379	24.915	23.929	23.047	22.251	21.243	20.164	19.344	18.91	18.851	19.006	19.23	19.707	20.588	21.274	21.12	20.59	20.492	20.665	20.663	20.834	21.531	22.163	22.236	22.242	22.654	23.208	23.857	25.034	26.412	26.944	26.284	24.87	22.906	20.388	17.76	15.829	15.11	15.581	16.844	18.408	20.087	21.963	23.747	24.885	25.498	26.176	26.726	26.394	25.308	24.189	23.123	21.881	20.937	20.76	20.922	20.913	21.028	21.557	21.979	21.996	22.102	22.501	22.654	22.256	21.666	21.244	20.957	20.727	20.497	20.396	20.73	21.506	22.248	22.776	23.532	24.477	24.841	24.366	23.669	23.047	22.212	21.421	21.367	21.926	22.506	23.242	24.534	25.969	27.082	28.24	29.704	30.997	31.536	31.362	30.67	29.382	27.419	24.981	22.522	20.722	20.076	20.47	21.628	23.66	26.313	28.402	29.062	28.63	27.719	26.395	25.048	24.648	25.46	26.714	27.837	28.894	29.528	29.141	28.082	27.226	26.686	26.122	25.576	25.393	25.513	25.631	25.712	25.923	26.472	27.442	28.471	29.105	29.552	30.225	30.781	30.729	30.485	30.693	31.08	31.232	31.581	32.458	33.256	33.476	33.372	32.927	31.437	28.943	26.421	24.272	22.213	20.423	19.523	19.655	20.367	21.348	22.545	23.951	25.485	26.845	27.564	27.709	27.858	28.05	27.791	27.361	27.631	28.664	29.838	31.128	32.806	34.396	35.272	35.749	36.252	36.329	35.626	34.736	33.933	32.468	30.006	27.328	25.092	23.171	21.37	19.852	18.803	18.3	18.347	18.803	19.664	21.292	23.629	25.678	26.791	27.513	28.322	28.983	29.588	30.752	32.281	33.238	33.5	33.561	33.277	32.358	31.563	31.615	31.728	30.88	29.344	27.827	26.314	24.62	23.208	22.355	21.996	21.497	20.618	20.281	21.11	22.485	23.774	25.2	26.731	27.547	27.463	27.149	26.825	26.157	25.374	24.928	24.438	23.404	22.146	21.234	20.564	19.745	18.846	18.154	17.745	17.548	17.314	16.804	16.299	16.21	16.275	16.157	16.444	17.869	20.095	22.349	24.647	27.148	29.161	30.125	30.409	30.327	29.557	28.2	27.049	26.29	25.38	24.267	23.393	22.657	21.514	19.892	18.303	17.145	16.515	16.351	16.465	16.913	17.948	19.309	20.385	21.264	22.483	23.871	24.658	24.831	25.065	25.384	25.449	25.671	26.502	27.408	27.696	27.461	26.782	25.18	22.708	20.381	19	18.529	18.854	20.158	22.278	24.601	26.496	27.611	27.959	28.018	28.079	27.941	27.706	27.95	28.658	29.003	28.687	28.285	27.954	27.287	26.573	26.602	27.415	28.53	30.071	32.324	34.712	36.613	38.232	39.884	41.162	41.584	41.281	40.552	39.323	37.501	35.245	32.95	31.209	30.384	30.253	30.585	31.6	33.228	34.676	35.395	35.828	36.447	36.921	37.194	37.889	39.09	40.035	40.383	40.444	40.006	38.576	36.586	34.863	33.53	32.253	31.208	30.681	30.367	29.728	28.545	26.939	25.315	24.167	23.551	23.235	23.448	24.385	25.411	25.81	25.954	26.583	27.542	28.412	29.558	31.196	32.698	33.666	34.624	35.741	36.377	36.339	36.1	35.646	34.41	32.532	30.92	30.046	29.682	29.628	29.858	30.318	30.915	31.381	31.326	30.903	30.739	30.793	30.497	29.945	29.859	30.237	30.436	30.514	30.889	31.174	30.843	30.368	30.276	30.21	30.023	30.475	31.834	33.205	33.894	34.141	34.102	33.329	31.666	29.655	27.986	27.146	27.232	27.84	28.558	29.452	30.34	30.412	29.442	28.301	27.656	27.245	26.947	27.174	27.651	27.581	27.121	27.043	27.242	27.224	27.469	28.472	29.417	29.384	28.756	28.398	28.219	27.82	27.336	27.066	26.413	26.458	26.27	26.267	26.524	26.192	24.744	22.893	21.372	19.878	18.38	17.763	18.468	19.859	21.525	23.75	26.262	28.324	29.802	30.975	31.433	30.631	29.001	27.338	25.805	24.305	23.081	22.45	22.449	22.931	23.632	24.333	25.339	26.939	28.65	29.77	30.526	31.393	31.897	31.484	30.655	30.169	29.903	29.661	29.895	30.595	30.836	30.044	28.495	26.236	23.017	19.458	16.864	15.813	16.097	17.545	20.073	23.305	26.699	29.797	32.328	34.412	36.379	38.052	38.824	38.668	38.156	37.211	35.326	32.973	31.14	29.991	29.134	28.686	28.718	28.399	27.034	25.003	22.827	20.457	18.116	16.708	16.673	17.54	18.902	20.841	23.364	26.054	28.387	29.823	30.05	29.113	27.062	23.981	20.486	17.802	16.439	15.821	15.603	16.026	16.854	17.312	17.325	17.435	17.505	16.973	16.081	15.46	15.056	14.678	14.923	16.266	18.171	19.958	21.641	23.38	24.905	25.85	26.034	25.396	24.062	22.234	19.985	17.58	15.892	15.457	15.687	15.905	16.252	16.696	16.472	15.311	13.972	12.927	11.896	11.086	11.261	12.379	13.744	15.337	17.529	19.83	21.445	22.36	22.937	23.03	22.314	20.854	19.044	17.352	16.169	15.576	15.451	15.989	17.37	18.911	19.659	19.77	19.802	19.485	18.521	17.564	17.219	16.98	16.435	16.096	16.236	16.297	16.234	16.787	17.913	18.645	18.653	18.355	17.744	16.404	14.411	12.337	10.681	9.7516	9.5573	9.904	10.787	12.435	14.486	16.058	17.083	18.237	19.462	20.059	20.131	20.254	20.087	19.132	18.032	17.575	17.425	17.166	17.318	17.959	17.9	16.492	14.533	12.768	11.057	9.4512	8.6652	9.1322	10.584	12.477	14.172	15.179	15.462	14.974	13.263	10.391	7.5548	5.6896	4.6109	4.1682	4.8113	6.2279	7.3383	7.9969	8.8763	9.8502	10.371	10.955	12.184	13.071	12.452	10.931	9.6131	8.406	6.9434	5.789	5.5683	6.0577	6.8219	7.7087	8.7876	10.265	11.792	13.037	14.228	15.23	15.927	16.222	15.865	15.035	14.632	15.073	15.595	15.683	15.954	16.699	17.096	16.712	16.061	15.236	13.861	12.232	11.002	10.03	9.0949	8.9438	10.046	11.595	12.857	14.27	16.117	17.695	18.424	18.493	18.207	17.775	17.406	16.901	15.94	14.845	14.085	13.259	11.882	10.591	10.297	10.709	11.138	11.649	12.13	11.878	10.893	9.9297	9.0854	8.0567	7.4904	8.1801	9.5624	10.651	11.697	13.317	15.025	15.978	16.123	15.663	14.598	13.135	11.56	9.8319	8.2147	7.3926	7.2566	6.9206	6.3054	6.1582	6.5643	7.0213	7.6369	8.701	9.759	10.466	11.34	12.501	13.262	13.674	14.542	15.472	15.14	13.421	11.327	9.2845	7.2214	5.7839	5.7674	7.1309	9.4111	12.11	14.39	15.489	15.621	15.211	13.906	11.594	9.2284	7.4887	6.1458	5.2809	5.425	6.3788	7.6037	9.2393	11.383	13.175	14.101	15.022	16.276	16.747	15.972	15.064	14.728	14.566	14.705	15.798	17.607	19.353	20.659	21.125	20.235	18.326	16.437	14.798	13.001	11.373	10.513	9.9877	9.185	8.387	7.7434	6.8358	5.9209	5.6878	5.8364	5.7872	6.2543	7.9717	9.9312	10.991	11.671	12.736	13.666	14.075	14.688	15.708	16.333	16.201	15.402	13.513	10.486	7.4837	5.3895	3.8488	2.7897	2.8365	3.8415	4.8574	5.713	6.7387	7.5596	7.9557	8.5017	9.2501	9.4348	9.2974	9.9782	11.203	9.695	9.048	8.1176	7.8082	7.5433	6.3328	4.7656	3.8607	3.3473	2.4591	1.4121	0.81758	0.93537	1.6543	2.5381	3.3463	4.6661	6.9454	9.0733	9.8748	10.206	11.396	12.823	13.379	13.75	14.787	15.489	14.858	13.602	12.178	9.8072	6.582	3.929	2.1369	0.19959	-1.6931	-2.2174	-1.4264	-0.67189	-0.44643	-0.10445	0.71888	1.7735	2.652	3.1001	3.4401	4.2419	5.1607	5.2126	4.6572	4.9079	6.1006	7.1147	7.8998	9.4304	11.43	12.773	13.706	14.953	15.836	15.754	15.698	16.321	16.428	15.288	14.083	13.587	12.677	10.414	7.5166	4.7972	2.0901	-0.7968	-2.9257	-3.9645	-3.0472	-0.75691	1.5741	3.8928	6.8347	9.7679	11.766	13.442	15.489	17.135	17.826	18.461	19.359	19.461	18.753	18.688	19.432	19.469	18.337	17.155	16.226	14.643	12.186	9.5674	7.2162	5.1345	3.3013	1.6167	0.36396	0.28672	1.4939	3.1407	4.7671	6.6106	8.1488	8.2265	6.8871	5.102	3.0964	0.9076	-0.24378	0.57932	2.336	3.8916	5.8651	8.5738	10.594	10.998	10.851	11.081	11.093	10.314	9.2312	8.317	7.433	6.3923	5.1507	3.7249	2.5241	2.0101	1.9777	2.0786	2.6037	3.7345	4.8807	5.7728	6.7815	7.6575	7.6757	7.1718	7.1072	7.1469	6.46	5.7725	6.2185	7.1663	7.3836	7.3524	8.2531	9.7757	10.982	11.899	12.808	13.299	12.906	11.711	9.9653	8.0718	6.6871	6.1281	6.1547	6.6401	7.6454	8.7889	9.6502	10.366	10.862	10.527	9.4503	8.658	8.2707	7.343	6.0166	5.5015	5.672	5.1651	3.8741	3.0103	2.8262	2.6101	2.43	2.9092	3.9402	4.9738	5.9675	6.8999	7.5084	7.8391	8.2495	8.7081	8.9204	8.8438	8.4072	7.4306	6.1425	4.8563	3.4898	2.2874	2.298	3.9081	6.0408	7.9192	10.055	12.48	13.871	13.592	12.693	11.9	10.803	9.3598	8.3628	8.0483	8.0453	8.4035	9.3369	10.47	11.384	12.197	13.007	13.378	12.969	11.798	9.9536	7.7794	5.7593	3.9122	2.2206	1.352	1.8082	2.7524	3.1931	3.537	4.5517	5.6793	6.1738	6.6231	7.7935	9.2159	10.377	11.685	13.291	14.548	15.17	15.494	15.389	14.43	12.878	11.467	10.335	9.0969	7.7123	6.3984	5.3312	4.7404	4.5617	4.4568	4.5928	5.4432	6.5268	6.7265	6.127	5.7173	5.5552	4.9206	4.0382	3.7434	3.8438	3.701	3.5611	3.8654	4.153	4.1476	4.5039	5.5121	6.4814	7.0655	7.7333	8.5991	9.0397	8.7136	7.8585	6.7607	5.6569	4.6063	3.4182	2.1846	1.5443	1.623	1.5845	1.0692	0.82886	1.2008	1.4512	1.2609	1.2416	1.4811	1.3913	1.2625	1.9145	3.2032	4.5714	6.2849	8.5558	10.362	9.8575	7.9158	5.4817	3.6109	2.0147	0.33798	-0.89344	-1.5388	-2.2811	-3.1872	-3.462	-2.9846	-2.3386	-1.4734	0.020126	1.5445	2.1521	2.1366	2.3544	2.8634	3.2665	3.5506	3.9651	4.4116	4.6466	4.4263	3.5217	2.184	0.89926	-0.44598	-2.3326	-4.5121	-6.2509	-7.6833	-9.3826	-11.075	-12.269	-13.21	-14.036	-13.978	-12.674	-10.887	-9.0806	-6.8096	-4.1928	-2.2828	-1.2339	-0.25407	0.79928	1.2469	0.76987	-0.27817	-1.6128	-3.145	-4.6941	-6.2323	-7.7681	-9.0463	-9.9929	-10.996	-12.116	-12.653	-12.322	-11.583	-10.609	-9.2321	-7.8589	-7.1039	-6.676	-6.009	-5.4915	-5.5551	-5.3376	-4.0773	-2.4105	-0.93292	0.94625	3.5888	6.3438	8.5573	10.253	11.45	11.773	11.04	9.3549	6.9272	4.1875	1.7725	-0.12197	-1.6781	-2.7851	-3.2592	-3.4327	-3.4526	-2.8755	-1.6711	-0.34003	0.93625	2.3172	3.2018	2.6123	0.74298	-1.289	-3.2984	-5.7838	-8.1757	-9.4302	-9.6533	-9.6297	-9.3624	-8.5994	-7.5844	-6.5834	-5.4849	-4.4173	-3.734	-3.4748	-3.5911	-4.2833	-5.6255	-7.3178	-9.2415	-11.436	-13.534	-15.183	-16.539	-17.44	-16.961	-14.866	-12.126	-9.3653	-6.3174	-3.4269	-1.953	-2.2157	-3.1703	-4.1464	-5.3448	-6.5666	-7.2656	-7.5212	-7.7698	-7.8909	-7.5921	-7.0263	-6.3235	-5.3151	-4.1013	-3.1369	-2.6509	-2.598	-2.8478	-3.0771	-2.9022	-2.4225	-1.8805	-0.89812	0.83049	2.457	3.0933	3.1628	3.1955	2.618	0.9322	-1.0529	-2.5012	-3.6541	-4.7123	-5.1995	-4.9977	-4.6624	-4.2979	-3.5444	-2.6027	-1.978	-1.4908	-0.69504	0.32859	1.3126	2.2145	2.9672	3.4676	3.7563	3.7053	3.1064	2.3916	2.3528	2.8117	2.8576	2.4884	2.4431	2.4878	1.8029	0.68388	-0.096594	-0.75683	-1.8153	-2.8176	-3.1978	-3.1652	-2.7791	-1.4408	0.81871	2.9414	4.2519	5.0108	5.3587	5.0932	4.4385	4.0165	4.233	5.1573	6.502	7.5579	7.9731	8.0873	7.9796	7.0471	5.2448	3.6065	2.6931	1.9611	1.2131	0.93623	0.8814	0.19451	-1.0535	-2.1682	-3.2006	-4.4491	-5.3335	-5.3534	-5.2938	-5.9634	-6.8337	-7.1116	-7.4564	-6.3261	-4.6321	-3.0792	-1.3428	0.81363	2.5761	3.3342	3.5989	3.7331	3.3189	2.3389	1.4475	0.68051	-0.48268	-1.6966	-2.0769	-1.781	-1.5134	-1.0187	0.30653	2.0753	3.483	4.4079	5.1006	5.6191	5.9093	5.8117	5.1003	3.9092	2.7172	1.4531	-0.22653	-1.818	-2.3777	-1.9261	-1.0687	0.19974	1.9099	3.3242	3.9362	4.3428	5.0469	5.6876	6.2367	7.3522	8.7946	9.2431	8.2154	6.5374	4.7884	2.9123	1.2377	0.48021	0.84679	1.9487	3.3131	4.5118	5.38	6.2017	7.1567	7.8946	8.1939	8.3893	8.4576	7.8692	6.7199	5.7222	5.0035	4.2923	3.9778	4.3682	4.5588	3.7124	2.3955	1.4306	0.59243	-0.26427	-0.29671	1.0065	2.8122	4.1734	5.0458	5.6553	5.9824	6.1697	6.4828	6.9001	7.3289	7.7805	8.0239	7.7306	7.1332	6.6145	6.0235	5.2466	4.5804	4.054	3.3123	2.6941	3.044	4.2541	5.431	6.4841	7.8957	9.1248	9.1295	8.1638	7.2098	6.2997	5.0126	3.6382	2.6963	2.1533	1.9225	2.2177	3.0828	4.3042	5.84	7.625	9.21	10.235	10.652	10.372	9.3552	8.065	6.9739	5.9147	4.871	4.4348	4.6177	4.4474	3.6442	3.1616	3.4688	3.8693	4.1647	5.0919	6.6473	7.9214	8.5615	8.8651	8.7131	7.7335	6.1311	4.389	2.595	0.989	0.24958	0.68772	1.9744	3.6727	5.4	6.6532	7.2934	7.5154	7.298	6.6741	6.4339	7.2226	8.4727	9.4678	10.651	12.53	14.389	15.472	16.211	17.008	17.229	16.544	15.549	14.591	13.425	12.192	11.35	10.749	9.9492	9.1935	9.0266	9.4033	9.9586	10.461	10.662	10.395	9.759	8.821	7.6466	6.8879	7.3701	8.7347	9.7862	10.23	10.548	10.529	9.5595	8.1324	7.2511	6.8531	6.4402	6.3105	6.7103	7.0215	6.8868	6.831	7.0206	6.8473	6.1368	5.4686	4.9781	4.2058	3.0404	1.9058	1.2462	1.4575	2.6648	4.4432	6.3948	8.5107	10.447	11.221	10.677	9.9429	9.8161	9.9371	10.104	10.65	11.174	10.731	9.3623	7.8366	6.308	4.7722	4.0733	4.834	6.3296	7.6529	8.943	10.51	11.81	12.232	11.885	10.977	9.8949	8.7184	7.4777	6.1746	4.95	4.4461	4.975	5.7667	6.0056	6.003	6.1816	5.9769	5.0693	4.2433	4.0226	3.9754	4.0527	4.8308	6.1682	7.2986	8.2697	9.5992	10.89	11.286	11.017	10.956	11.156	11.243	11.31	11.552	11.85	11.884	11.289	9.8346	7.8644	6.0615	4.583	3.2196	2.4144	2.9177	4.4427	6.1566	7.8931	9.6708	10.832	10.959	10.732	10.64	10.249	9.5671	9.3732	9.7246	9.7231	9.1862	9.0982	9.9128	11.096	12.319	13.65	14.858	15.515	15.497	14.873	13.951	13.292	13.182	13.195	12.983	12.761	12.457	11.483	9.8453	8.1731	6.542	4.7598	3.4386	3.293	3.94	4.7816	6.2172	8.4747	10.494	11.349	11.484	11.484	11.032	9.9004	8.6119	7.6398	6.9492	6.4619	6.1987	6.0716	6.1027	6.4762	7.0399	7.4711	7.7873	8.0404	7.8531	7.0477	6.126	5.3925	4.7376	4.5837	5.6863	7.7104	9.4955	10.919	12.55	14.069	14.744	14.972	15.708	16.811	17.594	18.107	18.681	19.189	19.49	19.78	20.06	20.138	20.112	20.208	20.258	20.033	19.506	18.38	16.241	13.257	9.8265	6.172	2.953	1.4189	2.0092	3.7376	5.7645	8.1658	10.572	11.803	11.583	10.94	10.402	9.6189	8.6685	8.1378	8.0479	8.0851	8.3368	8.8776	9.3304	9.459	9.5207	9.6875	9.7759	9.7143	9.4592	8.7709	7.5962	6.1454	4.4101	2.5605	1.5692	2.2404	3.9921	5.9289	8.1031	10.596	12.4	12.712	12.151	11.474	10.511	9.193	8.1928	7.833	7.751	8.0053	9.029	10.615	12.155	13.544	14.872	15.69	15.548	14.518	12.969	11.393	10.338	9.9283	9.8467	10.151	11.118	12.21	12.509	12.181	12.136	12.27	11.75	10.599	9.3234	7.6194	5.153	2.7046	1.1846	0.66173	1.109	2.8074	5.3635	7.4332	8.2407	8.0756	7.1796	5.4503	3.208	1.1851	-0.033592	-0.084103	1.1007	3.1074	5.6071	8.5916	11.586	13.365	13.4	12.496	11.269	9.5217	7.5061	6.1939	5.7963	5.6805	5.8709	6.7719	7.8633	8.4013	8.5897	8.758	8.3155	6.8313	5.137	4.2087	4.0353	4.3081	5.12	6.5013	8.1572	9.9694	11.394	12.325	12.686	12.31	11.314	10.388	10.058	9.9413	9.7331	10.099	11.454	13.001	13.89	14.207	14.054	12.975	11.296	10.199	10.161	10.81	12.185	14.521	16.966	18.371	18.774	18.88	18.695	17.867	16.655	15.561	14.865	14.773	15.281	16.133	17.188	18.376	19.063	18.406	16.702	14.945	13.504	12.203	11.492	11.864	12.829	13.943	15.563	17.738	19.521	20.307	20.416	19.712	17.431	13.748	10.08	7.3823	5.5703	4.6513	4.9657	6.4025	8.4769	10.663	12.475	13.543	13.969	13.82	12.94	11.655	10.857	11.044	11.826	12.953	14.519	15.97	16.549	16.517	16.394	15.771	14.201	12.391	11.123	10.019	8.7944	8.2454	9.0059	10.351	11.401	12.071	12.413	12.291	11.893	11.62	11.607	11.957	12.716	13.478	13.632	13.179	12.456	11.539	10.626	10.34	10.842	11.536	12.311	13.457	14.417	14.175	12.895	11.468	9.9028	7.7488	5.6552	4.7377	5.0094	5.8099	7.0156	8.678	10.31	11.504	12.291	12.716	12.78	12.768	12.966	13.243	13.482	13.812	14.198	14.467	14.775	15.285	15.665	15.854	16.538	17.811	18.78	19.106	19.487	20.096	20.146	19.491	18.944	18.69	18.006	16.673	15.121	13.415	11.447	9.6556	8.4734	7.7778	7.4132	7.5489	8.0914	8.5865	8.7769	8.5863	7.9382	7.0056	6.1646	5.459	4.8238	4.7386	5.565	6.6133	7.1919	7.893	9.409	11.188	12.513	13.634	14.723	15.048	14.19	12.813	11.466	10.104	8.9947	8.5635	8.5494	8.3454	8.049	8.1037	8.4468	8.8552	9.3404	9.891	10.483	11.201	11.877	12.109	12.059	12.21	12.291	11.589	10.514	10.223	10.865	11.816	13.166	15.232	17.375	18.717	19.443	19.983	20.08	19.74	19.644	20.02	20.299	20.33	20.715	21.634	22.586	23.173	23.425	23.359	23.099	22.755	22.217	21.546	21.255	21.27	20.697	19.178	17.527	16.286	15.014	13.659	12.795	12.33	11.534	10.522	10.083	10.272	10.851	12.31	14.901	17.558	19.187	19.061	18.682	17.19	15.566	14.676	14.178	13.535	13.035	12.757	12.057	10.964	10.283	10.18	10.092	10.084	10.539	10.857	10.255	9.1162	8.3685	8.1551	8.1079	8.2893	8.8867	9.7068	10.542	11.145	11.317	11.283	11.507	11.867	11.889	11.833	12.366	13.386	14.338	15.333	16.596	17.533	17.639	17.305	16.827	15.733	14.035	12.685	11.976	11.196	10.232	9.7681	10.036	10.451	10.781	11.37	12.274	13.218	13.995	14.392	14.36	14.243	14.326	14.388	14.39	14.784	15.558	16.084	16.184	16.232	16.131	15.52	14.823	14.546	14.183	13.144	12.076	11.74	11.71	11.495	11.644	12.578	13.591	14.008	14.066	14.071	13.997	13.902	13.878	13.803	13.662	13.687	13.893	14.148	14.687	15.717	16.845	17.684	18.37	18.894	18.831	18.367	18.12	17.745	16.335	14.116	12.089	10.377	8.6971	7.7182	8.3474	10.182	12.036	13.304	13.849	13.359	11.891	10.181	8.8663	8.2886	8.7175	10.101	11.818	13.26	14.203	14.481	14.019	13.24	12.576	11.835	11.036	10.824	11.328	11.676	11.552	11.734	12.464	12.887	12.772	12.843	13.254	13.351	13.002	12.734	12.642	12.477	12.471	12.798	12.985	12.618	11.797	10.618	9.0413	7.2934	5.7405	4.5733	4.0048	4.1654	4.7117	5.2459	6.1391	7.7029	9.167	9.8006	10.161	10.946	11.681	11.861	12.034	12.604	12.938	12.572	11.913	11.237	10.317	9.4034	9.0413	9.023	8.7551	8.333	8.2031	8.4145	8.8533	9.5734	10.574	11.649	12.574	13.025	12.673	11.98	11.895	12.454	12.903	13.259	14.039	14.801	14.627	13.739	12.969	12.35	11.61	11.209	11.572	12.194	12.691	13.432	14.353	14.688	14.256	13.68	13.303	12.929	12.516	12.308	12.465	13.005	13.782	14.443	14.919	15.748	16.997	17.827	17.88	17.802	17.88	17.549	16.804	16.398	16.513	16.671	16.988	18.016	19.421	20.566	21.762	23.364	24.673	25.063	24.227	23.093	22.244	22.386	22.912	23.099	23.069	22.768	21.603	19.653	17.91	16.869	16.289	16.45	17.76	19.441	20.215	19.92	19.081	17.683	15.602	13.421	12.031	11.986	13.358	15.893	18.982	22.124	24.958	26.598	26.066	23.467	19.735	15.37	10.591	6.3816	3.7183	2.4048	1.9297	2.3576	3.3604	3.7449	3.0524	2.0812	1.3314	0.4206	-0.44983	-0.26037	1.1194	2.8421	4.3744	5.7633	7.0228	8.0696	8.9557	9.7452	10.454	11.321	12.326	12.874	12.703	12.204	11.514	10.293	8.6961	7.3507	6.3616	5.5426	5.362	6.2224	7.4207	8.2136	9.0467	10.431	11.756	12.419	12.951	13.822	14.422	14.251	13.59	12.788	11.919	11.043	10.347	9.8502	9.6016	9.8	10.288	10.726	11.146	11.661	11.86	11.459	10.796	10.075	9.1001	8.2849	8.4906	9.644	10.968	12.537	14.891	17.481	19.126	19.722	19.953	19.669	18.406	16.535	14.719	13.092	11.631	10.517	9.6929	8.8417	7.9664	7.2488	6.6981	6.5143	7.1374	8.7028	11.003	13.963	17.266	20.037	21.763	22.799	23.355	22.87	21.481	20.359	19.96	19.524	18.762	18.289	18.129	17.506	16.284	15.032	13.947	12.927	12.305	12.395	12.88	13.495	14.413	15.637	16.774	17.62	18.194	18.373	18.338	18.494	18.852	19.332	20.444	22.439	24.36	25.138	25.01	24.523	23.315	21.251	19.341	18.414	18.074	17.883	18.083	18.626	18.968	19.023	19.119	19.01	18.232	17.005	15.879	15.017	14.366	14.071	14.232	14.807	15.824	17.074	18.185	19.303	20.784	22.102	22.103	20.75	18.954	16.944	14.548	12.431	11.514	11.533	11.739	12.218	13.136	13.937	14.292	14.644	15.103	15.035	14.41	14.062	14.493	15.514	16.963	18.818	20.808	22.572	23.745	23.953	23.32	22.648	22.359	21.896	20.989	20.338	20.151	19.677	18.663	17.709	16.911	15.761	14.58	14.1	14.177	14.386	15.179	17.058	19.372	21.371	23.339	25.502	26.33	27.286	27.234	25.781	23.865	22.484	21.428	20.389	19.828	19.801	19.617	19.137	19.041	19.349	19.389	19.161	19.059	18.644	17.251	15.458	14.339	14.004	13.984	14.18	14.708	15.452	16.2	16.728	16.801	16.54	16.341	16.123	15.57	15.11	15.587	16.817	17.893	18.553	18.836	18.293	16.862	15.581	15.212	15.278	15.43	16.069	16.952	17.074	16.335	15.757	15.748	15.802	15.734	15.864	16.397	17.291	18.513	19.851	21.029	21.997	22.597	22.394	21.421	20.418	19.703	18.84	17.712	16.588	15.286	13.584	12.161	11.78	12.036	12.284	12.797	13.865	14.732	14.841	14.993	15.934	17.245	18.356	19.358	20.358	21.112	21.589	21.971	22.332	22.753	23.407	24.016	24.08	23.583	22.71	21.325	19.459	17.781	16.704	16.06	16.135	17.533	19.772	21.612	22.81	23.875	24.408	23.608	21.962	20.562	19.521	18.358	17.273	16.677	16.442	16.328	16.403	16.574	16.518	16.255	15.939	15.517	15.05	14.92	15.232	15.821	16.769	18.06	19.187	19.995	21.045	22.426	23.259	23.218	23.116	23.214	22.812	21.873	21.399	21.72	22.178	22.542	23.057	23.472	23.325	22.777	22.138	21.287	20.189	19.241	18.595	18.108	17.869	18.073	18.734	20.017	22.069	24.455	26.625	28.64	30.506	31.267	30.171	27.944	25.572	22.966	19.969	17.453	16.08	15.341	14.817	14.875	15.639	16.76	18.278	20.554	23.252	25.587	27.426	29.003	30.179	30.755	30.87	30.644	30.111	29.37	28.24	26.359	23.977	21.768	19.629	16.991	14.341	12.884	12.775	13.381	14.844	17.541	20.807	23.734	26.383	28.944	31.003	32.354	33.552	34.723	35.185	34.692	33.814	32.787	31.202	28.85	25.921	22.62	19.226	16.044	13.104	10.715	9.5205	9.4965	9.7056	9.6526	10.019	11.235	12.799	14.561	17.07	20.101	22.741	24.849	26.838	28.395	29.014	29.155	29.32	28.87	27.212	24.942	22.794	20.64	18.123	15.471	13.108	11.584	10.993	11.639	13.357	15.814	18.959	22.489	25.266	26.541	26.986	27.492	27.905	28.046	28.548	29.647	30.682	31.341	31.923	32.048	30.798	28.262	25.244	21.818	17.849	14.18	11.925	11.108	11.118	11.732	13.03	14.938	17.27	19.798	22.2	24.44	26.729	28.747	29.921	30.498	31.211	31.931	32.008	31.487	30.595	28.873	26.107	23.091	20.498	18.147	16.265	15.925	17.371	19.6	22.079	25.108	28.438	31.121	32.782	33.769	34.358	34.609	34.557	34.104	33.139	31.862	30.37	28.334	25.797	23.436	21.598	19.913	18.391	17.527	17.282	17.393	18.399	20.793	23.934	26.923	29.921	33.101	35.529	36.5	36.646	36.651	36.2	34.985	33.386	31.776	30.143	28.471	26.866	25.224	23.579	22.144	20.914	19.798	19.187	19.446	20.342	21.533	23.105	24.857	26.207	27.326	28.942	30.932	32.521	33.811	35.468	37.122	37.817	37.693	37.516	37.086	35.728	33.545	31.041	28.336	25.567	23.25	21.785	21.214	21.705	23.324	25.644	28.239	30.965	33.558	35.7	37.53	39.227	40.462	41.141	41.823	42.481	42.132	40.436	38.333	36.256	33.634	30.571	28.112	26.566	25.342	24.369	24.136	24.629	25.537	26.971	29.049	31.297	33.296	35.088	36.598	37.519	37.79	37.523	36.762	35.682	34.513	33.023	30.982	28.884	27.141	25.194	22.508	19.813	17.997	16.803	15.977	16.259	18.13	20.837	23.633	26.535	29.378	31.599	33.187	34.617	35.737	36.003	35.479	34.475	32.822	30.308	27.132	23.671	20.364	17.72	15.865	14.551	13.964	14.532	15.862	17.08	18.358	20.642	23.9	27.361	30.94	34.853	38.326	40.437	41.327	41.413	40.521	38.779	36.985	35.46	33.621	31.261	28.899	26.726	24.412	21.886	19.48	17.533	16.379	16.138	16.485	17.213	18.55	20.272	21.383	21.486	21.351	21.48	21.471	21.267	21.409	21.762	21.566	20.859	20.186	19.399	18.238	17.322	17.219	17.376	17.136	16.093	14.798	13.796	13.822	14.319	14.715	15.445	16.802	18.211	19.506	21.256	23.268	24.718	25.54	26.096	25.901	24.307	21.852	19.482	17.3	15.056	13.057	11.766	11.35	11.833	13.028	14.469	16.03	17.92	19.724	20.683	21.099	21.908	23.061	23.93	24.621	25.504	26.081	25.892	25.485	25.205	24.521	23.377	22.569	22.172	21.422	20.309	19.694	19.724	19.771	19.673	19.78	20.227	21.036	22.254	23.572	24.708	25.798	26.715	26.75	25.721	24.489	23.536	22.452	21.186	20.297	19.698	18.848	18.044	17.863	17.756	17.065	16.243	15.691	14.737	13.065	11.652	11.29	11.665	12.356	13.518	15.107	16.726	18.201	19.336	19.827	19.842	19.813	19.579	18.88	18.285	18.389	18.729	18.703	18.487	18.09	16.94	15.18	13.84	13.163	12.68	12.827	14.475	17.134	19.674	22.109	24.903	27.466	28.889	29.191	28.698	27.338	25.228	22.782	20.117	17.427	15.389	14.264	13.636	13.457	14.187	15.546	16.777	17.989	19.641	21.379	22.884	24.706	26.902	28.273	28.239	27.585	26.645	24.807	22.336	20.546	19.794	19.342	19.031	19.253	19.882	20.545	21.354	22.2	22.678	22.921	23.307	23.656	23.795	24.265	25.299	26.253	26.856	27.458	27.923	27.75	27.417	27.638	27.666	26.526	24.722	22.948	20.627	17.418	14.49	12.714	11.559	10.538	10.085	10.379	10.999	11.994	13.629	15.536	17.329	19.153	20.916	22.034	22.563	22.982	23.05	22.42	21.586	20.922	20.006	18.914	18.474	18.355	17.216	15.089	13.175	11.602	9.7577	8.333	8.387	9.2995	9.919	10.335	11.076	11.941	12.936	14.607	16.742	18.498	19.67	20.404	20.491	19.962	19.578	19.591	19.502	19.17	18.788	17.955	16.436	15.267	15.171	15.296	15.193	15.799	17.383	18.682	19.226	19.99	21.039	21.345	20.925	20.839	21.2	21.474	21.96	22.82	23.196	22.547	21.375	19.96	17.213	15.779	15.088	14.168	13.451	14.07	15.709	17.376	19.246	21.629	23.434	23.95	24.058	24.307	23.921	22.826	22.184	22.122	21.49	20.098	18.961	18.466	18.132	17.816	17.706	17.819	18.254	19.053	19.736	20.162	21.054	22.567	23.625	23.751	23.396	23.54	24.135	24.8	25.377	25.628	25.435	25.144	24.79	23.702	21.803	20.081	18.811	16.926	14.293	12.552	12.589	13.291	13.767	14.658	16.406	18.346	20.119	22.068	24.158	25.935	27.2	27.821	27.425	26.096	24.584	23.378	22.318	21.212	20.146	19.271	19.031	19.662	20.558	21.14	21.825	22.924	23.389	22.344	20.839	20.248	20.284	20.118	20.227	21.42	23.298	25.22	27.153	28.868	29.641	29.165	27.727	25.455	22.567	19.908	18.414	18.137	18.485	18.951	19.285	19.57	20.08	20.61	20.801	21.144	22.489	24.36	25.446	25.672	25.91	26.059	25.199	23.472	21.887	20.629	19.368	18.356	17.843	17.344	16.503	15.632	14.85	13.775	12.518	11.802	12.039	12.962	14.196	15.59	17.228	19.286	21.422	22.8	23.211	23.369	23.442	22.61	20.788	19.168	18.487	18.262	18.197	18.755	19.904	20.876	21.414	21.727	21.485	20.405	19.152	18.535	18.503	18.746	19.496	20.906	22.415	23.303	23.3	22.681	22.051	21.728	21.316	20.425	19.551	19.237	18.963	18.189	17.541	17.617	17.796	17.418	16.788	16.304	15.791	15.456	15.941	17.066	17.941	18.363	18.787	19.09	18.795	18.254	18.299	19.198	20.53	21.829	22.934	24.074	25.537	27.017	27.925	28.328	28.717	28.849	28.027	26.54	25.349	24.673	24.108	23.819	24.039	24.203	23.941	23.755	23.835	23.586	22.86	22.434	22.511	22.306	21.461	20.49	19.857	19.534	19.419	19.558	20.107	21.256	22.697	23.534	23.406	22.972	22.725	22.37	21.905	21.937	22.46	22.746	22.609	22.398	21.953	21.065	20.462	20.765	21.392	21.577	21.645	22.05	22.194	21.374	19.891	18.429	17.43	16.569	16.177	16.12	16.04	16.063	16.434	16.699	16.449	16.457	17.567	19.266	20.785	22.313	23.896	24.681	24.34	23.591	22.743	21.464	20.124	19.436	19.098	18.397	17.64	17.555	17.925	18.216	18.564	19.253	20.117	20.934	21.631	22.053	22.302	22.857	23.684	24.236	24.619	25.463	26.557	27.139	27.251	27.368	27.263	26.676	26.249	26.373	26.282	25.505	24.488	23.195	20.878	17.743	15.134	13.743	13.29	13.665	15.016	17.005	18.989	20.597	21.599	21.861	21.679	21.395	20.884	20.273	20.346	21.453	23.025	24.696	26.44	27.742	27.99	27.612	27.444	27.322	26.768	26.101	25.465	23.868	20.691	16.937	13.85	11.666	10.465	10.708	12.419	14.954	17.756	20.534	22.931	24.857	26.472	27.672	28.106	27.877	27.304	26.25	24.67	23.07	21.676	20.151	18.641	17.772	17.338	16.52	15.557	15.301	15.53	15.438	15.264	15.778	16.78	17.639	18.437	19.525	20.641	21.453	21.992	22.184	21.798	20.967	20.016	18.975	17.918	17.136	16.703	16.457	16.497	16.807	16.868	16.423	15.959	15.598	14.661	13.115	12.069	12.047	12.422	12.983	14.273	16.087	17.339	17.579	17.245	16.593	15.804	15.526	16.206	17.402	18.563	19.546	20.183	20.298	20.084	19.927	19.967	20.236	20.715	20.901	20.363	19.576	19.138	18.639	17.594	16.696	16.698	17.117	17.465	18.311	20.029	21.874	23.141	23.921	24.179	23.477	21.978	20.381	18.752	16.825	14.879	13.394	12.351	11.529	10.966	10.761	10.993	11.839	13.151	14.531	16.129	18.382	20.856	22.57	23.521	24.448	25.223	25.12	24.368	23.697	22.942	21.713	20.497	19.875	19.613	19.568	20.262	21.71	23.059	23.901	24.612	25.334	25.699	25.582	25.299	25.138	25.255	25.591	25.766	25.612	25.504	25.442	24.686	23.111	21.712	21.123	20.934	20.992	21.881	23.521	25.195	26.917	29.149	31.522	33.346	34.833	36.299	37.008	36.424	35.303	34.61	34.368	34.26	34.994	36.011	37.07	37.196	35.838	33.857	32.277	31.052	29.995	29.701	30.395	31.365	32.345	33.805	35.615	36.999	37.908	38.741	38.947	37.762	35.704	33.945	32.895	32.393	32.58	33.586	35.07	36.509	37.43	37.531	37.082	36.715	36.484	35.978	35.411	35.294	35.319	34.845	34.061	33.489	32.946	32.33	32.325	33.202	34.224	35.016	36.117	37.48	38.227	38.239	38.347	38.834	39.118	38.967	38.772	38.685	38.575	38.365	37.9	37.093	36.185	35.305	34.141	32.715	31.655	31.219	31.016	30.976	31.445	32.179	32.63	33.039	33.793	34.252	33.745	32.847	32.216	31.441	30.29	29.63	30.122	31.271	32.403	33.569	34.817	35.799	36.344	36.478	36.123	35.357	34.502	33.63	32.702	32.108	32.22	32.801	33.566	34.65	35.963	36.992	37.799	38.903	39.905	39.801	38.603	37.141	35.424	33.098	30.953	30.209	30.902	32.259	33.964	35.901	37.464	38.154	38.024	37.168	35.626	33.784	32.106	30.668	29.549	28.956	28.761	28.635	28.547	28.51	28.142	27.42	27.095	27.385	27.507	27.161	27.063	27.384	27.33	26.827	26.762	27.424	28.214	28.953	30.055	31.407	32.6	33.665	34.643	35.095	34.725	33.779	32.44	30.703	28.78	26.954	25.308	23.972	23.136	22.604	22.11	22.067	22.807	23.563	23.559	23.317	23.599	24.056	24.361	25.137	26.739	28.387	29.365	29.903	30.169	29.949	29.578	29.748	30.404	30.97	31.359	31.704	31.772	31.344	30.588	29.798	29.248	29.156	29.401	29.554	29.664	30.113	30.529	30.08	28.984	28.256	27.966	27.566	27.3	27.678	28.211	28.092	27.418	26.541	25.179	23.375	21.962	21.304	20.831	20.316	20.26	20.774	21.424	21.974	22.496	22.996	23.448	23.773	23.723	23.38	23.381	23.889	24.164	23.866	23.67	23.88	23.861	23.524	23.551	24.01	24.312	24.507	25.051	25.552	25.405	24.951	24.624	23.823	22.031	19.407	16.755	14.681	13.951	13.997	14.169	14.689	15.562	16.113	16.167	16.287	16.395	15.841	14.822	14.061	13.446	12.518	11.854	12.39	14.04	16.118	18.352	20.689	22.929	24.868	26.352	27.291	27.991	28.91	29.863	30.243	30.063	29.789	29.129	27.494	25.212	22.945	20.725	18.673	17.645	18.049	19.211	20.727	22.958	25.611	27.56	28.461	29.069	29.711	29.951	29.747	29.56	29.557	29.63	29.735	29.793	29.817	30.158	30.958	31.816	32.497	33.291	34.164	34.525	34.261	33.829	33.222	32.234	31.383	31.25	31.315	30.86	30.285	30.041	29.584	28.537	27.682	27.727	28.232	28.603	28.897	29.215	29.369	29.357	29.376	29.473	29.755	30.437	31.35	32.164	33.023	34.159	35.311	36.27	37.3	38.327	38.884	39.092	39.585	40.192	40.151	39.672	39.545	39.528	38.809	37.612	36.739	36.1	35.222	34.395	34.141	34.445	35.085	36.039	37.109	37.838	38.134	38.088	37.576	36.562	35.278	33.724	31.777	29.742	27.977	26.385	25.112	24.884	25.806	26.896	27.619	28.487	29.611	30.207	30.158	30.343	31.012	31.531	31.79	32.238	32.928	33.663	34.648	36.067	37.525	38.653	39.522	40.093	40.089	39.496	38.517	37.291	36.124	35.392	34.969	34.637	34.823	35.827	36.859	37.081	36.906	36.933	36.752	36.025	35.539	35.973	36.853	37.688	38.672	39.677	40.1	39.884	39.515	39.017	38.146	37.236	36.759	36.569	36.248	35.724	35.035	34.264	33.64	33.103	32.378	31.673	31.433	31.252	30.211	28.445	26.904	25.706	24.386	23.298	23.123	23.501	23.741	24.025	24.678	25.37	26.037	27.33	29.395	31.505	33.276	35.023	36.723	37.806	38.027	37.589	36.753	35.815	35.017	34.319	33.898	34.319	35.569	36.714	37.231	37.65	38.189	38.203	37.521	36.757	35.99	34.714	33.207	32.22	31.703	31.331	31.555	32.719	34.008	34.551	34.688	35.009	35.32	35.331	35.319	35.638	36.572	38.174	39.864	41.325	42.81	44.464	45.645	45.878	45.803	46.02	46.055	45.462	44.715	44.116	43.185	41.882	40.862	40.082	38.932	37.612	36.818	36.355	35.615	34.904	34.862	35.229	35.273	34.874	34.305	33.666	32.981	32.173	31.085	29.908	29.04	28.37	27.478	26.669	26.598	27.045	27.42	27.875	28.843	30.053	31.285	33.053	35.41	37.412	38.545	39.258	39.575	38.828	37.164	35.72	35.021	34.63	34.308	34.271	34.424	34.421	34.1	33.357	32.268	31.21	30.488	29.923	29.498	29.693	30.56	31.512	32.3	33.161	33.901	34.161	34.42	35.296	36.344	36.949	37.446	38.108	38.168	37.111	35.715	34.8	34.182	33.509	33.024	32.853	32.735	32.583	32.494	32.483	32.671	33.226	33.883	34.185	34.119	33.861	33.216	32.154	31.166	30.438	29.625	28.845	28.638	28.662	28.035	26.872	25.973	25.221	23.974	22.609	22.012	22.106	22.292	22.669	23.619	24.991	26.533	28.258	29.956	31.299	32.271	33.006	33.418	33.471	33.359	33.053	32.379	31.523	30.736	29.83	28.861	28.54	28.985	29.267	29.024	28.988	29.447	29.754	29.823	30.447	31.735	32.863	33.425	33.683	33.532	32.693	31.463	30.216	28.91	27.607	26.698	26.358	26.369	26.603	27.015	27.477	28.033	28.807	29.529	29.871	30.199	30.876	31.288	30.941	30.561	30.955	31.704	32.203	32.803	33.769	34.462	34.499	34.421	34.597	34.759	34.981	35.604	36.336	36.638	36.6	36.622	36.669	36.521	36.197	35.776	35.338	35.044	34.875	34.591	34.463	35.066	36.078	36.624	36.811	37.392	38.233	38.589	38.56	38.665	38.561	37.677	36.386	35.286	34.268	33.361	33.241	33.996	34.791	35.125	35.24	35.154	34.466	33.13	31.574	30.285	29.66	29.909	30.917	32.633	35.296	38.572	41.246	42.645	43.263	43.435	42.802	41.518	40.434	39.624	38.41	36.738	35.092	33.299	31.135	29.402	28.856	29.008	29.147	29.489	30.3	31.034	31.178	30.964	30.826	31.031	31.711	32.74	33.923	35.439	37.001	38.096	38.394	38.198	37.807	36.823	35.072	33.441	32.727	32.573	32.502	32.857	33.755	34.575	35.233	36.371	37.976	39.388	40.547	41.827	42.801	42.811	42.294	42.178	42.537	42.87	43.081	43.279	43.359	43.229	42.803	41.952	40.892	40.014	39.148	37.832	36.419	35.748	35.882	36.394	37.423	39.19	41.067	42.496	43.875	45.4	46.455	46.861	47.24	47.584	46.999	45.292	43.278	41.373	39.265	36.985	35.057	33.729	32.884	32.357	31.909	31.43	31.145	31.219	31.39	31.622	32.37	33.675	34.95	35.975	37.054	38.036	38.605	39.281	40.678	42.286	43.39	44.207	44.887	44.513	42.433	39.436	36.532	33.845	31.462	30.042	29.917	30.724	31.983	33.287	34.201	34.649	34.96	35.271	35.511	35.852	36.427	36.841	36.75	36.357	35.737	34.603	33.268	32.512	32.207	31.607	30.951	31.1	31.974	32.932	34.232	36.489	39.198	41.291	42.453	42.853	42.412	41.242	39.9	38.716	37.721	37.037	36.694	36.395	35.945	35.505	35.114	34.69	34.427	34.452	34.401	34.165	34.305	34.859	34.93	34.225	33.544	33.243	32.768	32.147	32.245	33.218	34.278	35.064	35.823	36.451	36.667	36.741	37.009	37.306	37.462	37.658	37.881	37.848	37.491	36.902	36.089	35.192	34.448	33.69	32.712	31.96	31.904	32.018	31.8	31.879	32.826	33.988	34.6	34.986	35.459	35.526	34.979	34.483	34.412	34.455	34.629	35.27	36.11	36.628	36.908	37.305	37.694	37.738	37.373	36.635	35.656	34.79	34.252	33.984	34.287	35.616	37.401	38.477	38.632	38.488	37.972	36.583	34.778	33.383	32.252	30.88	29.534	28.54	27.497	26.258	25.461	25.278	25.08	24.637	24.415	24.571	24.751	24.8	24.854	24.966	25.063	24.976	24.382	23.34	22.534	22.323	22.179	21.906	22.104	22.804	23.086	22.526	21.577	20.342	18.544	16.714	15.827	15.897	16.463	17.658	19.471	20.862	20.935	20.155	19.39	18.43	18.653	19.292	19.76	20.415	21.537	22.409	22.447	22.071	21.655	20.882	19.885	19.449	19.674	19.992	20.461	21.447	22.388	22.377	21.553	20.652	19.723	18.484	17.219	16.456	16.336	16.731	17.232	17.342	16.989	16.483	15.79	14.707	13.807	13.875	14.746	15.703	16.665	17.821	18.732	19.087	19.478	20.148	20.409	19.968	19.434	18.925	17.784	16.09	14.785	14.238	13.883	13.465	13.27	13.373	13.646	14.066	14.567	15.049	15.675	16.428	16.826	16.648	16.305	15.936	15.21	14.21	13.501	13.142	12.913	13.316	14.819	16.749	18.172	19.168	19.881	19.586	17.925	15.885	14.525	13.831	13.508	13.703	14.359	14.975	15.294	15.29	14.92	14.35	13.897	13.529	13.004	12.496	12.302	12.284	12.303	12.627	13.145	13.213	12.761	12.285	11.539	9.8394	7.5883	5.8881	4.9159	4.2956	4.4859	6.1877	8.912	11.471	13.286	14.238	14.072	12.92	11.49	10.395	9.8935	10.185	11.168	12.228	12.856	12.949	12.485	11.549	10.593	10	9.5471	9.1078	9.182	9.7573	9.934	9.414	9.0033	9.0329	8.8684	8.429	8.5009	9.2905	10.145	10.835	11.624	12.3	12.379	11.912	11.135	9.9613	8.4902	7.2617	6.5707	6.3091	6.4118	6.7943	7.204	7.5426	7.878	7.9758	7.681	7.6088	8.36	9.456	10.266	11.174	12.521	13.48	13.22	12.117	10.683	8.6644	6.103	3.889	2.5673	1.9473	2.0872	3.1992	4.8066	6.0943	6.8947	7.4494	7.6983	7.5231	7.1169	6.7486	6.6275	6.9675	7.644	8.2639	8.9146	10.038	11.212	11.501	10.943	10.268	9.4358	7.948	6.2563	5.2557	4.9848	5.0587	5.7748	7.3314	8.9884	10.146	11.044	11.714	11.609	10.803	10.144	10.077	10.352	10.753	11.301	12.007	12.847	13.719	14.348	14.722	15.365	16.345	16.877	16.624	16.321	16.347	16.216	15.877	15.885	16.119	15.814	14.97	14.169	13.374	12.437	12.098	12.975	14.408	15.487	16.249	16.906	16.95	15.974	14.333	12.667	11.46	11.013	11.314	12.35	13.653	15.565	18.05	20.899	23.8	26.219	27.758	28.666	29.156	28.723	27.125	25.185	23.627	22.032	19.873	17.507	15.219	12.738	10.407	9.2831	9.6939	11.112	13.43	16.786	20.456	23.428	25.779	28.167	30.543	32.454	33.937	35.187	36.057	36.219	35.259	32.806	28.987	24.41	19.404	14.165	9.5978	6.7581	5.6277	5.457	6.0118	7.2666	8.6041	9.6954	11.191	13.43	15.753	17.757	19.829	21.8	22.761	22.561	22.094	21.819	21.382	20.677	19.993	19.332	18.418	17.053	15.064	12.429	9.582	6.8808	4.2013	1.6773	-0.089432	-0.85042	-0.91924	-0.30386	1.369	3.8463	6.4965	9.3255	12.402	14.882	16.027	16.352	16.53	16.203	15.027	13.694	12.811	11.928	10.581	9.0987	7.8547	6.8174	5.9386	5.2639	4.7301	4.431	4.7352	5.7191	7.2593	9.4917	12.457	15.575	18.249	20.414	21.871	22.179	21.664	21.223	20.893	19.987	18.582	17.155	15.203	11.832	7.4101	3.1107	-0.54797	-3.4154	-4.7327	-3.8027	-0.77098	3.8157	9.4849	15.508	21.021	25.587	29.026	31.076	31.717	31.296	30.071	28.171	25.964	23.663	20.943	17.832	15.166	13.368	11.962	10.902	10.943	12.027	13.063	13.549	14.076	14.872	15.461	15.782	16.205	16.535	16.34	15.799	15.347	15.1	15.175	15.851	16.908	17.525	16.986	15.011	11.707	7.7214	4.0051	1.1379	-0.57258	-0.5502	1.3937	4.2572	6.9711	9.6886	12.791	15.664	17.712	19.362	20.981	21.976	21.923	21.289	20.354	18.918	17.183	15.653	14.189	12.34	10.294	8.5029	6.966	5.5623	4.4274	3.7538	3.5933	3.993	4.7998	5.621	6.6106	8.287	10.334	11.889	13.014	14.433	15.971	16.836	17.081	17.185	16.766	15.249	13.035	10.738	8.3283	6.0015	4.6125	4.4772	4.9967	5.8706	7.4052	9.5004	11.589	13.33	14.783	16.03	17.075	17.809	17.853	17.09	15.946	14.45	11.987	8.5381	5.1584	2.5307	0.36024	-1.3081	-1.877	-1.4011	-0.54438	0.70227	2.8773	5.7286	8.6837	11.933	15.596	18.735	20.476	21.213	21.63	21.752	21.487	21.138	20.917	20.599	19.816	18.169	15.512	12.414	9.6054	7.1567	4.9408	3.5435	3.876	5.5828	7.4392	8.7092	9.7169	10.881	11.996	12.926	13.908	15.091	16.346	17.361	17.592	16.685	14.988	12.954	10.435	7.4933	5.1403	4.1789	4.1446	4.3856	5.0279	5.9562	6.4417	6.3761	6.4736	6.9315	7.3692	8.0436	9.4782	11.186	12.241	12.636	12.839	12.647	11.575	9.782	7.7503	5.7904	4.1129	2.8272	1.8848	1.4436	1.7636	2.4696	2.8791	3.0437	3.4946	4.1519	4.6014	5.1234	6.105	7.166	7.9658	8.9284	10.205	11.065	11.168	11.076	10.855	9.812	7.9795	6.3179	5.2474	4.318	3.3613	2.6782	2.397	2.4398	2.8328	3.5865	4.6438	6.1236	7.8971	9.37	10.234	10.841	11.352	11.4	10.952	10.368	9.4142	7.677	5.614	3.916	2.396	0.77422	-0.25664	-0.11093	0.6105	1.2938	2.3793	4.2449	6.2939	7.964	9.4352	10.913	12.257	13.395	14.311	14.772	14.598	13.802	12.191	9.6313	6.5211	3.4285	0.50047	-2.1607	-4.0935	-5.1765	-5.773	-5.7228	-4.4616	-2.3042	-0.22954	1.6515	3.7784	5.6579	6.3566	6.0161	5.441	4.6598	3.3528	1.9402	1.0707	0.87942	1.3078	2.3892	3.8235	5.0619	5.8829	6.2268	5.901	4.9538	3.7399	2.4422	1.1194	0.15233	-0.14837	-0.012562	0.50927	1.8696	3.9041	5.4729	5.9915	6.0437	5.9007	5.0267	3.5325	2.4232	2.0386	1.7092	1.1726	0.75176	0.39684	-0.13373	-0.63336	-0.8383	-0.99504	-1.2851	-1.4075	-1.1475	-0.5557	0.42812	1.888	3.6264	5.4677	7.3391	8.7889	9.4482	9.7249	9.9967	9.691	8.2397	6.3002	4.6739	3.1259	1.4068	0.2372	0.17671	0.69489	1.3183	2.3236	3.7031	4.9548	6.0297	7.2691	8.4465	9.0419	9.1575	9.1646	9.0059	8.4336	7.4123	5.9959	4.2289	2.3359	0.41583	-1.6255	-3.3903	-4.2434	-4.4443	-4.7935	-5.157	-4.7341	-3.5892	-2.3726	-0.96706	1.0812	3.331	5.0523	6.3649	7.5455	8.2627	8.4209	8.6265	9.0778	9.1546	8.6785	8.1591	7.7593	7.0764	5.8704	4.2666	2.4649	0.74501	-0.59586	-1.5158	-1.8243	-1.0195	0.8136	2.6677	3.8938	4.9794	6.1981	7.0771	7.5877	8.357	9.3241	9.6897	9.3372	8.7046	7.6649	6.0468	4.6003	4.0598	3.9579	3.5869	3.167	3.0292	2.7659	1.9899	1.0201	0.39802	0.40464	1.1299	2.2184	3.1354	4.1021	4.9547	5.6183	5.9399	5.9784	6.3405	7.4291	8.6213	9.2288	9.5753	10.006	9.9109	8.8683	7.4942	6.2916	5.0177	3.7824	3.3237	3.6295	3.9727	4.311	5.0729	5.8361	5.8761	5.4993	5.4516	5.6624	5.6557	5.4062	5.1757	5.0826	5.2432	5.6775	6.1675	6.7417	7.6432	8.5255	8.7224	8.4301	8.4132	8.5822	8.4235	8.1464	8.0653	7.686	6.6411	5.5115	4.7202	3.8055	2.7042	2.2492	2.6753	3.1879	3.5045	4.145	5.086	5.6568	5.5565	5.0127	4.1893	3.1657	2.0944	0.96724	-0.16519	-0.85593	-0.75063	-0.099428	0.93333	2.6612	4.8463	6.4739	7.0988	7.0014	6.0596	4.0559	1.8014	0.37925	-0.38228	-1.0176	-1.0578	0.002359	1.4083	2.3589	3.2352	4.4179	5.3645	5.5877	5.2655	4.5979	3.5912	2.5031	1.617	0.87043	0.28861	0.090433	0.065809	-0.2085	-0.58266	-0.78029	-1.1906	-2.0453	-2.8809	-3.5486	-4.5147	-5.4957	-5.4973	-4.571	-3.7738	-3.3347	-2.6481	-2.0117	-2.252	-2.9585	-3.0234	-2.3535	-1.4755	-0.49932	0.50918	1.0799	1.0096	0.62654	0.075546	-0.65135	-1.2245	-1.3799	-1.4105	-1.5333	-1.595	-1.7813	-2.4381	-3.169	-3.5062	-3.8545	-4.3801	-4.2292	-3.0876	-2.1455	-2.2092	-2.6104	-2.9437	-3.9329	-5.6783	-7.1102	-7.7917	-8.2255	-8.466	-8.0767	-7.1493	-5.9563	-4.2728	-2.0838	-0.056974	1.3304	2.1913	2.5874	2.5072	2.3609	2.4992	2.7975	3.3883	4.5473	5.6645	5.9054	5.7793	6.2035	6.6449	6.1421	5.249	4.9459	4.7267	3.8042	2.7621	2.2642	1.7874	0.93081	0.17958	-0.33933	-1.0715	-1.8033	-1.8751	-1.4503	-1.0853	-0.60175	0.41	1.8493	3.5349	5.3878	7.0604	8.3672	9.6332	10.702	10.782	10.042	9.6858	9.7606	9.0283	7.4115	6.1427	5.4006	4.2999	3.0278	2.5177	2.5012	2.2813	2.2648	2.9385	3.7363	4.2861	5.1849	6.4681	7.1019	6.6525	5.8489	5.2131	4.7056	4.4068	4.3687	4.4764	4.9759	5.9489	6.608	6.4891	6.496	7.2185	7.5544	6.7292	5.8193	5.6884	5.619	5.2295	5.3032	5.8233	5.737	5.0746	4.7307	4.5395	3.9263	3.5903	4.2914	5.0623	4.2786	2.7368	0.87745	-0.38864	-1.2622	-2.1477	-2.8922	-3.2976	-3.6255	-4.1959	-4.8496	-5.1981	-4.9244	-3.9355	-2.5283	-1.2489	-0.44233	-0.018002	0.2979	0.72679	1.2403	1.5687	1.7123	1.9767	2.3265	2.1499	1.2478	0.4513	0.3802	0.43751	-0.084044	-0.72862	-0.76426	-0.52985	-0.80831	-1.6805	-2.7459	-3.8107	-4.7994	-5.4076	-5.3046	-4.4317	-2.9637	-1.3063	-0.057894	0.38759	0.22003	0.024466	0.34688	1.2605	2.2438	2.7839	2.9249	2.7795	1.9115	0.10072	-1.7018	-2.3399	-2.0216	-1.7353	-1.5601	-0.85269	0.2656	0.99565	1.072	0.77263	0.18104	-0.77577	-1.8468	-2.6247	-2.908	-2.6001	-1.7404	-0.81259	-1.1246	-1.8896	-1.9778	-1.3221	-0.73436	-0.27544	0.52708	1.5464	2.2319	2.3903	2.1484	1.6897	1.2009	0.58177	-0.34348	-1.0697	-0.85602	-0.080561	0.37438	0.80059	1.9599	3.4227	4.4669	5.6058	7.347	8.6655	8.5025	7.4147	6.0973	4.1611	1.707	0.13791	0.16478	0.93749	1.8376	3.1599	4.8131	5.9936	6.3292	6.1377	5.7111	5.1784	4.678	4.2909	4.2247	4.8652	6.0162	6.7736	6.8822	7.0592	7.4633	7.5932	7.7821	8.919	10.581	11.502	11.681	11.9	11.898	11.114	10.344	10.526	11.043	10.98	10.681	10.698	10.648	10.199	9.8396	9.9316	10.151	10.124	9.7483	9.0459	8.2055	7.4485	6.6016	5.6155	5.1111	5.454	6.0636	6.5294	7.2689	8.1497	8.0172	6.5199	4.6973	3.1197	1.4404	0.092329	0.16444	1.4399	2.6678	3.6048	4.8386	6.1534	6.8865	7.3136	8.0838	9.0181	9.6182	9.992	10.467	11.071	11.701	12.068	11.78	10.925	9.9459	8.8704	7.6404	6.8943	7.2097	7.9383	8.1763	8.2616	8.7588	9.2097	9.2855	9.694	10.624	11.004	10.353	9.564	9.1855	8.8215	8.5648	9.1552	10.441	11.324	11.343	10.928	10.386	9.7692	9.2449	8.9142	8.7738	8.9416	9.2857	9.4109	9.4002	9.837	10.663	11.107	11.101	11.275	11.511	11.199	10.655	10.508	10.254	9.2224	8.0161	7.4034	7.0152	6.4718	6.4882	7.5255	8.7397	9.3953	9.8663	10.587	11.299	11.778	12.541	13.986	15.08	16.165	17.377	18.094	17.879	17.257	16.787	16.284	15.587	15.07	14.962	15.146	15.751	16.914	18.154	18.916	19.376	19.769	19.591	18.441	16.882	15.714	15.064	14.766	14.904	15.636	16.944	18.616	20.129	20.974	21.286	21.525	21.67	21.462	21.297	21.92	23.301	24.901	26.559	28.176	29.269	29.639	29.675	29.502	28.756	27.558	26.514	25.546	23.953	21.783	19.863	18.558	17.614	16.991	16.978	17.664	18.92	20.47	21.836	22.754	23.383	23.776	23.62	22.983	22.571	22.77	23.313	24.049	25.018	25.784	25.871	25.548	25.138	24.26	22.697	21.137	20.071	18.975	17.501	16.293	15.924	16.123	16.554	17.355	18.577	19.964	21.291	22.366	23.007	23.342	23.668	23.918	23.845	23.632	23.584	23.59	23.597	23.919	24.547	25.066	25.546	26.374	27.208	27.391	27.22	27.474	27.975	28.054	27.936	28.208	28.627	28.585	28.114	27.522	26.761	25.801	24.875	24.05	23.288	22.816	22.846	23.202	23.717	24.437	25.204	25.748	26.167	26.6	26.807	26.84	27.32	28.331	29.067	29.217	29.438	29.913	29.946	29.41	29.058	29.076	28.929	28.559	28.386	28.437	28.531	28.833	29.469	30.105	30.471	30.663	30.593	29.938	28.695	27.134	25.518	24.316	23.998	24.442	25.3	26.768	28.942	31.028	32.395	33.612	35.26	36.752	37.382	37.409	37.106	35.994	33.962	31.787	30.014	28.605	27.723	27.674	28.143	28.544	28.858	29.373	29.986	30.443	30.758	31.014	31.281	31.725	32.291	32.754	33.345	34.541	35.994	36.797	36.976	37.257	37.614	37.505	37.243	37.485	37.918	37.904	37.578	37.218	36.474	35.301	34.43	34.185	34.064	33.866	34.004	34.503	34.827	34.716	34.339	33.9	33.653	33.737	34.024	34.576	35.846	37.766	39.403	40.27	40.861	41.472	41.597	41.158	40.787	40.467	39.516	37.923	36.168	34.173	31.858	30.087	29.677	30.211	30.981	32.07	33.598	34.881	35.264	34.855	34.455	34.443	34.181	34.168	34.713	35.318	35.556	35.92	36.839	37.686	37.886	37.829	37.783	37.395	36.757	36.548	36.739	36.632	36.215	35.932	35.514	34.431	33.139	32.517	32.57	32.822	33.219	33.904	34.826	35.848	36.827	37.602	38.332	39.364	40.486	41.202	41.704	42.59	43.702	44.445	44.911	45.37	45.432	44.877	44.345	44.262	44.178	43.957	44.163	44.717	44.645	43.625	42.346	41.143	39.718	38.177	37.089	36.743	37.037	37.775	38.656	39.428	40.17	40.887	41.245	41.202	41.23	41.52	41.686	41.706	41.982	42.363	42.47	42.629	43.275	43.898	43.916	43.816	44.102	44.233	43.714	43.152	43.111	43.171	42.918	42.615	42.521	42.541	42.621	42.78	42.865	42.865	42.972	43.118	43.104	43.073	43.223	43.268	42.948	42.524	42.042	41.238	40.453	40.438	41.049	41.461	41.662	42.144	42.521	42.025	40.966	40.272	39.992	39.663	39.444	39.687	40.273	40.987	41.861	42.71	43.146	43.089	42.616	41.675	40.365	39.1	38.104	37.335	36.995	37.169	37.462	37.743	38.554	40.023	41.354	42.213	43.189	44.336	44.775	44.203	43.303	42.283	40.671	38.579	36.701	35.335	34.428	34.235	34.905	35.98	37.052	38.111	39.055	39.536	39.423	38.748	37.497	35.921	34.47	33.226	32.209	31.964	32.786	33.847	34.24	34.235	34.368	34.293	33.714	33.372	33.781	34.333	34.525	34.584	34.574	34.227	33.805	33.95	34.657	35.46	36.256	37.088	37.567	37.247	36.181	34.723	33.291	32.417	32.209	32.324	32.701	33.434	33.846	32.936	30.87	28.722	26.907	25.287	24.364	24.798	26.152	27.596	29.086	30.703	31.975	32.717	33.474	34.406	34.913	34.809	34.585	34.48	34.197	33.663	33.153	32.861	32.909	33.252	33.495	33.472	33.503	33.527	32.839	31.327	29.944	29.327	29.178	29.363	30.264	31.582	32.335	32.355	32.107	31.481	30.289	29.207	28.879	28.826	28.444	28.102	28.223	29.309	30.003	30.865	32.394	33.974	35.008	35.718	36.208	36.032	35.306	34.85	34.865	34.883	34.916	35.263	35.412	34.614	33.239	32.123	31.364	30.631	29.899	29.303	28.806	28.352	28.024	27.947	28.537	30.263	32.862	35.503	37.933	40.384	42.457	43.558	43.94	44.071	43.69	42.557	41.19	39.834	37.937	35.422	33.148	31.522	30.058	28.801	28.513	29.253	30.289	31.175	32.039	32.996	34.04	35.211	36.465	37.725	39.068	40.347	40.974	40.73	40.053	39.137	37.725	36.015	34.533	33.248	31.817	30.546	29.787	28.944	27.474	25.973	25.148	24.685	24.273	24.597	26.158	28.322	30.371	32.253	33.981	35.263	35.913	35.922	35.208	33.799	31.971	29.824	27.285	24.564	21.875	18.974	15.775	12.715	10.155	8.0916	6.9635	7.4835	9.3093	11.338	13.292	15.521	17.597	18.775	19.411	20.425	21.819	23.028	24.005	24.943	25.58	25.615	25.126	24.096	22.398	20.297	18.225	16.346	14.865	14.181	14.359	15.19	16.686	18.707	20.62	22.078	23.466	24.817	25.35	24.9	24.367	24.144	23.636	22.835	22.554	22.924	23.274	23.342	23.381	23.305	22.835	22.202	21.702	21.179	20.524	20.017	19.78	19.623	19.546	19.609	19.708	19.872	20.162	20.287	20.036	19.906	20.375	20.937	20.95	20.785	20.914	20.767	19.858	18.855	18.446	18.412	18.562	19.247	20.409	21.412	22.016	22.44	22.494	21.814	20.648	19.512	18.404	17.122	15.784	14.585	13.764	13.659	14.261	15.2	16.429	18.062	19.453	19.604	18.684	17.8	17.313	16.885	16.761	17.377	18.133	18.186	17.674	17.052	16.239	15.39	15.283	16.12	17.163	17.946	18.692	19.346	19.426	18.852	18.045	17.406	17.247	17.632	18.21	18.745	19.426	20.122	20.029	18.973	17.889	17.374	17.045	16.799	17.107	17.78	18.031	17.798	17.479	16.801	15.407	13.86	12.823	11.955	10.86	10.051	10.028	10.398	11.782	12.82	12.976	12.848	13.057	13.22	13.013	12.979	13.463	14.076	14.761	15.982	17.496	18.401	18.479	18.084	16.996	14.858	12.395	10.751	10.185	10.377	11.289	13.033	15.45	18.188	20.777	22.692	23.757	24.08	23.455	21.591	19.058	16.936	15.505	14.496	14.107	14.498	15.036	15.208	15.425	15.935	16.161	15.92	15.808	15.841	15.17	13.673	12.235	11.328	10.664	10.219	10.367	11.22	12.61	14.405	16.408	18.472	20.67	22.868	24.486	25.228	25.509	25.596	25.3	24.814	24.641	24.66	24.442	24.245	24.438	24.571	24.226	24.07	24.73	25.657	26.2	26.709	27.452	27.794	27.2	25.999	24.732	23.625	22.934	22.9	23.455	24.474	25.9	27.376	28.439	29.076	29.409	29.175	28.241	27.022	25.77	24.362	23.19	22.998	23.578	24.038	24.32	24.95	25.551	25.343	24.698	24.605	25.184	26.043	27.277	28.988	30.635	31.627	31.823	31.215	29.883	28.371	27.315	26.837	26.823	27.176	27.501	27.355	26.832	26.203	25.422	24.714	24.792	25.736	26.622	27.01	27.464	28.137	28.283	27.715	27.156	26.752	25.873	24.417	22.881	21.426	20.011	18.998	18.748	19.065	19.753	20.982	22.746	24.695	26.567	28.19	29.287	29.823	30.163	30.547	31.284	33.272	37.013	41.501	45.282	47.846	48.968	47.807	44.071	39.066	34.234	29.948	26.4	24.092	22.952	22.258	21.773	21.799	22.234	22.786	23.717	25.393	27.608	29.904	32.119	34.157	35.979	37.656	39.002	39.631	39.69	39.684	39.358	38.032	35.996	34.191	32.649	30.796	28.941	27.818	27.297	26.953	27.109	28.097	29.426	30.743	32.337	34.102	35.289	35.626	35.635	35.587	35.253	34.65	34.1	33.832	33.933	34.227	34.221	33.685	33.001	32.27	31.01	29.329	28.358	28.764	30.067	31.894	34.354	36.834	38.177	38.196	37.497	36.27	34.661	33.683	34.146	35.477	36.801	38.162	39.734	40.975	41.401	41.197	40.831	40.825	41.749	42.971	44.22	45.695	47.486	48.954	49.69	50.325	51.434	52.505	52.898	52.779	52.169	50.56	48.162	46.004	44.552	43.558	43.179	43.703	44.424	44.33	43.579	43.051	43.025	43.37	44.264	45.866	47.93	50.02	51.694	52.627	53.007	53.355	53.627	53.394	52.815	52.378	51.86	50.705	49.154	47.738	46.352	44.992	44.357	44.743	45.476	46.205	47.366	48.868	49.834	50.064	50.349	51.012	51.594	51.95	52.392	52.96	53.413	53.534	53.068	51.919	50.41	48.798	46.99	45.117	43.761	43.135	42.823	42.716	43.151	43.949	44.654	45.501	46.76	47.778	47.927	47.788	48.07	48.455	48.59	48.921	49.642	49.904	48.885	46.726	43.905	40.773	37.836	35.573	34.109	33.509	33.929	35.22	37.127	39.778	43.298	47.235	51.032	54.561	57.574	59.577	60.821	62.141	63.552	64.352	64.537	64.587	63.96	61.67	57.898	53.59	49.062	44.316	40.072	37.235	36.043	36.485	38.536	41.747	45.334	48.76	51.619	53.357	53.728	52.968	51.325	49.066	46.846	45.258	44.233	43.731	44.136	45.196	45.71	45.119	44.125	43.149	41.813	40.361	39.845	40.604	41.952	43.514	45.361	47.114	48.192	48.559	48.297	47.165	45.192	42.947	40.933	39.338	38.312	37.955	38.123	38.721	39.743	40.781	41.428	41.977	42.676	42.83	41.821	40.317	39.252	38.572	38.199	38.903	41.089	43.911	46.414	48.391	49.515	49.183	47.59	45.59	43.532	41.392	39.593	38.561	38.046	37.556	36.911	36.156	35.492	35.282	35.625	36.322	37.581	39.766	42.373	44.337	45.527	46.533	47.078	46.421	44.776	42.869	40.703	38.089	35.697	34.148	33.19	32.639	32.906	33.97	35.026	35.695	36.32	36.939	37.059	36.464	35.426	34.281	33.376	32.955	32.869	33.067	33.817	34.892	35.285	34.512	33.296	32.165	30.865	29.548	28.982	29.226	29.607	30.087	31.078	32.266	33.151	34.204	35.919	37.644	38.693	39.491	40.585	41.719	42.444	42.807	42.91	42.679	42.259	41.551	40.327	38.59	36.928	35.807	34.846	33.78	33.322	34.097	35.615	37.303	39.309	41.527	43.122	43.815	44.172	44.344	43.971	43.354	43.062	42.666	41.351	39.296	37.251	35.33	33.341	31.588	30.527	30.268	30.691	31.498	32.272	32.972	33.895	34.871	35.518	36.197	37.602	39.57	41.337	42.665	43.495	43.187	41.466	39.178	37.118	35.192	33.507	32.746	32.808	32.648	31.909	31.284	31.106	31.036	31.018	31.46	32.543	34.142	36.145	38.383	40.71	43.19	45.628	47.328	47.871	47.515	46.42	44.417	41.887	39.647	37.899	36.451	35.685	35.945	36.517	36.653	36.716	37.185	37.515	37.277	37.115	37.616	38.35	38.839	39.262	39.765	40.079	40.002	39.524	38.629	37.509	36.523	35.712	34.848	33.964	33.103	31.899	30.217	28.544	27.258	26.301	25.997	26.879	28.462	29.639	30.309	31.155	32.107	32.702	33.413	35.015	37.182	38.998	40.209	40.899	40.763	39.679	38.001	36.05	33.989	32.16	30.902	30.133	29.72	29.698	29.888	30.023	30.236	30.703	31.179	31.654	32.716	34.4	35.806	36.512	37.199	38.098	38.479	38.18	37.887	37.739	37.087	35.868	34.662	33.644	32.792	32.509	33.097	34.222	35.501	36.874	38.121	38.838	38.952	38.654	38.104	37.577	37.324	37.089	36.525	35.944	35.677	35.152	33.82	32.33	31.364	30.447	29.044	27.64	26.744	25.985	25.137	24.706	24.889	25.276	25.806	26.77	27.898	28.621	29.003	29.426	29.804	29.955	30.036	30.232	30.668	31.427	32.211	32.448	32.098	31.563	30.609	28.661	26.234	24.561	23.912	23.803	24.391	26.07	28.245	30.081	31.676	33.29	34.558	35.35	36.199	37.151	37.457	36.812	35.707	34.41	32.719	30.652	28.535	26.59	24.946	23.638	22.494	21.65	21.713	22.786	24.064	25.113	26.445	28.236	29.78	30.833	31.913	32.987	33.449	33.414	33.487	33.514	33.083	32.649	32.623	32.302	30.983	29.088	27.226	26.313	25.045	23.182	21.531	20.861	20.831	21.038	21.803	23.129	24.273	24.995	25.834	26.843	27.528	28.082	29.034	29.932	29.93	29.21	28.453	27.659	26.539	25.292	24.351	23.852	23.717	23.76	23.714	23.667	23.895	24.173	23.992	23.553	23.497	23.748	23.859	24.062	24.726	25.501	26.08	26.927	28.24	29.351	29.995	30.738	31.605	31.79	31.158	30.487	30.083	29.485	28.539	27.581	26.737	25.875	24.959	23.958	22.916	22.191	21.991	22.008	22.089	22.597	23.548	24.401	25.061	25.936	26.969	27.853	28.964	30.731	32.514	33.495	33.985	34.394	34.17	32.955	31.564	30.747	30.206	29.528	28.91	28.562	28.341	28.228	28.331	28.577	28.986	29.707	30.554	31.191	31.71	32.312	32.775	32.985	33.296	33.766	34.027	34.189	34.765	35.419	35.237	34.317	33.452	32.564	31.109	29.563	28.828	28.811	28.903	29.081	29.581	30.218	30.781	31.395	32.062	32.62	33.171	33.84	34.442	34.834	35.116	35.2	34.887	34.35	33.733	32.779	31.535	30.759	30.801	31.045	31.298	32.301	34.159	35.888	37.07	38.27	39.54	40.231	40.261	40.116	39.864	39.264	38.551	38.024	37.518	36.999	36.83	37.141	37.661	38.229	38.762	39.044	39.134	39.254	39.258	39.017	39.019	39.597	40.017	39.551	38.682	38.084	37.403	36.251	35.212	34.678	34.018	32.786	31.372	30.091	28.824	27.869	27.766	28.292	28.786	29.11	29.455	29.678	29.574	29.281	28.95	28.646	28.471	28.269	27.792	27.349	27.62	28.42	28.892	29.021	29.411	29.847	29.602	28.938	28.615	28.527	28.281	28.24	28.793	29.56	30.25	31.244	32.495	33.204	33.118	32.78	32.498	32.017	31.316	30.64	30.186	30.089	30.356	30.796	31.438	32.723	34.556	35.904	36.158	35.836	35.26	34.001	32.179	30.703	29.809	29.06	28.66	29.173	30.36	31.67	33.378	35.73	37.867	38.939	39.275	39.43	39.19	38.26	36.905	35.504	34.226	32.931	32.155	31.721	31.299	30.631	30.047	29.864	29.692	29.331	29.572	31.007	32.995	34.727	36.204	37.34	37.538	36.891	36.324	36.157	35.982	35.903	36.265	36.52	35.839	34.513	33.409	32.725	32.249	32.13	32.608	33.526	34.524	35.154	35.013	34.182	33.1	31.793	30.072	28.458	27.827	28.21	29.073	30.411	32.285	34.019	35.064	35.852	36.639	36.908	36.598	36.468	36.637	36.33	35.42	34.729	34.637	34.754	34.965	35.576	36.553	37.547	38.314	38.634	38.473	38.182	37.974	37.576	36.901	36.391	36.178	35.897	35.547	35.533	35.752	35.779	35.911	36.578	37.227	37.282	37.251	37.621	37.782	37.201	36.441	36.042	35.613	34.745	33.73	32.856	32.038	31.311	30.785	30.407	30.236	30.457	30.921	31.306	31.732	32.396	33.058	33.589	34.319	35.332	36.289	37.369	39.201	41.521	43.412	44.81	46.208	47.163	46.797	45.352	43.693	41.921	39.698	37.34	35.419	33.972	32.956	32.579	32.811	33.384	34.231	35.298	36.242	36.861	37.287	37.485	37.352	37.126	36.969	36.496	35.527	34.6	33.824	32.51	30.62	29.249	28.964	29.244	29.955	31.63	34.112	36.379	37.938	39.047	39.69	39.682	39.364	39.107	38.79	38.337	38.046	38.041	38.094	38.027	37.698	36.917	35.736	34.434	33.036	31.589	30.734	30.936	31.454	31.411	31.133	31.149	31.018	30.423	30.153	30.818	31.948	33.06	34.375	35.921	37.248	38.394	39.789	41.224	42.118	42.451	42.506	42.195	41.404	40.383	39.427	38.76	38.579	38.758	38.95	39.313	40.347	41.697	42.428	42.526	42.646	42.638	41.892	40.788	40.135	39.8	39.288	38.846	38.766	38.584	38.099	37.906	38.235	38.562	38.792	39.482	40.746	42.026	42.956	43.495	43.647	43.494	43.075	42.235	41.049	40.084	39.481	38.57	37.184	36.203	36.123	36.417	36.816	37.647	38.643	39.024	38.871	38.877	39.032	39.023	39.338	40.329	41.224	41.257	40.826	40.573	40.337	39.799	39.169	38.76	38.636	38.789	39.117	39.531	40.336	41.764	43.132	43.624	43.779	43.71	42.381	40.452	38.645	36.966	35.447	34.449	34.22	34.737	35.752	36.774	37.44	37.974	38.59	38.808	38.343	37.959	38.357	39.137	39.84	40.838	42.199	43.274	43.893	44.557	45.231	45.343	45.085	45.064	45.017	44.316	43.289	42.694	42.474	42.187	41.918	41.979	42.443	43.212	44.032	44.576	44.791	44.853	44.498	43.273	41.541	40.133	39.151	38.237	37.664	37.765	38.095	38.29	38.779	39.728	40.462	40.713	41.063	41.517	41.272	40.222	39.212	38.627	38.087	37.594	37.607	38.288	39.453	40.85	42.183	43.206	43.99	44.542	44.538	43.953	43.329	42.861	42.156	41.221	40.487	39.82	38.897	38.144	38.03	38.086	37.721	37.37	37.416	37.183	36.145	34.927	34.181	33.648	33.137	33.103	33.846	35.186	36.884	38.759	40.531	42.044	43.33	44.235	44.592	44.634	44.645	44.522	44.274	44.355	44.781	45.046	45.177	45.582	45.912	45.438	44.513	44.102	44.171	44.132	44.231	45.015	46.013	46.43	46.34	46.191	46.067	46.025	46.344	47.045	47.8	48.452	48.937	49.047	48.755	48.254	47.584	46.755	46.081	45.724	45.334	44.867	44.871	45.329	45.425	44.932	44.569	44.495	44.059	43.267	42.906	43.076	43.11	42.928	42.913	42.974	42.828	42.69	42.903	43.342	43.86	44.596	45.466	46.117	46.336	46.068	45.378	44.686	44.488	44.698	45.12	46.05	47.459	48.416	48.278	47.66	47.253	46.791	46.106	45.853	46.277	46.66	46.69	46.84	47.231	47.493	47.697	48.164	48.607	48.382	47.401	45.944	44.064	41.76	39.246	36.839	34.89	33.751	33.398	33.556	34.446	36.342	38.556	40.056	40.783	41.22	41.175	40.373	39.542	39.451	39.809	40.139	40.68	41.392	41.474	40.662	39.587	38.543	37.197	35.603	34.38	33.712	33.246	32.714	32.116	31.59	31.424	31.765	32.46	33.578	35.376	37.382	38.555	38.581	38.097	37.384	36.212	34.973	34.261	33.718	32.709	31.624	31.199	31.269	31.617	32.832	35.162	37.714	39.627	41.104	42.517	43.61	44.111	44.162	44.022	43.924	44.126	44.682	45.167	45.798	46.854	48.048	49.3	50.163	50.015	49.126	48.237	47.169	45.423	43.768	43.361	44.023	44.97	46.245	47.847	48.885	49.023	48.971	48.984	48.675	48.425	49.175	50.661	51.829	52.508	53.096	53.264	52.459	50.899	49.14	47.635	47.02	47.612	48.906	50.46	52.478	54.631	55.689	55.179	53.772	51.658	48.261	43.829	39.455	35.475	31.895	29.545	28.94	29.237	29.731	30.917	32.933	34.768	35.995	37.383	39.279	41.086	42.427	43.296	43.419	42.658	41.267	39.259	36.602	34.162	33.004	32.985	33.517	34.812	36.923	38.797	39.603	39.598	38.865	37.021	34.649	32.926	31.815	30.63	29.87	30.333	31.386	32.03	32.626	33.93	35.656	37.233	38.638	39.752	40.247	40.272	40.035	39.286	38.184	37.557	37.502	37.144	36.226	35.27	34.263	32.94	31.93	31.846	32.237	32.755	33.888	35.352	35.741	34.74	33.54	32.537	30.983	29.056	27.973	28.061	28.698	29.648	30.877	31.93	32.53	32.788	32.428	31.087	29.331	27.886	26.493	24.692	22.376	20.652	20.295	20.983	22.007	23.335	25.222	27.292	28.824	29.548	29.864	30.296	30.99	31.638	31.967	32.217	32.695	33.046	32.738	31.969	31.343	30.954	30.542	30.047	29.462	28.588	27.494	26.58	25.888	25.147	24.693	25.291	26.853	28.379	29.406	30.32	31.196	31.346	30.391	28.912	27.743	27.161	26.941	26.878	26.978	27.253	27.495	27.351	26.766	26.117	25.759	25.751	25.96	26.191	26.196	25.898	25.444	24.747	23.482	21.857	20.906	21.296	22.523	23.948	25.736	28.079	30.193	31.15	31.143	31.06	31.293	31.635	31.925	32.209	32.416	32.452	32.423	32.528	32.927	33.79	35.167	36.653	37.485	37.187	35.944	34.374	32.877	31.389	29.862	28.778	28.569	28.832	28.87	28.873	29.558	30.756	31.344	30.811	29.67	28.345	26.798	25.352	24.74	25.239	26.633	28.776	31.403	33.87	35.673	36.979	37.959	38.126	37.083	35.287	33.631	32.523	31.936	32.452	32.966	32.982	31.815	29.629	27.307	25.276	23.556	22.539	22.641	23.611	25.043	26.89	28.938	30.687	32.123	33.539	34.602	34.622	33.851	33.03	32.088	30.611	28.854	27.471	26.641	26.313	26.658	27.714	29.249	31.025	32.687	33.496	32.918	31.235	28.921	26.097	23.14	20.883	19.89	20.128	21.473	23.676	26.138	28.44	30.639	32.661	33.991	34.616	35.203	35.928	36.247	35.905	35.212	34.297	32.944	31.239	29.522	27.975	26.673	25.683	24.836	23.83	22.89	22.666	23.384	24.819	26.818	29.233	31.548	33.112	33.624	33.108	31.84	30.382	29.247	28.429	27.835	27.887	28.957	30.72	32.704	34.876	37.203	39.13	40.077	39.922	38.744	36.674	34.04	31.305	28.682	26.37	24.916	24.623	25.149	26.019	27.219	28.823	30.55	32.062	33.338	34.472	35.498	36.298	36.535	35.867	34.413	32.698	30.993	29.195	27.323	25.624	24.012	22.145	20.087	18.394	17.714	18.531	21.117	25.188	29.966	34.82	39.367	42.98	45.02	45.524	45.17	44.3	42.673	40.233	37.337	34.207	30.786	27.109	23.398	20.039	17.622	16.599	16.903	18.16	20.122	22.506	24.687	26.045	26.448	26.129	25.387	24.561	24.013	23.861	24.189	25.289	27.136	28.991	30.186	30.755	30.816	29.974	28.031	25.655	23.711	22.456	21.809	21.755	22.098	22.492	22.861	23.313	23.929	24.824	26.328	28.476	30.613	31.978	32.37	32.045	31.403	30.886	30.784	31.059	31.644	32.41	32.782	32.245	31.253	30.876	31.498	32.808	34.826	37.722	40.953	43.479	44.857	45.057	43.937	41.617	38.695	35.651	32.629	30.079	28.699	28.566	29.085	29.861	30.871	31.935	32.6	32.587	31.956	31.177	30.954	31.586	32.897	34.872	37.928	41.96	46.026	49.515	52.686	55.564	57.429	57.819	56.852	54.5	50.702	46.165	41.862	38.119	35.014	33.086	32.529	32.546	32.371	32.208	32.527	33.198	33.949	34.863	36.163	38.012	39.992	42.795	45.785	48.399	50.142	50.818	50.69	50.065	48.804	46.951	45.287	44.485	44.19	43.758	43.135	42.273	40.705	38.304	35.619	33.141	31.15	30.283	31.137	33.377	36.209	39.431	43.04	46.346	48.462	49.27	49.146	48.299	46.759	44.674	42.321	40.028	38.028	36.185	34.217	32.301	30.985	30.372	30.105	30.123	30.717	31.887	33.451	35.413	37.714	39.94	41.809	43.381	44.462	44.626	44.13	43.935	44.518	45.484	46.51	47.627	48.558	48.664	47.537	45.279	42.281	38.995	35.787	32.774	30.12	28.261	27.58	27.905	28.908	30.599	33.04	36.057	39.368	42.685	45.639	47.949	49.639	50.676	50.796	50.03	49.015	48.261	47.466	46.123	44.292	42.234	39.957	37.48	35.296	34.065	34.112	35.39	37.524	39.93	42.169	44.158	45.817	46.86	47.159	47.007	46.753	46.469	46.087	45.701	45.47	45.43	45.396	44.912	43.63	41.724	39.719	37.787	35.854	34.179	33.24	33.21	33.899	35.165	37.049	39.433	41.975	44.346	46.246	47.477	48.313	49.291	50.49	51.453	51.865	51.724	50.901	49.037	46.217	43.126	40.452	38.395	36.93	36.049	35.785	36.337	37.842	40.048	42.545	45.103	47.5	49.249	49.877	49.38	48.146	46.557	44.903	43.296	41.597	39.762	38.093	36.79	35.615	34.467	33.846	34.168	35.103	36.194	37.521	39.272	41.084	42.434	43.215	43.508	43.443	43.444	43.983	45.186	46.998	49.395	52.074	54.203	55.067	54.703	53.541	51.969	50.254	48.463	46.472	44.388	42.508	40.848	39.348	38.545	39.099	40.749	42.497	43.857	44.941	45.597	45.513	44.895	44.187	43.367	42.245	40.906	39.346	37.381	35.235	33.49	32.214	30.869	29.195	27.423	25.727	24.151	22.908	22.387	22.967	24.977	28.143	31.618	34.866	37.994	40.95	43.06	44.059	44.557	44.877	44.605	43.606	42.243	40.607	38.541	36.432	34.737	33.262	31.773	30.682	30.361	30.386	30.375	30.763	32.092	34.133	36.324	38.304	39.866	40.936	42.48	43.546	44.125	44.414	44.775	45.332	45.496	44.699	43.167	41.328	38.963	35.887	32.737	30.148	28.166	26.878	26.672	27.512	28.918	30.736	32.944	35	36.397	37.613	39.463	41.871	44.144	45.917	46.974	46.882	45.249	42.115	37.946	33.46	29.311	25.639	22.252	19.336	17.418	16.653	16.776	17.73	19.628	22.175	24.788	27.202	29.213	30.495	31.067	31.348	31.407	30.895	29.902	29.048	28.496	27.736	26.644	25.752	25.41	25.421	25.478	25.413	25.092	24.525	23.905	23.449	23.527	24.683	27.086	30.127	32.774	34.43	34.968	34.502	33.394	32.208	31.315	30.773	30.585	30.393	29.485	27.601	25.287	23.141	21.129	19.074	17.297	16.185	15.649	15.434	15.564	16.179	17.233	18.627	20.152	21.599	22.967	24.477	26.14	27.584	28.511	28.988	29.258	29.355	29.262	29.123	29.13	29.328	29.564	29.462	28.753	27.677	26.716	26.016	25.407	24.964	24.983	25.403	25.72	25.598	25.075	24.212	23.071	21.809	20.498	19.169	18.125	17.816	18.271	19.124	20.321	22.125	24.452	26.747	28.623	30.146	31.369	32.124	32.233	31.688	30.714	29.675	28.864	28.25	27.706	27.326	27.25	27.259	26.982	26.403	25.751	25.105	24.403	23.493	22.183	20.528	18.976	17.852	16.926	15.985	15.363	15.355	15.605	15.761	16.279	17.778	20.219	23.185	26.317	29.197	31.384	32.708	33.213	32.862	31.775	30.308	28.708	26.843	24.63	22.448	20.766	19.773	19.374	19.257	19.07	18.728	18.293	17.515	16.13	14.544	13.468	12.847	12.055	11.06	10.384	10.089	9.8762	9.7882	10.051	10.468	10.751	10.999	11.249	11.363	11.602	12.61	14.447	16.449	18.12	19.337	19.862	19.324	17.661	15.205	12.569	10.44	9.0379	8.0014	7.1792	6.9669	7.4721	8.0847	8.537	9.4126	10.954	12.587	13.916	15.069	15.936	16.255	16.317	16.545	16.707	16.46	16.144	16.008	15.509	14.226	12.66	11.399	10.356	9.177	8.0327	8.0137	8.0681	8.2955	8.2631	7.6842	7.0242	6.7538	6.5381	5.9187	5.1471	4.592	4.143	3.8874	4.3258	5.6038	7.4091	9.6502	12.326	14.813	16.41	17.305	18.125	18.832	19.055	18.988	19.116	19.59	20.27	21.039	21.831	22.617	23.322	23.604	23.063	21.851	20.518	19.322	18.111	17.018	16.456	16.461	16.845	17.596	18.59	19.373	19.67	19.605	19.12	17.964	16.519	15.814	16.302	17.565	19.239	21.326	23.511	25.083	25.531	24.814	23.158	20.996	18.751	16.65	14.849	13.665	13.243	13.196	13.014	12.588	12.014	11.333	10.67	10.144	9.7408	9.4404	9.3654	9.5398	9.6705	9.7369	10.268	11.663	13.589	15.536	17.515	19.614	21.479	22.706	23.277	23.392	23.157	22.651	21.916	20.882	19.611	18.442	17.607	16.833	15.823	14.622	13.317	11.847	10.207	8.7338	7.9807	8.3825	9.9959	12.341	14.701	16.662	18.13	18.938	18.934	18.508	18.408	18.982	20.015	21.219	22.452	23.509	24.149	24.233	23.668	22.424	20.829	19.429	18.377	17.449	16.744	16.645	17.166	17.817	18.203	18.331	18.162	17.392	15.74	13.197	10.105	7.1285	4.9697	3.9888	4.3101	6.0853	9.2525	13.226	17.211	20.743	23.733	26.124	27.862	28.89	29.086	28.487	27.583	26.79	26.043	25.302	24.935	25.024	24.868	23.689	21.545	18.93	16.055	13.061	10.319	8.1299	6.582	5.7642	5.6943	6.0909	6.6954	7.5208	8.4936	9.2017	9.3333	9.1272	9.1026	9.5408	10.51	11.873	13.342	14.742	15.955	16.441	15.595	13.632	11.265	8.72	5.8772	3.2593	1.8622	1.9677	3.1333	5.0209	7.3122	9.3414	10.607	11.185	11.194	10.59	9.7422	9.2997	9.4506	9.8822	10.57	11.96	14.2	16.971	19.823	22.396	24.484	26.085	27.069	27.066	26.133	24.915	23.684	22.014	19.82	17.923	16.927	16.546	16.478	16.715	16.864	16.214	14.777	13.055	11.128	9.191	7.9999	7.9537	8.3112	8.2394	7.6729	6.3002	4.7543	3.2638	2.1237	2.1839	3.9702	6.9735	10.309	13.255	14.91	14.42	11.916	8.1788	3.7357	-0.99952	-5.0003	-7.1757	-7.5252	-6.7705	-5.3774	-3.581	-1.9359	-1.0613	-1.0859	-1.8061	-2.7156	-3.1549	-2.8853	-2.0329	-0.52316	1.8164	4.5884	6.9066	8.2436	8.5552	7.784	5.8945	3.3383	0.7728	-1.4481	-2.9344	-3.2484	-2.5619	-1.6278	-0.72696	0.45129	1.8352	2.8128	3.0782	2.9649	2.7592	2.3725	1.8398	1.5085	1.6841	2.454	3.6157	4.6603	5.1537	5.1018	4.6779	3.8721	2.7573	1.7584	1.3773	1.7652	2.8468	4.4347	6.1809	7.7134	8.8744	9.4671	9.0888	7.762	6.2552	5.3365	5.0237	5.0723	5.6175	6.7531	8.0484	8.9878	9.5106	9.8015	10.024	10.282	10.598	10.866	11.101	11.538	12.251	12.893	13.147	13.078	12.875	12.555	12.128	11.86	12.079	13.026	14.589	16.174	17.222	17.682	17.836	17.752	17.245	16.376	15.442	14.385	12.824	10.697	8.4726	6.7179	5.8935	6.2749	7.7061	9.7151	11.963	14.321	16.475	17.995	18.896	19.624	20.227	20.172	19.153	17.454	15.469	13.419	11.443	9.7132	8.3756	7.5377	7.1916	7.0344	6.8602	6.9263	7.6633	9.1683	11.246	13.836	16.886	20.105	23.087	25.448	26.903	27.512	27.807	28.255	28.772	29.254	30.049	31.324	32.473	32.816	32.434	31.7	30.661	29.224	27.565	25.874	24.127	22.369	20.727	19.196	17.919	17.472	18.31	20.293	23.076	26.479	30.223	33.744	36.352	37.539	37.19	35.767	34.069	32.483	31.068	30.213	30.388	31.153	31.513	31.238	30.826	30.46	29.965	29.508	29.387	29.481	29.599	29.93	30.525	31.081	31.62	32.519	33.619	34.344	34.592	34.779	35.164	35.563	35.698	35.356	34.466	33.136	31.343	28.82	25.771	23.079	21.229	19.838	18.746	18.528	19.37	20.676	22.017	23.463	24.848	25.798	26.521	27.494	28.589	29.592	30.981	33	34.916	35.975	36.293	36.14	35.258	33.296	30.501	28.507	26.199	24.105	22.537	21.25	20.09	19.719	20.74	22.813	25.316	28.089	30.886	33.004	34.082	34.492	34.533	34.233	33.96	34.095	34.185	33.463	31.996	30.286	28.315	25.853	23.274	21.254	19.964	19.22	18.893	19.044	19.882	21.559	23.884	26.432	29.084	32.022	34.994	37.309	38.57	38.752	37.778	35.648	32.897	30.207	27.957	26.483	26.08	26.282	26.029	24.846	23.143	21.269	19.233	17.484	16.997	18.259	20.934	24.448	28.247	31.779	34.555	36.2	36.499	35.606	34.253	33.213	32.678	32.416	32.297	32.231	31.992	31.433	30.602	29.488	28.027	26.232	23.972	20.874	17.062	13.556	11.376	10.767	11.629	14.01	17.762	22.058	25.993	29.129	31.33	32.532	32.76	32.018	30.283	27.855	25.393	23.428	22.036	21.136	20.827	21.065	21.398	21.323	20.611	19.368	17.878	16.397	15.017	13.79	13.046	13.155	14.027	15.223	16.569	18.238	20.136	21.809	22.938	23.538	23.643	23.248	22.427	21.225	19.717	18.285	17.401	17.123	17.08	17.121	17.453	17.949	18.091	17.636	16.879	16.185	15.673	15.355	15.209	15.241	15.467	15.761	15.759	15.173	14.184	13.216	12.417	11.791	11.535	11.873	12.769	13.98	15.198	16.068	16.564	17.072	17.857	18.642	19.148	19.623	20.235	20.468	19.843	18.676	17.592	16.793	16.267	16.174	16.594	17.373	18.357	19.396	20.166	20.479	20.66	21.025	21.475	21.86	22.318	22.963	23.539
[truncated: 10,993,545 more chars]
