# Supplementary material for: Dynamical Hurst analysis identifies EEG channel differences between PTSD and healthy controls
Source: PLoS One. 2018 Jul 3;13(7):e0199144. doi: 10.1371/journal.pone.0199144 (PMC6029761; doi:10.1371/journal.pone.0199144)
Supplement: S1 Appendix — Zip file containing files: Standard Deviations of Healthy 1 - H3_w3.txtStandard Deviations of Healthy 2 - H4_w3.txtStandard Deviations of Healthy 3 - H5_w3.txtStandard Deviations of Healthy 4 - H6_w3.txtStandard Deviations of Healthy 5 - H7_w3.txtStandard Deviations of Healthy 6 - H12_w3.txtStandard Deviations of PTSD 1 - P1_w3.txtStandard Deviations of PTSD 2 - P2_w3.txtStandard Deviations of PTSD 3 - P8_w3.txtStandard Deviations of PTSD 4 - P9_w3.txtStandard Deviations of PTSD 5 - P10_w3.txtStandard Deviations of PTSD 6 - P11_w3.txtHurst Values of Healthy 1 - Hurst_H3.txtHurst Values of Healthy 2 - Hurst_H4.txtHurst Values of Healthy 3 - Hurst_H5.txtHurst Values of Healthy 4 - Hurst_H6.txtHurst Values of Healthy 5 - Hurst_H7.txtHurst Values of Healthy 6 - Hurst_H12.txtHurst Values of PTSD 1 - Hurst_P1.txtHurst Values of PTSD 2 - Hurst_P2.txtHurst Values of PTSD 3 - Hurst_P8.txtHurst Values of PTSD 4 - Hurst_P9.txtHurst Values of PTSD 5 - Hurst_P10.txtHurst Values of PTSD 6 - Hurst_P11.txtOriginal Data Healthy 1 - H3.txtOriginal Data Healthy 2 - H4.txtOriginal Data Healthy 3 - H5.txtOriginal Data Healthy 4 - H6.txtOriginal Data Healthy 5 - H7.txtOriginal Data Healthy 6 - H12.txtOriginal Data PTSD 1 - P1.txtOriginal Data PTSD 2 - P2.txtOriginal Data PTSD 3 - P8.txtOriginal Data PTSD 4 - P9.txtOriginal Data PTSD 5 - P10.txtOriginal Data PTSD 6 - P11.txt. (ZIP) [file pone.0199144.s001.zip › P9.txt]

26.895	21.173	18.518	18.664	19.299	19.09	17.829	15.842	13.677	12.171	12.065	13.876	17.613	22.869	28.96	34.616	39.38	42.821	43.699	41.472	37.506	33.449	29.843	27.273	26.697	27.789	29.029	29.895	30.954	31.939	32.021	31.517	31.22	30.661	28.919	26.329	23.921	22.191	21.368	21.82	23.684	26.867	31.247	36.244	40.772	44.133	46.045	45.79	42.728	37.594	31.902	26.511	22.03	19.478	19.007	19.364	19.8	20.831	22.494	23.88	24.895	26.375	28.164	29.061	28.792	28.174	27.649	27.2	27.129	27.736	28.908	30.569	32.687	34.776	36.233	36.86	36.371	34.273	30.746	26.774	23.128	20.223	18.761	19.004	19.964	20.767	21.891	23.787	25.735	27.227	28.831	30.631	31.57	31.198	30.426	30.069	30.213	31.003	32.591	34.471	35.978	37.003	37.515	37.208	36.093	34.481	32.426	29.917	27.297	24.89	22.746	21.191	20.595	20.488	20.272	20.467	21.839	23.876	25.586	26.895	27.854	27.633	25.747	23.184	21.222	20.321	20.733	22.702	25.656	28.483	30.716	32.408	33.278	33.016	31.831	30.066	27.809	24.924	21.888	19.383	17.579	16.56	16.118	15.82	15.793	16.479	17.505	18.194	18.968	20.601	22.505	23.376	23.059	22.202	20.914	19.151	17.556	16.755	16.732	17.467	18.994	20.66	21.592	21.764	21.594	20.938	19.492	17.687	16.286	15.619	15.691	16.344	17.218	18.156	19.377	20.75	21.701	22.286	23.246	24.583	25.339	25.006	23.994	22.66	21.076	19.723	19.217	19.581	20.552	21.981	23.353	23.834	23.27	22.258	21.114	19.617	17.837	16.318	15.427	15.138	15.338	15.877	16.634	17.675	18.937	19.947	20.433	20.795	21.29	21.41	20.595	18.993	17.059	15.073	13.432	12.695	13.102	14.556	16.935	19.837	22.436	24.18	25.223	26.844	27.125	26.304	24.881	23.64	22.977	22.979	23.585	24.67	26.099	27.659	28.865	29.306	29.102	28.594	27.76	26.287	24.284	22.362	21.063	20.599	21.025	22.243	23.942	25.666	26.916	27.262	26.648	25.567	24.656	24.127	23.794	23.48	23.138	22.697	22.073	21.289	20.555	20.227	20.49	21.079	21.514	21.604	21.475	21.207	20.668	19.83	19.011	18.637	18.883	19.679	20.883	22.4	24.053	25.411	25.989	25.684	24.851	23.934	23.179	22.638	22.236	21.858	21.455	21.01	20.5	19.991	19.82	20.377	21.634	23.19	24.785	26.448	28.118	29.489	30.285	30.508	30.43	30.297	30.116	29.744	29.19	28.553	27.649	26.094	23.869	21.458	19.356	17.785	16.914	16.788	17.192	17.889	18.824	19.885	20.812	21.614	22.637	23.971	25.246	26.246	27.195	28.277	29.321	30.057	30.399	30.444	30.353	30.138	29.628	28.769	27.807	26.857	25.657	24.12	22.698	21.846	21.554	21.717	22.325	23.118	23.743	24.252	24.854	25.422	25.824	26.414	27.456	28.535	29.169	29.489	29.839	30.17	30.285	30.218	30.156	30.264	30.555	30.806	30.782	30.562	30.336	29.935	29.156	28.749	28.948	29.013	29.299	29.992	30.76	31.384	32.056	32.936	34.017	35.152	36.06	36.592	36.9	37.017	36.591	35.522	34.365	33.529	32.665	31.392	29.914	28.438	26.885	25.489	24.825	25.091	26.099	27.858	30.312	32.817	34.714	36.028	37.035	37.581	37.451	36.928	36.45	36.176	36.06	35.953	35.699	35.333	34.919	34.257	33.198	32.108	31.478	31.264	31.09	30.907	30.85	30.825	30.857	31.281	32.216	33.421	34.76	36.157	37.105	37.016	35.955	34.45	32.735	30.74	28.688	27.067	26.114	25.815	26.113	26.928	28.173	29.724	31.226	32.226	32.68	32.956	33.285	33.579	33.81	34.086	34.398	34.702	35.182	36.02	37.168	38.582	40.195	41.488	41.717	40.688	38.828	37.503	35.426	33.127	31.096	29.724	29.006	28.785	28.918	29.346	30.049	30.884	31.53	31.868	32.151	32.631	33.328	34.063	34.717	35.281	35.753	36.106	36.285	36.307	36.318	36.406	36.336	35.683	34.363	32.684	30.983	29.451	28.309	27.863	28.28	29.471	31.137	32.865	34.358	35.546	36.392	36.709	36.357	35.51	34.479	33.417	32.272	31.046	29.913	29.107	28.796	28.883	29.103	29.335	29.548	29.481	28.841	27.837	27.116	27.149	27.983	29.407	31.053	32.432	33.168	33.199	32.614	31.623	30.661	30.119	29.907	29.627	29.147	28.651	28.309	28.132	28.063	28.12	28.413	29.031	29.862	30.649	31.394	32.312	33.284	33.815	33.703	33.234	32.603	31.755	30.729	29.666	28.559	27.375	26.283	25.434	24.763	24.374	24.655	25.7	27.08	28.484	29.987	31.572	32.929	33.735	33.927	33.725	33.431	33.19	32.908	32.58	32.46	32.599	32.57	32.048	31.294	30.593	29.831	28.966	28.209	27.615	27.083	26.789	26.995	27.492	28.005	28.765	30.001	31.378	32.521	33.681	35.202	36.895	38.332	39.315	39.865	40.068	40.025	39.697	39.028	38.238	37.553	36.698	35.146	33.834	32.016	30.274	29.084	28.36	27.971	28.048	28.653	29.666	30.88	32.048	33.096	34.265	35.642	36.843	37.706	38.716	40.203	41.716	42.735	43.272	43.363	42.777	41.658	40.552	39.682	38.94	38.385	38.004	37.29	35.868	34.206	33.042	32.545	32.587	33.239	34.541	36.22	37.858	39.138	39.968	40.527	40.991	41.165	40.768	40.007	39.274	38.53	37.504	36.267	35.049	33.796	32.505	31.48	30.892	30.624	30.709	31.285	32.077	32.678	33.24	34.255	35.766	37.39	38.967	40.566	42.059	43.174	43.737	43.708	43.204	42.424	41.386	40.002	38.498	37.357	36.799	36.651	36.788	37.306	38.223	39.51	41.286	43.521	45.865	48.026	49.866	51.008	50.975	49.856	48.231	47.327	45.944	44.326	42.799	41.678	40.954	40.468	40.022	39.454	38.686	37.611	36.037	34.081	32.256	31.029	30.587	30.829	31.586	32.715	34.028	35.273	36.199	36.681	36.835	36.865	36.722	36.165	35.217	34.2	33.294	32.415	31.451	30.434	29.476	28.673	28.073	27.704	27.644	28.06	28.997	30.21	31.419	32.642	34.055	35.626	37.111	38.274	39.073	39.664	40.237	40.82	41.353	41.919	42.536	42.844	42.323	40.87	38.914	36.919	35.148	33.825	33.12	33.025	33.443	34.276	35.294	36.214	36.972	37.608	37.935	37.684	36.969	36.246	35.826	35.724	35.817	36.012	36.324	36.797	37.349	37.803	38.23	38.869	39.601	39.928	39.657	39.124	38.607	38.09	37.551	36.975	36.126	34.753	32.943	30.918	28.812	26.99	26.043	26.117	26.729	27.408	28.081	28.693	29.029	28.969	28.649	28.368	28.428	28.916	29.617	30.377	31.311	32.346	32.935	32.677	31.825	30.724	29.364	27.825	26.412	25.229	24.21	23.556	23.541	23.97	24.512	25.249	26.247	26.995	27	26.512	26.033	25.655	25.265	24.907	24.738	24.899	25.396	26.041	26.605	27.124	26.937	26.483	25.78	24.778	23.824	23.266	23.229	23.664	24.337	25.092	26.02	26.994	27.477	27.249	26.893	26.995	27.473	28.185	29.405	31.207	33.137	34.926	36.643	38.115	39.041	39.529	39.811	39.663	38.855	37.771	36.86	35.968	34.722	33.142	31.46	29.762	28.116	26.639	25.494	24.933	25.043	25.483	25.836	26.197	26.941	28.041	29.242	30.633	32.406	34.402	36.444	38.596	40.729	42.419	43.429	43.697	42.914	40.784	37.736	34.669	32.068	29.948	28.374	27.485	27.13	26.982	26.83	26.649	26.603	26.871	27.363	27.795	28.121	28.589	29.257	29.879	30.342	30.756	31.152	31.512	32.003	32.714	33.466	34.129	34.656	34.766	34.059	32.666	31.255	31.043	30.857	30.771	30.876	31.256	31.783	32.348	32.932	33.59	34.36	35.025	35.153	34.512	33.312	31.906	30.524	29.308	28.477	28.246	28.658	29.558	30.609	31.434	31.893	32.021	31.763	31.092	30.37	30.224	30.999	32.514	34.347	36.138	37.592	38.463	38.639	38.13	37.102	35.877	34.629	33.277	31.757	30.321	29.415	29.239	29.706	30.641	31.938	33.538	35.281	36.836	37.858	38.248	38.055	37.104	35.183	32.563	29.953	27.929	26.696	26.281	26.596	27.381	28.334	29.28	30.081	30.642	31.136	31.78	32.459	32.914	33.171	33.551	34.239	35.098	35.876	36.368	36.485	36.201	35.447	34.158	32.596	31.281	30.358	29.536	28.75	28.329	28.469	29.024	29.857	30.876	31.805	32.386	32.676	32.861	32.988	33.254	34.062	35.375	36.642	37.468	37.938	38.211	38.213	37.829	37.109	36.233	35.396	34.667	33.93	33.177	32.692	32.534	32.247	31.537	30.723	30.226	30.102	30.366	31.145	32.254	33.281	34.128	34.957	35.686	36.225	36.915	37.972	38.866	38.985	38.378	37.391	36.096	34.469	32.707	31.108	29.858	28.976	28.319	27.36	26.576	26.274	26.675	27.727	29.176	30.624	31.797	32.782	33.641	34.085	34.107	34.348	35.209	36.228	36.823	36.915	36.469	35.241	33.356	31.327	29.339	27.264	25.231	23.39	21.448	19.213	17.181	15.975	15.586	15.718	16.374	17.669	19.494	21.597	23.731	25.718	27.543	29.22	30.535	31.324	31.979	33.043	34.437	35.622	36.256	36.152	34.994	32.742	29.868	26.867	23.996	21.617	20.086	19.216	18.555	18.16	18.423	19.287	20.336	21.393	22.548	23.746	24.813	25.663	26.344	27.038	27.945	28.998	29.883	30.504	31	31.31	31.106	30.263	28.986	27.466	25.892	24.607	23.834	23.53	23.687	24.338	25.17	25.608	25.494	25.12	25.34	25.048	24.465	23.997	24.033	24.611	25.553	26.624	27.661	28.613	29.398	29.827	29.89	29.831	29.773	29.558	28.925	27.874	26.683	25.735	25.364	25.701	26.651	28.026	29.532	30.609	30.69	29.722	28.206	26.695	25.482	24.705	24.476	24.747	25.273	25.751	25.954	25.861	25.676	25.581	25.48	25.208	24.843	24.589	24.504	24.488	24.496	24.624	25.034	25.808	26.812	27.866	28.999	30.294	31.484	32.032	31.715	30.758	29.406	27.789	26.149	24.811	23.934	23.551	23.61	23.868	24.021	23.996	23.882	23.549	22.763	21.63	20.589	19.966	19.808	20.079	20.778	21.956	23.633	25.565	27.349	28.813	30.026	30.803	30.717	29.722	28.311	26.938	25.72	24.765	24.221	24	23.966	24.223	24.809	25.479	26.073	26.629	26.958	26.598	25.435	23.962	22.74	21.954	21.593	21.653	22.127	23.048	24.38	25.911	27.526	29.336	31.169	32.351	32.396	31.573	30.415	29.19	28.172	27.711	27.742	27.829	27.806	27.741	27.466	26.866	26.37	26.369	26.579	26.593	26.555	26.781	27.192	27.516	27.688	27.795	27.916	28.085	28.206	28.189	28.234	28.534	28.774	28.421	27.718	27.002	26.614	26.326	25.891	25.342	24.764	24.145	23.448	22.607	21.67	20.88	20.263	19.405	18.177	17.253	17.272	18.122	19.542	21.577	24.047	26.35	28.151	29.598	30.737	31.486	32.119	32.915	33.561	33.685	33.566	33.6	33.64	33.367	32.824	32.191	31.459	30.512	29.338	28.069	27.037	26.529	26.408	26.382	26.558	27.178	27.975	28.463	28.583	28.485	28.134	27.568	27.089	26.854	26.741	26.794	27.191	27.713	27.976	28.105	28.498	29.048	29.259	28.921	28.167	27.119	25.853	24.564	23.521	22.976	23.057	23.557	24.05	24.381	24.742	25.182	25.458	25.467	25.324	25.084	24.801	24.699	24.937	25.429	26.115	27.025	27.874	28.174	27.903	27.494	27.79	27.717	27.328	26.865	26.643	26.741	27.112	27.661	28.261	28.771	28.947	28.482	27.373	26.048	24.949	24.214	23.769	23.531	23.453	23.514	23.679	23.873	24.046	24.286	24.708	25.17	25.365	25.275	25.203	25.286	25.336	25.186	24.891	24.607	24.48	24.605	24.971	25.5	26.08	26.445	26.132	24.803	22.636	20.18	17.917	16.134	15.052	14.855	15.654	17.38	19.674	22.078	24.356	26.412	27.935	28.522	28.213	27.506	26.814	26.263	25.925	25.863	25.987	26.186	26.435	26.673	26.857	27.146	27.716	28.36	28.634	28.373	27.746	26.939	26.043	25.212	24.714	24.831	25.679	26.962	28.135	28.885	29.232	29.075	28.166	26.675	25.248	24.375	24.092	24.324	25.01	25.879	26.646	27.332	28.008	28.537	28.907	29.348	29.798	29.785	29.098	28.09	27.179	26.478	25.98	25.735	25.786	26.122	26.606	26.952	27.066	27.235	27.608	27.863	27.803	27.786	28.166	28.853	29.72	30.775	31.752	32.21	32.123	31.749	31.107	30.238	29.576	29.381	29.142	28.237	26.737	25.067	23.403	21.835	20.637	20.067	20.18	20.834	21.695	22.5	23.389	24.63	25.459	26.184	27.161	28.576	30.009	31.064	31.706	31.991	31.926	31.526	30.776	29.752	28.764	27.898	26.761	25.225	23.901	23.374	23.543	24.188	25.407	27.051	28.492	29.334	29.654	29.402	28.506	27.368	26.448	25.658	24.842	24.379	24.638	25.34	25.952	26.284	26.396	26.269	25.87	25.268	24.597	24.091	23.91	23.826	23.545	23.301	23.561	24.295	25.15	25.981	26.719	27.097	27.03	26.876	26.989	27.443	28.355	29.793	31.268	32.069	32.106	31.778	31.2	30.241	29.084	28.151	27.677	27.629	27.893	28.338	28.827	29.204	29.147	28.313	26.829	25.293	24.149	23.458	23.236	23.508	24.124	24.901	25.846	26.966	28.099	29.167	30.19	30.898	30.897	30.311	29.78	30.305	30.924	31.647	32.522	33.579	34.617	35.409	35.833	35.867	35.56	34.867	33.639	31.95	30.243	28.933	28.098	27.601	27.386	27.491	28.002	28.997	30.464	32.278	34.299	36.303	37.818	38.359	37.935	37.077	36.259	35.599	35.083	34.727	34.512	34.371	34.258	34.159	34.137	34.324	34.723	35.073	35.13	35.019	35.075	35.475	36.175	37.071	38.102	39.251	40.463	41.534	42.23	42.536	42.536	42.031	40.708	38.713	36.644	34.99	33.894	33.36	33.321	33.535	33.768	33.92	33.91	33.703	33.515	33.632	34	34.319	34.502	34.696	34.917	34.968	34.713	34.241	33.843	33.852	34.345	35.165	36.22	37.523	38.776	39.403	39.251	38.747	38.271	37.858	37.531	37.372	37.27	37.096	36.951	36.926	36.903	36.872	37.091	37.573	37.922	37.945	37.899	37.993	38.092	37.994	37.655	37.202	36.852	36.703	36.629	36.585	36.775	37.193	37.38	37.028	36.455	36.084	35.933	35.974	36.35	36.94	37.388	37.655	37.895	37.958	37.69	37.411	37.428	37.465	37.195	36.904	37.037	37.532	38.069	38.48	38.721	38.792	38.729	38.182	37.575	37.049	36.773	36.688	36.615	36.323	35.777	35.263	34.937	34.521	33.932	33.661	34.012	34.522	34.681	34.55	34.262	33.738	33.239	33.346	34.201	35.511	37.103	38.76	39.845	39.909	39.33	38.719	38.145	37.411	36.59	35.858	35.198	34.505	33.726	32.883	32.159	31.675	31.199	30.497	29.884	29.906	30.6	31.69	33.133	34.941	36.832	38.581	40.284	41.951	43.358	44.473	45.378	45.775	45.242	43.983	42.606	41.371	40.212	39.282	38.906	39.123	39.674	40.284	40.757	41.057	41.243	41.258	40.978	40.587	40.535	40.985	41.711	42.515	43.326	44.005	44.397	44.503	44.312	43.685	42.646	41.401	39.925	38.014	35.867	34.041	33.374	32.712	32.047	31.499	31.278	31.399	31.832	32.561	33.552	34.746	35.957	36.88	37.427	37.913	38.642	39.591	40.528	41.281	41.788	42.05	42.102	41.97	41.699	41.436	41.3	41.093	40.456	39.354	38.133	37.038	36.037	35.111	34.366	33.921	33.84	34.132	34.746	35.647	36.847	38.262	39.588	40.525	41.111	41.568	41.96	42.188	42.197	42.057	41.975	42.108	42.388	42.611	42.741	42.81	42.615	41.867	40.658	39.471	38.641	38.162	37.97	38.041	38.27	38.605	39.124	39.815	40.574	41.424	42.404	43.249	43.515	43.057	42.104	40.856	39.351	37.645	35.938	34.528	33.683	33.424	33.515	33.856	34.552	35.447	36.111	36.471	36.945	37.853	39.138	40.698	42.46	44.152	45.483	46.478	47.222	47.599	47.606	47.46	47.078	45.976	43.936	41.322	38.627	36.092	33.86	32.132	31.12	30.966	31.6	32.691	33.977	35.465	36.975	37.919	37.958	37.468	36.989	36.717	36.8	37.498	38.706	39.964	41.077	42.032	42.524	42.305	41.671	40.925	39.775	37.919	35.722	33.787	32.309	31.254	30.746	30.932	31.842	33.366	35.188	36.966	38.688	40.448	41.374	41.875	42.442	43.484	44.8	46.083	47.199	47.999	48.266	47.877	46.788	45.149	43.359	41.54	39.256	36.278	33.181	30.597	28.579	27.156	26.726	27.391	28.685	30.275	32.151	34.092	35.725	37.065	38.228	38.866	38.682	38.077	37.606	37.301	36.972	36.726	36.788	37.167	37.721	38.294	38.791	39.261	39.718	39.872	39.47	38.844	38.559	38.704	39.053	39.596	40.381	41.188	41.871	42.599	43.435	44.169	44.728	45.168	45.185	44.394	43.063	41.852	40.978	40.232	39.56	39.079	38.729	38.302	37.701	36.986	36.345	35.975	35.836	35.708	35.639	35.985	36.866	38.011	39.176	40.271	41.143	41.7	42.082	42.462	42.884	43.485	44.473	45.692	46.685	47.37	48.074	49.457	50.335	50.648	50.49	50.059	49.393	48.511	47.498	46.469	45.52	44.581	43.426	42.039	40.78	40.019	39.83	40.077	40.633	41.383	42.188	42.893	43.325	43.391	43.207	42.995	42.775	42.409	42.014	41.991	42.52	43.342	44.146	44.769	45.134	45.173	44.847	44.145	43.139	42.012	40.898	39.773	38.637	37.8	37.643	38.213	39.206	40.246	41.031	41.414	41.387	40.939	40.131	39.325	38.995	39.271	39.973	41.041	42.584	44.436	46.058	46.98	47.029	46.23	44.835	43.312	42.045	41.23	41.036	41.507	42.308	42.96	43.329	43.638	44.071	44.593	45.126	45.691	46.381	47.291	48.344	49.304	50.152	51.077	51.945	52.27	51.846	50.953	49.828	48.46	46.951	45.536	44.265	43.134	42.317	41.905	41.758	41.887	42.571	43.82	45.217	46.488	47.757	49.106	50.338	51.242	51.795	52.108	52.366	52.643	52.812	52.893	53.188	53.762	54.168	54.005	53.337	52.257	50.587	48.319	45.847	43.492	41.43	40.056	39.695	40.087	40.796	41.788	43.048	44.136	44.725	45.142	45.906	47.086	48.461	49.946	51.526	53.146	54.692	55.889	56.508	56.637	56.383	54.688	52.142	49.64	47.184	44.858	43.063	42.079	41.873	42.233	42.857	43.518	44.24	45.008	45.484	45.572	45.86	46.858	48.244	49.494	50.525	51.267	51.4	50.91	50.149	49.217	48.005	46.724	45.634	44.466	42.944	41.513	40.724	40.428	40.239	40.246	40.738	41.753	43.189	44.941	46.83	48.663	50.269	51.304	51.434	50.891	50.301	49.856	49.274	48.432	47.426	46.208	44.79	43.454	42.371	41.427	40.642	40.148	39.689	38.879	38.023	37.876	38.638	39.951	41.666	43.843	46.252	48.449	50.142	51.193	51.507	51.112	50.081	48.371	46.116	43.882	42.178	40.988	40.045	39.261	38.648	38.204	38.028	38.242	38.833	39.808	41.232	42.889	44.336	45.631	47.389	50.491	53.644	56.504	58.775	60.132	60.127	58.65	56	52.603	48.941	45.504	42.438	39.582	36.953	34.836	33.301	32.044	30.915	30.168	30.13	30.869	32.237	34.111	36.43	39.06	41.627	43.641	44.915	45.718	46.303	46.541	46.233	45.456	44.422	43.301	42.287	41.627	41.407	41.56	42.011	42.512	42.564	41.882	40.84	40	39.397	38.728	38.001	37.494	37.189	36.804	36.33	36.124	36.488	37.307	38.198	38.894	39.353	39.604	39.556	39.109	38.322	37.378	36.502	35.936	35.88	36.35	37.257	38.616	40.356	41.985	42.944	43.252	43.328	43.178	42.338	40.685	38.777	37.15	35.848	34.929	34.787	35.65	37.128	38.475	39.194	39.173	38.518	37.512	36.605	36.208	36.507	37.551	39.331	41.584	43.701	45.123	45.777	45.898	45.502	44.386	42.736	41.166	39.883	38.356	36.169	33.738	31.814	30.643	30.201	30.769	32.542	35.018	37.326	39.035	40.246	41.196	42.247	43.896	46.341	49.187	51.886	54.221	56.095	57.13	56.959	55.757	54.027	51.877	49.02	45.555	42.297	39.942	38.323	36.956	35.881	35.513	35.859	36.601	37.841	39.452	41.493	43.758	46.024	48.271	50.216	51.856	53.641	55.64	57.448	58.93	60.027	60.186	59.014	56.929	54.392	51.358	48.005	44.845	41.916	39.155	37.252	36.826	37.357	38.121	39.221	40.622	41.54	41.739	42.082	43.111	44.442	45.844	47.46	48.978	50.004	50.842	51.872	52.828	53.373	53.55	53.155	51.755	49.482	46.929	44.372	41.975	40.113	38.791	37.631	36.776	36.726	37.208	38.69	38.267	37.554	37.678	38.783	40.133	41.575	43.538	45.956	48.203	49.775	50.608	50.879	50.752	50.106	48.867	47.563	46.871	46.602	46.011	44.959	43.729	42.139	40.044	38.122	36.988	36.332	35.836	35.922	36.636	37.113	37.037	37.252	38.187	39.09	39.459	39.806	40.542	41.266	41.525	41.384	41.083	40.681	40.089	39.231	38.305	37.752	37.685	37.727	37.705	37.956	38.669	39.72	41.269	43.476	45.707	47.112	47.764	48.111	47.917	46.988	46.196	46.408	47.074	47.12	46.519	45.829	44.995	43.684	42.125	40.835	39.929	39.208	38.55	37.995	37.702	37.802	38.224	38.768	39.339	39.87	40.195	40.295	40.343	40.192	39.47	38.41	37.752	37.623	37.555	37.709	38.747	40.356	41.313	41.173	40.636	40.189	39.683	39.309	39.693	40.973	42.649	44.276	45.646	46.535	46.832	46.709	46.378	45.862	45.115	44.182	43.149	42.044	40.641	38.584	35.963	33.484	31.654	30.314	29.497	29.922	31.843	34.327	36.477	38.479	40.722	42.86	44.516	45.963	47.397	48.363	48.458	47.792	46.46	44.415	41.979	39.77	37.995	36.44	35.047	34.01	33.354	32.781	31.962	30.965	30.357	30.656	31.772	33.345	35.451	38.237	41.021	42.794	43.526	43.971	44.381	44.505	44.484	44.616	44.583	43.894	42.688	41.33	39.794	38.16	37.033	36.767	36.944	37.113	37.394	37.957	38.488	38.551	38.156	37.745	37.798	38.425	39.398	40.406	41.638	42.737	43.522	44	44.188	43.972	43.465	43.211	43.464	43.695	43.43	42.976	42.643	42.009	40.763	39.379	38.263	37.218	36.253	35.776	35.743	35.651	35.425	35.398	35.435	35.118	34.631	34.502	34.665	34.584	34.042	33.267	32.526	31.964	31.622	31.549	31.95	32.926	34.051	34.747	35.045	35.331	35.51	35.182	34.452	33.735	33.034	32.301	31.989	32.406	33.124	33.729	34.332	34.793	34.468	33.266	31.995	31.248	30.848	30.624	30.872	31.746	32.885	33.857	34.551	35.059	35.53	35.947	36.065	35.847	35.672	35.812	36.187	36.85	38.082	39.813	41.549	42.955	43.874	43.827	42.425	40.131	37.666	35.073	32.28	29.972	28.84	28.55	28.447	28.53	29.056	29.804	30.376	30.821	31.456	32.463	33.879	35.616	37.453	39.264	41.03	42.521	43.393	43.591	43.227	42.307	40.944	39.475	37.993	36.32	34.657	33.507	32.788	31.934	31.035	30.735	30.994	31.085	30.874	30.947	31.521	32.296	33.25	34.677	36.581	38.673	40.737	42.585	43.969	44.819	45.26	45.251	44.634	43.45	41.866	40.036	38.178	36.411	34.612	32.812	31.452	30.69	30.062	29.371	29.17	29.719	30.333	30.467	30.532	30.965	31.519	32.035	32.854	34.084	35.323	36.271	36.902	37.092	36.79	36.382	36.314	36.561	36.87	37.213	37.639	38.067	38.364	38.383	38.055	37.606	37.229	36.566	35.222	33.603	32.446	31.739	31.118	30.929	31.795	33.507	35.394	37.252	39.037	40.258	40.586	40.347	39.87	39.153	38.43	38.211	38.488	38.691	38.553	38.333	38.215	38.088	37.794	37.262	36.582	35.939	35.272	34.325	33.294	32.812	32.952	33.033	32.78	32.667	32.875	32.997	32.922	32.916	32.814	32.243	31.511	31.219	31.423	32.044	33.409	35.497	37.351	38.108	37.872	37.139	36.109	34.866	33.651	32.682	31.983	31.37	30.474	29.16	27.423	25.783	24.295	23.218	22.825	23.044	23.611	24.249	24.85	25.662	26.866	28.168	29.35	30.873	33.093	35.469	37.327	38.66	39.572	39.791	39.338	38.795	38.397	37.835	37.118	36.527	35.725	34.122	31.97	30.06	28.61	27.392	26.598	26.741	27.908	29.691	31.615	33.37	34.908	36.346	37.634	38.61	39.507	40.747	42.117	42.931	42.958	42.422	41.359	39.798	38.211	36.959	35.709	34.187	32.684	31.251	29.42	27.237	25.572	24.854	24.54	24.199	24.074	24.344	24.733	25.037	25.382	25.943	26.766	27.688	28.375	28.667	28.804	28.984	29.004	28.683	28.163	27.538	26.673	25.712	24.995	24.409	23.688	23.132	23.076	23.123	22.872	22.816	23.556	24.745	25.726	26.593	27.726	28.923	29.777	30.326	30.798	31.23	31.586	31.798	31.719	31.343	30.849	30.313	29.669	29.06	28.77	28.878	29.32	30.034	30.696	30.742	30.101	29.215	28.121	26.49	24.675	23.564	23.264	23.122	23.019	23.473	24.56	25.802	27.02	28.415	29.953	31.439	32.857	34.182	35.234	35.946	36.373	36.368	35.684	34.355	32.649	30.883	29.37	28.254	27.341	26.482	25.872	25.503	24.913	24.053	23.754	24.609	26.179	27.925	29.951	32.196	33.887	34.449	34.101	33.185	31.801	30.267	29.067	28.311	27.881	27.904	28.466	29.201	29.642	29.685	29.403	28.79	27.855	26.669	25.466	24.784	25.109	26.261	27.8	29.818	32.509	35.239	37.086	38.015	38.531	38.608	38.004	37.089	36.359	35.698	34.894	34.129	33.442	32.542	31.484	30.75	30.47	30.307	30.191	30.437	31.137	32.004	32.772	33.306	33.651	34.009	34.375	34.532	34.679	35.41	36.729	37.87	38.433	38.754	38.928	38.57	37.739	36.945	36.172	35.058	33.777	32.725	31.831	31.083	31.044	32.023	33.428	34.571	35.461	36.309	36.967	37.281	37.424	37.671	38.153	38.737	38.999	38.667	38	36.435	33.931	31.671	29.642	27.714	26.197	25.453	25.566	26.415	27.749	29.363	31.271	33.365	35.061	35.954	36.473	37.117	37.623	37.637	37.442	37.317	36.998	36.373	35.802	35.313	34.472	33.31	32.312	31.475	30.519	29.851	30.19	31.457	32.965	34.466	36.149	38.024	39.868	41.498	42.847	43.913	44.626	44.638	43.573	41.675	39.668	37.887	36.223	34.87	34.193	34.035	34.059	34.377	35.105	35.902	36.625	37.733	39.358	40.979	42.453	44.372	46.936	49.474	51.524	53.331	55.061	56.403	57.055	57.025	56.468	55.553	54.382	52.919	51.227	49.617	48.209	46.639	44.573	42.133	39.499	36.733	34.177	32.3	31.06	30.162	29.753	30.01	30.427	30.512	30.708	31.646	33.04	34.31	35.598	37.23	38.872	39.927	40.224	39.875	38.96	37.642	36.19	34.85	33.906	33.623	33.902	34.288	34.443	34.256	33.645	32.732	31.95	31.555	31.506	32.015	33.45	35.493	37.311	38.71	40.089	41.26	41.469	40.671	39.617	38.681	37.698	36.779	36.306	36.295	36.48	36.754	37.069	37.315	37.588	38.126	38.889	39.605	40.116	40.375	40.348	40.098	39.721	39.213	38.744	38.827	39.622	40.545	41.19	41.873	42.684	42.942	42.264	41.267	40.575	40.057	39.514	39.163	39.043	38.77	38.223	37.653	37.143	36.697	36.606	37.059	37.754	38.316	38.739	39.225	39.87	40.607	41.225	41.475	41.317	40.757	39.438	37.101	34.346	32.076	30.343	28.753	27.591	27.415	28.058	28.992	30.191	31.819	33.572	35.15	36.754	38.485	40.025	41.301	42.573	43.691	44.094	43.628	42.706	41.688	40.641	39.561	38.479	37.504	36.789	36.229	35.524	34.829	34.751	35.352	35.925	36.157	36.474	37.045	37.567	38.11	39.133	40.616	42.17	43.825	45.717	47.38	48.32	48.691	48.609	47.558	45.219	42.163	39.15	36.43	34.008	32.038	30.704	30.099	30.176	30.685	31.495	32.887	35.025	36.666	38.034	39.925	42.066	44.038	45.793	47.314	48.306	48.397	47.332	45.171	42.406	39.5	36.435	33.276	30.722	29.383	28.958	28.89	29.18	29.8	30.234	30.258	30.312	30.713	31.425	32.799	35.386	38.934	42.65	46.297	49.976	53.154	54.967	55.22	54.291	52.472	49.865	46.676	43.252	40.023	37.333	35.131	33.167	31.562	30.699	30.472	30.366	30.302	30.582	31.224	32.167	33.754	36.185	38.984	41.703	44.395	46.873	48.435	48.906	48.998	49.082	48.682	47.495	45.909	44.281	42.571	40.801	39.285	38.346	38.137	38.607	39.484	40.598	42.131	44.187	46.418	48.472	50.328	51.892	52.891	53.346	53.451	52.994	51.661	49.705	47.47	44.659	41.016	37.234	34.203	31.908	30.03	28.926	29.109	30.397	32.259	34.46	36.929	39.469	41.922	44.237	46.394	48.48	50.658	52.791	54.428	55.281	55.334	54.6	53.259	51.713	50.096	48.202	46.117	44.235	42.48	40.432	38.387	37.233	37.125	37.452	38.13	39.694	42.202	45.089	47.985	50.752	52.961	54.058	53.885	52.63	50.631	48.48	46.827	45.858	45.27	44.74	44.075	43.182	42.175	41.214	40.272	39.427	39.039	39.183	39.372	39.459	40.139	41.869	44.131	46.391	48.861	51.612	53.963	55.343	55.83	55.5	54.177	51.987	49.376	46.607	43.842	41.5	39.912	38.879	38.081	37.518	37.299	37.381	37.602	37.736	37.699	37.797	38.439	39.555	40.926	42.831	45.504	48.205	49.832	50.195	49.786	48.708	46.894	44.807	42.928	41.075	38.965	36.792	34.761	32.796	31.134	30.339	30.463	30.982	31.649	32.679	34.203	36.068	38.072	40.084	42.067	44.014	45.659	46.548	46.713	46.692	46.571	45.778	44.203	42.483	40.978	39.5	38.181	37.454	37.183	36.856	36.43	36.066	35.48	34.494	33.643	33.384	33.37	33.235	33.289	33.898	34.906	36.015	37.185	38.496	39.976	41.48	42.644	42.984	42.508	41.582	40.604	39.786	39.169	38.668	38.252	38.079	38.151	38.016	37.422	36.919	37.066	37.624	38.134	38.689	39.389	39.836	39.903	40.053	40.456	40.788	41.062	41.566	42.004	41.811	41.204	40.858	40.796	40.532	40.018	39.6	39.375	39.183	38.916	38.581	38.281	38.124	37.936	37.452	36.938	36.988	37.65	38.438	39.106	39.623	39.631	38.805	37.457	36.016	34.464	32.887	31.85	31.546	31.442	31.322	31.685	32.644	33.536	33.957	34.288	34.93	35.818	36.81	37.921	39.147	40.361	41.366	41.915	42.008	42.035	42.277	42.529	42.535	42.388	42.149	41.708	41.234	41.009	40.819	40.27	39.51	38.833	37.902	36.404	34.924	34.137	33.768	33.242	32.766	32.821	33.326	33.957	34.7	35.642	36.663	37.625	38.472	39.172	39.832	40.663	41.617	42.35	42.671	42.645	42.341	41.97	41.904	42.196	42.53	42.853	43.397	43.887	43.724	43.061	42.655	42.588	42.222	41.457	40.879	40.678	40.535	40.431	40.656	41.184	41.748	42.226	42.535	42.539	42.293	42.058	41.909	41.75	41.688	41.989	42.821	44.258	46.147	48.004	49.436	50.465	51.019	50.65	49.375	48.073	47.354	46.812	46.008	45.249	44.759	44.086	42.984	41.855	41.019	40.36	39.849	39.599	39.471	39.273	39.198	39.538	40.202	40.991	42.009	43.425	45.192	47.103	48.859	50.218	51.237	52.002	52.171	51.44	50.288	49.424	48.731	47.644	46.27	45.032	43.664	41.68	39.296	37.019	34.948	33.201	32.259	32.35	33.18	34.596	36.741	39.365	41.808	43.789	45.518	47.07	48.203	48.614	48.182	47.076	45.674	44.22	42.817	41.912	42.174	43.508	44.903	45.601	45.603	44.845	43.02	40.449	37.986	36.034	34.55	33.794	34.007	34.796	35.736	37.025	38.794	40.393	41.219	41.46	41.471	41.178	40.805	40.56	40.081	39.624	39.309	38.764	37.758	36.823	36.545	36.71	36.92	37.338	38.097	38.796	39.224	39.749	40.52	41.255	42.043	43.223	44.466	45.067	45.041	44.919	44.709	44.06	43.137	42.49	42.323	42.424	42.55	42.574	42.529	42.523	42.425	41.975	41.357	41.035	40.977	40.759	40.385	40.191	40.166	40.161	40.379	40.886	41.183	40.951	40.551	40.202	39.563	38.701	38.361	38.768	39.224	39.216	38.99	38.854	38.742	38.557	38.404	38.374	38.44	38.518	38.499	38.51	39.023	40.311	42.02	43.642	44.985	45.848	46.004	45.665	45.28	44.879	44.29	43.76	43.503	43.025	41.85	40.455	39.531	38.903	38.136	37.554	37.669	38.349	39.159	39.965	40.822	41.671	42.469	43.287	44.185	45.253	46.575	47.93	48.826	49.015	48.59	47.693	46.587	45.651	44.937	44.112	43.123	42.272	41.451	40.272	39.069	38.715	39.295	40.059	40.766	41.826	43.228	44.453	45.286	45.852	46.026	45.575	44.559	43.189	41.639	40.215	39.274	38.809	38.52	38.242	37.949	37.622	37.316	37.056	36.703	36.31	36.32	36.893	37.565	38.091	38.917	40.234	41.382	41.916	42.339	43.144	44.08	44.837	45.545	46.184	46.394	46.106	45.576	44.893	44.042	43.249	42.687	42.072	41.073	39.775	38.476	37.365	36.485	35.793	35.262	35.102	35.526	36.263	36.953	37.884	39.481	41.305	42.53	43.113	43.49	43.553	42.955	41.954	40.946	39.8	38.356	36.915	35.677	34.502	33.528	33.219	33.554	33.968	34.153	34.226	34.248	34.112	33.803	33.514	33.576	34.296	35.567	36.889	38.075	39.389	40.679	41.265	40.986	40.464	40.038	39.481	38.86	38.585	38.552	38.324	37.936	37.612	37.103	36.225	35.466	35.255	35.249	35.078	35.012	35.37	35.97	36.518	37.001	37.564	38.35	39.332	40.222	40.617	40.616	40.024	38.929	37.599	36.146	34.619	33.082	31.734	30.963	30.904	31.095	31.105	31.208	31.764	32.474	33.029	33.778	35.063	36.622	38.254	40.139	42.109	43.535	44.236	44.492	44.163	42.923	41.197	39.793	38.773	37.605	36.148	34.669	33.273	31.898	30.62	29.65	29.239	29.495	30.126	30.684	31.233	32.258	33.835	35.583	37.386	39.28	40.87	41.702	41.895	41.709	40.995	39.751	38.491	37.381	35.937	34.126	32.732	32.191	32.076	32.02	32.2	32.619	32.821	32.507	31.844	31.211	30.931	31.115	31.556	32.013	32.514	33.027	33.197	32.86	32.347	31.956	31.749	31.961	32.85	34.185	35.568	37.143	39.179	41.32	43.186	45.181	47.716	50.193	51.74	52.335	52.393	51.972	51.004	49.75	48.506	47.212	45.641	43.652	41.245	38.715	36.596	35.183	34.35	33.911	33.719	33.526	33.243	33.108	33.255	33.585	34.294	35.793	37.891	39.942	41.921	44.339	46.986	48.949	49.898	50.223	50.008	48.929	47.059	44.867	42.572	40.167	37.764	35.476	33.288	31.339	29.923	29.108	28.793	29.005	29.856	31.354	33.438	35.89	38.253	40.258	42.104	43.871	45.103	45.564	45.708	45.688	44.775	42.501	39.455	36.376	33.43	30.788	29.002	28.276	28.246	28.601	29.267	29.996	30.528	31.029	31.744	32.532	33.203	33.928	35.005	36.535	38.381	40.204	41.68	42.772	43.493	43.457	42.28	40.314	38.169	35.715	32.57	29.198	26.501	24.695	23.57	23.292	24.005	25.288	26.713	28.335	30.15	31.813	33.301	34.988	36.905	38.702	40.372	42.276	44.461	46.46	47.665	47.613	46.19	43.634	40.21	36.138	32.047	28.891	26.977	25.782	25.054	25.167	26.144	27.425	28.776	30.365	31.979	33.231	34.29	35.524	36.772	37.829	39.041	40.579	41.855	42.299	42.079	41.52	40.532	38.982	37.087	35.256	33.868	33.024	32.442	31.797	30.685	29.048	27.32	25.472	23.997	23.436	23.893	25.084	26.52	27.81	28.911	29.812	30.198	30.007	29.928	30.617	31.861	33.18	34.617	36.192	37.426	38.051	38.396	38.562	38.279	37.734	37.459	37.389	37.1	36.798	37.022	37.604	37.898	37.723	37.33	36.774	35.907	34.694	33.285	31.977	31.057	30.467	30	29.888	30.629	32.201	34.1	36.093	38.191	40.058	41.322	42.201	43.018	43.633	44.023	44.607	45.389	45.664	45.12	44.304	43.557	42.517	41.066	39.753	38.952	38.445	37.963	37.494	37.085	36.757	36.443	35.954	35.251	34.651	34.405	34.347	34.353	34.64	35.346	36.326	37.586	39.182	40.653	41.38	41.402	41.01	40.014	38.347	36.817	36.2	36.141	35.826	35.117	34.27	33.178	31.736	30.348	29.535	29.476	30.08	31.149	32.425	33.858	35.622	37.679	39.69	41.338	42.405	42.631	41.951	40.669	39.054	37.196	35.52	34.623	34.408	34.197	33.893	33.949	34.198	33.934	33.135	32.529	32.461	32.672	33.083	33.849	34.811	35.635	36.247	36.698	36.951	37.083	37.192	37.074	36.406	35.152	33.624	32.258	31.525	31.643	32.374	33.416	34.763	36.247	37.293	37.761	38.356	39.477	40.492	40.816	40.718	40.549	40.119	39.406	38.909	38.91	39.16	39.449	39.761	39.869	39.509	38.843	38.131	37.262	36.114	34.971	34.277	34.296	35.061	36.374	37.943	39.715	41.638	43.266	44.18	44.713	45.412	46.001	45.823	44.98	44.041	43.001	41.593	40.1	38.916	37.902	36.868	36.059	35.629	35.381	35.398	36.111	37.525	39.159	40.802	42.673	44.822	46.95	48.736	50.015	50.817	51.293	51.378	50.813	49.768	48.852	48.178	47.2	45.779	44.463	43.464	42.395	41.188	40.168	39.265	38.2	37.254	36.915	37.138	37.801	39.294	41.784	44.617	47.128	49.361	51.428	52.927	53.346	52.515	50.532	47.673	44.322	40.818	37.645	35.629	34.255	33.907	34.756	36.139	37.789	39.633	41.518	43.309	44.909	46.328	47.774	49.256	50.262	50.446	50.272	50.292	50.312	50.013	49.621	49.314	48.765	47.884	47.104	46.55	45.842	44.924	44.059	42.998	41.323	39.503	38.54	38.77	39.884	41.776	44.504	47.711	50.703	52.929	54.151	54.471	54.143	53.239	51.731	50.005	48.689	47.858	47.094	46.276	45.589	44.889	43.978	43.156	42.722	42.444	42.204	42.388	43.059	43.637	43.946	44.575	45.744	46.822	47.33	47.459	47.356	46.79	45.683	44.343	43.187	42.539	42.469	42.72	43.023	43.37	43.719	43.718	43.19	42.439	41.766	41.247	41.18	41.936	43.339	44.994	46.947	49.25	51.239	52.267	52.634	52.834	52.525	51.181	49.123	47.053	45.15	43.367	41.97	41.22	41.042	41.168	41.328	41.286	41.065	40.956	41.121	41.484	42.041	42.908	44.058	45.462	47.238	49.225	50.959	52.298	53.399	53.947	53.33	51.75	50.071	48.517	46.65	44.585	43.08	42.4	42.197	42.351	43.001	43.974	44.871	45.527	45.908	45.985	46.004	46.35	47.138	48.193	49.423	50.809	52.251	53.616	54.698	55.125	54.757	53.934	52.846	51.169	48.935	46.923	45.515	44.105	42.201	40.256	38.753	37.542	36.581	36.315	36.924	38.057	39.464	41.111	42.746	44.127	45.424	46.811	48.022	48.74	49.019	49.061	48.923	48.529	47.745	46.543	45.205	44.043	42.874	41.438	40.168	39.596	39.32	38.629	37.684	37.111	36.912	36.826	37.083	37.908	38.944	39.823	40.665	41.49	42.002	42.292	42.82	43.519	43.855	43.709	43.45	43.324	43.277	43.199	43.075	43.007	43.087	43.075	42.501	41.432	40.508	39.902	39.169	38.347	38.165	38.861	39.973	41.311	42.97	44.569	45.605	46.223	46.737	46.927	46.692	46.604	46.998	47.348	47.246	47.082	47.241	47.53	47.616	47.831	48.214	48.271	47.966	47.56	47.282	46.949	46.403	46.087	46.461	47.252	47.959	48.632	49.387	49.827	49.647	49.149	48.521	47.514	46.196	45.09	44.322	43.526	42.743	42.391	42.342	41.983	41.127	40.168	39.427	38.961	38.814	39.077	39.807	40.973	42.304	43.388	44.168	44.946	45.688	45.986	45.781	45.448	45.105	44.595	44.137	43.997	43.818	43.101	41.969	40.703	39.152	37.38	36.144	35.969	36.402	36.818	37.233	37.813	38.367	38.72	38.989	39.299	39.593	39.766	39.734	39.583	39.722	40.51	41.808	43.223	44.562	45.615	45.932	45.351	44.266	42.94	41.259	39.439	38.006	36.95	35.847	34.859	34.528	34.699	34.71	34.514	34.557	34.83	34.991	35.076	35.36	35.807	36.217	36.51	36.629	36.538	36.376	36.225	35.99	35.701	35.57	35.587	35.512	35.362	35.232	34.887	34.209	33.718	33.904	34.578	35.613	37.426	40.047	42.617	44.509	45.981	47.195	47.699	47.301	46.366	45.086	43.308	41.183	39.181	37.567	36.486	36.135	36.502	37.284	38.312	39.545	40.798	41.957	43.154	44.335	45.183	45.776	46.541	47.363	47.778	47.945	48.304	48.52	48.019	47.145	46.59	46.204	45.509	44.637	43.807	42.663	41.044	39.527	38.641	38.394	38.782	39.842	41.179	42.251	42.924	43.281	43.354	43.371	43.617	44.016	44.481	45.34	46.703	47.987	48.829	49.549	50.094	49.744	48.465	47.123	46.051	44.824	43.537	42.789	42.524	42.312	42.424	43.377	44.915	46.514	48.156	49.822	51.095	51.808	52.252	52.55	52.61	52.498	52.198	51.504	50.559	49.747	48.9	47.597	46.082	44.752	43.25	41.278	39.561	38.757	38.379	37.932	37.803	38.12	38.301	38.373	39.189	40.98	43.125	45.337	47.666	49.588	50.439	50.366	49.878	49.11	48.478	48.238	47.884	47.123	45.76	43.926	41.971	39.892	37.783	36.406	35.765	35.316	35.075	35.366	36.082	37.076	38.412	39.698	40.292	40.36	40.491	40.542	40.172	39.969	40.652	41.801	42.591	42.938	43.072	42.859	42.225	41.336	40.095	38.411	36.766	35.563	34.494	33.398	32.858	33.171	33.825	34.472	35.354	36.57	37.959	39.527	41.144	42.193	42.386	42.158	41.631	40.324	38.438	37.004	36.395	36.073	35.866	36.185	37.105	38.285	39.541	40.648	41.157	41.002	40.56	39.89	38.866	38.035	38.218	39.399	41.029	42.927	45.002	46.817	48.016	48.501	47.992	46.361	44.265	42.497	41.011	39.592	38.763	38.886	39.264	39.138	38.714	38.475	38.462	38.687	39.301	40.141	40.915	41.717	42.616	43.242	43.405	43.534	43.84	43.908	43.511	42.929	42.295	41.467	40.37	38.847	36.637	34.069	32.086	31.173	31.201	32.381	35.089	38.663	41.712	43.641	44.802	45.443	45.646	45.81	46.251	46.823	47.426	48.178	48.868	49.063	48.841	48.544	47.93	46.488	44.25	41.625	38.932	36.519	34.795	33.907	33.924	35.151	37.546	40.282	42.687	44.958	47.235	48.96	49.881	50.656	51.797	53.029	53.995	54.596	54.52	53.435	51.572	49.389	47.001	44.605	42.853	42.067	41.804	41.601	41.487	41.506	41.505	41.429	41.332	41.306	41.728	43.008	44.861	46.638	48.262	49.953	51.255	51.488	50.889	50.205	49.582	48.81	48.058	47.501	46.923	46.341	46.166	46.423	46.695	46.948	47.42	47.798	47.494	46.58	45.648	45.035	44.721	44.65	44.718	44.871	45.212	45.649	45.774	45.545	45.471	45.633	45.425	44.677	44.011	43.815	43.897	44.289	45.243	46.5	47.574	48.499	49.373	49.796	49.574	49.217	49.016	48.504	47.415	46.26	45.514	45.102	44.83	44.673	44.625	44.727	44.445	44.287	44.468	45.028	46.033	47.512	49.477	51.685	53.472	54.361	54.621	54.638	54.198	53.118	51.854	50.729	49.44	47.953	46.823	46.242	45.804	45.399	45.213	44.805	43.469	41.426	39.582	38.323	37.582	37.651	38.921	41.129	43.544	45.597	47.018	47.743	47.813	47.197	45.911	44.368	43.121	42.226	41.38	40.586	39.993	39.335	38.298	37.143	36.233	35.457	34.792	34.7	35.301	36.03	36.653	37.606	38.976	40.131	40.729	41.161	41.73	42.218	42.472	42.673	42.926	43.046	42.727	41.718	40.021	37.913	35.606	33.059	30.357	27.887	25.948	24.683	24.457	25.655	28.13	31.355	35.039	38.868	42.025	43.915	44.952	45.807	46.445	46.641	46.77	47.279	47.894	48.099	47.857	47.349	46.444	44.888	42.638	39.867	36.92	34.266	32.305	31.278	31.384	32.669	34.872	37.598	40.529	43.29	45.464	46.974	48.007	48.455	48.042	47.049	46.15	45.391	44.251	42.706	41.237	39.86	38.081	35.878	33.828	32.297	31.241	30.74	31.011	32.061	33.766	36.024	38.643	41.266	43.598	45.485	46.777	47.367	47.305	46.754	45.998	45.375	44.91	44.246	43.254	42.322	41.622	40.742	39.532	38.54	38.126	37.907	37.603	37.607	38.277	39.336	40.415	41.45	42.291	42.633	42.5	42.238	42.055	42.019	42.314	43.056	43.968	44.596	44.737	44.497	44.08	43.581	42.907	42.022	41.244	40.897	40.797	40.644	40.742	41.544	42.733	43.613	44.125	44.612	45.011	45.1	45.133	45.442	45.86	46.164	46.467	46.747	46.635	46.044	45.314	44.554	43.502	42.107	40.727	39.695	39.08	38.791	38.77	39.106	39.93	41.012	41.803	42.107	42.223	42.133	41.364	39.917	38.462	37.394	36.54	35.922	35.785	35.928	35.907	35.779	35.793	35.698	35.247	34.813	34.802	34.973	35.056	35.345	36.195	37.412	38.527	39.251	39.558	39.597	39.503	39.244	38.87	38.038	37.51	37.247	37.46	38.388	39.927	41.743	43.456	44.798	45.739	46.18	45.739	44.369	42.797	41.712	40.998	40.349	39.912	39.708	39.252	38.296	37.182	36.098	34.855	33.629	32.888	32.568	32.275	32.21	32.867	34.075	35.232	36.2	37.263	38.527	39.849	41.18	42.608	44.183	45.76	46.857	47.011	46.295	45.145	43.682	41.812	39.852	38.293	37.167	36.305	35.894	36.072	36.494	36.912	37.538	38.39	39.06	39.563	40.608	42.505	44.683	46.609	48.237	49.412	49.593	48.499	46.466	44.055	41.676	39.488	37.491	35.741	34.41	33.488	32.695	31.897	31.262	30.855	30.512	30.292	30.431	30.866	31.43	32.33	33.73	35.248	36.509	37.866	39.723	41.686	43.166	44.232	45.16	45.678	45.397	44.531	43.656	43.097	42.907	43.071	43.533	44.163	44.792	45.204	45.227	44.892	44.351	43.666	42.864	42.091	41.385	40.669	40.085	39.847	39.728	39.234	38.404	37.729	37.215	36.472	35.661	35.422	35.813	36.25	36.497	36.868	37.482	38.112	38.648	39.131	39.414	39.228	38.437	36.975	34.824	32.187	29.515	27.211	25.535	24.58	24.245	24.378	24.858	25.387	25.516	25.223	25.13	25.669	26.591	27.732	29.463	31.897	34.389	36.411	38.177	39.919	41.316	42.04	42.161	41.742	40.71	39.275	37.878	36.685	35.602	34.697	34.061	33.531	32.877	32.127	31.544	31.387	31.708	32.346	33.224	34.648	36.911	39.71	42.499	45.235	48	50.237	51.229	51.079	50.362	49.169	47.299	44.894	42.169	39.001	35.425	32.007	29.22	27.087	25.688	25.291	25.773	26.595	27.482	28.633	30.267	32.293	34.381	36.18	37.536	38.491	38.951	38.722	38.078	37.712	37.811	37.849	37.537	37.127	36.627	35.671	34.278	32.855	31.476	29.998	28.711	28.009	27.744	27.711	28.3	29.831	31.86	33.78	35.475	36.91	37.679	37.375	36.028	34.075	32.127	30.686	29.857	28.961	28.478	28.58	29.279	30.257	31.09	31.481	31.47	31.477	31.827	32.405	33.176	34.6	36.909	39.465	41.513	42.923	43.653	43.313	41.849	39.822	37.595	35.143	32.728	30.789	29.177	27.445	25.777	24.764	24.453	24.478	24.906	26.126	28.142	30.568	33.061	35.494	37.885	40.174	42.045	43.186	43.713	43.944	43.756	42.758	40.964	38.698	36.027	32.986	30.075	27.794	26.079	24.846	24.337	24.451	24.579	24.559	24.98	26.157	27.693	29.32	31.313	33.739	36.128	38.051	39.486	40.565	41.263	41.408	40.814	39.485	37.701	35.662	33.336	30.851	28.619	26.919	25.769	25.292	25.67	26.699	28.033	29.653	31.526	33.069	33.799	34.089	34.511	34.979	35.246	35.694	36.763	38.107	39.045	39.355	39.162	38.475	37.222	35.493	33.478	31.357	29.286	27.347	25.636	24.434	24.115	24.817	26.46	28.851	31.559	33.993	35.855	37.159	37.743	37.401	36.563	36.014	35.888	35.691	35.327	35.177	35.147	34.676	33.706	32.774	32.215	31.913	31.787	31.869	32.067	32.273	32.556	33.042	33.751	34.677	35.8	36.943	37.812	38.163	37.861	37.003	35.878	34.613	33.058	31.311	29.93	29.175	28.64	28.06	27.832	28.181	28.62	28.75	28.881	29.351	29.95	30.471	31.111	31.984	32.956	34.055	35.442	36.969	38.291	39.291	39.944	40.024	39.278	37.743	35.733	33.595	31.516	29.482	27.551	26.181	25.861	26.468	27.633	29.478	32.208	35.279	37.865	39.876	41.691	43.283	44.403	45.174	45.753	45.848	45.198	44.035	42.578	40.711	38.547	36.523	34.743	32.865	30.719	28.571	26.729	25.233	24.02	23.166	22.953	23.665	25.165	26.936	28.738	30.791	33.016	34.865	36.238	37.685	39.376	40.859	41.878	42.472	42.416	41.456	39.995	38.678	37.584	36.602	36.064	36.132	36.233	35.881	35.358	35.164	35.425	36.099	37.218	38.826	40.872	42.377	43.061	43.185	42.69	41.494	39.659	37.438	35.281	33.39	31.449	29.306	27.484	26.464	26.02	25.828	26.046	26.737	27.414	27.771	28.091	28.507	28.797	29.072	29.695	30.456	30.829	30.961	31.379	32.013	32.369	32.373	32.317	32.225	31.857	31.16	30.342	29.707	29.422	29.313	29.088	28.852	28.907	29.099	28.978	28.496	27.868	27.003	25.81	24.696	24.092	23.881	23.877	24.174	24.513	24.135	22.841	21.362	20.304	19.633	19.427	20.16	21.933	24.146	26.183	27.904	29.414	30.771	31.893	32.642	33.012	33.175	33.184	32.856	32.177	31.444	30.823	30.22	29.694	29.419	29.268	29.044	28.958	29.208	29.452	29.38	29.417	30.04	30.942	31.622	32.242	33.155	34.117	34.696	35.005	35.431	36.034	36.57	36.815	36.632	35.97	34.87	33.382	31.58	29.692	28.001	26.59	25.414	24.494	23.767	23.079	22.551	22.487	22.806	23.157	23.675	24.819	26.436	27.876	29.06	30.498	32.235	33.769	34.948	36.07	37.135	37.779	37.842	37.468	36.804	35.961	35.122	34.398	33.754	33.198	32.86	32.82	33.096	33.663	34.42	35.253	36.066	36.521	36.11	34.801	33.256	32.023	31.026	30.254	30.168	30.873	31.624	31.752	31.421	30.966	30.351	29.608	29.071	28.89	28.845	28.804	28.875	29.021	29.14	29.397	29.992	30.746	31.285	31.391	31.046	30.314	29.208	27.651	25.767	24.097	23.125	22.686	22.356	22.178	22.355	22.457	21.844	20.743	19.902	19.583	19.747	20.617	22.308	24.393	26.436	28.446	30.415	32.043	33.252	34.324	35.253	35.598	35.163	34.225	33.094	31.876	30.587	29.306	28.314	27.937	28.097	28.379	28.702	29.396	30.396	31.113	31.377	31.663	32.159	32.506	32.569	32.503	32.101	31.049	29.658	28.48	27.571	26.854	26.681	27.215	27.83	27.86	27.391	26.807	26.163	25.378	24.577	24.004	23.874	24.222	24.81	24.73	24.703	24.779	25.159	25.726	26.215	26.432	26.42	26.49	26.807	27.069	27.081	27.259	27.916	28.574	28.663	28.251	27.474	26.105	24.291	22.813	22.189	22.358	23.354	25.239	27.362	28.786	29.359	29.516	29.317	28.545	27.487	26.761	26.588	26.78	27.144	27.623	28.251	28.946	29.343	29.08	28.353	27.683	27.196	26.745	26.544	26.936	27.757	28.64	29.594	30.67	31.549	32.092	32.7	33.541	34.24	34.766	35.677	37.105	38.421	39.214	39.761	40.275	40.476	40.125	39.381	38.484	37.483	36.304	34.934	33.632	32.858	32.836	33.314	33.972	34.698	35.28	35.444	35.308	35.287	35.484	35.775	36.274	37.018	37.505	37.359	37.074	37.263	37.703	37.858	37.74	37.479	36.645	34.77	32.105	29.355	27.005	25.268	24.29	24.11	24.612	25.576	26.671	27.577	28.263	28.898	29.632	30.618	32.025	33.774	35.517	37.051	38.344	39.046	38.723	37.64	36.57	35.718	34.718	33.649	33.013	32.76	32.31	31.502	30.762	30.367	30.25	30.459	31.171	32.353	33.837	35.543	37.367	39.149	40.841	42.478	44.004	45.204	45.804	45.561	44.452	42.711	40.529	37.919	35.221	33.263	32.524	32.667	33.359	34.809	36.946	38.956	40.181	40.798	41.161	41.211	40.954	40.724	40.641	40.461	40.051	39.462	38.593	37.347	35.99	34.943	34.334	34.051	34.014	34.219	34.581	34.843	34.626	33.782	32.689	31.858	31.271	30.719	30.536	31.158	32.305	33.405	34.536	36.102	37.929	39.506	40.687	41.386	41.161	39.762	37.55	34.928	32.037	29.244	27.19	26.099	25.609	25.434	25.615	26.164	26.895	27.588	28.216	29.042	30.433	32.394	34.516	36.632	38.906	41.095	42.465	42.788	42.584	42.162	41.333	40.123	38.807	37.239	35.102	32.67	30.449	28.466	26.677	25.52	25.323	25.681	26.159	26.963	28.474	30.628	33.125	35.803	38.628	41.55	44.348	46.558	47.834	47.522	46.499	44.387	41.558	38.519	35.52	32.614	29.802	27.209	25.159	23.792	22.779	21.951	21.782	22.645	24.136	25.788	27.767	30.239	32.875	35.517	38.467	41.689	44.641	47.101	49.147	50.412	50.366	49.249	47.75	45.975	43.593	40.714	37.842	35.199	32.692	30.311	28.228	26.673	25.737	25.222	24.93	25.146	26.366	28.57	31.314	34.402	37.766	40.906	43.29	44.97	46.138	46.607	46.28	45.488	44.257	42.097	39.023	35.861	33.182	30.838	28.822	27.606	27.352	27.586	27.82	27.992	28.192	28.423	28.588	28.62	28.703	29.208	30.293	31.715	33.207	34.686	35.891	36.365	35.987	34.962	33.32	31.069	28.654	26.526	24.572	22.684	21.452	21.469	22.445	23.814	25.62	28.042	30.63	32.753	34.317	35.517	36.338	36.644	36.477	36.064	35.695	35.589	35.699	35.745	35.479	34.742	33.403	31.56	29.621	27.946	26.669	25.964	25.976	26.353	26.523	26.578	27.113	28.172	29.224	30.131	31.184	32.162	32.374	31.647	30.466	29.166	27.709	26.147	24.659	23.271	21.948	20.789	19.9	19.298	19.067	19.358	20.243	21.675	23.517	25.578	27.74	29.979	32.045	33.445	34.07	34.44	34.925	35.239	35.231	35.3	35.553	35.347	34.211	32.512	30.801	29.207	27.863	27.153	27.168	27.55	28.029	28.54	28.913	29.032	29.169	29.751	30.876	32.363	34.034	35.776	37.418	38.664	39.119	38.624	37.559	36.383	35.007	33.175	31.214	29.664	28.427	27.156	26.151	25.968	26.513	27.307	28.194	29.111	29.691	29.771	29.755	30.014	30.531	31.418	33.028	35.321	37.75	39.88	41.659	43.019	43.668	43.319	41.945	39.948	37.983	36.407	35.19	34.478	34.619	35.402	36.029	36.171	36.276	36.618	36.986	37.372	37.966	38.503	38.544	38.257	38.11	38.131	38.281	38.927	40.19	41.361	41.644	40.984	39.703	37.922	35.729	33.437	31.491	30.25	29.781	29.799	29.411	29.217	29.139	29.447	30.173	31.188	32.331	33.522	34.853	36.191	36.986	36.96	36.662	36.687	36.882	36.981	37.207	37.608	37.664	37.084	36.24	35.387	34.372	33.408	32.929	32.713	32.211	31.563	31.313	31.393	31.341	31.151	31.184	31.519	31.935	32.344	32.874	33.69	34.763	35.721	36.159	36.188	36.259	36.442	36.553	36.772	37.38	38.16	38.728	39.138	39.516	39.608	39.325	39.037	38.808	38.142	36.926	35.77	34.965	34.118	33.058	32.219	31.912	31.918	32.036	32.398	33.131	34.067	34.815	34.992	34.562	33.919	33.502	33.529	34.248	35.959	38.541	41.427	44.179	46.597	48.366	49.271	49.611	49.723	49.308	47.985	46.069	43.982	41.492	38.361	35.182	32.767	31.25	30.376	30.182	30.79	31.955	33.22	34.313	35.204	36.008	36.88	37.83	38.729	39.536	40.26	40.801	41.121	41.358	41.551	41.543	41.344	41.062	40.394	38.865	36.711	34.748	33.323	32.255	31.732	32.215	33.421	34.378	34.555	34.149	33.415	32.502	31.786	31.768	32.589	34.04	35.837	37.614	39.018	39.933	40.468	40.706	40.605	40.032	38.849	37.113	35.14	33.16	31.211	29.623	29.093	29.822	31.143	32.443	33.797	35.253	36.314	36.772	37.204	38.151	39.497	40.967	42.518	43.983	45.008	45.515	45.695	45.545	44.911	43.868	42.585	41.014	39.068	36.906	34.877	33.292	32.234	31.532	31.115	31.312	32.443	34.203	36.047	37.943	40.028	41.834	42.727	42.876	42.906	42.951	42.858	42.796	42.928	42.963	42.666	42.256	41.861	41.236	40.35	39.54	38.879	38.033	36.873	35.719	34.91	34.543	34.623	35.236	36.625	39.002	42.072	45.095	47.635	49.732	51.184	51.422	50.419	48.882	47.254	45.419	43.441	41.621	39.857	37.865	35.919	34.473	33.431	32.603	32.302	32.74	33.452	33.964	34.475	35.363	36.588	37.892	39.171	40.443	41.71	42.229	41.923	41.047	39.503	37.262	34.502	31.66	29.028	26.452	23.97	22.295	22.002	22.775	24.094	25.933	28.185	30.257	31.896	33.52	35.384	37.284	39.264	41.52	43.574	44.61	44.536	43.761	42.249	39.688	36.316	32.811	29.576	26.668	24.191	22.382	21.492	21.606	22.466	23.735	25.488	27.951	30.832	33.488	35.673	37.425	38.525	38.816	38.699	38.617	38.479	38.14	37.785	37.232	35.76	33.228	30.389	27.82	25.456	23.399	22.232	22.242	23.066	24.288	25.862	27.859	30.208	32.71	35.118	37.364	39.596	41.758	43.43	44.256	44.196	43.142	40.919	37.753	34.187	30.537	26.971	23.95	21.812	20.258	19.006	18.526	19.362	21.197	23.425	26.052	29.177	32.299	34.774	36.584	38.091	39.421	40.472	41.173	41.518	41.518	41.168	40.361	38.947	36.963	34.608	32.077	29.647	27.721	26.539	26.061	26.327	27.402	28.89	30.193	31.343	32.831	34.606	36.137	37.422	38.964	40.735	42.132	42.906	43.282	43.231	42.393	40.652	38.215	35.28	32.056	28.884	26.079	23.856	22.476	22.237	23.253	25.387	28.279	31.435	34.444	37.093	39.118	40.162	40.333	40.336	40.614	40.886	40.924	41.045	41.306	40.997	39.574	37.341	34.794	32.058	29.342	27.191	25.902	25.322	25.314	25.825	26.574	27.227	27.827	28.633	29.698	30.947	32.449	34.346	36.644	39.073	41.064	42.127	42.29	41.751	40.341	37.924	35.081	32.579	30.401	28.142	25.966	24.335	23.208	22.317	21.85	22.077	22.843	23.986	25.671	27.868	30.114	32.13	33.995	35.592	36.485	36.503	35.959	35.177	34.194	32.914	31.348	29.778	28.619	27.941	27.431	27.027	26.987	27.094	26.642	25.484	24.306	23.663	23.608	24.308	26.022	28.423	30.877	33.262	35.694	37.875	39.513	40.889	42.186	42.889	42.466	41.089	39.236	37.108	34.787	32.558	30.801	29.766	29.379	29.179	28.741	28.148	26.834	25.572	24.796	24.59	25.333	27.228	29.944	32.828	35.204	36.71	37.43	37.514	36.806	35.378	33.965	33.128	32.563	31.824	31.08	30.488	29.744	28.817	28.224	28.195	28.458	28.991	29.975	31.007	31.444	31.418	31.571	32.005	32.394	32.831	33.645	34.718	35.518	35.626	34.96	33.685	32.016	29.998	27.681	25.535	24.201	23.76	23.873	24.511	25.802	27.44	29.045	30.744	32.685	34.518	35.965	37.202	38.137	38.224	37.465	36.678	36.386	36.315	36.254	36.438	36.803	36.731	35.731	33.876	31.562	29.154	26.944	25.2	24.284	24.617	26.279	28.853	31.836	34.876	37.484	39.067	39.468	38.983	37.822	36.196	34.733	33.97	33.642	33.294	33.119	33.408	33.704	33.444	32.867	32.426	31.914	30.939	29.674	28.611	27.968	27.776	28.135	29.108	30.633	32.562	34.613	36.456	37.934	39.006	39.571	39.614	39.314	38.775	37.945	37.033	36.454	36.129	35.614	34.984	34.725	34.713	34.284	33.399	32.651	32.153	31.503	30.77	30.485	30.774	31.327	32.031	32.979	34.105	35.281	36.552	37.891	39.028	39.697	39.761	39.158	37.95	36.359	34.615	32.995	31.861	31.218	30.535	29.522	28.578	28.019	27.549	27.105	27.326	28.523	30.079	31.473	32.924	34.54	35.847	36.575	36.982	37.159	36.917	36.403	36.032	35.871	35.742	35.681	35.832	36.147	36.45	36.664	36.805	36.905	36.873	36.351	35.078	33.417	31.977	30.784	29.614	28.847	28.927	29.373	29.478	29.39	29.556	29.735	29.553	29.287	29.207	28.949	28.267	27.569	27.089	26.52	25.838	25.511	25.747	26.321	27.109	28.167	29.405	30.541	31.231	31.221	30.688	30.207	30.067	30.072	30.321	31.241	32.562	33.381	33.485	33.434	33.309	32.773	32.175	32.15	32.455	32.458	32.282	32.279	32.118	31.501	30.972	31.079	31.575	32.067	32.609	33.24	33.628	33.482	32.766	31.692	30.737	30.335	30.477	31.081	32.403	34.33	35.944	36.487	36.482	35.954	35.182	34.318	33.724	33.63	33.853	34.211	34.666	34.977	34.967	35.005	35.368	35.647	35.523	35.455	35.776	36.033	35.972	36.047	36.452	36.757	36.842	37.107	37.657	38.253	38.888	39.569	39.898	39.602	39.028	38.62	38.534	38.971	40.107	41.646	43.03	43.939	44.137	43.455	42.265	41.211	40.366	39.437	38.639	38.346	38.241	37.848	37.488	37.627	37.991	38.185	38.376	38.727	38.992	39.091	39.259	39.472	39.538	39.631	40.037	40.67	41.333	42.032	42.613	42.689	42.109	41.005	39.486	37.825	36.518	35.628	34.696	33.622	32.815	32.329	31.84	31.598	32.224	33.646	35.274	36.971	38.952	41.072	43.042	44.833	46.272	46.909	46.614	45.719	44.518	43.245	42.328	42.047	42.119	42.067	41.645	40.774	39.555	38.491	37.984	37.857	37.892	38.299	39.1	39.789	40.215	40.919	42.16	43.466	44.524	45.594	46.816	47.981	49.022	49.94	50.408	50.146	49.325	48.173	46.755	45.301	44.112	43.078	41.773	39.991	37.839	35.575	33.68	32.591	32.162	31.971	32.029	32.468	32.949	33.207	33.751	35.141	37.112	39.175	41.383	43.944	46.671	49.276	51.596	53.267	53.84	53.289	51.876	49.774	47.269	44.893	42.938	41.443	39.338	37.017	35.091	33.651	32.349	31.318	30.976	31.281	31.856	32.575	33.533	34.729	36.017	37.265	38.546	40.096	41.864	43.296	43.996	44.259	44.345	43.885	42.751	41.671	41.122	40.59	39.66	38.836	38.464	38.075	37.458	37.23	37.736	38.5	39.229	40.229	41.482	42.344	42.427	41.937	41.112	39.996	38.821	38.167	38.529	39.87	41.622	43.175	44.276	44.83	44.549	43.359	41.924	41.025	40.571	40.046	39.55	39.387	39.158	38.347	37.311	36.667	36.257	35.697	35.272	35.342	35.507	35.296	34.964	34.917	35.021	35.08	35.396	36.27	37.474	38.529	39.269	39.884	40.539	41.128	41.504	41.783	42.185	42.454	42.023	40.889	39.118	37.195	35.285	33.562	32.367	31.463	30.387	29.131	27.887	26.758	26.08	26.191	26.822	27.586	28.721	30.439	32.28	33.942	35.851	38.169	40.395	42.362	44.446	46.585	48.272	49.481	50.386	50.489	49.315	47.35	45.309	43.235	41.134	39.546	38.795	38.564	38.533	38.693	39.021	39.482	40.206	41.127	41.941	42.715	43.791	45.03	46.009	46.872	47.997	49.231	50.361	51.714	53.497	55.265	56.615	57.526	57.61	56.186	53.41	50.263	47.367	44.831	43.119	42.801	43.685	45.074	46.555	48.005	49.295	50.391	51.338	52.095	52.715	53.525	54.659	55.8	56.754	57.695	58.552	58.96	58.87	58.468	57.566	55.882	53.61	50.976	47.79	44.15	40.93	38.849	37.755	37.339	37.713	38.721	39.563	39.614	38.948	37.899	36.733	35.79	35.438	35.897	37.281	39.523	42.164	44.592	46.472	47.722	48.236	48.081	47.634	47.124	46.482	45.77	45.21	44.676	43.976	43.575	44.173	45.686	47.454	49.196	50.903	52.124	52.318	51.707	51.024	50.637	50.482	50.429	50.266	49.691	48.58	47.081	45.423	43.849	42.672	42.084	42.019	42.323	42.85	43.445	44.093	44.94	45.913	46.632	47.007	47.404	47.884	47.965	47.449	46.777	46.16	45.202	43.746	42.267	41.123	40.17	39.26	38.468	37.719	36.798	35.774	34.962	34.571	34.785	35.963	38.314	41.577	45.213	48.711	51.662	53.779	54.845	54.727	53.665	52.427	51.741	51.64	51.79	52.182	52.813	53.024	52.083	50.161	47.92	45.631	43.355	41.44	40.148	39.292	38.75	38.762	39.399	40.333	41.354	42.514	43.593	44.118	43.98	43.553	43.241	43.171	43.247	43.356	43.581	44.084	44.677	44.889	44.603	44.132	43.468	42.204	40.463	39.025	38.346	38.28	38.752	39.797	40.975	41.707	42.022	42.232	42.262	42.051	42.052	42.564	43.162	43.371	43.328	43.318	43.223	42.741	41.818	40.686	39.713	38.866	37.933	37.481	37.501	37.72	37.807	37.611	37.258	36.792	35.902	34.556	33.415	33.026	33.114	33.254	33.584	34.222	34.807	35.234	35.935	37.033	38.139	39.145	40.203	40.949	40.868	40.279	39.966	40.074	40.185	40.178	40.196	40.081	39.445	38.159	36.486	34.894	33.749	33.063	32.73	32.997	34.219	36.174	38.234	40.111	41.739	42.758	42.897	42.511	42.087	41.673	41.336	41.466	42.038	42.433	42.432	42.537	42.935	43.092	42.699	42.119	41.641	41.121	40.52	40.17	40.384	41.153	42.179	43.074	43.662	44.078	44.417	44.537	44.443	44.424	44.598	44.845	45.25	46.026	47.009	47.838	48.49	48.956	48.733	47.481	45.769	44.382	43.351	42.468	42.1	42.675	43.896	45.178	46.414	47.76	49.106	50.131	50.62	50.543	50.012	49.265	48.529	47.945	47.656	47.688	47.799	47.688	47.23	46.334	44.92	43.26	41.802	40.565	39.297	38.275	38.131	38.84	39.796	40.84	42.262	43.854	44.936	45.37	45.632	46.006	46.346	46.524	46.517	46.173	45.369	44.245	43.043	41.938	41.132	40.796	40.885	41.196	41.501	41.628	41.61	41.679	41.894	42.011	42.037	42.454	43.452	44.514	45.267	46.009	46.839	47.108	46.324	44.786	42.878	40.541	37.795	35.067	32.685	30.715	29.353	28.897	29.304	30.309	31.813	33.778	35.912	37.806	39.291	40.478	41.587	42.701	43.679	44.443	45.232	46.207	46.915	46.748	45.774	44.373	42.387	39.541	36.305	33.502	31.374	29.775	28.841	28.694	29.01	29.512	30.381	31.728	33.338	35.225	37.725	40.824	43.972	46.736	49.046	50.846	51.891	51.936	50.958	49.283	47.398	45.451	43.241	40.828	38.651	36.733	34.552	32.052	29.875	28.444	27.674	27.69	28.814	30.814	33.104	35.517	38.04	40.235	41.769	43.05	44.537	46.043	47.257	48.335	49.425	50.181	50.12	49.061	47.206	44.991	42.807	40.793	39.072	38.052	37.195	36.826	36.901	37.011	37.302	38.107	39.55	41.578	44.026	46.734	49.613	52.272	53.881	53.955	52.939	51.455	49.499	47.021	44.53	42.385	40.272	38.015	35.977	34.279	32.639	31.167	30.305	29.966	29.77	29.992	31.248	33.453	36.015	38.756	41.842	45.128	48.156	50.6	52.373	53.48	53.838	53.125	51.12	48.23	45.22	42.432	39.882	37.854	36.702	36.212	35.97	36.027	36.505	37.132	37.809	38.907	40.481	41.994	43.301	44.956	47.168	49.389	51.228	52.854	54.234	54.795	54.14	52.454	50.201	47.838	45.683	43.893	42.63	42.085	42.147	42.361	42.459	42.568	42.745	42.863	43.033	43.482	44.054	44.438	44.722	45.024	44.912	44.07	43.007	42.306	41.768	40.998	40.257	39.978	39.984	39.873	39.727	39.844	40.167	40.387	40.295	39.896	39.39	39.111	39.311	40.061	41.38	43.204	45.265	47.31	49.274	51.034	52.317	53.028	53.161	52.34	50.098	46.781	43.403	40.493	38.015	36.264	35.748	36.226	36.767	36.889	36.814	36.73	36.619	36.665	37.201	38.339	39.971	41.948	44.012	45.793	47.034	47.649	47.548	46.626	44.855	42.292	39.214	36.08	33.167	30.465	28.188	26.963	26.986	27.635	28.416	29.542	31.156	32.797	34.213	35.912	38.319	41.159	43.995	46.639	48.803	50.077	50.412	50.068	49.173	47.734	45.976	44.21	42.502	40.814	39.259	38.089	37.468	37.28	37.132	36.755	36.409	36.494	36.93	37.496	38.464	40.152	42.055	43.363	44.046	44.589	45.11	45.516	46.066	46.933	47.709	47.957	47.661	46.788	45.085	42.668	40.121	37.765	35.466	33.219	31.398	30.346	30.126	30.594	31.563	32.993	34.873	36.834	38.267	39.045	39.62	40.133	40.206	39.816	39.471	39.317	38.948	38.243	37.444	36.49	35.219	33.988	33.282	33.005	32.897	33.141	33.847	34.509	34.653	34.507	34.52	34.715	34.881	34.952	35.021	35.197	35.442	35.463	35.085	34.602	34.285	33.87	33.13	32.447	32.271	32.588	32.717	32.19	31.37	30.712	30.135	29.559	29.336	29.843	31.127	32.969	35.032	37.059	38.947	40.406	40.796	39.874	38.345	37.031	35.971	34.993	34.372	34.147	33.74	32.845	31.855	31.041	30.284	29.775	29.901	30.411	30.754	31.097	32.057	33.605	35.203	36.72	38.337	39.921	41.046	41.424	41.045	40.069	38.62	36.591	33.924	31.09	28.789	27.178	26.006	25.343	25.421	26.034	26.864	28.078	29.854	31.86	33.861	36.108	38.58	40.715	42.339	43.912	45.484	46.337	46.008	44.792	43.015	40.613	37.593	34.323	31.205	28.402	25.871	23.556	21.627	20.47	20.233	20.648	21.484	22.753	24.363	26.081	27.967	30.285	32.941	35.654	38.486	41.428	43.867	45.26	45.903	46.248	45.982	44.678	42.672	40.522	38.208	35.529	32.789	30.497	28.763	27.366	26.092	24.823	23.577	22.515	21.772	21.462	21.804	22.96	24.827	27.183	29.858	32.58	34.982	36.968	38.592	39.518	39.227	37.885	36.177	34.293	31.968	29.467	27.448	25.944	24.409	22.7	21.254	20.351	19.907	19.903	20.414	21.282	22.233	23.121	23.862	24.392	24.815	25.344	26.08	26.977	27.903	28.681	29.279	29.817	30.214	30.144	29.59	29.034	28.717	28.238	27.415	26.783	26.71	26.815	26.797	26.966	27.528	28.095	28.261	28.022	27.39	26.267	24.866	23.625	22.735	22.174	22.038	22.396	22.994	23.445	23.604	23.572	23.512	23.447	23.189	22.667	22.247	22.35	22.874	23.547	24.606	26.356	28.315	29.666	30.312	30.598	30.469	29.718	28.593	27.418	26.094	24.554	23.17	22.211	21.567	21.268	21.591	22.454	23.321	23.874	24.218	24.488	24.61	24.405	23.802	23.023	22.443	22.117	21.782	21.481	21.582	21.985	22.034	21.503	20.88	20.423	19.886	19.238	18.701	18.129	17.246	16.393	16.15	16.579	17.563	19.33	21.875	24.456	26.339	27.547	28.453	29.163	29.643	30.019	30.506	31.259	32.222	33.041	33.449	33.569	33.455	32.651	30.807	28.663	26.597	24.085	21.769	20.265	19.534	19.46	20.309	22.332	25.378	28.979	32.552	35.666	38.198	40.004	40.704	40.29	39.567	39.285	39.311	39.265	39.235	39.175	38.479	36.802	34.469	31.692	28.407	25.021	22.28	20.347	19.017	18.631	19.773	22.212	25.157	28.188	31.232	33.972	35.918	36.846	36.911	36.513	36.02	35.469	34.785	34.237	34.182	34.38	34.2	33.404	32.062	29.985	27.085	23.923	21.169	18.992	17.54	17.181	17.776	18.52	19.043	19.799	21.02	22.285	23.376	24.638	26.168	27.461	28.111	28.251	28.244	28.361	28.657	28.993	29.253	29.446	29.412	28.79	27.485	25.833	24.175	22.696	21.791	21.936	23.145	25.123	27.772	30.862	33.559	35.17	35.967	36.481	36.602	36.104	35.397	34.944	34.486	33.54	32.179	30.8	29.547	28.36	27.205	26.077	25.027	24.167	23.524	23.037	22.743	22.716	22.88	23.18	23.702	24.408	25.072	25.663	26.27	26.572	26.115	25.134	24.341	23.876	23.317	22.66	22.346	22.333	22.12	21.708	21.65	22.21	23.168	24.303	25.472	26.445	27.024	27.224	27.117	26.727	26.167	25.649	25.331	25.254	25.392	25.641	25.905	26.158	26.172	25.513	24.212	22.965	22.263	21.903	21.738	22.154	23.297	24.606	25.695	26.973	28.891	31.305	33.926	36.623	39.051	40.64	41.141	40.688	39.403	37.437	35.21	33.153	31.319	29.511	27.639	25.761	23.977	22.295	20.557	18.771	17.445	17.116	17.716	18.932	20.921	23.899	27.322	30.32	32.767	35.01	36.942	38.227	38.906	39.091	38.542	37.152	35.353	33.57	31.89	30.492	29.735	29.519	29.199	28.298	26.818	24.884	22.562	19.952	17.365	15.41	14.753	15.548	17.413	20.11	23.643	27.547	30.882	33.254	35.077	36.614	37.703	38.447	39.17	39.692	39.572	38.841	37.748	36.15	33.984	31.808	30.145	28.794	27.404	26.12	25.16	24.314	23.247	21.928	20.627	19.742	19.529	19.598	20.146	21.137	22.708	24.705	26.809	28.743	30.414	31.961	33.353	34.099	33.937	33.392	33.006	32.609	31.972	31.445	31.236	30.884	30.065	29.004	27.712	25.869	23.646	21.613	19.877	18.252	17.162	17.274	18.462	20.053	21.779	23.758	25.888	27.857	29.549	31.085	32.668	34.349	35.794	36.594	36.817	36.76	36.278	34.989	32.99	30.687	28.153	25.373	22.793	20.835	19.378	18.343	18.07	18.567	19.262	19.982	21.229	23.128	25.061	26.614	28.047	29.54	30.778	31.553	32.085	32.669	33.392	34.131	34.67	34.954	35.145	35.238	34.903	33.965	32.615	31.023	29.252	27.667	26.792	26.699	27.146	28.116	29.457	30.427	30.496	30.13	30.047	30.274	30.62	31.402	32.899	34.596	35.72	36.07	35.889	35.311	34.391	33.326	32.358	31.691	31.417	31.387	31.325	31.1	30.714	30.183	29.593	29.174	29.032	29.065	29.315	29.887	30.439	30.438	30.005	29.734	29.662	29.308	28.701	28.346	28.258	27.974	27.481	27.301	27.698	28.495	29.568	30.921	32.428	33.923	35.341	36.567	37.401	37.766	37.763	37.543	37.272	37.118	37.155	37.389	37.74	37.823	37.053	35.381	33.543	32.176	31.263	30.799	31.193	32.455	33.772	34.497	34.843	35.196	35.498	35.697	36.003	36.472	36.885	37.218	37.647	38.132	38.49	38.751	38.983	38.975	38.412	37.225	35.603	33.808	31.99	30.092	28.139	26.535	25.661	25.338	25.229	25.607	26.897	28.801	30.673	32.471	34.47	36.408	37.784	38.565	38.891	38.596	37.669	36.581	35.682	34.911	34.333	34.276	34.704	35.112	35.193	35.082	34.955	34.798	34.484	33.981	33.545	33.591	34.251	35.305	36.772	38.929	41.492	43.537	44.546	44.741	44.25	42.918	41.023	39.143	37.411	35.689	34.231	33.388	32.971	32.72	32.891	33.665	34.533	34.952	35.068	35.266	35.606	35.986	36.467	37.21	38.334	39.747	41.037	41.601	41.884	41.448	40.514	39.43	38.303	37.135	35.933	34.869	34.292	34.268	34.299	34.016	33.768	33.904	34.052	33.85	33.675	33.922	34.434	35.203	36.639	38.712	40.818	42.625	44.11	44.834	44.262	42.77	41.272	40.05	38.862	37.812	37.276	37.241	37.323	37.248	36.978	36.63	36.26	35.652	34.626	33.538	33.012	33.18	33.777	34.832	36.49	38.387	40.012	41.367	42.513	43.072	42.827	42.067	40.85	38.775	35.97	33.364	31.524	30.199	29.232	28.945	29.389	30.039	30.425	30.556	30.639	30.76	30.855	30.823	30.766	30.997	31.632	32.404	33.068	33.616	33.882	33.529	32.577	31.353	29.915	28.231	26.645	25.464	24.39	23.132	22.203	22.221	22.999	24.133	25.852	28.46	31.542	34.416	36.883	39.049	40.806	41.916	42.305	42.08	41.455	40.655	39.772	38.808	37.841	36.978	36.176	35.387	34.699	34.058	33.296	32.504	31.971	31.635	31.247	31.163	32.084	33.982	36.131	38.231	40.481	42.636	44.057	44.665	44.992	45.334	45.543	45.515	45.277	44.772	43.977	43.04	42.088	41.083	39.973	38.749	37.378	35.871	34.33	32.92	31.896	31.531	31.748	32.088	32.401	33.094	34.353	35.707	36.823	37.975	39.204	39.843	39.466	38.515	37.578	36.748	36.057	35.731	35.74	35.707	35.436	34.984	34.292	33.271	32.155	31.297	30.761	30.433	30.315	30.544	31.211	32.175	33.046	33.548	33.869	34.281	34.551	34.351	33.986	33.958	34.097	33.929	33.654	33.816	34.372	34.951	35.552	36.24	36.699	36.757	36.735	36.882	37.049	37.206	37.591	38.117	38.301	37.929	37.27	36.606	35.914	34.994	33.689	32.114	30.572	29.118	27.614	26.338	25.975	26.692	27.966	29.529	31.614	34.091	36.292	37.864	38.91	39.283	38.803	37.928	37.275	36.86	36.496	36.405	36.683	36.757	36.086	34.904	33.73	32.697	31.744	30.936	30.448	30.448	30.975	31.814	32.823	34.236	36.141	37.996	39.302	40.287	41.477	43.132	44.641	45.697	46.636	47.663	48.307	48.106	47.164	45.797	44.144	42.174	39.81	37.137	34.497	32.109	29.809	27.66	26.418	26.667	28.061	30.053	32.64	35.722	38.675	41.164	43.425	45.47	46.884	47.629	48.001	47.77	46.468	44.398	42.324	40.385	38.291	36.24	34.754	33.949	33.523	33.193	32.886	32.671	32.614	32.576	32.432	32.543	33.457	35.157	37.181	39.38	41.763	43.899	45.292	45.98	46.099	45.432	43.986	42.299	40.603	38.535	36.074	33.868	32.208	30.653	29.027	27.808	27.317	27.281	27.369	27.582	27.982	28.456	28.779	28.76	28.49	28.331	28.484	28.811	29.251	30.008	31.108	32.294	33.463	34.585	35.252	34.988	33.87	32.212	29.971	27.331	25.31	24.821	25.659	27.154	29.126	31.505	33.707	35.128	35.902	36.576	37.419	38.404	39.399	40.178	40.529	40.321	39.478	38.034	36.293	34.633	33.226	32.135	31.436	31.039	30.712	30.483	30.578	30.831	30.858	30.893	31.576	32.906	34.302	35.61	37.102	38.544	39.231	38.988	38.372	37.814	37.373	37.166	37.364	37.882	38.502	39.06	39.364	39.169	38.392	37.155	35.695	34.291	33.223	32.694	32.796	33.497	34.392	34.735	34.236	33.404	32.716	32.083	31.558	31.7	32.687	33.843	34.58	35.108	35.769	36.427	36.967	37.603	38.364	38.992	39.412	39.763	40.013	40.026	39.882	39.756	39.618	39.324	38.939	38.707	38.799	39.136	39.358	39.21	38.953	38.975	39.143	39.184	39.376	40.063	40.817	40.948	40.486	39.95	39.429	38.789	38.294	38.196	38.254	38.247	38.374	38.704	38.922	38.953	39.088	39.383	39.495	39.274	38.959	38.723	38.434	37.851	36.901	35.84	35.078	34.685	34.341	34.006	34.04	34.428	34.688	34.798	35.375	36.666	38.253	39.86	41.485	42.817	43.463	43.663	43.865	43.948	43.66	43.278	43.045	42.603	41.645	40.547	39.778	39.271	38.685	37.832	36.798	35.875	35.324	35.166	35.422	36.203	37.64	39.348	40.747	41.792	42.635	43.239	43.496	43.337	42.832	42.286	41.834	41.149	40.118	39.371	39.412	39.828	40.055	40.105	39.987	39.325	38.129	37.096	36.679	36.764	37.415	38.806	40.415	41.466	42.018	42.655	43.44	44.032	44.485	45.155	46.025	46.715	46.977	46.826	46.422	45.822	44.805	43.16	41.188	39.46	38.057	36.683	35.377	34.35	33.406	32.29	31.301	30.853	30.892	31.382	32.616	34.453	36.086	37.161	38.157	39.321	40.261	40.849	41.574	42.701	43.867	44.681	45.123	45.24	44.913	43.893	41.963	39.237	36.18	33.21	30.453	28.104	26.558	25.969	26.16	27.104	28.86	31.083	33.249	35.237	36.971	37.924	37.784	37.188	36.911	36.873	36.704	36.59	36.811	37.006	36.664	35.896	35.124	34.524	34.022	33.572	33.189	32.947	32.939	33.099	33.241	33.292	33.25	33.082	32.884	32.961	33.496	34.425	35.707	37.249	38.439	38.481	37.423	36.055	34.822	33.738	33.225	33.965	35.811	37.808	39.315	40.294	40.656	40.164	38.922	37.35	35.765	34.371	33.38	32.843	32.603	32.537	32.603	32.728	32.822	32.826	32.714	32.572	32.567	32.593	32.236	31.461	30.856	30.815	31.094	31.602	32.832	34.916	37.103	38.694	39.771	40.542	40.824	40.543	39.981	39.274	38.268	36.975	35.628	34.317	33.079	32.225	32.073	32.53	33.21	33.803	34.183	34.369	34.368	34.116	33.783	33.962	35.089	36.809	38.514	40.179	42	43.588	44.406	44.716	45.107	45.526	45.58	45.212	44.43	42.973	40.856	38.662	36.889	35.612	34.992	35.372	36.638	38.151	39.463	40.624	41.788	42.891	43.753	44.327	44.883	45.789	46.988	48.136	49.276	50.766	52.451	53.606	53.924	53.761	53.272	52.269	50.939	49.736	48.685	47.593	46.7	46.236	45.837	45.151	44.494	44.195	43.947	43.503	43.301	43.909	45.336	47.203	49.183	51.099	52.837	54.153	54.662	54.325	53.28	51.72	50.07	48.494	46.936	45.23	43.429	41.896	40.714	39.413	37.839	36.665	36.408	36.693	37.131	37.965	39.263	40.461	41.258	41.994	42.818	43.469	43.991	44.625	45.024	44.622	43.519	42.193	40.687	38.744	36.542	34.641	33.351	32.595	32.198	32.114	32.472	33.193	33.791	33.945	34.119	34.972	36.422	37.984	39.597	41.291	42.56	42.947	42.692	42.162	41.26	39.936	38.502	36.931	34.789	32.18	29.884	28.353	27.373	26.836	27.117	28.459	30.582	33.045	35.666	38.477	41.288	43.514	44.657	44.921	44.913	44.872	44.617	44.185	43.801	43.241	42.019	40.113	37.845	35.334	32.719	30.567	29.295	28.636	28.273	28.445	29.331	30.424	31.208	31.968	33.246	34.992	36.711	38.161	39.43	40.473	40.87	40.277	38.948	37.501	36.215	34.912	33.496	32.134	30.835	29.395	27.915	26.796	26.207	26.077	26.537	27.626	28.785	29.376	29.515	29.77	30.213	30.578	31.095	32.329	34.22	35.96	36.921	37.153	36.874	35.956	34.258	32.18	30.436	29.357	28.753	28.375	28.186	28.103	27.958	27.812	27.955	28.495	29.344	30.584	32.274	33.974	35.006	35.31	35.412	35.508	35.265	34.675	34.341	34.531	34.622	33.885	32.329	30.351	28.015	25.189	22.292	20.233	19.588	20.28	22.026	24.578	27.531	30.36	32.787	34.814	36.363	37.289	37.788	38.215	38.449	38.03	36.991	36.001	35.443	34.956	34.187	33.427	33.065	32.762	31.88	30.487	29.3	28.681	28.386	28.35	29.017	30.634	32.852	35.202	37.451	39.332	40.503	40.946	40.918	40.464	39.456	38.191	37.244	36.669	35.938	34.86	33.926	33.502	33.221	32.596	31.842	31.538	31.648	31.529	30.962	30.496	30.654	31.32	32.261	33.741	35.974	38.503	40.621	41.954	42.307	41.496	39.82	38.069	36.677	35.482	34.454	33.936	33.787	33.16	31.594	29.685	28.249	27.356	26.694	26.386	26.849	28.071	29.435	30.92	32.623	34.44	36.104	37.091	37.145	36.873	36.842	36.538	35.062	33.61	32.913	32.829	32.431	31.543	30.592	29.524	28.202	27.057	26.388	26.069	26.36	27.665	29.398	30.732	32.057	34.003	35.839	36.489	36.211	35.831	35.387	34.733	34.276	34.263	34.396	34.463	34.273	33.234	31.189	28.975	27.249	25.718	24.178	23.15	22.938	23.26	24.052	25.449	27.22	29.197	31.626	34.225	36.062	36.992	37.818	38.601	38.446	37.241	35.893	34.743	33.379	31.776	30.263	28.788	27.225	25.803	24.578	23.386	22.629	22.931	24.039	25.157	26.123	27.204	28.257	29.063	29.799	30.579	31.353	32.373	33.804	35.074	35.703	36.185	36.905	37.127	36.177	34.609	33.124	31.541	29.674	27.958	26.689	25.764	25.284	25.423	25.954	26.74	28.103	30.058	31.889	33.124	34.075	35.041	35.925	36.749	37.638	38.456	39.079	39.537	39.517	38.566	37.067	35.92	35.21	34.371	33.521	33.325	33.666	33.823	33.673	33.513	33.274	32.827	32.422	32.201	32.059	32.241	33.175	34.65	36.055	37.285	38.584	39.792	40.561	40.888	40.949	40.881	40.896	41.002	40.777	40.092	39.459	39.089	38.45	37.326	36.387	36.096	36.032	35.879	35.967	36.424	36.867	37.134	37.321	37.222	36.662	35.976	35.398	34.558	33.211	31.766	30.606	29.605	28.664	28.012	27.796	27.887	28.012	27.745	26.802	25.56	24.646	24.062	23.544	23.477	24.376	25.833	27.047	27.89	28.575	28.917	28.774	28.536	28.48	28.477	28.619	29.198	29.932	30.156	29.851	29.539	29.341	29.018	28.66	28.586	28.82	29.107	29.154	28.779	28.164	27.789	27.817	27.923	28.102	28.834	30.105	31.257	32.019	32.74	33.453	33.729	33.445	32.738	31.443	29.558	27.795	26.805	26.447	26.495	27.174	28.314	28.966	28.452	27.019	25.195	23.221	21.247	19.501	18.195	17.543	17.604	18.066	18.645	19.57	21.037	22.562	23.78	25.274	25.971	26.253	26.641	27.06	27.364	27.929	29.185	31.017	32.865	34.141	34.584	34.249	33.131	31.056	28.255	25.661	24.033	23.224	22.85	22.941	23.439	23.85	23.978	24.18	24.596	24.947	25.222	25.585	25.621	24.756	23.333	22.276	21.929	22.112	22.973	24.881	27.659	30.581	33.019	34.79	36.005	36.773	37.004	36.634	35.992	35.491	35.006	34.09	32.709	31.122	29.33	27.324	25.499	24.162	23.123	22.224	21.674	21.42	20.971	20.373	20.439	21.565	23.242	25.004	26.92	28.895	30.326	30.811	30.621	30.299	30.184	30.338	30.666	31.103	31.663	32.171	32.167	31.34	29.754	27.473	24.472	21.044	17.719	14.744	12.264	10.743	10.479	11.029	11.872	13.218	15.339	17.726	19.773	21.672	23.837	26.039	27.787	29.086	30.196	31.077	31.481	31.296	30.598	29.57	28.412	27.196	25.851	24.321	22.598	20.588	18.29	15.948	13.825	12.129	11.26	11.613	12.97	14.693	16.598	18.891	21.235	22.869	23.738	24.457	25.185	25.538	25.544	25.737	26.314	26.979	27.507	27.835	27.813	27.292	26.353	25.17	23.875	22.705	21.961	21.779	22.148	22.953	24.02	25.272	26.732	28.201	29.205	29.609	29.843	30.128	30.047	29.392	28.662	28.17	27.471	26.266	25.012	24.133	23.421	22.598	21.769	20.997	20.211	19.624	19.664	20.408	21.649	23.278	25.216	27.174	28.83	30.162	31.38	32.621	33.74	34.318	34.076	33.327	32.604	31.942	31.173	30.615	30.633	30.775	30.338	29.446	28.737	28.395	28.265	28.516	29.301	30.225	30.889	31.353	31.607	31.375	30.736	30.228	30.137	30.283	30.554	31.106	31.953	32.739	33.043	32.713	32.061	31.645	31.656	31.812	32.018	32.512	33.064	32.949	32.022	30.933	30.092	29.341	28.681	28.31	27.915	26.968	25.584	24.218	22.918	21.75	21.325	22.002	23.213	24.173	24.707	24.927	24.751	24.14	23.389	22.952	23.144	23.896	24.703	25.128	25.313	25.123	24.924	25.091	25.514	26.31	27.489	28.687	29.415	29.369	28.667	27.833	27.26	26.781	26.254	26.092	26.526	26.927	26.664	25.866	24.789	23.327	21.712	20.761	20.941	22.083	24.121	27.058	30.193	32.499	33.794	34.51	34.604	33.722	32.061	30.189	28.351	26.458	24.508	22.74	21.498	20.936	20.852	20.933	21.267	22.149	23.351	24.336	25.054	25.807	26.561	27.232	28.28	30.097	32.42	34.889	37.435	39.639	40.616	40.091	38.772	37.223	35.296	33.038	31.078	29.768	28.827	27.971	27.289	26.975	26.998	27.117	27.079	26.911	26.974	27.517	28.492	29.885	31.81	34.082	36.158	37.748	38.885	39.427	39.25	38.693	38.041	36.909	34.93	32.561	30.448	28.559	26.722	25.451	25.289	25.874	26.466	26.83	27.114	27.338	27.477	27.696	28.226	29.253	30.809	32.69	34.576	36.295	37.814	39.028	39.859	40.371	40.517	40.08	39.104	37.887	36.358	34.277	32.067	30.579	30.045	30.104	30.811	32.634	35.369	38.131	40.401	42.236	43.55	44.017	43.606	42.589	41.184	39.55	37.906	36.411	35.066	33.875	32.895	32.096	31.341	30.47	29.374	28.139	27.096	26.44	26.075	26.172	27.316	29.601	32.223	34.415	36.116	37.205	37.055	35.434	33.127	31.061	29.543	28.716	28.853	29.885	31.342	32.907	34.495	35.86	36.708	37.087	37.198	37.011	36.409	35.496	34.593	34.019	33.87	33.954	34.102	34.501	35.315	36.111	36.337	36.141	35.941	35.531	34.477	33.094	32.055	31.441	30.995	30.829	31.103	31.561	32.02	32.762	33.969	35.383	36.877	38.611	40.374	41.501	41.617	40.948	39.885	38.675	37.441	36.319	35.54	35.276	35.24	34.826	33.873	32.825	31.849	30.602	29.148	28.147	27.869	27.948	28.224	28.806	29.407	29.579	29.456	29.438	29.458	29.404	29.742	30.82	32.16	33.176	33.908	34.536	34.82	34.405	33.251	31.63	29.946	28.594	26.945	25.66	24.853	24.501	24.561	25.062	26.157	27.654	28.768	28.94	28.503	27.939	27.158	26.148	25.545	25.809	26.629	27.731	29.319	31.293	33.103	34.595	35.907	36.613	36.083	34.546	32.814	31.181	29.512	28.054	27.288	27.188	27.29	27.247	27.027	26.797	26.659	26.411	25.796	25.039	24.63	24.607	24.714	25.079	25.96	27.072	27.936	28.537	28.96	28.914	28.322	27.654	27.078	26.117	24.7	23.528	22.998	22.787	22.803	23.551	25.252	27.413	29.483	31.29	32.838	34.064	34.85	35.158	35.187	35.3	35.619	35.851	35.772	35.496	35.057	34.338	33.545	33.058	32.807	32.51	32.217	31.965	31.265	29.834	28.361	27.682	27.728	28.062	28.787	30.084	31.429	32.162	32.312	32.305	32.331	32.334	32.266	32.126	31.923	31.704	31.448	31.098	30.722	30.442	30.224	30.01	29.883	29.831	29.724	29.707	30.074	30.681	31.103	31.469	32.269	33.32	33.886	33.843	33.73	33.67	33.282	32.629	32.239	32.241	32.224	31.867	31.155	30.152	29.024	28.124	27.734	27.876	28.444	29.292	30.161	30.788	31.043	30.939	30.717	30.748	31.092	31.396	31.537	31.886	32.514	32.829	32.485	31.929	31.477	30.729	29.46	28.212	27.491	27.165	27.01	27.118	27.454	27.735	27.93	28.252	28.697	29.125	29.628	30.334	31.049	31.468	31.509	31.324	31.102	30.864	30.402	29.612	28.804	28.28	27.768	26.858	25.801	25.079	24.476	23.519	22.486	22.03	22.248	22.917	24.164	26.099	28.324	30.427	32.414	34.211	35.397	35.868	36.007	36.006	35.676	35.041	34.511	34.379	34.53	34.619	34.346	33.676	32.799	31.724	30.279	28.73	27.775	27.601	27.681	27.791	28.314	29.333	30.426	31.477	32.687	33.839	34.476	34.678	34.756	34.576	34.038	33.69	33.997	34.636	35.129	35.533	35.996	36.203	35.676	34.265	32.173	29.798	27.487	25.329	23.521	22.319	21.32	20.636	20.483	20.861	21.646	22.754	24.26	26.373	28.964	31.291	32.761	33.603	34.162	34.143	33.329	32.21	31.184	30.015	28.569	27.213	26.053	24.751	23.361	22.294	21.394	20.213	19.021	18.523	18.764	19.308	20.166	21.661	23.731	25.901	27.771	29.204	30.234	30.896	31.042	30.61	30.036	29.946	30.334	30.736	31.043	31.368	31.457	31.026	30.354	29.772	29.077	28.122	27.206	26.348	25.085	23.488	22.438	22.461	23.204	24.366	26.155	28.514	30.799	32.474	33.532	34.185	34.567	34.694	34.552	34.305	34.3	34.623	34.983	35.154	35.145	34.843	33.943	32.44	30.637	28.619	26.395	24.419	23.108	22.218	21.496	21.396	22.346	23.88	25.308	26.664	28.249	29.776	30.763	31.309	31.795	32.251	32.476	32.367	31.977	31.491	31.134	30.951	30.834	30.717	30.54	30.135	29.393	28.434	27.384	26.233	25.188	24.593	24.349	24.101	24.091	24.934	26.515	28.088	29.384	30.69	31.867	32.317	32.025	31.602	31.36	31.12	30.773	30.366	29.849	29.172	28.464	27.868	27.408	27.09	26.96	26.956	26.888	26.616	26.06	25.305	24.604	24.016	23.283	22.452	22.105	22.489	23.129	23.711	24.607	26.035	27.443	28.409	29.302	30.492	31.723	32.722	33.573	34.205	34.311	33.85	33.056	32.049	30.876	29.839	29.308	29.273	29.489	29.803	30.206	30.647	30.897	30.591	29.604	28.399	27.56	27.143	27.018	27.569	29.172	31.3	33.043	34.211	35.096	35.556	35.278	34.473	33.465	32.135	30.434	28.779	27.459	26.333	25.44	25.161	25.526	26.099	26.67	27.459	28.64	30.067	31.433	32.523	33.411	34.308	35.119	35.457	35.308	35.096	34.833	33.941	32.319	30.617	29.199	27.893	26.761	26.126	25.828	25.451	25.098	25.092	25.257	25.386	25.867	26.996	28.268	29.094	29.558	29.952	30.189	30.092	29.754	29.502	29.736	30.593	31.825	33.316	35.036	36.342	37.198	37.73	37.906	37.633	36.929	36.027	35.351	35.019	34.579	33.754	33.016	32.835	32.883	32.734	32.584	32.53	32.093	31.093	30.06	29.359	28.917	28.926	29.7	30.829	31.491	31.579	31.524	31.259	30.406	29.148	28.038	27.279	26.751	26.443	26.558	27.315	28.693	30.221	31.351	32.018	32.461	32.582	32.085	31.186	30.39	29.761	29.22	29.12	29.746	30.783	31.894	33.117	34.135	34.144	32.916	31.198	29.595	28.006	26.505	25.673	25.793	26.437	27.12	27.771	28.437	29.007	29.242	28.927	28.15	27.313	26.697	26.221	25.84	25.725	25.852	25.996	26.226	26.832	27.78	28.83	29.996	31.148	31.54	30.586	28.747	26.846	25.041	23.337	22.334	22.587	23.723	24.942	25.934	26.766	27.344	27.486	27.214	26.717	26.211	25.882	25.766	25.774	25.922	26.296	26.832	27.448	28.186	28.995	29.68	30.288	30.991	31.471	31.132	30.003	28.624	27.032	24.863	22.453	20.699	19.881	19.561	19.556	20.135	21.284	22.592	23.84	25.087	26.299	27.373	28.341	29.22	29.959	30.63	31.415	32.386	33.416	34.26	34.641	34.434	33.728	32.514	30.635	28.279	26.186	24.778	23.661	22.58	21.972	22.013	22.067	21.597	20.859	20.173	19.359	18.314	17.383	16.818	16.553	16.655	17.296	18.309	19.362	20.4	21.518	22.582	23.326	23.705	23.883	24.023	24.106	23.954	23.545	23.285	23.602	24.25	24.698	25.013	25.438	25.555	24.786	23.452	22.366	21.786	21.578	21.878	22.767	23.78	24.486	24.994	25.367	25.36	25.016	24.766	24.78	24.789	24.699	24.814	25.365	26.197	26.959	27.431	27.686	27.979	28.276	28.209	27.747	27.264	26.691	25.462	23.582	21.884	20.952	20.748	21.308	22.74	24.516	25.792	26.447	26.803	26.838	26.633	26.83	27.864	29.237	30.24	30.792	31.048	30.859	30.032	28.718	27.301	26.157	25.434	24.765	24.379	24.057	23.63	23.146	22.919	23.065	23.21	23.183	23.543	24.751	26.454	28.144	29.926	31.864	33.424	34.325	34.945	35.374	35.247	34.602	33.805	32.703	30.923	28.868	27.365	26.516	25.826	25.159	24.725	24.423	23.917	23.103	22.237	21.72	21.823	22.396	23.102	23.995	25.294	26.719	27.776	28.462	29.113	29.729	30.203	30.839	31.855	32.869	33.532	33.996	34.153	33.385	31.595	29.5	27.5	25.259	22.71	20.458	18.937	17.941	17.179	16.655	16.445	16.466	16.573	16.755	17.297	18.697	21.147	24.297	27.727	31.237	34.522	37.194	39.304	41.213	42.941	44.301	45.32	45.863	45.194	42.749	39.049	35.005	30.87	26.683	23.11	20.782	19.422	18.408	17.647	17.413	17.76	18.513	19.553	20.816	22.219	23.693	25.15	26.515	27.892	29.523	31.459	33.61	35.915	38.084	39.633	40.352	40.284	39.194	36.828	33.719	30.902	28.757	26.911	25.34	24.411	23.849	22.88	21.363	19.898	18.937	18.492	18.554	19.132	20.001	20.845	21.586	22.279	22.959	23.765	24.875	26.232	27.574	28.584	28.977	28.717	28.06	27.151	25.938	24.725	24.3	25.045	26.438	27.91	29.493	31.026	31.693	31.052	29.687	28.364	27.302	26.564	26.385	26.706	27.083	27.242	27.208	26.884	26.132	25.177	24.375	23.782	23.271	22.847	22.628	22.69	22.906	22.923	22.553	22.116	22.006	22.07	21.985	22.046	22.743	23.726	24.278	24.427	24.589	24.635	24.215	23.518	22.895	22.278	21.616	21.23	21.23	21.22	21.003	20.844	20.795	20.488	19.802	19.07	18.551	18.19	17.819	17.401	17.214	17.65	18.713	20.038	21.573	23.693	26.282	28.626	30.449	32.174	33.892	35.088	35.522	35.318	34.283	32.177	29.476	26.895	24.54	22.378	20.818	20.066	19.546	18.692	17.755	17.303	17.508	18.297	19.697	21.779	24.619	27.674	30.606	33.001	34.694	35.799	36.294	35.752	34.042	31.888	30.054	28.494	27.039	26.077	25.789	25.662	25.326	24.968	24.574	23.793	22.765	22.043	21.646	21.262	21.226	22.182	23.959	25.842	27.576	29.318	30.967	32.152	32.675	32.65	32.347	31.927	31.255	30.173	28.989	28.259	28.002	27.81	27.634	27.628	27.525	27.033	26.447	26.143	26.015	25.989	26.359	27.061	27.457	27.402	27.604	28.448	29.49	30.418	31.464	32.622	33.394	33.488	33.199	33.012	33.143	33.434	33.532	33.207	32.481	31.353	29.668	27.516	25.393	23.656	22.347	21.685	22.003	23.208	24.984	27.328	30.153	32.749	34.475	35.59	36.571	37.119	36.754	35.753	34.62	33.228	31.317	29.259	27.733	27.02	26.999	27.446	28.109	28.737	29.134	29.083	28.449	27.346	26.025	24.658	23.428	22.635	22.419	22.683	23.45	24.784	26.245	27.176	27.624	28.184	28.885	29.214	29.223	29.484	29.993	30.151	29.799	29.362	29.002	28.42	27.481	26.338	25.106	23.931	23.098	22.811	23.05	23.743	24.821	26.09	27.273	28.116	28.442	28.275	27.85	27.23	26.213	24.894	23.919	23.616	23.55	23.449	23.763	24.734	25.791	26.465	27.042	27.774	28.304	28.314	27.984	27.472	26.713	25.922	25.529	25.669	26.223	27.198	28.56	29.895	30.65	30.549	29.715	28.461	27.04	25.529	24.05	23.076	23.009	23.573	24.276	25.214	26.665	28.181	29.055	29.358	29.602	29.826	29.79	29.688	29.769	29.775	29.493	29.197	29.08	28.924	28.701	28.709	28.862	28.606	27.603	26.025	24.133	22.01	19.687	17.327	15.353	14.302	14.264	14.832	15.835	17.446	19.318	20.535	20.759	20.512	20.197	19.762	19.418	19.603	20.146	20.495	20.616	20.717	20.556	19.962	19.46	19.532	19.848	19.929	19.919	20.158	20.557	20.884	21.121	21.625	22.598	24.247	26.433	28.42	29.632	30.332	30.864	30.927	30.323	29.619	29.369	29.474	29.897	31.007	32.731	34.403	35.663	36.486	36.412	34.894	32.334	29.723	27.45	25.379	23.742	23.008	23.166	23.771	24.426	24.985	25.456	25.773	25.624	24.777	23.619	22.848	22.667	22.851	23.45	24.619	25.987	27.081	28.028	29.078	30.01	30.668	31.288	31.732	31.311	29.935	28.488	27.648	27.302	27.395	28.309	30.012	31.711	32.643	32.634	31.857	30.519	28.811	26.989	25.481	24.802	25.127	26.115	27.381	28.796	30.136	31.045	31.528	31.884	32.145	32.187	32.204	32.295	31.916	30.617	28.873	27.381	26.07	24.692	23.731	23.748	24.45	25.16	25.656	26.002	26.063	25.633	24.797	23.923	23.483	23.9	25.298	27.431	29.957	32.467	34.416	35.413	35.457	34.663	33.151	31.312	29.625	28.039	26.179	24.269	23.038	22.583	22.388	22.473	23.304	24.662	25.697	26.064	26.1	26.054	25.894	25.783	26.095	26.972	28.313	29.974	31.673	32.955	33.556	33.496	32.903	31.976	30.921	29.865	28.952	28.304	27.695	26.674	25.25	24.093	23.66	23.659	23.856	24.639	26.126	27.62	28.628	29.504	30.666	31.937	33.1	34.262	35.361	36.052	36.231	36.089	35.615	34.676	33.455	32.257	31.102	29.907	28.808	28.048	27.745	27.709	27.454	26.67	25.621	24.741	24.007	23.237	22.823	23.24	24.092	24.624	24.891	25.462	26.367	27.285	28.218	29.1	29.4	28.742	27.444	25.954	24.448	23.295	23.081	23.802	24.759	25.392	25.649	25.61	25.271	24.63	23.809	23.166	23.086	23.498	23.938	24.329	25.066	26.106	26.784	26.88	26.882	26.959	26.722	26.129	25.569	25.083	24.537	24.322	24.9	26.003	27.137	28.329	29.586	30.292	29.955	28.963	27.979	27.187	26.473	25.841	25.43	25.374	25.629	25.873	25.743	25.537	25.241	24.756	24.06	23.314	22.933	23.13	23.568	24.074	25.164	27.191	29.591	31.675	33.408	34.754	35.227	34.693	33.699	32.587	31.218	29.787	28.775	28.038	27.088	26.14	25.766	25.822	25.708	25.363	25.218	25.433	25.793	26.157	26.571	27.132	27.863	28.523	28.897	29.299	30.245	31.639	32.903	33.828	34.474	34.59	33.991	33.14	32.587	32.287	32.135	32.357	32.772	32.64	31.773	30.883	30.396	29.959	29.4	29.135	29.356	29.642	29.646	29.524	29.53	29.698	29.824	29.627	29.086	28.528	28.208	28.069	28.112	28.51	29.167	29.68	29.882	29.887	29.541	28.616	27.437	26.397	25.306	24.067	23.398	23.929	25.182	26.323	27.171	27.815	27.881	27.053	25.819	24.994	24.932	25.511	26.411	27.241	27.713	27.736	27.286	26.427	25.459	24.703	24.285	24.21	24.523	25.13	25.764	26.399	27.153	27.682	27.417	26.529	25.705	24.996	23.974	22.847	22.343	22.524	22.764	22.867	23.146	23.558	23.718	23.468	22.933	22.231	21.577	21.337	21.707	22.598	23.854	25.283	26.537	27.213	27.074	26.095	24.567	22.979	21.513	19.959	18.441	17.584	17.605	17.966	18.373	19.223	20.64	21.967	22.792	23.551	24.656	25.977	27.407	29.045	30.745	32.179	33.279	34.131	34.576	34.461	34.052	33.689	33.315	32.705	31.86	30.93	30.072	29.256	28.218	26.935	25.963	25.775	26.043	26.217	26.394	26.833	27.123	26.779	26.222	26.213	26.829	27.787	28.966	30.023	30.261	29.407	27.851	25.93	23.797	21.978	21.242	21.693	22.74	23.922	25.172	26.395	27.264	27.405	26.705	25.573	24.64	24.048	23.547	23.301	23.812	24.968	26.023	26.686	27.256	27.709	27.711	27.324	26.81	26.043	25.026	24.362	24.432	24.884	25.464	26.51	28.067	29.412	29.97	29.974	29.842	29.576	29.014	28.236	27.585	27.499	28.087	28.878	29.808	30.559	31.206	31.638	31.763	31.452	30.613	29.589	28.69	27.536	25.861	24.5	24.377	25.094	25.735	26.24	26.724	26.609	25.597	24.38	23.55	23.008	22.867	23.431	24.19	24.268	23.783	23.459	23.311	22.925	22.506	22.638	23.473	24.756	26.195	27.485	28.522	29.424	29.919	29.522	28.585	28.157	28.482	28.834	28.959	29.167	29.229	28.604	27.557	26.744	26.185	25.817	26.145	27.24	28.298	28.999	30.042	31.666	33.12	33.959	34.581	35.249	35.653	35.539	34.972	34.109	33.179	32.224	30.871	29.017	27.409	26.677	26.466	26.368	26.719	27.718	28.92	30.149	31.762	33.638	35.179	36.326	37.246	37.307	35.949	33.983	32.56	31.629	30.706	30.089	30.23	30.728	30.879	30.532	29.904	29.21	28.63	28.127	27.544	27.174	27.538	28.405	28.951	28.948	28.682	28.087	27.091	26.257	26.103	26.426	27.073	28.236	29.407	29.483	28.443	27.347	26.516	25.372	24.084	23.621	24.225	25.226	26.247	27.394	28.59	29.599	30.266	30.422	30.134	29.958	30.237	30.54	30.439	30.116	29.736	29.123	28.418	28.066	28	27.889	27.879	27.952	27.321	25.733	24.362	24.196	24.785	25.597	27.11	29.524	31.851	33.136	33.456	33.148	32.253	30.895	29.28	27.467	25.679	24.344	23.438	22.363	21.408	20.968	21.555	22.61	23.521	24.497	25.722	26.905	27.914	28.812	29.513	30.189	31.355	32.888	34.137	35.198	36.547	37.496	36.878	34.998	32.996	31.025	28.85	27.13	26.385	26.009	25.507	25.291	25.427	25.273	24.903	25.098	25.787	26.227	26.541	27.439	28.938	30.542	31.94	32.95	33.55	34.126	34.99	35.907	36.808	38.077	39.294	39.09	37.028	34.193	31.412	28.738	26.714	26.043	26.239	26.313	26.271	26.48	26.581	26.515	27.255	29.273	31.567	33.264	34.654	35.918	36.55	36.31	35.534	34.574	33.704	33.172	32.533	31.971	31.448	30.854	29.84	28.263	26.639	25.353	24.039	22.592	21.796	22.071	22.845	23.822	25.365	27.242	28.7	29.868	31.447	33.195	34.443	35.555	37.123	38.566	39.043	38.858	38.659	38.227	37.163	35.718	34.237	32.74	31.254	29.811	28.322	26.905	25.879	25.145	24.419	24.046	24.531	25.63	26.865	28.331	29.953	31.011	31.303	31.608	32.264	32.763	33.189	34.233	35.566	36.034	35.401	34.35	33.021	31.067	28.834	27.037	25.798	24.923	24.483	24.511	24.81	25.359	26.147	26.836	27.193	27.394	27.48	27.279	27.049	27.286	27.926	28.702	29.882	31.59	33.039	33.621	33.777	33.83	33.283	32.089	31.197	31.096	31.22	31.248	31.494	31.857	31.731	31.019	30.1	29.035	27.786	26.68	25.98	25.623	25.663	26.267	27.289	28.481	29.831	31.239	32.366	33.26	34.31	35.358	35.905	36.09	36.264	36.01	34.894	33.511	32.573	31.817	30.882	30.218	30.155	30.239	30.258	30.725	31.86	33.224	34.566	35.912	36.92	37.157	36.706	35.853	34.688	33.402	32.324	31.51	30.89	30.629	30.781	30.966	30.97	30.934	30.594	29.376	27.464	25.604	23.945	22.304	21.225	21.394	22.431	23.547	24.667	25.867	26.577	26.39	25.77	25.194	24.608	24.079	23.936	24.099	24.161	24.057	23.922	23.649	23.18	22.702	22.234	21.605	20.905	20.268	19.585	19.051	19.301	20.509	22.119	23.872	25.955	27.931	28.87	28.677	28.02	27.037	25.445	23.605	22.121	20.931	19.845	19.208	19.224	19.472	19.632	19.839	20.068	20.032	19.849	19.985	20.609	21.607	22.869	24.136	25.171	26.161	27.335	28.461	29.381	30.461	31.691	32.262	31.735	30.627	29.333	27.602	25.546	23.794	22.439	21.094	19.908	19.334	19.229	19.253	19.683	20.771	22.018	22.909	23.637	24.49	25.303	25.899	26.301	26.516	26.592	26.664	26.613	26.605	26.121	25.488	24.991	24.664	24.523	24.474	24.3	24.02	23.684	22.907	21.548	20.404	20.286	21.064	22.386	24.327	26.594	28.248	28.841	28.77	28.235	27.132	25.947	25.349	25.092	24.571	23.994	23.776	23.522	22.673	21.41	20.171	19.09	18.342	18.323	19.236	20.998	23.368	25.696	27.136	27.51	27.33	26.861	26.148	25.699	26.013	26.81	27.62	28.551	29.621	30.31	30.433	30.399	30.136	29.048	27.252	25.581	24.297	23.052	21.991	21.616	21.863	22.359	23.116	24.266	25.622	26.963	28.148	28.861	28.924	28.644	28.27	27.595	26.506	25.255	23.861	22.122	20.358	19.161	18.522	18.186	18.354	19.004	19.395	19.166	18.953	19.232	19.69	20.223	21.282	22.847	24.283	25.365	26.413	27.441	28.179	28.61	28.709	28.197	27.043	25.557	23.872	22.005	20.268	18.969	18.033	17.413	17.387	17.982	18.828	19.846	21.146	22.27	22.699	22.796	23.167	23.658	23.981	24.506	25.418	26.088	26.058	25.733	25.519	25.293	25.09	25.225	25.61	25.912	26.176	26.533	26.768	26.728	26.586	26.372	25.977	25.601	25.568	25.847	26.319	27.058	27.82	28.097	28.014	28.23	28.844	29.497	30.354	31.713	33.002	33.414	33.078	32.525	31.71	30.519	29.418	28.771	28.409	28.323	28.841	29.878	30.923	31.757	32.34	32.366	31.627	30.452	29.275	28.296	27.75	27.798	28.235	28.97	30.332	32.314	34.321	36.08	37.828	39.256	39.52	38.558	37.074	35.314	33.116	30.891	29.282	28.269	27.661	27.752	28.653	29.802	30.722	31.416	31.709	31.195	30.016	28.854	28.17	28.053	28.515	29.336	30.176	30.964	31.667	31.929	31.586	31.113	30.782	30.135	28.984	28.031	27.833	28.177	28.976	30.5	32.38	33.748	34.377	34.544	34.154	33.126	32.119	31.765	31.794	31.777	31.934	32.539	33.355	34.113	34.798	35.342	35.655	35.717	35.322	34.278	33.052	32.177	31.648	31.446	31.798	32.657	33.613	34.284	34.39	33.801	32.77	31.548	29.864	27.558	25.276	23.66	22.535	21.682	21.527	22.246	23.33	24.553	26.21	28.088	29.511	30.431	31.187	31.522	31.12	30.619	30.902	31.901	33.12	34.507	36.016	37.132	37.394	36.723	35.158	32.847	30.159	27.325	24.446	22.049	20.9	21.087	22.138	23.891	26.276	28.651	30.441	31.818	32.972	33.548	33.52	33.48	33.548	33.26	32.753	32.726	33.12	33.163	32.612	31.72	30.355	28.257	25.715	23.203	20.894	18.969	17.662	16.983	16.949	17.869	19.84	22.371	25.013	27.631	29.849	31.155	31.628	31.658	31.145	29.877	28.244	26.58	24.562	22.203	20.342	19.433	18.966	18.554	18.403	18.449	18.201	17.696	17.561	18.081	19.112	20.619	22.488	24.322	25.981	27.722	29.598	31.449	33.309	35.103	36.312	36.538	35.854	34.308	31.791	28.655	25.523	22.435	19.267	16.638	15.256	14.909	15.159	16.222	18.137	20.148	21.704	23.126	24.738	26.331	27.83	29.416	30.845	31.646	31.803	31.536	30.833	29.818	28.871	28.077	27.196	26.208	25.275	24.329	23.37	22.711	22.369	21.982	21.63	21.789	22.332	22.737	23.176	24.09	25.143	25.776	26.256	27.083	27.998	28.546	28.761	28.612	27.678	25.978	24.137	22.568	21.334	20.665	20.74	21.231	21.725	22.228	22.823	23.397	23.945	24.468	24.725	24.706	24.904	25.564	26.349	27.195	28.41	29.61	29.828	28.871	27.403	25.726	23.717	21.725	20.196	18.823	17.169	15.472	14.066	12.847	11.936	11.857	12.677	13.857	15.061	16.372	17.729	18.93	19.973	20.861	21.553	22.233	23.011	23.509	23.45	23.145	22.706	21.574	19.54	17.351	15.66	14.367	13.512	13.54	14.296	15.123	15.947	17.104	18.396	19.513	20.845	22.792	24.993	27.034	29.133	31.481	33.595	34.863	35.008	33.93	31.849	29.347	26.96	25.257	23.912	23.066	22.524	21.816	20.63	18.899	16.83	15.012	13.98	13.59	13.633	14.548	16.658	19.383	22.113	24.954	27.82	30.053	31.447	32.458	33.149	33.104	32.423	31.475	29.896	27.192	23.923	21.05	18.72	16.744	15.412	14.958	15.067	15.382	15.831	16.386	17.05	17.95	18.982	19.885	20.881	22.504	24.693	26.868	28.794	30.334	30.836	29.85	27.854	25.456	22.746	20.029	18.042	16.847	15.768	14.769	14.487	14.925	15.445	15.931	16.708	17.657	18.46	19.312	20.589	22.308	24.368	26.637	28.69	30.163	31.196	31.937	32.158	31.773	31.028	29.849	27.949	25.596	23.388	21.481	19.939	19.283	19.724	20.533	21.113	21.742	22.538	22.964	22.925	23.111	23.825	24.676	25.508	26.512	27.528	28.166	28.437	28.481	28.222	27.746	27.351	26.941	26.182	25.133	24.022	22.864	21.87	21.575	22.134	23.183	24.538	26.192	27.641	28.419	29.032	30.251	31.985	33.848	35.996	38.354	39.985	40.17	39.147	37.284	34.585	31.322	28.128	25.27	22.697	20.652	19.378	18.683	18.43	18.819	19.884	21.45	23.595	26.45	29.745	33.117	36.45	39.358	41.233	42.136	42.676	42.932	42.558	41.807	41.136	40.155	38.247	35.694	33.11	30.463	27.612	24.982	22.892	21.138	19.75	19.154	19.428	20.303	21.788	23.959	26.478	28.957	31.41	33.885	36.176	38.12	39.532	39.944	39.111	37.36	34.896	31.536	27.602	23.971	20.885	17.903	15.112	13.133	11.984	11.16	10.684	10.849	11.35	11.797	12.461	13.622	15.017	16.575	18.683	21.335	23.995	26.351	28.427	30.03	30.783	30.541	29.296	27.159	24.632	22.228	19.932	17.701	15.983	14.95	14.018	12.931	12.354	12.774	13.877	15.475	17.788	20.46	22.66	24.19	25.319	25.844	25.515	24.85	24.405	23.935	23.085	22.127	21.368	20.546	19.355	17.826	16.09	14.702	13.547	13.031	13.121	13.767	14.84	16.149	17.751	19.614	21.183	22.083	22.788	23.767	24.622	24.894	24.808	24.46	23.395	21.632	19.931	18.583	17.327	16.349	15.996	15.809	15.166	14.447	14.412	15.022	15.938	17.352	19.471	21.939	24.306	26.396	28.06	29.219	29.961	30.152	29.499	28.169	26.666	24.995	22.825	20.384	18.142	16.027	13.965	12.502	12.004	12.097	12.591	13.78	15.431	16.776	17.775	19.167	21.096	23.082	25.172	27.795	30.774	33.551	35.956	37.941	39.22	39.593	38.995	37.24	34.303	30.655	26.823	22.973	19.408	16.712	15.037	14.079	13.882	14.685	16.11	17.685	19.581	21.856	23.912	25.478	27.192	29.489	31.921	34.198	36.62	38.987	40.393	40.383	39.16	36.806	33.4	29.464	25.572	21.975	18.928	16.771	15.448	14.605	14.169	14.19	14.475	14.999	16.143	17.971	20.094	22.42	25.018	27.405	29.096	30.466	32.053	33.518	34.302	34.527	34.228	32.73	29.682	25.768	21.754	17.891	14.548	12.218	10.828	9.9822	9.5963	9.7042	10.058	10.55	11.479	13.017	15.073	17.779	21.3	25.301	29.283	32.912	35.575	36.511	35.733	33.945	31.453	28.201	24.725	21.709	18.915	15.833	12.859	10.746	9.5449	9.0903	9.588	10.96	12.535	13.902	15.224	16.561	17.858	19.47	21.813	24.731	27.8	30.791	33.351	34.893	35.093	33.903	31.307	27.711	24.051	20.959	18.394	16.526	15.908	16.391	17.147	17.985	19.353	21.092	22.56	23.681	24.743	25.604	26.148	26.949	28.512	30.601	32.885	35.291	37.341	38.144	37.345	35.279	32.287	28.654	24.815	21.142	17.865	15.315	13.691	12.687	12.08	12.282	13.529	15.223	16.955	19.081	21.616	23.771	25.104	25.876	26.129	25.647	24.822	24.33	24.054	23.527	22.882	22.287	21.26	19.467	17.403	15.624	14.135	12.83	11.783	11.107	10.96	11.554	12.939	14.738	16.861	19.287	21.769	24.142	26.253	27.943	29.252	30.151	30.14	28.939	27.212	25.678	24.218	22.626	21.262	20.181	18.786	16.942	15.25	13.982	12.952	12.468	13.032	14.241	15.4	16.682	18.498	20.477	22.023	23.194	24.223	24.948	25.212	25.133	24.79	24.221	23.545	22.613	21.073	19.07	17.158	15.431	13.688	12.263	11.641	11.635	11.929	12.7	13.936	15.016	15.694	16.445	17.373	17.993	18.397	19.231	20.366	21.016	21.017	20.8	20.435	19.772	19.024	18.453	17.96	17.382	16.648	15.544	13.985	12.362	11.008	9.796	8.7032	8.0341	7.789	7.6575	7.8132	8.6438	9.9231	11.24	12.672	14.16	14.975	14.788	14.291	14.033	13.743	13.336	13.315	13.727	13.973	13.861	13.719	13.606	13.362	13.108	12.986	12.883	12.887	13.348	14.317	15.551	16.981	18.49	19.576	19.923	19.764	19.24	18.249	17.084	16.198	15.383	14.226	13.075	12.432	11.997	11.384	10.973	11.09	11.242	11.054	10.953	11.294	11.874	12.697	14.1	16.029	18.15	20.417	22.75	24.698	25.907	26.465	26.45	25.842	24.948	24.155	23.397	22.456	21.312	19.732	17.325	14.441	12.039	10.468	9.5242	9.4043	10.343	11.667	12.522	13.091	14.017	15.319	16.776	18.545	20.473	21.821	22.209	21.947	21.302	20.403	19.688	19.563	19.791	19.905	19.783	19.424	18.784	18.032	17.402	16.805	16.257	16.167	16.62	17.169	17.768	18.875	20.341	21.404	21.945	22.52	23.134	23.344	23.26	23.253	23.097	22.53	21.943	21.668	21.455	21.187	21.182	21.408	21.361	20.905	20.377	19.936	19.518	19.159	18.858	18.559	18.506	18.937	19.617	20.385	21.601	23.33	24.829	25.586	25.981	26.259	25.996	25.081	24.032	22.97	21.613	20.282	19.584	19.427	19.439	19.786	20.599	21.27	21.275	20.927	20.699	20.568	20.411	20.31	20.291	20.397	20.76	21.257	21.606	21.946	21.959	22.001	21.73	20.985	20.165	19.646	19.51	19.772	20.282	20.727	21.009	21.04	20.382	18.904	17.37	16.5	16.065	15.682	15.555	15.739	15.762	15.637	16.033	17.105	18.36	19.684	21.126	22.028	21.71	20.611	19.626	18.907	18.278	18.022	18.405	19.153	19.918	20.631	21.198	21.551	21.761	21.69	21.059	20.119	19.532	19.475	19.705	20.324	21.419	22.39	22.603	22.198	21.442	20.152	18.504	17.218	16.373	15.307	13.939	12.874	12.171	11.369	10.552	10.184	10.153	9.9828	9.6486	9.3834	9.279	9.5109	10.26	11.322	12.362	13.348	14.206	14.539	14.242	13.682	12.974	11.92	10.714	9.7406	8.8215	7.7024	6.7544	6.2765	5.8897	5.4819	5.7892	7.2457	9.3563	11.764	14.677	17.889	20.608	22.526	23.941	24.9	25.224	24.984	24.2	22.673	20.497	18.159	15.979	14.077	12.754	12.178	11.98	11.806	11.746	11.791	11.738	11.831	12.51	13.581	14.651	16.035	18.115	20.412	22.301	23.921	25.408	26.19	25.905	25.082	24.209	23.19	22.026	20.937	19.791	18.259	16.459	14.705	13.021	11.46	10.331	9.6783	9.2411	9.0668	9.4334	10.362	11.843	14.043	16.716	19.179	21.234	23.138	24.692	25.469	25.846	26.509	27.288	27.625	27.734	28.036	28.24	27.998	27.582	27.18	26.473	25.318	23.98	22.461	20.531	18.431	16.676	15.441	14.808	15.078	16.314	18.111	20.052	21.784	22.842	23.148	23.234	23.409	23.433	23.367	23.714	24.384	24.702	24.68	24.969	25.567	25.9	25.904	25.79	25.277	24.135	22.898	22.101	21.652	21.515	22.002	23.03	23.982	24.56	24.941	25.126	24.94	24.39	23.503	22.315	21.148	20.318	19.635	18.93	18.563	18.651	18.562	17.965	17.458	17.468	17.667	17.911	18.502	19.258	19.587	19.57	19.713	19.953	20.06	20.409	21.281	22.122	22.324	22.033	21.539	20.727	19.476	17.958	16.387	15.003	14.087	13.588	13.264	13.526	14.157	14.952	16.151	17.84	19.798	21.806	23.599	24.917	25.829	26.454	26.46	25.642	24.561	23.727	22.801	21.447	20.031	18.774	17.323	15.719	14.595	14.083	13.758	13.67	14.12	14.685	14.812	14.911	15.709	17.137	18.767	20.607	22.668	24.482	25.618	26.04	25.868	25.351	24.901	24.631	24.314	24.044	24.12	24.283	23.933	22.996	21.678	19.786	17.285	14.867	13.157	12.094	11.68	12.307	13.732	15.074	16.173	17.631	19.489	21.153	22.496	23.755	24.673	24.784	24.157	23.205	22.137	21.13	20.405	19.832	19.262	18.97	19.145	19.52	19.947	20.602	21.325	21.729	21.959	22.46	23.235	24.136	25.464	27.254	28.708	29.293	29.462	29.556	29.203	28.416	27.895	27.901	28.031	28.119	28.367	28.649	28.562	28.05	27.231	26.095	24.893	24.147	23.993	24.179	24.657	25.372	25.981	26.395	26.986	27.911	28.915	29.918	30.894	31.256	30.427	28.835	27.259	25.737	24.153	23.011	22.573	22.217	21.459	20.65	20.128	19.716	19.378	19.38	19.659	19.978	20.496	21.468	22.757	24.211	25.948	27.861	29.63	31.231	32.751	33.966	34.626	34.769	34.249	32.719	30.487	28.377	26.628	24.977	23.664	23.07	22.714	21.91	20.919	20.371	20.219	20.251	20.752	21.839	23.054	24.135	25.263	26.356	27.081	27.534	28.006	28.408	28.589	28.696	28.822	28.789	28.465	27.793	26.556	24.825	23.208	22.054	21.13	20.481	20.534	21.037	21.143	20.722	20.381	20.271	20.107	20.125	20.766	21.795	22.797	23.921	25.28	26.424	27.112	27.643	28.022	27.86	27.137	26.263	25.463	24.703	24.048	23.54	23.169	23.166	23.707	24.453	25.104	25.934	26.98	27.55	27.277	26.697	26.202	25.514	24.614	24.005	23.699	23.234	22.684	22.453	22.337	21.997	21.802	22.125	22.577	22.733	22.851	23.26	23.802	24.249	24.632	24.892	25.304	25.67	25.897	25.962	25.913	26.077	26.624	27.131	27.181	27.071	27.136	26.968	26.246	25.417	24.806	24.106	23.348	23.135	23.571	24.21	25.062	26.324	27.439	27.667	27.234	26.778	26.227	25.32	24.407	23.941	23.897	24.17	24.812	25.717	26.703	27.625	28.092	27.62	26.344	24.935	23.674	22.488	21.714	21.698	22.045	22.245	22.417	22.61	22.341	21.5	20.587	19.682	18.352	16.875	16.237	16.732	17.917	19.718	22.332	25.337	27.979	29.941	31.177	31.566	31.176	30.269	28.979	27.5	26.331	25.773	25.495	25.203	24.976	24.698	24.151	23.694	23.92	24.758	25.831	27.1	28.342	28.758	28.062	27.115	26.678	26.605	26.836	27.746	29.172	30.306	30.8	30.931	30.808	30.373	29.792	29.202	28.434	27.429	26.42	25.386	24.153	22.959	22.152	21.721	21.692	22.308	23.395	24.346	24.936	25.293	25.322	25.057	25.337	26.95	29.469	31.974	34.12	35.58	35.572	33.882	31.416	29.128	27.389	26.452	26.53	27.263	27.908	28.081	27.624	26.249	24.016	21.539	19.424	18.025	17.823	19.122	21.553	24.466	27.323	29.41	29.981	29.117	27.654	26.028	24.252	22.83	22.325	22.291	21.915	21.251	20.706	20.14	19.402	18.907	18.975	19.348	19.889	20.801	21.9	22.701	23.115	23.34	23.35	23.199	23.31	23.922	24.817	25.671	26.083	25.555	24.054	22.283	20.836	19.725	19.084	19.245	19.769	19.644	18.717	17.775	17.249	17.123	17.703	19.234	21.086	22.415	23.088	23.183	22.524	21.34	20.416	20.153	20.29	20.648	21.254	21.832	21.916	21.278	19.926	18.079	16.404	15.607	15.794	16.864	18.938	21.625	23.685	24.332	23.991	23.249	22.253	21.461	21.647	22.782	24.048	25.012	25.636	25.484	24.281	22.717	21.605	20.92	20.46	20.482	21.061	21.658	21.712	21.058	19.801	18.261	16.976	16.606	17.429	19.509	22.581	26.075	29.528	32.458	34.061	33.937	32.82	31.648	30.588	29.686	29.459	30.038	30.754	31.203	31.598	31.795	31.251	30.055	28.721	27.089	24.832	22.571	21.204	20.762	20.917	21.773	23.396	25.31	27.001	28.233	28.807	28.7	28.232	27.557	26.547	25.468	24.879	24.682	24.351	23.913	23.709	23.579	23.354	23.51	24.301	25.127	25.516	25.66	25.439	24.315	22.613	21.455	21.287	21.72	22.598	23.996	25.453	26.322	26.54	26.313	25.706	24.899	24.175	23.469	22.719	22.335	22.568	23.085	23.625	24.286	24.834	24.762	24.225	23.821	23.582	23.287	23.279	23.742	23.935	23.296	22.322	21.482	20.494	19.297	18.472	18.21	18.082	18.028	18.422	19.287	20.405	21.83	23.508	24.973	26.035	26.906	27.586	27.926	28.173	28.529	28.637	28.251	27.693	27.086	26.108	24.928	24.107	23.456	22.395	21.175	20.396	19.852	19.095	18.421	18.136	17.753	16.948	16.202	15.849	15.661	15.648	16.052	16.607	16.906	17.144	17.705	18.607	19.92	21.856	24.069	25.784	26.691	26.785	25.75	23.603	21.225	19.36	18.001	17.353	18.009	19.732	21.494	22.817	23.801	24.078	23.239	21.937	21.171	21.101	21.602	22.942	24.977	26.886	28.258	29.339	30.199	30.768	31.429	32.483	33.528	34.168	34.518	34.508	33.822	32.74	31.87	31.126	30.167	29.28	28.668	27.788	26.405	25.142	24.286	23.422	22.749	23.161	24.78	27.003	29.714	32.938	35.917	37.855	38.884	39.377	39.325	38.993	38.966	39.128	38.83	38.014	36.944	35.443	33.539	31.948	31.055	30.503	30.213	30.394	30.616	30.282	29.691	29.364	28.998	28.392	28.311	29.164	30.261	31.141	32.073	32.876	32.898	32.331	31.961	31.996	32.341	33.3	34.825	36.017	36.316	36.023	35.281	33.954	32.562	31.857	31.769	31.964	32.593	33.556	34.199	34.378	34.579	34.54	34.255	33.741	33.519	33.159	32.235	31.274	30.919	31.178	31.867	32.89	34.127	35.534	36.926	37.592	37.004	35.755	34.71	33.626	32.011	30.566	30.116	30.146	29.916	29.727	29.837	29.675	29.107	28.86	29.092	29.255	29.559	30.721	32.35	33.309	33.436	33.326	33.015	32.171	30.976	29.9	29.26	29.139	29.19	28.805	27.995	27.403	27.094	26.48	25.749	25.809	26.625	27.333	27.881	28.752	29.67	30.216	30.851	31.831	32.308	31.805	31.078	30.535	29.536	28.052	27.209	27.504	28.197	28.685	29.01	29.142	28.869	28.106	26.739	24.812	22.937	21.61	20.518	19.463	19.171	20.097	21.587	23.664	25.253	27.086	29.301	30.842	31.134	30.961	31.018	31.145	31.211	31.375	31.639	32.056	32.793	33.547	33.893	34.204	34.953	35.432	34.651	32.98	31.3	29.568	27.717	26.482	26.177	26.18	26.288	26.825	27.364	27.14	26.567	26.538	26.724	26.288	25.543	25.272	25.427	25.689	26.193	27.044	28.143	29.539	30.994	31.8	31.809	31.656	31.447	30.558	29.125	28.11	27.759	27.601	27.673	28.16	28.517	28.386	28.362	28.713	28.824	28.622	28.867	29.504	29.494	28.58	27.577	26.936	26.529	26.452	26.839	27.422	27.995	28.467	28.357	27.359	26.162	25.546	25.248	24.824	24.619	24.815	24.823	24.367	23.835	23.265	22.42	21.804	22.014	22.569	22.887	23.488	24.855	26.268	26.977	27.261	27.464	27.308	26.67	25.843	24.983	24.241	23.991	24.138	24.056	23.681	23.551	23.566	23.109	22.34	21.882	21.682	21.443	21.443	21.818	22.131	22.409	23.277	24.623	25.632	26.265	27.112	27.918	27.874	27.029	26.068	25.223	24.468	24.013	23.924	24.054	24.509	25.289	25.803	25.685	25.439	25.436	25.268	24.763	24.47	24.622	24.906	25.419	26.422	27.455	28	28.376	28.798	28.623	27.633	26.792	26.827	27.313	27.812	28.531	29.415	29.939	29.872	29.29	28.312	27.471	26.763	26.442	26.53	27.023	27.696	28.217	28.601	28.976	29.002	28.407	27.787	27.784	28.115	28.34	28.701	29.28	29.51	29.29	29.267	29.603	29.784	29.759	29.884	29.879	29.165	28.038	27.262	26.959	26.878	27.12	27.83	28.846	29.982	31.073	31.784	31.973	31.862	31.448	30.478	29.25	28.481	28.268	28.166	28.128	28.294	28.256	27.649	26.856	26.182	25.291	24.12	23.236	22.816	22.385	21.961	22.223	23.398	25.101	27.128	29.476	31.839	33.792	35.073	35.387	34.564	33.015	31.346	29.776	28.525	28.137	28.74	29.728	30.556	31.135	31.245	30.594	29.529	28.613	27.816	27.039	26.815	27.542	28.791	30.131	31.708	33.471	34.775	35.154	34.709	33.639	32.174	30.799	29.817	29.085	28.55	28.372	28.309	27.861	27.069	26.325	25.642	24.887	24.277	23.996	23.91	24.135	25.084	26.708	28.545	30.511	32.687	34.529	35.304	35.015	34.08	32.64	30.789	28.878	27.11	25.45	24.021	22.956	22.058	21.268	21.044	21.65	22.662	23.687	24.77	25.765	26.231	26.149	25.877	25.552	25.262	25.4	26.054	26.662	26.83	26.719	26.291	25.157	23.366	21.499	19.928	18.724	18.045	17.925	18.111	18.506	19.166	19.785	20.008	20.161	20.818	21.939	23.178	24.577	26.12	27.26	27.546	27.054	25.882	24.066	22.093	20.55	19.378	18.261	17.357	16.885	16.534	15.965	15.348	14.932	14.72	14.777	15.205	15.888	16.837	18.292	20.091	21.634	22.795	23.999	25.265	26.143	26.595	26.936	27.051	26.651	25.942	25.23	24.44	23.657	23.33	23.441	23.419	23.097	22.824	22.639	22.192	21.445	20.687	20.051	19.596	19.458	19.633	20.127	21.256	23.119	25.159	26.891	28.464	29.91	30.662	30.361	29.354	27.907	26.039	24.223	23.137	22.793	22.811	23.173	23.682	23.452	21.866	19.393	16.805	14.026	11.669	10.164	9.7537	9.8833	10.014	10.482	11.72	13.382	15.06	16.872	18.8	20.38	21.52	22.636	23.745	24.54	25.189	25.968	26.428	25.993	24.914	23.73	22.459	20.983	19.511	18.271	17.277	16.52	15.918	15.255	14.65	14.524	14.883	15.349	15.992	17.206	18.788	20.127	21.079	21.794	22.133	22.136	22.387	23.225	24.366	25.699	27.365	28.9	29.413	28.733	27.409	25.746	23.773	21.815	20.334	19.49	19.349	19.948	21.004	22.169	23.464	24.867	25.897	26.297	26.54	27.097	27.948	29.139	30.868	32.875	34.584	35.762	36.322	35.856	34.223	32.041	29.83	27.432	24.794	22.384	20.427	18.619	16.84	15.323	14.181	13.423	13.185	13.342	13.49	13.657	14.272	15.393	16.782	18.609	21.17	24.13	26.866	29.113	30.742	31.533	31.625	31.456	30.997	29.873	28.177	26.225	23.876	20.957	17.967	15.558	13.869	12.824	12.448	12.636	13.174	14.152	15.672	17.405	19.088	20.931	22.917	24.507	25.501	26.338	27.268	28.092	28.712	29.109	28.952	27.943	26.29	24.206	21.542	18.517	15.864	13.944	12.575	11.837	12.126	13.482	15.629	18.369	21.464	24.574	27.662	30.89	33.972	36.402	38.257	39.804	40.746	40.728	40.073	39.2	37.988	36.29	34.257	31.922	29.185	26.379	24.013	22.025	20.138	18.534	17.416	16.463	15.392	14.444	13.935	13.958	14.646	16.066	18.071	20.574	23.659	26.977	29.734	31.704	33.332	34.753	35.708	36.331	36.957	37.271	36.668	35.031	32.476	28.978	24.913	21.178	18.239	15.889	14.147	13.369	13.436	13.766	14.111	14.577	15.197	16.01	17.138	18.553	20.159	22.04	24.02	25.311	25.393	24.681	23.695	22.462	21.184	20.448	20.33	20.296	20.094	19.781	19.109	17.928	16.807	16.319	16.225	16.21	16.616	17.74	19.203	20.607	22.021	23.518	24.94	26.117	26.834	26.887	26.405	25.659	24.664	23.333	22.291	21.508	21.008	21.039	21.674	22.777	24.065	24.992	25.092	24.518	23.642	22.406	20.866	19.823	19.922	20.801	21.84	22.934	23.896	24.167	23.653	22.832	21.895	20.774	19.932	19.89	20.373	20.856	21.454	22.419	23.404	23.944	24.069	23.992	23.881	23.99	24.43	25.027	25.767	26.854	28.035	28.767	29.135	29.715	30.603	31.446	32.218	32.985	33.359	33.044	32.394	31.723	30.952	30.336	30.467	31.244	31.911	32.156	32.163	31.778	30.568	28.542	26.082	23.512	21.215	19.655	18.97	19.091	20.149	21.999	23.833	25.008	25.622	25.83	25.442	24.515	23.463	22.435	21.408	20.728	20.75	21.241	21.938	23.076	24.638	25.941	26.594	26.954	27.343	27.651	27.862	28.169	28.543	28.874	29.219	29.467	29.306	28.811	28.364	27.942	27.25	26.476	26.048	25.873	25.607	25.274	24.962	24.57	24.303	24.626	25.546	26.686	28.041	29.694	31.102	31.61	31.251	30.365	29.007	27.256	25.5	23.999	22.79	22.047	21.793	21.597	21.175	20.865	20.886	20.932	20.913	21.182	21.788	22.364	22.808	23.306	23.818	24.301	24.991	25.857	26.334	26.097	25.437	24.521	23.206	21.704	20.506	19.742	19.205	18.811	18.467	18.012	17.618	17.645	18	18.37	18.965	20.132	21.51	22.564	23.364	24.129	24.668	24.911	25.227	25.774	26.393	27.142	28.057	28.618	28.236	27.059	25.533	23.683	21.522	19.453	17.832	16.724	16.222	16.398	17.064	18.117	19.618	21.22	22.229	22.559	22.842	23.385	24.046	25.004	26.594	28.532	30.225	31.547	32.512	32.859	32.635	32.344	32.105	31.496	30.474	29.517	28.728	27.824	26.825	26.041	25.607	25.564	26.006	26.865	28.052	29.732	31.843	33.715	34.866	35.617	36.286	36.631	36.571	36.508	36.505	36.154	35.409	34.522	33.347	31.684	29.93	28.43	26.783	24.628	22.407	20.61	19.114	17.777	16.807	16.343	16.274	16.488	16.867	17.295	18.38	19.988	21.966	24.319	26.892	29.372	31.413	32.521	32.388	31.32	29.781	27.704	25.078	22.627	20.965	19.766	18.549	17.438	16.519	15.517	14.546	14.152	14.413	15.027	16.155	18.078	20.357	22.406	24.395	26.678	28.993	30.915	32.417	33.554	34.255	34.49	34.151	32.998	31.12	28.957	26.624	23.939	21.267	19.367	18.389	17.951	17.972	18.515	19.22	19.837	20.688	21.965	23.399	25.024	27.208	29.676	31.59	32.663	33.213	33.271	32.615	31.401	29.985	28.474	26.889	25.254	23.365	21.078	18.739	16.7	14.807	13.071	12.102	12.344	13.615	15.707	18.588	21.862	24.919	27.569	29.771	31.136	31.483	31.321	31.031	30.304	28.952	27.395	25.919	24.337	22.615	20.983	19.498	18.132	17	16.055	15.096	14.332	14.311	15.094	16.333	18.016	20.268	22.693	24.755	26.413	27.761	28.697	29.353	30.044	30.565	30.433	29.716	28.781	27.524	25.742	23.844	22.361	21.299	20.496	20.015	19.836	19.884	20.382	21.516	23.019	24.678	26.72	29.131	31.305	32.866	34.022	34.857	35.145	34.946	34.567	34.026	33.274	32.553	31.881	30.828	29.263	27.628	26.178	24.793	23.656	23.242	23.63	24.533	25.756	27.049	28.044	28.73	29.32	29.66	29.514	29.269	29.481	30.02	30.49	30.968	31.537	31.786	31.435	30.734	29.891	28.937	28.192	27.962	27.898	27.477	26.789	26.158	25.54	24.916	24.678	25.126	26.14	27.512	28.985	30.149	30.845	31.302	31.472	30.936	29.779	28.607	27.551	26.202	24.528	22.842	21.066	19.026	17.13	15.914	15.483	15.991	17.768	20.518	23.312	25.644	27.627	29.189	30.007	30.153	29.995	29.693	29.252	28.674	27.838	26.69	25.516	24.464	23.158	21.442	19.895	18.971	18.405	17.964	17.836	17.912	17.743	17.375	17.272	17.551	18.195	19.636	22.083	24.835	27.152	29.107	30.891	32.198	32.831	33.09	33.274	33.398	33.299	32.995	32.523	31.771	30.464	28.469	26.245	24.306	22.559	20.927	20.054	20.52	21.978	23.887	26.237	28.873	31.174	32.916	34.394	35.563	36.139	36.382	36.72	36.879	36.421	35.587	34.792	33.852	32.41	30.529	28.429	26.212	24.055	22.107	20.337	18.952	18.409	18.677	19.318	20.4	22.31	24.809	27.19	29.143	30.61	31.284	31.106	30.677	30.466	30.368	30.441	30.973	31.603	31.481	30.441	29.038	27.582	26.118	24.961	24.452	24.537	25.003	25.624	26.037	26.039	26.002	26.339	26.943	27.715	28.976	30.77	32.539	33.885	34.903	35.637	36.089	36.673	37.762	39.031	40.033	40.801	41.22	40.677	38.966	36.718	34.531	32.498	30.727	29.488	28.789	28.494	28.608	28.976	29.237	29.399	29.798	30.332	30.607	30.721	31.028	31.393	31.484	31.318	30.959	30.256	29.335	28.607	28.074	27.492	27.088	27.281	27.849	28.321	28.747	29.32	29.802	29.969	30.005	30.124	30.481	31.4	33.007	34.835	36.406	37.719	38.639	38.608	37.429	35.56	33.356	30.842	28.302	26.231	24.769	23.984	24.154	25.236	26.645	28.042	29.589	31.208	32.454	33.271	34.051	34.959	35.904	36.904	37.877	38.512	38.716	38.602	37.937	36.438	34.468	32.58	30.679	28.465	26.22	24.367	22.919	21.93	21.73	22.327	23.323	24.558	26.042	27.411	28.351	29.25	30.602	32.283	33.988	35.712	37.41	38.807	39.723	40.095	39.735	38.644	37.123	35.157	32.393	29.016	25.813	23.179	20.969	19.353	18.668	18.643	18.74	18.888	19.174	19.473	20.001	21.441	24.038	27.348	31.091	35.296	39.507	42.866	44.952	45.817	45.511	44.141	41.97	39.173	35.973	32.885	30.199	27.596	24.864	22.476	20.863	19.827	19.281	19.563	20.648	22.029	23.541	25.354	27.282	29.129	31.288	34.036	36.821	39.026	40.736	42.099	42.708	42.232	40.892	38.971	36.538	33.946	31.506	29.53	28.075	27.071	26.715	27.026	27.342	27.12	26.759	26.86	27.345	28.063	29.342	31.262	33.3	35.17	37.014	38.64	39.617	40.052	40.234	39.78	38.218	35.906	33.464	30.946	28.214	25.501	23.12	21.226	20.014	19.555	19.693	20.439	21.982	24.059	26.07	28.003	30.327	32.977	35.427	37.522	39.296	40.426	40.772	40.777	40.755	40.562	40.269	40.252	40.263	39.556	37.995	36.05	33.88	31.349	28.713	26.503	25.055	24.623	25.361	26.985	29.064	31.483	34.071	36.298	37.888	39.215	40.528	41.429	41.555	40.921	39.424	36.99	34.137	31.501	29.174	27.155	25.816	25.201	24.685	23.894	23.214	23.01	23.198	23.79	25.036	26.979	29.497	32.546	35.816	38.682	40.88	42.502	43.343	43.104	42.081	40.867	39.564	37.985	36.236	34.424	32.418	30.384	28.787	27.649	26.66	25.933	25.731	25.738	25.528	25.319	25.553	26.261	27.355	28.941	30.983	33.279	35.793	38.406	40.574	41.895	42.521	42.522	41.573	39.699	37.518	35.447	33.472	31.7	30.355	29.32	28.443	27.938	27.885	27.922	27.921	28.203	28.747	29.046	28.925	28.709	28.634	28.844	29.692	31.4	33.788	36.626	39.594	41.845	42.524	41.636	39.699	36.921	33.515	30.213	27.669	25.852	24.595	24.023	24.067	24.41	25.054	26.079	27.029	27.394	27.342	27.272	27.194	27.11	27.381	28.274	29.671	31.373	33.172	34.711	35.819	36.674	37.177	36.848	35.704	34.354	33.035	31.54	30.047	29.029	28.453	28.018	27.815	27.974	28.227	28.476	29.045	29.906	30.567	30.966	31.543	32.39	33.165	33.785	34.463	35.269	36.196	37.278	38.339	39.152	39.812	40.326	40.22	39.354	38.401	37.89	37.601	37.294	37.101	36.918	36.376	35.619	35.209	35.251	35.604	36.505	37.958	39.166	39.464	39.114	38.563	37.788	36.747	35.739	34.978	34.393	33.881	33.331	32.914	32.948	33.586	34.904	36.637	38.444	40.34	42.278	43.655	43.992	43.734	43.469	43.011	42.092	41.025	39.968	38.578	36.843	35.201	33.707	32.13	30.732	29.925	29.458	28.949	28.731	29.315	30.548	32.023	33.69	35.554	37.492	39.469	41.386	43.006	44.342	45.646	46.697	46.884	46.163	45.008	43.48	41.373	38.982	36.795	34.824	33.046	31.825	31.28	31.042	31.095	31.899	33.426	35.121	36.921	39.176	41.736	44.038	45.877	47.326	48.359	48.998	49.306	49.129	48.321	47.124	45.744	43.897	41.441	38.82	36.349	33.784	31.045	28.462	26.184	24.221	22.958	22.701	23.154	23.977	25.361	27.381	29.521	31.516	33.797	36.627	39.704	42.74	45.623	48.027	49.576	50.109	49.403	47.193	43.744	39.755	35.595	31.341	27.448	24.492	22.484	21.182	20.689	21.097	22.149	23.774	26.061	28.673	31.139	33.61	36.518	39.724	42.786	45.706	48.569	50.977	52.516	53.194	53.094	52.26	50.971	49.391	47.238	44.378	41.261	38.247	35.19	32.157	29.697	28.106	27.238	27.113	27.892	29.378	31.284	33.623	36.204	38.472	40.244	41.919	43.633	45.007	45.898	46.482	46.684	46.282	45.352	44.053	42.425	40.692	39.115	37.455	35.341	33.022	31.024	29.34	27.804	26.774	26.6	27.038	27.77	28.825	30.058	31.127	32.1	33.216	34.281	35.026	35.709	36.63	37.492	37.87	37.773	37.3	36.402	35.205	33.958	32.753	31.792	31.475	31.763	32.142	32.475	33.11	33.973	34.553	34.812	35.102	35.406	35.52	35.681	36.147	36.701	37.227	37.962	38.757	39.017	38.611	37.969	37.24	36.197	34.871	33.53	32.229	30.962	29.851	28.928	28.313	28.45	29.551	31.143	32.779	34.594	36.593	38.227	39.202	39.823	40.196	40.047	39.443	38.724	37.785	36.44	35.112	34.203	33.372	32.298	31.321	30.747	30.259	29.544	28.813	28.395	28.461	29.134	30.284	31.832	33.811	36.08	38.416	40.633	42.43	43.596	44.413	45.144	45.429	44.984	44.332	44.019	43.754	43.149	42.423	41.724	40.742	39.507	38.482	37.649	36.643	35.599	34.834	34.089	33.073	32.265	32.277	32.98	33.924	34.947	35.965	36.832	37.562	38.186	38.563	38.789	39.16	39.475	39.189	38.362	37.53	36.773	35.798	34.692	33.716	32.714	31.566	30.646	30.117	29.632	29.157	29.093	29.34	29.357	29.186	29.395	30.119	31.047	32.086	33.326	34.651	35.889	36.934	37.518	37.485	37.2	37.052	36.93	36.8	37.091	37.967	38.931	39.588	39.991	40.107	39.868	39.658	39.864	40.246	40.471	40.712	40.989	40.776	39.868	38.827	38.102	37.605	37.322	37.446	37.945	38.644	39.473	40.204	40.415	40.109	39.642	39.018	38.044	37.036	36.535	36.559	36.855	37.451	38.315	39.116	39.748	40.396	40.856	40.739	40.225	39.737	39.167	38.227	37.161	36.344	35.714	35.175	34.964	35.267	36.062	37.417	39.216	40.849	41.866	42.475	42.912	43.056	43.037	43.409	44.328	45.362	46.187	46.706	46.656	45.91	44.827	43.66	42.252	40.706	39.575	39.049	38.783	38.621	38.701	38.896	38.912	38.723	38.393	37.875	37.317	36.977	36.637	35.938	35.166	34.857	34.979	35.301	36.025	37.297	38.712	39.872	40.815	41.546	41.934	42.234	42.809	43.441	43.741	43.848	43.981	43.853	43.174	42.132	41.015	39.912	38.948	38.249	37.712	37.31	37.275	37.518	37.595	37.566	38.003	38.977	39.999	40.938	41.989	42.973	43.597	44.047	44.583	45.044	45.359	45.783	46.187	45.978	45.052	43.893	42.672	41.168	39.431	37.776	36.36	35.257	34.578	34.294	34.378	35.07	36.447	38.035	39.467	41.011	42.832	44.422	45.405	45.971	46.139	45.677	44.849	44.245	43.979	43.94	44.416	45.474	46.382	46.481	45.97	45.208	44.085	42.581	41.168	40.311	40.159	40.78	42.015	43.569	44.91	45.579	45.711	45.621	45.149	44.249	43.629	43.879	44.637	45.372	46.106	46.761	46.852	46.289	45.489	44.53	43.269	42.116	41.565	41.317	40.794	40.089	39.509	38.879	38	37.154	36.734	36.911	37.735	39.031	40.349	41.446	42.391	42.949	42.681	41.81	41.077	40.723	40.558	40.705	41.348	42.154	42.759	43.244	43.528	43.162	42.163	41.08	40.016	38.617	37.059	35.981	35.513	35.34	35.406	35.855	36.671	37.832	39.352	40.961	42.364	43.643	44.856	45.655	45.882	46.031	46.469	46.95	47.275	47.56	47.698	47.45	47.064	46.856	46.602	46.071	45.512	45.001	44.031	42.389	40.646	39.297	38.315	37.686	37.58	37.959	38.673	39.723	40.907	41.775	42.207	42.377	42.149	41.279	40.127	39.355	39.152	39.348	39.899	40.621	41.006	40.855	40.396	39.624	38.419	37.189	36.515	36.3	36.176	36.284	36.908	37.862	38.863	39.905	40.94	41.841	42.729	43.729	44.6	45.239	46.074	47.343	48.638	49.658	50.524	51.123	51.01	50.123	48.783	47.151	45.435	44.123	43.416	42.96	42.594	42.619	43.032	43.348	43.375	43.292	43.003	42.256	41.191	40.154	39.432	39.465	40.632	42.598	44.567	46.168	47.314	47.591	46.711	45.196	43.813	42.779	42.122	42.059	42.504	43.039	43.547	44.089	44.332	43.895	42.988	41.997	40.853	39.481	38.302	37.723	37.804	38.589	40.1	42.033	44.067	46.148	47.97	48.872	48.721	48.059	47.133	45.723	43.984	42.442	41.146	39.817	38.574	37.648	36.864	36.136	35.75	35.693	35.533	35.247	35.281	35.726	36.278	36.917	37.854	39.073	40.463	42.012	43.549	44.801	45.783	46.497	46.499	45.587	44.361	43.401	42.557	41.614	40.783	40.032	38.847	37.11	35.242	33.437	31.71	30.495	30.233	30.65	31.352	32.537	34.358	36.332	37.934	39.118	39.933	40.347	40.516	40.6	40.751	41.195	41.965	43.015	44.162	44.998	45.268	45.193	44.858	43.778	41.773	39.514	37.633	36.102	34.994	34.791	35.466	36.442	37.547	38.969	40.403	41.337	41.905	42.435	42.611	42.049	41.082	40.267	39.67	39.127	38.649	38.27	37.983	37.788	37.577	37.245	37.046	37.317	37.827	38.177	38.518	39.177	40.009	40.831	41.886	43.188	44.218	44.759	45.119	45.278	44.81	43.84	43.007	42.391	41.574	40.595	39.858	39.342	38.712	37.887	36.944	35.982	35.236	34.952	35.145	35.836	37.143	38.846	40.365	41.445	42.232	42.666	42.565	42.15	41.638	40.749	39.408	38.232	37.618	37.214	36.825	36.813	37.157	37.247	36.862	36.455	36.363	36.564	37.129	38.119	39.301	40.489	41.715	42.875	43.772	44.528	45.356	46.123	46.665	47.049	47.189	46.8	45.939	44.848	43.346	41.29	39.317	38.175	37.763	37.729	38.277	39.488	40.699	41.381	41.73	42.045	42.344	42.771	43.522	44.366	44.937	45.25	45.348	44.972	44.066	42.971	41.839	40.553	39.143	37.662	36.005	34.326	33.08	32.271	31.526	31.009	31.234	32.036	32.779	33.484	34.58	35.89	36.99	37.966	38.975	39.772	40.27	40.744	41.155	41.204	41.055	41.116	41.249	41.055	40.598	40.08	39.366	38.363	37.224	36.003	34.852	34.328	34.705	35.534	36.494	37.864	39.581	40.909	41.584	42.103	42.659	42.957	43.045	43.19	43.234	43.064	43.111	43.515	43.732	43.526	43.246	42.881	41.908	40.303	38.607	37.073	35.679	34.553	33.725	33.068	32.84	33.409	34.461	35.415	36.413	37.766	39.01	39.587	39.762	39.925	39.936	39.802	39.922	40.307	40.725	41.47	42.789	44	44.387	44.235	43.998	43.438	42.456	41.688	41.579	41.87	42.273	42.607	42.51	41.973	41.589	41.584	41.145	40.936	40.981	41.734	43.008	43.926	44.121	44.101	44.33	44.628	44.661	44.495	44.453	44.637	44.761	44.598	44.476	44.843	45.468	45.666	45.441	44.881	44.538	44.114	43.708	43.459	43.165	42.871	42.821	42.703	42.188	41.849	42.184	42.489	42.088	41.69	42.155	43.086	43.812	44.412	44.965	45.102	44.828	44.58	44.466	44.517	45.151	46.37	47.329	47.53	47.44	47.434	47.247	46.741	46.116	45.4	44.656	44.215	44.059	43.769	43.473	43.608	43.653	42.618	40.739	39.124	38.059	37.156	36.561	36.634	37.139	37.766	38.667	39.855	41.014	42.165	43.444	44.296	44.04	42.933	41.723	40.612	39.533	38.646	38.038	37.606	37.349	37.158	36.636	35.783	35.183	34.902	34.166	32.752	31.438	30.621	29.867	29.048	28.6	28.573	28.695	29.089	29.946	31.041	32.299	34.009	36.033	37.685	38.769	39.788	40.979	42.057	42.842	43.337	43.469	43.225	42.606	41.391	39.565	37.755	36.442	35.248	33.844	32.756	32.451	32.509	32.434	32.369	32.439	32.425	32.417	32.803	33.517	34.272	35.168	36.18	36.673	36.183	35.115	34.085	33.224	32.506	32.081	32.059	32.409	32.975	33.34	33.133	32.578	32.096	31.499	30.43	29.322	28.921	29.236	29.922	31.064	32.777	34.695	36.53	38.399	40.186	41.455	42.183	42.63	42.548	41.504	39.769	38.049	36.628	35.372	34.247	33.38	32.893	32.881	33.263	33.84	34.696	36.007	37.316	37.78	37.296	36.511	35.789	35.12	34.774	35.058	35.684	36.253	36.833	37.514	38.042	38.441	39.148	40.093	40.582	40.362	39.867	39.407	38.87	38.202	37.588	37.191	37.029	36.925	36.587	36.035	35.644	35.489	35.177	34.691	34.634	35.292	36.293	37.361	38.471	39.24	39.18	38.411	37.325	35.937	34.351	33.21	32.877	32.868	32.791	32.983	33.753	34.811	35.722	36.359	36.708	36.706	36.278	35.338	34.039	32.886	32.181	31.612	30.91	30.463	30.629	31.167	31.814	32.637	33.38	33.468	32.878	32.095	31.287	30.514	30.395	31.467	33.202	34.689	35.724	36.442	36.535	35.608	33.849	31.812	29.983	28.72	28.201	28.621	29.715	31.363	33.351	35.334	36.894	37.633	37.506	36.945	36.255	35.246	33.939	33.03	33.018	33.506	33.96	34.413	34.889	34.999	34.657	34.274	33.995	33.64	33.329	33.282	33.217	32.78	32.246	32.11	32.333	32.583	32.836	33.307	34.096	35.11	36.153	37.123	38.197	39.497	40.62	41.095	41.133	41.211	41.201	40.714	39.871	39.016	38.127	37.185	36.601	36.651	37.092	37.746	38.651	39.473	39.638	39.146	38.571	38.199	37.874	37.565	37.523	37.965	38.86	40.005	41.227	42.57	44.111	45.494	46.179	46.207	46.111	46.017	45.589	44.822	44.028	43.273	42.518	42.091	42.308	42.949	43.668	44.378	44.827	44.416	42.912	40.814	38.624	36.364	34.012	31.861	30.28	29.37	28.96	28.829	29.002	29.71	30.897	32.158	33.36	34.777	36.389	37.627	38.119	38.036	37.562	36.745	35.914	35.497	35.392	35.212	34.896	34.432	33.463	31.808	29.988	28.666	27.933	27.544	27.433	27.753	28.574	29.748	31.065	32.5	34.23	36.168	37.749	38.576	38.911	39.135	39.199	39.058	38.985	39.05	38.945	38.541	38.028	37.363	36.309	34.99	33.691	32.239	30.318	28.206	26.555	25.62	25.234	25.288	25.835	26.847	28.077	29.145	29.881	30.523	31.322	32.063	32.427	32.613	33.022	33.591	34.04	34.416	34.793	34.875	34.46	33.778	32.941	31.77	30.393	29.308	28.601	27.907	27.227	27.017	27.432	28.111	28.739	29.308	29.947	30.714	31.532	32.354	33.408	34.982	36.845	38.358	39.302	39.952	40.327	40.161	39.541	38.797	37.863	36.606	35.369	34.489	33.798	33.177	32.927	33.052	32.957	32.36	31.76	31.663	31.99	32.504	33.173	33.983	34.803	35.453	35.82	36.082	36.67	37.654	38.47	38.646	38.315	37.669	36.613	35.329	34.358	33.841	33.49	33.315	33.496	33.737	33.688	33.691	34.163	34.739	34.909	34.895	35.141	35.525	35.71	35.734	35.802	35.946	36.049	35.907	35.399	34.796	33.842	32.665	31.417	30.208	29.095	28.041	27.18	26.985	27.629	28.572	29.405	30.452	31.892	33.11	33.594	33.618	33.458	32.962	32.269	31.945	32.16	32.621	33.264	34.119	34.72	34.561	33.859	33.082	32.222	31.041	29.609	28.296	27.452	27.271	27.723	28.7	30.215	32.089	33.601	34.092	33.797	33.369	32.91	32.251	31.675	31.531	31.67	31.959	32.706	34.025	35.478	36.681	37.56	37.815	37.04	35.588	34.435	34.17	34.685	35.694	37.008	38.359	39.385	39.768	39.441	38.767	38.21	37.759	37.074	36.239	35.705	35.456	34.988	34.134	33.08	31.801	30.238	28.796	27.912	27.507	27.381	27.636	28.197	28.561	28.56	28.721	29.488	30.703	32.028	33.378	34.788	36.162	37.272	37.945	38.279	38.515	38.532	37.875	36.44	34.735	33.151	31.634	30.267	29.411	29.107	29.042	29.175	29.652	30.27	30.758	31.267	31.984	32.624	32.891	33.09	33.621	34.348	34.869	35.029	34.945	34.725	34.351	33.779	33.167	32.878	32.964	32.954	32.473	31.77	31.246	30.931	30.876	31.405	32.561	33.902	35.087	36.101	36.831	37.181	37.554	38.526	40.045	41.581	42.907	44.032	44.648	44.315	43.051	41.351	39.784	38.629	37.815	37.233	36.977	37.063	37.071	36.579	35.776	35.145	34.705	34.231	33.856	33.743	33.667	33.485	33.458	33.708	34.018	34.442	35.334	36.594	37.703	38.509	39.334	40.211	40.702	40.507	39.719	38.65	37.603	36.765	36.261	36.347	37.208	38.412	39.156	39.156	38.729	38.066	37.15	36.323	36.055	36.315	36.857	37.79	39.182	40.593	41.693	42.652	43.422	43.392	42.252	40.477	38.584	36.596	34.486	32.483	30.87	29.714	28.843	28.021	27.228	26.751	26.702	26.729	26.675	26.96	27.895	29.24	30.835	32.785	34.867	36.582	37.893	39.054	39.84	39.952	39.738	39.562	38.99	37.449	35.212	32.88	30.521	28.095	25.969	24.662	24.461	25.365	27.148	29.516	32.342	35.074	37.475	39.383	40.837	41.946	42.741	43.078	42.958	42.692	42.329	41.321	39.421	37.288	35.515	33.868	32.059	30.41	29.116	27.901	26.823	26.403	26.787	27.701	29.099	31.023	33.043	34.714	36.285	38.22	40.367	42.18	43.352	43.795	43.461	42.336	40.445	38.036	35.686	33.85	32.337	30.802	29.542	29.045	29.11	29.257	29.553	30.296	31.369	32.679	34.57	37.155	40.014	42.785	45.376	47.397	48.255	47.962	47.107	45.987	44.422	42.363	40.076	37.836	35.738	33.751	31.872	30.302	29.24	28.415	27.345	26.133	25.369	25.244	25.487	26.111	27.426	29.361	31.684	34.569	38.186	42.121	45.795	48.902	51.003	51.403	49.932	47.286	44.228	40.998	37.68	34.546	31.864	29.668	27.813	26.181	24.917	24.279	24.15	24.083	24.019	24.512	25.985	28.327	31.423	35.329	39.744	44.032	47.883	51.248	53.78	55.064	55.152	54.202	52.041	48.665	44.739	41.052	37.812	34.825	32.042	29.582	27.481	25.669	24.062	22.799	22.244	22.454	22.971	23.503	24.392	26.026	28.282	30.914	33.923	37.125	39.98	42.187	43.832	44.827	44.913	44.246	43.186	41.634	39.323	36.559	34.007	31.954	30.265	28.853	27.806	27.171	26.82	26.58	26.524	27.087	28.6	30.763	32.993	35.132	37.212	38.864	39.686	39.82	39.547	38.842	37.771	36.723	35.836	34.839	33.727	32.858	32.196	31.291	30.102	29.101	28.497	28.033	27.504	27.012	26.743	26.768	26.984	27.302	27.933	29.151	30.736	32.09	32.981	33.64	34.074	34.028	33.655	33.392	33.278	33.194	33.339	33.808	34.201	34.315	34.573	35.234	35.898	36.28	36.647	37.121	37.312	36.886	35.98	34.954	34.071	33.379	32.728	32.093	31.716	31.64	31.516	31.259	31.348	32.072	33.061	33.952	34.714	35.123	34.859	34.222	33.849	33.854	34.088	34.819	36.175	37.402	37.636	36.978	35.977	34.777	33.383	32.154	31.523	31.599	32.175	32.853	33.271	33.418	33.448	33.246	32.803	32.382	32.698	34.152	36.371	38.783	41.023	42.855	44.141	44.838	44.882	44.441	43.985	43.623	42.746	40.954	38.723	36.56	34.276	31.752	29.508	27.833	26.403	25.081	24.168	23.713	23.515	23.777	24.851	26.57	28.593	31.081	34.302	37.93	41.303	44.024	46.007	47.245	47.741	47.505	46.686	45.703	44.797	43.529	41.368	38.545	35.651	32.771	29.775	27.041	25.017	23.569	22.47	21.956	22.162	22.791	23.742	25.193	26.907	28.272	29.182	30.097	31.198	32.238	33.145	34.133	35.322	36.572	37.579	38.107	38.222	38.116	37.583	36.226	34.253	32.347	30.799	29.48	28.563	28.451	29.109	30.191	31.615	33.316	34.835	35.843	36.542	37.074	37.204	36.936	36.739	36.866	36.945	36.523	35.571	34.305	32.881	31.332	29.723	28.318	27.467	27.151	26.968	26.87	27.322	28.509	30.01	31.413	32.613	33.357	33.286	32.536	31.627	30.813	30.168	30	30.426	30.939	31.013	30.785	30.634	30.55	30.324	30.009	29.828	29.861	29.932	29.8	29.487	29.321	29.47	29.627	29.552	29.51	29.66	29.554	28.732	27.224	25.171	22.639	20.102	18.388	17.899	18.483	19.993	22.185	24.274	25.408	25.542	25.261	24.971	24.759	24.793	25.366	26.635	28.447	30.42	32.294	34.138	35.991	37.473	38.198	38.396	38.532	38.594	38.315	37.699	36.738	35.082	32.597	29.743	26.981	24.484	22.642	22.034	22.596	23.632	24.707	25.875	27.052	27.913	28.425	28.999	30.131	32.06	34.624	37.409	40.119	42.557	44.225	44.508	43.451	41.724	39.711	37.383	34.917	32.562	30.147	27.475	24.904	22.893	21.424	20.505	20.523	21.465	22.606	23.447	24.273	25.434	26.808	28.209	29.728	31.488	33.423	35.306	36.843	37.965	38.871	39.499	39.321	38.081	36.251	34.348	32.467	30.782	29.64	28.88	27.92	26.624	25.246	23.742	22.101	20.962	20.883	21.436	21.942	22.466	23.352	24.467	25.522	26.604	27.908	29.336	30.572	31.247	31.156	30.477	29.162	27.444	25.488	23.507	21.71	20.213	18.994	17.853	16.781	16.173	16.211	16.498	16.897	18.062	20.431	23.478	26.537	29.506	32.209	34.091	35.076	35.723	36.316	36.683	36.869	36.935	36.408	34.814	32.459	30.055	27.898	25.98	24.498	23.754	23.824	24.537	25.545	26.574	27.671	28.869	29.716	29.788	29.472	29.419	29.623	29.75	29.892	30.222	30.46	30.377	30.236	30.209	30.047	29.689	29.393	29.066	28.321	27.296	26.609	26.511	26.723	27.05	27.585	28.407	29.406	30.39	31.275	32.253	33.585	35.078	36.23	36.989	37.704	38.283	38.219	37.411	36.221	34.813	33.257	32.014	31.515	31.615	32.04	32.807	33.741	34.262	34.136	33.796	33.634	33.524	33.278	33.072	33.208	33.79	34.67	35.604	36.512	37.401	37.952	37.558	36.072	34.024	31.878	29.65	27.414	25.496	23.945	22.521	21.292	20.586	20.415	20.653	21.55	23.286	25.422	27.481	29.539	31.804	34.024	35.709	36.681	37.074	37.002	36.461	35.466	34.265	33.322	32.803	32.28	31.338	30.13	28.883	27.428	25.669	23.943	22.518	21.319	20.386	19.999	20.194	20.826	22.138	24.492	27.621	30.855	33.898	36.689	38.818	39.686	39.082	37.33	34.961	32.397	29.855	27.535	25.762	24.644	23.727	22.48	21.008	19.737	18.7	17.796	17.252	17.274	17.649	18.215	19.235	20.845	22.809	25.091	27.883	30.902	33.424	35.176	36.482	37.506	38.001	37.746	36.785	35.239	33.159	30.56	27.583	24.716	22.539	21.09	19.924	18.912	18.329	18.159	18.139	18.335	18.981	19.909	20.801	21.775	22.994	24.195	25.265	26.637	28.471	30.217	31.462	32.422	33.239	33.523	32.907	31.471	29.54	27.424	25.35	23.46	21.962	21.136	20.863	20.486	19.585	18.477	17.542	16.769	16.298	16.499	17.308	18.302	19.436	20.894	22.386	23.522	24.505	25.547	26.14	25.802	24.982	24.443	24.356	24.548	25.037	25.896	26.969	27.994	28.736	29.116	29.124	29.032	28.88	28.538	27.762	26.604	25.588	25.056	24.713	24.407	24.643	25.676	26.845	27.525	27.875	28.047	27.815	27.306	27.109	27.447	28.095	29.064	30.436	31.773	32.541	32.873	33.171	33.314	32.966	32.155	31.15	30.156	29.201	28.128	26.826	25.512	24.39	23.202	21.718	20.427	20.028	20.438	21.133	22.006	23.059	23.916	24.384	24.941	26.048	27.659	29.731	32.298	34.846	36.463	36.844	36.4	35.447	33.973	32.138	30.341	28.836	27.591	26.422	25.234	24.252	23.77	23.583	23.152	22.426	21.872	21.684	21.737	22.272	23.74	26.056	28.737	31.519	34.166	36.107	36.945	36.869	36.049	34.293	31.69	28.883	26.362	24.007	21.603	19.316	17.513	16.441	16.126	16.507	17.649	19.633	22.156	24.571	26.668	28.912	31.625	34.542	37.422	40.253	42.76	44.465	45.316	45.575	45.229	44.131	42.49	40.523	37.99	34.731	31.224	28.062	25.265	22.545	19.88	17.527	15.741	14.615	14.159	14.541	16.016	18.477	21.3	23.99	26.685	29.616	32.544	35.121	37.294	38.905	39.552	39.151	38.038	36.359	34.043	31.328	28.587	25.733	22.533	19.355	16.959	15.676	15.349	15.869	17.28	19.556	22.46	25.607	28.744	31.922	35.144	38.007	40.143	41.855	43.723	45.816	47.823	49.546	50.671	50.522	48.702	45.494	41.324	36.473	31.579	27.537	24.657	22.643	21.445	21.361	22.333	23.789	25.243	26.603	27.938	29.271	30.536	31.701	32.985	34.692	36.666	38.396	39.75	41.007	42.121	42.684	42.61	42.055	40.868	38.898	36.505	34.098	31.609	29.049	26.886	25.345	24.046	22.852	22.301	22.793	24.081	25.778	27.767	30.017	32.368	34.529	36.161	37.136	37.607	37.549	36.566	34.575	32.175	29.956	28.038	26.573	25.897	25.893	26.058	26.293	26.77	27.235	27.42	27.764	28.79	30.235	31.663	33.299	35.439	37.667	39.269	39.961	39.786	38.86	37.353	35.487	33.556	32.041	31.261	30.913	30.498	30.252	29.712	29.088	28.731	28.481	28.146	27.822	27.72	28.032	28.885	30.239	32.12	34.733	37.794	40.268	41.391	41.419	40.77	39.262	36.885	34.32	32.07	29.994	28.118	26.888	26.375	26.249	26.474	27.099	27.648	27.619	27.273	27.245	27.75	28.713	30.253	32.541	35.465	38.616	41.426	43.423	44.537	44.809	43.882	41.457	38.084	34.626	31.288	27.952	24.937	22.602	20.772	19.218	18.192	17.894	18.065	18.578	19.612	20.917	21.873	22.437	23.175	24.393	25.953	27.768	29.919	32.324	34.594	36.17	36.652	36.082	34.739	32.588	29.389	25.419	21.465	17.954	14.909	12.715	11.965	12.671	14.428	17.038	20.249	23.408	26.05	28.329	30.421	32.137	33.531	35.179	37.365	39.627	41.328	42.19	42.178	41.289	39.554	37.13	34.47	32.106	30.112	28.091	25.952	24.174	23.105	22.636	22.733	23.595	25.127	26.925	28.915	31.266	33.809	36.219	38.482	40.54	41.852	42.02	41.384	40.529	39.57	38.305	36.727	35.047	33.418	31.855	30.362	29.155	28.599	28.74	29.083	29.233	29.417	29.933	30.638	31.33	32.148	33.15	34.093	34.981	36.106	37.443	38.638	39.581	40.31	40.479	39.701	38.298	37.012	36.131	35.398	34.583	33.666	32.678	31.572	30.318	29.117	28.466	28.717	29.61	30.678	31.96	33.738	35.863	37.964	39.979	41.863	43.171	43.595	43.353	42.65	41.427	39.941	38.732	37.842	36.802	35.519	34.407	33.636	32.93	32.093	31.238	30.55	30.115	29.908	29.943	30.528	32.02	34.203	36.404	38.338	40.145	41.687	42.546	42.67	42.24	41.127	39.222	36.971	34.901	33.087	31.68	31.198	31.734	32.587	33.208	33.736	34.311	34.616	34.392	33.859	33.459	33.58	34.413	35.948	38.154	41.012	44.074	46.411	47.424	47.318	46.46	44.908	42.855	40.759	38.672	36.307	33.814	31.654	29.889	28.502	28.032	28.881	30.48	32.024	33.442	34.947	36.274	37.03	37.298	37.403	37.461	37.367	36.898	35.866	34.379	32.623	29.959	26.777	23.658	20.654	18.064	16.231	15.38	15.547	16.525	18.145	20.463	23.191	25.408	26.57	27.219	28.022	28.917	29.842	31.225	33.143	34.984	36.328	37.259	37.668	37.219	36.028	34.473	32.432	29.704	26.79	24.444	22.873	21.918	21.601	22.054	23.222	24.846	26.533	28.009	29.379	30.765	31.837	32.31	32.706	33.813	35.664	37.81	40.108	42.388	43.932	44.113	42.971	40.683	37.218	32.923	28.572	24.537	20.762	17.545	15.465	14.582	14.37	14.431	14.794	15.584	16.807	18.336	20.054	22.052	24.459	26.988	29.136	30.973	33.018	35.308	37.313	38.727	39.534	39.469	38.295	36.408	34.45	32.629	31.015	29.88	29.143	28.171	26.661	25.05	23.787	22.851	22.165	21.925	22.355	23.385	24.702	26.009	27.294	28.76	30.3	31.42	31.935	32.198	32.394	32.271	31.781	31.223	30.674	29.917	28.986	28.092	27.118	25.859	24.552	23.486	22.512	21.506	20.917	21.237	22.321	23.668	24.968	26.139	27.071	27.584	27.578	27.301	27.294	27.795	28.45	28.856	29.089	29.273	29.106	28.366	27.299	26.069	24.502	22.629	20.844	19.353	18.176	17.64	18.118	19.323	20.598	21.759	22.987	24.159	24.893	25.064	24.89	24.56	24.058	23.265	22.252	21.467	21.315	21.637	22.053	22.584	23.379	24.143	24.45	24.352	24.088	23.621	23.031	22.765	23.002	23.431	23.904	24.545	25.075	24.902	23.994	22.949	22.177	21.618	21.205	21.077	21.349	21.949	22.658	23.291	23.971	24.959	26.094	26.885	27.294	27.758	28.389	28.911	29.288	29.673	29.866	29.609	29.138	28.731	28.183	27.36	26.606	26.054	25.245	23.994	22.836	22.211	21.956	21.802	21.804	22.136	22.894	24.091	25.661	27.572	29.849	32.158	33.682	33.899	33.061	31.547	29.421	26.888	24.468	22.356	20.385	18.756	17.882	17.615	17.537	17.702	18.21	18.525	18.155	17.56	17.517	18.153	19.21	20.631	22.396	24.252	25.651	27.052	28.271	29.031	29.265	29.319	29.246	28.457	26.705	24.699	23.042	21.512	19.94	18.775	18.198	17.777	17.381	17.332	17.556	17.699	17.916	18.572	19.445	20.124	20.791	21.824	23.091	24.205	25.065	25.813	26.591	27.402	28.002	28.205	28.269	28.464	28.444	27.817	26.973	26.459	26.038	25.277	24.402	23.761	23.191	22.676	22.701	23.391	24.211	24.883	25.624	26.31	26.524	26.44	26.687	27.419	28.215	28.733	28.984	29.178	29.501	29.89	30.141	30.298	30.45	30.191	28.977	27.095	25.428	24.312	23.53	23.194	23.462	23.858	23.901	23.867	24.102	24.35	24.443	24.793	25.581	26.343	26.852	27.534	28.609	29.668	30.248	30.246	29.78	29.052	28.186	27.195	26.31	25.961	26.111	26.179	25.99	25.989	26.289	26.447	26.372	26.364	26.216	25.516	24.636	24.242	24.258	24.365	24.824	25.831	26.764	26.966	26.644	26.278	25.83	25.094	24.166	23.293	22.7	22.514	22.675	23.175	24.254	25.887	27.429	28.412	29.144	29.93	30.527	30.946	31.728	32.96	34.096	35.147	36.687	38.576	40.077	41.094	41.879	41.927	40.431	37.505	33.898	29.96	25.783	21.819	18.679	16.769	16.286	17.104	18.806	21.076	23.644	25.841	27.071	27.603	28.016	28.28	28.25	28.353	28.748	28.778	28.183	27.738	27.826	27.813	27.461	27.281	27.144	26.193	24.343	22.469	21.055	19.952	19.194	19.012	19.347	20.007	20.903	21.876	22.841	23.944	25.084	25.857	26.315	26.973	27.795	28.317	28.665	29.084	28.953	27.711	26.08	24.921	23.879	22.527	21.452	20.95	20.126	18.404	16.528	15.222	14.367	13.97	14.49	16.028	18.236	20.916	23.882	26.754	29.287	31.371	32.709	33.208	33.349	33.415	33.073	32.309	31.582	30.66	28.862	26.64	25.148	24.313	23.317	22.414	22.281	22.369	21.869	21.39	21.894	23.125	24.42	25.81	27.281	28.267	28.576	28.657	28.777	28.953	29.337	29.505	29.542	29.894	30.129	29.79	28.936	28.041	27.343	26.561	25.581	25.043	25.511	26.388	26.617	26.132	25.632	25.361	25.198	25.403	26.257	27.491	28.741	29.959	30.944	31.292	31.179	31.241	31.45	31.111	30.048	28.886	28.105	27.535	26.794	25.844	25.04	24.644	24.385	23.907	23.62	24.316	25.85	26.803	27.345	27.97	29.365	30.764	31.244	31.102	30.823	30.059	28.502	26.539	24.56	22.664	21.07	19.998	19.402	19.404	20.394	22.311	24.587	26.883	29.012	30.484	31.042	31.018	30.547	29.493	28.47	28.516	29.57	30.826	32.392	34.853	37.539	39.038	39.061	38.167	36.341	33.369	29.801	26.428	23.522	21.235	19.783	19.021	18.657	18.782	19.542	20.662	21.832	23.035	24.211	25.302	26.577	28.165	29.661	30.913	32.319	33.627	33.78	32.607	31.193	30.084	28.718	26.986	25.599	24.65	23.464	21.892	20.402	19.186	18.316	18.193	18.99	20.315	21.874	23.704	25.549	26.898	27.592	27.79	27.733	27.811	28.281	28.81	28.966	28.914	28.679	27.487	25.043	22.445	20.751	19.721	18.947	18.859	19.666	20.723	21.592	22.569	23.745	24.813	25.836	27.048	28.195	28.981	29.7	30.674	31.644	32.222	32.327	32.046	31.598	31.259	30.966	30.446	29.882	29.532	28.812	26.997	24.603	22.732	21.472	20.378	19.764	20.113	21.043	22.024	23.216	24.715	26.02	26.881	27.52	27.791	27.26	26.198	25.411	25.224	25.452	26.002	26.892	28.044	29.256	30.112	30.074	29.114	27.711	25.93	23.435	20.688	18.89	18.464	18.838	19.796	21.588	23.818	25.715	27.206	28.517	29.353	29.514	29.507	29.646	29.489	28.824	28.161	27.745	27.17	26.144	24.871	23.613	22.505	21.529	20.486	19.384	18.721	18.76	19.052	19.352	20.195	21.844	23.635	25.084	26.492	27.917	28.873	29.33	29.707	29.879	29.471	28.861	28.617	28.437	27.832	27.138	26.849	26.67	26.061	25.055	23.969	22.989	22.211	21.664	21.379	21.659	22.705	24.001	24.852	25.362	26.134	27.411	28.076	28.023	27.911	28.038	28.015	27.576	26.846	25.97	25.119	24.512	24.1	23.812	23.929	24.48	24.761	24.315	23.753	23.714	23.916	23.994	24.223	24.77	25.324	25.893	26.901	28.31	29.681	30.927	31.966	32.126	30.888	28.711	26.328	23.895	21.363	19.01	17.197	16.084	15.673	15.763	16.1	16.725	17.713	18.601	18.866	18.832	19.214	20.021	20.861	21.835	23.136	24.43	25.421	26.285	27.02	27.193	26.65	25.627	24.021	21.515	18.509	15.943	14.249	13.249	12.833	13.078	13.896	14.996	16.031	16.712	17.11	17.509	17.821	17.679	17.213	17.04	17.342	17.737	18.086	18.552	18.938	18.869	18.428	17.818	16.867	15.529	14.205	13.106	11.922	10.618	9.7896	9.8635	10.67	11.918	13.59	15.667	17.889	19.851	21.245	22.149	22.976	23.9	24.65	25.11	25.583	26.102	26.178	25.524	24.336	22.711	20.533	18.04	15.69	13.641	11.955	11.028	11.13	11.835	12.54	13.21	14.023	14.766	15.165	15.377	15.81	16.673	17.825	18.916	19.75	20.411	20.873	20.765	19.921	18.797	17.895	17.203	16.585	16.19	16.008	15.633	14.914	14.144	13.419	12.661	12.195	12.454	13.276	14.191	15.174	16.452	17.835	18.795	19.077	18.839	18.325	17.691	16.995	16.371	16.169	16.564	17.111	17.194	16.799	16.249	15.555	14.633	13.806	13.429	13.422	13.711	14.526	15.86	17.294	18.651	20.092	21.38	21.906	21.593	20.983	20.42	19.787	18.985	18.153	17.441	16.821	16.102	15.188	14.325	13.882	13.753	13.482	13.051	12.905	13.186	13.651	14.345	15.454	16.718	17.778	18.801	20.004	21.129	22.022	22.957	23.854	24.001	23.013	21.395	19.75	18.154	16.582	15.23	14.269	13.681	13.286	12.867	12.459	12.396	12.751	13.105	13.225	13.5	14.244	15.279	16.518	18.132	19.933	21.449	22.684	23.931	24.979	25.451	25.558	25.516	24.79	22.848	20.141	17.505	15.199	13.144	11.53	10.636	10.525	11.112	12.229	13.748	15.721	18.078	20.223	21.491	22.101	21.945	21.281	20.723	20.379	20.278	20.645	21.661	23.29	25.205	26.812	27.683	27.852	27.265	25.481	22.543	19.491	17.239	15.652	14.382	13.585	13.279	13.052	12.902	13.395	14.744	16.666	19.016	21.66	23.898	25.042	25.28	25.223	25.053	24.678	24.224	23.885	23.634	23.233	22.347	20.824	18.994	17.253	15.505	13.594	12.051	11.546	11.916	12.564	13.386	14.449	15.377	15.912	16.403	17.144	17.972	18.881	20.128	21.524	22.462	22.788	22.862	22.718	21.992	20.59	18.889	17.318	16.096	15.188	14.48	14.04	13.96	13.945	13.566	13.031	13.027	13.724	14.699	15.695	16.655	17.17	16.799	15.728	14.427	13.065	11.849	11.302	11.585	12.174	12.662	13.242	14.084	14.927	15.598	16.368	17.578	19.269	21.138	22.772	24.02	24.969	25.521	25.32	24.388	23.307	22.442	21.622	20.789	20.21	19.884	19.494	18.976	18.47	17.802	16.782	15.712	14.983	14.463	13.924	13.667	14.079	15.018	16.12	17.335	18.858	20.737	22.706	24.364	25.561	26.458	27.094	27.157	26.488	25.504	24.641	23.812	22.882	22.064	21.406	20.56	19.394	18.137	16.818	15.365	14.166	13.768	14.139	14.837	15.793	17.204	18.852	20.205	21.019	21.43	21.614	21.552	21.069	20.146	19.147	18.432	17.861	17.147	16.466	16.14	15.983	15.602	15.033	14.489	13.937	13.506	13.733	14.852	16.521	18.493	20.734	22.828	24.093	24.499	24.758	25.354	26.174	26.993	27.75	28.383	28.7	28.442	27.508	26.171	24.809	23.287	21.139	18.408	15.7	13.424	11.628	10.555	10.505	11.26	12.421	14.048	16.235	18.593	20.844	23.178	25.499	27.119	27.704	27.715	27.614	27.252	26.375	25.069	23.573	22.075	20.7	19.499	18.592	18.181	18.054	17.484	16.121	14.491	13.266	12.696	13.016	14.499	16.795	19.079	21.005	22.707	24.076	25.045	26.228	28.125	30.232	31.793	32.799	33.506	33.63	32.758	30.963	28.586	25.87	22.995	20.116	17.428	15.314	14.037	13.298	12.579	12.192	12.176	12.862	14.013	15.299	16.622	17.952	19.232	20.357	21.152	21.667	22.326	23.246	23.838	23.742	23.48	23.466	23.273	22.528	21.541	20.509	19.158	17.536	16.198	15.375	14.873	14.794	15.315	16.04	16.454	16.713	17.206	17.78	18.021	17.884	17.606	17.382	17.274	17.217	17.208	17.541	18.432	19.481	20.17	20.652	21.306	21.813	21.563	20.622	19.395	17.926	16.346	15.293	15.181	15.779	16.916	18.655	20.613	22.067	22.835	23.273	23.462	23.064	22.006	20.702	19.622	19.019	18.93	19.287	20.135	21.48	22.828	23.494	23.483	23.353	23.272	22.962	22.419	21.933	21.472	20.912	20.598	20.957	21.894	23.179	24.86	26.69	27.941	28.256	28.038	27.715	27.205	26.361	25.393	24.636	24.218	24.066	24.085	24.365	25.049	25.882	26.214	25.778	24.983	24.167	23.234	22.254	21.649	21.594	21.948	22.806	24.369	26.354	28.247	29.884	31.12	31.395	30.333	28.38	26.278	24.323	22.516	21.064	20.266	20.185	20.533	20.894	21.084	21.238	21.38	21.21	20.69	20.442	21.067	22.511	24.467	26.806	29.219	31.085	32.105	32.454	32.182	31.185	29.738	28.256	26.596	24.397	21.871	19.642	17.964	16.692	15.801	15.472	15.764	16.432	17.08	17.529	18.015	18.83	19.829	20.771	21.938	23.751	26.073	28.481	30.852	33.109	34.816	35.648	35.75	35.205	33.834	31.848	29.865	28.042	26.042	23.897	22.107	20.856	19.823	18.753	17.74	16.978	16.569	16.46	16.623	17.281	18.698	20.603	22.305	23.557	24.657	25.662	26.343	26.763	27.15	27.3	26.93	26.272	25.643	24.943	24.18	23.778	23.788	23.535	22.634	21.538	20.801	20.465	20.428	20.742	21.398	22.147	22.621	22.549	22.062	21.715	21.848	22.178	22.45	22.872	23.476	23.831	23.728	23.396	22.902	22.092	21.293	21.053	21.316	21.757	22.578	23.938	25.191	25.646	25.545	25.459	25.387	25.062	24.512	23.91	23.268	22.523	21.628	20.362	19.417	18.925	18.957	19.345	19.729	19.945	20.268	20.806	21.069	20.824	20.71	21.212	21.901	22.343	22.774	23.317	23.569	23.426	23.288	23.202	22.862	22.389	22.118	21.869	21.381	21.046	21.379	22.212	22.998	23.471	23.677	23.719	23.675	23.593	23.635	24.202	25.516	27.105	28.348	29.351	30.512	31.594	32.099	32.078	31.744	30.861	29.321	27.648	26.345	25.433	24.983	25.185	25.681	25.686	25.013	24.147	23.364	22.553	21.778	21.392	21.641	22.478	23.673	25.026	26.592	28.473	30.28	31.36	31.661	31.687	31.605	31.165	30.451	29.814	29.206	28.422	27.715	27.428	27.419	27.452	27.61	27.766	27.373	26.285	25.138	24.52	24.386	24.477	24.74	25.168	25.55	25.597	25.207	24.637	24.325	24.309	24.149	23.648	23.1	22.627	21.865	20.644	19.273	17.94	16.636	15.696	15.646	16.513	17.987	19.992	22.369	24.472	25.784	26.56	27.321	28.087	28.586	28.784	28.867	28.936	28.91	28.656	28.227	27.866	27.558	26.829	25.423	23.783	22.451	21.464	20.754	20.507	20.697	20.92	20.992	21.135	21.375	21.472	21.534	21.874	22.318	22.523	22.754	23.582	25.047	26.681	28.052	28.976	29.36	29.055	27.931	26.143	24.221	22.621	21.25	19.863	18.722	18.289	18.487	18.965	19.698	20.684	21.579	22.255	23.07	24.215	25.479	26.802	28.357	29.877	30.649	30.465	29.779	28.882	27.633	26.005	24.297	22.865	21.896	21.328	21.045	21.178	21.909	22.934	23.627	23.831	23.876	23.831	23.443	22.8	22.278	21.921	21.703	22.009	23.083	24.53	25.963	27.484	28.983	29.807	29.643	28.961	28.214	27.278	25.976	24.541	23.345	22.595	22.278	22.215	22.338	22.819	23.611	24.249	24.55	24.947	25.7	26.495	27.102	27.646	28.021	27.962	27.719	27.748	27.902	27.794	27.615	27.633	27.424	26.595	25.637	25.258	25.469	25.912	26.491	27.229	27.666	28.306	28.55	28.156	27.182	26.155	25.383	24.498	23.321	22.491	22.466	22.747	22.834	22.9	22.988	22.615	21.623	20.417	19.144	17.667	16.274	15.379	14.791	14.131	13.651	13.805	14.475	15.253	16.067	17.06	18.259	19.505	20.515	21.125	21.533	21.938	22.015	21.405	20.497	19.95	19.717	19.423	19.233	19.451	19.837	20.137	20.62	21.456	22.362	23.253	24.399	25.684	26.628	27.232	27.991	28.986	29.737	29.934	29.658	29.049	28.115	26.804	25.164	23.545	22.347	21.463	20.477	19.483	19.014	19.172	19.595	20.222	21.252	22.489	23.545	24.465	25.434	26.229	26.701	27.179	27.807	28.203	28.218	28.294	28.713	29.131	29.116	28.599	27.679	26.331	24.44	22.02	19.414	17.146	15.34	13.666	12.033	10.899	10.562	10.817	11.607	13.19	15.497	18.09	20.767	23.541	26.098	28.095	29.707	31.215	32.399	33.023	33.429	33.993	34.449	34.211	33.035	31.098	28.683	26.031	23.391	21.163	19.799	19.293	19.017	18.441	17.722	17.22	16.956	16.959	17.533	18.725	20.156	21.662	23.457	25.548	27.695	29.927	32.298	34.23	34.933	34.35	33.034	31.361	29.447	27.56	26.105	25.259	24.807	24.312	23.521	22.627	21.902	21.206	20.31	19.513	19.335	19.796	20.632	21.848	23.414	24.91	26.051	27.035	27.976	28.696	29.295	30.183	31.3	32.07	32.275	32.207	31.906	30.985	29.267	27.086	24.977	23.358	22.355	21.881	21.92	22.424	22.91	22.752	22.042	21.557	21.804	22.777	24.491	26.887	29.373	31.278	32.593	33.559	34.077	34.216	34.502	35.076	35.316	34.792	33.817	32.737	31.436	29.787	28.053	26.607	25.651	25.171	24.983	25.003	25.388	26.062	26.539	26.626	26.794	27.398	28.207	29.001	29.792	30.288	30.022	29.139	28.169	27.202	26.149	25.44	25.414	25.543	25.226	24.741	24.661	24.938	25.208	25.418	25.727	26.155	26.635	27.09	27.519	28.146	28.428	29.151	29.813	30.413	31.009	31.552	31.87	31.672	30.887	29.89	28.864	27.403	25.423	23.751	23.075	23.117	23.488	24.344	25.602	26.605	27.042	27.241	27.356	27.274	27.268	27.676	28.184	28.298	28.153	28.095	27.966	27.4	26.384	25.2	24.117	23.288	22.743	22.572	23.09	24.414	25.955	27.04	27.784	28.645	29.507	30.009	30.309	30.68	30.899	30.76	30.598	30.693	30.855	31.023	31.387	31.705	31.389	30.447	29.504	28.9	28.475	28.144	28.065	28.308	28.709	29.027	29.188	29.437	30.099	31.021	31.733	32.271	33.1	34.19	34.982	35.213	34.931	33.905	31.893	29.238	26.49	23.814	21.353	19.554	18.552	17.904	17.415	17.517	18.539	20.205	22.151	24.34	26.855	29.602	32.286	34.657	36.734	38.662	40.256	40.984	40.708	39.913	38.952	37.681	36.077	34.435	32.799	30.967	29.063	27.428	26.071	24.856	24.02	23.771	23.785	23.748	23.968	24.878	26.356	28.005	29.688	31.477	33.37	35.188	36.708	37.964	39.242	40.569	41.501	41.689	41.354	40.794	39.828	38.237	36.241	34.019	31.499	28.886	26.7	25.122	23.988	23.409	23.592	24.245	24.891	25.638	26.972	28.937	31.096	33.119	34.96	36.64	38.087	39.154	39.841	40.425	41.031	41.178	40.28	38.381	35.897	32.94	29.541	26.16	23.301	21.045	19.429	18.79	19.18	20.169	21.546	23.434	25.583	27.408	28.846	30.43	32.398	34.407	36.092	37.369	38.275	38.794	38.844	38.414	37.772	37.229	36.542	35.084	32.709	29.874	26.863	23.716	20.846	18.793	17.54	16.83	16.76	17.407	18.397	19.552	21.278	23.724	26.339	28.726	31.104	33.542	35.543	36.62	36.743	36.118	34.937	33.315	31.337	29.289	27.672	26.652	25.85	25.043	24.571	24.675	25.065	25.561	26.35	27.301	28.03	28.684	29.713	31.06	32.482	34.216	36.381	38.194	38.738	38.048	36.688	34.839	32.61	30.512	29.074	28.431	28.39	28.552	28.602	28.148	27.888	27.606	27.578	28.025	28.962	30.221	31.488	32.702	34.264	36.334	38.355	39.913	41.306	42.685	43.469	43.224	42.353	41.294	39.974	38.542	37.505	36.889	36.285	35.627	35.038	34.223	32.927	31.626	31.05	31.343	32.239	33.622	35.47	37.601	39.654	41.205	42.021	42.313	42.347	41.891	40.681	39.185	38.086	37.322	36.472	35.602	34.935	34.253	33.396	32.74	32.549	32.577	32.719	33.195	33.867	34.297	34.625	35.501	37.152	39.199	41.287	43.332	45.223	46.694	47.417	47.226	46.319	44.985	43.095	40.292	36.769	33.226	29.974	26.896	24.193	22.315	21.313	21.027	21.664	23.415	25.932	28.779	31.853	34.868	37.121	38.292	38.855	39.326	39.706	39.894	40.041	40.284	40.495	40.334	39.508	38.064	36.286	34.221	31.658	28.821	26.532	25.384	25.315	26.15	27.851	30.012	31.942	33.401	34.52	35.232	35.453	35.573	36.034	36.726	37.471	38.558	40.231	42.043	43.2	43.275	42.291	40.468	38.069	35.37	32.758	30.662	29.082	27.457	25.4	23.253	21.495	20.148	19.162	18.791	19.138	19.941	21.153	23.01	25.412	27.93	30.426	32.926	35.001	36.111	36.356	36.218	35.827	34.933	33.493	31.84	30.371	29.339	28.792	28.76	29.401	30.624	31.79	32.216	31.934	31.393	30.723	29.921	29.325	29.213	29.392	29.693	30.3	31.211	32.062	32.784	33.651	34.512	34.77	34.286	33.457	32.482	31.167	29.45	27.637	26.118	25.141	24.696	24.626	24.963	25.815	26.848	27.483	27.707	28.064	28.794	29.706	30.776	32.037	33.101	33.549	33.536	33.36	32.942	32.328	32.015	32.135	32.115	31.565	30.812	30.194	29.579	28.816	28.123	27.842	28.165	29.06	30.317	31.81	33.576	35.361	36.51	36.719	36.437	36.136	35.759	35.27	34.861	34.343	33.256	31.682	30.113	28.624	27.154	26.19	26.128	26.452	26.461	26.257	26.245	26.344	26.321	26.384	26.934	28.114	29.812	31.74	33.601	35.405	37.233	38.798	39.747	40.663	41.431	42.224	42.643	42.298	41.189	39.502	37.46	35.193	32.659	30.011	27.777	26.256	25.125	24.279	24.342	25.662	27.582	29.378	31.018	32.494	33.449	33.938	34.547	35.507	36.591	37.786	39.141	40.172	40.396	40.09	39.826	39.64	39.218	38.467	37.452	36.153	34.509	32.494	30.3	28.505	27.596	27.34	27.272	27.527	28.453	29.747	30.873	31.894	33.06	34.135	34.908	35.674	36.63	37.519	38.241	38.961	39.406	38.966	37.612	35.941	34.357	32.862	31.557	30.731	30.507	30.688	30.921	30.992	31.111	31.649	32.478	33.107	33.484	33.972	34.555	34.868	34.977	35.302	35.892	36.513	37.221	38.077	38.71	38.831	38.656	38.3	37.472	36.158	34.919	34.171	33.725	33.264	32.809	32.534	32.469	32.505	32.583	32.893	33.751	35.042	36.162	36.784	37.122	37.229	36.761	35.643	34.263	32.883	31.515	30.409	29.908	29.863	29.867	29.883	29.965	29.803	29.279	28.937	29.388	30.578	32.007	33.319	34.422	35.262	35.737	35.833	35.785	35.985	36.479	36.713	36.223	35.206	34.005	32.577	30.927	29.421	28.254	27.262	26.481	26.216	26.503	27.085	28.028	29.549	31.365	33.041	34.698	36.741	39.086	41.198	42.663	43.355	43.298	42.47	40.825	38.521	36.001	33.595	31.088	28.184	25.21	22.788	21.074	19.951	19.586	20.047	20.984	22.159	23.764	25.869	28.158	30.532	33.198	35.926	38.057	39.408	40.368	41.091	41.265	40.653	39.325	37.508	35.383	33.033	30.614	28.547	27.264	26.65	26.168	25.68	25.53	25.798	26.239	26.931	28.096	29.484	30.76	32.077	33.583	35.019	36.28	37.743	39.457	40.732	41.088	40.812	40.22	39.197	37.67	35.904	34.186	32.595	31.007	29.237	27.409	26.007	25.302	25.053	25.104	25.759	27.136	28.815	30.513	32.373	34.297	35.928	37.36	38.875	40.196	40.919	41.26	41.516	41.247	39.96	37.978	35.873	33.663	31.202	28.786	26.911	25.694	25.691	26.408	27.323	28.051	28.704	29.316	29.485	29.235	29.475	30.879	33.032	35.317	37.628	39.696	40.81	40.732	39.908	38.611	36.852	35	33.509	32.21	30.738	29.297	28.274	27.55	26.812	26.089	25.666	25.795	26.52	27.618	28.871	30.365	32.167	33.823	34.889	35.748	36.972	38.316	39.169	39.441	39.208	38.162	36.217	33.978	32.043	30.532	29.607	29.533	30.004	30.266	30.031	29.587	29.051	28.269	27.35	26.697	26.667	27.358	28.544	29.915	31.408	33.019	34.276	34.505	33.717	32.515	31.138	29.43	27.694	26.525	25.973	25.788	26.135	27.197	28.605	29.937	31.16	32.101	32.27	31.61	30.763	30.306	30.258	30.418	30.652	30.792	30.639	30.009	28.829	27.411	26.312	25.565	24.572	23.11	21.654	20.509	19.549	18.964	19.314	20.621	22.35	24.284	26.528	28.831	30.832	32.641	34.396	35.701	36.173	36.041	35.711	35.247	34.582	33.79	33	32.235	31.342	30.064	28.416	26.864	25.67	24.462	22.99	21.735	21.123	20.899	20.954	21.826	23.803	26.486	29.621	33.318	37.212	40.502	42.853	44.367	44.891	44.269	43.05	42.073	41.64	41.578	41.678	41.757	41.617	41.119	40.109	38.603	37.108	36.083	35.229	34.068	32.96	32.583	32.873	33.528	34.847	37.027	39.324	40.98	42.096	42.872	43.097	42.939	43.076	43.657	44.186	44.483	44.799	45.032	44.733	43.73	42.126	40.039	37.643	35.121	32.638	30.675	29.84	29.985	30.29	30.528	31.12	31.903	32.235	32.295	32.789	33.586	34.094	34.519	35.338	36.199	36.654	37.024	37.52	37.6	36.988	36.234	35.702	35.081	34.156	33.128	32.157	31.316	30.741	30.525	30.845	32.102	34.247	36.414	38.056	39.557	41	41.592	41.036	40.038	38.857	36.993	34.666	32.87	31.82	31.038	30.718	31.274	32.097	32.348	32.255	32.352	32.336	31.79	30.996	30.351	29.897	29.643	29.706	30.202	31.384	32.662	34.238	35.543	36.289	36.584	36.201	35.027	33.664	32.606	31.669	30.775	30.157	29.476	28.15	26.627	25.819	25.711	25.833	26.425	27.752	29.162	30.121	31.086	32.391	33.533	34.148	34.362	34.033	32.989	31.798	31.174	31.076	31.222	31.625	31.987	31.753	31.051	30.505	30.23	30.05	30.161	30.491	30.334	29.562	28.992	28.963	28.996	29.094	29.771	30.745	31.242	31.407	31.875	32.526	32.903	33.066	33.074	32.57	31.518	30.366	29.195	27.761	26.277	25.097	24.14	23.462	23.576	24.576	25.895	27.201	28.463	29.255	29.31	29.339	29.973	30.686	30.836	30.616	30.02	28.322	25.46	22.514	20.22	18.402	17.033	16.423	16.449	16.767	17.458	18.559	19.588	20.22	20.572	20.618	20.321	20.25	21.069	22.786	25.449	27.165	29.341	32.369	35.181	36.493	36.353	35.322	33.376	30.605	27.726	25.332	23.523	22.346	21.668	21.015	20.294	20.011	20.295	20.642	20.973	21.766	23.105	24.766	26.889	29.531	32.198	34.673	37.323	39.956	41.775	42.836	43.897	44.694	44.055	41.805	38.843	35.57	31.862	28.138	25.081	22.795	21.135	20.108	19.501	18.991	18.765	19.113	19.64	19.828	19.843	20.058	20.543	21.491	23.193	25.425	27.773	30.286	32.83	34.495	34.861	34.713	34.549	33.682	31.737	29.621	28.09	26.882	25.814	25.279	25.307	25.441	25.516	25.603	25.564	25.463	25.809	26.761	27.832	28.714	29.569	30.425	31.143	31.733	32.146	32.199	32.087	32.161	32.059	31.227	30.092	29.345	28.554	26.957	25.014	23.721	23.075	22.568	22.298	22.379	22.294	21.707	20.985	20.459	20.207	20.665	22.288	24.666	26.924	28.71	30.059	30.857	30.972	30.458	29.407	28.081	26.97	26.134	25.142	24.121	23.816	24.183	24.287	23.928	23.907	24.488	25.112	25.64	26.357	26.968	26.917	26.386	25.831	25.234	24.712	24.898	25.929	27.02	27.543	27.624	27.453	26.886	25.848	24.525	23.257	22.485	22.26	22.709	23.892	26.011	28.822	31.464	33.336	34.677	35.611	35.491	34.023	32.022	30.213	28.305	26.014	23.874	22.351	21.296	20.722	20.952	21.785	22.674	23.619	24.855	26.055	26.826	27.506	28.655	30.308	32.205	34.304	36.699	39.349	41.966	43.921	44.588	44.013	42.64	40.398	37.022	33.086	29.545	26.504	23.556	20.863	18.878	17.485	16.417	15.872	15.902	16.018	16.044	16.398	17.171	18.042	19.227	21.407	24.623	28.131	31.259	33.669	35.089	35.339	34.46	32.646	30.392	28.46	27.114	25.897	24.563	23.505	22.864	22.159	21.223	20.531	20.335	20.485	21.128	22.535	24.359	26.076	27.682	29.129	29.826	29.481	28.695	28.037	27.322	26.266	25.021	23.748	22.329	20.739	19.103	17.608	16.683	16.742	17.625	18.945	20.838	23.59	26.805	29.838	32.613	35.267	37.51	39.082	40.184	40.848	40.738	39.911	38.751	37.124	34.664	31.707	28.937	26.444	23.985	21.803	20.367	19.716	19.655	20.085	20.846	21.822	23.132	24.742	26.262	27.586	29.09	30.739	31.892	32.262	32.17	31.757	30.914	29.895	29.081	28.335	27.42	26.49	25.504	23.969	21.832	19.758	18.169	16.914	16.07	16.133	17.288	19.252	21.747	24.54	27.319	29.969	32.497	34.63	36.12	37.255	38.338	38.961	38.641	37.597	36.206	34.383	32.105	29.767	27.534	25.195	22.892	21.014	19.517	18.23	17.599	18.097	19.395	20.94	22.758	25.004	27.426	29.732	31.884	33.84	35.568	37.164	38.51	39.233	39.335	39.202	38.75	37.486	35.517	33.479	31.576	29.648	27.924	26.656	25.587	24.547	23.876	23.74	23.841	24.223	25.321	26.984	28.487	29.614	30.76	32.036	33.18	34.077	34.696	34.918	34.749	34.24	33.273	31.887	30.523	29.337	27.804	25.632	23.366	21.554	20.258	19.691	20.263	21.791	23.646	25.653	27.843	29.798	31.223	32.557	34.148	35.485	36.057	36.14	36.062	35.593	34.515	33.012	31.301	29.506	27.754	25.697	23.863	22.233	21.122	20.675	20.967	21.845	23.009	24.404	25.882	26.754	26.594	26.058	25.975	26.235	26.472	26.892	27.553	27.861	27.512	26.928	26.35	25.62	24.961	24.746	24.643	24.144	23.546	23.449	23.773	24.187	24.825	25.915	27.314	28.756	29.992	30.735	30.962	30.923	30.584	29.694	28.625	28.17	28.399	28.718	28.963	29.322	29.51	29.145	28.467	27.815	27.005	25.986	25.172	24.571	23.685	22.603	22.045	22.248	22.823	23.682	25.053	26.755	28.28	29.28	29.537	29.005	28.05	27.093	26.151	25.313	25.123	25.778	26.579	26.898	26.824	26.461	25.671	24.747	24.316	24.502	25.073	26.129	27.638	28.94	29.611	30.112	30.866	31.55	31.846	31.933	31.87	31.342	30.194	28.548	26.533	24.438	22.68	21.298	20.079	19.243	19.233	19.805	20.345	20.798	21.425	22.096	22.681	23.506	24.755	26.137	27.543	29.116	30.529	31.179	31.18	31.07	30.751	29.848	28.588	27.459	26.516	25.631	24.85	24.144	23.47	23.081	23.176	23.579	24.26	25.569	27.374	28.812	29.395	29.443	29.285	29.032	29.107	29.907	31.13	32.211	32.937	33.094	32.241	30.475	28.668	27.346	26.256	25.262	24.605	24.219	23.721	22.979	22.124	21.299	20.796	20.904	21.445	22.035	22.765	23.827	24.805	25.26	25.508	25.968	26.396	26.477	26.303	25.82	24.775	23.405	22.256	21.376	20.559	20.07	20.202	20.524	20.542	20.489	20.761	21.279	21.819	22.338	22.77	23.1	23.524	24.076	24.517	24.917	25.634	26.492	26.844	26.674	26.53	26.529	26.426	26.326	26.382	26.249	25.691	25.06	24.593	24.103	23.762	24.135	25.131	25.995	26.426	26.721	26.97	27.005	26.918	26.962	27.23	27.766	28.446	28.835	28.676	28.283	27.934	27.375	26.578	26.172	26.521	27.293	28.261	29.526	30.805	31.608	32.042	32.432	32.571	32.263	31.973	32.016	31.845	30.992	29.831	28.845	27.991	27.211	27.014	26.925	26.984	26.649	25.543	24.293	23.629	23.374	23.159	23.259	23.862	24.492	24.906	25.485	26.362	27.278	28.364	29.919	31.522	32.519	33.008	33.317	33.138	32.052	30.261	28.232	26.202	24.348	22.826	21.616	20.745	20.348	20.131	19.512	18.625	18.187	18.373	18.83	19.672	21.333	23.655	26.192	28.993	32.102	35.003	37.283	39.01	39.948	39.495	37.765	35.645	33.627	31.595	29.675	28.254	27.31	26.557	25.885	25.29	24.819	24.742	25.186	25.757	26.235	27.078	28.621	30.52	32.513	34.859	37.574	40.177	42.485	44.66	46.499	47.653	48.292	48.598	48.155	46.752	44.988	43.376	41.652	39.538	37.328	35.266	33.25	31.295	29.6	28.23	27.238	26.763	26.589	26.319	26.19	26.778	28.022	29.424	30.884	32.474	33.811	34.55	34.926	35.178	35.178	35.017	34.97	34.724	33.684	31.959	30.092	28.11	25.811	23.564	21.935	20.966	20.471	20.395	20.62	21	21.673	22.74	23.934	25.21	26.972	29.184	31.102	32.242	32.803	32.903	32.371	31.426	30.502	29.534	28.297	26.996	25.761	24.327	22.839	22.007	22.074	22.484	22.782	22.993	23.016	22.581	21.773	20.918	20.242	20.006	20.453	21.332	22.234	23.289	24.652	25.781	26.076	25.714	25.149	24.416	23.634	23.35	23.785	24.588	25.522	26.5	26.976	26.432	25.178	23.777	22.204	20.323	18.595	17.554	17.187	17.277	17.741	18.435	19.216	20.162	21.266	22.321	23.512	25.318	27.555	29.46	30.745	31.67	32.169	31.979	31.363	30.738	30.031	29.139	28.371	27.782	26.956	25.89	25.088	24.56	23.782	22.717	21.887	21.517	21.453	21.696	22.357	23.404	24.846	26.639	28.432	29.99	31.55	33.159	34.252	34.522	34.452	34.468	34.463	34.526	35.052	35.948	36.732	37.371	37.981	38.125	37.458	36.454	35.568	34.495	33.008	31.45	30.224	28.935	28.022	27.868	27.909	27.467	26.701	25.907	24.911	23.843	23.392	23.831	24.821	26.237	28.032	29.514	29.935	29.505	28.876	28.149	27.203	26.333	25.816	25.469	24.974	24.12	22.788	21.245	20.091	19.521	19.273	19.419	20.274	21.417	21.937	21.672	21.156	20.683	20.451	21.045	22.736	24.908	26.891	28.474	29.265	28.688	27.023	25.333	24.199	23.486	23.212	23.581	24.386	25.168	25.667	25.749	25.433	25.087	25.035	25.13	25.278	25.906	27.184	28.544	29.572	30.551	31.722	32.919	34.185	35.718	37.158	37.863	37.698	36.684	34.47	31.094	27.533	24.679	22.584	21.163	20.684	21.177	22.182	23.309	24.42	25.427	26.453	27.824	29.524	31.221	32.997	35.086	37.026	38.06	38.148	37.676	36.723	35.414	34.27	33.576	33.056	32.546	32.153	31.585	30.408	28.973	28.004	27.522	27.149	26.977	27.292	28.011	28.992	30.338	32.114	34.243	36.727	39.388	41.672	43.273	44.481	45.376	45.463	44.583	43.213	41.641	39.819	38.05	36.82	36.149	35.891	36.187	36.943	37.542	37.68	37.736	37.905	37.917	37.9	38.491	39.972	42.083	44.528	46.99	49.038	50.509	51.491	51.871	51.525	50.866	50.328	49.598	48.177	46.246	44.178	41.845	39.201	36.687	34.586	32.826	31.625	31.356	31.798	32.451	33.371	34.731	36.084	36.999	37.785	38.932	40.439	42.096	43.761	45.19	46.177	46.797	47.072	46.858	46.388	46.141	45.929	45.012	43.236	41.102	38.869	36.602	34.796	33.922	33.757	33.953	34.562	35.475	36.271	37.065	38.53	40.772	43.174	45.381	47.408	48.873	49.094	47.795	45.19	41.758	38.217	35.248	33.07	31.707	31.341	31.8	32.305	32.432	32.644	33.384	34.506	35.924	37.753	39.634	40.978	41.849	42.655	43.328	43.787	44.515	45.742	46.766	46.927	46.43	45.616	44.337	42.489	40.366	38.295	36.499	34.88	33.736	33.133	33.02	33.27	33.633	33.934	34.45	35.494	36.791	38.117	40.017	42.908	46.104	48.68	50.435	51.25	50.626	48.543	45.787	42.944	40.146	37.808	36.342	35.325	34.068	32.684	31.631	30.803	29.957	29.403	29.599	30.656	32.531	35.091	38.003	41.018	44.049	46.669	48.278	49.026	49.664	50.346	50.621	50.413	49.928	48.878	46.875	44.233	41.458	38.63	35.967	34.028	32.806	31.658	30.446	29.692	29.524	29.575	29.845	30.705	32.171	33.915	35.692	37.286	38.491	39.356	39.89	39.7	38.621	37.198	35.899	34.528	32.949	31.554	30.495	29.409	28.211	27.163	26.196	25.153	24.403	24.299	24.539	24.938	26.042	28.233	31.077	34.131	37.484	41.082	44.487	47.374	49.6	50.96	51.384	50.994	49.627	47.06	43.739	40.481	37.539	34.772	32.478	31.079	30.387	30.057	30.15	30.646	31.202	31.804	32.78	33.991	35.043	36.146	37.778	39.742	41.447	42.836	44.123	45.12	45.508	45.227	44.202	42.375	40.025	37.448	34.676	32.028	30.238	29.569	29.486	29.569	29.929	30.494	30.908	31.26	31.945	32.975	34.276	36.146	38.632	41.199	43.525	45.808	47.902	49.102	49.109	48.304	46.962	45.051	42.676	40.033	37.188	34.369	31.974	30.083	28.656	28.073	28.594	29.629	30.454	31.115	31.931	32.805	33.67	34.816	36.217	37.408	38.279	39.056	39.599	39.693	39.696	39.957	40.055	39.438	38.296	37.081	35.898	34.786	33.903	33.236	32.68	32.239	31.826	31.227	30.639	30.586	31.014	31.313	31.377	31.637	32.131	32.616	33.257	34.272	35.315	36.019	36.483	36.664	36.182	35.112	34.107	33.381	32.618	31.964	32.043	33.025	34.572	36.404	38.308	40.008	41.381	42.384	42.805	42.578	42.056	41.369	40.025	37.793	35.254	32.913	30.71	28.749	27.409	26.562	25.796	25.259	25.312	25.784	26.479	27.8	29.927	32.156	33.851	35.244	36.701	38.088	39.291	40.52	41.93	43.492	45.079	46.324	46.806	46.149	44.882	43.079	40.871	38.803	37.307	36.488	36.263	36.309	36.274	36.23	36.291	36.061	35.3	34.675	34.884	35.671	36.613	37.963	39.931	42.101	44.187	46.388	48.585	50.231	51.236	51.837	51.721	50.457	48.433	46.28	43.953	41.214	38.352	35.85	33.883	32.499	31.671	31.192	30.982	31.135	31.418	31.372	31.214	31.712	33.012	34.632	36.523	38.92	41.483	43.693	45.586	47.265	48.386	48.804	48.856	48.497	47.186	44.98	42.619	40.417	38.143	35.865	33.981	32.501	31.115	29.662	28.063	26.347	24.908	24.115	23.895	24.252	25.694	28.432	31.819	35.191	38.41	41.191	42.903	43.408	43.121	42.237	40.865	39.554	38.695	37.902	36.839	35.904	35.401	34.974	34.373	33.922	33.882	34.081	34.4	34.849	35.308	35.724	36.18	36.431	36.077	35.34	34.83	34.601	34.361	34.291	34.701	35.343	35.842	36.276	36.704	36.854	36.736	36.692	36.618	36.186	35.747	35.914	36.544	37.051	37.274	37.258	36.751	35.565	33.947	32.266	30.879	30.224	30.436	31.11	31.96	33.235	34.927	36.486	37.7	38.913	40.168	41.078	41.56	41.801	41.702	41.169	40.591	40.249	39.848	39.281	38.94	38.782	38.133	36.688	34.772	32.595	30.122	27.558	25.272	23.539	22.699	23.045	24.384	26.266	28.616	31.368	33.812	35.262	35.977	36.547	37.117	37.837	39.102	40.869	42.559	43.837	44.682	44.788	43.9	42.512	41.221	39.848	38.005	35.91	33.973	32.233	30.736	29.775	29.499	29.898	30.991	32.537	34.05	35.468	37.134	38.915	40.223	41.015	41.757	42.501	42.97	43.287	43.637	43.673	43.062	41.984	40.51	38.359	35.733	33.353	31.413	29.521	27.715	26.545	26.192	26.382	26.922	27.722	28.633	29.669	30.922	32.28	33.737	35.657	38.072	40.298	41.85	43.015	44.03	44.614	44.657	44.355	43.496	41.644	39	36.101	33.052	30.045	27.896	27.145	27.292	27.749	28.621	30.029	31.536	32.701	33.468	34.109	35.012	35.4	35.316	35.253	35.647	36.205	36.525	36.951	37.794	38.504	38.523	38.161	37.811	37.261	36.375	35.442	34.358	32.628	30.313	27.917	25.524	23.124	21.405	21.074	21.881	23.118	24.494	25.95	27.314	28.568	29.851	31.257	32.946	35.111	37.463	39.364	40.788	42.239	43.61	44.27	44.11	43.44	42.165	40.145	37.86	35.812	33.923	32.159	30.858	29.934	28.842	27.647	27.029	27.133	27.448	27.776	28.334	29.128	30.051	31.211	32.743	34.7	37.192	40.107	42.795	44.74	46.107	47	46.9	45.521	43.34	40.817	38.043	35.389	33.459	32.339	31.783	31.904	32.734	33.672	34.254	34.773	35.447	35.816	35.584	35.181	35.085	35.439	36.379	37.997	40.047	42.199	44.195	45.51	45.625	44.773	43.599	42.199	40.312	38.205	36.362	34.759	33.294	32.298	31.955	32.007	32.406	33.388	34.694	35.774	36.692	37.823	38.91	39.421	39.481	39.592	39.915	40.44	41.296	42.446	43.626	44.707	45.469	45.404	44.406	43.047	41.682	40.077	38.263	36.801	35.909	35.323	35.013	35.121	35.369	35.441	35.51	35.697	35.696	35.535	35.809	36.679	37.644	38.473	39.441	40.63	41.773	42.738	43.494	43.916	44.017	43.95	43.542	42.565	41.371	40.415	39.477	38.296	37.33	37.12	37.518	38.202	39.115	39.933	40.039	39.297	38.05	36.388	34.338	32.545	31.653	31.45	31.505	31.954	33.019	34.44	35.815	36.93	37.634	37.895	37.923	37.849	37.602	37.445	37.907	38.889	39.735	40.283	40.894	41.517	41.8	41.857	41.928	41.806	41.343	40.857	40.458	39.778	38.826	38.132	37.742	37.137	36.305	35.75	35.569	35.421	35.109	34.6	33.833	32.909	32.034	31.224	30.632	30.809	31.959	33.475	34.834	36.19	37.554	38.413	38.555	38.218	37.337	35.679	33.608	31.681	29.895	28.229	27.26	27.348	27.918	28.358	28.818	29.482	30.029	30.222	30.28	30.509	31.108	32.205	33.237	34.554	35.981	37.285	38.313	38.858	38.811	38.465	38.039	37.135	35.441	33.551	32.114	30.866	29.427	28.145	27.341	26.685	26.044	25.858	26.228	26.794	27.557	28.725	29.91	30.621	31.209	32.29	33.735	35.068	36.228	37.26	37.912	37.956	37.331	35.999	34.154	32.206	30.182	27.823	25.47	23.901	23.206	22.846	22.698	22.985	23.471	23.807	24.271	25.203	26.368	27.588	29.073	30.635	31.659	32.174	32.873	33.925	34.866	35.509	36.026	36.331	36.195	35.612	34.635	33.323	31.947	30.704	29.397	28.029	27.242	27.424	28.112	28.855	29.786	30.893	31.826	32.596	33.55	34.62	35.509	36.37	37.348	37.988	37.979	37.74	37.558	36.991	35.73	34.138	32.618	31.234	30.063	29.223	28.652	28.374	28.607	29.292	30.156	31.318	33.042	34.893	36.12	36.687	37.008	37.156	37.136	37.253	37.527	37.465	36.838	35.853	34.463	32.478	30.375	28.851	27.806	26.724	25.609	24.72	23.961	23.174	22.45	21.88	21.566	21.834	22.849	24.277	25.878	27.839	30.009	31.681	32.56	33.091	33.547	33.755	33.735	33.606	33.04	31.663	29.698	27.459	24.919	22.366	20.58	19.808	19.45	19.036	18.611	18.11	17.328	16.449	15.943	16.201	17.613	20.408	24.137	28.031	31.749	35.065	37.247	37.742	36.988	35.743	34.294	32.836	31.8	31.203	30.505	29.426	28.024	26.083	23.501	20.991	19.427	18.895	19.143	20.28	22.338	24.782	26.984	28.696	29.857	30.582	31.228	31.943	32.479	32.85	33.372	33.812	33.512	32.464	31.225	29.933	28.386	26.752	25.305	23.854	22.28	20.964	20.094	19.374	18.881	19.159	20.199	21.412	22.689	24.429	26.666	29.038	31.333	33.457	35.224	36.482	37.087	36.719	35.32	33.467	31.621	29.6	27.374	25.51	24.286	23.29	22.267	21.352	20.353	18.909	17.285	15.998	15.027	14.339	14.505	15.835	17.664	19.261	20.687	22.125	23.31	24.087	24.704	25.4	26.176	26.935	27.368	27.112	26.25	24.417	22.132	20.094	18.199	16.358	14.835	13.807	13.274	13.218	13.507	13.976	14.786	16.017	17.134	17.757	18.431	19.756	21.358	22.658	23.76	24.78	25.341	25.371	25.405	25.644	25.759	25.754	25.812	25.525	24.468	23.11	22.23	21.877	21.74	21.872	22.381	23.08	23.773	24.416	24.978	25.638	26.715	28.061	29.149	29.947	30.872	31.734	31.865	31.257	30.434	29.538	28.56	27.978	28.162	28.776	29.527	30.56	31.655	32.17	32.087	32.074	32.356	32.608	32.898	33.664	34.937	36.394	37.747	38.65	38.798	38.274	37.256	35.632	33.519	31.608	30.316	29.266	28.146	27.259	26.818	26.622	26.757	27.558	28.824	30.073	31.289	32.481	33.13	32.957	32.511	32.295	32.093	31.726	31.563	31.828	32.276	32.703	33.093	33.365	33.588	34.042	34.675	35.131	35.5	36.084	36.536	36.244	35.305	34.219	33.1	31.982	31.25	31.036	30.947	30.805	30.791	30.671	29.996	29.039	28.429	28.12	27.701	27.289	27.171	27.164	26.963	26.541	25.902	25.064	24.327	23.937	23.742	23.74	24.421	25.95	27.811	29.726	31.936	34.329	36.36	37.827	38.781	38.95	38.15	36.798	35.2	33.107	30.575	28.297	26.611	25.158	23.837	23.043	22.796	22.69	22.536	22.322	21.943	21.524	21.405	21.573	21.816	22.371	23.557	24.973	26.005	26.731	27.405	27.785	27.719	27.516	27.26	26.677	25.887	25.251	24.549	23.426	22.24	21.479	20.852	19.959	19.127	18.787	18.832	19.137	19.846	20.908	22.136	23.588	25.182	26.461	27.3	28.082	28.825	29.064	28.837	28.688	28.68	28.464	28.059	27.544	26.522	24.816	22.938	21.198	19.403	17.838	17.242	17.612	18.227	18.833	19.684	20.623	21.235	21.556	21.813	22.052	22.444	23.242	24.175	24.788	25.158	25.394	25.01	23.692	21.964	20.354	18.83	17.52	16.868	16.826	16.98	17.45	18.47	19.536	20.177	20.854	21.995	23.169	24.099	25.296	27.005	28.716	30.009	30.863	31.112	30.605	29.683	28.18	26.745	25.402	24.606	24.562	25.113	25.845	26.476	27.144	27.957	28.497	28.463	28.359	28.756	29.359	29.649	29.761	29.949	29.975	29.74	29.71	30.119	30.607	31.059	31.757	32.455	32.441	31.613	30.526	29.417	28.045	26.503	25.365	25.063	25.526	26.378	27.264	28.08	28.871	29.417	29.387	29.012	28.913	29.201	29.465	29.611	29.854	30.036	29.841	29.451	29.189	28.836	28.13	27.44	27.022	26.413	25.318	24.299	23.901	23.919	24.037	24.497	25.651	27.342	29.073	30.481	31.441	31.973	32.047	31.5	30.383	29.174	28.229	27.334	26.244	25.123	24.069	22.964	22.006	21.651	21.868	22.16	22.412	22.819	23.067	22.652	21.982	22.041	23.072	24.6	26.444	28.746	31.293	33.477	34.904	35.598	35.703	35.28	34.292	32.764	30.986	29.379	28.067	26.913	25.945	25.28	24.812	24.52	24.777	25.739	26.946	28.039	29.165	30.203	30.566	30.285	30.398	31.678	33.836	36.387	39.253	42.1	43.999	44.21	42.734	39.954	36.283	32.162	28.022	24.26	21.252	19.193	17.969	17.38	17.305	17.595	18.129	19.066	20.628	22.544	24.332	26.058	27.924	29.545	30.61	31.827	34.126	37.346	40.665	43.745	46.523	48.428	48.794	47.695	45.684	43.09	40.078	36.911	33.799	30.849	28.215	26.038	24.335	23.087	22.295	21.977	22.264	23.307	24.853	26.32	27.497	28.638	29.679	30.248	30.677	31.888	33.975	35.975	36.184	36.186	35.843	35.181	33.901	31.937	29.718	27.664	25.782	23.924	22.185	20.873	20.173	19.988	20.167	20.839	22.206	24.107	26.111	28.057	30.088	32.176	34.042	35.485	36.415	36.663	36.158	35.162	33.959	32.557	31.005	29.645	28.679	27.93	27.319	27.197	27.881	29.134	30.408	31.395	32.123	32.709	33.189	33.629	34.289	35.386	36.697	37.682	38.091	38.09	37.846	37.431	36.974	36.491	35.658	34.144	32.017	29.521	26.802	24.207	22.401	21.741	21.917	22.509	23.495	24.996	26.9	28.894	30.716	32.915	34.412	34.821	34.237	32.894	30.853	28.592	27.028	26.433	26.185	25.82	25.405	24.87	24.033	23.238	23.016	23.369	24.109	25.33	26.909	28.321	29.475	30.777	32.19	33.173	33.571	33.703	33.666	33.322	32.756	32.052	31.038	29.684	28.212	26.68	25.133	24.083	23.962	24.404	24.781	24.994	25.168	25.211	25.251	25.865	27.42	29.803	32.899	36.547	40.093	42.851	44.726	45.749	45.569	43.978	41.382	38.255	34.767	31.18	27.972	25.429	23.641	22.759	22.756	23.208	23.803	24.556	25.308	25.686	25.766	26.104	27.02	28.484	30.599	33.483	36.802	40.027	42.907	45.229	46.612	46.907	46.335	44.954	42.618	39.561	36.354	33.356	30.699	28.619	27.246	26.34	25.581	24.813	23.847	22.584	21.403	20.84	21.028	21.938	23.781	26.63	30.051	33.558	36.97	40.01	42.106	42.882	42.369	40.67	37.961	34.785	31.814	29.367	27.538	26.519	26.35	26.7	27.243	27.914	28.656	29.333	29.941	30.573	31.223	31.919	32.802	33.747	34.334	34.401	34.162	33.667	32.784	31.727	30.901	30.253	29.405	28.293	27.105	25.877	24.659	23.777	23.437	23.424	23.458	23.476	23.394	23.094	22.822	23.082	24.131	25.87	28.11	30.538	32.686	34.191	34.858	34.539	33.325	31.742	30.287	29	27.862	27.152	26.915	26.661	26.069	25.431	25.029	24.776	24.74	25.194	26.05	26.933	27.768	28.688	29.599	30.345	31.062	31.886	32.566	32.822	32.691	32.301	31.67	30.83	29.815	28.643	27.536	26.841	26.566	26.523	26.828	27.628	28.496	28.816	28.672	28.605	28.811	29.328	30.514	32.53	34.866	36.999	38.853	40.28	40.915	40.801	40.387	39.76	38.577	36.811	34.808	32.801	30.826	28.981	27.409	26.223	25.592	25.521	25.739	26.125	26.87	27.834	28.397	28.376	28.308	28.556	29.027	29.819	31.193	32.867	34.294	35.482	36.656	37.558	37.888	37.911	37.794	37.073	35.462	33.443	31.604	30.036	28.677	27.607	26.892	26.301	26.608	27.327	28.268	29.187	30.073	30.886	31.143	30.562	29.754	29.432	29.408	29.241	29.058	28.968	28.574	27.797	27.194	26.984	26.796	26.542	26.448	26.26	25.513	24.495	23.933	23.94	24.174	24.596	25.347	26.368	27.561	28.933	30.469	32.179	34.087	35.867	36.953	37.288	37.33	37.188	36.58	35.646	34.817	34.022	32.995	32.021	31.448	31.014	30.437	29.963	29.669	29.101	28.159	27.402	27.114	26.928	26.598	26.299	26.106	25.902	25.743	25.773	26.027	26.543	27.274	27.894	28.166	28.311	28.535	28.602	28.376	28.176	28.16	28.084	27.966	28.123	28.395	28.229	27.574	26.757	25.71	24.337	23.186	22.889	23.338	24.122	25.219	26.689	28.236	29.612	30.854	31.949	32.793	33.402	33.761	33.758	33.486	33.194	32.827	32.177	31.431	30.946	30.72	30.715	31.198	32.194	33.051	33.216	32.789	31.89	30.408	28.743	27.782	27.917	28.864	30.369	32.355	34.44	36.072	37.104	37.661	37.767	37.496	37.103	36.726	36.361	36.11	36.013	35.827	35.445	35.086	34.825	34.475	34.138	34.085	34.106	33.71	32.967	32.315	31.775	31.235	31.078	31.634	32.566	33.448	34.337	35.281	35.999	36.368	36.596	36.726	36.549	36.071	35.505	34.958	34.515	34.33	34.393	34.556	34.853	35.282	35.516	35.37	35.121	34.925	34.47	33.674	33.027	32.818	32.795	32.904	33.444	34.321	35.049	35.565	36.116	36.614	36.838	36.991	37.308	37.554	37.455	37.116	36.7	36.154	35.461	34.697	33.855	33.005	32.341	31.836	31.331	31.041	31.297	31.807	31.986	31.84	31.654	31.271	30.51	29.803	29.585	29.643	29.705	29.883	30.05	29.709	28.829	27.947	27.322	26.807	26.5	26.714	27.345	27.943	28.209	28.035	27.443	26.672	25.952	25.336	25.016	25.422	26.523	27.654	28.443	29.145	29.848	30.291	30.603	31.205	31.91	32.159	31.899	31.325	30.278	28.791	27.613	27.34	27.632	27.964	28.324	28.673	28.6	27.898	26.885	26.012	25.64	25.964	26.491	27.498	28.821	30.196	31.437	32.384	32.976	33.472	34.023	34.158	33.434	32.248	31.145	29.98	28.565	27.37	26.782	26.486	26.269	26.426	26.937	27.28	27.334	27.384	27.247	26.541	25.623	25.258	25.638	26.55	28.027	30.152	32.606	34.89	36.588	37.405	37.347	36.738	35.729	34.234	32.526	31.118	29.966	28.587	27.004	25.659	24.615	23.758	23.41	23.802	24.465	24.928	25.335	25.806	26.037	26.102	26.673	28.04	29.758	31.471	33.218	34.913	36.251	37.101	37.484	37.39	36.952	36.377	35.633	34.737	34.063	33.822	33.632	33.137	32.428	31.486	30.027	28.199	26.585	25.356	24.267	23.438	23.145	23.12	22.964	22.964	23.619	24.814	26.208	27.798	29.546	31.036	31.925	32.236	32.088	31.616	31.093	30.706	30.433	30.371	30.737	31.41	32.045	32.577	33.021	33.023	32.318	31.269	30.287	29.332	28.494	28.271	28.792	29.549	30.263	31.111	31.981	32.394	32.273	31.981	31.689	31.422	31.472	32.162	33.443	35.073	36.842	38.407	39.401	39.74	39.463	38.515	37.032	35.449	34.009	32.689	31.779	31.756	32.526	33.601	34.851	36.282	37.4	37.672	37.239	36.482	35.398	34.008	32.805	32.187	32.061	32.332	33.113	34.235	35.214	35.763	35.829	35.366	34.461	33.405	32.439	31.724	31.541	32.058	32.995	34.024	35.168	36.294	36.816	36.477	35.716	34.886	33.903	32.939	32.484	32.532	32.624	32.674	32.934	33.349	33.746	34.344	35.334	36.351	36.949	37.115	36.978	36.56	35.99	35.442	34.931	34.469	34.125	33.764	33.176	32.599	32.45	32.601	32.67	32.783	33.255	33.836	34.129	34.256	34.353	34.07	33.272	32.449	31.971	31.774	31.955	32.818	34.135	35.215	35.784	36.092	36.258	36.23	36.088	35.939	35.815	35.792	35.865	35.821	35.644	35.629	35.725	35.388	34.455	33.417	32.581	31.823	31.29	31.348	31.789	32.108	32.381	32.94	33.649	34.402	35.641	37.561	39.499	40.782	41.463	41.713	41.374	40.418	39.207	38.126	37.401	37.141	36.895	36.888	37.011	37.071	36.921	36.431	35.592	34.744	34.176	33.612	32.79	32.203	32.428	33.238	34.231	35.554	37.208	38.534	39.099	39.173	38.917	38.142	37.102	36.395	35.989	35.467	35.002	35.1	35.73	36.552	37.58	38.946	40.409	41.558	42.062	41.683	40.484	38.857	37.064	35.143	33.468	32.647	32.605	32.689	32.635	32.53	32.155	31.269	30.272	29.652	29.237	28.772	28.485	28.401	28.026	27.252	26.645	26.517	26.562	26.6	26.851	27.404	28.14	29.075	30.284	31.727	33.323	34.917	36.123	36.708	36.945	37.055	36.782	35.963	34.87	33.647	32.154	30.622	29.628	29.25	29.075	29.01	29.16	29.138	28.515	27.618	26.993	26.592	26.19	25.984	26.192	26.618	26.995	27.253	27.24	26.745	25.793	24.556	23.229	22.225	22.022	22.573	23.42	24.299	25.096	25.484	25.346	25.17	25.383	25.795	26.188	26.742	27.399	27.687	27.559	27.539	27.802	28.039	28.153	28.343	28.534	28.475	28.22	27.95	27.611	27.115	26.574	26.035	25.512	25.187	25.137	25.14	25.059	24.982	24.822	24.322	23.607	23.082	22.713	22.178	21.606	21.38	21.379	21.295	21.298	21.554	21.683	21.36	20.841	20.453	20.182	20.078	20.374	21.01	21.596	21.96	22.221	22.425	22.597	22.84	23.061	23.078	22.965	22.879	22.734	22.568	22.773	23.398	23.857	23.727	23.25	22.65	21.811	20.938	20.594	20.884	21.424	22.094	23.045	24.033	24.666	24.979	25.068	24.675	23.612	22.209	20.945	20.109	19.893	20.354	21.29	22.395	23.467	24.194	24.281	23.994	23.84	23.785	23.517	23.238	23.309	23.496	23.483	23.526	23.898	24.38	24.806	25.479	26.459	27.28	27.738	28.072	28.226	27.843	27.035	26.303	25.86	25.586	25.381	25.197	24.961	24.712	24.485	24.144	23.741	23.646	23.89	24.005	23.877	24.01	24.621	25.44	26.472	27.941	29.538	30.693	31.408	31.941	32.1	31.768	31.495	31.708	32.033	32.061	31.937	31.763	31.187	29.921	28.085	25.965	23.853	22.055	20.712	19.854	19.742	19.873	20.594	21.806	23.117	24.465	25.809	27.045	28.172	29.197	30.199	31.511	33.294	35.043	36.224	37.09	38.064	38.882	39.208	39.346	39.482	39.157	38.125	36.811	35.52	34.173	33.048	32.638	32.727	32.649	32.298	31.961	31.478	30.49	29.155	27.914	26.967	26.375	26.213	26.48	27.232	28.588	30.322	31.917	33.266	34.65	35.915	36.527	36.448	36.013	35.155	33.694	32.029	30.636	29.362	28.03	26.975	26.347	25.738	25.072	24.911	25.517	26.527	27.697	29.16	30.887	32.599	34.14	35.457	36.434	37.015	37.183	36.757	35.719	34.516	33.506	32.523	31.429	30.479	29.767	29.078	28.57	28.739	29.534	30.418	31.185	31.856	32.03	31.359	30.346	29.771	29.756	30.097	30.865	32.037	33.206	34.037	34.521	34.684	34.499	34.069	33.474	32.677	31.849	31.321	31.091	30.896	30.731	30.702	30.593	30.275	30.112	30.336	30.577	30.537	30.418	30.29	29.873	29.289	29.15	29.652	30.398	31.154	31.994	32.758	33.156	33.249	33.21	32.967	32.427	31.68	30.807	29.923	29.316	29.181	29.367	29.731	30.335	31.06	31.591	31.987	32.556	33.094	33.068	32.446	31.49	30.089	28.15	26.193	24.833	24.064	23.688	23.826	24.442	25.055	25.306	25.235	24.812	23.893	22.654	21.509	20.702	20.358	20.54	21.064	21.648	22.274	23.02	23.76	24.451	25.413	26.691	27.701	28.051	28.007	27.803	27.323	26.76	26.652	27.054	27.53	27.95	28.449	28.82	28.731	28.3	27.754	26.942	25.792	24.702	24.136	24.251	25.031	26.295	27.653	28.793	29.625	29.981	29.723	29.164	28.75	28.369	27.689	26.992	26.839	27.256	28.04	29.351	31.2	32.986	34.226	35.04	35.532	35.48	34.991	34.528	34.116	33.339	32.167	30.988	29.943	28.914	27.917	27.027	26.29	25.845	25.743	25.784	25.924	26.412	27.159	27.624	27.666	27.793	28.263	28.845	29.57	30.688	31.905	32.636	32.892	32.92	32.497	31.47	30.334	29.516	28.727	27.669	26.658	25.955	25.297	24.791	24.598	24.04	23.305	22.612	21.674	20.297	19.091	18.758	19.187	20.033	21.476	23.505	25.453	26.884	28.046	29.019	29.473	29.531	29.691	29.887	29.736	29.467	29.627	30.157	30.593	30.811	30.91	30.815	30.449	29.898	29.251	28.662	28.379	28.262	27.903	27.355	27.108	27.267	27.504	27.834	28.479	29.093	29.181	28.905	28.625	28.218	27.646	27.404	27.693	28.024	28.135	28.364	28.832	29.097	28.927	28.526	27.993	27.238	26.355	25.55	24.931	24.649	24.768	25.064	25.405	26.093	27.356	28.9	30.397	31.844	33.006	33.343	32.805	31.886	30.81	29.484	28.236	27.498	27.044	26.466	25.999	26.088	26.564	27.035	27.542	28.157	28.582	28.588	28.269	27.768	27.188	26.763	26.655	26.813	27.261	28.074	28.968	29.466	29.502	29.274	28.761	28.002	27.449	27.353	27.29	26.887	26.294	25.534	24.316	22.785	21.571	20.924	20.535	20.327	20.552	21.166	21.883	22.652	23.496	24.178	24.519	24.612	24.571	24.504	24.698	25.309	26.118	26.947	27.88	28.828	29.5	29.945	30.441	30.771	30.408	29.389	28.12	26.682	25.167	24.224	24.425	25.576	27.219	29.183	31.222	32.784	33.616	33.967	34.045	33.861	33.548	33.299	33.051	32.627	31.921	30.768	29.064	27.084	25.222	23.573	22.267	21.722	21.999	22.472	22.662	22.745	22.88	22.92	23.077	23.922	25.496	27.258	28.931	30.523	31.759	32.35	32.576	32.879	33.239	33.517	33.838	34.263	34.527	34.329	33.518	32.021	30.029	28.036	26.375	25.196	24.834	25.516	26.691	27.506	27.781	27.772	27.427	26.73	26.202	26.246	26.573	26.903	27.464	28.324	29.145	29.902	30.913	32.022	32.638	32.547	31.983	31.045	29.688	28.068	26.456	25.061	24.108	23.664	23.492	23.486	23.812	24.324	24.445	24.065	23.744	23.793	24.036	24.495	25.385	26.405	27.034	27.417	27.957	28.539	29.006	29.711	30.79	31.638	31.764	31.453	31.119	30.747	30.281	30.253	30.739	31.224	31.566	31.962	32.544	32.878	32.584	32.019	31.611	31.041	29.936	28.683	27.729	26.964	26.45	26.707	27.776	29.041	30.16	31.173	31.737	31.416	30.597	30.082	30.009	30.027	30.027	30.029	29.855	29.352	28.539	27.475	26.329	25.403	24.693	23.948	23.373	23.534	24.429	25.495	26.497	27.476	28.045	27.784	27.002	26.185	25.264	24.185	23.386	23.08	22.869	22.629	22.912	24.016	25.574	27.321	29.347	31.519	33.387	34.612	35.009	34.453	33.086	31.222	29.032	26.766	24.96	23.888	23.178	22.458	21.829	21.355	20.832	20.408	20.528	21.046	21.365	21.356	21.227	20.781	19.805	18.761	18.235	18.14	18.186	18.516	19.372	20.63	22.093	23.729	25.389	26.789	27.799	28.355	28.345	27.912	27.379	26.726	25.696	24.389	23.086	21.741	20.323	19.231	18.729	18.489	18.277	18.382	18.907	19.431	19.798	20.325	20.995	21.402	21.597	22.046	22.913	24.065	25.473	27.075	28.505	29.415	29.693	29.316	28.362	27.157	26.027	25.013	24.202	23.876	23.991	24.177	24.362	24.716	25	24.79	24.254	23.862	23.603	23.272	23.115	23.432	23.99	24.567	25.459	26.91	28.694	30.585	32.554	34.294	35.269	35.255	34.376	32.813	30.821	28.803	26.973	25.336	24.045	23.22	22.651	22.257	22.391	23.215	24.283	25.285	26.455	27.84	29.057	30.067	31.326	32.895	34.369	35.615	36.728	37.469	37.551	37.271	37.095	37.046	37.004	37.038	37.101	36.858	36.06	34.698	32.857	30.839	29.079	27.698	26.561	25.801	25.635	25.731	25.59	25.4	25.638	26.21	26.866	27.858	29.366	30.983	32.374	33.737	35.126	36.224	37.028	37.964	39.034	39.765	40.012	40.03	39.874	39.418	38.742	38.015	37.294	36.613	35.865	34.774	33.376	32.121	31.195	30.264	29.228	28.466	28.015	27.479	26.899	26.752	27.036	27.446	28.134	29.299	30.542	31.482	32.408	33.543	34.387	34.527	34.277	34.017	33.679	33.199	32.8	32.603	32.552	32.559	32.091	31.448	30.921	30.666	30.772	31.118	31.501	32.003	32.742	33.358	33.609	34.036	35.15	36.539	37.596	38.383	39.085	39.418	39.387	39.602	40.287	40.993	41.549	42.147	42.479	42.045	41.091	40.264	39.678	39.087	38.593	38.479	38.708	39.047	39.252	39.052	38.369	37.419	36.299	34.932	33.722	33.347	33.827	34.607	35.497	36.677	37.973	39.137	40.494	42.359	44.339	45.961	47.298	48.279	48.353	47.423	46.163	45.077	44.057	43.09	42.516	42.369	42.32	42.108	41.571	40.596	39.309	37.971	36.609	35.312	34.499	34.341	34.421	34.405	34.509	34.905	35.418	36.149	37.429	38.987	40.105	40.561	40.522	39.777	38.157	36.204	34.6	33.328	32.074	30.984	30.323	30.006	29.911	30.11	30.553	31.015	31.39	31.615	31.615	31.596	31.913	32.562	33.228	33.853	34.528	34.994	35.073	35.139	35.481	35.801	35.894	36.084	36.496	36.837	37.16	37.962	39.272	40.498	41.251	41.494	40.993	39.495	37.243	34.732	32.263	30.084	28.521	27.669	27.469	27.937	28.987	30.262	31.516	32.79	33.978	34.743	35.172	35.663	36.18	36.444	36.703	37.44	38.582	39.833	41.302	43.062	44.574	45.266	45.166	44.428	42.978	40.964	38.899	37.078	35.447	34.053	33.053	32.411	32.047	31.905	31.786	31.442	30.891	30.279	29.542	28.789	28.564	29.144	30.109	31.077	32.149	33.223	33.792	33.755	33.57	33.418	33.117	32.862	33.085	33.706	34.393	35.177	36.142	36.92	37.146	36.916	36.416	35.654	34.652	33.506	32.217	30.876	29.769	28.991	28.474	28.476	29.284	30.511	31.477	32.15	32.839	33.414	33.689	33.993	34.582	35.087	35.218	35.303	35.575	35.843	36.191	36.99	38.023	38.548	38.232	37.278	35.865	34.105	32.318	30.86	29.901	29.535	29.698	30.076	30.584	31.531	32.9	34.118	34.919	35.615	36.248	36.452	36.28	36.19	36.201	36.05	35.962	36.293	36.765	37.069	37.491	38.204	38.679	38.516	38.067	37.737	37.424	36.969	36.492	36.128	35.94	36.054	36.486	37.201	37.941	38.874	39.848	40.309	40.153	39.447	38.317	37.072	35.999	35.353	35.499	36.487	37.634	38.228	38.38	38.42	38.052	37.008	35.78	34.849	34.005	33.14	32.661	32.606	32.49	32.286	32.429	32.847	33.141	33.517	34.437	35.697	36.749	37.529	38.324	39.253	40.339	41.557	42.686	43.501	43.903	43.58	42.118	39.747	37.269	35.062	33.04	31.494	30.897	31.114	31.727	32.779	34.294	35.686	36.453	36.777	36.801	36.196	35.027	34.023	33.606	33.533	33.653	34.194	35.164	36.253	37.246	38.014	38.403	38.408	38.1	37.383	36.261	35.138	34.316	33.563	32.693	31.992	31.625	31.405	31.492	32.338	33.838	35.364	36.625	37.566	37.703	36.644	34.899	33.34	32.317	31.896	32.357	33.761	35.579	37.221	38.43	39.07	39.139	38.901	38.58	38.188	37.826	37.64	37.423	36.836	35.993	35.21	34.449	33.63	33.071	32.932	32.752	32.182	31.463	30.743	29.753	28.549	27.629	27.149	26.808	26.546	26.628	27.068	27.657	28.405	29.433	30.651	31.954	33.396	34.942	36.439	37.837	38.966	39.414	39.016	38.018	36.609	34.857	33.238	32.396	32.302	32.428	32.624	32.981	33.154	32.773	32.138	31.723	31.478	31.213	31.08	31.153	31.158	30.981	30.834	30.823	30.821	30.816	30.896	31.032	31.224	31.557	31.993	32.496	33.223	34.21	35.095	35.667	36.202	36.801	37.028	36.694	36.25	35.994	35.716	35.411	35.421	35.693	35.738	35.4	34.881	34.202	33.324	32.578	32.341	32.483	32.656	32.811	33.036	33.32	33.622	33.896	34.093	34.265	34.418	34.272	33.609	32.815	32.428	32.324	32.073	31.779	31.744	31.711	31.31	30.762	30.398	30.06	29.587	29.211	29.018	28.754	28.442	28.493	28.988	29.528	29.908	30.306	30.769	31.042	30.879	30.315	29.644	29.174	28.932	28.798	29.013	30.023	31.676	33.216	34.244	34.951	35.32	35.005	34.11	33.177	32.365	31.512	30.801	30.518	30.441	30.296	30.35	30.827	31.261	31.139	30.675	30.358	30.206	29.939	29.888	30.331	30.76	31.118	31.353	31.241	30.735	30.377	30.69	31.407	32.024	32.593	33.204	33.414	33.036	32.63	32.547	32.465	32.254	32.189	32.052	31.259	29.968	28.834	27.827	26.443	24.806	23.458	22.5	21.752	21.388	21.7	22.61	23.841	25.125	26.209	27.101	28.078	29.143	29.943	30.42	30.846	31.174	31.189	31.174	31.566	32.145	32.447	32.503	32.323	31.426	29.74	28.027	26.734	25.484	24.165	23.32	23.136	23.15	23.206	23.661	24.548	25.456	26.176	26.756	27.207	27.639	28.255	28.941	29.449	29.849	30.204	30.25	29.896	29.52	29.347	29.161	28.961	29.04	29.281	29.378	29.642	30.492	31.491	32.006	32.24	32.544	32.549	31.97	31.362	31.224	31.229	30.936	30.375	29.525	28.132	26.257	24.175	21.948	19.774	18.198	17.52	17.627	18.553	20.387	22.612	24.42	25.473	25.738	25.144	24.102	23.572	23.96	24.866	26.176	28.092	30.069	31.192	31.532	31.795	31.955	31.529	30.631	29.651	28.504	27.083	25.725	24.631	23.643	22.871	22.603	22.658	22.78	23.242	24.22	25.238	25.846	26.094	26.021	25.601	25.273	25.496	25.987	26.367	26.852	27.415	27.359	26.563	25.939	25.931	25.927	25.618	25.425	25.41	25.236	25.071	25.29	25.683	25.974	26.379	26.914	27.149	27.151	27.492	28.135	28.487	28.444	28.323	28.183	28.106	28.453	29.147	29.617	29.753	29.747	29.173	27.661	26.013	25.209	24.998	24.292	23.655	23.714	24.578	25.614	26.372	26.985	27.722	28.648	29.577	30.288	30.978	32.044	33.172	33.517	33.045	32.621	32.511	32.109	31.32	30.743	30.356	29.533	28.309	27.165	25.998	24.679	23.918	24.342	25.546	27.056	29.175	32.007	34.654	36.169	36.547	36.29	35.732	34.976	34.063	33.221	32.909	33.134	33.182	32.671	32.225	32.348	32.507	32.144	31.509	30.741	29.405	27.598	26.159	25.369	24.892	24.977	26.109	27.725	28.897	29.795	31.227	32.611	33.821	35.112	36.424	37.296	37.565	37.275	36.214	34.415	32.491	30.735	28.842	26.97	25.829	25.345	24.696	23.858	23.541	23.701	23.673	23.464	23.561	23.944	24.383	25.102	26.234	27.428	28.497	29.561	30.413	30.701	30.624	30.555	30.425	30.096	29.692	29.18	28.383	27.561	27.051	26.564	25.773	25.06	24.703	24.218	23.421	23.095	23.779	25.068	26.608	28.557	30.757	32.655	34.157	35.505	36.542	37.006	37.102	36.977	36.351	35.236	34.152	33.374	32.799	32.46	32.381	32.275	32.025	31.909	31.929	31.736	31.47	31.657	32.2	32.66	33.308	34.724	36.695	38.624	40.397	41.923	42.641	42.208	40.899	38.915	36.203	33.106	30.233	27.705	25.351	23.364	21.958	20.93	20.13	19.721	19.689	19.897	20.547	21.839	23.406	24.89	26.543	28.521	30.357	31.774	33.062	34.173	34.488	33.759	32.259	30.072	27.231	24.317	21.968	20.24	19.048	18.604	18.86	19.282	19.572	19.863	20.141	20.325	20.716	21.617	22.956	24.756	27.224	30.033	32.42	34.109	35.286	35.754	35.141	33.737	32.088	30.185	27.889	25.531	23.368	21.211	19.095	17.436	16.334	15.607	15.434	16.154	17.624	19.436	21.416	23.386	25.032	26.374	27.774	29.373	31.194	33.54	36.375	38.859	40.226	40.47	39.669	37.547	34.248	30.533	26.872	23.236	19.839	17.098	14.944	13.117	11.825	11.305	11.271	11.49	12.209	13.56	15.241	17.024	18.886	20.695	22.359	24.044	25.777	27.342	28.815	30.463	31.956	32.643	32.567	32.186	31.412	29.929	28.001	26.004	23.787	21.309	19.117	17.636	16.787	16.696	17.72	19.589	21.513	23.136	24.552	25.646	26.196	26.333	26.342	26.404	26.715	27.313	27.862	28.103	28.17	27.982	27.011	25.213	23.332	21.82	20.462	19.267	18.523	18.004	17.279	16.6	16.514	17.021	18	19.762	22.253	24.485	25.567	25.594	24.711	22.471	19.885	18.12	17.321	17.23	17.985	19.464	20.877	21.738	22.362	22.92	23.111	23.012	23.065	23.128	22.73	22.13	22.031	22.497	23.141	23.891	24.848	25.855	26.66	27.108	27.065	26.55	25.778	24.762	23.344	21.858	21.054	21.084	21.479	22.114	23.136	24.23	25.009	25.764	26.903	28.145	29.139	30.052	30.859	31.009	30.393	29.678	29.27	28.916	28.47	28.149	27.961	27.64	27.086	26.334	25.402	24.442	23.645	22.993	22.528	22.663	23.646	25.082	26.567	28.127	29.655	30.731	31.363	32.008	32.68	33.001	33.025	33.042	32.778	31.793	30.332	28.84	27.187	25.115	22.88	20.855	19.088	17.623	16.688	16.381	16.622	17.364	18.472	19.659	20.852	22.199	23.604	24.877	26.233	28.032	30.18	32.44	34.898	37.406	39.203	39.721	39.14	37.691	35.296	32.27	29.401	26.971	24.599	22.123	19.792	17.71	15.898	14.743	14.683	15.73	17.639	20.146	22.826	25.223	27.195	28.759	29.874	30.726	31.787	33.214	34.726	36.221	37.753	38.874	38.963	38.158	37.109	36.105	35.249	34.956	35.364	35.777	35.381	34.055	32.05	29.618	27.414	26.424	27.102	29.134	31.967	34.976	37.437	38.914	39.493	39.535	39.537	40.147	41.721	43.875	45.958	47.629	48.465	47.729	45.277	41.941	38.527	35.296	32.588	30.848	29.894	29.052	28.127	27.435	27.115	27.215	28.134	30.113	32.652	35.039	36.941	38.184	38.611	38.351	37.771	37.233	37.105	37.664	38.727	39.809	40.733	41.495	41.65	40.665	38.811	36.76	34.683	32.6	30.998	30.194	29.777	29.358	29.133	29.228	29.419	29.821	30.937	32.752	34.622	36.193	37.537	38.574	39.154	39.444	39.74	40.234	41.028	41.937	42.434	42.217	41.521	40.48	38.885	36.94	35.405	34.577	34.084	33.81	33.957	34.256	34.246	34.123	34.262	34.417	34.299	34.268	34.593	34.812	34.553	34.17	34.019	33.916	33.667	33.415	33.376	33.686	34.27	35.037	35.703	35.854	35.194	33.951	32.534	30.971	29.366	28.484	28.917	30.17	31.445	32.598	33.581	33.938	33.628	33.324	33.389	33.576	33.88	34.551	35.306	35.584	35.545	35.783	36.304	36.723	37.013	37.315	37.531	37.516	37.249	36.737	36.131	35.72	35.5	35.198	34.961	35.287	36.166	37.072	37.874	38.748	39.404	39.431	39.07	38.7	38.145	37.305	36.638	36.385	36.139	35.714	35.537	35.718	35.736	35.267	34.474	33.46	32.148	30.659	29.236	28.031	27.257	27.053	27.245	27.661	28.52	29.962	31.617	33.185	34.801	36.431	37.658	38.42	39.091	39.671	39.841	39.775	39.876	39.94	39.493	38.653	37.675	36.231	33.987	31.237	28.526	26.131	24.296	23.349	23.329	23.954	24.941	25.996	26.812	27.442	28.247	29.298	30.408	31.664	33.174	34.66	35.864	37.058	38.423	39.553	40.108	40.261	40.083	39.241	37.827	36.519	35.579	34.693	33.739	32.901	32.145	31.328	30.677	30.528	30.858	31.472	32.211	32.839	33.108	33.057	32.802	32.257	31.494	30.847	30.41	29.974	29.637	29.713	29.996	29.972	29.642	29.371	29.11	28.695	28.503	28.909	29.62	30.234	30.826	31.531	32.157	32.683	33.434	34.478	35.523	36.42	37.228	37.855	38.184	38.237	37.919	37.116	36.078	35.162	34.448	34.076	34.52	35.881	37.5	38.823	39.942	40.919	41.435	41.573	41.886	42.434	42.766	42.778	42.689	42.405	41.748	41.012	40.528	40.1	39.399	38.495	37.598	36.697	35.794	34.955	34.094	33.207	32.427	31.735	31.053	30.749	31.27	32.33	33.277	34.004	34.731	35.236	35.252	35.143	35.261	35.302	35	34.561	33.999	32.906	31.275	29.584	27.923	26.037	24.137	22.891	22.629	23.247	24.558	26.272	28.005	29.535	30.756	31.559	32.2	33.307	35.007	36.685	37.952	38.999	39.766	39.763	38.993	37.916	36.56	34.738	32.829	31.383	30.3	29.368	28.966	29.298	29.783	29.926	30.036	30.483	31.077	31.558	31.969	32.398	32.919	33.623	34.456	35.324	36.404	37.154	37.706	38.244	38.501	38.596	38.646	38.624	38.478	38.083	37.414	36.819	36.596	36.438	35.997	35.62	35.663	35.676	35.194	34.569	34.242	34.047	33.948	34.386	35.381	36.381	37.194	38.039	38.688	38.687	38.294	38.149	38.279	38.269	38.06	37.81	37.431	36.803	35.948	34.906	33.848	33.059	32.491	31.802	31.05	30.668	30.664	30.67	30.769	31.345	32.257	33.137	34.133	35.458	36.77	37.757	38.695	39.688	40.257	40.224	40.063	40.009	39.694	38.945	38.059	37.213	36.364	35.621	35.159	35.038	35.344	36.106	37.062	37.954	38.916	39.995	40.753	40.843	40.424	39.545	37.968	35.883	33.926	32.257	30.583	28.968	27.684	26.497	25.082	23.82	23.299	23.47	23.983	24.84	26.077	27.41	28.695	30.111	31.834	33.903	36.316	38.898	41.22	43.024	44.316	44.957	44.761	43.978	43.046	41.981	40.739	39.721	39.181	38.725	37.995	37.181	36.319	35.005	33.239	31.618	30.445	29.495	28.781	28.645	29.098	29.939	31.272	33.274	35.799	38.549	41.287	43.653	45.238	45.915	45.701	44.528	42.567	40.361	38.229	36.19	34.534	33.689	33.47	33.262	32.929	32.666	32.272	31.502	30.749	30.524	30.752	31.186	31.976	33.186	34.446	35.545	36.657	37.806	38.787	39.562	40.214	40.628	40.582	39.98	38.737	36.861	34.798	33.08	31.827	31.071	31.041	31.581	31.907	31.533	30.832	30.202	29.595	29.192	29.486	30.427	31.455	32.426	33.608	34.93	36.192	37.571	39.188	40.609	41.336	41.34	40.784	39.705	38.232	36.617	35.016	33.633	32.759	32.368	32.229	32.445	33.181	33.943	34.043	33.527	32.862	32.082	31.107	30.376	30.264	30.448	30.603	30.968	31.637	32.261	32.818	33.66	34.65	35.185	35.076	34.63	34.001	33.148	32.217	31.45	31.016	31.099	31.77	32.781	33.973	35.48	37.035	37.856	37.683	37.068	36.422	35.695	35.136	35.179	35.537	35.507	34.984	34.193	32.976	31.335	30.016	29.596	29.719	29.904	30.285	30.97	31.601	32.461	33.53	34.403	35.218	35.603	35.243	34.603	34.224	33.835	33.048	32.161	31.434	30.534	29.347	28.345	27.688	26.956	26.037	25.155	24.038	22.199	19.933	17.999	16.637	15.739	15.498	16.189	17.719	19.776	22.045	24.168	25.929	27.337	28.231	28.29	27.692	27.062	26.544	25.825	25.008	24.45	23.966	23.155	22.176	21.28	20.178	18.666	17.167	15.977	14.798	13.593	12.956	13.153	13.802	14.685	15.959	17.58	19.218	20.623	21.654	22.195	22.298	22.127	21.672	20.981	20.46	20.396	20.525	20.613	20.864	21.336	21.723	22.061	22.793	23.934	25.097	26.299	27.788	29.259	30.241	30.932	31.759	32.526	32.85	32.862	32.808	32.633	32.333	32.139	32.113	32.115	32.037	31.71	30.904	29.715	28.553	27.585	26.772	26.292	26.291	26.432	26.356	26.263	26.384	26.461	26.376	26.535	27.13	27.811	28.478	29.479	30.749	31.699	32.032	31.907	31.347	30.273	28.965	27.815	26.91	26.222	25.845	25.752	25.808	26.03	26.375	26.509	26.24	25.739	25.089	24.233	23.548	23.65	24.501	25.519	26.467	27.353	27.767	27.314	26.339	25.39	24.459	23.443	22.66	22.328	22.189	22.083	22.179	22.425	22.483	22.23	21.805	21.293	20.781	20.455	20.325	20.28	20.403	20.749	21.057	21.214	21.595	22.359	23.017	23.24	23.302	23.334	23.017	22.359	21.818	21.464	20.952	20.329	19.971	19.892	19.93	20.313	21.24	22.339	23.109	23.488	23.566	23.304	22.786	22.237	21.825	21.737	22.168	22.961	23.719	24.407	25.183	25.693	25.47	24.814	24.387	24.271	24.292	24.69	25.59	26.448	26.837	26.984	27.029	26.703	26.074	25.605	25.278	24.599	23.518	22.455	21.59	20.816	20.13	19.593	19.223	19.139	19.424	19.909	20.556	21.621	22.934	23.716	23.619	23.073	22.349	21.306	20.189	19.551	19.355	19.181	19.115	19.418	19.763	19.819	19.954	20.435	20.77	20.283	19.936	19.204	18.604	18.619	18.836	18.708	18.378	18.016	17.3	16.219	15.41	15.198	15.28	15.544	16.132	16.623	16.324	15.326	14.246	13.241	12.171	11.243	10.808	10.913	11.407	12.15	12.98	13.848	14.875	15.965	16.792	17.431	18.33	19.415	20.105	20.246	20.077	19.471	18.262	16.935	16.028	15.391	14.777	14.421	14.38	14.183	13.737	13.673	14.357	15.475	16.814	18.472	20.293	21.825	22.739	22.864	22.146	20.797	19.174	17.465	15.896	14.963	14.915	15.378	15.988	16.85	17.971	19.009	19.95	21.146	22.491	23.511	24.272	25.19	26.243	27.236	28.515	30.466	32.725	34.642	36.063	37.029	37.346	36.917	35.96	34.638	32.986	31.117	29.083	26.753	24.166	21.556	18.905	16.066	13.319	11.167	9.774	9.2584	10.1	12.519	15.917	19.589	23.296	26.664	28.996	30.147	30.714	31.103	31.203	31.057	30.903	30.563	29.614	27.992	25.932	23.569	21.075	18.764	16.757	14.993	13.525	12.382	11.417	10.689	10.587	11.283	12.607	14.62	17.528	20.901	23.863	26.056	27.503	27.869	26.863	24.959	22.862	20.712	18.508	16.641	15.347	14.37	13.556	13.115	13.087	13.208	13.412	13.799	14.282	14.713	15.05	15.154	14.885	14.448	14.15	14.024	14.218	15.208	17.084	19.132	20.696	21.767	22.282	21.862	20.577	19.045	17.495	15.695	13.766	12.114	10.773	9.6091	8.8922	8.8807	9.263	9.6104	9.9248	10.326	10.746	11.187	11.754	12.439	13.286	14.427	15.698	16.753	17.631	18.509	18.983	18.502	17.308	16.048	14.881	13.77	13.113	13.141	13.347	13.263	13.05	12.81	12.277	11.564	11.209	11.297	11.433	11.579	12.098	13.041	14.13	15.176	16.084	16.792	17.39	17.931	18.246	18.306	18.4	18.447	17.834	16.432	14.916	13.775	12.966	12.649	13.116	13.98	14.527	14.722	14.897	14.952	14.816	15.025	15.896	16.853	17.347	17.626	18.024	18.364	18.419	18.221	17.785	17.081	16.266	15.186	14.058	13.099	12.342	11.692	11.266	11.138	10.904	10.29	9.8547	10.203	11.053	11.873	12.737	13.74	14.483	14.9	15.586	16.81	18.178	19.498	20.839	21.785	21.763	21.007	20.218	19.566	18.808	18.012	17.414	17.008	16.722	16.6	16.644	16.9	17.48	18.136	18.359	18.122	17.838	17.506	16.739	15.602	14.49	13.376	12.106	11.152	11.069	11.718	12.807	14.468	16.529	18.213	19.126	19.633	19.957	19.851	19.289	18.68	18.259	17.941	17.713	17.605	17.538	17.511	17.562	17.503	17.215	17.003	17.067	17.102	16.887	16.7	16.715	16.776	17.025	17.91	19.35	20.765	21.965	23.052	23.654	23.337	22.41	21.416	20.3	18.849	17.369	16.251	15.509	15.082	15.054	15.374	15.818	16.282	16.695	16.949	17.226	17.914	19.028	20.28	21.642	23.144	24.416	25.141	25.57	25.976	26.118	25.854	25.533	25.247	24.568	23.41	22.298	21.529	20.985	20.842	21.487	22.827	24.349	25.672	26.541	26.595	25.678	24.063	22.147	20.286	18.917	18.265	18.105	18.208	18.603	19.104	19.33	19.329	19.476	19.661	19.438	18.875	18.388	17.997	17.607	17.709	18.834	20.748	22.953	25.245	27.292	28.411	28.236	27.017	25.112	22.809	20.615	19.113	18.5	18.641	19.321	20.147	20.737	21.109	21.431	21.584	21.511	21.535	21.697	21.426	20.444	19.261	18.39	17.857	17.86	18.822	20.497	22.05	23.042	23.503	23.289	22.297	20.987	19.897	19.028	18.224	17.648	17.47	17.57	17.818	18.157	18.468	18.752	19.173	19.676	20.054	20.511	21.4	22.457	23.18	23.694	24.402	25.132	25.505	25.649	25.686	25.191	23.926	22.352	20.866	19.435	18.329	18.158	18.953	20.144	21.431	22.859	24.203	25.029	25.182	24.786	24.106	23.567	23.502	23.903	24.775	26.303	28.182	29.523	29.93	29.847	29.609	29.153	28.759	28.929	29.477	29.805	29.858	29.83	29.427	28.466	27.483	26.862	26.155	24.968	23.678	22.736	22.074	21.572	21.34	21.403	21.615	21.819	21.793	21.441	21.142	21.303	21.667	21.781	22.224	22.194	21.985	21.939	21.877	21.698	21.697	22.118	22.952	24.063	25.12	25.775	26.026	25.891	24.965	23.05	20.836	19.139	17.913	16.883	16.328	16.388	16.512	16.357	16.24	16.237	15.954	15.44	15.133	14.946	14.479	13.962	13.957	14.425	14.953	15.534	16.393	17.507	18.711	19.847	20.652	20.964	20.847	20.195	18.803	17.023	15.615	14.787	14.198	13.848	14.041	14.642	15.377	16.538	18.417	20.558	22.403	23.956	25.131	25.397	24.673	23.665	22.86	22.101	21.336	20.862	20.784	20.928	21.223	21.665	22.109	22.463	22.64	22.332	21.364	20.04	18.648	17.023	15.117	13.362	12.05	11.092	10.66	11.183	12.484	13.878	15.096	16.227	16.983	17.051	16.876	17.103	17.681	18.25	18.8	19.374	19.704	19.614	19.267	18.796	18.226	17.668	17.186	16.687	16.281	16.284	16.666	17.158	17.788	18.674	19.494	19.937	20.221	20.549	20.64	20.41	20.377	20.87	21.639	22.59	23.999	25.699	26.995	27.568	27.595	27.121	26.081	24.77	23.589	22.621	21.848	21.38	21.224	21.266	21.531	21.982	22.284	22.24	22.026	21.713	21.19	20.784	21.109	22.195	23.585	25.195	27.093	28.782	29.641	29.73	29.371	28.487	27.079	25.661	24.655	23.989	23.601	23.649	24.019	24.29	24.261	23.997	23.527	22.933	22.445	22.143	21.935	21.878	21.953	21.808	21.283	20.842	20.874	21.181	21.651	22.592	23.926	24.937	25.222	25.057	24.608	23.802	23.008	22.81	23.192	23.755	24.418	25.141	25.495	25.145	24.293	23.296	22.275	21.329	20.579	20.042	19.805	20.058	20.715	21.474	22.38	23.585	24.629	24.867	24.459	23.998	23.58	23.145	23.112	23.758	24.62	25.239	25.746	26.204	26.295	26.076	26.052	26.271	26.261	25.943	25.664	25.482	25.17	24.639	23.921	23.087	22.347	21.857	21.553	21.531	22.142	23.282	24.198	24.525	24.641	24.731	24.563	24.318	24.513	25.057	25.517	26.005	26.8	27.595	28.098	28.708	29.697	30.526	30.669	30.347	29.836	28.921	27.452	25.677	23.916	22.442	21.481	21.009	20.926	21.414	22.585	23.912	24.818	25.447	26.229	27.159	27.659	27.55	27.446	27.931	28.908	30.124	31.537	33.023	34.312	35.187	35.452	35.032	34.215	33.255	31.85	29.717	27.384	25.536	24.105	22.89	22.288	22.534	23.119	23.639	24.266	24.942	25.184	25.008	24.928	24.989	24.939	25.103	26.051	27.628	29.213	30.55	31.635	32.295	32.378	31.911	30.964	29.758	28.678	27.813	26.943	26.238	26.168	26.622	26.952	26.951	26.807	26.373	25.456	24.5	24.033	23.862	23.661	23.598	23.7	23.494	22.902	22.551	22.78	23.205	23.487	23.654	23.642	23.284	22.71	22.247	22.164	22.667	23.754	25	25.957	26.631	27.073	26.97	26.199	25.136	23.991	22.559	21	19.904	19.411	19.246	19.505	20.457	21.724	22.699	23.414	24.129	24.574	24.382	23.767	23.142	22.63	22.359	22.655	23.658	25.236	27.229	29.349	31.154	32.447	33.302	33.58	33.024	31.798	30.308	28.626	26.832	25.475	24.949	24.919	24.938	25.01	24.944	24.122	22.399	20.367	18.448	16.647	15.252	14.796	15.369	16.648	18.445	20.643	22.872	24.773	26.244	27.22	27.657	27.721	27.559	27.093	26.404	25.901	25.729	25.662	25.702	26.057	26.413	26.141	25.221	24.095	22.874	21.528	20.514	20.289	20.597	20.985	21.475	22.12	22.625	22.863	23.125	23.547	23.962	24.363	24.942	25.738	26.672	27.665	28.459	28.746	28.568	28.107	27.255	25.986	24.745	23.803	22.765	21.38	20.116	19.374	19.018	19.079	19.942	21.529	23.221	24.78	26.443	28.158	29.684	31.225	33.082	34.969	36.383	37.217	37.523	37.183	36.117	34.394	32.121	29.596	27.338	25.644	24.532	24.238	24.987	26.221	26.943	26.875	26.353	25.439	24.193	23.325	23.484	24.438	25.734	27.391	29.306	30.869	31.79	32.417	32.793	32.413	31.14	29.457	27.746	26.084	24.61	23.49	22.748	22.427	22.45	22.45	22.245	22.107	22.087	21.681	20.752	20.004	19.991	20.617	21.951	24.288	27.16	29.546	31.101	31.997	31.957	30.716	28.9	27.269	25.663	23.707	21.807	20.565	19.922	19.538	19.335	19.256	19.158	18.953	18.47	17.524	16.433	15.45	14.842	14.648	14.875	15.889	17.88	20.23	22.31	24.259	26.113	27.172	27.013	26.105	24.77	22.817	20.65	19.269	18.906	19.03	19.627	20.97	22.476	23.236	23.276	23.161	22.982	22.61	22.321	22.516	23.359	24.911	27.063	29.417	31.656	33.64	34.904	34.879	33.736	32.1	30.105	27.703	25.443	23.841	22.661	21.784	21.833	22.982	24.356	25.335	26.176	26.81	26.548	25.397	24.228	23.494	22.929	22.432	22.181	22.13	22.157	22.335	22.619	22.797	22.851	22.798	22.46	21.925	21.714	22.057	22.75	23.823	25.414	27.018	27.997	28.598	29.313	29.757	29.441	28.888	28.75	28.752	28.556	28.62	29.258	29.939	30.14	29.888	29.218	28.001	26.441	24.894	23.351	21.702	20.124	18.8	17.813	17.438	17.858	18.787	19.866	20.983	21.726	21.49	20.517	19.776	19.48	19.065	18.547	18.474	18.676	18.492	18.028	17.811	17.694	17.232	16.579	16.052	15.581	15.255	15.508	16.366	17.349	18.251	19.257	20.499	22.043	23.97	26.085	28.056	29.774	31.108	31.64	31.353	30.998	30.894	30.27	28.533	26.145	23.59	20.812	18.168	16.562	16.226	16.564	17.202	18.106	18.932	19.433	20.123	21.539	23.407	25.2	26.9	28.582	30.045	31.11	31.721	31.885	31.802	31.725	31.524	31.047	30.81	31.398	32.368	32.82	32.65	32.206	31.291	29.655	27.752	25.992	24.153	22.143	20.396	19.081	18.02	17.576	18.458	20.536	22.953	25.339	27.922	30.693	33.327	35.617	37.49	38.969	40.18	41.032	41.218	40.929	40.845	41.035	40.268	38.723	37.108	36.269	35.498	34.005	32.338	31.108	29.953	28.663	27.774	27.642	28.137	29.178	30.609	31.988	33.135	34.165	34.75	34.368	33.242	31.859	30.12	28.042	26.348	25.275	24.154	22.942	22.409	22.452	22.138	21.628	21.914	22.75	22.991	22.665	22.632	22.84	22.721	22.568	22.939	23.667	24.471	25.504	26.767	27.936	28.981	29.959	30.525	30.404	29.752	29.11	27.962	26.534	25.147	23.779	22.454	21.237	19.968	18.745	18.199	18.676	19.704	20.693	21.504	22.167	22.739	23.421	24.28	25.066	25.722	26.44	26.911	26.539	25.671	25.344	25.723	26.051	26.076	26.249	26.698	27.182	27.773	28.638	29.524	30.121	30.416	30.325	29.758	29.174	29.205	29.73	30.088	29.965	29.427	28.591	27.734	27.199	26.992	26.95	27.113	27.322	26.896	25.577	24.104	23.099	22.243	21.236	20.513	20.43	20.791	21.485	22.644	24.075	25.383	26.512	27.466	27.975	28.042	28.196	28.695	29.171	29.369	29.489	29.662	29.877	30.231	30.685	30.946	31.007	31.123	31.198	30.975	30.791	31.215	32.048	32.64	32.945	33.295	33.647	33.857	34.098	34.342	34.169	33.42	32.266	30.649	28.502	26.278	24.491	23.026	21.597	20.36	19.537	19.043	18.881	19.142	19.572	19.888	20.284	20.957	21.663	22.319	23.343	24.865	26.382	27.635	28.941	30.42	31.78	32.868	33.548	33.303	31.767	29.185	25.941	22.247	18.596	15.694	13.738	12.462	11.834	12.01	12.873	14.303	16.421	19.034	21.506	23.51	25.15	26.253	26.549	26.414	26.505	26.868	27.2	27.569	28.09	28.465	28.479	28.282	27.884	27.02	25.718	24.255	22.613	20.716	18.862	17.344	16.084	15.107	14.685	14.802	15.252	16.11	17.403	18.575	19.115	19.21	19.14	18.796	18.378	18.652	19.984	21.931	24.087	26.259	27.882	28.313	27.592	26.157	24.2	21.963	20.02	18.697	17.79	17.101	16.69	16.536	16.653	17.298	18.518	19.915	21.227	22.412	23.068	22.711	21.725	20.991	20.791	20.937	21.545	22.635	23.539	23.633	23.065	22.101	20.682	19.066	17.918	17.408	17.19	17.229	17.8	18.826	19.97	21.102	22.193	23.1	23.826	24.467	24.937	25.273	25.905	26.95	27.872	28.384	28.809	29.154	28.874	27.804	26.279	24.254	21.471	18.369	15.765	13.949	13.059	13.661	15.971	19.177	22.371	25.375	28.164	30.385	31.882	32.942	33.852	34.728	35.652	36.377	36.714	36.878	36.748	36.156	34.814	32.526	29.615	26.524	23.25	19.897	17.298	16.113	15.956	16.219	16.95	18.265	19.784	21.407	23.613	26.479	29.426	32.162	34.764	36.883	38.005	38.347	38.47	38.337	37.527	35.963	33.825	31.165	28.048	24.697	21.343	18.326	16.057	14.562	13.513	12.975	13.361	14.546	15.981	17.584	19.623	21.907	24.045	26.173	28.437	30.378	31.589	32.333	32.804	32.689	32.012	31.409	31.168	30.852	30.126	29.106	27.838	26.215	24.363	22.556	21.012	19.964	19.572	19.638	19.923	20.552	21.566	22.529	23.148	23.702	24.428	25.208	26.169	27.646	29.35	30.498	30.784	30.329	28.949	26.532	23.74	21.373	19.483	17.77	16.267	15.067	13.965	12.901	12.158	12.007	12.588	14.035	16.291	19.021	21.992	25.094	27.971	30.195	31.845	33.266	34.435	35.282	36.092	36.893	37.058	36.12	34.307	31.876	28.783	25.425	22.692	21.025	20.196	20.072	20.766	22.044	23.458	24.88	26.327	27.584	28.495	29.187	29.81	30.48	31.419	32.698	33.965	34.841	35.202	34.866	33.597	31.708	29.879	28.279	26.627	25.019	23.77	22.702	21.586	20.814	20.869	21.607	22.719	24.302	26.394	28.635	30.82	33.095	35.404	37.408	38.955	40.085	40.713	40.77	40.286	39.172	37.324	34.926	32.272	29.397	26.481	24.122	22.639	21.653	20.856	20.505	20.686	21.043	21.595	22.824	24.792	27.074	29.502	32.122	34.56	36.32	37.454	38.228	38.537	38.254	37.651	36.972	36.155	35.109	33.826	32.257	30.513	28.912	27.552	26.38	25.711	25.932	26.76	27.595	28.428	29.532	30.641	31.389	32.02	32.813	33.498	33.918	34.499	35.467	36.514	37.525	38.675	39.636	39.658	38.526	36.678	34.549	32.43	30.711	29.716	29.49	29.934	30.777	31.539	32.031	32.546	33.116	33.276	32.967	32.782	33.021	33.476	34.232	35.603	37.282	38.603	39.479	40.099	40.194	39.61	38.93	38.607	38.249	37.485	36.636	36.023	35.455	34.732	33.989	33.42	33.166	33.383	34.073	35.159	36.783	38.949	41.025	42.378	43.561	45.034	46.28	47.112	47.933	48.936	49.618	49.45	48.414	46.734	44.664	42.529	40.516	38.713	37.385	36.673	36.157	35.498	35.17	35.728	36.877	38.126	39.593	41.383	43.063	44.471	46.09	48.122	50.224	52.313	54.55	56.457	57.229	56.794	55.605	53.795	51.37	48.835	46.854	45.645	45.056	44.792	44.449	43.801	42.938	41.89	40.599	39.489	39.285	40.064	41.271	42.658	44.305	45.922	47.179	48.403	49.995	51.666	52.956	53.811	53.988	52.823	50.184	46.864	43.605	40.604	38.1	36.539	35.983	36.103	36.648	37.481	38.454	39.547	40.76	41.853	42.63	43.307	44.025	44.443	44.333	43.97	43.558	42.968	42.415	42.442	43.02	43.548	43.756	43.643	42.77	40.759	38.11	35.682	33.787	32.447	31.973	32.574	33.948	35.731	37.793	39.973	42.062	43.999	45.727	47.053	47.987	48.718	49.155	49.057	48.573	47.991	47.246	46.262	45.388	44.842	44.25	43.32	42.346	41.529	40.671	39.929	39.936	40.901	42.41	44.158	46.066	47.758	48.732	48.937	48.642	48.04	47.335	46.856	46.703	46.716	46.775	46.718	46.195	45.1	43.758	42.36	40.797	39.252	38.098	37.157	35.962	34.632	33.714	33.343	33.44	34.306	36.138	38.392	40.383	42.002	43.278	44.057	44.476	45.017	45.841	46.64	47.134	47.179	46.594	45.344	43.65	41.723	39.733	38.024	36.856	36.023	35.327	35.013	35.145	35.224	35.028	35.06	35.711	36.829	38.39	40.631	43.259	45.455	46.835	47.496	47.303	46.132	44.401	42.613	40.747	38.672	36.661	35.017	33.754	32.804	32.083	31.404	30.698	30.133	29.752	29.487	29.633	30.507	31.7	32.498	32.898	33.316	33.739	34.048	34.575	35.463	36.121	36.013	35.298	34.17	32.585	30.92	29.916	29.681	29.64	29.486	29.33	29.136	28.735	28.195	27.716	27.449	27.551	28.056	28.736	29.592	30.996	32.943	34.841	36.37	37.807	39.13	39.848	39.871	39.545	38.747	37.101	34.871	32.56	30.116	27.509	25.368	24.157	23.502	23.022	23.023	23.783	25.006	26.334	27.758	29.308	30.954	32.705	34.404	35.884	37.331	38.874	40.022	40.408	40.555	39.59	37.834	35.671	32.988	29.805	26.624	23.992	22.273	21.656	22.02	23.036	24.519	26.195	27.367	27.566	27.284	27.254	27.474	27.785	28.598	30.15	31.92	33.463	34.844	35.859	35.902	34.919	33.43	31.614	29.407	27.294	25.967	25.359	24.917	24.429	23.956	23.451	22.936	22.583	22.521	22.907	23.95	25.518	27.175	28.885	30.994	33.382	35.509	37.269	38.867	40.025	40.295	39.8	38.814	37.085	34.507	31.679	29.098	26.681	24.538	23.289	23.181	23.788	24.797	26.253	28.058	29.867	31.457	32.742	33.632	34.196	34.603	34.816	34.815	34.91	35.272	35.536	35.419	35.123	34.75	34.056	33.105	32.301	31.585	30.514	29.167	27.986	26.954	25.874	25.138	25.239	25.978	26.933	28.137	29.713	31.418	32.993	34.385	35.459	36.023	36.115	35.884	35.452	35.129	35.276	35.788	36.215	36.409	36.43	36.108	35.404	34.809	34.693	34.756	34.705	34.747	34.924	34.859	34.542	34.472	34.781	35.06	35.117	35.095	34.924	34.424	33.746	33.178	32.691	32.17	31.652	31.119	30.509	29.971	29.63	29.331	29.001	28.824	28.779	28.615	28.462	28.754	29.444	30.129	30.866	31.977	33.268	34.322	35.231	36.187	36.793	36.604	35.739	34.437	32.699	30.755	29.181	28.29	27.945	28.021	28.449	28.948	29.219	29.2	28.865	28.257	27.768	27.819	28.408	29.466	31.204	33.492	35.514	36.669	37.119	36.998	36.043	34.343	32.498	30.688	28.616	26.348	24.282	22.489	20.926	19.978	20.021	20.811	21.906	23.192	24.578	25.779	26.612	27.074	27.188	27.163	27.394	28.03	29.039	30.662	33.095	35.727	37.576	38.344	38.217	37.085	34.929	32.439	30.257	28.267	26.264	24.493	23.065	21.732	20.618	20.282	20.767	21.511	22.255	23.159	24.211	25.216	26.224	27.387	28.775	30.469	32.388	34.178	35.681	37.083	38.201	38.289	37.022	34.861	32.16	28.896	25.517	22.821	21.007	19.856	19.576	20.416	21.919	23.537	25.359	27.389	28.945	29.586	29.768	30.059	30.468	30.866	31.309	31.764	32.12	32.328	32.286	31.968	31.704	31.747	31.699	31.19	30.873	29.911	28.751	27.848	27.103	26.411	26.022	26.165	26.85	27.992	29.317	30.46	31.341	31.909	31.708	30.494	28.94	27.87	27.283	26.955	27.147	27.944	28.774	29.259	29.673	30.085	30.149	29.941	29.891	29.879	29.435	28.724	28.292	28.152	28.007	27.926	28.128	28.519	28.787	28.616	27.704	25.988	23.745	21.192	18.446	16.072	14.919	15.152	16.245	17.897	20.039	22.181	23.802	25.123	26.58	28.058	29.441	31.077	33.044	34.759	35.895	36.833	37.757	38.316	38.376	38.216	37.927	37.284	36.149	34.525	32.424	30.039	27.646	25.29	23.051	21.337	20.391	19.903	19.637	19.835	20.612	21.697	23.082	25.038	27.31	29.242	30.667	31.802	32.485	32.486	32.234	32.293	32.495	32.406	32.02	31.431	30.463	29.015	27.327	25.644	24.125	23.025	22.521	22.588	23.258	24.618	26.356	27.912	29.114	30.056	30.605	30.742	30.987	31.76	32.791	33.799	34.964	36.25	37.164	37.548	37.787	37.952	37.652	36.812	35.759	34.625	33.386	32.33	31.8	31.775	32.069	32.551	32.967	33.042	32.778	32.265	31.435	30.386	29.504	28.93	28.466	28.195	28.464	29.116	29.668	30.136	30.823	31.539	31.91	32.109	32.436	32.677	32.608	32.545	32.783	33.15	33.488	33.897	34.23	34.086	33.342	32.19	30.802	29.373	28.195	27.396	26.975	27.101	27.869	28.939	29.993	31.146	32.33	32.948	32.714	32.101	31.528	30.963	30.591	30.939	32.023	33.335	34.686	36.19	37.546	38.306	38.524	38.379	37.688	36.341	34.712	33.266	32.153	31.342	30.699	29.911	28.769	27.339	25.65	23.755	22.175	21.559	21.78	22.282	23.05	24.337	25.892	27.398	29.147	31.387	33.693	35.615	37.192	38.316	38.51	37.754	36.589	35.183	33.244	30.821	28.345	25.944	23.459	20.917	18.51	16.491	15.182	14.788	15.209	16.445	18.733	21.829	24.885	27.42	29.657	31.649	33.037	33.866	34.509	34.762	34.1	32.601	30.634	28.118	25.083	22.245	20.128	18.353	16.491	14.818	13.662	12.897	12.457	12.638	13.722	15.804	18.511	21.629	25.195	28.909	32.473	35.554	37.935	39.828	41.477	42.616	42.99	43.037	43.174	42.943	41.767	39.842	37.508	34.674	31.561	28.991	27.385	26.464	26.119	26.481	27.14	27.481	27.683	28.411	29.798	31.544	33.59	35.957	38.336	40.336	41.755	42.52	42.799	42.957	43.048	42.748	42.023	41.143	39.897	37.763	34.845	31.789	28.912	26.345	24.626	24.149	24.485	25.063	25.877	26.889	27.65	28.118	28.899	30.246	31.696	32.867	33.809	34.502	34.786	34.695	34.395	34.004	33.662	33.475	33.267	32.9	32.644	32.678	32.645	32.244	31.657	30.934	29.795	28.366	27.172	26.27	25.295	24.288	23.548	22.88	21.978	21.238	21.253	21.945	22.955	24.284	25.894	27.34	28.233	28.544	28.35	27.746	26.964	26.153	25.23	24.185	23.147	22.029	20.631	19.204	18.228	17.788	17.848	18.712	20.416	22.328	23.904	25.172	26.089	26.272	25.762	25.2	24.922	24.727	24.612	24.826	25.261	25.571	25.726	25.829	25.762	25.44	24.956	24.32	23.496	22.63	21.876	21.173	20.554	20.305	20.476	20.772	21.18	21.905	22.649	22.809	22.359	21.679	20.767	19.553	18.535	18.242	18.519	19.007	19.7	20.55	21.144	21.26	21.065	20.566	19.531	18.003	16.297	14.647	13.284	12.471	12.234	12.373	12.817	13.478	13.999	14.24	14.633	15.459	16.372	17.135	18.073	19.309	20.418	21.254	22.113	22.891	23.049	22.484	21.513	20.228	18.713	17.524	17.173	17.481	17.985	18.478	18.79	18.621	17.874	16.729	15.41	14.255	13.654	13.62	13.913	14.645	15.987	17.481	18.42	18.798	19.012	18.994	18.613	18.301	18.462	18.799	19.022	19.377	19.965	20.488	21.006	21.968	23.305	24.39	24.904	24.971	24.578	23.58	22.123	20.569	19.229	18.43	18.303	18.619	19.284	20.491	22.031	23.135	23.445	23.318	22.93	22.028	20.777	19.746	18.995	18.281	17.931	18.379	19.367	20.516	22.023	23.921	25.481	26.107	26.077	25.84	25.381	24.63	23.791	23.016	22.301	21.634	20.899	20.061	19.504	19.542	19.539	19.61	19.779	20.325	20.99	21.532	22.108	22.894	23.854	24.878	25.742	26.24	26.552	26.924	27.115	26.9	26.734	27.022	27.286	26.911	26.044	24.982	23.615	22.102	21.183	21.181	21.662	22.34	23.155	23.56	22.877	21.326	19.712	18.383	17.312	16.726	16.894	17.717	18.926	20.285	21.529	22.538	23.369	23.864	23.679	22.961	22.294	21.803	21.139	20.345	19.743	19.193	18.42	17.766	17.665	17.913	18.231	18.803	19.609	20.085	20.01	19.909	20.13	20.455	20.816	21.527	22.66	23.928	25.068	25.837	25.903	25.14	23.616	21.383	18.719	16.331	14.748	13.824	13.304	13.279	13.681	14.122	14.621	15.592	16.938	18.081	18.848	19.369	19.396	18.692	17.793	17.446	17.727	18.382	19.423	20.833	22.221	23.227	23.826	24.021	23.809	23.376	22.925	22.528	22.361	22.669	23.3	23.84	24.223	24.561	24.667	24.387	24.053	23.885	23.505	22.649	21.684	20.933	20.268	19.79	19.968	20.751	21.475	21.76	21.739	21.476	20.967	20.538	20.514	20.787	21.084	21.306	21.401	21.388	21.545	22.111	22.948	23.889	24.954	25.958	26.514	26.692	26.925	27.188	27.133	26.888	26.801	26.671	26.092	25.23	24.411	23.465	22.248	21.153	20.54	20.282	20.23	20.472	20.872	21.097	21.163	21.397	22.011	23.085	24.634	26.402	27.985	29.279	30.323	30.928	31.052	31.124	31.362	31.345	30.823	30.169	29.574	28.712	27.527	26.42	25.426	24.218	22.943	22.137	21.943	22.257	23.283	25.136	27.32	29.242	30.754	31.886	32.58	32.884	32.967	32.901	32.776	32.72	32.542	31.903	30.915	29.931	28.796	27.172	25.393	24.061	23.125	22.287	21.721	21.553	21.349	20.838	20.394	20.32	20.484	21.024	22.42	24.581	26.82	28.786	30.583	32.139	33.217	33.798	33.98	33.818	33.397	32.656	31.308	29.357	27.295	25.376	23.352	21.291	19.805	19.075	18.615	18.246	18.195	18.287	18.185	18.226	18.953	20.242	21.815	23.896	26.473	28.685	29.771	29.911	29.564	28.854	27.996	27.476	27.578	28.195	28.935	29.155	28.352	26.546	24.009	21.144	18.687	17.264	17.078	18.004	19.613	21.436	23.383	25.46	27.296	28.653	30.052	32.008	34.112	35.706	36.724	37.134	36.448	34.59	32.269	30.036	27.943	26.249	25.375	25.055	24.592	23.934	23.482	23.184	22.76	22.39	22.43	22.933	23.774	24.848	26.004	27.212	28.602	30.035	31.082	31.722	32.316	32.806	32.728	32.088	31.259	30.187	28.67	27.087	25.887	24.912	23.986	23.444	23.399	23.371	23.123	23.055	23.335	23.576	23.598	23.681	23.977	24.4	24.953	25.665	26.428	27.182	27.843	28.09	27.714	27.007	26.257	25.298	24.041	22.817	21.774	20.687	19.659	19.184	19.3	19.602	20.058	20.856	21.647	21.968	22.077	22.516	23.284	24.176	25.368	26.997	28.736	30.209	31.313	31.985	32.151	31.93	31.455	30.698	29.742	28.813	27.848	26.626	25.367	24.496	24.055	23.991	24.55	25.716	26.81	27.271	27.252	26.982	26.4	25.81	25.924	26.877	28.081	29.114	29.919	30.28	29.927	28.993	27.774	26.336	24.713	23.104	21.671	20.519	19.9	19.963	20.519	21.431	22.839	24.647	26.486	28.312	30.278	31.996	32.79	32.604	31.841	30.599	28.891	27.232	26.093	25.212	24.186	23.143	22.284	21.514	20.908	20.843	21.396	22.235	23.113	23.97	24.692	25.228	25.74	26.309	26.942	27.827	29.11	30.554	31.923	33.356	34.723	35.275	34.558	32.936	30.817	28.241	25.573	23.52	22.222	21.232	20.408	19.954	19.769	19.648	19.825	20.549	21.511	22.285	22.919	23.62	24.442	25.479	26.829	28.386	29.994	31.524	32.606	32.838	32.383	31.698	30.789	29.5	28.304	27.849	28.034	28.4	28.914	29.525	29.7	29.191	28.511	28.089	27.88	28.031	28.921	30.372	31.737	32.815	33.92	35.152	36.289	37.154	37.573	37.314	36.292	34.489	31.851	28.696	25.78	23.462	21.429	19.622	18.514	18.218	18.316	18.717	19.67	20.924	21.957	22.855	23.97	25.111	26.098	27.38	29.196	30.921	31.949	32.431	32.609	32.264	31.234	29.743	28.085	26.461	25.028	23.777	22.653	21.914	21.812	22.001	22.419	23.666	24.784	26.093	27.794	29.438	30.576	31.232	31.586	31.842	32.298	33.127	34.336	35.996	37.954	39.42	39.709	39.068	38.023	36.485	34.332	32.078	30.155	28.33	26.504	25.165	24.542	24.342	24.567	25.486	26.747	27.66	28.198	28.774	29.357	29.675	29.875	30.311	31.059	32.029	33.119	34.123	34.911	35.523	35.777	35.296	34.189	33.051	32.051	30.921	29.792	29.064	28.623	28.151	27.842	27.985	28.28	28.425	28.711	29.282	29.689	29.773	30.006	30.592	31.144	31.465	31.793	32.254	32.728	33.17	33.539	33.668	33.521	33.174	32.535	31.611	30.846	30.593	30.574	30.483	30.498	30.648	30.614	30.447	30.579	30.968	31.123	30.98	30.795	30.381	29.457	28.483	28.187	28.63	29.541	30.962	32.875	34.836	36.425	37.537	38.103	38.11	37.809	37.414	36.929	36.497	36.441	36.737	37.07	37.453	38.039	38.506	38.51	38.284	38.04	37.423	36.218	34.839	33.531	32.017	30.348	29.145	28.692	28.682	28.972	29.708	30.738	31.721	32.633	33.564	34.392	35.055	35.645	36.076	36.202	36.132	36.008	35.676	35.085	34.532	34.059	33.344	32.485	31.95	31.651	31.113	30.497	30.289	30.328	30.2	30.099	30.377	30.801	31.062	31.382	32.006	32.732	33.421	34.185	34.889	35.243	35.321	35.405	35.596	36.017	36.833	37.873	38.765	39.433	39.854	39.684	38.848	37.987	37.537	37.136	36.612	36.511	37.028	37.586	37.938	38.487	39.255	39.76	39.977	40.292	40.665	40.845	40.993	41.277	41.387	41.047	40.423	39.649	38.641	37.457	36.225	34.962	33.832	33.132	32.739	32.307	32.048	32.361	32.817	32.79	32.639	33.01	33.648	34.054	34.481	35.225	35.831	35.947	35.966	36.131	36.141	36.002	36.103	36.329	36.173	35.616	34.958	34.133	32.903	31.274	29.394	27.538	26.203	25.654	25.669	26.17	27.395	28.916	29.654	29.432	29.166	29.257	29.333	29.549	30.468	31.807	32.845	33.684	34.766	35.821	36.501	37.128	37.789	37.745	36.576	34.785	32.829	30.662	28.352	26.266	24.77	24.208	24.787	26.125	28.111	30.863	33.946	36.578	38.255	39.118	39.589	39.688	39.095	37.942	36.927	36.443	36.175	35.846	35.639	35.593	35.314	34.67	34.003	33.481	32.996	32.691	32.796	33.046	33.018	32.91	33.265	34.026	34.608	34.818	35.021	35.394	35.651	35.621	35.61	35.986	36.626	37.03	37.033	37.047	37.454	38.126	38.745	39.208	39.433	39.134	38.205	36.988	35.867	34.953	34.34	34.203	34.322	34.143	33.615	33.336	33.639	34.159	34.562	35.076	35.857	36.441	36.321	35.661	35.017	34.605	34.278	34.046	34.248	35.087	36.327	37.539	38.424	38.802	38.529	37.69	36.701	36.031	35.891	36.313	37.277	38.434	39.048	38.682	37.671	36.568	35.402	33.989	32.671	31.972	31.755	31.417	30.834	30.352	29.993	29.375	28.417	27.533	27.141	27.381	28.268	29.746	31.537	33.23	34.577	35.536	36.089	36.241	36.089	35.787	35.369	34.628	33.442	32.171	31.369	31.101	30.949	30.753	30.789	31.072	31.148	30.906	30.903	31.518	32.439	33.386	33.648	34.246	35.583	37.129	38.251	39.181	40.185	40.847	41.012	41.208	41.59	41.621	41.051	40.166	39.093	37.803	36.628	35.897	35.416	35.005	34.846	34.971	35.192	35.62	36.454	37.399	38.097	38.633	39.049	39.145	39.121	39.479	40.087	40.342	40.289	40.367	40.357	39.857	39.255	39.01	38.729	37.983	37.109	36.487	35.964	35.511	35.421	35.57	35.524	35.306	35.221	35.27	35.457	36.059	37.088	38.1	38.83	39.283	39.29	38.795	38.178	37.637	36.857	35.877	35.306	35.25	35.23	35.278	35.894	36.893	37.628	38.163	38.995	40.018	40.842	41.559	42.252	42.507	42.171	41.686	41.286	40.76	40.116	39.578	38.975	38.037	36.969	36.142	35.688	35.696	36.164	36.645	36.755	36.813	37.196	37.658	38.075	38.901	40.145	41.006	41.125	41.074	41.24	41.438	41.786	42.615	43.556	43.963	43.847	43.447	42.525	40.978	39.358	38.14	37.244	36.697	36.868	37.839	39.25	40.651	41.553	41.516	40.682	39.661	38.702	37.866	37.682	38.114	39.126	40.546	41.918	43.165	44.3	45.388	46.388	46.913	46.737	46.262	45.796	44.986	43.694	42.598	42.137	41.908	41.672	41.693	41.826	41.633	41.396	41.709	42.312	42.668	43.118	44.112	45.077	45.323	45.145	45.084	44.965	44.448	43.717	43.146	42.968	43.337	44.101	44.825	45.345	45.72	45.621	44.627	43.101	41.767	40.751	39.931	39.596	39.863	40.272	40.713	41.668	43.045	44.046	44.522	45.033	45.477	45.153	44.147	43.269	42.75	42.223	41.661	41.419	41.684	42.553	44.102	46.093	48.182	50.282	52.197	53.406	53.756	53.69	53.453	52.872	52.035	51.213	50.203	48.847	47.72	47.283	47.038	46.539	46.2	46.202	45.827	44.699	43.484	42.758	42.3	41.909	41.823	42.139	42.656	43.283	43.929	44.309	44.317	44.099	43.599	42.681	41.595	40.676	39.827	38.917	38.053	37.11	35.816	34.57	34.186	34.694	35.584	36.981	39.195	41.548	43.056	43.784	44.33	44.66	44.504	44.104	43.759	43.347	42.806	42.315	41.896	41.462	41.183	41.191	41.233	41.068	40.689	39.974	38.8	37.405	36.051	34.709	33.648	33.588	34.671	36.141	37.584	39.32	41.178	42.328	42.625	42.791	43.146	43.398	43.601	44.084	44.678	44.947	44.831	44.33	43.165	41.355	39.386	37.59	36.021	34.781	33.995	33.654	33.861	34.768	36.172	37.823	39.912	42.472	44.713	45.944	46.559	47.097	47.244	46.7	45.948	45.317	44.373	42.878	41.254	39.771	38.271	36.837	35.769	34.853	33.706	32.53	31.759	31.45	31.506	31.996	32.998	34.541	36.664	39.141	41.521	43.666	45.648	46.959	46.845	45.509	43.843	42.084	39.992	37.929	36.46	35.372	34.261	33.404	33.118	33.082	33.043	33.277	33.762	33.986	33.93	34.22	35.133	36.375	37.691	39.032	40.332	41.562	42.685	43.491	43.921	44.221	44.273	43.396	41.442	39.243	37.461	36.011	34.988	34.819	35.279	35.596	35.619	35.715	35.82	35.767	36.038	37.03	38.197	38.926	39.482	40.267	41.043	41.435	41.458	41.194	40.559	39.46	37.809	35.662	33.482	31.219	29.483	28.132	27.306	27.091	27.409	28.099	28.835	29.387	29.979	30.791	31.406	31.569	31.908	32.999	34.5	35.975	37.626	39.446	40.823	41.53	41.923	41.913	40.976	39.23	37.211	34.838	31.868	28.927	26.983	26.245	26.391	27.298	28.911	30.929	33.017	34.908	36.414	37.725	39.244	40.896	42.276	43.465	44.806	45.986	46.36	45.911	44.904	43.164	40.729	38.391	36.707	35.393	34.311	33.874	33.926	33.611	32.72	31.896	31.463	31.143	30.921	31.204	32.216	33.943	36.356	39.253	42.296	45.216	47.553	48.564	47.95	46.161	43.643	40.54	37.296	34.559	32.389	30.552	29.34	29.091	29.311	29.374	29.455	29.729	29.6	28.709	27.776	27.586	28.078	28.975	30.375	32.248	34.243	36.163	38.011	39.712	41.233	42.574	43.408	43.29	42.211	40.429	37.996	35.087	32.226	29.627	27.02	24.497	22.524	20.972	19.326	17.875	17.389	17.8	18.518	19.67	21.727	24.381	26.908	29.142	31.18	32.799	33.824	34.421	34.715	34.706	34.575	34.495	34.341	34.009	33.617	33.163	32.587	32.137	32.033	32.06	32.156	32.777	33.996	35.198	36.247	37.85	40.21	42.572	44.482	46.145	47.338	47.339	46.055	44.083	41.79	39.307	37.022	35.162	33.44	31.615	29.873	28.433	27.373	26.89	27.17	28.11	29.54	31.269	32.836	33.9	34.844	36.145	37.522	38.625	39.863	41.517	42.839	43.051	42.351	41.071	39.016	36.257	33.537	31.351	29.567	28.217	27.482	27.001	26.228	25.212	24.358	23.785	23.521	23.749	24.574	25.965	27.847	29.909	31.697	33.2	34.759	36.146	36.778	36.85	37.077	37.408	37.25	36.683	36.093	35.242	33.83	32.346	31.416	31.002	31.023	31.762	33.036	34.026	34.402	34.662	35.215	36.073	37.317	39.069	41.221	43.507	45.56	46.928	47.482	47.589	47.311	46.099	43.806	41.149	38.616	36.002	33.435	31.562	30.44	29.562	28.954	28.989	29.465	30.014	30.966	32.664	34.59	36.185	37.734	39.585	41.326	42.408	42.725	42.371	41.424	40.072	38.528	37.012	35.624	34.619	33.793	33.036	32.187	31.175	29.913	28.511	27.527	27.344	27.581	27.876	28.662	30.315	32.336	34.253	36.298	38.515	40.328	41.516	42.405	42.858	42.351	41.051	39.577	37.936	35.852	33.787	32.427	31.637	30.844	29.888	28.907	27.983	27.243	26.814	26.756	27.325	28.83	31.03	33.322	35.603	38.071	40.329	41.695	42.167	42.046	41.193	39.621	38.047	36.927	35.908	34.858	34.226	33.951	33.279	32.053	30.934	30.233	29.679	29.282	29.431	30.269	31.635	33.343	35.143	36.821	38.41	39.83	40.654	40.702	40.335	39.753	38.784	37.624	36.793	36.282	35.738	35.302	35.184	34.881	33.965	33.013	32.685	32.723	32.818	33.418	34.797	36.347	37.479	38.279	38.953	39.501	40.032	40.707	41.465	42.181	42.763	42.862	42.046	40.342	38.02	35.118	31.844	28.847	26.495	24.695	23.648	23.763	24.671	25.49	26.123	27.038	28.025	28.522	28.828	29.697	31.102	32.594	34.253	36.291	38.436	40.311	41.759	42.553	42.43	41.469	39.939	37.967	35.709	33.48	31.399	29.4	27.695	26.492	25.623	25.1	25.396	26.473	27.489	28.047	28.625	29.393	29.902	30.246	31.267	33.26	35.712	38.348	41.23	44.019	46.198	47.725	48.715	48.998	48.533	47.603	46.367	44.748	42.795	40.655	38.378	36.122	34.14	32.389	30.828	29.964	30.232	31.165	32.133	33.316	34.912	36.277	36.878	37.177	37.681	38.12	38.291	38.511	38.819	38.81	38.456	38.087	37.642	36.847	35.874	35.061	34.387	33.699	33.091	32.692	32.553	32.756	33.143	33.386	33.605	34.2	34.912	35.031	34.579	34.112	33.559	32.494	31.253	30.554	30.362	30.307	30.562	31.253	31.872	32.081	32.181	32.236	31.81	30.884	30.039	29.594	29.374	29.287	29.442	29.872	30.552	31.415	32.263	33.135	34.456	36.276	37.918	39.017	39.994	40.985	41.454	41.237	40.798	40.187	38.983	37.377	35.989	34.862	33.863	33.479	34.063	34.987	35.521	35.774	36.007	35.947	35.344	34.476	33.725	33.243	32.574	32.084	31.742	31.449	30.988	30.269	29.695	29.578	29.496	29.12	28.965	29.455	30.123	30.488	30.811	31.246	31.416	31.378	31.772	32.686	33.596	34.466	35.559	36.422	36.398	35.76	35.217	34.841	34.337	33.756	33.307	32.989	32.707	32.368	31.88	31.426	31.364	31.564	31.601	31.643	32.201	33.135	33.974	34.832	35.961	37.018	37.718	38.426	39.27	39.678	39.443	39.102	38.772	37.89	36.441	35.177	34.41	33.784	33.192	32.924	33.078	33.508	34.074	34.609	35.021	35.445	35.948	36.272	36.394	36.771	37.561	38.375	39.054	39.781	40.34	40.368	40.2	40.307	40.382	40.031	39.682	39.735	39.714	39.259	38.991	39.508	40.551	41.742	43.201	44.952	46.662	48.078	49.077	49.492	49.301	48.667	47.54	45.794	43.668	41.482	39.165	36.671	34.319	32.252	30.25	28.527	27.641	27.447	27.291	27.29	28.078	29.51	31.022	32.835	35.487	38.695	41.71	44.318	46.587	48.286	49.247	49.66	49.636	49.127	48.274	47.264	46.005	44.458	42.783	40.959	38.871	36.717	34.719	32.763	30.985	30.029	30.084	30.524	31.065	32.217	34.059	35.884	37.499	39.485	41.907	44.1	45.715	46.858	47.348	46.937	45.902	44.663	43.284	41.799	40.42	39.079	37.394	35.157	32.422	29.361	26.403	24.097	22.589	21.827	22.119	23.588	25.516	27.214	28.964	31.167	33.36	35.08	36.698	38.525	40.108	41.109	41.828	42.34	42.281	41.617	40.664	39.383	37.589	35.661	34.173	33.226	32.64	32.337	32.208	32.159	32.237	32.441	32.682	33.29	34.774	36.875	38.804	40.442	42.184	43.751	44.452	44.374	44.036	43.337	42.027	40.564	39.468	38.619	37.953	37.844	38.231	38.406	38.011	37.36	36.603	35.574	34.339	33.236	32.506	32.23	32.304	32.395	32.396	32.679	33.348	33.914	34.226	34.839	35.906	36.769	37.076	37.068	36.598	35.166	32.987	30.794	28.791	27.01	26.081	26.464	27.592	28.706	29.839	31.155	32.249	32.744	32.836	32.605	32.556	32.621	32.738	33.158	33.911	34.316	33.844	32.957	32.228	31.444	30.456	29.857	29.973	30.404	31.036	32.213	33.719	34.847	35.543	36.213	36.62	36.299	35.625	35.313	35.309	35.128	34.707	34.237	33.781	33.392	33.107	32.905	32.975	33.548	34.277	34.527	34.309	34.068	33.752	33.057	32.326	32.072	32.114	32.218	32.738	33.72	34.449	34.597	34.632	34.611	33.935	32.56	31.218	30.2	29.114	27.872	26.879	26.375	26.368	26.862	27.743	28.841	30.158	31.567	32.616	33.173	33.666	34.313	34.85	35.265	35.811	36.23	36.015	35.311	34.444	33.036	30.76	28.265	26.23	24.408	22.555	21.268	21.022	21.378	21.833	22.497	23.538	24.822	26.292	27.969	29.714	31.437	33.16	34.696	35.804	36.678	37.642	38.633	39.56	40.632	41.739	42.329	42.283	41.935	41.051	39.056	36.255	33.505	30.881	28.023	25.367	23.702	22.989	22.713	22.863	23.611	24.713	25.929	27.342	28.966	30.672	32.501	34.479	36.321	37.791	38.915	39.637	39.867	39.842	39.764	39.382	38.606	37.862	37.203	35.985	34.061	32.187	30.725	29.233	27.689	26.753	26.56	26.544	26.551	26.917	27.622	28.424	29.434	30.78	32.198	33.458	34.686	35.922	36.96	37.72	38.22	38.374	38.219	37.909	37.313	36.286	35.218	34.428	33.407	31.668	29.717	28.196	26.917	25.673	25.031	25.386	26.239	27.138	28.245	29.524	30.572	31.419	32.444	33.612	34.672	35.804	37.303	38.986	40.451	41.48	41.949	41.8	41.155	40.063	38.473	36.757	35.496	34.57	33.384	32.04	31.144	30.592	29.836	29.027	28.674	28.616	28.488	28.606	29.342	30.406	31.532	32.917	34.399	35.224	35.067	34.311	33.176	31.519	29.429	27.293	25.416	24.017	23.198	22.822	22.906	23.786	25.378	26.925	28.013	29.069	30.286	31.19	31.678	32.255	32.975	33.417	33.743	34.465	35.444	36.28	37.156	38.191	38.679	37.995	36.522	34.904	33.228	31.502	30.096	29.311	29.142	29.479	30.127	30.689	31.396	32.56	34.16	36.038	37.781	39.039	39.946	40.59	40.492	39.381	37.906	36.654	35.271	33.382	31.375	29.526	27.513	25.439	24.013	23.367	23.072	23.237	24.267	25.77	27.029	28.158	29.639	31.262	32.484	33.247	33.789	34.155	34.304	34.152	33.551	32.621	31.687	30.64	29.138	27.49	26.315	25.549	24.75	24.027	23.635	23.231	22.571	22.148	22.263	22.514	22.844	23.842	25.544	27.158	28.395	29.677	30.971	31.651	31.478	30.777	29.825	28.752	27.744	26.901	26.254	25.942	25.906	25.682	25.08	24.49	24.149	23.87	23.765	24.243	25.202	26.237	27.534	29.383	31.287	32.716	34.036	35.587	36.753	36.966	36.629	36.182	35.316	33.794	32.036	30.477	29.191	28.222	27.598	27.139	26.745	26.509	26.385	26.313	26.632	27.663	29.192	30.886	32.693	34.39	35.541	36.336	37.433	38.777	39.699	40.106	40.282	39.755	37.831	34.932	32.14	29.849	27.947	26.656	26.181	26.187	26.266	26.385	26.526	26.605	26.788	27.286	28.011	28.891	30.055	31.46	32.92	34.51	36.302	37.997	39.53	41.361	43.498	45.136	45.831	45.955	45.515	43.856	40.972	37.799	34.884	32.093	29.581	27.807	26.735	26.029	25.684	25.74	25.901	25.964	26.099	26.382	26.664	26.947	27.323	27.729	28.18	28.753	29.229	29.413	29.693	30.406	31.025	30.965	30.561	30.238	29.595	28.306	26.995	26.279	25.936	25.752	26.036	26.803	27.581	28.258	29.057	29.774	30.003	29.849	29.675	29.494	29.183	28.823	28.527	28.348	28.364	28.455	28.345	28.149	28.229	28.293	27.679	26.57	25.771	25.431	25.21	25.363	26.349	27.776	28.954	29.845	30.562	30.761	30.365	29.963	29.854	29.695	29.447	29.573	30.176	30.841	31.278	31.478	31.486	31.413	31.365	31.303	31.331	31.862	32.891	33.742	34.159	34.743	35.817	36.936	37.899	38.999	40.006	40.252	39.747	39.028	38.149	36.997	36.114	35.957	36.025	35.736	35.341	35.209	35.083	34.644	34.018	33.445	33.018	32.8	32.759	32.468	32.389	32.49	32.876	33.563	34.505	35.457	36.203	36.907	37.574	37.519	36.291	34.484	32.799	31.093	29.191	27.577	26.461	25.353	24.131	23.293	22.892	22.546	22.483	23.231	24.488	25.582	26.639	28.153	29.986	31.696	33.3	35.043	36.91	38.663	39.92	40.227	39.452	37.768	35.093	31.308	27.063	23.412	20.686	18.692	17.642	17.742	18.49	19.439	20.875	22.908	24.943	26.733	28.75	30.98	32.707	33.85	35.177	37.017	38.945	40.692	42.308	43.571	44.039	43.438	41.668	38.882	35.638	32.448	29.426	26.776	25.014	24.232	23.936	23.888	24.256	24.904	25.573	26.668	28.663	31.131	33.453	35.787	38.23	39.994	40.488	40.197	39.67	38.669	36.923	34.736	32.392	29.845	27.132	24.443	21.905	19.76	18.379	17.805	17.856	18.611	20.13	22.062	24.121	26.472	29.159	31.895	34.785	38.212	41.764	44.479	46.153	47.14	47.134	45.562	42.828	39.868	36.885	33.687	30.603	28.126	26.258	24.854	23.982	23.555	23.323	23.292	23.554	23.967	24.448	25.123	25.951	26.755	27.613	28.585	29.356	29.797	30.311	30.908	30.874	29.993	28.935	27.989	26.664	24.927	23.447	22.388	21.218	19.798	18.508	17.423	16.437	15.849	15.989	16.736	17.939	19.678	21.839	24.059	26.157	28.088	29.748	31.132	32.296	32.997	32.972	32.562	32.166	31.46	30.153	28.896	28.346	28.19	28.026	28.198	28.922	29.619	29.864	29.962	30.136	30.249	30.525	31.444	32.907	34.398	35.754	36.959	37.653	37.48	36.46	34.802	32.784	30.768	28.929	27.24	26.02	25.767	26.263	26.766	27.21	28.028	28.959	29.353	29.335	29.422	29.471	29.134	28.73	28.616	28.534	28.318	28.327	28.576	28.465	27.746	26.78	25.738	24.419	22.847	21.338	20.124	19.325	18.921	18.713	18.734	19.421	20.893	22.583	24.205	26.186	28.625	30.913	32.813	34.729	36.642	38.061	39.033	39.953	40.581	40.49	39.969	39.361	38.237	36.217	33.835	31.794	30.153	28.823	28.048	28.026	28.677	29.793	30.509	31.232	32.03	32.768	33.13	32.936	32.536	32.234	31.676	30.635	29.735	29.477	29.373	28.916	28.406	28.069	27.569	26.963	26.829	27.086	27.049	26.633	26.218	25.632	24.57	23.639	23.769	25.03	26.908	29.13	31.56	33.863	35.677	36.705	36.732	35.892	34.563	32.716	30.117	27.201	24.768	22.919	21.363	20.355	20.235	20.638	21.181	22.127	23.499	24.585	25.09	25.566	26.206	26.545	26.691	27.45	29.01	30.716	32.073	32.972	33.198	32.459	30.71	28.105	24.986	22.001	19.64	17.904	16.837	16.793	17.734	19.07	20.51	22.144	23.685	24.704	25.469	26.44	27.329	27.83	28.52	29.936	31.617	33.063	34.621	36.51	38.061	38.631	38.233	37.014	34.923	32.109	28.93	25.661	22.621	20.151	18.222	16.568	15.216	14.265	13.478	12.758	12.481	12.85	13.667	15.088	17.537	20.693	23.749	26.67	29.894	33.043	35.242	36.415	36.948	36.602	34.933	32.272	29.367	26.605	24.248	22.676	21.944	21.768	21.974	22.412	22.728	22.709	22.478	22.136	21.769	21.762	22.439	23.638	25.221	27.437	30.073	32.177	33.306	33.981	34.396	34.006	32.824	31.632	30.687	29.513	27.996	26.506	25.109	23.739	22.768	22.606	23.163	24.223	25.705	27.243	28.233	28.367	27.682	26.35	24.786	23.504	22.584	21.902	21.707	22.113	22.459	22.175	21.721	21.687	21.779	21.65	21.724	22.307	22.886	23.079	23.218	23.523	23.827	24.27	25.191	26.333	27.061	27.179	26.761	25.695	23.961	21.936	20.094	18.799	18.344	18.647	19.306	20.243	21.623	23.01	23.623	23.541	23.476	23.519	23.354	23.369	24.218	25.715	27.262	28.797	30.265	31.103	31.068	30.696	30.367	29.869	29.236	28.919	28.982	28.97	28.616	28.029	27.371	26.807	26.387	25.903	25.272	24.797	24.511	23.936	23.061	22.704	23.313	24.452	25.821	27.573	29.361	30.425	30.735	30.793	30.606	30.048	29.637	29.78	29.887	29.278	28.15	26.936	25.548	23.885	22.254	20.886	20.05	19.298	18.261	17.486	17.511	17.98	18.544	19.58	21.291	23.25	25.387	28.152	31.376	34.283	36.644	38.621	39.731	39.348	37.83	36	34.016	31.626	28.949	26.339	24.017	22.157	20.834	20.003	19.756	20.205	20.95	21.369	21.601	22.298	23.492	24.834	26.473	28.592	30.695	32.41	34.122	36.019	37.534	38.386	38.978	39.265	38.512	36.63	34.385	32.184	29.782	27.183	24.807	22.891	21.457	20.492	19.868	19.495	19.481	19.817	20.189	20.567	21.387	22.716	24.058	25.214	26.36	27.309	27.786	28.254	29.204	30.169	30.466	30.243	29.734	28.467	26.271	24.033	22.661	22.181	22.359	23.252	24.746	26.372	27.705	28.478	28.536	28.027	27.32	26.584	25.908	25.647	26.004	26.648	27.302	28.074	28.804	29.028	28.872	28.892	28.951	28.416	27.434	26.66	25.977	24.836	23.495	22.641	22.249	21.894	21.618	21.636	21.819	21.986	22.143	22.214	22.095	21.901	21.774	21.705	21.782	22.152	22.645	23.026	23.388	23.718	23.608	23.04	22.686	22.782	22.725	22.325	22.185	22.449	22.47	22.061	21.77	21.764	21.64	21.296	21.012	20.784	20.427	20.044	19.764	19.494	19.264	19.313	19.745	20.48	21.386	22.159	22.539	22.682	22.839	22.829	22.522	22.453	22.934	23.213	22.579	21.442	20.436	19.427	18.318	17.754	18.144	19.019	19.872	20.664	21.232	21.24	20.849	20.574	20.626	20.99	21.81	23.175	24.843	26.41	27.468	27.818	27.767	27.834	28.062	28.191	28.524	29.515	30.621	30.837	30.133	29.137	27.843	25.906	23.702	21.838	20.205	18.5	16.966	15.825	14.845	14.096	14.179	15.362	17.266	19.513	21.966	24.348	26.163	26.989	26.739	25.893	25.256	25.141	25.199	25.415	26.299	27.675	28.546	28.553	28.289	27.963	27.148	25.922	24.918	24.254	23.702	23.575	24.255	25.336	26.272	27.211	28.297	28.983	28.735	27.773	26.719	25.966	25.66	25.931	27.062	29.365	32.529	35.422	37.148	37.405	36.794	35.399	33.816	32.657	32.009	31.371	30.357	29.07	27.47	25.155	22.311	19.965	18.751	18.238	18.021	18.343	19.277	20.308	21.189	22.309	23.874	25.517	26.938	28.175	29.137	29.504	29.187	28.435	27.501	26.461	25.342	24.329	23.701	23.388	22.873	21.815	20.506	19.289	18.029	16.742	16.115	16.639	17.795	18.894	19.994	21.317	22.545	23.416	24.327	25.671	27.152	28.325	29.155	29.692	29.725	29.112	28.129	27.217	26.557	26.056	25.698	25.646	25.839	25.779	25.063	23.887	22.619	21.133	19.256	17.486	16.452	15.966	15.522	15.339	15.905	16.994	18.039	18.99	20.058	20.948	21.169	20.8	20.281	19.74	19.057	18.357	17.948	17.939	18.199	18.663	19.536	20.917	22.377	23.354	23.812	24.038	23.937	23.289	22.528	22.346	22.634	22.689	22.439	22.375	22.476	22.318	22.065	22.357	23.274	24.289	25.133	25.895	26.457	26.436	25.744	25.275	23.628	22.059	21.624	21.932	22.206	22.397	22.594	22.457	21.737	20.619	19.489	18.698	18.312	17.965	17.448	17.142	17.262	17.342	17.2	17.303	17.706	17.902	18.003	18.615	19.409	19.429	18.73	18.024	17.154	15.676	14.363	14.33	15.373	16.57	17.67	18.789	19.628	19.813	19.437	18.767	17.933	17.009	16.015	15.084	14.686	15.24	16.532	18.139	19.958	21.661	22.538	22.543	22.452	22.472	21.978	20.924	20.025	19.353	18.369	17.429	17.588	18.883	20.386	21.617	22.628	23.221	23.141	22.696	22.432	22.53	22.861	23.225	23.418	23.349	23.051	22.468	21.606	20.82	20.328	19.812	19.184	18.988	19.368	19.591	19.302	19.092	19.235	19.216	18.988	19.322	20.444	21.646	22.571	23.491	24.341	24.766	24.916	25.271	25.861	26.392	26.741	26.932	26.988	26.953	26.862	26.761	26.845	27.152	27.174	26.498	25.484	24.558	23.409	21.777	20.274	19.392	18.744	18.104	18.079	18.969	20.136	21.087	21.938	22.493	22.216	21.258	20.448	20.232	20.485	21.14	22.235	23.556	24.712	25.414	25.555	25.304	24.887	23.386	21.701	19.98	18.784	17.96	17.097	16.289	15.997	16.351	16.985	17.597	18.359	19.439	20.421	20.744	20.592	20.743	21.515	22.516	23.45	24.308	24.752	24.262	22.961	21.487	20.149	18.954	18.152	17.943	17.87	17.323	16.475	15.946	15.818	15.666	15.377	15.289	15.547	15.833	15.868	15.874	16.25	16.931	17.478	17.755	18.097	18.706	19.279	19.543	19.505	19.016	17.755	15.867	13.99	12.473	11.29	10.65	10.897	11.756	12.514	13.025	13.794	14.957	16.009	16.569	16.808	16.986	17.07	17.018	17.131	17.858	19.175	20.536	21.463	21.869	21.817	21.268	20.317	19.275	18.214	16.895	15.352	14.058	13.229	12.647	12.328	12.603	13.347	13.835	13.673	13.266	13.031	12.854	12.536	12.26	12.326	12.703	13.196	13.796	14.668	15.787	16.846	17.63	18.212	18.726	19.186	19.661	20.321	21.013	21.235	20.82	20.179	19.592	18.843	17.868	17.06	16.622	16.181	15.452	14.806	14.705	15.067	15.538	15.954	16.309	16.51	16.468	16.293	16.26	16.538	17.052	17.713	18.548	19.465	20.184	20.567	20.766	20.77	20.206	19.017	17.849	17.291	17.197	17.278	17.673	18.48	19.281	19.666	19.831	20.22	20.893	21.64	22.284	22.669	22.657	22.29	21.848	21.652	21.857	22.386	23.082	23.87	24.634	25.117	25.242	25.341	25.637	25.715	25.117	24.12	23.263	22.489	21.522	20.632	20.197	20.007	19.644	19.16	18.868	18.839	19.054	19.611	20.453	21.313	22.052	22.725	23.286	23.5	23.142	22.19	20.916	19.677	18.603	17.738	17.361	17.693	18.243	18.187	17.457	16.67	16.053	15.375	14.799	14.746	15.065	15.284	15.43	15.852	16.607	17.654	19.185	21.193	23.194	24.843	26.304	27.702	28.759	29.139	28.724	27.616	26.006	23.997	21.663	19.394	17.829	17.089	16.599	16.057	15.863	16.21	16.657	17.002	17.576	18.422	19.164	19.87	20.989	22.524	24.208	26.174	28.529	30.7	32.056	32.72	33.072	32.989	32.174	30.682	28.792	26.711	24.48	21.354	17.976	14.524	11.382	8.8494	7.0689	6.0438	5.8631	6.7909	8.7088	10.856	12.694	14.544	16.74	18.917	20.765	22.5	24.104	25.139	25.57	25.794	25.732	24.966	23.645	22.193	20.435	18.047	15.54	13.731	12.67	11.937	11.41	11.275	11.602	12.26	13.054	13.894	14.905	16.149	17.358	18.286	19.214	20.595	22.321	23.964	25.358	26.267	26.171	24.919	22.982	20.67	17.921	15.097	12.969	11.759	11.006	10.584	10.863	11.719	12.391	12.416	11.99	11.507	11.246	11.443	12.313	14.016	16.502	19.364	22.067	24.35	26.22	27.583	28.228	28.141	27.353	25.748	23.52	21.381	19.812	18.621	17.681	17.268	17.332	17.218	16.558	15.792	15.367	15.113	14.784	14.567	14.787	15.546	16.801	18.511	20.566	22.692	24.441	25.397	25.424	24.638	23.259	21.588	20.005	18.672	17.395	16.143	15.364	15.373	15.871	16.553	17.589	19.01	20.224	20.659	20.467	20.103	19.648	19.002	18.31	17.837	17.669	17.735	17.996	18.411	18.846	19.136	19.232	19.266	19.354	19.522	19.886	20.677	21.847	22.887	23.463	23.878	24.457	24.94	24.966	24.705	24.399	23.788	22.543	20.931	19.547	18.686	18.365	18.595	19.279	20.154	20.952	21.531	21.794	21.649	21.055	20.143	19.232	18.557	18.149	18.111	18.808	20.405	22.378	24.056	25.433	26.744	27.661	27.692	26.952	25.831	24.264	22.024	19.374	16.862	14.796	13.346	12.749	12.999	13.778	14.86	16.212	17.728	19.14	20.206	20.865	21.276	21.625	21.894	22.077	22.504	23.499	24.677	25.223	24.974	24.41	23.656	22.462	21.053	19.963	19.154	18.24	17.254	16.528	16.152	16.188	16.962	18.552	20.404	21.992	23.261	24.206	24.617	24.42	23.917	23.606	23.893	24.795	25.979	27.229	28.525	29.463	29.216	27.524	25.099	22.601	20.056	17.608	15.791	14.676	13.813	13.169	13.116	13.653	14.562	16.021	18.153	20.302	21.726	22.483	22.968	23.16	22.962	22.527	21.54	20.321	19.008	17.222	14.905	12.81	11.539	10.817	10.227	9.8092	9.3986	8.5016	7.2174	6.2425	5.8471	5.8686	6.5516	8.174	10.161	11.66	12.646	13.6	14.509	15.026	15.227	15.488	15.97	16.524	16.884	16.9	16.667	16.323	15.682	14.607	13.509	12.908	12.79	12.847	13.061	13.396	13.488	13.293	13.283	13.642	14.013	14.399	15.227	16.346	17.072	17.271	17.478	17.89	18.08	17.837	17.431	17.11	16.876	16.665	16.52	16.57	16.937	17.507	18.055	18.579	19.194	19.804	20.174	20.289	20.255	20.053	19.925	20.519	22.139	24.3	26.467	28.554	30.222	30.665	29.568	27.587	25.548	23.676	21.966	20.621	19.746	19.056	18.171	16.925	15.379	13.718	12.139	10.787	9.8419	9.4403	9.5668	10.18	11.319	12.869	14.45	15.853	17.321	18.944	20.263	20.895	21.133	21.315	21.201	20.564	19.792	19.386	19.323	19.258	19.063	18.777	18.374	17.815	17.183	16.618	16.183	15.88	15.701	15.67	15.772	15.875	15.984	16.29	16.747	16.899	16.492	15.947	15.73	15.738	15.75	16.01	16.775	17.673	18.186	18.335	18.428	18.532	18.525	18.393	18.168	17.814	17.345	16.904	16.658	16.645	16.817	17.166	17.731	18.446	19.059	19.46	19.923	20.58	20.985	20.667	19.895	19.232	18.718	18.167	17.862	18.208	18.955	19.52	19.727	19.659	19.264	18.549	17.754	17.072	16.477	16.026	15.934	16.26	16.81	17.363	17.877	18.416	19.01	19.431	19.409	19.104	18.836	18.402	17.371	16.058	15.357	15.592	16.423	17.703	19.461	21.167	22.019	21.87	21.073	19.851	18.51	17.624	17.491	17.809	18.257	18.899	19.766	20.57	21.038	21.218	21.321	21.499	21.687	21.681	21.588	21.81	22.291	22.389	21.842	21.18	20.763	20.303	19.696	19.314	19.191	18.88	18.365	18.061	17.996	17.982	18.267	19.061	19.861	20.089	19.937	19.874	19.874	19.67	19.301	18.964	18.74	18.605	18.457	17.989	17.933	18.191	18.75	19.649	20.75	21.788	22.439	22.623	22.661	22.688	22.297	21.348	20.507	20.286	20.348	20.311	20.312	20.337	20.019	19.468	19.264	19.468	19.711	20.101	20.96	21.925	22.468	22.909	23.891	25.311	26.53	27.217	27.436	27.255	26.704	25.886	25.038	24.499	24.372	24.191	23.382	21.976	20.345	18.553	16.642	15.058	14.152	13.78	13.885	14.747	16.266	17.822	19.194	20.684	22.148	22.956	23.078	23.164	23.466	23.559	23.146	22.384	21.439	20.25	18.769	17.12	15.563	14.294	13.266	12.287	11.411	10.916	10.892	11.248	11.986	12.999	13.875	14.402	14.897	15.53	15.955	16.029	16.15	16.456	16.437	15.859	15.275	15.203	15.495	15.819	16.219	16.817	17.482	18.03	18.432	18.764	19.065	19.306	19.493	19.807	20.554	21.914	23.913	26.446	29.053	30.928	31.542	31.073	29.857	27.909	25.378	22.956	21.17	19.774	18.413	17.338	16.957	17.167	17.618	18.165	18.788	19.342	19.67	19.765	19.772	19.819	19.972	20.343	21.052	22.08	23.216	24.286	25.268	25.96	25.811	24.568	22.722	20.884	19.108	17.332	15.954	15.325	15.147	14.911	14.584	14.405	14.368	14.363	14.497	14.99	15.971	17.522	19.658	22.193	24.705	26.68	27.782	27.959	27.305	25.919	24.104	22.504	21.561	20.982	20.315	19.709	19.522	19.505	19.163	18.565	18.018	17.393	16.422	15.339	14.625	14.464	14.848	15.771	17.007	18.12	18.877	19.377	19.737	19.92	19.847	19.523	19.038	18.373	17.31	15.716	13.961	12.593	11.56	10.445	9.4085	9.0534	9.4271	10.025	10.748	11.855	13.195	14.346	15.356	16.579	18.048	19.686	21.647	23.828	25.626	26.571	26.717	26.183	24.843	22.663	19.939	17.167	14.777	12.949	11.655	11.05	11.501	12.87	14.351	15.487	16.61	17.907	18.984	19.727	20.6	21.735	22.773	23.682	24.77	25.884	26.603	27.008	27.226	26.745	25.079	22.598	19.989	17.443	14.906	12.569	10.763	9.6789	9.304	9.4754	10.121	11.072	12.434	13.919	15.353	16.757	18.124	19.377	20.388	21.199	22.106	23.115	23.608	23.216	22.435	21.732	20.842	19.566	18.28	17.181	16.023	14.959	14.526	14.671	14.894	15.184	15.763	16.196	15.926	15.309	15.105	15.395	15.779	16.158	16.709	17.441	18.143	18.56	18.595	18.423	18.205	17.753	16.853	15.822	15.133	14.725	14.35	14.133	14.213	14.379	14.636	15.402	16.677	17.883	18.798	19.742	20.618	20.875	20.583	20.469	20.802	21.121	21.091	20.888	20.728	20.6	20.438	20.225	19.997	19.723	19.194	18.186	16.844	15.604	14.735	14.341	14.637	15.717	17.321	19.282	21.785	24.735	27.444	29.442	30.895	31.845	31.807	30.651	29.038	27.547	26.078	24.41	22.742	21.415	20.538	20.087	20.076	20.514	21.273	22.108	22.777	23.188	23.381	23.37	23.17	22.905	22.52	21.689	20.353	19.016	18.112	17.495	17.001	16.926	17.415	17.908	17.781	17.11	16.264	15.281	14.119	13.069	12.574	12.826	13.735	15.095	16.63	18.003	18.917	19.348	19.521	19.676	19.934	20.38	21.174	22.145	22.64	22.238	21.248	20.089	18.627	16.701	14.728	13.212	12.064	11.02	10.29	10.271	10.956	12.094	13.509	15.089	16.668	18.151	19.579	20.981	22.285	23.348	24.186	24.992	25.891	26.805	27.707	28.822	30.152	31.03	30.792	29.634	28.163	26.527	24.697	23.137	22.383	22.322	22.465	22.701	23.157	23.741	24.31	24.88	25.372	25.555	25.406	25.204	25.178	25.319	25.525	25.747	26.03	26.358	26.525	26.396	26.287	26.617	27.174	27.359	27.213	27.346	27.872	28.375	28.814	29.456	30.059	30.091	29.562	28.89	28.223	27.624	27.362	27.379	27.093	26.147	24.862	23.717	22.92	22.606	22.976	24.118	25.85	27.652	28.907	29.434	29.572	29.4	28.522	26.982	25.58	24.834	24.468	24.268	24.422	24.718	24.515	23.68	22.62	21.471	20.233	19.355	19.22	19.39	19.277	19.027	19.045	19.245	19.363	19.46	19.749	20.242	20.2	19.63	18.824	17.862	16.791	15.641	14.69	14.545	15.457	16.915	18.479	20.388	22.726	24.83	26.187	27.022	27.518	27.501	27.228	27.323	27.733	27.881	27.705	27.404	26.567	24.721	22.345	20.345	18.945	17.868	17.135	17.044	17.688	18.869	20.311	21.837	23.48	25.236	26.721	27.556	27.96	28.367	28.704	28.728	28.541	28.22	27.507	26.406	25.406	24.613	23.583	22.236	20.975	19.733	17.987	15.884	14.301	13.705	13.848	14.526	15.853	17.807	20.037	22.113	23.769	24.954	25.691	25.909	25.557	24.905	24.406	24.218	24.21	24.264	24.202	23.643	22.536	21.464	20.871	20.577	20.453	20.757	21.409	21.725	21.393	21.01	21.241	22.082	23.284	24.858	26.795	28.773	30.404	31.517	32.124	32.284	32.005	31.289	30.257	29.091	27.877	26.66	25.53	24.41	22.997	21.298	19.948	19.524	19.939	20.96	22.689	24.97	26.949	27.875	27.908	27.68	27.532	27.585	28.063	29.107	30.485	31.788	32.716	33.094	32.827	31.866	30.301	28.384	26.332	24.248	22.351	21.017	20.314	19.839	19.372	19.335	20.162	21.612	23.229	25.005	26.963	28.579	29.341	29.449	29.48	29.719	30.114	30.518	30.703	30.334	29.206	27.418	25.218	22.838	20.494	18.438	16.934	16.052	15.592	15.403	15.669	16.46	17.287	17.732	18.199	19.34	21.109	23.02	24.964	26.947	28.443	28.844	28.238	27.157	25.96	24.879	24.136	23.668	23.102	22.188	20.995	19.626	18.112	16.579	15.351	14.864	15.392	16.795	18.741	21.181	24.135	27.017	29.002	30.094	30.942	31.734	32.116	32.083	31.94	31.492	30.271	28.364	26.243	24.092	22.027	20.429	19.426	18.618	17.723	16.964	16.561	16.379	16.265	16.333	16.839	17.934	19.457	21.047	22.6	24.341	26.106	27.161	27.225	26.846	26.346	25.298	23.461	21.164	18.507	15.283	11.84	8.96	6.9152	5.5522	5.0174	5.3143	5.6969	5.4639	4.8794	4.6488	5.0165	5.945	7.7908	10.607	13.631	16.462	19.098	21.429	22.901	23.324	23.354	23.531	23.538	23	22.141	21.042	19.413	17.445	15.774	14.45	13.031	11.575	10.372	9.081	7.2476	5.327	4.1817	3.9395	4.1988	4.8778	6.1799	8.1725	10.686	13.445	16.219	18.942	21.48	23.331	24.118	24.176	24.109	24.046	23.842	23.617	23.412	22.892	22.034	21.337	20.955	20.471	19.774	19.177	18.48	17.066	15.045	13.379	12.699	12.896	13.857	15.76	18.59	21.964	25.379	28.448	30.959	32.782	33.689	33.512	32.529	31.318	30.248	29.387	28.745	28.117	26.98	25.1	22.873	20.656	18.339	16.012	14.256	13.232	12.344	11.243	10.388	10.272	10.77	11.621	12.932	14.857	17.233	19.718	22.055	24.088	25.67	26.652	26.967	26.749	26.227	25.526	24.708	23.847	22.843	21.389	19.539	17.936	17.07	16.743	16.649	16.958	17.773	18.63	19.172	19.764	20.912	22.512	24.102	25.461	26.528	27.213	27.42	27.168	26.504	25.375	23.719	21.654	19.519	17.679	16.332	15.621	15.643	16.102	16.265	15.73	14.971	14.645	14.799	15.267	16.246	17.811	19.394	20.384	20.818	21.136	21.518	21.878	22.171	22.31	22.099	21.497	20.7	19.99	19.54	19.374	19.444	19.711	20.01	20.005	19.596	19.191	19.155	19.254	19.156	19.157	19.712	20.572	21.183	21.553	21.925	22.038	21.512	20.516	19.513	18.739	18.283	18.265	18.595	18.882	18.888	18.698	18.391	17.942	17.399	16.968	16.954	17.537	18.495	19.476	20.506	21.712	22.656	22.66	21.801	20.815	19.958	18.946	17.892	17.228	16.848	16.297	15.616	15.1	14.708	14.347	14.2	14.309	14.281	13.919	13.599	13.723	14.316	15.306	16.782	18.852	21.469	24.293	26.798	28.822	30.631	32.163	32.822	32.41	31.512	30.456	28.858	26.581	24.092	21.614	18.952	16.36	14.451	13.332	12.783	12.984	14.11	15.633	16.964	18.367	20.374	22.905	25.541	28.082	30.435	32.191	33.027	33.17	32.617	31.356	29.62	27.985	26.683	25.244	23.372	21.561	20.254	19.197	18.208	17.675	17.782	18.206	18.936	20.338	22.211	23.962	25.606	27.466	29.211	30.319	31.065	32.05	33.115	33.598	33.238	32.266	30.922	29.355	27.699	26.121	24.882	24.069	23.269	22.057	20.684	19.691	19.16	18.944	19.132	19.679	20.143	20.362	20.754	21.519	22.331	23.197	24.489	25.921	26.641	26.482	26.102	25.889	25.656	25.334	25.232	25.537	26.045	26.46	26.621	26.5	26.135	25.449	24.352	23.087	22.131	21.691	21.727	22.272	23.241	24.28	25.268	26.56	28.313	30.09	31.552	32.875	33.943	34.007	32.64	30.33	27.662	24.694	21.475	18.47	16.205	14.836	14.236	14.229	14.595	15.059	15.385	15.497	15.62	16.118	17.213	18.964	21.338	24.026	26.412	28.197	29.71	31.219	32.393	32.892	32.922	32.632	31.613	29.59	27.077	24.846	23.148	21.892	21.112	20.917	21.25	21.954	22.956	24.182	25.416	26.384	26.918	27.095	27.099	27.1	27.411	28.434	30.161	31.971	33.332	34.365	35.266	35.692	35.272	34.259	33.037	31.459	29.32	27.006	25.168	24.088	23.695	23.88	24.453	25.1	25.578	25.864	26.053	26.181	26.264	26.397	26.718	27.192	27.517	27.524	27.453	27.498	27.314	26.566	25.64	25.098	24.805	24.303	23.683	23.312	23.094	22.775	22.565	22.832	23.576	24.596	25.784	26.939	27.748	28.178	28.524	29.022	29.633	30.225	30.744	31.231	31.68	31.858	31.555	31.028	30.634	30.099	28.822	26.918	25.117	23.715	22.514	21.703	21.777	22.625	23.682	24.795	26.068	27.29	28.265	29.175	30.064	30.542	30.401	29.938	29.441	28.806	27.877	26.767	25.673	24.705	23.762	22.612	21.354	20.482	20.073	19.591	18.89	18.598	19.066	19.942	21.053	22.719	24.887	26.949	28.649	30.154	31.282	31.75	31.909	32.222	32.437	32.175	31.71	31.444	31.176	30.462	29.256	27.817	26.348	24.946	23.59	22.378	21.729	21.893	22.39	22.635	22.824	23.004	23.57	24.284	24.853	25.458	26.396	27.723	29.231	30.471	31.134	31.285	30.863	29.387	26.796	23.961	21.656	19.797	18.209	17.159	16.675	16.314	16.079	16.448	17.391	18.472	19.771	21.579	23.437	24.717	25.641	26.79	28.086	29.015	29.474	29.774	30.107	30.446	30.633	30.517	30.089	29.264	27.631	24.887	21.519	18.342	15.689	13.626	12.378	11.969	11.974	12.214	13.036	14.49	16.101	17.755	19.752	21.852	23.336	24.195	25.156	26.583	28.153	29.566	30.901	32.172	33.113	33.421	32.978	31.877	30.28	28.233	25.78	23.335	21.544	20.699	20.721	21.449	22.495	23.228	23.357	23.231	23.126	22.833	22.309	21.967	21.866	21.419	20.407	19.437	19.058	19.118	19.245	19.366	19.516	19.587	19.459	19.182	18.967	18.973	19.178	19.478	19.908	20.651	21.807	23.413	25.481	27.722	29.522	30.555	31.114	31.456	31.369	30.793	30.183	29.787	29.166	27.96	26.498	25.275	24.363	23.622	23.1	22.956	23.214	23.792	24.573	25.43	26.256	26.936	27.406	27.799	28.365	29.236	30.517	32.347	34.494	36.234	37.094	37.351	37.352	36.901	35.834	34.56	33.405	32.073	30.263	28.292	26.646	25.499	24.854	24.676	24.802	25.035	25.318	25.648	25.984	26.376	26.952	27.74	28.68	29.668	30.47	30.914	31.24	31.712	32.065	32.029	32.004	32.436	32.944	32.872	32.231	31.285	29.831	27.729	25.535	23.935	23.203	23.447	24.659	26.352	27.843	28.882	29.567	29.91	29.986	30.121	30.553	31.205	31.841	32.173	31.926	31.213	30.469	29.64	28.282	26.572	25.163	24.061	22.74	21.29	20.242	19.527	18.765	18.193	18.283	19.005	20.276	22.293	24.767	26.838	28.102	28.825	29.064	28.624	27.755	26.968	26.405	25.934	25.447	24.747	23.681	22.474	21.213	19.485	17.26	15.347	14.281	13.687	13.363	13.686	14.53	15.225	15.758	16.731	18.225	20.023	22.394	25.318	27.795	29.063	29.524	29.695	29.432	28.801	28.34	28.091	27.46	26.066	23.885	20.959	17.746	14.216	10.833	8.6542	7.4619	6.9488	7.121	8.0933	10.043	12.966	16.399	19.878	23.378	26.674	29.015	30.17	30.802	31.264	31.185	30.521	29.578	28.063	25.638	23.071	21.294	19.97	18.434	17.078	16.318	15.454	13.907	12.324	11.524	11.449	11.755	12.463	13.684	15.484	17.987	21.04	24.177	27.114	29.653	31.237	31.472	30.723	29.471	27.792	25.95	24.488	23.259	21.708	20.252	19.807	20.068	19.973	19.549	19.496	19.465	18.685	17.576	17.12	17.472	18.222	19.263	20.545	21.791	22.902	23.958	24.755	25.03	24.891	24.428	23.526	22.288	20.89	19.227	17.402	15.941	14.872	13.63	12.446	12.347	13.285	14.03	14.229	14.776	15.894	16.926	18.02	20.073	23.103	26.286	29.125	31.368	32.516	32.416	31.58	30.361	28.619	26.36	23.925	21.537	19.301	17.331	15.595	14.188	13.477	13.32	12.766	11.496	10.54	10.565	10.861	11.02	11.924	14.012	16.424	18.682	21.348	24.518	27.466	29.844	31.704	32.58	32.002	30.472	28.724	26.696	24.132	21.398	19.028	17.194	15.838	14.817	14.132	14.114	14.739	15.042	14.295	13.309	13.191	13.677	14.442	15.234	17.472	20.994	24.571	27.47	29.783	31.481	32.219	31.922	30.791	29.009	26.853	24.584	22.148	19.513	17.144	15.502	14.411	13.545	12.976	12.857	13.137	13.723	14.404	14.749	14.742	15.026	15.948	17.136	18.449	20.402	23.012	25.332	26.642	27.127	27.146	26.715	25.87	24.759	23.437	22.096	21.124	20.607	20.308	20.218	20.578	21.266	21.828	22.071	22.181	22.484	23.265	24.52	25.843	26.986	28.285	29.922	31.302	31.858	31.817	31.489	30.552	28.778	26.652	24.797	23.437	22.571	22.047	21.445	20.525	19.66	19.243	19.194	19.387	20.01	21.1	22.257	23.103	23.626	24.105	24.924	26.152	27.27	27.762	27.825	27.908	27.875	27.421	26.809	26.417	25.943	24.89	23.326	21.593	19.992	18.977	18.935	19.649	20.598	21.719	23.087	24.234	24.535	24.01	23.128	22.145	20.674	19.165	18.422	18.43	18.865	19.597	20.611	21.485	21.577	20.868	20.045	19.637	19.795	20.725	22.488	24.529	26.221	27.653	29.17	30.544	31.486	32.365	33.521	34.398	34.259	33.232	31.968	30.721	29.346	27.938	26.94	26.649	26.913	27.329	27.635	27.853	27.948	27.72	27.245	27.035	27.51	28.651	30.355	32.458	34.412	35.654	36.374	37.207	38.214	38.955	39.41	39.807	39.71	38.36	35.856	33.167	31.053	29.634	28.873	28.877	29.625	30.75	31.759	32.347	32.496	32.216	31.424	30.198	28.954	28.142	27.992	28.678	30.246	32.155	33.51	33.964	33.813	33.142	31.68	29.682	27.932	26.664	25.335	23.674	22.138	21.169	20.725	20.652	21.043	21.987	23.283	24.567	25.523	25.951	25.735	24.818	23.371	21.802	20.492	19.606	19.305	19.706	20.379	20.511	19.837	18.879	18.031	17.111	16.124	15.603	15.783	16.171	16.364	16.657	17.462	18.735	20.153	21.48	22.567	23.286	23.641	23.82	24.029	24.35	24.686	24.919	25.027	24.933	24.473	23.723	23.064	22.537	21.64	20.198	18.88	18.344	18.495	19.041	20.128	21.752	23.265	24.103	24.477	24.943	25.735	26.809	27.956	28.784	28.858	28.006	26.436	24.495	22.472	20.6	19.112	18.223	17.928	17.908	17.929	18.177	18.7	18.86	18.089	16.78	15.708	15.028	14.58	14.67	15.655	17.184	18.656	19.979	21.313	22.554	23.603	24.553	25.309	25.552	25.191	24.407	23.3	21.818	20.011	18.179	16.773	16.103	16.066	16.35	16.922	17.826	18.525	18.278	17.282	16.471	16.253	16.428	17.102	18.583	20.543	22.314	23.739	24.965	25.823	26.119	26.019	25.528	24.219	21.951	19.244	16.65	14.315	12.272	10.664	9.631	9.1807	9.081	9.0217	9.0848	9.7493	11.095	12.528	13.785	15.358	17.449	19.488	21.078	22.375	23.234	23.146	22.193	20.984	19.738	18.398	17.323	16.797	16.298	15.226	13.854	12.774	12.033	11.417	11.009	11.03	11.555	12.471	13.536	14.653	16.105	17.198	18.258	19.542	20.669	21.638	22.538	23.313	23.755	23.59	22.801	21.785	20.715	19.16	16.961	14.841	13.454	12.616	12.104	12.177	12.763	13.265	13.522	13.915	14.441	14.789	15.212	16.15	17.245	17.878	18.307	19.248	20.739	22.314	23.764	25.106	26.151	26.526	25.968	24.53	22.674	20.9	19.262	17.689	16.541	16.246	16.608	17.145	17.734	18.281	18.439	18.258	18.385	19.122	20.123	21.272	22.778	24.24	24.76	24.218	23.413	22.825	22.264	21.576	20.934	20.424	19.857	19.064	18.093	17.157	16.444	15.846	15.096	14.196	13.407	12.842	12.479	12.44	12.746	13.065	13.222	13.481	13.867	13.827	13.069	11.98	10.83	9.3747	7.7166	6.7435	7.142	8.6554	10.674	12.882	15.098	17.044	18.548	19.731	20.852	22.05	23.228	24.141	24.609	24.549	23.906	22.7	21.129	19.274	16.963	14.324	12.055	10.722	10.177	10.144	10.751	11.938	12.996	13.326	13.157	13.048	13.128	13.244	13.437	13.832	14.384	14.996	15.704	16.584	17.565	18.412	18.909	18.953	18.465	17.384	15.902	14.473	13.316	12.135	10.747	9.5708	8.9696	8.6251	8.0937	7.5229	7.2124	6.9473	6.4307	5.9341	5.9894	6.7286	7.9781	9.5947	11.425	13.268	14.994	16.548	17.784	18.397	18.105	16.871	15.019	12.977	11.039	9.5335	8.9297	9.3436	10.114	10.498	10.605	10.934	11.423	11.738	12.074	12.795	13.694	14.359	14.867	15.612	16.701	18.032	19.53	20.95	21.893	22.236	22.191	21.945	21.487	20.769	19.852	18.925	18.123	17.313	16.369	15.618	15.532	15.923	16.19	16.392	17.113	18.323	19.419	20.247	21.059	21.666	21.627	21.06	20.421	19.844	19.34	19.18	19.411	19.575	19.387	19.102	18.982	18.91	18.7	18.39	18.16	18.136	18.214	18.181	18.186	18.688	19.671	20.461	20.731	20.952	21.397	21.667	21.627	21.698	21.922	21.826	21.356	20.854	20.259	19.335	18.435	17.999	17.721	17.175	16.656	16.617	16.876	17.002	16.976	17.07	17.513	18.392	19.616	21.13	23.094	25.416	26.833	27.08	26.886	26.055	24.513	22.72	21.251	20.411	20.129	20.012	19.754	19.442	19.049	18.122	16.634	15.455	15.284	15.845	16.683	17.815	19.078	19.99	20.666	21.776	23.453	25.277	27.178	29.151	30.435	30.206	28.735	26.918	25.101	23.179	21.33	19.955	19.193	18.861	18.673	18.452	18.247	18.092	17.661	16.697	15.628	15.124	15.299	15.947	17.074	18.549	19.847	20.773	21.746	22.922	23.899	24.575	25.244	25.623	24.908	23.028	20.777	18.7	16.714	14.858	13.55	13.039	13.153	13.545	13.978	14.387	14.784	15.087	15.194	15.333	15.914	17.04	18.56	20.37	22.265	23.767	24.653	25.243	25.676	25.528	24.614	23.414	22.202	20.631	18.653	16.976	16.185	16.067	16.163	16.372	16.712	17.016	17.098	16.972	16.77	16.582	16.406	16.235	16.193	16.484	17.183	18.317	19.901	21.68	23.065	23.721	23.92	23.915	23.472	22.465	21.39	20.666	19.984	18.971	17.902	17.224	16.859	16.441	15.863	15.192	14.373	13.331	12.165	11.122	10.416	10.241	10.784	12.162	14.237	16.557	18.706	20.515	21.735	21.924	21.088	20.023	19.525	19.595	19.929	20.599	21.655	22.556	22.731	22.306	21.747	21.246	20.756	20.293	19.868	19.387	18.833	18.333	17.998	17.809	17.672	17.566	17.561	17.633	17.553	17.203	16.885	16.79	16.526	15.724	14.825	14.543	14.899	15.527	16.453	17.805	19.12	19.763	19.735	19.449	19.176	19.118	19.499	20.247	20.974	21.416	21.609	21.614	21.374	20.842	20.123	19.405	18.776	18.07	17.138	16.324	16.142	16.424	16.567	16.576	16.97	17.688	18.125	18.146	18.056	17.75	16.863	15.592	14.498	13.793	13.558	14.078	15.341	16.745	17.792	18.547	19.141	19.425	19.257	18.788	18.33	18.098	17.995	17.73	17.301	17.06	16.972	16.475	15.515	14.906	15.178	16.003	17.086	18.504	19.911	20.549	20.291	19.67	18.949	18.215	18.006	18.733	19.904	20.817	21.527	22.352	23.088	23.354	23.147	22.714	22.204	21.613	20.831	19.874	18.777	17.651	16.832	15.993	15.194	14.635	14.362	14.225	13.931	13.381	12.88	12.524	11.899	10.908	10.301	10.694	11.764	13.091	14.755	16.581	17.965	18.828	19.647	20.427	20.803	20.956	21.259	21.323	20.539	19.185	17.979	16.955	15.676	14.065	12.386	10.762	9.1072	7.3318	5.5164	4.0436	3.2537	3.0517	3.2667	4.1931	6.2289	9.1236	12.256	15.272	17.774	19.081	18.938	17.829	16.12	13.782	11.249	9.3763	8.3291	7.5362	6.8576	6.778	7.2933	7.685	7.4548	6.7163	5.7584	4.7914	4.092	4.0402	5.0338	7.2388	10.344	13.775	17.186	20.484	23.456	25.738	27.147	27.501	26.471	24.173	21.464	19.173	17.522	16.761	17.363	19.142	21.014	22.123	22.641	23.004	23.185	23.151	23.209	23.611	24.209	24.689	24.905	24.892	24.77	24.561	24.245	23.864	23.468	23.036	22.539	22.052	21.493	20.51	19.035	17.614	16.725	16.212	15.898	16.072	16.793	17.42	17.35	16.792	16.366	16.28	16.469	17.007	17.952	19.077	20.065	20.781	21.257	21.578	21.773	21.868	21.923	21.85	21.427	20.642	19.772	18.962	17.944	16.629	15.572	15.256	15.423	15.628	16.01	16.747	17.444	17.621	17.397	17.232	17.304	17.554	18.024	18.742	19.602	20.495	21.409	22.319	23.12	23.698	24.052	24.35	24.643	24.703	24.415	24.041	23.77	23.27	22.298	21.424	21.417	22.213	23.229	24.292	25.402	26.098	25.923	25.11	24.263	23.711	23.527	23.757	24.177	24.337	24.036	23.469	22.839	22.144	21.353	20.558	19.984	19.808	19.934	20.208	20.835	22.05	23.4	24.099	24.149	24.245	24.598	24.834	24.952	25.272	25.58	25.421	24.927	24.574	24.484	24.633	25.217	26.201	27.065	27.526	27.916	28.533	29.193	29.556	29.483	29.017	28.263	27.238	25.911	24.6	23.875	23.752	23.549	22.975	22.589	22.757	23.097	23.343	23.719	24.077	23.853	23.075	22.31	21.715	21.178	21	21.384	21.688	21.196	20.091	18.935	17.834	16.706	15.816	15.547	16.019	17.048	18.22	19.02	19.43	19.626	19.897	20.433	21.213	21.978	22.565	23.104	23.491	23.104	21.732	20.15	19.071	18.332	17.688	17.346	17.227	16.754	15.861	15.062	14.417	13.651	13.074	13.199	13.712	13.982	14.175	14.815	15.728	16.335	16.511	16.569	16.729	16.966	17.135	17.168	17.193	17.31	17.282	16.902	16.611	17.04	18.183	19.669	21.337	22.932	23.86	23.946	23.688	23.358	22.728	21.927	21.463	21.19	20.325	18.724	17.074	15.775	14.623	13.558	12.89	12.749	12.849	12.808	12.47	12.023	11.802	11.996	12.594	13.642	15.123	16.616	17.541	17.687	17.118	15.951	14.639	14.01	14.393	15.191	15.798	16.173	16.166	15.189	13.161	10.953	9.385	8.4689	7.9328	7.792	8.0832	8.5575	8.8958	9.0033	8.9979	9.0608	9.3382	9.9306	10.917	12.26	13.658	14.73	15.27	15.101	14.037	12.349	10.881	10.232	10.131	10.118	10.228	10.48	10.423	9.8054	9.1821	9.2383	9.9626	10.878	11.644	12.154	12.354	12.328	12.392	12.851	13.731	14.748	15.514	15.728	15.224	14.017	12.488	11.338	10.938	10.963	11.067	11.418	12.177	12.949	13.357	13.681	14.281	14.86	14.923	14.58	14.325	14.426	14.964	16.07	17.762	19.768	21.706	23.279	24.273	24.528	23.987	22.802	21.291	19.667	17.925	16.19	14.973	14.617	14.72	14.719	14.716	15.023	15.309	15.07	14.511	14.154	13.987	13.736	13.521	13.588	13.836	14.042	14.173	14.151	13.775	13.079	12.382	11.897	11.571	11.312	11.165	11.35	12.01	12.969	13.966	15.088	16.503	17.763	18.136	17.701	17.228	16.98	16.631	16.227	16.153	16.282	16.199	16.024	16.15	16.548	17.015	17.594	18.143	18.128	17.336	16.249	15.393	14.827	14.419	14.149	14.084	14.27	14.598	14.856	15.155	15.866	16.796	17.027	16.102	14.612	13.176	11.851	10.887	10.921	11.962	13.294	14.528	15.739	16.719	17.182	17.501	18.116	18.644	18.562	18.127	17.844	17.677	17.361	16.981	16.8	16.892	17.056	16.903	16.244	15.358	14.532	13.002	11.243	10.309	10.115	10.308	10.848	11.791	13.036	14.348	15.422	16.191	16.975	17.848	18.266	17.966	17.566	17.583	17.675	17.484	17.229	16.947	16.275	15.352	14.79	14.633	14.43	14.241	14.359	14.349	13.635	12.633	12.208	12.507	13.128	13.966	15.162	16.621	17.982	18.885	19.212	19.209	19.138	18.844	18.092	17.175	16.528	16.028	15.361	14.633	13.982	13.206	12.364	11.959	12.042	12.065	11.892	11.972	12.309	12.44	12.57	13.568	15.725	18.414	20.986	23.221	24.94	25.845	25.798	24.976	23.775	22.545	21.309	19.888	18.332	16.942	15.83	14.955	14.396	14.123	13.745	13.051	12.361	11.858	11.258	10.555	10.351	10.908	11.665	12.207	12.821	13.676	14.292	14.177	13.441	12.478	11.526	10.726	10.26	10.26	10.646	11.141	11.443	11.446	11.255	11.023	10.971	11.384	12.282	13.27	14.089	14.992	16.141	17.144	17.708	18.192	18.943	19.649	19.984	20.294	21.066	22.213	23.323	24.191	24.762	24.908	24.497	23.56	22.227	20.584	18.656	16.531	14.388	12.331	10.353	8.5716	7.3115	6.6477	6.1616	5.581	5.2893	5.6374	6.2758	6.7633	7.2637	8.075	8.9752	9.6146	10.18	11.086	12.327	13.584	14.652	15.444	15.881	16.038	16.155	16.383	16.665	16.825	16.752	16.504	16.122	15.489	14.637	13.957	13.639	13.195	12.118	10.736	9.7377	9.172	8.7548	8.6918	9.2707	10.117	10.609	10.673	10.585	10.434	10.245	10.163	10.151	9.9219	9.3594	8.6305	7.8737	7.0389	6.0904	5.1795	4.5933	4.5436	4.9376	5.5882	6.6652	8.3617	10.18	11.318	11.759	12.173	12.77	13.239	13.686	14.486	15.379	15.701	15.312	14.478	13.272	11.807	10.585	9.9133	9.5189	9.185	9.1001	9.3197	9.4804	9.2263	8.5434	7.7051	7.0676	6.7951	6.8649	7.4765	9.0015	11.234	13.268	14.601	15.652	16.709	17.383	17.522	17.503	17.319	16.482	15.049	13.61	12.349	11.193	10.482	10.461	10.554	10.099	9.3285	8.8667	8.8192	9.0365	9.6508	10.849	12.573	14.528	16.266	17.538	18.553	19.456	19.764	19.001	17.569	16.407	15.829	14.84	13.206	11.631	10.765	10.455	10.357	10.465	10.898	11.642	12.542	13.342	13.987	14.743	15.599	15.954	15.547	15.086	15.262	15.906	16.737	17.87	19.027	19.458	18.975	18.064	16.869	15.29	13.806	13.033	12.737	12.345	12.085	12.552	13.611	14.667	15.53	16.384	17.312	18.187	18.843	19.237	19.566	19.96	20.138	19.822	19.335	19.188	19.31	19.351	19.285	19.066	18.329	17.059	15.828	14.895	13.955	13.054	12.668	12.698	12.447	11.78	11.263	11.061	10.696	9.9447	9.1868	8.8221	8.9225	9.3546	9.9279	10.472	10.783	10.565	9.6507	8.3167	7.1128	6.3067	5.8228	5.5907	5.4509	5.0085	4.2009	3.5806	3.554	3.8831	4.4355	5.6043	7.466	9.3974	11.033	12.743	14.761	16.552	17.461	17.398	16.612	15.316	13.783	12.406	11.532	11.256	11.364	11.492	11.409	11.059	10.446	9.6936	9.1026	8.7966	8.5484	8.3307	8.6148	9.6838	11.123	12.467	13.757	14.93	15.322	14.41	12.567	10.521	8.5566	6.6594	4.9628	3.6489	2.6933	1.9657	1.4638	1.2767	1.4288	1.867	2.5708	3.5681	4.7932	6.0627	7.3435	8.8379	10.523	11.927	12.771	13.463	14.402	15.319	15.8	15.973	16.034	15.621	14.308	12.338	10.306	8.4876	6.8991	5.5963	4.6108	3.8269	3.1373	2.5584	2.1097	1.7185	1.296	0.89227	0.71319	0.86695	1.2109	1.687	2.5748	3.9894	5.3754	6.1563	6.5829	7.2117	7.9432	8.3528	8.5076	8.616	8.3087	7.0645	5.0083	2.6966	0.54117	-1.1129	-1.8847	-1.7411	-1.0659	-0.20496	0.73653	1.6365	2.2573	2.4341	2.2162	1.7919	1.2726	0.51626	-0.57898	-1.5985	-1.9419	-1.6783	-1.3511	-0.92634	0.082043	1.5447	2.7949	3.6888	4.5784	5.4047	5.8434	6.0724	6.5263	7.2026	7.9456	8.8404	9.7357	10.032	9.3975	8.1593	6.733	5.1922	3.535	1.918	0.57792	-0.33248	-0.91007	-1.3686	-1.5736	-1.0829	0.029068	0.99581	1.4483	1.8977	2.7221	3.6191	4.4907	5.6989	7.1269	8.1033	8.3885	8.2597	7.7045	6.6188	5.4887	4.7916	4.1712	3.0985	1.8001	0.75747	-0.084143	-0.99153	-1.8524	-2.3369	-2.228	-1.4999	-0.32329	0.78617	2.4411	4.1962	5.8725	7.4305	8.7251	9.5238	9.5768	8.9237	8.016	7.0968	5.8087	4.0247	2.4221	1.5135	0.92037	0.22841	-0.40195	-0.99062	-1.9029	-2.939	-3.3599	-2.9409	-1.9456	-0.20394	2.5538	5.7478	8.5076	10.869	13.317	15.679	17.355	18.14	18.193	17.602	16.308	14.288	11.741	9.1508	6.9259	4.9928	3.1282	1.5544	0.64002	0.22614	-0.023972	0.000816	0.44689	1.1068	2.0238	3.675	6.066	8.5583	10.851	13.136	15.133	16.104	16.014	15.642	15.378	14.873	13.904	12.739	11.624	10.544	9.4251	8.2872	7.2318	6.3113	5.3763	4.2352	3.0508	2.2489	2.0457	2.4328	3.4838	5.1944	7.2648	9.5825	12.473	15.952	19.313	21.949	23.86	24.904	24.485	22.54	19.991	17.738	15.883	14.22	12.789	11.651	10.637	9.559	8.4469	7.4707	6.727	6.1371	5.5394	4.8766	4.2096	3.6199	3.2952	3.5805	4.6534	6.3304	8.5048	11.399	14.877	18.056	20.093	20.885	20.533	18.798	15.678	12.001	8.7821	6.3778	4.6947	3.7307	3.4971	3.779	4.2808	4.8177	5.314	5.7351	6.0868	6.5164	7.286	8.562	10.281	12.373	14.866	17.516	19.635	20.779	21.232	21.364	20.92	19.613	17.85	16.176	14.571	12.857	11.291	10.243	9.6414	9.1166	8.4465	7.5814	6.5018	5.3342	4.3481	3.7401	3.5135	3.5711	3.9265	4.771	6.2518	8.2701	10.73	13.752	17.147	19.987	21.394	21.436	20.685	19.273	17.152	14.829	12.918	11.331	9.6612	7.97	6.5834	5.5923	5.0156	4.9835	5.4619	6.1632	6.9375	7.8765	8.9962	10.115	11.061	11.847	12.668	13.658	14.649	15.403	16.041	16.757	17.085	16.246	14.265	11.898	9.504	7.0054	4.8178	3.6724	3.6202	4.167	5.111	6.4404	7.7927	8.8322	9.6973	10.513	11.055	11.298	11.727	12.707	14.077	15.537	16.946	18.277	19.435	20.107	19.882	18.758	17.185	15.278	12.657	9.4515	6.6179	4.8152	3.7863	3.2973	3.5232	4.2016	4.6176	4.6253	4.6955	4.9918	5.4747	6.5576	8.5376	10.836	12.701	14.169	15.568	16.719	17.273	17.278	17.034	16.719	16.339	15.763	14.601	13.538	12.376	11.327	10.525	9.9884	9.648	9.5982	10.217	11.517	12.784	13.505	14.042	14.776	15.417	15.785	16.303	17.124	17.81	18.216	18.606	18.73	18.035	16.699	15.247	13.522	11.17	8.6634	6.8056	5.6311	4.6729	3.8436	3.3809	3.3592	3.6619	4.1334	4.7685	5.8326	7.5619	9.7065	11.859	14.092	16.605	19.06	20.947	22.214	22.889	22.689	21.601	20.115	18.394	16.054	13.129	10.226	7.4879	4.5459	1.6338	-0.36098	-1.0462	-0.8565	-0.18975	0.95346	2.5435	4.3268	6.0684	7.6853	9.1831	10.556	11.596	12.003	11.831	11.531	11.457	11.732	12.473	13.573	14.462	14.672	14.293	13.408	11.727	9.2957	6.8794	5.0238	3.4949	2.1541	1.5364	2.0467	3.3078	4.7449	6.2096	7.7308	9.1816	10.437	11.502	12.409	13.141	13.63	13.762	13.511	13.016	12.456	11.973	11.677	11.474	10.978	9.9675	8.7609	7.6506	6.3782	4.6914	2.9889	1.771	0.94429	0.32161	0.32839	1.5283	3.8135	6.6052	9.4811	12.202	14.479	16.082	16.959	17.114	16.523	15.256	13.519	11.568	9.6173	7.8681	6.5836	5.9853	5.9437	5.9301	5.5582	5.0797	4.9633	5.1646	5.3941	5.771	6.5621	7.5129	8.1148	8.3593	8.6751	9.3152	10.176	11.099	11.931	12.438	12.461	12.059	11.345	10.344	9.1352	7.9548	6.9908	6.1881	5.324	4.3965	3.7105	3.3897	3.0685	2.3667	1.5336	1.1594	1.3868	1.9455	2.8066	4.1997	5.9716	7.5298	8.4873	8.8773	8.8321	8.4583	7.9138	7.3122	6.6281	5.9317	5.4587	5.2776	5.1183	4.7	4.093	3.5925	3.3605	3.3473	3.6242	4.5701	6.404	8.6444	10.475	11.637	12.543	13.495	14.388	15.224	16.26	17.517	18.56	18.941	18.483	17.215	15.396	13.469	11.729	10.155	8.7737	7.8781	7.6197	7.6741	7.5751	7.2461	6.9857	6.9906	7.1336	7.2583	7.6102	8.623	10.246	11.842	12.938	13.672	14.255	14.469	14.08	13.285	12.436	11.688	11.062	10.529	9.9715	9.3924	9.0561	9.1002	9.198	8.9906	8.6681	8.6387	8.8677	9.0188	9.0512	9.3305	10.139	11.274	12.277	12.99	13.708	14.618	14.966	15.406	15.648	16.112	16.87	17.653	18.106	18.297	18.72	19.331	19.274	18.152	16.661	15.231	13.361	11.06	9.4269	9.077	9.4566	10.119	11.159	12.224	12.696	12.85	13.385	14.174	14.714	15.212	16.035	16.795	16.9	16.444	15.967	15.775	15.712	15.413	14.882	14.726	15.331	16.13	16.487	16.707	17.173	17.294	16.536	15.521	14.946	14.563	14.092	13.821	13.638	12.888	11.708	11.001	10.912	10.815	10.747	11.313	12.385	13.166	13.349	13.309	13.418	13.664	13.755	13.559	13.553	14.298	15.437	16.086	16.124	16.006	15.547	14.336	12.928	12.166	11.92	11.719	11.635	11.441	10.276	8.1163	6.229	5.378	5.0559	4.9608	5.6198	7.0523	8.3306	8.8016	8.7091	8.535	8.4439	8.2356	7.6134	6.7728	6.4113	6.7637	7.2986	7.7979	8.7338	10.154	11.493	12.727	14.319	16.034	17.3	18.314	19.299	19.481	18.448	17.352	17.273	17.691	17.872	18.252	19.266	20.21	20.251	19.44	18.234	16.916	15.594	14.21	12.83	12.012	12.19	24.7	24.568	23.453	22.731	22.734	22.926	23.261	24.059	24.824	24.821	24.213	23.453	22.507	21.446	20.688	20.205	19.736	19.688	20.485	21.569	22.326	23.072	23.962	24.249	23.656	22.939	22.438	21.741	20.907	20.36	19.84	19.044	18.576	18.941	19.585	20.039	20.645	21.368	21.399	20.542	19.434	18.296	16.966	15.797	15.155	14.816	14.789	15.555	16.926	18.046	18.762	19.513	19.998	19.601	18.68	17.945	17.315	16.59	16.123	15.939	15.542	15.027	14.902	14.892	14.44	13.919	13.898	13.984	13.693	13.422	13.513	13.561	13.396	13.381	13.467	13.406	13.644	14.606	15.764	16.665	17.74	19.143	20.131	20.405	20.604	21.031	21.359	21.609	22.062	22.501	22.791	23.389	24.35	24.971	25.044	24.998	24.637	23.34	22.237	20.631	19.079	18.306	18.19	18.45	19.104	20.18	21.422	22.34	22.465	21.822	21.013	20.454	20.026	19.672	19.727	20.294	20.947	21.354	21.527	21.38	20.881	20.472	20.53	20.736	20.801	21.194	22.208	23.109	23.15	22.635	22.202	21.822	21.226	20.635	20.464	20.725	21.113	21.264	20.94	20.266	19.609	19.095	18.628	18.326	18.442	18.898	19.369	19.657	19.63	19.215	18.709	18.594	18.845	19.083	19.446	20.293	21.183	21.225	20.405	19.538	19.026	18.691	18.584	19.061	20.115	21.362	22.539	23.53	24.261	24.852	25.453	25.876	25.767	25.112	24.191	23.21	22.3	21.625	21.345	21.617	22.591	24.055	25.386	26.276	27.022	27.677	27.701	26.898	25.922	25.334	24.927	24.425	23.969	23.611	23.078	22.306	21.525	20.825	20.222	19.942	20.076	20.212	19.965	19.518	19.263	19.257	19.397	19.74	20.423	21.5	22.853	24.114	24.967	25.556	26.125	26.443	26.114	25.336	24.648	24.069	23.274	22.3	21.371	20.435	19.5	18.923	18.868	19.097	19.544	20.341	21.153	21.311	20.722	19.948	19.338	18.79	18.336	18.268	18.693	19.47	20.371	21.13	21.618	21.923	22.02	21.598	20.595	19.471	18.648	18.146	17.99	18.374	19.213	20.193	21.257	22.38	23.1	23.051	22.51	21.718	20.336	18.259	16.253	15.095	14.775	15.037	15.944	17.428	19.015	20.275	21.043	21.241	20.964	20.53	20.087	19.486	18.73	18.068	17.593	17.227	17.047	17.199	17.684	18.578	20.024	21.714	23.073	24.094	25.111	25.883	25.982	25.792	26.131	27.056	28.02	28.849	29.573	29.786	29.076	27.597	25.669	23.481	21.488	20.255	19.786	19.644	19.634	19.747	19.773	19.464	18.873	18.237	17.866	18.123	19.076	20.313	21.601	23.209	25.068	26.496	27.278	27.985	28.86	29.427	29.501	29.436	29.277	28.755	28.038	27.522	27.125	26.693	26.57	26.935	27.282	27.191	26.907	26.693	26.372	25.789	25.079	24.432	24.002	23.83	23.646	23.198	22.743	22.283	21.951	21.69	21.705	22.126	22.762	23.361	23.643	23.429	22.935	22.445	21.794	20.863	20.269	20.633	21.651	22.714	23.722	24.562	24.757	24.294	23.804	23.564	23.356	23.358	23.928	24.624	24.756	24.582	24.828	25.486	26.093	26.639	27.327	27.973	28.276	28.136	27.518	26.483	25.282	23.985	22.376	20.575	19.164	18.391	17.997	17.897	18.192	18.616	18.872	19.154	19.609	19.894	19.933	20.21	20.78	21.013	20.795	20.821	21.359	21.917	22.279	22.756	23.377	23.849	24.148	24.42	24.66	24.945	25.46	26.062	26.422	26.595	26.823	26.99	26.852	26.476	25.967	25.297	24.667	24.365	24.251	24.076	24.101	24.515	24.769	24.376	23.72	23.309	22.958	22.443	22.129	22.335	22.816	23.344	23.981	24.594	24.902	25.001	25.077	24.915	24.358	23.749	23.431	23.34	23.363	23.59	24.053	24.684	25.513	26.443	27.178	27.737	28.423	29.079	29.17	28.746	28.322	27.938	27.251	26.358	25.606	24.963	24.351	24.088	24.407	25.035	25.762	26.684	27.525	27.701	27.272	26.922	27.033	27.49	28.221	29.219	30.222	30.902	31.117	30.82	30.081	29.301	28.812	28.408	27.836	27.285	26.871	26.267	25.311	24.3	23.428	22.708	22.439	22.91	23.794	24.581	25.278	25.903	25.896	24.968	23.784	23.071	22.822	22.887	23.439	24.468	25.591	26.555	27.336	27.854	28.13	28.454	28.918	29.252	29.377	29.514	29.648	29.493	28.956	28.063	26.696	24.961	23.261	21.71	20.172	18.984	18.702	19.128	19.6	20.137	21.198	22.6	23.736	24.544	25.22	25.538	25.255	24.593	23.79	22.842	21.995	21.691	21.914	22.33	22.884	23.692	24.545	25.066	25.109	24.668	23.845	22.987	22.305	21.587	20.803	20.371	20.29	19.903	19.049	18.436	18.472	18.819	19.327	20.243	21.367	22.178	22.694	23.249	23.754	24.075	24.58	25.429	26.065	26.056	25.659	25.152	24.355	23.122	21.648	20.234	19.204	18.815	18.981	19.453	20.276	21.207	21.745	22.208	22.364	22.56	23.145	24.118	25.326	26.506	27.427	28.202	28.968	29.357	29.007	28.319	27.788	27.16	26.088	24.884	23.871	22.87	21.945	21.595	21.841	22.193	22.643	23.47	24.267	24.4	24.182	24.402	25.07	25.7	26.251	26.904	27.499	27.824	27.952	28.044	28.27	28.824	29.542	29.888	29.672	29.25	28.784	28.098	27.306	26.73	26.288	25.81	25.611	25.96	26.633	27.624	29.403	31.856	34.07	35.625	36.934	38.083	38.539	38.161	37.397	36.504	35.423	34.308	33.38	32.58	31.789	30.966	29.833	28.092	26.003	24.144	22.759	21.862	21.566	21.811	22.273	22.821	23.453	23.85	23.697	23.272	22.917	22.328	21.276	20.433	20.49	21.192	22.023	22.989	24.078	24.923	25.426	25.927	26.574	27.246	27.993	28.817	29.291	29.091	28.499	27.88	27.195	26.352	25.451	24.517	23.532	22.618	21.759	20.742	19.681	18.955	18.525	18.071	17.835	18.443	19.901	21.647	23.439	25.276	26.843	27.896	28.734	29.616	30.348	30.823	31.194	31.213	30.284	28.416	26.266	24.251	22.397	20.901	20.105	20.017	20.423	21.136	21.863	22.362	22.759	23.208	23.507	23.554	23.734	24.343	25.148	25.933	26.815	27.769	28.559	29.256	30.029	30.57	30.54	30.204	29.834	29.077	27.728	26.338	25.375	24.545	23.479	22.298	21.129	19.857	18.565	17.577	17.053	17.124	18.055	19.802	21.894	24.052	26.322	28.55	30.383	31.718	32.576	32.823	32.494	31.882	30.976	29.537	27.859	26.531	25.427	24.008	22.453	21.364	20.689	19.994	19.358	19.112	19.168	19.405	20.105	21.464	23.289	25.49	28.078	30.589	32.326	33.122	33.223	32.72	31.605	30.025	28.113	26.003	24.027	22.427	21.14	20.338	20.593	21.913	23.427	24.546	25.505	26.376	26.709	26.478	26.225	26.12	25.962	25.94	26.39	27.108	27.77	28.513	29.282	29.411	28.461	26.838	25.105	23.424	21.901	20.808	20.3	20.395	21.02	21.857	22.674	23.756	25.391	27.101	28.855	29.893	30.254	30.33	29.871	28.708	27.234	25.887	24.852	24.228	23.958	23.885	24.032	24.326	24.176	23.135	21.67	20.487	19.599	18.843	18.556	18.939	19.602	20.387	21.658	23.403	25.137	26.836	28.712	30.206	30.51	29.783	28.746	27.477	25.69	23.668	21.966	20.716	19.82	19.236	18.826	18.45	18.126	17.729	16.94	15.889	15.214	15.198	15.591	16.297	17.373	18.509	19.379	20.175	21.037	21.57	21.597	21.461	21.116	19.972	18.089	16.398	15.401	14.763	14.282	14.178	14.338	14.356	14.168	13.935	13.688	13.509	13.555	13.691	13.692	13.811	14.531	15.92	17.756	19.878	22.003	23.641	24.637	25.154	25.137	24.58	24.019	23.925	23.965	23.767	23.755	24.388	25.313	26.052	26.721	27.484	28.1	28.505	28.988	29.592	30.094	30.5	30.843	30.735	29.918	28.734	27.569	26.364	24.965	23.401	21.649	19.668	17.607	15.56	13.506	11.728	10.75	10.616	10.932	11.759	13.524	16.049	18.673	21.145	23.505	25.459	26.749	27.585	28.14	28.212	27.82	27.381	26.943	26.128	25.004	24.08	23.44	22.717	21.82	20.962	20.239	19.688	19.412	19.383	19.528	20.026	20.985	22.08	23.039	24.059	25.29	26.415	27.202	27.86	28.502	29.071	29.799	30.929	32.097	32.789	33.081	33.08	32.344	30.665	28.703	27.075	25.622	24.116	22.785	21.828	21.141	20.722	20.716	21.042	21.569	22.351	23.246	23.849	24.102	24.369	24.803	25.264	25.762	26.299	26.689	26.926	27.266	27.637	27.691	27.514	27.423	27.069	25.774	23.72	21.703	19.96	18.326	17.12	16.768	17.13	17.921	19.2	20.975	22.969	25.073	27.316	29.294	30.364	30.39	29.674	28.405	26.739	25.057	23.681	22.811	22.71	23.376	24.352	25.391	26.731	28.188	28.945	28.684	28.043	27.517	26.955	26.48	26.61	27.307	28.03	28.625	29.189	29.439	29.17	28.772	28.5	27.974	26.936	25.848	25.201	24.958	25.025	25.489	26.364	27.583	28.689	29.78	30.743	31.425	31.727	31.874	32.091	32.112	31.743	31.574	32.218	33.37	34.397	35.147	35.475	34.885	33.346	31.513	29.699	27.699	25.753	24.328	23.109	21.524	19.951	19.227	19.386	19.917	20.711	21.849	23.037	23.883	24.259	24.157	23.708	23.254	22.936	22.57	22.251	22.387	22.921	23.251	23.031	22.282	20.883	18.852	16.778	15.193	14.03	13.306	13.444	14.328	15.145	15.67	16.563	18.069	19.666	21.086	22.546	23.949	24.877	25.247	25.261	25.075	24.977	25.353	26.191	27.156	28.14	29.142	29.834	29.862	29.296	28.342	27.141	26.057	25.506	25.4	25.483	25.944	26.898	27.727	27.873	27.66	27.5	27.092	26.109	24.882	23.79	22.786	21.953	21.647	21.91	22.468	23.284	24.307	25.045	25.126	24.82	24.494	24.134	23.705	23.374	23.254	23.411	24.005	25.025	26.199	27.459	28.939	30.284	30.798	30.42	29.66	28.656	27.209	25.595	24.318	23.433	22.848	22.777	23.268	23.922	24.533	25.31	26.108	26.365	25.998	25.457	24.853	23.911	22.649	21.371	20.213	19.203	18.413	17.778	17.196	16.86	16.928	17.139	17.29	17.677	18.526	19.517	20.35	21.046	21.485	21.405	20.959	20.499	19.958	19.243	18.776	18.828	18.932	18.705	18.601	19.129	20.079	21.132	22.355	23.675	24.672	25.129	25.133	24.756	24.157	23.643	23.222	22.485	21.26	19.822	18.36	16.929	15.812	15.312	15.425	16.161	17.636	19.525	21.197	22.579	23.963	25.068	25.385	25.232	25.394	25.913	26.267	26.336	26.203	25.591	24.356	22.953	21.854	21.195	21.146	21.888	23.072	24.1	24.916	25.848	26.971	28.147	29.339	30.471	31.423	32.257	32.955	33.185	32.913	32.649	32.523	31.994	30.948	30.087	29.787	29.67	29.561	29.747	30.138	30.319	30.364	30.598	30.893	31.065	31.459	32.271	33.028	33.397	33.694	34.161	34.516	34.443	33.917	33.003	31.82	30.531	29.087	27.426	25.911	24.858	23.843	22.889	21.174	19.788	18.494	17.069	15.81	15.041	14.819	15.147	15.939	17.067	18.617	20.578	22.363	23.418	24.03	24.68	25.125	25.034	24.746	24.578	24.343	24.116	24.436	25.336	26.27	27.131	28.119	28.769	28.441	27.52	26.866	26.57	26.225	25.907	25.98	26.508	27.433	28.843	30.721	32.917	35.255	37.276	38.285	38.131	37.344	36.302	34.997	33.636	32.598	31.857	31.324	31.358	32.191	33.438	34.832	36.558	38.315	39.183	38.962	38.445	38.091	37.594	36.87	36.228	35.628	34.686	33.321	31.712	29.956	28.239	26.83	25.671	24.515	23.479	22.881	22.666	22.609	22.707	22.909	22.998	22.981	23.009	22.905	22.49	22.108	22.055	21.881	21.175	20.456	20.377	20.823	21.514	22.656	24.305	25.898	26.993	27.598	27.673	27.165	26.439	25.914	25.514	25.08	24.865	25.086	25.502	25.868	26.216	26.538	26.773	26.975	27.079	26.841	26.344	25.962	25.648	25.028	24.31	24.149	24.671	25.495	26.56	27.964	29.336	30.25	30.791	31.087	30.914	30.326	29.771	29.282	28.447	27.284	26.307	25.647	24.982	24.215	23.498	22.813	22.097	21.434	20.836	20.315	20.141	20.461	20.903	21.14	21.4	21.878	22.285	22.386	22.288	21.959	21.25	20.48	20.165	20.307	20.77	21.827	23.488	24.963	25.625	25.775	25.873	25.798	25.433	25.145	25.208	25.51	26.017	26.823	27.818	28.828	29.849	30.665	30.834	30.288	29.433	28.56	27.655	26.761	25.916	24.951	23.864	22.969	22.328	21.736	21.411	21.722	22.229	22.115	21.445	20.933	20.781	20.792	21.213	22.381	23.999	25.593	27.094	28.459	29.446	30.117	30.756	31.2	31.021	30.229	29.152	27.855	26.291	24.623	23.052	21.772	21.106	21.154	21.553	22.104	23.051	24.228	24.822	24.578	24.17	24.001	23.705	23.115	22.503	21.749	20.481	18.998	18.001	17.72	18.203	19.761	22.268	24.749	26.398	27.275	27.652	27.51	26.928	26.264	25.853	25.898	26.438	27.183	27.797	28.407	29.162	29.598	29.748	29.385	28.881	28.905	29.298	29.75	30.343	31.105	31.836	32.335	32.459	32.138	31.601	31.075	30.284	28.982	27.734	27.191	27.18	27.329	27.805	28.684	29.473	29.95	30.424	30.818	30.68	30.128	29.634	28.952	27.56	25.836	24.595	23.875	23.261	22.809	22.764	22.946	23.037	22.919	22.583	22.155	21.962	22.086	22.215	22.257	22.488	22.882	23.039	22.937	22.907	22.958	23.025	23.398	24.123	24.623	24.581	24.347	23.998	23.102	21.846	21.209	21.629	22.584	23.644	24.82	25.871	26.317	26.095	25.444	24.501	23.485	22.676	21.975	21.066	20	19.071	18.27	17.46	16.8	16.48	16.49	16.957	18.034	19.383	20.549	21.632	22.747	23.361	23.086	22.491	22.28	22.349	22.411	22.662	23.181	23.541	23.447	23.06	22.471	21.723	21.209	21.283	21.728	22.192	22.74	23.448	24.032	24.285	24.343	24.393	24.581	25.135	26.085	27.156	28.272	29.545	30.616	30.812	30.142	29.212	28.237	27.034	25.773	24.788	23.897	22.803	21.669	20.676	19.709	18.953	18.95	19.725	20.709	21.682	22.862	24.103	24.915	25.16	25.054	24.735	24.311	23.958	23.706	23.46	23.328	23.342	23.117	22.444	21.763	21.518	21.631	21.975	22.643	23.464	24.053	24.415	24.769	24.95	24.796	24.704	24.971	25.135	24.8	24.387	24.293	24.207	23.796	23.244	22.748	22.258	21.859	21.782	22.031	22.515	23.297	24.253	24.986	25.43	25.952	26.725	27.624	28.648	29.791	30.815	31.639	32.447	33.125	33.321	33.207	33.253	33.247	32.607	31.576	30.935	30.79	30.769	30.942	31.485	32.023	32.105	31.718	30.914	29.596	28.029	26.769	25.943	25.325	25.018	25.276	25.98	26.832	27.701	28.493	29.167	29.907	30.76	31.419	31.812	32.33	32.97	33.042	32.292	31.393	30.79	30.225	29.699	29.623	29.911	30.05	29.972	29.864	29.55	28.923	28.464	28.526	28.725	28.702	28.703	28.932	29.091	28.933	28.575	28.215	28.103	28.436	29.019	29.584	30.284	30.874	30.879	30.967	30.955	31.107	31.625	32.364	33.1	33.609	33.762	33.818	34.042	34.148	33.835	33.547	33.815	34.362	34.733	35.05	35.398	35.408	35.015	34.72	34.654	34.471	34.274	34.401	34.429	33.661	32.387	31.432	30.902	30.442	30.131	30.24	30.613	30.968	31.28	31.611	32.127	33.123	34.577	36.029	37.258	38.46	39.541	40.074	40.055	39.822	39.44	38.931	38.711	39.01	39.406	39.63	39.965	40.296	39.887	38.643	37.349	36.39	35.372	34.128	32.977	31.969	30.859	29.689	28.715	28.023	27.709	27.944	28.56	29.17	29.77	30.584	31.468	32.124	32.534	32.707	32.582	32.394	32.534	32.981	33.571	34.562	36.085	37.495	38.196	38.5	38.848	38.905	38.275	37.212	35.985	34.502	32.888	31.637	30.982	30.853	31.309	32.304	33.295	33.783	33.882	33.839	33.553	32.928	32.135	31.3	30.462	29.763	29.224	28.658	28.133	27.994	28.136	28.114	28.005	28.325	29.033	29.591	29.856	29.98	29.793	29.179	28.582	28.415	28.58	29.059	30.036	31.156	31.587	31.11	30.226	29.256	28.226	27.426	27.254	27.746	28.664	29.755	30.684	31.217	31.543	31.906	32.134	32.083	32.064	32.261	32.364	32.151	31.789	31.319	30.561	29.652	28.857	27.984	26.856	25.945	25.678	25.724	25.76	26.143	27.13	28.222	28.915	29.312	29.591	29.648	29.486	29.252	28.889	28.322	27.735	27.165	26.375	25.387	24.543	23.908	23.246	22.481	21.609	20.535	19.407	18.648	18.297	18.017	17.909	18.34	18.995	19.236	19.275	19.816	20.83	21.776	22.574	23.4	24.051	24.363	24.673	25.24	25.932	26.702	27.613	28.327	28.357	27.837	27.338	27.169	27.374	27.976	28.843	29.735	30.55	31.099	30.965	30.148	29.299	28.742	28.065	27.199	26.784	27.016	27.289	27.263	27.213	27.132	26.739	26.302	26.298	26.622	27.032	27.757	28.847	29.706	29.95	29.956	30.113	30.275	30.232	30.013	29.672	29.276	28.91	28.452	27.802	27.321	27.321	27.331	27.267	26.709	25.917	25.472	25.198	24.836	24.558	24.508	24.566	24.611	24.585	24.466	24.512	24.889	25.146	24.832	24.277	23.988	23.761	23.278	22.848	22.768	22.795	22.924	23.616	24.833	25.988	26.958	27.949	28.498	28.015	26.988	26.391	26.355	26.466	26.685	27.17	27.746	28.172	28.478	28.702	28.849	29.011	29.024	28.474	27.43	26.513	26.047	25.824	25.772	25.925	25.94	25.526	24.966	24.549	24.06	23.461	23.208	23.26	22.902	22.011	21.35	21.249	21.26	21.194	21.349	21.765	22.18	22.606	23.196	23.838	24.424	24.962	25.224	24.907	24.197	23.533	22.989	22.464	22.07	21.928	22.033	22.557	23.679	25.066	26.245	27.277	28.254	28.686	28.276	27.673	27.569	27.772	27.892	28.034	28.287	28.354	28.124	27.851	27.567	27.071	26.438	25.783	24.822	23.372	21.844	20.711	20.003	19.639	19.682	20.107	20.807	21.741	22.743	23.506	24.07	24.72	25.292	25.303	24.851	24.51	24.368	24.086	23.718	23.49	23.217	22.696	22.195	21.935	21.776	21.797	22.347	23.258	23.855	23.943	23.96	24.103	24.205	24.307	24.652	25.267	25.978	26.594	26.846	26.58	26.001	25.286	24.299	23.062	22.072	21.7	21.716	21.801	21.821	21.464	20.426	18.992	17.707	16.735	16.212	16.637	18.116	19.82	20.979	21.756	22.519	23.079	23.248	23.315	23.51	23.644	23.513	23.092	22.389	21.551	20.889	20.541	20.34	20.221	20.325	20.594	20.749	20.61	20.068	19.061	17.887	17.033	16.581	16.38	16.733	17.97	19.493	20.277	20.148	19.609	18.721	17.242	15.505	14.125	13.204	12.558	12.229	12.244	12.442	12.864	13.766	15.105	16.518	17.86	19.233	20.527	21.394	21.539	20.932	19.927	19.061	18.533	18.174	18.129	18.799	19.866	20.3	19.682	18.643	17.676	16.622	15.506	14.727	14.269	13.707	13.024	12.551	12.337	12.358	12.93	14.157	15.385	15.921	15.876	15.716	15.523	15.099	14.456	13.908	13.731	13.817	13.772	13.556	13.679	14.342	14.947	15.433	15.418	15.104	15.049	15.084	14.919	14.761	14.87	15.117	15.239	15.089	14.734	14.496	14.68	15.115	15.429	15.804	16.719	18.025	19.136	19.899	20.565	21.167	21.638	22.095	22.502	22.613	22.38	21.887	20.779	18.647	16.004	13.9	12.711	12.155	12.201	13.036	14.393	15.666	16.477	16.798	16.846	17.017	17.543	18.129	18.43	18.615	18.86	18.838	18.275	17.552	17.237	17.461	18.053	18.716	19.02	18.683	17.801	16.474	14.605	12.523	11.184	11.141	11.974	13.156	14.655	16.378	17.835	18.628	18.691	18.104	17.083	16.003	14.942	13.559	11.877	10.486	9.6338	8.9665	8.4245	8.5494	9.6276	11.304	13.114	14.781	16.154	17.299	18.421	19.465	20.222	20.864	21.685	22.318	22.021	20.652	18.622	16.189	13.469	10.779	8.4139	6.5504	5.4825	5.3719	5.7437	6.0435	6.5026	7.5584	8.8284	9.6814	10.349	11.458	12.984	14.532	16.088	17.796	19.563	21.273	22.815	23.805	23.975	23.615	23.002	21.853	19.872	17.397	14.933	12.678	10.799	9.6059	9.3002	10.084	12.142	14.997	17.558	19.353	20.77	21.779	21.715	20.641	19.596	19.147	18.948	18.789	18.853	18.987	18.844	18.514	18.143	17.568	16.958	16.924	17.524	18.038	18.013	17.65	17.127	16.413	15.66	15.182	15.246	16.089	17.501	18.492	18.307	17.421	16.532	15.449	13.995	13.003	13.14	13.809	14.339	13.865	13.433	13.913	14.86	15.569	16.273	17.268	18.138	18.55	18.669	18.608	18.413	18.297	18.294	18.239	18.281	18.513	18.375	17.563	16.736	16.36	16.053	15.865	16.569	17.95	18.678	18.492	18.363	18.383	17.812	17.067	17.256	18.177	18.857	19.34	20.154	20.944	21.084	20.632	19.732	18.181	16.133	14.216	12.861	12.26	12.535	13.266	13.692	13.67	13.431	12.797	11.833	11.48	12.196	13.024	13.283	13.637	14.377	14.602	14.092	13.83	13.993	13.613	12.556	11.74	11.364	10.919	10.588	10.838	11.263	11.245	10.926	10.399	9.6018	9.3908	9.4155	9.0851	8.8144	9.3651	10.451	11.424	12.422	13.576	14.207	13.997	13.695	13.724	13.67	13.776	14.995	17.172	19.053	20.268	21.497	22.828	23.544	23.397	22.85	22.168	21.204	19.819	18.07	16.359	15.237	14.757	14.436	14.184	14.411	15.028	15.52	15.919	16.566	17.256	17.71	18.345	19.391	20.188	20.333	20.417	20.636	20.052	18.239	16.163	14.677	13.57	12.577	12.072	12.292	12.864	13.302	13.394	13.194	12.928	12.737	12.468	12.029	11.733	11.852	12.287	13.019	14.171	15.524	16.734	17.96	19.421	20.648	21.227	21.628	22.281	22.536	21.694	20.237	18.958	17.777	16.32	14.859	13.875	13.296	12.781	12.192	11.549	10.952	10.558	10.418	10.465	10.768	11.49	12.653	14.234	16.173	18.191	19.993	21.65	23.265	24.375	24.502	24.014	23.568	22.974	21.667	19.92	18.459	17.34	16.2	15.118	14.52	14.482	14.732	15.072	15.421	15.706	15.922	16.136	16.275	16.168	15.78	15.221	14.65	14.169	13.704	13.237	13.079	13.46	13.956	13.971	13.645	13.499	13.425	12.868	11.898	11.088	10.556	10.006	9.4451	9.1932	9.3756	9.8872	10.622	11.416	12.069	12.559	13.076	13.724	14.409	15.031	15.637	16.36	17.21	17.873	18.053	17.94	17.834	17.442	16.253	14.494	12.916	11.757	10.683	9.6799	9.1258	9.0257	9.0229	9.0638	9.3596	9.9611	10.838	12.027	13.365	14.475	15.21	15.76	16.252	16.507	16.305	15.657	14.793	13.946	13.057	11.997	11.07	10.796	11.071	11.183	10.919	10.745	10.795	10.647	10.199	9.8579	9.7513	9.664	9.6666	10.005	10.615	11.372	12.438	13.803	14.995	15.708	16.206	16.803	17.372	17.653	17.608	17.334	16.892	16.146	14.821	13.014	11.31	9.9952	8.6848	7.2094	6.153	5.9417	6.2378	6.7034	7.508	8.6104	9.5416	10.195	10.871	11.501	11.839	12.173	12.824	13.42	13.487	13.302	13.361	13.565	13.498	13.068	12.478	11.891	11.393	11.232	10.888	10.752	10.848	10.971	10.795	10.257	9.7706	9.5999	9.4018	8.9935	8.9551	9.6736	10.575	11.122	11.464	11.679	11.466	10.965	10.741	10.805	10.779	10.762	11.009	11.012	10.129	8.6918	7.4244	6.3744	5.2223	4.0786	3.289	2.9247	2.7981	2.654	2.4007	2.3403	2.7995	3.6195	4.4733	5.5266	7.0849	8.8273	10.175	11.053	11.58	11.626	11.332	11.299	11.694	12.084	12.383	12.876	13.221	12.664	11.288	9.9468	9.0247	8.2405	7.5268	7.2165	7.4692	8.1126	8.9373	9.8346	10.857	12.133	13.506	14.602	15.389	16.204	17.13	17.929	18.519	18.892	18.838	18.314	17.715	17.201	16.338	14.93	13.36	11.648	9.225	6.0771	3.1317	1.1252	-0.019623	-0.48369	-0.12916	1.0672	2.795	4.6983	6.5715	8.3639	10.18	12.094	13.971	15.69	17.375	19.106	20.73	22.097	23.066	23.348	22.847	21.944	20.931	19.568	17.767	16.085	14.838	13.504	11.644	9.6939	8.25	7.2991	6.7076	6.7415	7.6638	9.3525	11.497	13.767	15.826	17.505	18.836	19.799	20.298	20.368	20.177	19.855	19.533	19.283	18.918	18.304	17.656	17.076	16.107	14.408	12.537	11.248	10.523	10.053	10.09	10.936	12.201	13.26	13.936	14.356	14.591	14.739	14.978	15.298	15.589	15.896	16.268	16.552	16.526	16.163	15.576	14.971	14.532	14.176	13.813	13.762	14.34	15.165	15.635	15.915	16.592	17.6	18.393	18.958	19.617	20.181	20.22	19.735	18.943	17.888	16.679	15.596	14.638	13.549	12.356	11.383	10.763	10.336	9.9998	9.849	10.034	10.585	11.241	11.612	11.742	11.997	12.251	11.973	11.315	11.087	11.548	12.206	12.818	13.528	14.068	13.895	12.989	11.703	10.158	8.5219	7.3513	6.9454	6.9873	7.2882	8.1397	9.646	11.422	13.073	14.55	16.036	17.712	19.568	21.384	23.115	24.984	26.824	27.808	27.457	26.257	24.694	22.599	19.95	17.268	14.783	12.285	9.9777	8.4227	7.7056	7.6266	8.4067	10.22	12.411	14.171	15.528	16.817	17.878	18.44	18.692	19.042	19.768	21.311	22.696	24.171	25.393	25.91	25.572	24.751	23.65	21.847	19.17	16.305	13.867	11.702	9.7388	8.5189	8.303	8.6994	9.5191	10.859	12.248	12.96	13.002	12.715	11.859	10.191	8.4035	7.4265	7.3415	7.7102	8.4252	9.6075	11.151	12.758	14.119	15.092	15.844	16.53	16.812	16.289	15.271	14.402	13.832	13.455	13.503	14.111	14.884	15.535	16.216	16.783	16.72	16.081	15.416	14.658	13.242	11.307	9.6314	8.4608	7.4112	6.3706	5.6612	5.445	5.5583	5.767	5.934	6.0916	6.3988	6.803	7.0791	7.3292	7.9734	9.1304	10.537	12.012	13.401	14.303	14.49	14.244	13.725	12.647	11.078	9.6694	8.6229	7.369	5.7144	4.2781	3.4764	3.0174	2.6482	2.6085	3.1612	4.2529	5.7224	7.4168	9.2056	11.012	12.687	13.888	14.401	14.406	14.164	13.811	13.505	13.338	13.13	12.745	12.409	12.192	11.638	10.511	9.3475	8.5876	7.9063	7.0954	6.7635	7.4909	9.0564	10.943	12.963	15.024	16.86	18.287	19.342	20.152	20.914	21.803	22.702	23.226	23.084	22.192	20.614	18.59	16.374	14.029	11.662	9.744	8.5934	7.8717	7.2664	7.2345	8.3088	10.183	12.271	14.614	17.448	20.411	22.899	24.698	25.783	26.024	25.421	24.178	22.448	20.398	18.388	16.718	15.329	14.007	12.617	11.159	9.7419	8.4398	7.1429	5.8397	4.9979	5.1387	6.0829	7.3306	9.0232	11.585	14.652	17.393	19.581	21.417	22.735	23.204	22.931	22.214	21.128	19.79	18.471	17.186	15.679	13.989	12.474	11.299	10.365	9.6744	9.395	9.7362	10.792	12.372	14.162	16.252	18.982	22.087	24.772	26.795	28.55	29.98	30.463	29.855	28.596	26.827	24.422	21.691	19.15	16.895	14.999	13.893	13.732	14.052	14.502	15.225	16.225	17.093	17.486	17.48	17.413	17.647	18.309	19.254	20.439	22.059	23.871	24.974	24.843	23.934	22.722	21.024	18.832	16.667	14.774	12.942	11.311	10.335	9.9867	9.9678	10.425	11.506	12.634	13.215	13.556	14.276	15.169	16.183	17.683	19.511	20.811	21.05	20.718	20.343	19.704	18.602	17.426	16.331	14.962	13.395	12.19	11.402	10.773	10.606	11.27	12.29	13.021	13.733	15.018	16.707	18.241	19.53	20.812	22.17	23.496	24.62	25.435	26.056	26.544	26.48	25.441	23.758	22.106	20.642	19.231	18.048	17.172	16.216	15.002	13.875	12.953	11.985	11.234	11.36	12.299	13.397	14.606	16.43	18.717	20.603	21.508	21.406	20.349	18.34	15.559	12.432	9.608	7.7286	6.9653	7.0349	7.7405	9.1055	10.883	12.583	14.038	15.31	16.28	16.957	17.755	18.805	19.654	20.167	20.799	21.581	21.812	21.164	20.15	19.105	17.682	15.665	13.432	11.392	9.6293	8.0893	6.6892	5.4005	4.3007	3.4331	2.6869	2.0554	1.828	2.2644	3.3922	5.2051	7.6356	10.393	13.264	16.399	19.776	22.793	25.015	26.688	27.863	27.8	25.942	22.699	18.775	14.394	9.7309	5.4249	2.1286	0.034908	-0.95501	-1.0557	-0.5686	0.29891	1.4993	2.9267	4.387	5.8089	7.2475	8.7382	10.366	12.201	14.114	16.031	18.186	20.598	22.588	23.471	23.431	22.905	21.689	19.503	16.849	14.437	12.337	10.345	8.6021	7.3742	6.745	6.7777	7.5361	8.8423	10.377	11.953	13.45	14.619	15.267	15.494	15.6	15.914	16.6	17.428	18.067	18.593	19.165	19.323	18.472	16.844	15.109	13.315	11.124	8.7887	6.9752	5.8751	5.3297	5.4267	6.2544	7.5411	9.0201	10.642	12.185	13.322	14.099	14.856	15.714	16.475	16.978	17.248	17.446	17.691	17.883	17.834	17.745	18.045	18.558	18.596	18.099	17.707	17.611	17.387	17.005	16.913	17.142	17.349	17.552	17.971	18.444	18.761	19.11	19.492	19.414	18.649	17.6	16.609	15.589	14.428	13.298	12.496	12.209	12.343	12.585	12.879	13.572	14.714	15.715	16.297	17.021	18.301	19.788	21.219	22.868	24.722	26.292	27.469	28.497	29.208	29.245	28.826	28.298	27.328	25.536	23.381	21.544	20.068	18.72	17.617	17.023	17.47	18.16	19.003	19.607	19.858	20.13	20.639	20.987	21.038	21.491	22.836	24.561	26.064	27.331	28.236	28.315	27.671	26.94	26.274	25.434	24.657	24.214	23.553	22.041	20.101	18.591	17.694	17.164	17.053	17.518	18.413	19.361	20.026	20.362	20.719	21.472	22.451	23.268	24.045	25.052	25.967	26.254	25.895	25.023	23.485	21.427	19.516	18.122	17.144	16.836	17.685	19.312	20.693	21.474	22.082	22.629	22.796	22.678	22.815	23.529	24.706	26.045	27.277	28.313	29.186	29.69	29.398	28.239	26.6	24.748	22.758	20.946	19.687	18.952	18.623	18.827	19.397	19.7	19.56	19.56	19.972	20.364	20.626	21.383	22.922	24.712	26.242	27.522	28.62	29.41	29.785	29.782	29.554	29.294	29.015	28.419	27.242	25.559	23.589	21.464	19.4	17.641	16.156	14.921	14.275	14.407	14.987	15.9	17.663	20.457	23.481	25.891	27.678	29.03	29.633	29.218	28.091	26.694	25.201	23.684	22.224	20.852	19.664	18.79	18.185	17.661	17.115	16.58	16.144	15.979	16.258	16.971	18.123	20.06	22.911	26.01	28.604	30.686	32.398	33.227	32.698	31.258	29.73	28.41	27.278	26.534	26.34	26.52	26.838	27.186	27.405	27.423	27.495	27.933	28.788	29.974	31.428	33.124	35.037	37.039	38.73	39.767	40.362	40.829	40.873	40.025	38.578	37.238	36.017	34.473	32.76	31.426	30.545	29.9	29.605	29.86	30.566	31.608	33.002	34.508	35.657	36.333	36.768	37.049	37.031	36.629	35.928	35.066	34.128	33.008	31.581	30.188	29.411	29.123	28.569	27.508	26.396	25.338	24.026	22.723	22.21	22.757	24.023	25.8	27.89	29.74	30.962	31.734	32.193	32.02	31.094	29.835	28.554	27.086	25.268	23.245	21.313	19.679	18.321	17.026	15.849	15.273	15.452	15.815	15.993	16.4	17.326	18.364	19.275	20.432	21.959	23.473	24.891	26.461	27.992	29.12	30.103	31.263	32.147	32.189	31.637	30.993	30.18	28.901	27.244	25.537	24.008	22.733	21.661	21.203	21.378	21.92	22.955	24.584	26.637	28.76	30.487	31.577	32.231	32.446	31.657	29.664	27.249	25.161	23.299	21.546	20.297	19.621	19.015	18.358	17.992	17.814	17.461	17.194	17.419	17.766	17.714	17.667	18.338	19.676	21.168	22.648	24.188	25.663	26.807	27.381	27.355	27.034	26.675	26.017	24.662	22.864	21.198	19.751	18.433	17.573	17.445	17.771	18.325	19.27	20.416	21.186	21.572	22.094	22.657	22.663	22.201	21.998	22.27	22.587	22.813	23.241	23.99	24.846	25.5	25.757	25.709	25.608	25.493	25.181	24.786	24.716	25.067	25.571	26.067	26.459	26.415	25.8	25.043	24.491	24.045	23.896	24.7	26.451	28.169	29.139	29.513	29.458	28.706	27.297	25.922	25.241	25.392	26.149	27.127	27.925	28.317	28.179	27.359	25.939	24.376	23.136	22.39	22.197	22.478	22.857	23.046	23.182	23.293	22.943	21.976	21.032	20.641	20.51	20.401	20.822	22.189	24.077	25.853	27.328	28.507	29.293	29.612	29.512	29.077	28.489	27.99	27.687	27.526	27.517	27.737	28.158	28.688	29.154	29.216	28.753	28.226	28.056	28.002	27.768	27.706	28.147	28.633	28.563	28.131	27.843	27.625	27.166	26.548	25.986	25.48	25.106	25.047	25.334	25.914	26.855	28.125	29.379	30.177	30.308	29.833	29.014	28.116	27.147	26.083	25.237	24.886	24.607	23.792	22.717	22.142	22.164	22.415	22.976	24.162	25.741	27.19	28.397	29.448	30.248	30.805	31.347	31.854	32.051	31.924	31.721	31.45	30.869	29.869	28.597	27.325	26.276	25.374	24.395	23.502	23.116	23.091	22.808	22.258	22.077	22.372	22.547	22.371	22.149	21.869	21.249	20.468	19.913	19.556	19.304	19.411	19.915	20.341	20.469	20.688	21.297	22.082	22.737	23.199	23.525	23.772	23.903	23.783	23.599	23.945	24.968	25.995	26.572	27.099	27.883	28.541	28.848	29.142	29.425	29.178	28.265	27.012	25.45	23.561	21.984	21.369	21.429	21.586	21.871	22.428	22.814	22.45	21.314	19.772	18.712	17.378	16.536	16.274	16.415	16.819	17.613	18.648	19.159	18.737	18.016	17.685	17.625	17.683	18.214	19.224	20.137	20.782	21.536	22.393	23.097	23.972	25.379	26.763	27.357	27.348	27.374	27.483	27.447	27.479	27.976	28.979	30.16	31.044	31.315	31.096	30.611	29.673	28.057	26.156	24.615	23.496	22.596	22.11	22.203	22.58	23.061	23.845	24.741	25.141	25.029	24.926	24.795	24.184	23.379	23.252	24.002	25.045	25.968	26.781	27.402	27.544	27.011	25.821	24.262	22.737	21.304	19.711	17.992	16.516	15.45	14.745	14.589	15.25	16.611	18.501	20.96	23.651	25.717	26.733	27.079	26.971	26.075	24.543	23.31	22.942	23.072	23.226	23.313	23.285	22.934	22.138	21.035	19.917	19.135	18.854	18.82	18.684	18.316	17.677	16.758	15.737	14.897	14.282	13.941	14.193	15.068	15.976	16.508	17.002	17.632	17.816	17.137	16.087	15.31	14.818	14.468	14.483	15.042	15.952	16.894	17.614	17.987	18.114	18.282	18.624	19.04	19.407	19.643	19.669	19.498	19.169	18.613	17.897	17.505	17.742	18.215	18.49	18.851	19.672	20.501	20.732	20.541	20.419	20.377	20.24	20.179	20.423	20.873	21.334	21.666	21.671	21.237	20.584	19.998	19.479	18.899	18.216	17.512	16.951	16.678	16.595	16.553	16.82	17.649	18.539	18.773	18.448	18.151	17.855	17.145	16.211	15.572	15.188	14.665	14.008	13.429	12.956	12.766	13.22	14.323	15.705	17.164	18.717	20.137	21.029	21.249	20.997	20.67	20.566	20.594	20.43	20.098	19.926	19.747	19.037	17.961	17.364	17.559	18.117	18.889	20.068	21.43	22.426	22.969	23.284	23.316	23.07	22.941	23.081	23.12	22.856	22.616	22.605	22.529	22.127	21.479	20.86	20.5	20.407	20.352	20.287	20.573	21.201	21.506	21.146	20.691	20.567	20.415	19.982	19.537	19.063	18.114	16.727	15.41	14.295	13.307	12.88	13.381	14.299	14.953	15.443	16.116	16.774	17.025	16.897	16.727	16.746	17.317	17.845	18.823	20.017	20.92	21.203	21.013	20.454	19.19	17.296	15.788	15.455	16.005	16.909	18.072	19.181	19.587	19.198	18.54	17.765	16.703	15.734	15.338	15.151	14.634	14.109	14.174	14.647	14.959	14.994	14.975	14.964	14.826	14.415	13.75	13.175	13.026	13.103	13.052	13.077	13.567	14.261	14.638	14.682	14.527	14.043	13.396	13.182	13.572	14.127	14.722	15.554	16.219	15.929	14.817	13.846	13.481	13.548	14.006	15.049	16.569	18.082	19.08	19.32	18.944	18.346	17.709	16.956	16.274	16.068	16.385	16.866	17.28	17.486	17.104	15.924	14.271	12.371	10.035	7.5064	5.5989	4.6047	4.0078	3.5905	3.8419	4.9962	6.5799	8.2515	10.222	12.712	15.575	18.491	21.203	23.534	25.471	26.977	27.861	28.029	27.642	26.833	25.543	23.784	21.632	19.081	16.328	13.98	12.437	11.426	10.719	10.707	11.566	12.639	13.381	14.089	15.116	16.124	16.679	16.81	16.742	16.528	16.234	16.015	15.982	16.23	16.768	17.362	17.595	17.236	16.308	15.011	13.705	12.694	11.976	11.533	11.657	12.433	13.262	13.635	13.89	14.535	15.308	15.781	16.241	17.18	18.459	19.647	20.627	21.401	21.753	21.564	20.914	19.853	18.462	17.076	15.989	15.126	14.237	13.181	12.011	10.99	10.386	10.219	10.439	11.308	12.941	14.664	15.552	15.588	15.353	14.885	13.908	12.759	12.083	11.95	12.048	12.365	12.978	13.721	14.501	15.422	16.358	16.954	17.201	17.413	17.693	17.872	17.915	17.991	18.333	19.079	20.023	20.802	21.458	22.279	22.997	22.923	22.099	21.302	20.795	20.153	19.295	18.592	18.01	17.202	16.313	15.745	15.524	15.624	16.303	17.511	18.593	19.121	19.364	19.603	19.725	19.617	19.434	19.392	19.591	19.896	19.972	19.798	19.834	20.24	20.52	20.423	20.484	21.003	21.483	21.55	21.447	21.244	20.599	19.657	18.999	18.74	18.755	19.39	20.878	22.525	23.459	23.663	23.498	22.884	21.605	19.953	18.475	17.498	17.043	16.817	16.542	16.665	16.687	16.757	16.666	16.618	16.827	17.279	17.744	17.837	17.419	16.833	16.245	15.26	13.762	12.48	12.025	12.111	12.356	12.95	13.9	14.767	15.527	16.617	17.989	19.263	20.621	22.318	23.773	24.263	24.017	23.674	23.211	22.321	21.193	20.295	19.866	19.873	20.15	20.521	20.979	21.452	21.381	20.233	18.309	16.378	14.789	13.682	13.494	14.44	16.063	17.863	19.722	21.281	21.919	21.742	21.476	21.28	20.77	20.138	20.103	20.76	21.527	22.099	22.652	23.267	23.747	23.869	23.527	22.855	22.125	21.352	20.292	18.985	17.78	16.782	15.866	15.158	14.862	14.884	15.161	15.921	17.067	17.971	18.428	18.953	19.696	20.1	19.988	19.943	20.27	20.527	20.319	19.79	19.125	18.206	16.885	15.182	13.312	11.697	10.744	10.565	11.152	12.567	14.669	17.005	19.166	20.922	22.023	22.495	22.859	23.417	23.781	23.633	23.321	23.07	22.374	20.922	19.354	18.357	17.853	17.528	17.404	17.514	17.67	17.681	17.49	17.127	16.769	16.698	16.982	17.445	17.94	18.39	18.744	19.035	19.347	19.556	19.594	19.796	20.371	20.78	20.497	19.876	19.499	19.243	18.812	18.595	19.097	20.034	20.757	21	20.715	19.869	18.692	17.662	17.134	17.289	18.255	19.901	21.694	22.992	23.428	22.977	21.933	20.632	19.138	17.455	16.023	15.382	15.31	15.225	15.294	16.038	17.182	17.967	18.295	18.592	18.802	18.616	18.169	17.71	17.117	16.318	15.564	14.962	14.327	13.772	13.725	14.299	15.186	16.086	16.876	17.565	18.196	18.586	18.482	18.098	17.994	18.125	17.796	16.881	16.02	15.409	14.568	13.499	12.79	12.581	12.573	12.941	14.069	15.758	17.621	19.736	22.054	23.906	24.846	25.234	25.478	25.431	24.863	23.87	22.724	21.7	20.908	20.207	19.634	19.638	20.295	20.872	20.857	20.751	21.085	21.591	22.06	22.9	24.153	25.2	25.829	26.359	26.602	26.052	24.949	23.885	22.674	20.852	18.818	17.319	16.317	15.267	14.008	12.764	11.729	11.277	11.112	11.583	12.658	14.117	15.796	17.677	19.485	20.48	20.276	19.423	18.561	17.594	16.264	14.844	13.6	12.316	10.918	9.7577	9.0063	8.5325	8.4297	8.8834	9.5886	10.127	10.711	11.773	13.134	14.177	14.699	14.954	15.11	15.141	15.047	14.964	15.057	15.207	14.853	13.489	11.379	9.3167	7.7864	6.8467	6.6509	7.3577	8.6449	10.013	11.285	12.497	13.674	14.995	16.752	18.75	20.325	21.175	21.502	21.366	20.461	18.778	16.888	15.344	14.267	13.554	13.238	13.495	14.331	15.386	16.235	16.88	17.719	19.049	20.756	22.633	24.584	26.445	27.97	28.999	29.521	29.581	29.354	29.108	28.818	28.125	26.954	25.747	24.879	24.241	23.562	22.906	22.506	22.313	21.99	21.4	20.791	20.475	20.479	20.676	21.125	22.076	23.664	25.683	27.679	29.173	29.881	29.756	28.825	27.099	24.716	22.09	19.612	17.343	15.119	12.935	11.092	9.9405	9.5127	9.5562	9.8968	10.687	12.077	13.878	15.84	18.041	20.69	23.624	26.308	28.29	29.41	29.65	29.045	27.649	25.48	22.679	19.71	17.099	14.992	13.336	12.248	11.807	11.604	10.971	9.5779	7.6691	5.7946	4.5753	4.4982	5.7231	8.2125	11.814	15.981	19.767	22.528	24.293	25.27	25.407	24.729	23.57	22.283	21.061	19.997	19.003	17.886	16.747	16.012	15.822	15.909	16.255	17.14	18.398	19.35	19.601	19.297	18.73	18.225	18.154	18.618	19.357	20.189	21.027	21.416	20.851	19.54	18.143	16.897	15.655	14.485	13.597	13.032	12.83	13.061	13.593	14.307	15.425	17.044	18.678	19.936	21.136	22.584	23.634	24.028	24.296	25.035	25.602	25.084	23.689	21.964	19.822	17.22	14.698	12.623	10.853	9.2799	7.98	7.0765	6.8081	7.2558	7.9838	8.7571	10.124	12.394	14.947	17.45	20.433	23.704	25.908	26.498	26.371	25.97	24.796	23.126	21.937	21.023	19.342	16.959	14.754	12.811	10.78	9.0954	8.2961	8.0807	8.0288	8.3641	9.1532	11.084	13.869	16.693	19.19	21.505	23.491	24.81	25.752	26.925	28.318	29.56	30.61	31.328	31.041	29.352	26.74	23.737	20.367	16.95	14.452	13.494	13.793	14.826	16.359	18.183	19.882	21.034	21.502	21.565	21.789	22.491	23.555	24.889	26.585	28.44	29.817	30.268	29.814	28.471	26.259	23.69	21.424	19.625	18.274	17.717	18.149	19.021	19.707	20.335	21.288	22.399	23.32	24.169	25.291	26.684	28.072	29.285	30.326	31.255	32.029	32.356	31.99	31.006	29.603	27.871	25.933	24.034	22.319	20.789	19.556	18.766	18.272	17.882	17.896	18.742	20.249	21.929	23.737	25.855	27.97	29.408	29.842	29.43	28.33	26.533	24.174	21.654	19.395	17.599	16.214	15.039	13.892	12.711	11.547	10.559	9.9492	9.8598	10.463	12.025	14.63	17.893	21.32	24.777	28.278	31.417	33.58	34.659	35.012	34.794	33.82	32.07	29.846	27.453	25.015	22.649	20.604	19.18	18.553	18.662	19.236	19.899	20.312	20.379	20.274	20.201	20.272	20.707	21.96	24.21	26.918	29.308	31.043	32.063	32.039	30.647	28.171	25.328	22.652	20.326	18.422	17	16.052	15.472	15.118	14.892	14.846	15.2	16.134	17.647	19.584	21.726	23.941	26.255	28.563	30.42	31.398	31.576	31.154	29.857	27.402	24.241	21.255	18.865	17.024	15.818	15.426	15.684	16.228	16.887	17.632	18.413	19.294	20.402	21.628	22.745	23.752	24.807	25.892	26.802	27.303	27.332	27.072	26.747	26.304	25.539	24.652	24.092	23.743	22.992	21.76	20.64	19.858	19.109	18.387	18.031	18.09	18.438	19.212	20.549	22.243	24.138	26.34	28.72	30.694	31.888	32.44	32.471	31.807	30.361	28.369	26.279	24.564	23.346	22.358	21.566	21.321	21.654	21.95	21.897	21.974	22.56	23.369	24.176	25.199	26.408	27.347	27.853	28.027	27.62	26.402	24.83	23.458	22.162	20.677	19.338	18.565	18.149	17.674	17.089	16.585	16.362	16.701	17.032	17.577	18.429	19.575	20.893	22.41	24.45	26.993	29.307	30.867	32.04	33.153	33.827	33.79	33.383	32.726	31.5	29.798	28.165	26.726	25.34	24.388	24.277	24.519	24.419	24.153	24.207	24.46	24.526	24.463	24.572	24.91	25.247	25.259	24.784	23.995	23.098	21.879	20.083	18.082	16.488	15.355	14.537	14.274	14.731	15.586	16.65	18.123	19.905	21.556	23.136	25.117	27.245	28.692	29.299	29.579	29.611	29.022	27.845	26.608	25.702	25.165	24.913	24.878	25.151	25.866	26.876	27.755	28.314	28.712	28.961	28.897	28.673	28.621	28.815	29.342	30.506	32.196	33.648	34.373	34.544	34.12	32.545	29.836	26.988	24.778	23.12	21.78	20.904	20.583	20.651	20.944	21.427	22.192	23.407	25.061	26.811	28.301	29.437	30.203	30.518	30.478	30.298	30.075	29.951	30.331	31.248	31.977	31.918	31.25	30.148	28.215	25.348	22.414	20.353	19.312	19.096	19.768	21.366	23.564	25.934	28.139	29.903	31.114	31.87	32.218	32.088	31.527	30.697	29.784	29.013	28.527	28.197	27.885	27.768	27.884	27.643	26.59	25.204	24.205	23.554	22.916	22.542	22.789	23.405	23.902	24.252	24.618	24.97	25.243	25.382	25.153	24.363	23.142	21.735	20.233	18.684	17.231	16.115	15.611	15.854	16.66	17.728	19.137	21.018	22.833	23.893	24.365	24.928	25.561	25.807	25.775	25.893	26.126	26.175	26.068	25.969	25.768	25.33	24.69	23.729	22.186	20.213	18.33	16.825	15.679	14.831	14.299	14.165	14.444	14.888	15.212	15.573	16.378	17.439	18.059	18.121	18.223	18.564	18.75	18.787	19.142	19.799	20.289	20.492	20.481	20.013	18.95	17.599	16.159	14.387	12.27	10.389	9.2282	8.7081	8.6318	8.9539	9.6385	10.559	11.425	11.903	12.034	12.341	13.064	13.771	14.249	15.017	16.358	17.736	18.669	19.222	19.293	18.488	16.987	15.507	14.408	13.767	13.996	15.302	16.916	17.933	18.378	18.7	18.924	18.96	19.04	19.484	20.412	21.724	23.162	24.966	26.884	28.728	30.566	32.21	33.25	33.251	32.179	30.563	28.87	26.968	24.89	23.392	22.928	22.976	22.994	23.042	23.076	22.687	21.966	21.5	21.41	21.445	21.811	22.778	23.786	24.097	23.854	23.607	23.32	22.737	22.108	21.882	22.147	22.578	22.677	22.12	21.043	19.811	18.499	17.113	16.175	16.196	16.907	17.719	18.508	19.322	19.953	20.459	21.313	22.481	23.278	23.461	23.322	22.716	21.234	19.295	17.91	17.396	17.239	17.04	16.832	16.65	16.437	16.208	16.089	16.278	16.923	17.796	18.428	18.724	19.059	19.644	20.441	21.514	22.841	24.063	24.933	25.648	26.263	26.402	26.012	25.665	25.546	25.13	24.251	23.507	23.188	22.81	21.948	20.758	19.559	18.471	17.565	16.946	16.68	16.81	17.227	17.622	17.823	18.012	18.462	19.266	20.423	21.787	22.863	23.271	23.115	22.512	21.239	19.446	18.048	17.696	18.055	18.622	19.455	20.574	21.419	21.527	21.059	20.422	19.795	19.227	18.744	18.288	17.891	17.716	17.82	18.141	18.651	19.36	20.196	21.085	21.91	22.334	22.175	21.738	21.284	20.515	19.179	17.842	17.148	16.892	16.584	16.361	16.536	16.894	17.076	17.138	17.368	17.872	18.658	19.734	20.913	21.979	22.979	24.059	25.134	25.949	26.312	26.106	25.336	24.031	22.114	19.755	17.698	16.714	16.746	17.263	18.211	19.776	21.467	22.432	22.591	22.391	21.931	21.165	20.421	20.133	20.41	21.251	22.669	24.277	25.424	25.814	25.611	24.935	23.772	22.322	20.994	20.169	20.018	20.277	20.445	20.437	20.495	20.396	19.577	18.174	17.054	16.624	16.538	16.691	17.365	18.389	19.253	19.89	20.521	21.072	21.476	22.019	22.739	23.147	22.986	22.584	22.215	21.71	20.885	19.887	19.007	18.489	18.34	18.349	18.508	19.15	20.25	21.127	21.413	21.621	22.173	22.755	23.155	23.693	24.363	24.657	24.474	24.119	23.49	22.404	21.332	20.814	20.611	20.333	20.268	20.78	21.476	21.744	21.461	20.9	20.8	20.771	21.113	21.786	22.534	23.216	24.012	24.907	25.317	24.942	24.366	24.09	23.776	23.159	22.6	22.312	22.053	21.921	22.304	23.009	23.448	23.631	23.804	23.592	22.596	21.336	20.636	20.491	20.452	20.424	20.525	20.741	20.942	21.045	21.075	21.344	22.116	23.093	23.793	24.312	24.962	25.504	25.462	24.825	23.76	22.22	20.477	19.279	18.954	19.186	19.889	21.161	22.434	22.758	22.072	21.219	20.704	20.417	20.307	20.546	21.044	21.341	21.065	20.19	19.089	18.339	18.198	18.453	18.956	19.715	20.473	20.837	20.835	20.766	20.759	20.977	21.818	23.241	24.58	25.478	26.24	26.862	26.719	25.663	24.42	23.52	22.784	22.029	21.443	21.125	20.876	20.446	19.737	18.877	18.168	17.822	17.752	17.789	17.917	18.099	18.2	18.226	18.271	18.267	18.215	18.421	18.933	19.21	18.897	18.396	18.057	17.522	16.531	15.585	15.205	15.176	15.072	14.884	14.751	14.668	14.625	14.672	14.81	14.992	15.145	15.029	14.336	13.074	11.572	10.248	9.5619	9.7648	10.633	11.806	13.233	14.799	15.88	16.05	15.81	15.824	15.999	15.963	15.931	16.347	17.082	17.842	18.766	20.055	21.635	23.362	25.059	26.392	27.064	27.04	26.471	25.406	23.893	22.146	20.471	19.175	18.445	18.161	18.167	18.698	19.951	21.392	22.228	22.468	22.593	22.511	21.828	20.747	19.816	19.163	18.611	18.321	18.555	19.213	20.137	21.275	22.231	22.452	21.855	20.813	19.613	18.332	17.09	16.068	15.389	15.049	14.831	14.53	14.456	15.197	16.625	17.972	18.947	19.901	20.745	20.898	20.384	19.828	19.464	19.144	18.936	18.978	18.987	18.696	18.278	17.816	16.988	15.718	14.535	13.857	13.579	13.567	13.921	14.856	16.455	18.513	20.576	22.405	24.13	25.558	25.971	25.115	23.684	22.323	20.962	19.611	18.733	18.441	18.293	18.193	18.428	18.834	19.074	19.424	20.172	20.871	20.972	20.747	20.733	20.87	20.815	20.567	20.278	19.966	19.553	18.855	18.189	17.623	17.108	16.978	17.347	18.125	19.004	19.774	20.569	21.28	21.244	20.2	18.812	17.71	16.7	15.581	14.713	14.25	13.891	13.703	14.099	14.938	15.748	16.559	17.502	18.035	17.627	16.668	15.936	15.551	15.232	15.02	15.133	15.545	15.991	16.211	16.104	15.916	15.902	15.854	15.436	14.835	14.476	14.228	13.76	13.242	12.917	12.676	12.559	12.956	13.886	14.812	15.61	16.652	17.734	18.198	18.13	18.271	18.798	19.224	19.294	19.215	19.131	18.999	18.772	18.528	18.516	18.956	19.694	20.282	20.513	20.541	20.355	19.733	18.726	17.501	16.02	14.479	13.464	13.249	13.509	14.073	15.194	16.583	17.265	16.764	15.586	14.293	12.892	11.49	10.579	10.459	10.959	11.731	12.492	13.184	13.925	14.868	15.976	17.153	18.447	19.849	21.158	22.233	23.008	23.319	23.22	23.201	23.595	24.114	24.534	25.201	26.176	26.722	26.266	25.206	24.179	23.296	22.503	22.07	22.184	22.646	23.121	23.334	23.088	22.382	21.443	20.484	19.617	19.067	19.078	19.754	21.088	22.824	24.43	25.478	26.011	26.181	25.698	24.396	22.906	21.942	21.344	20.688	20.163	20.138	20.395	20.554	20.626	20.804	21.1	21.547	22.231	23.04	23.773	24.401	24.953	25.243	25.079	24.482	23.615	22.734	22.062	21.496	20.91	20.623	20.989	21.753	22.405	23.112	24.342	25.832	26.805	27.067	26.844	26.067	24.647	22.992	21.664	20.938	20.97	21.891	23.407	24.884	25.972	26.652	26.849	26.368	25.241	23.824	22.617	22.053	22.193	22.816	23.957	25.776	27.812	29.161	29.599	29.693	29.697	29.287	28.428	27.533	26.631	25.466	24.204	23.229	22.583	22.234	22.47	23.267	24.025	24.39	24.608	24.89	25.044	24.845	24.374	23.837	23.388	22.994	22.461	21.859	21.621	21.82	21.778	21.114	20.343	19.932	19.634	19.332	19.464	20.12	20.855	21.489	22.194	22.794	23.047	23.332	24.157	25.252	26.132	26.966	28.013	28.873	29.013	28.434	27.455	26.392	25.409	24.471	23.58	23.103	23.337	23.915	24.309	24.672	25.687	26.759	27.049	26.367	25.584	25.555	26.393	27.902	29.93	32.131	33.947	34.791	34.277	32.594	30.509	28.602	26.726	24.77	23.282	22.62	22.29	21.855	21.533	21.421	21.193	20.938	21.104	21.646	22.187	22.842	23.825	24.551	24.305	23.339	22.333	21.341	20.121	18.897	18.122	17.953	18.206	18.491	18.498	18.243	17.875	17.244	16.293	15.599	15.871	17.072	18.687	20.455	22.118	23.116	23.267	22.986	22.492	21.655	20.779	20.505	20.726	20.741	20.449	20.359	20.483	20.268	19.564	18.762	18.19	17.879	17.746	17.698	17.759	18.046	18.501	18.936	19.488	20.562	22.186	23.937	25.478	26.602	26.981	26.573	25.849	25.103	24.099	22.86	21.922	21.366	20.599	19.456	18.582	18.433	18.754	19.295	20.241	21.724	23.54	25.331	26.752	27.591	27.835	27.532	26.643	25.238	23.659	22.26	21.153	20.441	20.216	20.336	20.666	21.337	22.244	22.753	22.501	21.967	21.667	21.436	21.192	21.528	22.898	24.909	26.854	28.391	29.336	29.397	28.411	26.436	23.648	20.463	17.406	14.793	12.723	11.286	10.565	10.538	11.149	12.273	13.593	14.88	16.343	18.079	19.564	20.325	20.682	21.147	21.531	21.482	21.307	21.447	21.71	21.612	21.026	20.069	18.828	17.501	16.397	15.632	15.169	15.038	15.199	15.366	15.23	14.71	13.98	13.379	13.205	13.483	14.16	15.474	17.568	19.814	21.34	22.108	22.634	22.917	22.64	22.059	21.746	21.686	21.496	21.133	20.732	20.244	19.716	19.398	19.287	19.112	18.901	18.932	19.239	19.543	19.631	19.501	19.307	19.23	19.226	19.135	19.152	19.577	20.052	19.736	18.521	17.109	15.902	14.797	14.03	14.123	14.968	15.925	16.669	17.131	17.102	16.623	16.331	16.716	17.641	18.929	20.665	22.625	24.089	24.438	23.611	21.962	19.969	18.014	16.218	14.779	14.109	14.177	14.248	13.879	13.454	13.272	12.974	12.385	11.943	11.858	11.882	12.062	12.694	13.555	14.209	14.778	15.509	15.991	15.773	15.226	14.905	14.82	14.726	14.724	15.1	16.331	17.998	19.585	20.595	20.792	20.509	20.052	19.281	18.326	18.002	18.759	19.942	20.718	20.867	20.205	18.422	15.903	13.62	12.038	11.144	11.226	12.436	13.995	14.948	15.323	15.623	15.879	15.927	16.065	16.824	18.368	20.441	22.589	24.4	25.814	26.937	27.567	27.497	27.135	27.028	27.023	26.669	25.955	25.014	23.737	22.279	21.196	20.599	20.028	19.384	18.992	18.619	17.671	16.316	15.386	15.151	15.197	15.302	15.674	16.445	17.494	18.633	19.714	20.663	21.44	21.789	21.324	20.077	18.558	17.097	15.707	14.513	13.632	12.869	12.097	11.577	11.399	11.167	10.819	10.889	11.543	12.277	12.939	14.154	16.257	18.808	21.31	23.689	25.951	27.874	29.199	29.788	29.67	29.015	27.914	26.313	24.234	22.007	19.968	18.244	16.951	16.147	15.639	15.259	15.216	15.62	16.062	16.333	16.852	17.858	18.711	18.81	18.455	18.139	17.838	17.499	17.506	18.23	19.585	21.248	22.835	23.97	24.489	24.496	24.142	23.534	22.865	22.329	21.98	21.805	21.681	21.29	20.465	19.552	18.91	18.333	17.655	17.397	18.035	19.125	19.923	20.351	20.654	20.685	20.184	19.38	18.65	18.12	17.789	17.594	17.298	16.671	15.807	14.977	14.31	13.833	13.6	13.648	13.978	14.454	14.743	14.662	14.571	14.931	15.533	15.873	16.095	16.661	17.384	17.769	17.957	18.466	19.325	20.143	20.774	21.157	21.037	20.364	19.492	18.67	17.951	17.557	17.795	18.551	19.345	19.799	19.801	19.479	19.029	18.436	17.589	16.719	16.297	16.245	16.046	15.756	16.065	17.133	18.427	19.731	21.271	22.927	24.354	25.653	27.131	28.689	30.141	31.567	32.845	33.399	32.919	31.74	30.208	28.25	25.753	22.893	20.017	17.457	15.407	13.856	12.92	12.963	13.862	14.759	15.088	15.187	15.407	15.536	15.554	15.959	16.928	18.109	19.416	21.077	22.886	24.438	25.857	27.321	28.316	28.291	27.488	26.415	25.052	23.485	22.048	20.446	19.097	18.188	17.297	16.259	15.68	15.987	16.718	17.37	18.026	18.642	18.788	18.503	18.301	18.22	17.968	17.731	17.8	17.704	16.838	15.522	14.409	13.466	12.315	11.013	9.9309	9.2226	8.8732	8.8101	9.0214	9.6725	10.823	11.989	12.575	12.658	12.67	12.641	12.474	12.549	13.262	14.488	16.099	18.223	20.519	22.158	22.842	22.843	22.064	20.16	17.656	15.721	14.955	15.122	15.985	17.5	19.349	20.947	21.811	21.79	21.166	20.479	20.038	19.833	19.949	20.599	21.617	22.488	22.931	22.88	22.167	20.845	19.483	18.483	17.707	17.214	17.477	18.391	19.037	18.903	18.375	17.824	17.08	16.076	15.224	14.813	14.722	14.717	14.632	14.449	14.354	14.453	14.549	14.406	14.028	13.485	12.814	12.206	11.893	11.841	11.96	12.416	13.184	13.765	13.913	14.157	14.882	15.662	16.089	16.452	17.142	17.989	18.761	19.669	20.986	22.612	24.208	25.406	25.909	25.633	24.754	23.47	21.9	20.219	18.637	17.274	16.199	15.418	14.78	14.258	14.207	14.86	15.773	16.428	17.056	18.024	19.002	19.562	19.983	20.754	21.748	22.513	22.925	23.007	22.669	21.923	20.977	19.97	19.02	18.371	18.182	18.328	18.62	19.023	19.643	20.645	22.027	23.41	24.362	24.878	25.11	24.783	23.622	22.202	21.463	21.57	22.068	22.827	23.929	24.945	25.264	24.732	23.451	21.434	18.877	16.301	14.127	12.553	11.902	12.518	14.231	16.318	18.025	18.895	18.849	18.089	16.89	15.601	14.927	15.611	17.525	19.761	21.747	23.498	24.726	24.734	23.393	21.241	18.609	15.567	12.564	10.212	8.6858	8.0464	8.5677	10.138	12.003	13.535	14.682	15.462	15.656	15.213	14.498	14.045	14.243	15.146	16.484	18.116	20.211	22.563	24.294	24.817	24.423	23.424	21.627	19.148	16.75	14.966	13.762	13.228	13.6	14.58	15.611	16.713	18.034	19.107	19.46	19.427	19.579	19.946	20.34	20.925	22.021	23.747	25.908	28.001	29.501	30.326	29.813	28.235	25.566	22.394	19.488	17.374	16.19	15.702	15.649	15.993	16.417	16.108	14.687	12.858	11.422	10.449	9.9636	10.374	11.624	12.975	13.974	14.649	14.77	14.066	13.005	12.274	11.766	11.071	10.507	10.592	11.08	11.388	11.465	11.634	12.094	12.87	13.949	15.346	17.229	19.6	21.89	23.419	24.193	24.612	24.668	24.171	23.352	22.476	21.414	20.187	19.25	18.701	18.112	17.399	16.82	16.015	14.281	11.823	9.6665	8.3683	7.8026	7.8966	8.7541	10.194	11.708	12.83	13.362	13.468	13.516	13.635	13.637	13.526	13.556	13.692	13.599	13.179	12.536	11.671	10.783	10.474	11.057	12.181	13.573	15.332	17.087	17.862	17.255	15.904	14.481	13.083	11.831	11.182	11.411	12.295	13.417	14.416	15.054	15.353	15.382	15.059	14.375	13.567	12.832	12.139	11.49	10.929	10.356	9.7622	9.4673	9.5978	9.6974	9.4554	9.2404	9.2791	9.0692	8.1922	7.0215	6.0511	5.228	4.4409	4.0177	4.3483	5.4724	7.1721	9.0858	10.739	11.811	12.235	12.028	11.298	10.358	9.5809	9.2048	9.3226	9.873	10.527	11.032	11.59	12.387	13.084	13.361	13.618	14.284	14.989	15.202	15.026	14.825	14.543	14	13.381	13.022	13.066	13.501	14.251	15.04	15.555	15.78	15.769	15.461	14.87	14.197	13.762	13.946	14.986	16.674	18.577	20.505	22.247	23.054	22.138	19.707	16.681	13.556	10.489	8.0394	6.8724	6.9049	7.6157	8.7021	9.9259	10.931	11.634	12.235	12.805	13.261	13.729	14.457	15.38	16.202	16.768	17.122	17.438	17.875	18.259	18.148	17.45	16.427	14.987	12.751	10.045	7.8372	6.6196	6.1264	6.2381	7.0434	8.1857	9.0647	9.5699	9.864	9.8998	9.8251	10.222	11.371	12.954	14.734	16.81	18.98	20.665	21.452	21.242	20.173	18.617	16.89	14.991	12.978	11.324	10.181	8.959	7.3094	5.7462	4.758	4.1604	3.8434	4.1169	4.942	5.8955	7.0312	8.69	10.707	12.777	15.08	17.701	19.957	21.205	21.648	21.706	21.345	20.458	19.623	18.886	17.511	15.57	13.537	11.563	9.3371	6.9709	5.2903	4.8125	5.1898	6.0289	7.4355	9.2606	10.83	11.864	12.64	13.22	13.468	13.731	14.514	15.587	16.445	17.258	18.496	19.977	21.033	21.405	21.451	21.494	21.461	21.235	21.062	21.359	22.039	22.4	22.001	21.233	20.643	20.303	20.159	20.384	20.936	21.335	21.349	21.274	21.315	21.383	21.623	22.287	22.945	22.645	21.173	19.265	17.507	15.921	14.647	14.284	15.171	16.79	18.247	19.083	19.36	19.099	18.05	16.232	14.277	12.849	12.041	11.68	11.736	12.075	12.352	12.545	13.056	14.009	15.16	16.509	18.336	20.457	22.131	23.056	23.758	24.652	25.413	25.543	25.088	24.433	23.582	22.256	20.6	19.325	18.906	19.041	19.182	19.141	18.846	18.021	16.625	15.079	13.778	12.783	12.34	12.933	14.485	16.29	18.017	19.894	21.851	23.277	23.924	24.427	25.442	26.838	28.037	28.757	29.136	29.213	28.739	27.72	26.826	26.713	27.246	27.807	28.063	27.868	26.929	25.218	23.337	21.8	20.62	19.936	20.271	21.564	22.871	23.617	24.133	24.636	24.713	24.194	23.773	24.217	25.505	27.01	28.207	28.912	29.05	28.406	26.879	24.941	23.419	22.627	22.197	21.827	21.439	20.702	19.34	17.786	16.626	15.799	15.192	15.389	16.727	18.361	19.427	20.244	21.289	22.037	21.894	21.326	21.158	21.521	22.117	22.785	23.47	24.076	24.413	24.256	23.67	23.164	23.162	23.525	23.939	24.337	24.539	24.28	23.938	24.285	25.345	26.679	28.555	31.367	34.195	35.687	35.911	35.731	35.043	33.235	30.736	28.605	27.158	26.121	25.507	25.416	25.617	25.885	26.117	26.152	26.036	26.142	26.661	27.039	27.371	27.906	28.818	29.614	29.906	29.874	29.669	29.319	29.147	29.257	29.106	28.482	27.864	27.329	26.483	25.684	25.662	26.066	26.138	26.275	27.23	28.639	29.938	31.531	33.483	34.643	34.304	33.129	31.734	30.047	28.398	27.565	27.578	27.893	28.566	29.558	30.742	31.576	31.667	31.024	30.1	29.228	28.08	26.576	25.784	26.658	28.539	30.263	31.701	32.986	33.586	33.367	33.214	33.589	33.985	34.417	35.413	36.486	36.559	35.912	35.74	36.034	35.753	34.709	33.645	32.905	32.235	31.512	30.961	30.931	31.572	32.474	33.019	33.344	34.166	35.459	36.498	37.083	37.439	37.306	36.358	35.063	33.852	32.388	30.697	29.635	29.405	29.097	28.45	28.374	29.124	29.65	29.346	28.871	28.879	29.243	29.683	30.208	30.872	31.579	31.965	31.571	30.396	29.058	28.072	27.386	26.903	26.767	26.915	27.107	27.497	28.243	28.825	28.821	28.7	28.804	28.491	27.44	26.677	27.19	28.611	30.193	32.04	34.432	36.865	38.64	39.615	40.034	40.185	40.341	40.578	40.87	41.312	41.98	42.646	42.945	42.687	41.825	40.506	39.238	38.474	38.021	37.548	37.361	37.789	38.204	37.834	37.055	36.696	36.67	36.358	35.815	35.569	35.7	35.882	36.027	36.247	36.539	36.798	36.888	36.586	35.727	34.448	33.129	32.139	31.707	31.906	32.792	34.455	36.686	38.614	39.406	39.243	38.853	38.38	37.614	36.999	37.319	38.533	39.854	40.823	41.536	41.963	41.856	41.215	40.218	39.029	37.907	37.207	37.036	37.216	37.59	38.114	38.804	39.527	39.957	39.987	39.976	40.276	40.604	40.448	39.977	39.808	39.92	39.693	39.019	38.421	38.091	37.754	37.344	37.086	36.997	36.906	36.735	36.422	35.848	35.132	34.697	34.831	35.38	36.024	36.62	37.173	37.58	37.531	36.868	36.047	35.739	35.953	36.117	36.123	36.465	37.188	37.714	37.859	38.084	38.619	39.234	39.853	40.593	41.315	41.8	42.118	42.273	41.922	40.986	39.962	39.355	39.198	39.317	39.696	40.407	41.37	42.267	42.737	42.856	43.126	43.628	43.766	43.214	42.474	41.997	41.564	41.006	40.638	40.527	40.231	39.583	38.873	38.246	37.738	37.774	38.696	40.058	41.19	42.127	43.222	44.394	45.315	45.965	46.549	47.111	47.477	47.364	46.7	46.04	45.103	44.139	43.433	43.301	43.811	44.767	45.75	46.488	47.141	47.694	47.559	46.484	45.192	44.407	43.974	43.725	44.079	45.187	46.616	48.211	50.178	52.19	53.589	54.403	54.96	54.946	53.969	52.589	51.693	51.38	51.263	51.251	51.426	51.626	51.507	50.78	49.376	47.65	45.991	44.284	42.281	40.302	38.88	37.968	37.252	36.816	36.754	36.721	36.544	36.481	36.45	35.995	35.192	34.595	34.2	33.529	32.787	32.778	33.72	35.073	36.425	37.742	38.959	39.837	40.226	40.174	39.879	39.584	39.19	38.338	37.05	35.787	34.86	34.29	34.149	34.487	34.968	35.311	35.708	36.277	36.77	37.28	38.441	40.344	42.197	43.465	44.426	45.221	45.42	44.802	43.74	42.665	41.708	40.85	40.098	39.5	39.147	39.044	38.981	38.815	38.688	38.761	39.04	39.542	40.271	40.977	41.454	41.857	42.219	42.137	41.514	40.991	41.044	41.303	41.327	41.321	41.508	41.502	40.916	39.944	38.97	38.162	37.556	37.158	36.922	36.851	37.012	37.351	37.665	37.848	37.934	37.984	38.128	38.488	38.985	39.549	40.433	41.729	42.895	43.421	43.623	43.992	44.332	44.277	44.13	44.421	45.014	45.475	45.706	45.787	45.653	45.33	45.029	44.894	45.041	45.657	46.775	48.025	48.871	48.963	48.262	46.999	45.514	43.993	42.649	42.013	42.486	43.635	44.691	45.6	46.675	47.653	47.976	47.787	47.653	47.651	47.56	47.467	47.542	47.666	47.748	47.881	47.918	47.49	46.534	45.3	43.868	42.141	40.211	38.418	37.175	36.773	37.114	37.83	38.803	40.112	41.341	41.764	41.407	41.033	40.948	40.785	40.442	40.164	39.779	38.886	37.639	36.503	35.665	35.257	35.61	36.717	37.961	38.874	39.602	40.346	40.935	41.171	41.156	41.102	41.148	41.262	41.228	41.092	41.289	41.864	42.187	41.882	41.385	41.095	40.809	40.394	40.212	40.342	40.331	40.076	39.881	39.689	39.293	39.09	39.492	40.051	40.16	39.921	39.654	39.187	38.231	36.954	35.833	35.208	35.227	35.755	36.559	37.673	39.07	40.053	40.196	38.994	37.193	35.512	34.055	32.884	32.299	32.5	33.349	34.477	35.433	36.088	36.824	37.816	38.588	38.766	38.748	38.817	38.595	37.886	37.203	36.918	36.873	37.084	37.831	38.803	39.372	39.587	39.734	39.452	38.283	36.669	35.392	34.599	34.065	33.893	34.313	35.2	36.122	36.576	36.335	35.651	34.972	34.376	33.81	33.684	34.433	35.725	36.877	37.635	37.947	37.599	36.802	36.293	36.477	37.148	38.32	40.204	42.248	43.464	43.729	43.807	44.121	44.471	44.819	45.348	45.941	46.167	45.663	44.371	42.628	40.972	39.632	38.474	37.526	37.057	37.079	37.316	37.721	38.353	39.006	39.497	39.981	40.369	40.135	39.194	38.158	37.335	36.39	35.344	34.892	35.38	36.309	37.139	37.806	38.347	38.645	38.635	38.395	38.109	38.006	38.158	38.353	38.409	38.383	38.354	38.303	38.259	38.276	38.209	37.991	37.877	37.921	37.648	36.787	35.817	35.097	34.244	32.962	31.721	31.031	30.707	30.399	30.168	30.19	30.414	30.707	31.023	31.303	31.591	32.063	32.759	33.535	34.27	34.914	35.355	35.506	35.281	34.489	33.196	31.945	31.208	30.771	30.291	30.01	30.177	30.281	29.717	28.753	28.016	27.65	27.57	27.924	28.836	30.094	31.408	32.553	33.235	33.246	32.684	31.768	30.523	28.928	27.119	25.321	23.806	22.721	21.925	21.241	20.911	21.254	21.93	22.399	22.833	23.768	25.065	26.144	26.956	27.819	28.643	29.126	29.366	29.637	29.994	30.503	31.277	32.095	32.424	32.028	31.056	29.609	27.714	25.578	23.61	22.228	21.615	21.573	21.738	22.159	23.213	24.792	26.305	27.724	29.631	32.04	34.261	35.922	37.135	37.71	37.234	35.838	34.039	32.11	30.29	29.059	28.519	28.074	27.251	26.156	24.955	23.599	22.192	21.185	21.095	22.207	24.312	26.772	29.082	31.12	32.592	32.789	31.497	29.499	27.531	25.558	23.543	21.869	20.559	19.16	17.655	16.468	15.679	15.175	15.322	16.427	17.92	19.063	19.905	20.818	21.711	22.499	24.109	25.734	27.573	29.52	30.812	30.977	30.496	29.894	28.975	27.605	26.263	25.185	24.084	22.996	22.349	22.093	21.908	22.05	22.879	23.95	24.613	25.074	25.821	26.659	27.11	27.173	27.121	27.023	26.741	26.078	24.999	23.827	22.926	22.18	21.352	20.714	20.716	21.255	21.992	23.008	24.419	25.885	27.184	28.507	29.746	30.453	30.748	31.217	31.821	31.971	31.654	31.444	31.41	31.036	30.144	29.046	27.937	26.735	25.318	23.679	22.041	20.757	19.9	19.276	18.925	19.133	19.902	20.949	22.19	23.633	25.016	26.165	27.301	28.413	29.036	29.082	29.075	29.144	28.707	27.549	26.266	25.298	24.38	23.321	22.4	21.801	21.351	20.771	19.858	18.573	17.081	15.576	14.091	12.713	11.721	11.306	11.427	12.006	12.935	13.869	14.548	15.125	15.66	15.745	15.208	14.64	14.444	14.229	13.704	13.324	13.628	14.539	15.756	17.284	19.091	20.794	21.909	22.131	21.39	19.924	18.249	16.799	15.783	15.318	15.421	15.976	16.804	17.67	18.141	17.95	17.384	16.767	15.941	14.785	13.889	13.861	14.37	14.737	14.953	15.261	15.467	15.262	14.768	14.23	13.678	13.12	12.634	12.251	12.054	12.37	13.445	15.145	17.131	19.055	20.694	21.995	22.938	23.354	23.162	22.746	22.511	22.18	21.283	20.08	19.213	18.686	18.065	17.43	17.158	17.127	16.908	16.399	15.697	14.788	13.834	13.266	13.328	13.947	15.137	16.994	19.214	21.134	22.294	22.607	22.316	21.791	21.205	20.577	20.152	20.262	20.612	20.42	19.552	18.651	18.027	17.407	16.863	16.808	17.144	17.35	17.245	16.918	16.25	15.289	14.546	14.307	14.28	14.194	14.255	14.547	14.713	14.479	13.952	13.422	13.144	13.106	13.08	13.134	13.755	15.104	16.67	18.065	19.52	21.052	21.942	21.682	20.517	18.667	16.082	13.185	10.74	9.0327	8.1082	8.419	10.246	12.904	15.408	17.437	18.956	19.529	18.779	17.004	14.902	13.067	12.002	11.595	12.034	13.039	14.159	15.181	16.335	17.651	18.549	18.657	18.432	18.324	18.053	17.411	16.805	16.471	16.154	15.93	16.208	16.851	17.365	17.801	18.381	18.652	18.09	17.084	16.349	15.906	15.413	14.963	14.94	15.519	16.605	17.934	19.239	20.48	21.572	22.025	21.37	19.885	18.254	16.717	15.306	14.405	14.281	14.657	15.263	16.147	17	17.157	16.567	15.764	14.836	13.473	12.073	11.579	12.266	13.654	15.393	17.475	19.744	21.814	23.32	24.067	24.145	23.799	23.063	21.772	20.082	18.533	17.493	17.045	17.367	18.541	20.176	21.804	23.3	24.374	24.433	23.431	22.058	20.691	18.998	16.939	15.153	13.97	12.954	11.704	10.331	9.0417	7.8438	6.7252	5.7814	5.177	5.1203	5.6211	6.3776	7.0905	7.7477	8.4166	9.1047	9.9191	10.97	12.131	13.307	14.692	16.257	17.413	17.809	17.876	18.008	17.897	17.331	16.825	16.83	17.039	16.924	16.407	15.635	14.648	13.528	12.453	11.579	11.065	11.057	11.496	12.109	12.677	13.069	13.171	12.965	12.466	11.621	10.565	9.8978	10.039	10.672	11.347	12.222	13.545	14.829	15.443	15.531	15.525	15.329	14.64	13.547	12.275	10.863	9.389	8.0127	6.77	5.7107	5.0958	5.1771	5.8598	6.8842	8.0347	9.1934	10.308	11.332	12.088	12.425	12.635	13.048	13.279	12.708	11.531	10.405	9.4063	8.2553	7.2121	6.7664	6.82	6.8871	6.8256	6.6843	6.3553	5.8719	5.4706	5.1594	4.6938	4.1039	3.6831	3.4888	3.4147	3.4901	3.9472	5.0687	6.9645	9.3681	11.778	14.017	16.148	17.739	18.022	16.991	15.461	13.858	12.037	10.148	8.6677	7.5779	6.4685	5.3473	4.4984	3.9078	3.5754	3.7681	4.445	4.985	4.9769	4.6486	4.258	3.779	3.2446	2.9525	3.2268	4.2018	5.6708	7.2243	8.7535	10.588	12.75	14.58	15.689	16.492	17.258	17.595	17.324	16.88	16.501	15.924	15.157	14.483	13.702	12.466	11.109	10.131	9.359	8.5354	8.0687	8.4061	9.2268	9.8766	10.087	9.9201	9.471	8.8017	8.1275	7.1165	6.387	6.2119	6.5956	7.2895	7.8825	8.1574	8.3139	8.4299	8.0962	7.275	6.8411	7.5184	9.043	10.974	13.232	15.448	16.845	17.18	16.852	15.977	14.444	12.689	11.24	9.8099	7.9647	6.1424	5.1095	4.9222	5.1989	5.8287	6.8446	8.0028	8.859	9.0348	8.4865	7.6646	7.1587	7.1248	7.5069	8.6261	10.84	13.764	16.672	19.237	21.228	22.161	21.932	21.013	19.63	17.62	15.28	13.282	11.624	9.69	7.4892	5.6783	4.4485	3.4429	2.6081	2.295	2.6575	3.4762	4.4204	5.2235	5.8641	6.4893	7.0619	7.3827	7.5967	8.1885	9.3597	10.952	12.819	14.813	16.471	17.444	17.87	17.762	16.749	14.871	12.827	10.937	8.7977	6.3654	4.3669	3.2841	2.8362	2.7023	2.9808	3.7576	4.8641	6.1355	7.5842	9.359	11.619	14.348	17.156	19.645	21.701	23.289	24.324	24.882	25.09	24.869	24.245	23.589	23.038	22.151	20.746	19.354	18.378	17.428	16.162	15.002	14.372	14.071	13.849	13.915	14.549	15.79	17.539	19.663	21.974	24.316	26.617	28.675	30.166	30.925	30.962	30.333	29.123	27.379	25.04	22.217	19.505	17.414	15.793	14.439	13.711	13.88	14.31	14.156	13.374	12.364	11.256	10.132	9.4717	9.7581	11.062	13.179	15.786	18.352	20.324	21.542	22.063	21.941	21.279	20.334	19.405	18.711	18.252	17.73	16.917	16.169	15.989	16.257	16.586	17.125	18.219	19.423	19.873	19.399	18.401	17.012	15.291	13.719	12.854	12.908	13.941	15.911	18.302	20.259	21.302	21.507	21.032	20.038	18.861	17.941	17.586	17.766	18.053	17.95	17.544	17.387	17.582	17.714	17.763	18.15	18.782	19.026	18.758	18.438	18.172	17.641	16.813	15.841	14.62	13.247	12.325	12.318	13.069	14.363	16.273	18.581	20.585	21.734	22.09	22.088	22.166	22.457	22.725	22.761	22.668	22.34	21.197	19.171	17.176	16.016	15.583	15.681	16.445	17.635	18.545	18.95	19.12	18.998	18.387	17.633	17.155	16.661	15.854	15.242	15.438	16.306	17.316	18.137	18.587	18.883	18.636	18.174	17.707	17.356	17.342	18.123	19.711	21.342	22.498	23.566	24.933	26.215	27.077	27.746	28.233	28.122	27.542	27.16	27.18	27.397	27.993	29.101	29.97	29.756	28.647	27.362	26.111	24.806	23.737	23.301	23.447	23.692	23.494	22.592	21.232	19.873	18.642	17.587	17.203	17.972	19.614	21.427	23.085	24.413	25.066	25.1	25.124	25.447	25.87	26.548	27.961	29.762	30.997	31.337	31.103	30.261	28.423	25.778	23.152	21.307	20.567	20.953	22.276	24.309	26.843	29.446	31.551	33.023	34.131	34.917	35.182	35.031	34.796	34.634	34.756	35.52	36.818	37.798	37.89	37.27	36.037	33.911	31.2	29.004	27.997	27.848	28.032	28.433	29.049	29.773	30.529	31.335	32.237	33.276	34.37	35.254	35.759	36.065	36.36	36.594	36.735	36.73	36.403	35.743	35.151	34.866	34.461	33.51	32.251	30.835	28.837	26.146	23.649	22.278	22.105	22.775	24.103	25.884	27.706	29.239	30.392	31.233	31.964	32.776	33.633	34.315	34.696	34.789	34.654	34.451	34.298	34.042	33.618	33.341	33.377	33.217	32.399	31.221	30.139	28.916	27.167	25.265	23.869	23.029	22.513	22.373	22.697	23.293	23.969	24.653	25.24	25.639	25.962	26.333	26.628	26.575	26.108	25.437	24.928	24.917	25.431	26.265	27.416	28.81	29.695	29.285	27.87	26.337	24.97	23.531	22.158	21.184	20.467	19.661	18.91	18.566	18.681	19.195	20.113	21.074	21.527	21.431	21.202	21.143	21.299	21.652	22.233	23.093	24.144	25.059	25.52	25.698	26.067	26.537	26.494	25.867	25.272	24.894	24.324	23.601	23.265	23.405	23.687	24.057	24.576	24.983	25.09	25.239	25.674	26.148	26.583	27.38	28.652	29.958	30.909	31.473	31.826	32.169	32.47	32.449	32.043	31.533	30.905	29.65	27.714	25.975	25.125	24.965	25.207	25.923	26.793	27.151	26.911	26.511	26.076	25.583	25.462	26.029	26.818	27.235	27.48	28.01	28.693	29.165	29.459	29.854	30.491	31.342	32.323	33.133	34.135	35.178	36.017	36.355	36.169	35.972	36.089	36.148	35.893	35.817	36.262	36.71	36.722	36.573	36.486	36.283	36.198	36.789	38.006	39.379	40.89	42.609	43.87	43.975	43.226	42.314	41.295	39.92	38.402	37.235	36.656	36.6	36.845	37.2	37.734	38.497	39.088	39.026	38.469	37.851	37.114	36.056	35.005	34.337	34.003	34.069	34.888	36.31	37.7	38.886	40.148	41.248	41.565	41.24	41.12	41.528	42.093	42.591	43.16	43.748	44.06	43.855	43.101	42.059	41.075	40.207	39.219	38.075	37.028	36.146	35.307	34.553	34.025	33.607	33.243	33.22	33.53	33.599	33.181	32.655	32.043	30.789	28.868	27.19	26.501	26.785	27.894	29.934	32.796	35.938	38.731	40.716	41.688	41.795	41.306	40.386	39.284	38.474	38.324	38.823	39.814	41.031	41.972	42.303	42.153	41.669	40.581	38.876	37.266	36.286	35.609	34.922	34.647	35.169	36.141	37.025	37.702	38.263	38.673	38.892	38.976	38.933	38.786	38.609	38.345	37.873	37.288	36.833	36.696	36.994	37.659	38.264	38.448	38.322	38.008	37.143	35.511	33.716	32.505	31.801	31.199	30.877	31.148	31.677	31.943	31.914	31.819	31.81	32.09	32.811	33.89	35.06	36.211	37.319	38.237	38.816	39.139	39.387	39.673	39.95	39.895	39.215	38.175	37.24	36.277	34.981	33.787	33.429	33.828	34.335	34.74	35.166	35.361	34.973	34.201	33.491	33.106	33.316	34.433	36.287	38.304	40.125	41.664	42.717	43.009	42.494	41.444	40.304	39.455	38.917	38.437	38.035	37.939	37.895	37.301	36.306	35.778	36.04	36.564	36.971	37.303	37.265	36.445	35.056	33.657	32.462	31.601	31.423	31.975	32.754	33.441	34.281	35.445	36.574	37.23	37.276	36.818	36.064	35.115	33.903	32.636	31.871	31.73	31.603	31.136	30.725	30.61	30.318	29.54	28.604	27.685	26.561	25.434	24.913	25.105	25.794	27.237	29.598	32.166	34.026	35.044	35.438	35.049	33.727	31.922	30.368	29.554	29.583	30.145	31.054	31.405	31.538	31.564	31.548	31.444	31.073	30.405	29.755	29.237	28.395	27.1	26.102	25.978	26.266	26.331	26.061	25.277	23.604	21.364	19.494	18.436	18.124	18.784	20.497	22.464	23.796	24.677	25.818	27.29	28.815	30.385	32.052	33.602	34.662	34.943	34.474	33.701	33.082	32.561	31.825	31.049	30.571	30.149	29.35	28.274	27.114	25.753	24.297	23.288	22.865	22.633	22.631	23.254	24.252	24.879	25.095	25.539	26.357	27.073	27.536	28.02	28.639	29.224	29.53	29.434	29.056	28.667	28.327	27.9	27.505	27.548	28.074	28.766	29.452	30.02	30.181	29.829	29.373	29.09	28.784	28.59	29.179	30.649	32.245	33.449	34.477	35.376	35.622	34.912	33.655	32.369	31.227	30.225	29.322	28.482	27.729	27.063	26.357	25.589	25.048	24.986	25.422	26.311	27.512	28.652	29.547	30.476	31.639	32.695	33.39	34.043	34.701	34.613	33.294	31.315	29.531	28.192	27.339	27.207	27.834	28.817	29.648	30.008	29.802	29.197	28.533	28.013	27.589	27.128	26.597	26.027	25.571	25.429	25.597	26.051	26.974	28.337	29.46	29.707	29.357	28.953	28.441	27.645	26.971	26.955	27.47	28.07	28.674	29.363	30.023	30.546	30.972	31.245	31.312	31.304	31.347	31.316	30.933	30.006	28.654	27.245	26.154	25.489	25.262	25.709	26.883	28.074	28.375	27.804	26.98	26.047	24.847	23.681	23.051	22.825	22.527	22.108	21.792	21.63	21.665	22.121	22.985	23.862	24.597	25.324	26.109	26.792	27.232	27.509	27.797	28.085	28.079	27.555	26.766	26.17	25.629	24.524	22.758	20.836	18.877	16.636	14.416	13.034	12.878	13.827	15.911	19.142	22.973	26.668	29.96	32.664	34.236	34.451	33.8	32.797	31.505	29.809	27.784	25.668	23.582	21.411	19.038	16.792	15.349	14.966	15.286	16.189	18.136	21.277	25.045	29.072	33.477	38.011	41.969	45.063	47.391	48.709	48.698	47.587	45.853	43.422	40.026	36.044	32.15	28.445	24.68	20.906	17.529	14.875	12.922	11.431	10.314	10.353	11.351	13.016	15.231	18	21.475	25.564	29.618	32.993	35.743	37.939	39.12	39.172	38.807	38.55	38.246	37.937	37.992	38.128	37.627	36.484	35.115	33.229	30.428	27.396	25.129	23.624	22.379	21.451	21.153	21.267	21.385	21.515	21.864	22.56	23.598	24.736	25.686	26.52	27.507	28.552	29.331	29.882	30.338	30.476	30.25	30.166	30.493	30.922	31.349	32.053	32.715	32.456	31.258	30.034	29.103	28.01	26.78	25.977	25.641	25.253	24.708	24.386	24.483	24.956	25.817	27.051	28.483	29.952	31.284	32.121	32.255	31.75	30.737	29.476	28.568	28.436	28.798	29.257	29.785	30.077	29.309	27.271	24.944	23.213	22.021	21.348	21.797	23.488	25.594	27.446	29.076	30.473	31.323	31.566	31.539	31.429	31.223	31.044	31.048	31.136	31.056	30.689	30.087	29.464	28.96	28.398	27.598	26.801	26.187	25.361	24.083	22.93	22.491	22.42	22.138	21.796	21.653	21.232	20.12	18.833	18.005	17.567	17.326	17.493	18.086	18.631	18.832	18.939	19.22	19.593	19.992	20.64	21.721	23.046	24.183	24.824	25.036	24.921	24.226	22.777	21.127	20.04	19.529	19.226	19.278	20.042	21.18	22.042	22.71	23.628	24.576	25.067	25.288	25.688	26.111	26.249	26.384	26.854	27.316	27.134	26.246	25.017	23.593	21.97	20.498	19.768	20.009	20.837	21.731	22.646	23.8	24.971	25.64	25.833	25.99	26.069	25.68	25.065	24.966	25.532	26.267	27.009	27.961	28.775	28.791	28.184	27.719	27.588	27.36	26.975	26.838	26.934	26.73	26.097	25.559	25.468	25.534	25.496	25.67	26.455	27.664	28.725	29.407	29.831	29.825	28.967	27.425	26.015	25.141	24.466
[truncated: 11,072,896 more chars]
