# Supplementary material for: Dynamical Hurst analysis identifies EEG channel differences between PTSD and healthy controls
Source: PLoS One. 2018 Jul 3;13(7):e0199144. doi: 10.1371/journal.pone.0199144 (PMC6029761; doi:10.1371/journal.pone.0199144)
Supplement: S1 Appendix — Zip file containing files: Standard Deviations of Healthy 1 - H3_w3.txtStandard Deviations of Healthy 2 - H4_w3.txtStandard Deviations of Healthy 3 - H5_w3.txtStandard Deviations of Healthy 4 - H6_w3.txtStandard Deviations of Healthy 5 - H7_w3.txtStandard Deviations of Healthy 6 - H12_w3.txtStandard Deviations of PTSD 1 - P1_w3.txtStandard Deviations of PTSD 2 - P2_w3.txtStandard Deviations of PTSD 3 - P8_w3.txtStandard Deviations of PTSD 4 - P9_w3.txtStandard Deviations of PTSD 5 - P10_w3.txtStandard Deviations of PTSD 6 - P11_w3.txtHurst Values of Healthy 1 - Hurst_H3.txtHurst Values of Healthy 2 - Hurst_H4.txtHurst Values of Healthy 3 - Hurst_H5.txtHurst Values of Healthy 4 - Hurst_H6.txtHurst Values of Healthy 5 - Hurst_H7.txtHurst Values of Healthy 6 - Hurst_H12.txtHurst Values of PTSD 1 - Hurst_P1.txtHurst Values of PTSD 2 - Hurst_P2.txtHurst Values of PTSD 3 - Hurst_P8.txtHurst Values of PTSD 4 - Hurst_P9.txtHurst Values of PTSD 5 - Hurst_P10.txtHurst Values of PTSD 6 - Hurst_P11.txtOriginal Data Healthy 1 - H3.txtOriginal Data Healthy 2 - H4.txtOriginal Data Healthy 3 - H5.txtOriginal Data Healthy 4 - H6.txtOriginal Data Healthy 5 - H7.txtOriginal Data Healthy 6 - H12.txtOriginal Data PTSD 1 - P1.txtOriginal Data PTSD 2 - P2.txtOriginal Data PTSD 3 - P8.txtOriginal Data PTSD 4 - P9.txtOriginal Data PTSD 5 - P10.txtOriginal Data PTSD 6 - P11.txt. (ZIP) [file pone.0199144.s001.zip › P10.txt]

22.394	23.073	23.75	24.529	25.329	26.085	26.672	26.91	26.665	25.894	24.675	23.188	21.674	20.381	19.525	19.264	19.587	20.304	21.15	21.918	22.449	22.599	22.339	21.766	21.044	20.343	19.821	19.612	19.741	20.141	20.711	21.307	21.739	21.824	21.476	20.673	19.399	17.699	15.711	13.641	11.73	10.211	9.2442	8.8825	9.0963	9.7465	10.6	11.43	12.14	12.783	13.451	14.262	15.357	16.809	18.562	20.465	22.34	23.995	25.259	26.074	26.467	26.489	26.167	25.537	24.655	23.55	22.242	20.768	19.236	17.749	16.374	15.163	14.161	13.441	13.074	13.088	13.451	14.124	15.105	16.354	17.764	19.262	20.782	22.247	23.559	24.663	25.554	26.201	26.553	26.622	26.411	25.891	25.11	24.238	23.447	22.844	22.473	22.355	22.432	22.613	22.84	23.096	23.437	23.925	24.554	25.288	26.076	26.857	27.569	28.127	28.49	28.679	28.726	28.718	28.743	28.835	28.942	28.962	28.828	28.519	28.056	27.521	27.076	26.857	26.892	27.111	27.42	27.728	27.948	28.037	28.019	27.931	27.821	27.728	27.662	27.592	27.503	27.407	27.285	27.106	26.87	26.555	26.133	25.626	25.123	24.708	24.466	24.449	24.666	25.031	25.365	25.551	25.572	25.447	25.213	24.928	24.651	24.395	24.147	23.905	23.726	23.71	23.958	24.507	25.294	26.151	26.873	27.295	27.341	27.054	26.568	26.033	25.588	25.321	25.245	25.264	25.253	25.1	24.688	23.954	22.982	21.991	21.253	20.994	21.343	22.261	23.564	24.962	26.168	27	27.442	27.592	27.581	27.496	27.376	27.24	27.105	27.002	27.025	27.231	27.583	27.98	28.277	28.372	28.223	27.84	27.284	26.608	25.792	24.776	23.569	22.279	21.06	20.101	19.553	19.197	19.268	19.673	20.29	20.972	21.582	22.041	22.352	22.499	22.438	22.135	21.602	20.921	20.192	19.55	19.11	18.9	18.862	18.866	18.793	18.576	18.239	17.919	17.792	18.002	18.59	19.429	20.251	20.767	20.778	20.253	19.37	18.42	17.714	17.46	17.727	18.437	19.402	20.449	21.466	22.415	23.309	24.12	24.796	25.244	25.353	25.047	24.337	23.321	22.163	21.04	20.096	19.455	19.182	19.237	19.506	19.798	19.906	19.711	19.194	18.43	17.548	16.712	16.068	15.693	15.612	15.804	16.208	16.724	17.235	17.594	17.714	17.574	17.236	16.858	16.624	16.683	17.1	17.835	18.733	19.56	20.103	20.232	19.896	19.161	18.168	17.095	16.129	15.41	14.997	14.873	14.966	15.182	15.459	15.747	16.048	16.387	16.734	16.992	17.05	16.804	16.221	15.425	14.632	14.064	13.871	14.068	14.527	15.044	15.383	15.395	15.058	14.461	13.729	12.989	12.36	11.888	11.592	11.469	11.496	11.642	11.872	12.145	12.461	12.857	13.403	14.198	15.3	16.683	18.206	19.631	20.683	21.128	20.828	19.805	18.225	16.358	14.497	12.882	11.694	11.004	10.793	10.973	11.421	12.042	12.77	13.565	14.426	15.349	16.302	17.195	17.887	18.228	18.145	17.652	16.877	16.005	15.196	14.543	14.04	13.63	13.262	12.911	12.586	12.311	12.077	11.863	11.637	11.401	11.212	11.179	11.401	11.909	12.678	13.622	14.589	15.413	16.022	16.395	16.547	16.505	16.336	16.099	15.815	15.487	15.124	14.717	14.28	13.864	13.511	13.273	13.176	13.22	13.375	13.633	13.994	14.46	15.026	15.67	16.296	16.741	16.813	16.378	15.404	13.98	12.356	10.885	9.9181	9.7135	10.36	11.729	13.536	15.397	16.955	17.995	18.498	18.579	18.427	18.232	18.114	18.075	18.062	17.996	17.817	17.526	17.175	16.858	16.682	16.748	17.324	17.924	18.408	18.678	18.709	18.573	18.412	18.387	18.621	19.131	19.816	20.495	20.978	21.138	20.946	20.438	19.712	18.887	18.07	17.354	16.809	16.452	16.264	16.179	16.089	15.926	15.692	15.489	15.479	15.806	16.53	17.584	18.8	19.976	20.929	21.568	21.92	22.082	22.16	22.2	22.184	22.018	21.583	20.812	19.727	18.446	17.194	16.237	15.807	16.05	16.956	18.365	20.003	21.518	22.57	22.917	22.482	21.398	20.004	18.716	17.913	17.813	18.384	19.348	20.305	20.841	20.71	19.921	18.728	17.479	16.512	16.017	16.012	16.381	16.936	17.512	18.034	18.511	19.003	19.582	20.297	21.132	22.029	22.918	23.727	24.415	24.984	25.484	25.962	26.436	26.892	27.289	27.598	27.77	27.764	27.581	27.252	26.808	26.279	25.664	24.952	24.145	23.269	22.396	21.62	20.996	20.508	20.056	19.467	18.59	17.364	15.903	14.443	13.259	12.586	12.521	13.021	13.949	15.123	16.419	17.789	19.23	20.749	22.254	23.594	24.607	25.145	25.164	24.735	24.013	23.165	22.324	21.54	20.828	20.178	19.605	19.17	18.948	19.022	19.438	20.137	20.968	21.698	22.07	21.869	21.003	19.569	17.789	15.969	14.454	13.53	13.369	13.994	15.299	17.084	19.138	21.259	23.245	24.906	26.084	26.62	26.407	25.442	23.853	21.868	19.805	17.993	16.685	15.99	15.886	16.246	16.891	17.632	18.281	18.707	18.831	18.623	18.11	17.352	16.454	15.542	14.681	13.886	13.186	12.578	12.058	11.632	11.323	11.157	11.145	11.3	11.64	12.19	12.972	13.957	15.078	16.21	17.197	17.922	18.364	18.581	18.665	18.683	18.615	18.357	17.787	16.872	15.71	14.489	13.452	12.779	12.539	12.691	13.131	13.752	14.492	15.339	16.263	17.156	17.865	18.234	18.203	17.801	17.159	16.453	15.794	15.23	14.765	14.368	14.04	13.831	13.818	14.049	14.497	15.369	16.321	17.225	17.926	18.264	18.152	17.575	16.554	15.192	13.669	12.215	11.068	10.424	10.394	10.981	12.052	13.368	14.695	15.852	16.775	17.513	18.178	18.845	19.47	19.841	19.679	18.762	17.069	14.829	12.505	10.652	9.7242	9.9608	11.305	13.42	15.816	17.999	19.589	20.388	20.396	19.768	18.751	17.633	16.634	15.839	15.181	14.5	13.595	12.289	10.52	8.3802	6.087	3.9122	2.1175	0.88972	0.30435	0.33726	0.90353	1.8841	3.1766	4.7186	6.4775	8.4017	10.392	12.324	14.057	15.434	16.313	16.598	16.267	15.391	14.138	12.749	11.489	10.612	10.289	10.565	11.348	12.43	13.559	14.503	15.113	15.348	15.262	14.95	14.52	14.061	13.625	13.221	12.876	12.593	12.328	12.03	11.635	11.06	10.246	9.1788	7.9245	6.626	5.452	4.5764	4.126	4.1726	4.6911	5.5589	6.5878	7.5478	8.2559	8.6345	8.7275	8.6894	8.7344	9.0293	9.6385	10.477	11.292	11.815	11.836	11.259	10.162	8.7471	7.2982	6.1192	5.45	5.434	6.052	7.1565	8.489	9.7156	10.587	10.984	10.929	10.541	9.9607	9.2804	8.5219	7.6872	6.8012	5.965	5.3095	4.9769	5.0794	5.6443	6.5705	7.6807	8.7931	9.737	10.366	10.587	10.343	9.6229	8.5049	7.1463	5.7657	4.5905	3.7725	3.3461	3.2582	3.3836	3.5956	3.8473	4.1606	4.6112	5.2966	6.2418	7.3879	8.6315	9.7797	10.635	11.111	11.193	10.931	10.411	9.7347	9.0036	8.2989	7.6985	7.2695	7.09	7.2034	7.5876	8.1581	8.7431	9.1218	9.1335	8.7134	7.8635	6.6958	5.4081	4.2192	3.3538	2.9451	3.0254	3.5555	4.4383	5.574	6.8994	8.4013	10.064	11.802	13.431	14.687	15.351	15.332	14.69	13.63	12.424	11.303	10.418	9.8081	9.409	9.1449	8.9707	8.8797	8.858	8.8398	8.7459	8.5037	8.1049	7.5338	7.1468	6.9707	7.1261	7.6636	8.5375	9.605	10.693	11.586	12.1	12.093	11.501	10.378	8.8937	7.2509	5.6541	4.2491	3.0449	1.9347	0.69318	-0.93266	-3.0965	-5.7357	-8.5913	-11.245	-13.197	-13.971	-13.305	-11.19	-7.8737	-3.8457	0.36986	4.2881	7.5889	10.117	11.843	12.84	13.201	13.022	12.438	11.621	10.783	10.193	10.084	10.574	11.585	12.851	13.973	14.584	14.485	13.772	12.695	11.581	10.766	10.411	10.532	11.023	11.72	12.424	12.964	13.176	12.869	11.865	10.074	7.5677	4.6033	1.6116	-0.88989	-2.4771	-2.9375	-2.3697	-1.106	0.35728	1.5461	2.1388	1.9815	1.0872	-0.34494	-2.0423	-3.757	-5.306	-6.5933	-7.6115	-8.3835	-8.9953	-9.554	-10.116	-10.731	-11.371	-11.916	-12.223	-12.112	-11.402	-9.9211	-7.5998	-4.4311	-0.56776	3.6967	7.9841	11.843	14.835	16.659	17.212	16.613	15.109	13.079	10.912	8.9252	7.2917	6.0354	5.0658	4.1389	2.9718	1.3762	-0.68595	-3.0713	-5.4399	-7.3461	-8.4407	-8.4985	-7.5331	-5.8163	-3.6993	-1.5417	0.40889	2.0688	3.4072	4.5152	5.4536	6.3062	7.1428	7.9892	8.8354	9.6427	10.346	10.814	10.953	10.737	10.181	9.2998	8.0919	6.5469	4.6349	2.4023	0.034469	-2.1911	-3.9458	-4.9673	-5.1308	-4.4462	-3.0826	-1.2586	0.83929	3.0686	5.3421	7.6175	9.8761	12.114	14.331	16.451	18.323	19.738	20.454	20.241	18.952	16.623	13.513	10.071	6.8575	4.4325	3.1979	3.2888	4.5732	6.7259	9.3371	12.009	14.445	16.503	18.178	19.521	20.529	21.138	21.256	20.796	19.752	18.239	16.465	14.645	12.93	11.397	10.062	8.9799	8.2806	8.1785	8.916	10.596	13.075	15.921	18.493	20.171	20.534	19.528	17.484	14.971	12.566	10.666	9.517	9.1304	9.0392	9.0495	9.0823	9.1877	9.4974	10.186	11.403	13.216	15.545	18.154	20.698	22.726	23.803	23.644	22.235	19.83	16.871	13.85	11.155	9.0045	7.4473	6.4148	5.8255	5.6246	5.7552	6.1392	6.6407	7.0861	7.3452	7.4014	7.391	7.5836	8.2533	9.5454	11.441	13.734	16.102	18.22	19.909	21.151	22.047	22.732	23.301	23.797	24.203	24.447	24.453	24.174	23.564	22.574	21.149	19.283	17.041	14.59	12.17	10.047	8.456	7.5458	7.336	7.7061	8.4339	9.2705	10.006	10.487	10.662	10.572	10.31	10.021	9.8538	9.9663	10.45	11.315	12.516	13.945	15.421	16.809	18.037	19.083	19.956	20.634	21.045	21.105	20.741	19.947	18.812	17.543	16.373	15.479	14.951	14.774	14.878	15.197	15.677	16.323	17.136	18.067	19.015	19.857	20.492	20.876	21.043	21.087	21.098	21.126	21.137	21.044	20.774	20.278	19.571	18.748	17.916	17.11	16.305	15.433	14.453	13.391	12.345	11.464	10.902	10.747	10.975	11.474	12.12	12.825	13.554	14.36	15.319	16.504	17.899	19.353	20.694	21.763	22.474	22.807	22.797	22.49	21.926	21.11	20.042	18.756	17.335	15.856	14.4	13.078	11.927	10.924	10.032	9.2386	8.5392	7.9962	7.7295	7.896	8.6424	9.9926	11.864	14.075	16.375	18.483	20.146	21.208	21.657	21.596	21.182	20.569	19.909	19.247	18.515	17.631	16.515	15.137	13.547	11.886	10.348	9.1371	8.4215	8.2842	8.743	9.7252	11.099	12.709	14.388	15.985	17.346	18.383	19.092	19.541	19.833	20.043	20.165	20.1	19.724	18.961	17.821	16.457	15.09	13.928	13.206	13.473	13.898	14.357	14.733	14.959	15.041	15.015	14.924	14.856	14.879	15.043	15.363	15.796	16.282	16.759	17.175	17.508	17.764	17.998	18.261	18.563	18.856	19.066	19.117	18.949	18.529	17.88	17.034	16.032	14.949	13.89	12.941	12.195	11.722	11.543	11.667	12.036	12.556	13.121	13.647	14.077	14.404	14.673	14.986	15.425	16.016	16.683	17.274	17.611	17.533	17.008	16.145	15.19	14.453	14.176	14.436	15.135	16.043	16.865	17.404	17.597	17.487	17.186	16.819	16.467	16.161	15.88	15.619	15.377	15.125	14.8	14.354	13.755	13.027	12.275	11.673	11.422	11.669	12.424	13.552	14.78	15.781	16.301	16.205	15.513	14.399	13.124	11.971	11.14	10.723	10.692	10.914	11.219	11.463	11.573	11.587	11.599	11.75	12.143	12.785	13.623	14.57	15.482	16.209	16.63	16.686	16.412	15.894	15.271	14.683	14.225	13.946	13.828	13.802	13.804	13.815	13.852	13.953	14.134	14.383	14.642	14.834	14.935	14.964	14.966	15.017	15.198	15.553	16.061	16.7	17.452	18.287	19.155	19.927	20.479	20.682	20.459	19.814	18.833	17.649	16.388	15.194	14.22	13.562	13.257	13.267	13.489	13.777	13.997	14.059	14.001	13.94	13.997	14.251	14.662	15.133	15.581	15.895	16.05	16.102	16.124	16.169	16.225	16.255	16.208	16.048	15.785	15.464	15.113	14.747	14.406	14.169	14.112	14.241	14.502	14.811	15.068	15.226	15.291	15.324	15.405	15.571	15.771	15.877	15.715	15.166	14.181	12.784	11.108	9.352	7.8389	7.1118	6.5515	6.205	6.1232	6.3461	6.84	7.5145	8.2854	9.1154	9.9973	10.907	11.834	12.77	13.669	14.438	14.974	15.21	15.152	14.88	14.517	14.215	14.145	14.407	15.016	15.892	16.871	17.747	18.331	18.508	18.275	17.697	16.882	15.981	15.165	14.513	14.029	13.692	13.473	13.338	13.262	13.242	13.313	13.486	13.733	14.003	14.272	14.52	14.735	14.905	14.97	14.845	14.465	13.812	12.936	11.957	11.046	10.386	10.111	10.263	10.789	11.523	12.273	12.94	13.485	13.849	13.978	13.827	13.372	12.583	11.495	10.261	9.1416	8.3906	8.1741	8.5151	9.2542	10.126	10.893	11.404	11.649	11.759	11.898	12.187	12.648	13.201	13.731	14.152	14.429	14.549	14.489	14.233	13.797	13.249	12.666	12.148	11.84	11.868	12.273	12.989	13.916	14.981	16.124	17.263	18.322	19.233	19.911	20.279	20.294	19.959	19.357	18.595	17.755	16.856	15.868	14.766	13.573	12.383	11.351	10.626	10.286	10.281	10.465	10.594	10.451	9.9884	9.3911	8.9989	9.1295	9.9999	11.653	13.895	16.372	18.716	20.696	22.243	23.409	24.318	25.12	25.91	26.713	27.519	28.295	28.95	29.372	29.437	29.024	28.044	26.515	24.538	22.296	20.04	17.98	16.282	15.033	14.279	14.049	14.292	14.87	15.61	16.344	16.919	17.269	17.463	17.685	18.159	19.084	20.571	22.557	24.789	26.922	28.615	29.625	29.846	29.358	28.371	27.103	25.723	24.293	22.791	21.212	19.622	18.159	16.975	16.212	15.945	16.138	16.621	17.211	17.815	18.44	19.104	19.813	20.517	21.205	22.206	22.907	23.253	23.309	23.203	23.018	22.778	22.435	21.877	20.974	19.681	18.156	16.712	15.718	15.459	16.062	17.444	19.309	21.247	22.844	23.724	23.678	22.692	20.929	18.672	16.306	14.219	12.7	11.886	11.763	12.244	13.162	14.357	15.758	17.314	18.993	20.764	22.569	24.274	25.68	26.597	26.951	26.766	26.103	25.045	23.725	22.284	20.816	19.389	18.038	16.794	15.712	14.843	14.202	13.79	13.595	13.556	13.62	13.762	13.988	14.283	14.59	14.808	14.816	14.501	13.857	13.026	12.261	11.775	11.721	12.184	13.099	14.28	15.501	16.594	17.475	18.107	18.485	18.633	18.59	18.359	17.95	17.394	16.756	16.089	15.431	14.793	14.172	13.582	13.064	12.675	12.503	12.603	12.984	13.596	14.323	15.035	15.594	15.894	15.927	15.79	15.608	15.475	15.455	15.569	15.779	16.007	16.18	16.239	16.147	15.889	15.503	15.077	14.695	14.442	14.385	14.527	14.807	15.151	15.449	15.597	15.549	15.322	15.004	14.738	14.675	14.893	15.355	15.941	16.525	16.994	17.228	17.131	16.714	16.039	15.176	14.238	13.378	12.757	12.467	12.512	12.804	13.16	13.375	13.308	12.914	12.237	11.384	10.453	9.5263	8.6683	7.9301	7.3739	7.0558	7.0127	7.2507	7.6657	8.1134	8.5139	8.874	9.2274	9.6144	10.121	10.79	11.541	12.246	12.788	13.101	13.125	12.83	12.277	11.56	10.723	9.8229	8.9445	8.1086	7.2953	6.4819	5.6658	4.8892	4.231	3.7722	3.5887	3.7244	4.1553	4.7893	5.5056	6.2153	6.8731	7.4565	7.9364	8.3023	8.5564	8.6332	8.4423	7.9638	7.2889	6.5951	6.1327	6.1871	6.9694	8.4999	10.615	13.02	15.37	17.291	18.318	18.395	17.854	16.864	15.615	14.28	13.027	11.962	11.096	10.398	9.878	9.5611	9.4739	9.6781	10.225	11.061	12.055	13.071	13.999	14.709	15.121	15.214	15.015	14.572	13.953	13.246	12.576	12.072	11.793	11.692	11.681	11.708	11.762	11.887	12.148	12.6	13.233	13.931	14.536	14.91	15.003	14.847	14.549	14.243	14.032	13.956	14.017	14.192	14.415	14.533	14.422	14.065	13.466	12.604	11.508	10.266	8.9837	7.7853	6.7963	6.1386	5.9083	6.1589	6.8307	7.7622	8.7755	9.7548	10.665	11.551	12.493	13.549	14.668	15.658	16.294	16.396	15.874	14.806	13.45	12.106	10.991	10.218	9.8107	9.7067	9.7618	9.8208	9.7936	9.6716	9.4302	9.0704	8.6312	8.1677	7.7551	7.4859	7.4151	7.5729	7.9344	8.365	8.6668	8.668	8.2745	7.5423	6.6667	5.9345	5.6333	5.9175	6.7578	7.9747	9.3057	10.436	11.081	11.131	10.655	9.8231	8.8173	7.8139	6.9881	6.4152	6.0494	5.8533	5.8053	5.8585	5.9467	6.0344	6.0877	6.1056	6.1298	6.2247	6.4803	6.9472	7.6113	8.3839	9.0982	9.6084	9.8251	9.7421	9.462	9.1514	8.9755	8.9674	9.1275	9.442	9.8182	10.139	10.299	10.263	10.027	9.5961	9.0063	8.3481	7.7025	7.1112	6.6428	6.3447	6.2339	6.2893	6.4448	6.6264	6.775	6.8613	6.925	7.0316	7.263	7.638	8.103	8.6054	9.1192	9.6392	10.118	10.503	10.772	10.897	10.817	10.483	9.9626	9.4028	8.9274	8.5747	8.346	8.2033	8.044	7.7594	7.3114	6.6792	5.8457	4.8536	3.8096	2.8601	2.1421	1.8223	2.0318	2.7801	3.9491	5.3418	6.771	8.0915	9.2113	10.04	10.511	10.622	10.424	9.9986	9.4253	8.7875	8.1659	7.5274	6.7395	5.708	4.435	3.0156	1.5774	0.26642	-0.84019	-1.7945	-2.7306	-3.7408	-4.8043	-5.8606	-6.7784	-7.3584	-7.6841	-7.8973	-7.7385	-7.3431	-6.83	-6.2877	-5.8065	-5.434	-5.1521	-4.9125	-4.6974	-4.4434	-4.0855	-3.6251	-3.1741	-2.8931	-2.9087	-3.3195	-4.1328	-5.1761	-6.2026	-7.0172	-7.5201	-7.6817	-7.5392	-7.2056	-6.8356	-6.5531	-6.4232	-6.4619	-6.6574	-6.9782	-7.3891	-7.8136	-8.1498	-8.3264	-8.3248	-8.1235	-7.7076	-7.088	-6.2477	-5.1371	-3.7448	-2.132	-0.4626	1.0773	2.2904	2.9592	2.9809	2.4433	1.5337	0.4336	-0.67242	-1.6131	-2.3138	-2.8517	-3.3627	-3.9567	-4.6547	-5.4045	-6.0729	-6.506	-6.5871	-6.2872	-5.6878	-4.9657	-4.2969	-3.7945	-3.5219	-3.4847	-3.6098	-3.8316	-4.1572	-4.5843	-5.0675	-5.5661	-6.0824	-6.6124	-7.0948	-7.4901	-7.8221	-8.105	-8.2815	-8.2803	-8.1045	-7.8742	-7.705	-7.6842	-7.8937	-8.339	-8.8861	-9.3228	-9.4179	-9.0184	-8.0709	-6.6619	-4.9968	-3.2901	-1.6814	-0.24151	1.0226	2.1295	3.104	3.9174	4.4978	4.7294	4.4642	3.6484	2.3534	0.67129	-1.2681	-3.2424	-5.0169	-6.448	-7.4736	-8.0544	-8.1442	-7.7818	-7.1003	-6.2564	-5.4013	-4.7034	-4.2467	-4.025	-3.9921	-4.0904	-4.2198	-4.3095	-4.3442	-4.3642	-4.4216	-4.5202	-4.6095	-4.6162	-4.4657	-4.155	-3.7265	-3.2018	-2.5934	-1.9429	-1.2633	-0.51335	0.29411	1.0338	1.556	1.8168	1.8706	1.7844	1.6611	1.623	1.7065	1.8199	1.8554	1.7576	1.527	1.2367	1.024	0.99928	1.1758	1.4336	1.6104	1.5907	1.3452	0.91862	0.3813	-0.20766	-0.79402	-1.3235	-1.7933	-2.1672	-2.2989	-2.0205	-1.2693	-0.12692	1.2535	2.6646	3.8633	4.6826	5.1398	5.3491	5.3879	5.3403	5.3068	5.3165	5.3303	5.333	5.3944	5.5526	5.7273	5.7985	5.6517	5.1379	4.1196	2.5831	0.65775	-1.3947	-3.2245	-4.559	-5.2911	-5.4489	-5.1376	-4.5751	-4.0377	-3.69	-3.5456	-3.546	-3.6493	-3.7744	-3.8173	-3.7624	-3.599	-3.1842	-2.3642	-1.1083	0.50808	2.3534	4.201	5.7437	6.7464	7.1843	7.1813	6.8847	6.4428	5.9834	5.5793	5.2406	4.9418	4.67	4.8756	5.0545	5.2398	5.4019	5.4802	5.4202	5.179	4.7648	4.234	3.6768	3.1402	2.6528	2.2344	1.846	1.3707	0.72674	-0.071	-0.94285	-1.7528	-2.3245	-2.5034	-2.2471	-1.6333	-0.78902	0.11324	0.93502	1.6885	2.4618	3.2953	4.1086	4.7777	5.2097	5.3091	5.0598	4.5649	4.012	3.598	3.4818	3.7412	4.3452	5.1868	6.1423	7.0836	7.7908	8.0276	7.6886	6.8175	5.5844	4.2418	3.053	2.2132	1.7709	1.6414	1.6803	1.702	1.5948	1.3789	1.1317	0.90561	0.77094	0.86198	1.2975	2.1094	3.2791	4.7357	6.3293	7.8703	9.1914	10.169	10.722	10.852	10.672	10.314	9.8434	9.3338	8.9448	8.7661	8.7439	8.729	8.5206	7.9302	6.8306	5.3179	3.6841	2.3052	1.5946	1.874	3.1919	5.2743	7.6985	10.064	12.034	13.381	14.118	14.432	14.546	14.668	14.969	15.474	16.081	16.638	16.959	16.797	15.924	14.334	12.186	9.708	7.172	4.9001	3.1477	1.9885	1.3689	1.1834	1.2244	1.3081	1.3779	1.4306	1.4419	1.4186	1.4539	1.5965	1.85	2.2468	2.8752	3.7838	4.9401	6.2905	7.7008	8.9234	9.7534	10.176	10.222	9.9081	9.3065	8.5649	7.7367	6.8181	5.8491	4.9402	4.1467	3.5025	3.0659	2.8412	2.7555	2.7452	2.817	2.9295	2.9447	2.753	2.3238	1.645	0.74626	-0.21844	-1.0682	-1.688	-2.0385	-2.1252	-2.0275	-1.7913	-1.3448	-0.55498	0.55797	1.5689	2.6413	3.67	4.5629	5.0817	5.1356	4.943	4.7254	4.5507	4.4429	4.3753	4.2599	4.0495	3.7708	3.4475	3.1245	2.935	2.9656	3.0609	3.0246	2.926	2.9154	2.9957	3.152	3.4852	3.9605	4.3294	4.4453	4.3503	4.0731	3.6442	3.1923	2.8646	2.5968	2.22	1.7571	1.3611	1.0579	0.84405	0.80055	0.95387	1.2038	1.4418	1.5533	1.4411	1.1387	0.82837	0.65978	0.64818	0.82885	1.2873	1.9396	2.5606	3.038	3.4009	3.5896	3.5697	3.4887	3.4809	3.5329	3.6628	3.9838	4.5102	5.0611	5.513	5.8443	5.9142	5.5046	4.5836	3.3602	2.1367	1.2562	1.0864	2.2267	4.063	6.3006	8.4841	10.068	10.673	10.256	9.0074	7.1921	5.1956	3.3994	1.9539	0.8762	0.27003	0.19439	0.50811	1.0627	1.8564	2.819	3.6674	4.2	4.5074	4.7165	4.7935	4.7298	4.5655	4.3081	3.8759	3.2724	2.5816	1.8565	1.1975	0.69054	0.32928	0.026863	-0.2454	-0.44327	-0.5512	-0.55116	-0.35004	0.069775	0.64031	1.3218	2.0919	2.7482	2.9882	2.6863	1.8669	0.51952	-1.3492	-3.4486	-5.3895	-7.0101	-8.2788	-9.1136	-9.4562	-9.3744	-8.9371	-8.141	-7.0231	-5.6988	-4.3092	-2.9916	-1.854	-0.93952	-0.16235	0.60232	1.4141	2.2697	3.0739	3.6587	3.9175	3.8757	3.5585	2.9473	2.1547	1.3841	0.75897	0.27278	-0.03998	-0.051799	0.20593	0.52573	0.74241	0.80034	0.63558	0.21187	-0.30168	-0.66651	-0.79627	-0.70614	-0.45309	-0.214	-0.24513	-0.68356	-1.4636	-2.4349	-3.4295	-4.2868	-4.905	-5.2853	-5.4455	-5.4287	-5.34	-5.2121	-4.9615	-4.5307	-4.0214	-3.5863	-3.2655	-3.0766	-3.0819	-3.2081	-3.2142	-2.8931	-2.184	-1.097	0.31065	1.8421	3.2356	4.3039	4.9552	5.1292	4.8196	4.1633	3.3498	2.5289	1.8335	1.4057	1.3463	1.7147	2.5002	3.5513	4.6241	5.5538	6.2873	6.7874	7.0658	7.2564	7.4679	7.6501	7.6758	7.489	7.1253	6.6435	6.1645	5.8875	5.887	6.0281	6.0965	5.9643	5.5773	4.9524	4.2469	3.7001	3.4133	3.3246	3.311	3.261	3.106	2.8406	2.5424	2.3146	2.2383	2.3558	2.6204	2.882	3.0043	2.9499	2.693	2.2289	1.6678	1.1716	0.79472	0.50144	0.30624	0.23942	0.26597	0.35678	0.56182	0.95255	1.5014	2.1629	2.9542	3.9133	5.0391	6.3265	7.7645	9.2519	10.558	11.428	11.665	11.165	9.9807	8.3226	6.4995	4.8208	3.5282	2.7129	2.321	2.2351	2.3744	2.6359	2.9038	3.1295	3.3323	3.4974	3.5531	3.4989	3.4055	3.3195	3.2804	3.3809	3.6827	4.1439	4.6805	5.2094	5.642	5.8437	5.7137	5.2592	4.543	3.6318	2.6322	1.6943	0.96183	0.52043	0.42009	0.39085	0.29356	0.39571	0.65231	0.99277	1.3423	1.6547	1.942	2.2381	2.5414	2.8509	3.2247	3.6576	4.0644	4.3519	4.4697	4.3909	4.1018	3.6611	3.2108	2.9087	2.8813	3.2215	3.9863	5.1195	6.4442	7.7965	9.0151	9.8878	10.254	10.077	9.4188	8.4072	7.2061	5.9581	4.7802	3.732	2.8406	2.1163	1.5995	1.3725	1.5128	2.0181	2.8253	3.8921	5.1731	6.5626	7.9203	9.0936	9.8697	10.038	9.4831	8.2697	6.6169	4.8127	3.148	1.8433	0.95015	0.38572	0.049704	-0.11971	-0.14218	-0.004197	0.35049	0.9426	1.7295	2.6637	3.7044	4.8036	5.86	6.7247	7.2241	7.203	6.6399	5.7077	4.6845	3.8638	3.5024	3.7255	4.4176	5.3071	6.1537	6.7972	7.1293	7.141	6.9593	6.7644	6.671	6.7233	6.9462	7.3199	7.7658	8.1914	8.4871	8.5297	8.2598	7.7175	6.9972	6.2106	5.5002	4.9542	4.5487	4.1969	3.8049	3.276	2.5679	1.715	0.83951	0.060576	-0.53286	-0.83195	-0.75177	-0.29467	0.46042	1.4602	2.6778	4.0419	5.4698	6.8866	8.2244	9.3803	10.227	10.699	10.831	10.719	10.507	10.346	10.31	10.386	10.469	10.394	10.009	9.2408	8.1241	6.7515	5.2305	3.724	2.3606	1.1607	0.12273	-0.70261	-1.2353	-1.4627	-1.394	-1.0191	-0.38987	0.37695	1.2078	2.0815	2.9898	3.9014	4.7877	5.5991	6.1944	6.4203	6.2265	5.6584	4.8527	4.0054	3.3169	2.9176	2.8313	2.9596	3.1304	3.1806	3.0617	2.8246	2.5569	2.3561	2.3462	2.6233	3.1422	3.7596	4.362	4.8534	5.1282	5.1599	5.0167	4.7679	4.4575	4.1113	3.7991	3.5625	3.4027	3.3471	3.4421	3.6715	3.9665	4.2626	4.5052	4.6333	4.5903	4.3118	3.7402	2.8966	1.9127	0.98469	0.29643	0.02616	0.2891	1.0542	2.12	3.2393	4.2278	4.9269	5.2472	5.2186	4.9347	4.4618	3.87	3.2924	2.8641	2.6503	2.6661	2.9329	3.4087	3.9638	4.4761	4.9006	5.2473	5.59	6.018	6.5854	7.3028	8.1582	9.0521	9.8312	10.349	10.517	10.842	10.803	10.413	9.756	8.9267	8.0072	7.0936	6.3074	5.7813	5.6141	5.8086	6.2428	6.713	7.0073	6.9773	6.5685	5.8562	5.0647	4.4796	4.3025	4.606	5.3897	6.5421	7.8427	9.109	10.254	11.24	12.045	12.725	13.347	13.885	14.24	14.367	14.284	14.038	13.686	13.332	13.056	12.873	12.723	12.513	12.167	11.722	11.292	10.999	10.936	11.169	11.698	12.436	13.271	14.079	14.731	15.07	14.942	14.242	12.93	11.047	8.8068	6.6049	4.8964	3.9911	4.0362	4.9932	6.5741	8.3648	10.007	11.306	12.232	12.848	13.265	13.572	13.798	13.941	14.006	13.992	13.93	13.86	13.781	13.609	13.271	12.776	12.169	11.533	11.041	10.812	10.809	10.886	10.875	10.645	10.127	9.3483	8.4736	7.7279	7.2537	7.1324	7.3972	8.0077	8.8404	9.7679	10.715	11.625	12.479	13.288	14.051	14.746	15.279	15.517	15.334	14.658	13.533	12.125	10.677	9.4709	8.7543	8.6129	8.9182	9.481	10.103	10.592	10.825	10.835	10.758	10.707	10.73	10.858	11.079	11.319	11.509	11.636	11.697	11.663	11.512	11.209	10.701	9.9333	8.9164	7.751	6.5721	5.562	4.8751	4.5432	4.4772	4.5473	4.6087	4.5326	4.3052	4.0704	3.9852	4.128	4.4881	4.9604	5.3581	5.471	5.1913	4.5784	3.8043	3.0678	2.5715	2.4367	2.6359	3.0507	3.5343	3.9519	4.2239	4.3179	4.2526	4.077	3.8332	3.5438	3.1903	2.7439	2.2285	1.732	1.3373	1.1063	1.1176	1.437	2.0384	2.7951	3.589	4.2886	4.7515	4.88	4.6827	4.2152	3.5262	2.708	1.9137	1.2809	0.89421	0.82992	1.1517	1.8244	2.7041	3.6013	4.3541	4.8373	5.0255	5.0075	4.9336	4.9759	5.2878	5.8538	6.4843	6.9116	6.9364	6.4221	5.3235	3.7635	2.0363	0.46072	-0.70126	-1.2464	-1.0812	-0.29073	0.93192	2.3712	3.7993	4.9908	5.8289	6.3341	6.5862	6.6596	6.5982	6.4351	6.1724	5.8079	5.3664	4.9135	4.5542	4.3908	4.4702	4.7228	5.0399	5.3717	6.0286	6.5821	7.0601	7.4837	7.8026	7.9386	7.8409	7.51	7.0214	6.5221	6.1359	5.9099	5.8156	5.7706	5.6428	5.3752	5.0247	4.7192	4.5675	4.6112	4.8488	5.1991	5.5008	5.643	5.6013	5.4031	5.0751	4.6837	4.2971	3.9221	3.526	3.1086	2.7338	2.4846	2.4385	2.6615	3.1698	3.9016	4.7285	5.5017	6.0925	6.4498	6.6238	6.6724	6.6139	6.4188	5.9956	5.2207	4.0141	2.386	0.4541	-1.6057	-3.5875	-5.2588	-6.4446	-7.0811	-7.1465	-6.6283	-5.5918	-4.1834	-2.5795	-0.92122	0.65548	2.0019	3.021	3.7259	4.2061	4.5569	4.8765	5.2139	5.5449	5.807	5.9258	5.8053	5.4063	4.8195	4.1773	3.5939	3.1757	2.9979	3.0482	3.2452	3.5112	3.7799	3.9356	3.8757	3.6102	3.2138	2.7308	2.2228	1.8024	1.5418	1.4214	1.3737	1.3469	1.3208	1.2589	1.1556	1.0244	0.86831	0.67318	0.42173	0.10945	-0.20803	-0.44085	-0.50105	-0.3378	0.038131	0.56986	1.1614	1.6695	2.0031	2.1874	2.3088	2.4519	2.7153	3.1665	3.7306	4.1997	4.3884	4.1635	3.4637	2.3366	0.96783	-0.35277	-1.3668	-1.9179	-1.9226	-1.4374	-0.70241	-0.005455	0.40581	0.35757	-0.16104	-1.0007	-1.9131	-2.6478	-3.0146	-2.9585	-2.5816	-2.0382	-1.4171	-0.7447	-0.045432	0.6632	1.3784	2.0391	2.4785	2.5621	2.3022	1.821	1.3077	0.96547	0.94475	1.2468	1.6884	2.0349	2.0764	1.6899	0.90248	-0.097255	-1.06	-1.7922	-2.1747	-2.1701	-1.8236	-1.2113	-0.43645	0.40622	1.2128	1.9221	2.4953	2.8453	2.8988	2.6987	2.3903	2.0796	1.8604	1.8867	2.2501	2.9249	3.8065	4.7793	5.7075	6.4009	6.6843	6.4742	5.7904	4.7485	3.5959	2.6767	2.2569	2.451	3.212	4.3721	5.707	7.0062	8.1126	8.9517	9.516	9.84	9.9375	9.8185	9.5577	9.3324	9.3333	9.6736	10.422	11.547	12.879	14.139	15.135	15.773	15.963	15.645	14.844	13.603	11.939	9.9574	7.9175	6.1378	4.8578	4.2146	4.2072	4.6978	5.4526	6.0208	6.1763	6.1136	5.9228	5.6882	5.4703	5.2705	5.0512	4.7283	4.2476	3.6403	2.9395	2.1392	1.241	0.2888	-0.63404	-1.3903	-1.7997	-1.7241	-1.1474	-0.21567	0.83385	1.7643	2.3768	2.5588	2.3686	1.9852	1.5819	1.2582	1.0702	1.0318	1.1056	1.252	1.4541	1.7296	2.1083	2.6102	3.2268	3.9022	4.5473	5.0628	5.3169	5.1681	4.5626	3.5615	2.3205	1.0707	0.10885	-0.32073	-0.14018	0.59146	1.735	3.0721	4.3608	5.4198	6.1898	6.6948	6.982	7.1214	7.2001	7.2772	7.416	7.6881	8.129	8.682	9.2257	9.6108	9.6598	9.2485	8.3765	7.1673	5.8516	4.7367	4.0655	3.9536	4.3493	5.0869	5.9444	6.6417	6.9662	6.8449	6.3633	5.6905	5.0183	4.574	4.5471	4.9853	5.813	6.8476	7.8427	8.5629	8.8483	8.6306	7.935	6.8837	5.6639	4.4829	3.4754	2.7346	2.308	2.1863	2.3338	2.689	3.1643	3.5964	3.8488	3.8842	3.7501	3.5555	3.5209	3.9062	4.8509	6.2997	8.0543	9.8252	11.269	12.058	12.037	11.262	9.8885	8.1594	6.3633	4.7512	3.4906	2.6807	2.349	2.4115	2.6737	2.9027	2.872	2.4257	1.5853	0.50431	-0.61723	-1.5579	-2.1119	-2.1637	-1.7471	-0.9901	-0.022545	0.98881	1.821	2.3083	2.424	2.2336	1.8644	1.5348	1.4624	1.7547	2.363	3.1109	3.7583	4.0684	3.8985	3.2624	2.2863	1.1298	-0.072634	-1.1924	-2.116	-2.722	-2.9057	-2.6692	-2.1377	-1.4906	-0.92471	-0.64536	-0.76715	-1.2076	-1.7398	-2.1636	-2.3948	-2.405	-2.2299	-2.009	-1.8842	-1.9042	-2.0613	-2.3521	-2.7699	-3.2735	-3.8452	-4.4805	-5.1299	-5.6928	-6.0864	-6.2959	-6.3451	-6.2636	-6.0897	-5.8428	-5.5522	-5.25	-4.9192	-4.5238	-4.0505	-3.5325	-2.9905	-2.39	-1.7306	-1.0688	-0.42111	0.2813	1.0613	1.8721	2.6599	3.379	3.9194	4.1677	4.1464	3.972	3.7166	3.4128	3.0971	2.7646	2.3351	1.7439	1.0112	0.21481	-0.53754	-1.121	-1.4533	-1.8294	-1.8433	-1.6432	-1.2617	-0.77777	-0.32471	-0.023913	0.066506	-0.01259	-0.15095	-0.21353	-0.099443	0.22487	0.72678	1.3153	1.8501	2.2364	2.475	2.6139	2.6835	2.6955	2.6213	2.3843	1.9015	1.1742	0.32981	-0.4381	-0.92951	-1.0006	-0.64648	-0.027254	0.59703	0.99116	1.0095	0.63625	0.010972	-0.69062	-1.3525	-1.9652	-2.6064	-3.3497	-4.1826	-4.9886	-5.5723	-5.7599	-5.4987	-4.8093	-3.7878	-2.5828	-1.289	0.056293	1.4216	2.6967	3.7195	4.3312	4.3815	3.7816	2.6128	1.1227	-0.35228	-1.5234	-2.2075	-2.4	-2.2686	-2.036	-1.8617	-1.8162	-1.8656	-1.8791	-1.7182	-1.2952	-0.64267	0.12057	0.85758	1.4404	1.8209	2.0278	2.1159	2.1311	2.1277	2.1323	2.0978	1.9364	1.6258	1.1821	0.62416	-0.013878	-0.62397	-1.045	-1.1432	-0.85362	-0.15551	0.88243	2.1332	3.4738	4.7923	5.9797	6.9416	7.625	7.9996	8.0444	7.7867	7.3415	6.884	6.5788	6.5248	6.6739	6.8478	6.8211	6.4245	5.5812	4.3515	2.9875	1.8808	1.3181	1.4159	2.1529	3.3998	4.9354	6.4753	7.7881	8.7057	9.085	8.8779	8.1683	7.1366	6.0647	5.2784	5.0461	5.4733	6.4608	7.7673	9.1012	10.195	10.899	11.194	11.104	10.697	10.056	9.2499	8.2763	7.1381	5.9366	4.8043	3.8265	3.0774	2.6437	2.5439	2.6841	2.9319	3.1966	3.3999	3.5154	3.623	3.839	4.2127	4.7178	5.2536	5.6802	5.8695	5.73	5.2657	4.564	3.7569	2.9616	2.2405	1.6217	1.1691	0.96042	0.98818	1.1961	1.5165	1.8458	2.0132	1.8575	1.3472	0.61019	-0.16417	-0.81013	-1.1993	-1.3062	-1.2423	-1.1317	-0.96977	-0.70462	-0.28522	0.36434	1.2738	2.3252	3.2718	3.8695	3.9594	3.5287	2.7322	1.8357	1.0677	0.57596	0.39548	0.40731	0.37804	0.11763	-0.39904	-1.1368	-2.0357	-2.9629	-3.7195	-4.1728	-4.2586	-3.9111	-3.102	-1.916	-0.50163	0.98541	2.355	3.3681	3.8633	3.8851	3.6247	3.3002	3.0598	2.9792	3.0018	2.964	2.7263	2.1948	1.3936	0.48257	-0.33258	-0.90184	-1.2614	-0.71554	0.36529	1.9361	3.8407	5.8489	7.6889	9.07	9.785	9.7858	9.1884	8.2184	7.1684	6.2994	5.7502	5.5216	5.5091	5.5446	5.4853	5.2444	4.8375	4.3616	3.9521	3.7465	3.8402	4.195	4.6366	4.9743	5.0113	4.6402	3.8526	2.7559	1.5692	0.56344	-0.016395	-0.02213	0.57358	1.6524	3.0161	4.4229	5.6287	6.4501	6.8533	6.9224	6.7872	6.5822	6.3858	6.1347	5.6302	4.6212	2.924	0.51343	-2.4256	-5.4525	-8.0131	-9.6259	-9.9799	-8.9954	-6.8874	-4.1169	-1.2202	1.3284	3.2158	4.3171	4.7073	4.5722	4.1384	3.6225	3.1504	2.7217	2.2526	1.6612	0.90374	0.00493	-0.90592	-1.642	-2.0226	-1.9601	-1.455	-0.60511	0.417	1.4331	2.3299	3.1002	3.7825	4.3998	4.9844	5.5573	6.105	6.5644	6.9117	7.1927	7.4465	7.6953	7.9525	8.1863	8.2978	8.151	7.6429	6.716	5.4064	3.8616	2.3162	0.99355	0.076051	-0.35102	-0.34375	-0.055708	0.33424	0.62544	0.65505	0.37598	-0.080469	-0.56043	-0.97417	-1.2353	-1.2944	-1.2007	-1.1116	-1.1904	-1.5237	-2.2033	-3.3119	-4.8385	-6.655	-8.5476	-10.224	-11.343	-11.648	-11.09	-9.8111	-8.1006	-6.3268	-4.8264	-3.7699	-3.1456	-2.7747	-2.3797	-1.7263	-0.725	0.56799	2.028	3.4271	4.4685	4.9353	4.7953	4.1388	3.1278	1.9947	0.99849	0.30942	-0.054687	-0.17895	-0.1864	-0.20639	-0.3367	-0.58984	-0.89935	-1.1909	-1.4318	-1.5759	-1.5874	-1.4849	-1.3362	-1.2265	-1.2023	-1.2701	-1.3865	-1.4722	-1.4224	-1.1354	-0.54936	0.28084	1.1549	1.8989	2.3774	2.4671	2.1108	1.3892	0.51456	-0.33135	-1.0205	-1.4501	-1.6563	-1.8061	-2.0462	-2.4464	-3.0169	-3.7385	-4.5174	-5.1768	-5.5813	-5.6547	-5.346	-4.6135	-3.4412	-1.8353	0.12129	2.2533	4.3443	6.1928	7.6195	8.4782	8.7863	8.7136	8.4213	8.02	7.5783	7.1321	6.6751	6.1711	5.6744	5.3131	5.1826	5.3464	5.8742	6.7777	7.9272	9.164	10.403	11.708	12.675	13.384	13.679	13.446	12.666	11.459	10.057	8.7515	7.802	7.3806	7.4749	7.9215	8.4791	8.8873	8.9476	8.6185	8.0372	7.4028	6.9226	6.7571	6.955	7.4436	8.0576	8.5573	8.7578	8.5489	7.9308	7.0083	5.9462	4.9548	4.2617	4.0412	4.3662	5.2221	6.5013	8.0238	9.5639	10.946	12.025	12.707	13	12.996	12.823	12.568	12.277	11.969	11.605	11.048	10.197	9.0472	7.6453	6.0452	4.3225	2.5737	0.89484	-0.60471	-1.7902	-2.5141	-2.6668	-2.2269	-1.2984	-0.10132	1.0637	1.9332	2.3411	2.2657	1.831	1.2704	0.82029	0.66285	0.87355	1.4196	2.1423	2.84	3.3706	3.6746	3.7874	3.8206	3.9337	4.2673	4.861	5.6374	6.4851	7.2852	7.9615	8.5068	8.9735	9.4243	9.8639	10.267	10.59	10.759	10.685	10.328	9.6439	8.6455	7.4566	6.2789	5.3404	4.8498	4.9529	5.5906	6.4976	7.3114	7.7497	7.6377	6.9488	5.8277	4.5729	3.4622	2.6774	2.3103	2.3572	2.7089	3.2421	3.8333	4.3214	4.5642	4.479	4.0722	3.4536	2.7936	2.2753	2.0364	2.1478	2.5774	3.2356	3.9699	4.6298	5.1637	5.5799	5.8534	5.9967	6.0806	6.1614	6.2182	6.2071	6.1288	6.0391	5.9608	5.8856	5.8119	5.6941	5.4492	5.0544	4.5681	4.0602	3.6319	3.4179	3.4972	3.8452	4.371	4.9084	5.2978	5.4542	5.3885	5.1803	4.9531	4.8665	5.027	5.3791	5.7507	6.0077	6.1169	6.0785	5.9577	5.8845	5.9248	5.9879	5.8983	5.4993	4.7276	3.6378	2.4253	1.3954	0.79077	0.6507	0.90896	1.4646	2.1883	2.9308	3.5454	3.9107	3.9035	3.4273	2.4779	1.1193	-0.4787	-2.0354	-3.3385	-4.3218	-5.008	-5.431	-5.6453	-5.7028	-5.5664	-5.1417	-4.337	-3.1017	-1.441	0.55652	2.6568	4.5515	5.9965	6.8234	6.9038	6.2483	5.0466	3.5456	1.9641	0.46858	-0.81581	-1.7247	-2.3146	-2.6001	-2.539	-2.2572	-1.9735	-1.9156	-2.2177	-2.8818	-3.7242	-4.4313	-4.715	-4.4263	-3.6042	-2.4666	-1.3019	-0.38675	0.069104	-0.02092	-0.60778	-1.5922	-2.8133	-4.0438	-5.057	-5.6567	-5.7635	-5.4345	-4.819	-4.0691	-3.3023	-2.5509	-1.8039	-1.0655	-0.41295	0.024031	0.098737	-0.26941	-0.99682	-1.8971	-2.7558	-3.3723	-3.6383	-3.5609	-3.1818	-2.5469	-1.6746	-0.58391	0.64667	1.9006	3.038	3.8965	4.3472	4.395	4.1183	3.5823	2.8595	2.0523	1.2556	0.56128	0.040744	-0.2618	-0.36983	-0.36911	-0.37219	-0.4715	-0.72553	-1.1374	-1.6319	-2.1207	-2.5136	-2.6983	-2.6101	-2.2432	-1.6132	-0.77584	0.16542	1.0691	1.8284	2.3875	2.7003	2.7693	2.6866	2.5773	2.533	2.6061	2.8135	3.1382	3.5053	3.8011	3.9208	3.7993	3.4209	2.8305	2.1304	1.4667	0.95655	0.70283	0.81298	1.3279	2.2362	3.4915	4.9788	6.5386	7.988	9.1472	9.8818	10.138	9.9662	9.4594	8.6728	7.6882	6.6045	5.473	4.305	3.1842	2.2652	1.674	1.4763	1.6862	2.2187	2.9007	3.5582	4.0859	4.4171	4.5381	4.5109	4.4325	4.3972	4.452	4.6508	5.0444	5.6536	6.4668	7.4036	8.3393	9.1334	9.68	9.9165	9.8072	9.3689	8.711	8.005	7.398	6.9822	6.8089	6.8434	6.9345	6.9005	6.6415	6.1587	5.5485	5.0447	4.9186	5.3386	6.3247	7.7882	9.5431	11.343	13.009	14.464	15.68	16.655	17.374	17.749	17.65	17.034	15.985	14.651	13.221	11.952	11.094	10.715	10.701	10.847	10.914	10.655	9.9696	8.9717	7.9076	7.0404	6.5927	6.6775	7.2296	8.0171	8.7841	9.3579	9.6913	9.8331	9.9159	10.082	10.397	10.839	11.286	11.56	11.541	11.203	10.601	9.8143	9.0143	8.4355	8.2616	8.5404	9.2163	10.162	11.159	11.951	12.368	12.341	11.863	11.01	9.9921	9.0366	8.293	7.8155	7.5965	7.5366	7.4248	7.0515	6.3362	5.3343	4.2209	3.2373	2.3492	1.8663	1.8251	2.216	2.9755	3.9965	5.1775	6.4078	7.5619	8.5051	9.1231	9.3801	9.3018	8.9623	8.4709	7.9482	7.4942	7.1515	6.936	6.8585	6.9213	7.1244	7.4675	7.9728	8.6092	9.282	9.8779	10.284	10.436	10.329	10.047	9.7363	9.5416	9.5349	9.6939	9.9026	9.9808	9.7864	9.2583	8.414	7.3922	6.41	5.6868	5.399	5.6511	6.4588	7.71	9.1933	10.666	11.874	12.578	12.631	12.062	11.03	9.7277	8.3755	7.2258	6.4916	6.2811	6.5666	7.2009	7.937	8.5083	8.7047	8.4475	7.83	7.1148	6.612	6.5205	6.8677	7.5106	8.1932	8.6591	8.7672	8.5434	8.129	7.69	7.4146	7.4341	7.7596	8.3288	9.092	10.003	10.942	11.768	12.383	12.756	12.891	12.801	12.52	12.091	11.513	10.789	9.9546	9.0756	8.2735	7.6758	7.3203	7.1539	7.068	6.9057	6.5138	5.8184	4.8564	3.7606	2.7347	2.0317	1.8958	2.4297	3.555	5.057	6.6801	8.1034	9.018	9.2399	8.7453	7.6379	6.1165	4.4974	3.1528	2.3645	2.2477	2.731	3.5262	4.1876	4.2849	3.6235	2.318	0.73602	-0.58583	-1.1771	-0.78201	0.59846	2.7626	5.3634	8.0538	10.595	12.824	14.578	15.749	16.345	16.454	16.168	15.62	14.964	14.287	13.574	12.793	11.936	11.002	10.018	9.0651	8.1869	7.3472	6.487	5.6	4.7236	3.9185	3.2623	2.8228	2.6035	2.5631	2.6516	2.8261	3.0451	3.3351	3.74	4.2459	4.7503	5.1816	5.5427	5.8263	6.051	6.315	6.7177	7.2702	7.9308	8.6424	9.3272	9.906	10.344	10.672	10.864	10.877	10.706	10.358	9.84	9.2035	8.5297	7.8843	7.2954	6.8064	6.4343	6.1745	6.1369	6.5053	7.3823	8.6838	10.22	11.779	13.126	14.044	14.458	14.422	14.011	13.287	12.277	11.027	9.6012	8.1141	6.813	5.9535	5.677	6.0038	6.8493	8.0176	9.2314	10.272	11.065	11.66	12.178	12.504	12.574	12.428	12.058	11.531	10.956	10.457	10.224	10.404	10.976	11.789	12.645	13.322	13.678	13.687	13.432	13.037	12.626	12.335	12.225	12.307	12.554	12.909	13.252	13.431	13.355	13.008	12.437	11.774	11.175	10.688	10.269	9.9159	9.665	9.5467	9.5996	9.915	10.563	11.473	12.474	13.395	14.074	14.443	14.546	14.519	14.461	14.421	14.445	14.561	14.756	15.018	15.363	15.802	16.279	16.735	17.125	17.418	17.628	17.811	17.991	18.111	18.098	17.918	17.538	16.926	16.112	15.251	14.491	13.915	13.589	13.547	13.753	14.14	14.642	15.161	15.545	15.687	15.582	15.271	14.808	14.278	13.796	13.382	12.97	12.492	11.888	11.15	10.404	9.8574	9.649	9.8453	10.446	11.34	12.261	12.925	13.218	13.164	12.826	12.332	11.841	11.417	11.037	10.66	10.261	9.7785	9.2048	8.66	8.2801	8.1366	8.2584	8.6859	9.4359	10.44	11.596	12.797	13.895	14.777	15.384	15.654	15.496	14.896	13.939	12.721	11.334	9.9996	9.0493	8.7072	9.0451	9.9818	11.273	12.554	13.505	13.988	13.997	13.591	12.951	12.294	11.673	11.011	10.314	9.7154	9.3612	9.3942	9.9111	10.883	12.159	13.51	14.679	15.426	15.632	15.382	14.847	14.13	13.348	12.723	12.441	12.534	12.973	13.675	14.434	15.03	15.362	15.41	15.165	14.702	14.213	13.827	13.503	13.166	12.853	12.579	12.298	12.008	11.754	11.556	11.455	11.548	11.892	12.485	13.34	14.415	15.486	15.952	16.108	15.83	15.215	14.364	13.463	12.774	12.525	12.808	13.583	14.676	15.843	16.865	17.534	17.684	17.32	16.655	15.904	15.167	14.518	14.048	13.772	13.588	13.445	13.37	13.336	13.271	13.193	13.14	13.077	12.966	12.868	12.823	12.755	12.572	12.299	12.036	11.862	11.833	11.767	11.933	11.99	11.802	11.289	10.432	9.3602	8.2779	7.361	6.7395	6.4902	6.6042	6.9967	7.5508	8.1631	8.7637	9.2867	9.6677	9.8959	9.956	9.8377	9.5569	9.1654	8.6849	8.1167	7.5457	7.1221	6.999	7.2676	7.9335	8.8937	9.9416	10.842	11.432	11.664	11.625	11.489	11.413	11.422	11.453	11.388	11.074	10.384	9.2962	7.8988	6.3682	4.9645	3.9898	3.7154	4.2908	5.729	7.902	10.497	13.109	15.365	17.028	18.027	18.409	18.291	17.824	17.147	16.367	15.53	14.656	13.755	12.855	11.98	11.158	10.414	9.815	9.4173	9.2041	9.112	9.0708	9.0354	9.0104	9.0498	9.2315	9.5883	10.075	10.552	10.806	10.599	9.79	8.4269	6.7541	5.1201	3.886	3.3295	3.5761	4.5508	6.0181	7.6683	9.2434	10.588	11.655	12.482	13.139	13.695	14.16	14.444	14.454	14.171	13.694	13.235	13.03	13.241	13.879	14.799	15.786	16.592	17.034	17.069	16.774	16.254	15.574	14.724	13.639	12.269	10.676	9.0402	7.6225	6.6881	6.4071	6.7747	7.6425	8.7856	10.001	11.171	12.249	13.219	14.069	14.753	15.221	15.422	15.315	14.885	14.173	13.243	12.155	10.987	9.8876	9.0494	8.6601	8.8355	9.5771	10.774	12.209	13.658	14.961	16.019	16.792	17.276	17.484	17.41	17.081	16.577	16.009	15.466	14.98	14.521	14.021	13.423	12.74	12.061	11.533	11.312	11.505	12.082	12.899	13.796	14.634	15.303	15.751	15.997	16.121	16.233	16.421	16.774	17.349	18.136	19.063	20.008	20.797	21.247	21.231	20.718	19.776	18.56	17.276	16.126	15.262	14.714	14.408	14.214	13.993	13.684	13.312	12.935	12.642	12.554	12.697	12.993	13.313	13.583	13.742	13.758	13.674	13.569	13.487	13.419	13.361	13.291	13.141	12.885	12.61	12.439	12.466	12.776	13.375	14.19	15.054	15.747	16.072	15.927	15.371	14.611	13.884	13.437	13.546	14.378	15.498	16.611	17.418	17.709	17.451	16.772	15.911	15.13	14.643	14.497	14.585	14.731	14.762	14.572	14.144	13.554	12.954	12.497	12.251	12.226	12.413	12.777	13.28	13.884	14.572	15.297	15.977	16.541	16.968	17.281	17.552	17.873	18.361	19.045	19.866	20.668	21.255	21.442	21.08	20.116	18.614	16.746	14.731	12.769	11.043	9.6967	8.8471	8.5676	8.8961	9.8432	11.376	13.376	15.639	17.902	19.871	21.251	21.846	21.605	20.631	19.132	17.386	15.73	14.396	13.452	12.803	12.236	11.524	10.522	9.2657	7.9724	6.9227	6.3627	6.3971	6.9396	7.771	8.6642	9.4677	10.112	10.633	11.126	11.633	12.119	12.526	12.8	12.874	12.756	12.536	12.362	12.381	12.682	13.324	14.276	15.382	16.388	16.994	16.941	16.12	14.614	12.703	10.771	9.2183	8.3464	8.2859	8.9669	10.199	11.739	13.341	14.834	16.11	17.098	17.71	17.899	17.682	17.101	16.218	15.149	14.032	12.958	11.916	10.878	9.8475	8.8481	7.9675	7.3133	6.9676	6.9744	7.2999	7.8461	8.5248	9.2752	10.081	11.01	12.098	13.352	14.707	16.03	17.147	17.891	18.14	17.829	16.989	15.755	14.32	12.871	11.548	10.475	9.7324	9.2802	9.0156	8.8838	8.8611	8.924	9.104	9.4562	9.9903	10.67	11.412	12.16	12.872	13.518	14.105	14.636	15.056	15.272	15.191	14.745	13.941	12.875	11.667	10.446	9.3839	8.6551	8.3533	8.49	9.0294	9.8517	10.714	11.324	11.474	11.078	10.179	8.9583	7.7011	6.6626	5.9706	5.6789	5.7766	6.1675	6.7072	7.2872	7.8167	8.1979	8.3441	8.2222	7.8904	7.4695	7.0944	6.886	6.8999	7.1317	7.5423	8.0765	8.6176	9.065	9.3888	9.5499	9.4566	9.0448	8.3053	7.248	5.9136	4.4284	2.9561	1.6622	0.69995	0.18093	0.11365	0.37395	0.78509	1.2201	1.6215	1.9844	2.3434	2.7781	3.3393	4.0244	4.7313	5.3225	5.7012	5.8357	5.7467	5.4339	4.9104	4.3413	3.9938	3.7073	3.5992	3.7689	4.2767	5.0716	6.003	6.8959	7.5951	8.0342	8.2541	8.3573	8.4702	8.723	9.2104	9.966	10.949	12.08	13.246	14.314	15.179	15.791	16.177	16.415	16.619	16.886	17.273	17.746	18.187	18.439	18.323	17.703	16.481	14.65	12.305	9.6467	6.9691	4.61	2.8665	1.9418	1.8993	2.6302	3.8805	5.3693	6.8456	8.1161	9.0958	9.7846	10.206	10.397	10.46	10.538	10.731	11.065	11.476	11.817	11.843	11.318	10.152	8.4487	6.4156	4.3166	2.4245	0.93664	-0.033526	-0.44163	-0.27525	0.43469	1.6132	3.0964	4.6338	5.9768	6.9574	7.5374	7.8446	8.0941	8.5217	9.2699	10.304	11.451	12.481	13.163	13.346	13.052	12.443	11.741	11.145	10.81	10.786	11.013	11.384	11.827	12.327	12.899	13.544	14.28	15.092	15.885	16.554	17.004	17.15	16.917	16.276	15.233	13.841	12.236	10.585	9.0743	7.9033	7.2423	7.1551	7.5984	8.4526	9.5519	10.706	11.707	12.411	12.822	13.042	13.2	13.449	13.881	14.496	15.215	15.943	16.595	17.125	17.559	17.94	18.274	18.488	18.502	18.265	17.751	16.963	15.95	14.794	13.571	12.383	11.335	10.48	9.8985	9.6929	9.9053	10.479	11.304	12.302	13.403	14.495	15.486	16.317	16.932	17.256	17.253	16.972	16.51	15.962	15.431	14.972	14.577	14.202	13.846	13.574	13.457	13.524	13.783	14.192	14.662	15.096	15.393	15.466	15.269	14.815	14.126	13.253	12.332	11.541	11.034	10.872	11.046	11.474	12.007	12.497	12.873	13.114	13.211	13.2	13.143	13.067	12.952	12.805	12.673	12.598	12.596	12.68	12.878	13.208	13.636	14.085	14.45	14.638	14.659	14.569	14.439	14.369	14.45	14.652	14.797	14.707	14.306	13.575	12.571	11.454	10.395	9.4723	8.7046	8.0747	7.5266	6.9482	6.2984	5.6547	5.1642	4.9723	5.202	5.9283	7.113	8.5666	9.9979	11.104	11.665	11.642	11.143	10.348	9.5849	9.2526	9.0447	8.8956	8.7343	8.5194	8.288	8.1539	8.2474	8.6606	9.4317	10.502	11.725	12.92	13.955	14.748	15.288	15.612	15.768	15.772	15.6	15.224	14.619	13.758	12.667	11.467	10.349	9.5083	9.1405	9.3976	10.27	11.575	13.032	14.314	15.11	15.238	14.706	13.682	12.471	11.448	10.909	10.971	11.585	12.571	13.64	14.481	14.887	14.81	14.311	13.551	12.765	12.14	11.743	11.541	11.467	11.437	11.376	11.294	11.272	11.41	11.774	12.335	12.984	13.589	13.978	14.042	13.815	13.456	13.16	13.082	13.271	13.669	14.112	14.41	14.435	14.145	13.607	12.957	12.339	11.875	11.638	11.633	11.817	12.128	12.487	12.777	12.85	12.637	12.159	11.437	10.515	9.4792	8.4188	7.4003	6.4963	5.8211	5.4679	5.4291	5.6412	5.9835	6.3113	6.5004	6.5419	6.5193	6.568	6.8365	7.4451	8.3965	9.5707	10.791	11.834	12.516	12.788	12.736	12.508	12.23	11.999	11.875	11.828	11.766	11.661	11.545	11.483	11.52	11.668	11.885	12.082	12.143	12.025	11.758	11.44	11.204	11.184	11.446	11.961	12.62	13.27	13.745	13.946	13.86	13.511	12.954	12.274	11.501	10.595	9.5174	8.3354	7.1883	6.2155	5.5901	5.4773	5.9196	6.8158	7.9899	9.2646	10.454	11.399	12.044	12.429	12.609	12.663	12.691	12.755	12.854	12.927	12.906	12.755	12.49	12.166	11.817	11.445	11.032	10.553	9.9574	9.2132	8.4056	7.6961	7.231	7.1036	7.3833	8.0899	9.1276	10.344	11.594	12.741	13.664	14.291	14.637	14.753	14.684	14.516	14.406	14.441	14.58	14.716	14.718	14.486	14.017	13.419	12.85	12.449	12.3	12.319	12.264	11.913	11.19	10.175	9.036	8.0315	7.414	7.2756	7.5419	8.0942	8.7917	9.462	10.022	10.457	10.771	10.93	10.946	10.897	10.913	11.073	11.412	11.922	12.54	13.157	13.63	13.818	13.667	13.225	12.597	11.876	11.12	10.389	9.7978	9.2979	8.6653	7.8975	7.0886	6.4084	6.0523	6.1772	6.8746	8.133	9.838	11.792	13.735	15.399	16.568	17.119	17.027	16.371	15.332	14.101	12.85	11.712	10.809	10.223	9.9985	10.171	10.774	11.789	13.136	14.731	16.494	18.32	20.05	21.541	22.687	23.421	23.695	23.547	23.091	22.44	21.663	20.789	19.796	18.648	17.352	15.979	14.671	13.617	12.976	12.814	13.108	13.722	14.443	15.027	15.259	15.044	14.399	13.417	12.288	11.263	10.557	10.298	10.534	11.223	12.219	13.297	14.277	15.028	15.522	15.837	16.094	16.41	16.836	17.334	17.835	18.223	18.405	18.384	18.211	17.918	17.516	17.013	16.406	15.681	14.901	14.186	13.629	13.26	13.083	13.048	13.035	12.886	12.481	11.76	10.677	9.2574	7.6624	6.1345	4.9245	4.2587	4.279	4.9838	6.2301	7.7902	9.4093	10.902	12.222	13.413	14.565	15.752	16.99	18.22	19.316	20.138	20.615	20.736	20.498	19.978	19.309	18.597	17.883	17.2	16.581	16.03	15.534	15.123	14.845	14.748	14.845	15.144	15.6	16.113	16.602	17.049	17.489	17.987	18.621	19.388	20.172	20.782	20.972	20.568	19.57	18.182	16.734	15.51	14.7	14.379	14.462	14.707	14.854	14.78	14.451	13.901	13.27	12.744	12.487	12.607	13.16	14.087	15.198	16.228	16.944	17.203	16.979	16.41	15.77	15.334	15.316	15.809	16.755	17.998	19.373	20.701	21.782	22.419	22.537	22.205	21.561	20.784	20.13	19.839	19.987	20.491	21.195	21.895	22.371	22.501	22.328	21.965	21.542	21.193	21.021	21.043	21.186	21.354	21.426	21.3	20.936	20.325	19.503	18.59	17.765	17.161	16.861	16.886	17.2	17.667	18.065	18.224	18.095	17.72	17.205	16.722	16.424	16.367	16.519	16.857	17.379	18.053	18.825	19.671	20.556	21.367	21.999	22.404	22.611	22.68	22.697	22.696	22.662	22.565	22.313	21.808	20.996	20.044	19.102	18.149	17.345	16.861	16.822	17.238	17.997	18.9	19.724	20.247	20.322	19.932	19.193	18.337	17.638	17.296	17.397	17.91	18.685	19.502	20.129	20.475	20.547	20.409	20.231	20.224	20.535	21.196	22.155	23.305	24.468	25.436	26.078	26.319	26.112	25.469	24.493	23.381	22.37	21.665	21.412	21.628	22.208	22.992	23.796	24.47	24.932	25.184	25.288	25.304	25.28	25.218	25.059	24.708	24.144	23.34	22.269	20.912	19.291	17.474	15.556	13.734	12.265	11.377	11.236	11.909	13.349	15.382	17.689	19.874	21.567	22.526	22.725	22.359	21.755	21.254	21.142	21.518	22.29	23.209	23.968	24.261	23.881	22.814	21.251	19.49	17.852	16.641	16.1	16.225	16.784	17.46	17.893	17.777	17.051	15.915	14.723	13.876	13.668	14.174	15.226	16.524	17.736	18.582	18.905	18.705	18.128	17.404	16.799	16.537	16.724	17.3	18.145	19.095	19.938	20.521	20.841	21.019	21.206	21.505	21.953	22.525	23.118	23.59	23.855	23.907	23.808	23.633	23.479	23.444	23.518	23.618	23.623	23.372	22.732	21.708	20.418	19.066	17.891	17.099	16.796	16.95	17.488	18.314	19.249	20.106	20.772	21.141	21.094	20.572	19.691	18.637	17.59	16.763	16.298	16.183	16.288	16.51	16.776	17.01	17.128	17.071	16.81	16.347	15.775	15.252	14.988	15.195	15.936	17.076	18.344	19.455	20.241	20.622	20.642	20.458	20.224	19.982	19.684	19.292	18.789	18.174	17.479	16.753	16.033	15.348	14.744	14.317	14.146	14.245	14.606	15.207	15.943	16.65	17.218	17.596	17.807	17.952	18.139	18.433	18.869	19.425	20.002	20.445	20.67	20.729	20.752	20.851	21.098	21.536	22.079	22.559	22.858	22.94	22.796	22.465	22.034	21.58	21.153	20.795	20.553	20.474	20.494	20.453	20.208	19.632	18.71	17.436	16.198	15.063	14.287	14.065	14.454	15.363	16.637	18.074	19.422	20.439	20.987	21.041	20.677	20.079	19.48	19.027	18.752	18.605	18.477	18.222	17.749	17.047	16.222	15.449	14.886	14.67	14.869	15.452	16.323	17.361	18.431	19.407	20.174	20.647	20.804	20.684	20.386	20.062	19.849	19.824	20.001	20.331	20.715	21.052	21.309	21.472	21.554	21.585	21.577	21.503	21.334	21.093	20.846	20.664	20.586	20.606	20.658	20.653	20.502	20.171	19.666	19.027	18.312	17.602	16.986	16.573	16.473	16.733	17.339	18.185	19.078	19.801	20.205	20.241	19.956	19.448	18.846	18.259	17.705	17.123	16.496	15.876	15.285	14.768	14.4	14.248	14.301	14.475	14.669	14.781	14.725	14.462	14.063	13.667	13.435	13.521	14.009	14.814	15.776	16.676	17.273	17.414	17.07	16.309	15.278	14.174	13.205	12.501	12.108	12.008	12.164	12.488	12.864	13.237	13.659	14.182	14.797	15.458	16.085	16.572	16.867	17.012	17.134	17.366	17.798	18.439	19.188	19.877	20.335	20.465	20.258	19.752	19.019	18.118	17.109	16.108	15.248	14.61	14.248	14.18	14.354	14.637	14.905	15.131	15.349	15.617	16.008	16.58	17.331	18.176	18.979	19.599	19.894	19.804	19.391	18.795	18.164	17.604	17.176	16.911	16.789	16.768	16.812	16.878	16.951	17.024	17.011	16.821	16.451	15.994	15.548	15.182	14.949	14.827	14.658	14.251	13.51	12.471	11.259	10.089	9.2127	8.8058	8.906	9.4821	10.426	11.533	12.561	13.277	13.521	13.239	12.513	11.552	10.666	10.156	10.248	11.002	12.264	13.763	15.24	16.47	17.319	17.791	17.973	17.902	17.566	17	16.298	15.585	15.008	14.738	14.865	15.261	15.661	15.827	15.613	14.98	14.036	12.987	12.042	11.374	10.943	10.736	10.63	10.606	10.672	10.852	11.158	11.559	11.985	12.348	12.582	12.624	12.446	12.081	11.611	11.11	10.599	10.072	9.5006	8.8534	8.1339	7.4486	6.9786	6.9005	7.3036	8.135	9.2415	10.425	11.511	12.41	13.1	13.578	13.828	13.783	13.36	12.527	11.36	10.06	8.8891	8.0866	7.8058	8.0847	8.8261	9.862	11.006	12.095	13.027	13.766	14.301	14.586	14.58	14.308	13.83	13.245	12.694	12.338	12.304	12.607	13.153	13.796	14.353	14.692	14.803	14.735	14.574	14.406	14.265	14.131	13.957	13.727	13.455	13.195	13.006	12.938	12.968	13.037	13.096	13.121	13.084	12.959	12.772	12.573	12.394	12.276	12.269	12.437	12.814	13.345	13.91	14.373	14.61	14.603	14.42	14.188	14.011	13.947	13.98	14.057	14.103	14.082	14.033	14.002	14.065	14.264	14.581	14.973	15.38	15.708	15.825	15.65	15.205	14.572	13.86	13.225	12.861	12.883	13.28	13.955	14.774	15.556	16.156	16.526	16.685	16.672	16.532	16.273	15.879	15.335	14.659	13.922	13.231	12.692	12.388	12.332	12.481	12.778	13.157	13.533	13.847	14.083	14.22	14.19	13.948	13.528	13.03	12.569	12.257	12.184	12.328	12.576	12.81	12.951	12.978	12.899	12.747	12.529	12.213	11.763	11.188	10.572	10.049	9.7603	9.7492	9.9637	10.312	10.725	11.145	11.515	11.86	12.201	12.468	12.558	12.418	12.055	11.51	10.872	10.308	9.9375	9.7815	9.8364	10.091	10.491	10.959	11.451	11.926	12.324	12.582	12.69	12.675	12.594	12.51	12.417	12.273	12.044	11.722	11.301	10.775	10.181	9.6371	9.2891	9.2416	9.5777	10.321	11.375	12.538	13.596	14.389	14.817	14.858	14.604	14.2	13.742	13.293	12.939	12.741	12.692	12.751	12.879	13.037	13.193	13.24	13.384	13.49	13.63	13.835	14.066	14.228	14.215	13.973	13.526	12.987	12.489	12.146	12.03	12.148	12.455	12.892	13.366	13.751	13.941	13.862	13.5	12.971	12.484	12.272	12.489	13.106	13.94	14.697	15.099	15.002	14.445	13.627	12.82	12.251	12.01	12.072	12.321	12.577	12.691	12.6	12.328	11.97	11.691	11.68	12.066	12.838	13.828	14.783	15.415	15.498	14.999	14.11	13.172	12.539	12.445	12.933	13.841	14.861	15.664	16.077	16.097	15.854	15.575	15.439	15.502	15.705	15.914	15.992	15.849	15.466	14.939	14.426	14.087	14.056	14.382	15.05	16.01	17.163	18.368	19.49	20.428	21.133	21.588	21.805	21.832	21.706	21.45	21.08	20.64	20.215	19.919	19.85	20.044	20.46	21.021	21.632	22.214	22.723	23.146	23.479	23.698	23.723	23.469	22.906	22.075	21.109	20.212	19.579	19.291	19.318	19.516	19.681	19.609	19.223	18.598	17.897	17.292	16.9	16.72	16.645	16.563	16.418	16.237	16.114	16.17	16.449	16.863	17.221	17.337	17.093	16.514	15.784	15.151	14.827	14.908	15.373	16.072	16.828	17.518	18.123	18.681	19.209	19.658	19.931	19.945	19.659	19.121	18.491	17.982	17.739	17.775	17.951	18.055	17.908	17.445	16.754	16.015	15.428	15.135	15.183	15.495	15.957	16.43	16.795	17.006	17.09	17.086	17.034	16.989	17.016	17.14	17.339	17.605	17.925	18.236	18.438	18.433	18.157	17.572	16.76	15.918	15.276	14.955	14.961	15.23	15.637	16.046	16.399	16.764	17.248	17.919	18.749	19.592	20.258	20.622	20.632	20.316	19.815	19.294	18.903	18.731	18.83	19.237	19.945	20.873	21.942	23.029	23.962	24.606	24.922	24.931	24.665	24.22	23.76	23.422	23.284	23.374	23.659	24.048	24.411	24.638	24.603	24.369	23.83	23.107	22.335	21.605	20.945	20.322	19.687	19.022	18.341	17.701	17.192	16.872	16.698	16.547	16.281	15.775	14.977	13.972	12.908	11.922	11.123	10.578	10.289	10.227	10.365	10.713	11.269	11.944	12.573	12.955	12.909	12.361	11.376	10.192	9.1089	8.3821	8.1598	8.4684	9.2683	10.52	12.172	14.173	16.446	18.829	21.084	22.934	24.141	24.562	24.202	23.187	21.715	19.993	18.172	16.346	14.592	13.014	11.745	10.952	10.771	11.238	12.269	13.655	15.092	16.299	17.095	17.413	17.282	16.798	16.048	15.071	13.909	12.624	11.345	10.235	9.4642	9.159	9.3403	9.908	10.689	11.524	12.313	12.984	13.468	13.685	13.56	13.053	12.185	11.053	9.8428	8.7417	7.8944	7.3424	7.0131	6.7562	6.4512	6.1037	5.804	5.6669	5.7779	6.1126	6.5495	6.9512	7.224	7.3736	7.5306	7.8575	8.4628	9.3071	10.213	10.96	11.346	11.267	10.774	10.067	9.4414	9.1536	9.3447	10	10.931	11.902	12.667	13.033	12.956	12.556	12.037	11.63	11.463	11.538	11.787	12.092	12.388	12.663	12.917	13.196	13.578	14.111	14.739	15.364	15.878	16.128	15.965	15.335	14.302	13.064	11.885	11.006	10.603	10.735	11.301	12.101	12.912	13.543	13.869	13.839	13.478	12.864	12.096	11.297	10.627	10.23	10.154	10.366	10.786	11.331	11.912	12.447	12.912	13.374	13.919	14.575	15.277	15.89	16.244	16.186	15.694	14.926	14.151	13.622	13.489	13.721	14.137	14.489	14.586	14.38	13.951	13.45	12.954	12.505	12.107	11.718	11.299	10.891	10.605	10.541	10.688	10.952	11.231	11.443	11.543	11.511	11.369	11.15	10.856	10.485	10.088	9.7768	9.6588	9.8016	10.198	10.77	11.348	11.722	11.755	11.385	10.634	9.6173	8.509	7.5334	6.8543	6.3999	6.0818	5.8063	5.5775	5.3838	5.2353	5.2392	5.5356	6.2528	7.4646	9.16	11.211	13.346	15.226	16.523	17.026	16.693	15.685	14.265	12.696	11.218	9.9721	9.0061	8.3098	7.8601	7.6146	7.4845	7.4273	7.4072	7.3395	7.1369	6.8267	6.5252	6.3312	6.2692	6.3735	6.6397	7.0104	7.3854	7.6904	7.9023	7.9976	7.9715	7.8665	7.7434	7.6976	7.8767	8.4118	9.3062	10.45	11.652	12.705	13.435	13.755	13.62	13.058	12.163	11.096	9.9834	8.8863	7.8683	7.0603	6.5625	6.3457	6.3582	6.5806	6.958	7.3701	7.7128	7.945	8.0573	8.0565	8.0055	7.9788	7.9884	8.0213	8.0838	8.1424	8.0987	7.9079	7.6124	7.3135	7.1077	7.0338	7.0639	7.1505	7.2843	7.4904	7.7135	7.9101	8.1274	8.3931	8.6191	8.7092	8.6982	8.6598	8.6324	8.6473	8.731	8.8574	8.9708	9.0461	9.1402	9.3058	9.5336	9.8246	10.18	10.486	10.582	10.389	9.914	9.2318	8.4236	7.568	6.7302	5.9936	5.4642	5.1809	5.1178	5.2332	5.496	5.7893	5.9104	5.7614	5.3811	4.8125	4.1468	3.5679	3.2711	3.3528	3.8594	4.8172	6.1451	7.5907	8.8879	9.8814	10.461	10.523	10.076	9.322	8.5366	7.9189	7.5563	7.4247	7.4306	7.4687	7.4029	7.1127	6.5822	5.9527	5.4378	5.1468	5.1235	5.3982	5.9101	6.4986	7.0702	7.6086	8.0656	8.3671	8.5308	8.5911	8.4511	8.0471	7.4931	6.974	6.5747	6.3286	6.3239	6.6467	7.2587	8.0561	8.9696	9.9569	10.98	11.969	12.785	13.269	13.356	13.068	12.417	11.426	10.198	9.0578	8.2347	7.7818	7.6603	7.901	8.4982	9.339	10.259	11.088	11.659	11.862	11.666	11.083	10.197	9.2489	8.4646	7.8501	7.3024	6.8162	6.4237	6.1048	5.9165	6.0448	6.5836	7.4137	8.381	9.3743	10.214	10.727	10.926	10.925	10.736	10.318	9.7542	9.2005	8.732	8.3878	8.1707	8.054	7.9874	7.9209	7.8161	7.6504	7.7946	8.2944	8.9733	9.67	10.247	10.601	10.587	10.107	9.2394	8.1769	7.1031	6.1897	5.6266	5.4713	5.5769	5.7704	5.9551	6.0385	5.9317	5.7129	5.5885	5.6503	5.842	6.0742	6.2978	6.4882	6.6699	6.8946	7.1766	7.4967	7.8331	8.1305	8.3291	8.4784	8.7282	9.1707	9.7841	10.505	11.236	11.823	12.159	12.285	12.319	12.348	12.465	12.763	13.19	13.49	13.367	12.69	11.452	9.7312	7.7732	5.9838	4.7796	4.4164	4.963	6.2796	8.0505	9.9336	11.625	12.893	13.626	13.85	13.667	13.166	12.436	11.589	10.737	9.9272	9.225	8.7158	8.3853	8.1598	8.0123	7.9553	7.9329	7.8897	7.9235	8.2161	8.8618	9.8269	11.012	12.304	13.511	14.438	15.015	15.273	15.321	15.311	15.355	15.459	15.587	15.679	15.693	15.63	15.532	15.448	15.379	15.316	15.284	15.301	15.37	15.563	15.956	16.504	17.021	17.319	17.298	16.864	15.937	14.558	12.898	11.11	9.3202	7.6788	6.364	5.5269	5.2999	5.767	6.9098	8.5701	10.497	12.426	14.108	15.371	16.131	16.391	16.18	15.57	14.655	13.494	12.188	10.916	9.8408	9.0152	8.463	8.1886	8.1314	8.1293	8.0469	7.8943	7.7899	7.86	8.239	9.0236	10.188	11.55	12.849	13.838	14.336	14.268	13.719	12.907	12.091	11.464	11.144	11.157	11.449	11.895	12.376	12.845	13.315	13.801	14.282	14.699	15.002	15.157	15.126	14.902	14.608	14.408	14.396	14.589	14.968	15.482	16.036	16.496	16.779	16.826	16.594	16.114	15.506	14.873	14.271	13.743	13.312	12.962	12.678	12.492	12.47	12.669	13.097	13.702	14.368	14.948	15.326	15.395	15.051	14.283	13.243	12.133	11.171	10.604	10.633	11.261	12.294	13.411	14.319	14.834	14.917	14.678	14.296	13.899	13.508	13.132	12.796	12.549	12.513	12.831	13.561	14.626	15.809	16.864	17.601	17.988	18.113	18.103	18.064	18.039	18.011	17.877	17.576	17.538	17.512	17.506	17.601	17.841	18.188	18.539	18.767	18.75	18.417	17.746	16.768	15.556	14.162	12.642	11.039	9.4048	7.8073	6.3184	5.0402	4.0643	3.4663	3.2797	3.5002	4.0995	5.0323	6.2131	7.5219	8.7603	9.7079	10.165	10.015	9.2885	8.2137	7.1386	6.4094	6.288	6.8373	7.895	9.1632	10.344	11.227	11.72	11.872	11.794	11.569	11.199	10.623	9.7167	8.3578	6.4973	4.2208	1.7424	-0.64105	-2.5728	-3.7217	-3.9166	-3.1974	-1.7698	0.03314	1.8781	3.5344	4.9122	6.056	7.0905	8.1253	9.1597	10.082	10.745	11.061	11.055	10.881	10.675	10.499	10.333	10.086	9.6803	9.0967	8.4414	7.9036	7.6613	7.773	8.1516	8.583	8.8366	8.7639	8.3616	7.7433	7.1143	6.7112	6.6869	7.0471	7.6816	8.4403	9.1557	9.7235	10.126	10.395	10.637	10.984	11.538	12.292	13.164	14.007	14.622	14.805	14.41	13.42	11.978	10.334	8.785	7.5747	6.7919	6.3921	6.2652	6.2736	6.3014	6.3245	6.4033	6.576	6.7895	6.878	6.6774	6.0899	5.1458	4.0115	2.9713	2.3141	2.2293	2.7213	3.6356	4.7009	5.6476	6.2873	6.5152	6.3589	5.9315	5.3656	4.7702	4.2106	3.7106	3.2509	2.8311	2.5112	2.3666	2.4232	2.6767	3.0784	3.5344	3.882	3.9604	3.7096	3.1834	2.4873	1.7824	1.2039	0.7915	0.52615	0.34567	0.24776	0.31226	0.66419	1.465	2.8021	4.6104	6.6409	8.5599	10.049	10.917	11.147	10.883	10.307	9.6068	8.9223	8.295	7.6744	7.0314	6.3944	5.7963	5.2554	4.8161	4.5628	4.5185	4.6708	5.0107	5.4541	5.8659	6.1409	6.2553	6.2283	6.1277	6.0444	6.0616	6.195	6.3759	6.5056	6.5147	6.3947	6.1976	5.9646	5.7092	5.4621	5.2388	5.0592	4.9399	4.9378	5.1373	5.5997	6.3251	7.251	8.2818	9.2916	10.148	10.786	11.21	11.397	11.286	10.844	10.023	8.7669	7.135	5.3491	3.7018	2.4397	1.7039	1.5389	1.8616	2.5551	3.521	4.5435	6.1218	7.8764	9.6924	11.352	12.584	13.131	12.867	11.886	10.466	8.9419	7.596	6.6113	6.053	5.8976	6.1283	6.7176	7.6274	8.7871	10.058	11.251	12.175	12.674	12.663	12.178	11.34	10.308	9.2074	8.12	7.1137	6.1954	5.3342	4.4979	3.6617	2.8283	2.056	1.4436	1.1062	1.1444	1.6046	2.4357	3.5186	4.6938	5.8368	6.8568	7.6772	8.1982	8.2857	7.8395	6.8687	5.5289	4.104	2.9302	2.3191	2.3954	3.0315	3.8851	4.527	4.6489	4.1618	3.2216	2.1629	1.3877	1.2108	1.7902	3.1041	4.958	7.1125	9.346	11.46	13.279	14.652	15.481	15.739	15.444	14.675	13.546	12.172	10.695	9.2405	7.8862	6.6566	5.5991	4.7848	4.2929	4.1743	4.4607	5.1008	5.9739	6.8829	7.5874	7.8652	7.628	6.9337	5.9647	4.9317	4.0258	3.3768	2.9904	2.7732	2.6152	2.4231	2.1898	2.0013	1.98	2.2332	2.8005	3.624	4.5843	5.5013	6.192	6.5412	6.5778	6.4245	6.2402	6.1808	6.3763	6.86	7.552	8.3103	8.9456	9.3061	9.3059	8.9265	8.2214	7.27	6.1521	4.9338	3.647	2.2994	0.93002	-0.37223	-1.4693	-2.1746	-2.3513	-1.9837	-1.1858	-0.15591	0.85905	1.635	2.0493	2.1585	2.1316	2.1974	2.5463	3.2994	4.4738	5.9459	7.4937	8.9006	9.9603	10.507	10.461	9.8179	8.6241	7.0082	5.156	3.3247	1.7783	0.7223	0.2302	0.23329	0.54547	0.92204	1.1493	1.1228	0.84049	0.38844	-0.14667	-0.73744	-1.3711	-2.0364	-2.7464	-3.4593	-4.0883	-4.534	-4.7637	-4.8088	-4.6943	-4.431	-4.0301	-3.4815	-2.7485	-1.8227	-0.76518	0.35966	1.4937	2.5548	3.4353	4.0345	4.269	4.1227	3.674	3.055	2.4173	1.9017	1.5836	1.4618	1.432	1.3744	1.2244	0.96467	0.60815	0.18321	-0.27406	-0.76824	-1.3009	-1.8186	-2.2413	-2.481	-2.4795	-2.1963	-1.616	-0.78635	0.2225	1.388	2.6948	4.0505	5.3246	6.3871	7.1283	7.4858	7.4581	6.9134	6.4587	5.8522	5.1441	4.3821	3.635	2.9844	2.5327	2.3518	2.4704	2.8582	3.4365	4.1093	4.8099	5.4887	6.1094	6.6211	6.9649	7.0889	6.9646	6.5769	5.9523	5.1332	4.1539	3.0688	1.9247	0.76007	-0.37973	-1.4111	-2.2732	-2.9473	-3.4528	-3.8296	-4.0598	-4.0739	-3.7781	-3.1034	-2.0214	-0.59733	1.0369	2.7073	4.2416	5.5517	6.6217	7.4767	8.1547	8.68	9.0437	9.2116	9.1634	8.905	8.4538	7.8701	7.2234	6.5601	5.878	5.1293	4.292	3.4008	2.5267	1.7567	1.1465	0.67954	0.24066	-0.34271	-1.2183	-2.397	-3.7369	-4.983	-5.8742	-6.2322	-6.0004	-5.2552	-4.2065	-3.1177	-2.221	-1.6648	-1.4915	-1.6127	-1.8481	-1.9813	-1.8189	-1.2697	-0.37602	0.71887	1.7997	2.6797	3.2922	3.6577	3.8704	4.0643	4.3129	4.5957	4.8114	4.8292	4.5417	3.9131	2.995	1.9234	0.85507	-0.079025	-0.83376	-1.4478	-1.9794	-2.4844	-3.0097	-3.5903	-4.225	-4.8566	-5.4305	-5.9132	-6.2227	-6.29	-6.078	-5.5928	-4.9089	-4.1432	-3.3939	-2.7046	-2.0357	-1.3158	-0.49558	0.40244	1.2677	1.9236	2.2233	2.1325	1.8241	1.5654	1.5627	1.8909	2.4791	3.1741	3.7973	4.2369	4.4787	4.5657	4.5566	4.4698	4.268	3.8712	3.268	2.5253	1.7828	1.2086	0.93941	1.0097	1.3465	1.8038	2.2142	2.4407	2.4459	2.3043	2.1458	2.0485	2.0465	2.1459	2.2732	2.323	2.2211	1.9474	1.5688	1.2187	1.0532	1.2063	1.6885	2.3962	3.1562	3.7453	3.9808	3.8264	3.3925	2.8755	2.4747	2.3194	2.4039	2.5914	2.7093	2.6386	2.3475	1.9053	1.4128	0.95255	0.56302	0.20584	-0.144	-0.43017	-0.57167	-0.44208	0.00946	0.73578	1.6044	2.455	3.1979	3.7819	4.1701	4.3458	4.2716	3.8777	3.1466	2.2065	1.2829	0.63186	0.47168	0.87916	1.7414	2.8097	3.7879	4.4374	4.6135	4.3108	3.6627	2.8825	2.1586	1.6459	1.4552	1.6271	2.1713	2.9832	3.8781	4.6736	5.2166	5.4137	5.2311	4.7453	4.1225	3.49	2.9304	2.8685	2.9828	3.014	2.7743	2.1786	1.2682	0.22838	-0.65197	-1.0917	-0.89708	-0.034334	1.333	2.9008	4.3785	5.5356	6.2173	6.3559	5.9663	5.152	4.0459	2.7818	1.5058	0.34471	-0.60165	-1.2767	-1.6308	-1.6463	-1.3226	-0.66732	0.27955	1.4502	2.7527	4.0378	5.1542	5.9763	6.4166	6.4764	6.2805	6.0352	5.9144	5.9973	6.2463	6.5447	6.742	6.704	6.3814	5.8489	5.3063	4.9853	5.0609	5.5567	6.3512	7.2186	7.8873	8.1848	8.082	7.6802	7.2084	6.9388	7.0671	7.6698	8.6901	9.9333	11.134	12.069	12.604	12.718	12.475	11.965	11.307	10.603	9.9583	9.4805	9.2313	9.1957	9.2675	9.2972	9.1245	8.6824	8.0321	7.3434	6.8101	6.5559	6.568	6.7201	6.8706	6.9585	7.0289	7.2235	7.6809	8.4426	9.4177	10.402	11.173	11.581	11.606	11.32	10.862	10.371	9.9482	9.6411	9.4432	9.3275	9.2785	9.3078	9.4535	9.752	10.232	10.894	11.698	12.582	13.466	14.272	14.978	15.59	16.099	16.493	16.696	16.601	16.153	15.362	14.356	13.348	12.582	12.225	12.292	12.661	13.149	13.55	13.757	13.771	13.689	13.658	13.787	14.069	14.36	14.419	14.054	13.197	11.927	10.495	9.2233	8.4131	8.2377	8.6852	9.6221	10.834	12.061	13.068	13.713	13.94	13.746	13.175	12.341	11.367	10.398	9.5798	9.0531	8.9177	9.1598	9.6708	10.281	10.779	10.978	10.772	10.166	9.2967	8.3549	7.5177	6.9205	6.6202	6.6192	6.8606	7.2763	7.8312	8.4968	9.2206	9.9175	10.472	10.799	10.85	10.634	10.274	9.9471	9.8292	10.034	10.597	11.45	12.398	13.232	13.789	14.006	13.919	13.664	13.42	13.329	13.432	13.643	13.785	13.688	13.251	12.46	11.397	10.217	9.1085	8.2091	7.5469	7.0976	6.8368	6.7457	6.8181	7.075	7.5163	8.0845	8.6686	9.2032	9.6457	9.976	10.213	10.403	10.607	10.839	11.084	11.323	11.552	11.741	11.858	11.86	11.727	11.524	11.37	11.37	11.57	12.396	13.267	14.094	14.772	15.268	15.613	15.879	16.075	16.129	15.926	15.372	14.45	13.287	12.114	11.196	10.75	10.882	11.537	12.535	13.617	14.541	15.147	15.346	15.138	14.657	14.071	13.525	13.096	12.769	12.462	12.084	11.587	11.007	10.478	10.161	10.179	10.555	11.194	11.968	12.748	13.472	14.146	14.825	15.557	16.312	16.968	17.335	17.233	16.573	15.381	13.771	11.93	10.088	8.463	7.2225	6.4695	6.1988	6.3413	6.7596	7.3339	7.9949	8.696	9.4914	10.458	11.642	13.021	14.477	15.812	16.81	17.293	17.196	16.595	15.637	14.515	13.442	12.569	11.97	11.648	11.578	11.728	12.053	12.51	13.056	13.637	14.166	14.513	14.554	14.226	13.574	12.731	11.881	11.194	10.766	10.622	10.697	10.868	10.999	10.991	10.825	10.547	10.229	9.9585	9.8581	10.03	10.529	11.384	12.564	13.971	15.415	16.686	17.59	17.999	17.913	17.452	16.813	16.188	15.702	15.468	15.514	15.754	16.075	16.387	16.601	16.629	16.433	16.033	15.484	14.842	14.154	13.485	12.883	12.36	11.927	11.596	11.355	11.195	11.133	11.224	11.553	12.189	13.127	14.295	15.512	16.511	17.045	17.005	16.491	15.771	15.13	14.778	14.796	15.082	15.402	15.549	15.452	15.171	14.885	14.804	15.06	15.65	16.482	17.437	18.393	19.246	19.95	20.497	20.871	21.022	20.928	20.623	20.163	19.664	19.26	19.041	19.047	19.26	19.615	19.983	20.206	20.155	19.816	19.282	18.699	18.257	18.127	18.37	18.926	19.655	20.339	20.768	20.846	20.598	20.152	19.699	19.413	19.384	19.634	20.14	20.856	21.714	22.688	23.787	24.997	26.215	27.324	28.235	28.847	29.098	28.997	28.644	28.149	27.624	27.128	26.715	26.422	26.256	26.217	26.28	26.378	26.414	26.35	26.219	26.067	25.905	25.735	25.513	24.898	23.993	22.921	21.83	20.872	20.171	19.758	19.577	19.525	19.539	19.629	19.878	20.367	21.085	21.934	22.754	23.39	23.734	23.767	23.546	23.131	22.546	21.763	20.734	19.477	18.131	16.971	16.306	16.398	17.378	19.152	21.395	23.67	25.586	26.913	27.629	27.882	27.907	27.906	27.969	28.049	27.991	27.601	26.76	25.443	23.755	21.894	20.122	18.726	17.935	17.859	18.51	19.776	21.445	23.269	25.006	26.431	27.366	27.72	27.487	26.756	25.712	24.571	23.532	22.722	22.201	21.986	22.031	22.305	22.804	23.489	24.296	25.12	25.818	26.238	26.301	26.055	25.66	25.336	25.272	25.523	26.009	26.556	26.968	27.13	27.047	26.787	26.459	26.198	26.08	26.134	26.302	26.481	26.574	26.495	26.209	25.712	25.046	24.313	23.623	23.067	22.701	22.529	22.492	22.458	22.311	22.015	21.608	21.212	21.036	21.312	22.189	23.677	25.594	27.626	29.399	30.557	30.873	30.321	29.077	27.452	25.831	24.569	23.863	23.736	24.08	24.679	25.291	25.73	25.925	25.92	25.821	25.722	25.677	25.666	25.629	25.502	25.23	24.835	24.429	24.135	24.017	24.048	24.156	24.256	24.255	24.113	23.869	23.615	23.461	23.478	23.661	23.927	24.184	24.359	24.418	24.353	24.197	23.994	23.761	23.503	23.249	23.049	22.958	23.035	23.32	23.768	24.265	24.673	24.889	24.849	24.567	24.171	23.855	23.797	24.108	24.79	25.764	26.852	27.816	28.487	28.737	28.493	27.754	26.601	25.171	23.619	22.133	20.931	20.212	20.099	20.605	21.591	22.805	23.954	24.781	25.153	25.095	24.821	24.592	24.569	24.815	25.286	25.816	26.234	26.437	26.392	26.121	25.687	25.167	24.56	23.824	22.957	22.003	21.036	20.129	19.355	18.788	18.478	18.444	18.489	18.734	19.09	19.536	20.059	20.66	21.32	21.96	22.423	22.496	21.983	20.81	19.093	17.12	15.247	13.806	13.011	12.911	13.393	14.265	15.333	16.489	17.664	18.8	19.79	20.445	20.584	20.1	19.037	17.639	16.25	15.219	14.762	14.917	15.55	16.447	17.375	18.217	18.999	19.79	20.631	21.506	22.329	22.944	23.216	23.103	22.649	21.958	21.182	20.469	19.946	19.704	19.819	20.348	21.245	22.408	23.649	24.736	25.427	25.556	25.033	23.907	22.399	20.803	19.412	18.473	18.149	18.459	19.32	20.55	21.9	23.101	23.919	24.228	24.041	23.483	22.776	22.196	21.98	22.244	22.929	23.827	24.672	25.248	25.413	25.16	24.648	24.093	23.662	23.43	23.369	23.35	23.245	23.009	22.639	22.187	21.764	21.47	21.33	21.281	21.224	21.075	20.826	20.547	20.327	20.227	20.267	20.471	20.815	21.236	21.731	22.328	23.029	23.789	24.553	25.256	25.81	26.159	26.261	26.098	25.697	25.122	24.471	23.877	23.49	23.431	23.768	24.462	25.366	26.263	26.911	27.143	26.884	26.14	25.015	23.645	22.188	20.819	19.705	18.975	18.711	18.924	19.514	20.309	21.13	21.816	22.272	22.509	22.612	22.688	22.797	22.946	23.107	23.182	23.08	22.775	22.31	21.756	21.212	20.773	20.483	20.362	20.424	20.638	20.964	21.372	21.783	22.081	22.155	21.954	21.516	20.942	20.372	19.973	19.868	20.083	20.592	21.317	22.183	23.114	24.068	24.977	25.711	26.112	26.029	25.387	24.261	22.855	21.47	20.42	19.89	19.894	20.282	20.793	21.155	21.156	20.692	19.784	18.593	17.356	16.301	15.579	15.269	15.381	15.827	16.472	17.186	17.878	18.5	19.067	19.659	20.346	21.122	21.89	22.522	22.908	22.969	22.698	22.191	21.598	21.064	20.692	20.51	20.531	20.951	21.49	22.076	22.657	23.156	23.484	23.556	23.332	22.82	22.113	21.36	20.709	20.265	20.097	20.196	20.519	20.988	21.491	21.901	22.114	22.124	22.018	21.954	22.107	22.628	23.541	24.714	25.926	26.935	27.568	27.773	27.628	27.275	26.854	26.455	26.07	25.638	25.101	24.416	23.608	22.778	22.048	21.515	21.213	21.122	21.169	21.263	21.324	21.295	21.18	21.009	20.85	20.776	20.854	21.119	21.582	22.172	22.773	23.26	23.477	23.335	22.855	22.162	21.45	20.908	20.644	20.629	20.711	20.692	20.419	19.878	19.202	18.603	18.325	18.512	19.159	20.133	21.24	22.302	23.202	23.911	24.461	24.913	25.259	25.453	25.459	25.297	25.015	24.681	24.388	24.208	24.153	24.201	24.301	24.409	24.481	24.505	24.483	24.432	24.401	24.449	24.626	24.934	25.296	25.597	25.714	25.572	25.144	24.491	23.722	22.969	22.333	21.846	21.535	21.413	21.492	21.77	22.223	22.798	23.411	23.971	24.404	24.693	24.881	25.013	25.103	25.101	24.932	24.556	24.003	23.362	22.755	22.266	21.916	21.638	21.321	20.884	20.338	19.78	19.357	19.181	19.277	19.587	20.001	20.4	20.746	21.034	21.272	21.446	21.496	21.341	20.929	20.285	19.515	18.753	18.13	17.695	17.407	17.176	16.93	16.635	16.315	16.039	15.873	15.846	15.942	16.142	16.447	16.862	17.431	18.187	19.103	20.098	21.068	21.885	22.454	22.703	22.561	21.967	20.882	19.336	17.439	15.383	13.456	11.944	11.052	10.848	11.227	11.97	12.826	13.595	14.158	14.451	14.453	14.193	13.72	13.083	12.355	11.613	10.976	10.55	10.416	10.652	11.268	12.211	13.325	14.394	15.204	15.615	15.614	15.322	14.934	14.663	14.674	15.021	15.623	16.293	16.818	17.052	16.929	16.441	15.661	14.616	13.914	13.502	13.523	14.043	15.001	16.234	17.493	18.527	19.152	19.283	18.945	18.245	17.312	16.31	15.402	14.724	14.377	14.425	14.853	15.569	16.431	17.274	17.936	18.316	18.428	18.366	18.251	18.149	18.062	17.948	17.698	17.21	16.432	15.421	14.319	13.305	12.524	12.04	11.818	11.753	11.703	11.559	11.323	11.122	11.149	11.58	12.507	13.867	15.45	16.97	18.162	18.829	18.878	18.349	17.353	16.021	14.458	12.786	11.174	9.7938	8.795	8.296	8.3089	8.7222	9.3399	9.9628	10.466	10.834	11.146	11.494	11.956	12.535	13.16	13.707	14.032	14.057	13.814	13.39	12.922	12.546	12.335	12.262	12.234	12.117	11.801	11.246	10.503	9.7136	9.0323	8.5658	8.3547	8.3759	8.5635	8.8071	9.0434	9.2294	9.3233	9.2733	9.0333	8.6029	8.0563	7.5125	7.1209	6.9843	7.1186	7.4693	7.9301	8.3466	8.6003	8.6601	8.5404	8.3008	8.0506	7.913	7.9824	8.3098	8.9321	9.8192	10.868	11.957	12.951	13.694	14.058	14.004	13.555	12.837	12.057	11.462	11.279	11.651	12.578	13.889	15.264	16.341	16.822	16.554	15.547	13.962	12.105	10.319	8.9052	8.0857	7.9708	8.5471	9.6384	10.954	12.207	13.158	13.617	13.59	13.215	12.681	12.179	11.877	11.876	12.169	12.671	13.254	13.765	14.094	14.205	14.123	13.946	13.803	13.818	14.034	14.417	14.927	15.519	16.116	16.673	17.185	17.601	17.847	17.864	17.666	17.313	16.847	16.329	15.814	15.322	14.859	14.495	14.378	14.65	15.336	16.333	17.414	18.259	18.591	18.298	17.469	16.384	15.4	14.789	14.702	15.126	15.934	16.921	17.873	18.645	19.182	19.471	19.529	19.422	19.176	18.757	18.129	17.292	16.269	15.072	13.811	12.638	11.673	10.972	10.536	10.324	10.267	10.295	10.385	10.281	10.093	9.9616	9.9881	10.203	10.596	11.143	11.732	12.233	12.492	12.375	11.806	10.847	9.7355	8.7769	8.2467	8.3186	9.0107	10.134	11.331	12.257	12.715	12.688	12.298	11.726	11.137	10.612	10.202	9.9515	9.8634	9.9459	10.165	10.461	10.708	10.754	10.509	10.007	9.378	8.8372	8.6073	8.8103	9.4605	10.506	11.802	13.114	14.206	14.945	15.279	15.169	14.607	13.673	12.528	11.346	10.292	9.5383	9.1765	9.2161	9.6299	10.332	11.178	12.035	12.807	13.439	13.861	14.02	13.892	13.49	12.883	12.204	11.594	11.139	10.91	10.968	11.276	11.744	12.356	13.139	14.07	15.053	15.945	16.608	16.89	16.674	15.984	14.985	13.893	12.971	12.444	12.343	12.51	12.721	12.78	12.581	12.15	11.638	11.27	11.226	11.556	12.124	12.677	12.96	12.88	12.503	11.976	11.5	11.302	11.456	11.829	12.217	12.484	12.55	12.424	12.219	12.1	12.162	12.379	12.691	12.992	13.162	13.144	13.015	12.913	12.913	13.046	13.33	13.733	14.196	14.669	15.067	15.321	15.4	15.309	15.012	14.501	13.888	13.325	12.903	12.633	12.543	12.645	12.888	13.196	13.543	13.877	14.059	13.966	13.516	12.647	11.353	9.7871	8.2403	6.973	6.1575	5.8992	6.2097	6.9925	8.0826	9.29	10.44	11.394	12.077	12.381	12.184	11.493	10.495	9.4322	8.4883	7.855	7.6859	7.9404	8.4124	8.9043	9.2824	9.4326	9.3356	9.1281	9	9.0152	9.1934	9.5976	10.226	10.949	11.637	12.222	12.652	12.839	12.714	12.281	11.59	10.753	9.8911	9.0811	8.4365	8.1427	8.3591	19.555	21.332	23.089	24.493	25.231	25.229	24.555	23.32	21.729	20.085	18.689	17.742	17.298	17.27	17.499	17.835	18.114	18.175	17.972	17.687	17.514	17.489	17.599	17.838	18.168	18.479	18.745	19.045	19.37	19.615	19.72	19.648	19.276	18.547	17.614	16.746	16.122	15.835	15.959	16.495	17.273	18.09	18.732	19.022	18.912	18.458	17.761	16.94	16.203	15.757	15.658	15.857	16.3	16.917	17.596	18.229	18.801	19.316	19.712	19.962	20.107	20.138	19.974	19.631	19.222	18.835	18.508	18.312	18.381	18.781	19.445	20.244	20.96	21.351	21.225	20.493	19.204	17.579	16.007	14.819	14.165	14.062	14.407	15	15.616	16.208	16.831	17.476	18.107	18.709	19.218	19.476	19.413	19.182	18.944	18.765	18.618	18.449	18.199	17.749	17.051	16.158	15.181	14.241	13.431	12.799	12.341	12.126	12.243	12.717	13.548	14.681	16.005	17.351	18.569	19.59	20.358	20.843	21.098	21.212	21.171	20.897	20.403	19.735	18.863	17.754	16.444	15.045	13.658	12.409	11.462	10.967	11.006	11.522	12.336	13.146	13.665	13.713	13.231	12.35	11.404	10.767	10.72	11.381	12.666	14.289	15.837	16.966	17.476	17.318	16.545	15.363	14.066	12.864	11.858	11.063	10.482	10.062	9.7483	9.5355	9.4608	9.582	9.9326	10.5	11.216	11.972	12.675	13.246	13.65	13.885	13.987	14.006	13.958	13.91	13.925	14.011	14.196	14.522	15.002	15.501	16.005	16.438	16.786	16.977	16.939	16.676	16.208	15.545	14.761	13.991	13.379	13.024	12.988	13.264	13.762	14.418	15.201	16.086	17	17.851	18.533	18.962	19.06	18.823	18.282	17.471	16.483	15.408	14.262	13.045	11.849	10.823	10.089	9.7376	9.8126	10.314	11.141	12.161	13.29	14.487	15.704	16.887	17.984	18.908	19.534	19.773	19.51	18.64	17.152	15.125	12.733	10.264	8.0457	6.369	5.4168	5.2496	5.7751	6.7757	7.9613	9.127	10.211	11.238	12.266	13.367	14.542	15.699	16.724	17.514	18.005	18.175	18.051	17.682	17.124	16.413	15.559	14.612	13.629	12.698	11.942	11.484	11.408	11.704	12.276	12.959	13.607	14.166	14.682	15.239	15.952	16.914	18.121	19.429	20.641	21.537	21.938	21.755	20.991	19.769	18.268	16.685	15.203	13.961	13.027	12.39	11.988	11.733	11.566	11.483	11.505	11.675	12.041	12.613	13.404	14.396	15.556	16.784	17.939	18.807	19.197	19.001	18.213	16.962	15.483	14.027	12.798	11.893	11.288	10.877	10.544	10.22	9.9429	9.807	9.9128	10.356	11.17	12.297	13.625	14.957	16.114	16.955	17.413	17.505	17.286	16.816	16.148	15.305	14.247	12.942	11.424	9.7651	8.0918	6.5935	5.4798	4.8794	4.8147	5.1794	5.7658	6.3638	6.8083	7.0041	6.971	6.7846	6.5309	6.269	5.9847	5.6584	5.2703	4.8447	4.4921	4.372	4.5887	5.1205	5.8098	6.3982	6.6251	6.3598	5.6393	4.6837	3.8045	3.2679	3.1944	3.5263	4.0854	4.6508	5.0707	5.3381	5.5275	5.7512	6.087	6.5475	7.0629	7.5233	7.841	7.9568	7.852	7.5237	6.9473	6.1179	5.0785	3.9649	3.0037	2.477	2.6325	3.5798	5.2576	7.4163	9.7086	11.789	13.399	14.421	14.86	14.808	14.38	13.658	12.714	11.621	10.467	9.3465	8.361	7.5958	7.0929	6.8682	6.9084	7.1696	7.2477	7.2627	7.2743	7.2114	7.0704	6.934	6.9446	7.2635	8.037	9.3206	11.023	12.951	14.895	16.644	18.035	18.946	19.284	18.989	18.025	16.429	14.36	12.065	9.8293	7.9386	6.6047	5.8709	5.6511	5.8377	6.3479	7.0993	8.0173	9.0092	9.9702	10.79	11.372	11.671	11.716	11.612	11.524	11.58	11.809	12.19	12.659	13.126	13.521	13.781	13.84	13.663	13.254	12.708	12.193	11.912	12.071	12.767	13.889	15.116	16.08	16.471	16.142	15.184	13.89	12.684	11.959	11.943	12.621	13.761	15.019	16.056	16.619	16.568	15.889	14.707	13.194	11.541	9.9624	8.6515	7.7513	7.3222	7.3214	7.5956	7.9358	8.1624	8.2004	8.0977	7.9759	7.9884	8.2577	8.8074	9.5565	10.403	11.314	12.305	13.411	14.643	15.896	16.965	17.607	17.666	17.143	16.205	15.155	14.29	13.807	13.78	14.154	14.818	15.639	16.485	17.25	17.818	18.06	17.885	17.272	16.267	14.998	13.661	12.488	11.676	11.344	11.521	12.157	13.104	14.165	15.165	15.997	16.615	17.041	17.342	17.561	17.688	17.679	17.5	17.174	16.795	16.485	16.341	16.409	16.668	17.053	17.48	17.9	18.297	18.659	18.933	19.048	18.936	18.555	17.899	17.039	16.089	15.136	14.221	13.383	12.64	11.993	11.453	11.033	10.707	10.414	10.12	9.8367	9.6132	9.5543	9.7536	10.239	10.962	11.809	12.644	13.327	13.777	14.013	14.086	14.063	14.026	14.022	14.032	14.028	13.978	13.867	13.699	13.511	13.369	13.354	13.535	13.935	14.488	15.05	15.457	15.597	15.452	15.115	14.732	14.432	14.273	14.199	14.081	13.787	13.259	12.52	11.665	10.847	10.192	9.7603	9.5673	9.5934	9.7755	10.036	10.299	10.499	10.602	10.616	10.6	10.63	10.775	11.107	11.655	12.416	13.397	14.612	16.038	17.599	18.851	19.709	20.16	20.023	19.209	17.718	15.666	13.31	10.935	8.7746	7.0426	5.9324	5.5526	5.8843	6.813	8.175	9.7518	11.316	12.708	13.864	14.813	15.657	16.514	17.446	18.42	19.32	20.011	20.377	20.336	19.858	18.978	17.823	16.574	15.387	14.403	13.742	13.479	13.624	14.112	14.848	15.719	16.62	17.398	17.894	18.023	17.739	17.058	16.08	14.999	14.012	13.234	12.726	12.503	12.549	12.781	13.133	13.587	14.067	14.431	14.57	14.439	14.081	13.631	13.28	13.171	13.368	13.845	14.475	15.122	15.677	16.15	16.61	17.137	17.778	18.494	19.18	19.717	20.04	20.125	19.99	19.709	19.383	19.065	18.741	18.356	17.889	17.326	16.638	15.814	14.857	13.796	12.684	11.604	10.625	9.8458	9.3688	9.2627	9.5125	9.9887	10.488	10.781	10.651	9.9981	8.9135	7.6469	6.5366	5.8837	5.8545	6.4166	7.3968	8.6081	9.8874	11.12	12.257	13.276	14.145	14.795	15.153	15.234	15.144	15.049	15.1	15.362	15.823	16.386	16.91	17.293	17.474	17.45	17.293	17.073	16.87	16.776	16.861	17.152	17.625	18.191	18.716	19.043	19.073	18.788	18.247	17.601	17.034	16.702	16.661	16.838	17.109	17.376	17.573	17.715	17.863	18.085	18.421	18.848	19.236	19.422	19.253	18.644	17.632	16.36	15.058	14.006	13.442	13.489	14.109	15.141	16.319	17.345	18	18.194	17.965	17.493	17.026	16.773	16.839	17.205	17.79	18.467	19.085	19.529	19.755	19.768	19.59	19.226	18.665	17.934	17.098	16.257	15.537	15.064	14.902	14.989	15.179	15.302	15.252	15.012	14.654	14.286	13.995	13.803	13.706	13.728	13.932	14.388	15.129	16.099	17.112	17.905	18.256	18.066	17.421	16.549	15.733	15.224	15.126	15.059	14.963	14.982	15.068	15.265	15.619	16.125	16.752	17.519	18.416	19.413	20.456	21.488	22.42	23.109	23.439	23.377	22.977	22.366	21.757	21.349	21.22	21.328	21.528	21.632	21.441	20.832	19.806	18.486	17.069	15.772	14.763	14.134	13.891	13.993	14.304	14.701	15.115	15.556	16.111	16.852	17.865	19.184	20.72	22.294	23.685	24.661	24.995	24.573	23.424	21.653	19.431	17.009	14.646	12.541	10.799	9.4664	8.559	8.0913	8.0627	8.481	9.3252	10.523	12.01	13.656	15.317	16.874	18.244	19.311	19.95	20.062	19.599	18.582	17.179	15.657	14.302	13.326	12.788	12.588	12.491	12.237	11.645	10.681	9.4773	8.2226	7.1382	6.4259	6.202	6.5095	7.307	8.4695	9.831	11.21	12.467	13.537	14.403	15.076	15.602	16.001	16.25	16.341	16.253	15.96	15.481	14.869	14.148	13.312	12.415	11.529	10.752	10.224	10.096	10.487	11.361	12.53	13.746	14.756	15.383	15.571	15.38	14.945	14.427	13.997	13.734	13.641	13.663	13.71	13.706	13.613	13.438	13.223	13.036	12.93	12.926	13.007	13.133	13.27	13.401	13.499	13.547	13.564	13.617	13.756	14.01	14.413	14.951	15.539	16.002	16.16	15.875	15.112	13.981	12.7	11.494	10.524	9.838	9.384	9.0313	8.6486	8.1888	7.7018	7.3107	7.184	7.4564	8.198	9.3962	10.92	12.53	13.943	14.932	15.383	15.331	14.966	14.526	14.246	14.245	14.498	14.862	15.174	15.307	15.234	15.07	14.955	14.983	15.172	15.433	15.623	15.607	15.347	14.958	14.639	14.594	14.935	15.62	16.442	17.152	17.518	17.391	16.786	15.844	14.762	13.708	12.792	12.06	11.515	11.166	10.979	10.903	10.872	10.814	10.691	10.507	10.291	10.125	9.7845	9.4861	9.5158	9.919	10.679	11.699	12.742	13.544	13.937	13.846	13.275	12.362	11.341	10.403	9.6299	9.0299	8.5413	8.0511	7.4859	6.8694	6.2698	5.7134	5.1925	4.7177	4.3025	3.9349	3.6436	3.4912	3.5502	3.8707	4.4268	5.0852	5.6458	5.9334	5.8307	5.3204	4.498	3.5781	2.8346	2.4536	2.484	2.8645	3.4503	4.0182	4.401	4.5223	4.3866	4.0528	3.6432	3.2976	3.1299	3.1742	3.439	3.9299	4.578	5.2431	5.7733	6.0732	6.1236	5.9816	5.7865	5.6961	5.8482	6.3141	7.0371	7.8487	8.5559	8.9462	8.8622	8.2108	7.0158	5.4368	3.6991	2.0564	0.78782	0.098074	0.03725	0.52909	1.4104	2.4615	3.4477	4.2074	4.7412	5.1206	5.4297	5.7287	6.0177	6.261	6.3594	6.2164	5.8011	5.1376	4.3368	3.5827	3.0551	2.8871	3.142	3.7833	4.6625	5.5684	6.3093	6.7357	6.7895	6.5526	6.2518	6.1138	6.302	6.8942	7.8316	8.8932	9.7615	10.212	10.144	9.5436	8.5287	7.3294	6.1694	5.1667	4.2962	3.4414	2.4727	1.3101	-0.045012	-1.4914	-2.8479	-3.9107	-4.4924	-4.4948	-3.9332	-2.9161	-1.6253	-0.28142	0.93326	1.8945	2.5341	2.8673	3.0042	3.098	3.2755	3.6201	4.1624	4.8517	5.5487	6.0972	6.4278	6.5433	6.4873	6.3244	6.1067	5.8363	5.4875	5.0364	4.491	3.9292	3.4594	3.1564	3.0663	3.1752	3.4151	3.7323	4.0956	4.5086	4.9675	5.4325	5.8171	6.021	5.9837	5.726	5.3142	4.8374	4.4031	4.0258	3.6174	3.0536	2.2696	1.2685	0.14431	-0.92829	-1.7991	-2.4134	-2.7797	-2.9127	-2.8419	-2.5861	-2.0974	-1.287	-0.13617	1.2665	2.7311	4.0121	4.8869	5.2621	5.1602	4.6925	4.0534	3.4246	2.9329	2.6109	2.4521	2.4148	2.4455	2.4811	2.4314	2.2	1.7247	1.0299	0.23995	-0.46715	-0.85912	-0.71144	0.084151	1.4954	3.1981	4.9203	6.5364	7.9109	9.0055	9.8525	10.494	11.026	11.521	11.931	12.201	12.326	12.305	12.117	11.725	11.084	10.134	8.8741	7.4757	6.2225	5.4295	5.3372	6.0569	7.5124	9.4019	11.282	12.756	13.562	13.589	12.902	11.606	9.8611	7.8857	5.8971	4.0719	2.564	1.5519	1.197	1.5359	2.4865	3.9357	5.7128	7.5673	9.2575	10.635	11.57	11.978	11.891	11.445	10.792	10.06	9.4008	8.9431	8.7099	8.6244	8.5747	8.457	8.162	7.5909	6.7006	5.5218	4.1714	2.8194	1.6675	0.90433	0.63803	0.87853	1.5089	2.3259	3.1068	3.6787	3.9235	3.8019	3.3773	2.7559	2.0505	1.4175	1.0339	0.98516	1.2054	1.5233	1.7761	1.8084	1.5421	1.0462	0.53856	0.2594	0.39478	1.0142	2.019	3.2266	4.4206	5.4164	6.0874	6.3885	6.4164	6.3935	6.5825	7.2091	8.3398	9.8181	11.308	12.398	12.768	12.251	10.932	9.1055	7.1118	5.198	3.5157	2.1729	1.2362	0.73859	0.70904	1.1666	2.0388	3.1136	4.1217	4.8201	5.0996	5.0363	4.8638	4.8764	5.3044	6.209	7.4936	8.9069	10.153	10.967	11.207	10.862	10.032	8.8927	7.5989	6.2428	4.8752	3.5559	2.3609	1.3889	0.79591	0.69509	1.0954	1.855	2.7526	3.5586	4.0892	4.2668	4.1529	3.8879	3.6381	3.5347	3.6735	4.0642	4.6412	5.3081	5.9433	6.3934	6.5142	6.2242	5.5416	4.6165	3.6917	3.0181	2.724	2.7921	3.0909	3.4159	3.6175	3.6806	3.7524	4.0359	4.6575	5.6122	6.7467	7.7901	8.4664	8.5916	8.1172	7.1754	6.0312	4.9181	4.0121	3.3783	2.9722	2.7121	2.4933	2.2624	2.0189	1.8319	1.779	1.9067	2.2158	2.6295	3.0626	3.4679	3.8434	4.2526	4.7484	5.3201	5.8805	6.2527	6.2687	5.8556	5.1001	4.1834	3.3672	2.8667	2.7823	3.0662	3.5458	3.9993	4.2642	4.2977	4.1414	3.8795	3.5824	3.2765	2.9702	2.7039	2.5381	2.6165	3.1422	4.1362	5.6021	7.3626	9.1116	10.497	11.257	11.298	10.701	9.6563	8.4016	7.1585	6.1229	5.3926	4.9156	4.6285	4.502	4.4694	4.4053	4.2327	3.9721	3.6769	3.4102	3.2981	3.4893	4.0287	4.8641	5.9175	7.0935	8.2322	9.1907	9.9162	10.393	10.612	10.601	10.442	10.237	10.096	10.079	10.213	10.474	10.832	11.256	11.707	12.166	12.653	13.211	13.797	14.33	14.742	14.976	14.98	14.759	14.412	14.036	13.692	13.449	13.386	13.545	13.916	14.493	15.263	16.137	16.949	17.528	17.75	17.554	16.942	15.981	14.79	13.536	12.399	11.556	11.156	11.33	12.135	13.508	15.235	17.006	18.495	19.407	19.612	19.181	18.312	17.231	16.144	15.22	14.517	13.97	13.495	13.07	12.697	12.384	12.202	12.253	12.637	13.38	14.418	15.644	16.861	17.895	18.613	18.958	18.947	18.659	18.21	17.66	17.023	16.293	15.471	14.594	13.76	13.047	12.418	11.809	11.186	10.556	9.9779	9.5816	9.5748	10.113	11.17	12.593	14.114	15.452	16.416	16.958	17.135	17.051	16.806	16.449	15.99	15.432	14.855	14.424	14.299	14.57	15.183	15.997	16.824	17.48	17.878	18.008	17.921	17.729	17.53	17.372	17.244	17.141	17.119	17.224	17.488	17.948	18.622	19.475	20.41	21.299	21.988	22.337	22.232	21.624	20.57	19.24	17.86	16.617	15.625	14.921	14.45	14.128	13.902	13.765	13.716	13.776	13.94	14.157	14.341	14.429	14.428	14.433	14.569	14.921	15.49	16.169	16.767	17.08	16.998	16.526	15.779	14.948	14.222	13.716	13.439	13.299	13.157	12.874	12.381	11.745	11.109	10.65	10.529	10.86	11.685	12.962	14.586	16.401	18.221	19.87	21.22	22.194	22.748	22.893	22.696	22.277	21.784	21.334	20.987	20.736	20.538	20.307	19.946	19.391	18.62	17.684	16.696	15.807	15.172	14.867	14.835	14.906	14.662	14.2	13.509	12.739	12.144	11.982	12.371	13.232	14.319	15.334	16.013	16.167	15.809	15.156	14.476	13.947	13.643	13.59	13.711	13.852	13.899	13.797	13.509	13.093	12.738	12.705	13.188	14.23	15.797	17.717	19.682	21.368	22.547	23.111	23.066	22.455	21.323	19.724	17.774	15.672	13.613	11.761	10.289	9.3454	8.9968	9.3024	10.353	12.227	14.869	18.068	21.477	24.58	26.883	28.078	28.145	27.262	25.731	23.91	22.114	20.518	19.158	18.012	17.042	16.201	15.439	14.69	13.897	13.087	12.389	11.946	11.813	11.978	12.402	12.987	13.651	14.396	15.297	16.419	17.747	19.2	20.626	21.848	22.741	23.301	23.567	23.523	23.122	22.324	21.07	19.333	17.185	14.838	12.593	10.736	9.4504	8.7991	8.7346	9.1332	9.8222	10.621	11.35	11.894	12.214	12.313	12.242	12.115	12.007	11.946	11.98	12.131	12.403	12.803	13.322	13.937	14.537	14.987	15.224	15.257	15.109	14.873	14.662	14.534	14.467	14.383	14.164	13.714	13.05	12.295	11.639	11.332	11.537	12.27	13.407	14.66	15.699	16.268	16.236	15.635	14.604	13.279	11.781	10.204	8.6069	7.0609	5.6854	4.6383	4.0921	4.1477	4.7717	5.8359	7.1695	8.5808	9.9256	11.155	12.264	13.262	14.209	15.17	16.181	17.257	18.408	19.614	20.799	21.859	22.688	23.181	23.265	22.934	22.23	21.255	20.187	19.236	18.573	18.279	18.368	18.801	19.5	20.339	21.219	22.033	22.679	23.09	23.228	23.095	22.736	22.233	21.693	21.199	20.8	20.524	20.406	20.464	20.668	20.929	21.103	21.032	20.602	19.745	18.466	16.903	15.285	13.831	12.742	12.139	12.059	12.475	13.279	14.353	15.608	16.925	18.205	19.386	20.383	21.086	21.429	21.394	20.995	20.307	19.427	18.445	17.398	16.242	14.911	13.377	11.71	10.042	8.5531	7.4623	6.7057	6.4533	6.7453	7.5337	8.7602	10.33	12.108	13.941	15.609	16.868	17.531	17.556	17.014	16.066	14.961	13.979	13.304	12.923	12.725	12.572	12.34	11.941	11.417	10.927	10.636	10.669	11.092	11.891	12.925	14.005	15	15.844	16.49	16.966	17.346	17.733	18.21	18.807	19.474	20.075	20.475	20.553	20.222	19.453	18.374	17.173	15.998	14.944	14.064	13.355	12.753	12.2	11.718	11.373	11.23	11.368	11.85	12.634	13.536	14.364	14.969	15.226	15.036	14.363	13.289	11.936	10.456	8.9982	7.7161	6.7425	6.1935	6.1118	6.4222	7.0261	7.8215	8.6439	9.3212	9.7618	9.9608	9.9914	9.9933	10.179	10.739	11.736	13.118	14.76	16.422	17.8	18.692	19.064	18.981	18.52	17.742	16.653	15.233	13.46	11.38	9.1809	7.1412	5.5683	4.6852	4.5299	4.9653	5.776	6.7212	7.6112	8.3644	8.9894	9.5099	9.9488	10.271	10.405	10.273	9.8375	9.2091	8.5684	8.0872	7.8695	7.9796	8.374	8.8849	9.3155	9.5404	9.5643	9.4743	9.3686	9.3364	9.4192	9.602	9.8255	10.032	10.191	10.332	10.54	10.878	11.364	11.985	12.643	13.203	13.559	13.651	13.489	13.168	12.843	12.652	12.656	12.813	13.026	13.176	13.129	12.831	12.313	11.69	11.073	10.562	10.246	10.16	10.286	10.592	11.02	11.506	11.992	12.441	12.843	13.176	13.406	13.486	13.349	12.966	12.349	11.556	10.68	9.8493	9.1986	8.8102	8.6922	8.8042	9.0665	9.3825	9.6417	9.7801	9.7735	9.6413	9.4299	9.1988	9.0021	8.8866	8.8932	9.0546	9.393	9.8941	10.515	11.23	11.952	12.566	12.976	13.124	13.041	12.805	12.517	12.24	11.982	11.736	11.443	11.056	10.591	10.124	9.7375	9.5146	9.5131	9.7586	10.239	10.918	11.777	12.792	13.896	14.998	15.966	16.664	16.97	16.841	16.361	15.666	14.903	14.184	13.572	13.103	12.802	12.681	12.756	13.169	13.866	14.626	15.311	15.838	16.173	16.291	16.237	16.15	16.186	16.423	16.841	17.322	17.697	17.85	17.69	17.119	16.116	14.785	13.275	11.742	10.366	9.3486	8.8162	8.7709	9.1806	9.9675	10.939	11.914	12.828	13.638	14.266	14.663	14.868	14.937	14.936	14.931	15.016	15.264	15.69	16.251	16.842	17.355	17.748	18.021	18.177	18.224	18.206	18.16	18.084	17.942	17.689	17.275	16.694	15.97	15.187	14.426	13.743	13.195	12.801	12.492	12.159	11.764	11.326	10.89	10.505	10.239	10.207	10.469	11.008	11.773	12.654	13.543	14.328	14.913	15.271	15.497	15.806	16.434	17.511	19.029	20.797	22.471	23.685	24.238	24.069	23.283	22.097	20.73	19.296	17.812	16.358	15.073	14.129	13.687	13.843	14.593	15.733	16.896	17.742	18.073	17.89	17.391	16.82	16.399	16.305	16.549	16.968	17.346	17.466	17.197	16.555	15.668	14.73	13.886	13.205	12.695	12.293	11.902	11.46	11.028	10.738	10.68	10.908	11.432	12.205	13.141	14.135	15.094	15.999	16.842	17.604	18.271	18.787	19.113	19.23	19.093	18.684	18.032	17.202	16.32	15.541	15.056	15.004	15.407	16.216	17.305	18.44	19.359	19.911	20.085	19.943	19.57	19.109	18.694	18.384	18.188	18.086	18.049	18.083	18.267	18.705	19.438	20.43	21.584	22.702	23.541	23.907	23.711	23.001	22.001	21.022	20.327	20.01	20.073	20.456	21.006	21.522	21.924	22.245	22.485	22.56	22.412	22.056	21.559	21.037	20.661	20.593	20.91	21.578	22.467	23.363	24.079	24.574	24.922	25.229	25.607	26.092	26.621	27.067	27.339	27.345	26.987	26.266	25.373	24.516	23.823	23.417	23.472	24.01	24.791	25.554	26.156	26.506	26.577	26.492	26.462	26.611	26.929	27.354	27.777	28.048	28.125	28.126	28.18	28.322	28.498	28.586	28.467	28.124	27.646	27.118	26.642	26.383	26.423	26.648	27.02	27.674	28.488	29.425	30.358	31.238	32.004	32.498	32.583	32.261	31.598	30.663	29.577	28.445	27.236	25.924	24.631	23.502	22.584	21.894	21.477	21.329	21.371	21.528	21.726	21.851	21.894	21.96	22.099	22.243	22.414	22.755	23.307	23.914	24.467	24.934	25.202	25.11	24.641	23.909	23.006	22.089	21.431	21.183	21.232	21.442	21.743	21.976	21.913	21.474	20.714	19.714	18.567	17.383	16.256	15.27	14.592	14.34	14.399	14.57	14.822	15.166	15.491	15.816	16.318	17.096	18.051	19.055	19.991	20.666	20.946	20.958	20.902	20.805	20.691	20.687	20.845	21.001	21	20.839	20.613	20.467	20.593	21.115	22.029	23.281	24.714	26.002	26.754	26.863	26.409	25.674	24.692	23.585	22.66	22.111	21.868	21.817	22.018	22.54	23.377	24.431	25.486	26.327	26.868	27.076	26.843	26.217	25.575	25.304	25.46	25.942	26.668	27.438	27.9	27.875	27.474	26.794	25.853	24.809	23.857	22.925	21.865	20.838	20.177	20.052	20.478	21.506	23.107	25.01	26.804	28.13	28.765	28.704	28.116	27.117	25.794	24.402	23.278	22.562	22.23	22.273	22.599	22.893	22.843	22.378	21.544	20.421	19.297	18.626	18.615	19.124	20.016	21.255	22.652	23.895	24.816	25.432	25.762	25.788	25.551	25.151	24.685	24.275	23.968	23.665	23.273	22.837	22.42	22.034	21.748	21.693	21.86	22.101	22.298	22.372	22.163	21.641	21.045	20.624	20.421	20.454	20.857	21.676	22.712	23.747	24.721	25.622	26.375	26.891	27.137	27.094	26.785	26.31	25.756	25.187	24.74	24.55	24.597	24.777	24.966	25.045	24.91	24.571	24.168	23.78	23.394	23.057	22.775	22.348	21.559	20.475	19.376	18.444	17.792	17.553	17.79	18.397	19.185	20.045	20.912	21.724	22.414	22.882	22.981	22.645	21.998	21.26	20.676	20.48	20.838	21.725	22.953	24.261	25.326	25.836	25.761	25.287	24.39	23.181	21.902	20.901	20.301	19.96	19.682	19.335	18.819	18.118	17.372	16.796	16.574	16.847	17.665	18.87	20.195	21.444	22.436	22.969	22.921	22.344	21.425	20.409	19.595	19.258	19.431	19.942	20.604	21.198	21.441	21.203	20.651	20.038	19.463	18.949	18.547	18.266	18.061	17.926	17.912	18.051	18.335	18.744	19.171	19.435	19.456	19.278	18.96	18.571	18.214	17.976	17.842	17.747	17.628	17.392	16.974	16.446	15.985	15.704	15.663	15.989	16.787	18.007	19.503	21.155	22.883	24.596	26.193	27.618	28.82	29.718	30.23	30.304	29.896	29.027	27.838	26.557	25.392	24.512	24.021	23.891	23.948	24.002	23.886	23.493	22.852	22.141	21.558	21.199	21.133	21.446	22.1	22.943	23.832	24.671	25.373	25.833	26.033	26.021	25.855	25.601	25.32	24.986	24.499	23.805	22.925	21.941	20.982	20.194	19.691	19.502	19.578	19.875	20.353	21.026	21.979	23.283	24.875	26.558	28.129	29.37	30.081	30.155	29.638	28.67	27.426	26.12	24.957	24.08	23.537	23.306	23.305	23.37	23.369	23.263	23.028	22.661	22.185	21.661	21.195	20.937	21.06	21.644	22.641	23.901	25.209	26.268	26.812	26.74	26.15	25.253	24.275	23.429	22.841	22.525	22.424	22.442	22.492	22.498	22.419	22.243	21.927	21.398	20.605	19.521	18.152	16.571	14.954	13.543	12.569	12.183	12.382	13.017	13.901	14.853	15.77	16.603	17.389	18.177	18.938	19.552	19.851	19.673	18.931	17.7	16.18	14.616	13.229	12.142	11.323	10.638	9.9165	9.041	7.9847	6.8407	5.7659	4.9314	4.4915	4.5252	5.0271	5.8703	6.8745	7.8354	8.575	8.9844	9.0401	8.8224	8.5008	8.2454	8.1686	8.2759	8.5143	8.7592	8.8396	8.6224	8.0428	7.1474	6.0906	5.096	4.377	4.0589	4.1377	4.5238	5.0602	5.5796	5.9675	6.2015	6.3396	6.4697	6.6461	6.8779	7.1504	7.4022	7.5326	7.5955	7.4665	7.1383	6.6535	6.1262	5.656	5.2711	4.9539	4.667	4.3771	4.1078	3.9312	3.9084	4.0933	4.5142	5.0792	5.5801	5.8396	5.809	5.5548	5.1738	4.7775	4.4861	4.3532	4.3684	4.5303	4.865	5.3538	5.9279	6.5195	7.021	7.2714	7.1799	6.8042	6.328	5.952	5.7923	5.8951	6.2124	6.6117	6.932	7.0667	7.0036	6.8379	6.7198	6.71	6.803	6.9906	7.2648	7.5841	7.9111	8.2287	8.5117	8.6762	8.6638	8.4607	8.1069	7.6861	7.343	7.2531	7.4723	7.9393	8.5556	9.2492	9.9411	10.576	11.156	11.692	12.18	12.584	12.843	12.889	12.696	12.306	11.828	11.375	11.1	11.156	11.65	12.548	13.712	14.949	16.019	16.7	16.87	16.52	15.693	14.547	13.349	12.356	11.737	11.582	11.924	12.711	13.802	14.986	16.075	16.932	17.47	17.657	17.497	17.026	16.354	15.629	15.005	14.649	14.698	15.152	15.853	16.563	17.028	17.075	16.694	16.011	15.22	14.509	14.005	13.76	13.742	13.812	13.816	13.683	13.419	13.068	12.7	12.4	12.25	12.281	12.467	12.742	13.024	13.225	13.325	13.354	13.356	13.349	13.318	13.196	12.911	12.479	12.027	11.732	11.769	12.228	13.036	14.02	14.961	15.676	16.066	16.125	15.944	15.657	15.329	14.94	14.456	13.864	13.213	12.587	12.134	12.021	12.355	13.151	14.304	15.576	16.669	17.32	17.386	16.912	16.056	15.077	14.216	13.605	13.265	13.119	13.087	13.15	13.327	13.605	13.9	14.08	14.005	13.557	12.727	11.66	10.602	9.7983	9.4408	9.6116	10.269	11.3	12.574	13.978	15.378	16.646	17.673	18.366	18.662	18.533	18.053	17.371	16.657	16.069	15.725	15.675	15.91	16.363	16.898	17.35	17.553	17.398	16.864	16.028	15.038	14.089	13.372	13.02	13.043	13.371	13.86	14.35	14.753	15.006	15.084	15.011	14.813	14.49	14.047	13.513	12.946	12.443	12.133	12.127	12.453	13.057	14.041	15.151	15.997	16.418	16.381	16.012	15.452	14.83	14.235	13.731	13.399	13.272	13.347	13.563	13.827	14.037	14.109	14.021	13.846	13.792	14.064	14.715	15.659	16.733	17.693	18.297	18.468	18.326	18.051	17.825	17.789	17.993	18.316	18.593	18.764	18.845	18.903	19.039	19.31	19.644	19.842	19.69	19.026	17.84	16.337	14.846	13.692	13.101	13.176	13.838	14.842	15.901	16.773	17.289	17.354	17.009	16.431	15.852	15.505	15.587	16.235	17.422	18.929	20.476	21.81	22.715	23.057	22.841	22.199	21.302	20.327	19.403	18.578	17.83	17.135	16.455	15.772	15.124	14.643	14.424	14.456	14.663	14.925	15.078	15.019	14.78	14.468	14.227	14.236	14.647	15.487	16.629	17.892	19.1	20.091	20.727	20.947	20.769	20.281	19.612	18.924	18.374	18.105	18.202	18.62	19.197	19.748	20.128	20.293	20.316	20.396	20.797	21.719	23.186	25.022	26.853	28.21	28.695	28.136	26.635	24.534	22.294	20.385	19.119	18.558	18.544	18.82	19.16	19.44	19.653	19.9	20.268	20.783	21.399	22.035	22.604	23.079	23.483	23.848	24.168	24.395	24.446	24.255	23.805	23.175	22.478	21.828	21.316	20.977	20.738	20.491	20.176	19.789	19.377	19.021	18.81	18.801	18.996	19.37	19.851	20.327	20.689	20.859	20.778	20.423	19.83	19.106	18.383	17.8	17.475	17.465	17.783	18.391	19.192	20.037	20.744	21.188	21.35	21.288	21.125	21.024	21.096	21.353	21.689	21.955	22.043	21.941	21.74	21.594	21.62	21.88	22.354	22.931	23.467	23.845	24.045	24.124	24.192	24.35	24.616	24.956	25.241	25.264	24.808	23.753	22.154	20.274	18.483	17.132	16.476	16.577	17.292	18.375	19.551	20.626	21.527	22.27	22.938	23.583	24.217	24.794	25.222	25.404	25.26	24.817	24.173	23.435	22.704	22.036	21.423	20.838	20.296	19.85	19.595	19.643	20.31	21.48	22.668	23.601	24.107	24.157	23.83	23.291	22.711	22.198	21.763	21.38	21.009	20.69	20.584	20.834	21.44	22.264	23.099	23.699	23.869	23.617	23.176	22.802	22.691	22.918	23.396	23.892	24.138	23.991	23.427	22.461	21.159	19.649	18.118	16.759	15.785	15.383	15.671	16.615	18.03	19.625	21.115	22.3	23.089	23.421	23.236	22.507	21.243	19.457	17.221	14.725	12.221	9.9422	8.0947	6.8419	6.2696	6.3684	7.0829	8.3443	9.9857	11.751	13.425	14.901	16.138	17.174	18.133	19.124	20.137	21.044	21.621	21.656	21.036	19.836	18.261	16.583	15.1	14.07	13.588	13.606	14.02	14.723	15.587	16.494	17.358	18.085	18.517	18.527	18.092	17.273	16.2	15.064	14.068	13.344	12.876	12.564	12.303	12.008	11.65	11.253	10.832	10.379	9.8818	9.3755	8.949	8.7397	8.9397	9.6813	10.944	12.559	14.25	15.709	16.723	17.256	17.431	17.437	17.435	17.56	17.839	18.169	18.444	18.594	18.599	18.456	18.146	17.67	17.057	16.353	15.633	14.993	14.527	14.31	14.376	14.662	15.057	15.462	15.827	16.14	16.422	16.742	17.155	17.681	18.307	18.977	19.646	20.265	20.799	21.247	21.581	21.746	21.722	21.534	21.219	20.838	20.474	20.202	20.067	20.058	20.151	20.303	20.499	20.741	21.014	21.295	21.549	21.772	21.969	22.17	22.455	22.922	23.627	24.567	25.659	26.71	27.491	27.878	27.898	27.654	27.302	27.006	26.86	26.837	26.809	26.612	26.143	25.416	24.53	23.63	22.847	22.295	22.029	22.021	22.194	22.443	22.681	22.833	22.862	22.772	22.609	22.46	22.453	22.674	23.124	23.752	24.458	25.085	25.462	25.43	24.911	23.957	22.743	21.492	20.429	19.697	19.296	19.07	18.775	18.166	17.118	15.657	13.987	12.412	11.234	10.707	10.969	12.033	13.764	15.928	18.143	19.703	20.971	21.855	22.305	22.304	21.835	20.911	19.632	18.126	16.529	15.05	13.96	13.449	13.513	13.989	14.667	15.314	15.758	16.003	16.167	16.354	16.56	16.695	16.605	16.079	15.029	13.61	12.162	11.044	10.497	10.607	11.309	12.429	13.774	15.171	16.489	17.648	18.596	19.241	19.497	19.378	18.992	18.469	17.911	17.402	16.99	16.666	16.444	16.38	16.522	16.864	17.408	18.154	19.007	19.835	20.544	21.103	21.463	21.536	21.246	20.58	19.608	18.504	17.515	16.869	16.738	17.183	18.085	19.158	20.115	20.789	21.087	20.997	20.582	19.928	19.11	18.217	17.365	16.701	16.343	16.365	16.777	17.478	18.241	18.873	19.284	19.472	19.495	19.452	19.466	19.614	19.885	20.19	20.41	20.468	20.363	20.21	20.165	20.401	21.023	21.967	22.966	23.637	23.654	22.883	21.431	19.673	18.084	17.052	16.748	17.137	18.006	19.06	20.038	20.807	21.345	21.674	21.831	21.892	21.933	21.997	22.063	22.106	22.068	21.887	21.555	21.108	20.586	20.056	19.583	19.213	18.972	18.886	18.962	19.162	19.396	19.528	19.406	18.959	18.303	17.702	17.439	17.71	18.575	19.896	21.355	22.577	23.277	23.315	22.703	21.578	20.118	18.51	16.94	15.586	14.596	14.071	14.038	14.432	15.102	15.853	16.498	16.907	17.062	17.031	16.931	16.895	17.024	17.363	17.865	18.397	18.808	19.016	19.028	18.895	18.703	18.564	18.572	18.764	19.103	19.522	19.913	20.148	20.102	19.694	18.856	17.56	15.879	13.975	12.065	10.416	9.2904	8.8632	9.1631	10.101	11.475	13.035	14.554	15.846	16.765	17.243	17.299	17.051	16.667	16.337	16.247	16.482	17.019	17.76	18.562	19.288	19.86	20.31	20.731	21.183	21.666	22.138	22.529	22.775	22.83	22.692	22.389	21.954	21.394	20.732	20.011	19.317	19.096	19.377	19.839	20.333	20.718	20.928	20.951	20.802	20.537	20.235	19.958	19.701	19.397	18.939	18.275	17.487	16.724	16.124	15.832	15.984	16.618	17.638	18.904	20.306	21.726	23.059	24.257	25.311	26.171	26.764	27.073	27.081	26.727	25.933	24.712	23.161	21.394	19.564	17.887	16.564	15.721	15.389	15.502	15.949	16.661	17.624	18.805	20.15	21.589	23.005	24.167	24.827	24.851	24.243	23.112	21.688	20.287	19.188	18.548	18.454	18.902	19.746	20.742	21.666	22.359	22.741	22.822	22.707	22.543	22.458	22.489	22.571	22.578	22.394	21.972	21.325	20.533	19.753	19.138	18.76	18.587	18.543	18.511	18.364	18.042	17.591	17.107	16.697	16.457	16.49	16.844	17.424	18.096	18.766	19.326	19.659	19.713	19.541	19.288	19.137	19.26	19.784	20.721	21.949	23.268	24.445	25.243	25.552	25.38	24.769	23.826	22.707	21.576	20.567	19.824	19.433	19.382	19.607	20.062	20.692	21.427	22.211	23.036	23.887	24.647	25.148	25.279	25.026	24.476	23.817	23.232	22.858	22.726	22.752	22.791	22.7	22.413	21.97	21.469	20.986	20.545	20.122	19.689	19.243	18.85	18.596	18.55	18.787	19.324	20.062	20.866	21.654	22.387	23.056	23.665	24.228	24.746	25.198	25.542	25.758	25.822	25.728	25.513	25.181	24.718	24.136	23.499	22.916	22.525	22.411	22.573	22.9	23.218	23.344	23.175	22.746	22.222	21.814	21.678	21.81	22.095	22.389	22.577	22.657	22.728	22.945	23.421	24.134	24.944	25.639	26.039	26.107	25.969	25.817	25.844	26.157	26.742	27.481	28.19	28.728	29.045	29.162	29.158	29.097	28.995	28.837	28.6	28.288	27.929	27.614	27.459	27.563	27.971	28.643	29.462	30.279	30.934	31.283	31.243	30.815	30.078	29.146	28.115	27.073	26.1	25.257	24.613	24.233	24.168	24.433	24.972	25.646	26.25	26.599	26.566	26.184	25.835	25.799	26.013	26.571	27.457	28.569	29.715	30.635	31.107	31.001	30.276	29.019	27.381	25.497	23.513	21.621	19.995	18.713	17.797	17.273	17.126	17.264	17.581	18.054	18.727	19.649	20.923	22.623	24.66	26.775	28.679	30.119	30.872	30.865	30.228	29.211	28.044	26.868	25.733	24.663	23.704	22.93	22.427	22.284	22.584	23.341	24.465	25.797	27.223	28.67	30.068	31.31	32.314	32.95	33.036	32.455	31.188	29.292	26.878	24.177	21.496	19.089	17.096	15.634	14.8	14.62	15.019	15.894	17.116	18.522	19.966	21.33	22.554	23.614	24.548	25.374	26.076	26.599	26.885	26.887	26.581	26.008	25.259	24.425	23.598	22.86	22.256	21.755	21.301	20.922	20.668	20.586	20.744	21.237	22.131	23.365	24.784	26.208	27.473	28.458	29.103	29.43	29.505	29.38	29.08	28.54	27.664	26.413	24.839	23.064	21.302	19.795	18.729	18.187	18.159	18.55	19.204	19.944	20.676	21.367	21.969	22.436	22.765	22.953	22.959	22.777	22.485	22.171	21.908	21.731	21.611	21.465	21.19	20.738	20.107	19.354	18.608	17.995	17.565	17.284	17.064	16.8	16.433	15.987	15.59	15.369	15.435	15.855	16.629	17.664	18.803	19.9	20.875	21.685	22.314	22.787	23.138	23.393	23.51	23.422	23.122	22.634	22.012	21.38	20.843	20.46	20.255	20.204	20.254	20.347	20.488	20.718	21.072	21.553	22.096	22.548	22.72	22.457	21.694	20.515	19.145	17.925	17.209	17.211	17.985	19.397	21.121	22.771	24.018	24.676	24.726	24.309	23.658	22.993	22.463	22.131	21.988	21.976	22.055	22.208	22.441	22.772	23.182	23.611	23.948	24.083	23.978	23.682	23.266	22.806	22.361	21.94	21.49	20.957	20.308	19.559	18.779	18.078	17.562	17.338	17.478	18.031	18.977	20.22	21.599	22.944	24.096	24.95	25.485	25.771	25.891	25.914	25.851	25.648	25.236	24.817	24.397	23.68	22.722	21.662	20.634	19.73	18.966	18.311	17.704	17.118	16.565	16.085	15.779	15.788	16.21	16.992	17.989	19.07	20.133	21.073	21.887	22.655	23.412	24.101	24.612	24.811	24.557	23.746	22.391	20.637	18.664	16.678	14.941	13.732	13.206	13.383	14.196	15.511	17.156	18.926	20.638	22.177	23.509	24.612	25.435	25.902	25.94	25.526	24.607	23.154	21.247	19.038	16.692	14.482	12.736	11.71	11.518	12.13	13.361	14.89	16.355	17.521	18.376	19.028	19.638	20.387	21.36	22.484	23.591	24.495	25.081	25.343	25.364	25.273	25.157	25.036	24.894	24.731	24.535	24.332	24.192	24.135	24.123	24.109	24.038	23.862	23.604	23.374	23.284	23.352	23.536	23.782	24.053	24.303	24.581	25.022	25.743	26.81	28.188	29.727	31.202	32.397	33.09	33.09	32.289	30.707	28.504	25.928	23.303	20.97	19.179	18.036	17.549	17.648	18.225	19.216	20.644	22.564	24.957	27.727	30.7	33.631	36.205	38.141	39.279	39.578	39.107	38.02	36.528	34.839	33.128	31.505	30.007	28.611	27.309	26.162	25.265	24.707	24.532	24.721	25.17	25.74	26.323	26.881	27.414	27.964	28.567	29.193	29.745	30.142	30.347	30.36	30.203	29.924	29.582	29.176	28.644	27.92	26.976	25.829	24.548	23.243	22.03	21.054	20.477	20.424	20.901	21.797	22.891	23.891	24.533	24.712	24.475	24.018	23.578	23.367	23.458	23.78	24.181	24.526	24.716	24.723	24.602	24.421	24.212	23.951	23.581	23.068	22.407	21.643	20.869	20.191	19.716	19.52	19.609	19.92	20.331	20.717	20.997	21.202	21.459	21.966	22.878	24.25	25.989	27.854	29.541	30.758	31.338	31.264	30.633	29.633	28.477	27.338	26.317	25.436	24.677	23.985	23.289	22.53	21.674	20.696	19.631	18.558	17.597	16.884	16.512	16.526	16.931	17.661	18.409	19.387	20.561	21.893	23.333	24.81	26.236	27.524	28.614	29.519	30.289	30.917	31.367	31.627	31.658	31.359	30.69	29.697	28.47	27.101	25.698	24.386	23.253	22.347	21.738	21.46	21.491	21.74	22.103	22.462	22.654	22.549	22.117	21.437	20.711	20.177	20.026	20.346	21.092	22.065	22.963	23.497	23.55	23.213	22.684	22.202	21.992	22.157	22.652	23.314	24	24.601	25.032	25.321	25.558	25.797	26.016	26.129	26.054	25.673	24.886	23.722	22.365	21.099	20.198	19.859	20.127	20.888	21.907	22.868	23.453	23.47	22.893	21.81	20.38	18.823	17.356	16.145	15.286	14.829	14.757	14.955	15.305	15.745	16.245	16.8	17.445	18.267	19.27	20.34	21.309	22.006	22.329	22.261	21.879	21.328	20.738	20.203	19.756	19.379	19.056	18.824	18.784	19.055	19.685	20.641	21.79	22.925	23.852	24.445	24.63	24.399	23.829	23.016	22.034	20.92	19.748	18.602	17.54	16.642	16.016	15.765	15.94	16.512	17.392	18.428	19.49	20.512	21.481	22.38	23.183	23.815	24.164	24.093	23.517	22.456	21.04	19.511	18.142	17.116	16.457	16.048	15.703	15.241	14.573	13.761	13.004	12.488	12.295	12.379	12.601	12.754	12.708	12.487	12.251	12.226	12.626	13.521	14.832	16.386	17.981	19.47	20.747	21.734	22.361	22.542	22.241	21.513	20.514	19.448	18.511	17.831	17.409	17.126	16.842	16.505	16.144	15.852	15.714	15.766	15.963	16.16	16.217	16.069	15.73	15.293	14.882	14.637	14.64	14.928	15.528	16.44	17.643	19.049	20.49	21.748	22.609	22.93	22.68	21.979	21.059	20.19	19.59	19.388	19.587	20.054	20.574	20.951	21.058	20.89	20.536	20.171	19.982	20.085	20.512	21.221	22.146	23.205	24.309	25.378	26.34	27.067	27.403	27.208	26.429	25.153	23.611	22.363	21.694	21.549	21.931	22.713	23.63	24.402	24.796	24.693	24.165	23.398	22.64	22.147	22.095	22.5	23.175	23.839	24.292	24.423	24.196	23.686	23.062	22.455	21.9	21.445	21.144	21.036	21.147	21.508	22.08	22.704	23.161	23.304	23.147	22.802	22.455	22.313	22.494	22.977	23.665	24.455	25.31	26.314	27.601	29.231	31.14	33.134	34.893	36.076	36.424	35.89	34.631	32.942	31.173	29.636	28.495	27.77	27.404	27.323	27.448	27.71	28.086	28.542	28.991	29.273	29.232	28.786	27.956	26.868	25.711	24.693	23.948	23.503	23.273	23.101	22.859	22.482	21.974	21.405	20.907	20.668	20.846	21.538	22.778	24.498	26.498	28.464	30.063	30.989	31.028	30.161	28.586	26.649	24.723	23.104	21.98	21.346	21.06	20.935	20.828	20.686	20.553	20.528	20.696	21.088	21.646	22.27	22.846	23.261	23.469	23.47	23.303	23.045	22.762	22.473	22.137	21.694	21.112	20.345	19.423	18.487	17.747	17.387	17.482	17.996	18.755	19.498	20.018	20.231	20.174	19.994	19.888	19.986	20.306	20.767	21.232	21.558	21.657	21.532	21.264	20.973	20.792	20.786	20.927	21.123	21.277	21.343	21.327	21.285	21.291	21.404	21.66	22.025	22.407	22.719	22.897	22.906	22.714	22.279	21.551	20.498	19.177	17.75	16.432	15.466	15.066	15.32	16.163	17.434	18.934	20.452	21.838	23.035	24.029	24.818	25.422	25.86	26.096	26.093	25.879	25.545	25.171	24.815	24.519	24.265	23.997	23.632	23.118	22.45	21.665	20.85	20.095	19.496	19.155	19.138	19.465	20.106	20.969	21.882	22.643	23.093	23.145	22.804	22.171	21.413	20.696	20.123	19.731	19.503	19.382	19.256	19.022	18.667	18.243	17.871	17.7	17.861	18.407	19.297	20.402	21.521	22.46	23.066	23.283	23.146	22.752	22.247	21.797	21.493	20.986	20.666	20.476	20.285	19.961	19.406	18.59	17.618	16.686	16.001	15.685	15.768	16.219	16.972	17.937	19.019	20.143	21.218	22.101	22.668	22.829	22.572	22.011	21.387	20.963	20.902	21.188	21.672	22.137	22.351	22.142	21.509	20.613	19.695	19.084	18.668	18.497	18.495	18.619	18.803	18.973	19.182	19.589	20.376	21.64	23.38	25.439	27.523	29.312	30.523	30.899	30.298	28.818	26.662	24.001	21.027	18.041	15.401	13.382	12.196	12.003	12.771	14.271	16.193	18.207	19.992	21.369	22.379	23.173	23.868	24.5	25.053	25.424	25.434	24.961	23.998	22.669	21.194	19.845	18.806	18.133	17.824	17.819	17.935	17.928	17.648	17.07	16.233	15.201	14.106	13.068	12.137	11.322	10.679	10.238	9.9841	9.9254	10.055	10.277	10.415	10.363	10.146	9.8194	9.4506	9.1182	8.8546	8.6217	8.3763	8.1091	7.8178	7.5745	7.5224	7.7595	8.2504	8.9176	9.7341	10.658	11.644	12.659	13.662	14.549	15.204	15.592	15.731	15.649	15.432	15.186	14.931	14.568	13.983	13.155	12.135	11.024	9.9629	9.0935	8.4896	8.1665	8.076	8.1508	8.31	8.5198	8.7934	9.1252	9.5069	10.002	10.692	11.611	12.773	14.165	15.706	17.271	18.729	19.921	20.62	20.61	19.803	18.277	16.267	14.156	12.42	11.453	11.396	12.132	13.307	14.468	15.228	15.418	15.115	14.608	14.27	14.444	15.311	16.787	18.575	20.287	21.508	21.941	21.513	20.415	19.015	17.729	16.904	16.685	16.979	17.587	18.321	19.051	19.7	20.261	20.774	21.222	21.54	21.687	21.68	21.635	21.728	22.14	22.976	24.224	25.754	27.358	28.774	29.772	30.225	30.103	29.454	28.414	27.183	25.973	24.962	24.247	23.79	23.439	23.032	22.487	21.858	21.288	20.964	21.061	21.643	22.594	23.006	23.45	23.96	24.589	25.326	26.041	26.52	26.522	25.869	24.596	22.991	21.469	20.384	19.9	19.96	20.312	20.617	20.626	20.287	19.728	19.181	18.924	19.235	20.238	21.858	23.904	26.11	28.159	29.711	30.508	30.455	29.581	28.001	25.905	23.506	21.035	18.704	16.684	15.113	14.082	13.613	13.632	14.039	14.78	15.828	17.18	18.819	20.707	22.71	24.593	26.126	27.178	27.719	27.799	27.557	27.154	26.703	26.194	25.55	24.699	23.608	22.291	20.835	19.347	17.94	16.704	15.716	15.024	14.642	14.605	14.894	15.463	16.259	17.203	18.172	19.006	19.607	19.947	20.04	19.969	19.909	20.016	20.348	20.837	21.371	21.801	21.974	21.797	21.272	20.466	19.465	18.356	17.228	16.195	15.387	14.956	15.042	15.699	16.875	18.411	20.108	21.734	23.1	24.048	24.478	24.394	23.916	23.203	22.446	21.835	21.48	21.328	21.192	20.883	20.303	19.458	18.47	17.549	16.893	16.594	16.648	16.975	17.489	18.168	19.041	20.11	21.315	22.491	23.391	23.764	23.465	22.519	21.156	19.751	18.716	18.372	18.805	19.84	21.121	22.201	22.689	22.372	21.312	19.824	18.312	17.128	16.5	16.499	17.016	17.848	18.795	19.681	20.348	20.683	20.633	20.206	19.516	18.77	18.202	17.976	18.108	18.432	18.637	18.388	17.49	15.946	13.99	12.023	10.435	9.4942	9.278	9.6927	10.533	11.565	12.59	13.486	14.207	14.753	15.151	15.459	15.739	16.039	16.368	16.692	16.943	17.028	16.861	16.413	15.721	14.849	13.872	12.855	11.799	10.655	9.3813	7.996	6.5702	5.2394	4.1876	3.5821	3.5127	3.9644	4.8096	5.8601	6.9005	7.7807	8.4473	8.9286	9.3076	9.6586	9.9839	10.214	10.238	9.9611	9.3486	8.4286	7.2925	6.0352	4.7738	3.6576	2.8352	2.3349	1.8851	1.93	2.4796	3.4554	4.7309	6.1827	7.7127	9.2731	10.857	12.427	13.87	15.065	15.911	16.383	16.504	16.337	15.975	15.448	14.723	13.728	12.414	10.787	8.9642	7.1989	5.8182	5.1246	5.2872	6.3164	8.0081	9.98	11.786	13.08	13.724	13.775	13.433	12.927	12.379	11.82	11.219	10.511	9.6837	8.8361	8.1321	7.7275	7.684	7.9993	8.6278	9.4936	10.524	11.681	12.906	14.096	15.104	15.787	16.035	15.794	15.134	14.215	13.231	12.337	11.624	11.149	10.909	10.837	10.834	10.791	10.606	10.234	9.6822	9.0092	8.3284	7.7772	7.471	7.4484	7.6632	8.0011	8.3118	8.4834	8.5156	8.4626	8.4139	8.4873	8.7905	9.3691	10.192	11.176	12.232	13.257	14.144	14.816	15.243	15.431	15.405	15.207	14.873	14.442	13.959	13.457	12.943	12.42	11.897	11.415	11.051	10.897	11.01	11.39	11.967	12.636	13.315	13.94	14.506	15.05	15.586	16.05	16.29	16.165	15.61	14.673	13.443	12.074	10.725	9.4855	8.4154	7.5607	6.9667	6.6751	6.7062	7.0486	7.6204	8.3101	9.0704	9.9313	10.951	12.168	13.542	14.907	15.979	16.486	16.253	15.264	13.707	11.946	10.343	9.1417	8.4317	8.1354	8.0392	7.8646	7.3934	6.5602	5.4399	4.2321	3.2136	2.6459	2.7205	3.5073	4.9459	6.8582	8.9948	11.095	12.91	14.286	15.203	15.752	16.11	16.461	16.942	17.558	18.187	18.617	18.623	18.071	16.949	15.412	13.771	12.395	11.604	11.562	12.272	13.539	15.055	16.504	17.648	18.362	18.648	18.595	18.327	17.938	17.463	16.913	16.284	15.565	14.809	14.094	13.488	13.058	12.854	12.884	13.124	13.544	14.114	14.772	15.441	16.062	16.574	16.932	17.095	17.061	16.836	16.408	15.769	14.94	13.951	12.878	11.847	11.012	10.526	10.48	10.871	11.608	12.553	13.551	14.489	15.314	16.001	16.552	16.991	17.369	17.754	18.547	19.408	20.354	21.329	22.208	22.823	23.001	22.646	21.846	20.869	20.085	19.831	20.251	21.24	22.494	23.586	24.129	23.925	23.04	21.696	20.178	18.75	17.548	16.561	15.676	14.785	13.885	13.022	12.273	11.79	11.739	12.219	13.258	14.807	16.702	18.657	20.319	21.353	21.533	20.782	19.235	17.197	15.008	12.969	11.274	9.999	9.1203	8.6159	8.515	8.8744	9.7532	11.185	13.143	15.523	18.173	20.91	23.489	25.606	26.943	27.261	26.429	24.477	21.652	18.379	15.12	12.269	10.053	8.5126	7.5338	6.9329	6.5778	6.4213	6.5163	6.9543	7.81	9.0916	10.748	12.682	14.786	16.94	19.013	20.913	22.514	23.697	24.382	24.544	24.229	23.599	22.889	22.32	22.045	22.081	22.318	22.562	22.604	22.298	21.634	20.724	19.764	18.976	18.544	18.536	18.929	19.615	20.396	21.091	21.556	21.706	21.537	21.109	20.532	19.935	19.386	18.873	18.343	17.736	17.002	16.196	15.469	14.949	14.673	14.595	14.601	14.519	14.217	13.687	13.053	12.51	12.219	12.283	12.709	13.414	14.316	15.347	16.442	17.534	18.525	19.287	19.683	19.648	19.175	18.309	17.153	15.799	14.297	12.648	10.867	9.0397	7.3101	5.8699	4.9278	4.67	5.1713	6.3447	8.0017	9.8754	11.672	13.15	14.175	14.75	14.977	15.01	14.984	14.946	14.837	14.529	13.923	12.954	11.669	10.218	8.8054	7.6436	6.9149	6.6989	6.9626	7.5843	8.4087	9.2626	9.9964	10.525	10.836	10.961	10.93	10.8	10.623	10.448	10.325	10.307	10.434	10.68	10.953	11.106	10.987	10.519	9.7497	8.837	8.0006	7.4016	7.1179	7.1422	7.3725	7.7084	8.1136	8.6126	9.2655	10.129	11.191	12.372	13.495	14.353	14.79	14.711	14.094	12.999	11.54	9.876	8.1614	6.5489	5.1791	4.1394	3.4671	3.1727	3.2431	3.6464	4.3348	5.2721	6.4335	7.7728	9.2118	10.661	12.027	13.23	14.221	14.937	15.241	15.56	15.434	14.84	13.836	12.62	11.446	10.526	9.998	9.8937	10.099	10.436	10.744	10.916	10.958	10.998	11.204	11.684	12.425	13.332	14.251	14.996	15.453	15.606	15.521	15.294	15.014	14.731	14.387	13.89	13.172	12.223	11.094	9.9321	8.939	8.2858	8.034	8.1232	8.4012	8.6838	8.823	8.7806	8.6002	8.3712	8.1792	8.0611	7.9804	7.8532	7.6389	7.3755	7.1607	7.1174	7.3221	7.7437	8.2246	8.5386	8.4883	7.9747	6.9995	5.6848	4.2441	2.8843	1.7506	0.93883	0.50452	0.46228	0.79746	1.488	2.4906	3.7189	5.0483	6.3214	7.361	8.0235	8.2474	8.0314	7.4415	6.6077	5.6934	4.8424	4.1445	3.6618	3.3938	3.3059	3.342	3.4395	3.5384	3.5694	3.4946	3.3233	3.0949	2.8645	2.698	2.6712	2.8437	3.2089	3.7004	4.212	4.6095	4.7426	4.5214	3.9476	3.0874	2.0834	1.1275	0.38133	-0.079742	-0.23907	-0.15521	0.079597	0.41852	0.90315	1.6468	2.771	4.3486	6.3731	8.7081	11.111	13.31	15.057	16.151	16.483	16.068	15.032	13.537	11.755	9.8508	7.9779	6.2622	4.8014	3.6754	2.9453	2.6474	2.7821	3.2996	4.0956	5.0249	5.957	6.799	7.5412	8.2816	9.1542	10.243	11.538	12.918	14.167	15.043	15.391	15.175	14.472	13.432	12.218	10.974	9.8033	8.763	7.9035	7.3042	7.0586	7.2225	7.78	8.6437	9.6656	10.69	11.622	12.448	13.182	13.868	14.534	15.195	15.856	16.506	17.112	17.621	17.968	18.088	17.889	17.323	16.447	15.395	14.288	13.205	12.188	11.233	10.288	9.3502	8.4891	7.8247	7.4458	7.3858	7.6228	8.0702	8.6012	9.1515	9.7295	10.357	11.033	11.727	12.356	12.81	12.974	12.773	12.199	11.297	10.165	8.9213	7.6737	6.5414	5.6473	5.0878	4.9056	5.1205	5.6997	6.5486	7.5532	8.5936	9.526	10.233	10.678	10.923	11.101	11.347	11.756	12.36	13.056	13.618	13.785	13.336	12.184	10.42	8.2604	5.9842	3.8631	2.1224	0.72863	0.063604	-0.26897	-0.38469	-0.34828	-0.14413	0.28985	1.0298	2.1303	3.5307	5.0723	6.5463	7.757	8.6028	9.082	9.2723	9.2737	9.1844	9.0537	8.8769	8.6381	8.3352	7.9476	7.4386	6.7704	5.9108	4.8558	3.6913	2.6032	1.8037	1.4205	1.4389	1.7269	2.0266	2.0956	1.8446	1.3678	0.88466	0.63416	0.77063	1.2763	1.9916	2.7108	3.283	3.6633	3.8944	4.0879	4.3532	4.7409	5.2412	5.7767	6.2606	6.5782	6.624	6.3616	5.8073	5.0344	4.1671	3.3837	2.8289	2.5564	2.5556	2.7774	3.145	3.5839	4.0502	4.548	5.1122	5.7764	6.5469	7.4114	8.3168	9.181	9.9211	10.418	10.567	10.318	9.671	8.6679	7.4078	6.0591	4.8336	3.9547	3.6142	3.8962	4.7273	5.8758	7.0249	7.8403	8.0562	7.6014	6.6596	5.5632	4.6589	4.23	4.3957	5.1045	6.199	7.4557	8.6287	9.5088	9.9402	9.8064	9.0676	7.8063	6.2287	4.6017	3.1881	2.1825	1.6547	1.5414	1.6986	1.9656	2.2184	2.3719	2.3841	2.2443	1.9506	1.5363	1.0879	0.76158	0.74324	1.1709	2.0694	3.346	4.7946	6.1387	7.1259	7.616	7.5738	7.0359	6.0924	4.8677	3.4786	2.0502	0.74872	-0.25254	-0.80513	-0.81034	-0.26946	0.70803	1.8959	3.0479	3.9722	4.5689	4.8548	4.981	5.1511	5.5119	6.0999	6.8458	7.5971	8.1812	8.4961	8.5367	8.3738	8.1064	7.8232	7.5816	7.4094	7.3286	7.3584	7.4961	7.682	7.8099	7.7361	7.3607	6.6764	5.8007	4.9427	4.3268	4.125	4.4096	5.1045	6.0416	7.0385	7.9294	8.5818	8.8891	8.8005	8.3204	7.4808	6.3681	5.137	3.9423	2.9219	2.1669	1.7252	1.6136	1.7974	2.237	2.8717	3.5932	4.2764	4.7989	5.0561	5.005	4.6492	4.0233	3.181	2.2088	1.2069	0.25719	-0.56488	-1.1894	-1.5831	-1.7648	-1.7756	-1.6649	-1.4463	-1.1336	-0.76418	-0.34514	0.11261	0.57409	1.0008	1.3986	1.817	2.3051	2.8914	3.591	4.3733	5.1221	5.7005	6.0044	5.955	5.5011	4.6551	3.4746	2.0713	0.62469	-0.64959	-1.5759	-2.0686	-2.2066	-1.7569	-1.2016	-0.68979	-0.31884	-0.10598	0.01814	0.16045	0.40621	0.78879	1.2893	1.8489	2.3722	2.7617	2.9332	2.8389	2.4989	1.9897	1.3992	0.79721	0.23567	-0.30548	-0.90562	-1.632	-2.4638	-3.2942	-4.0115	-4.5126	-4.7642	-4.7954	-4.6398	-4.2746	-3.6138	-2.5694	-1.1132	0.64943	2.465	4.0014	4.9843	5.2874	4.9524	4.1392	3.0364	1.7801	0.45775	-0.85974	-2.0663	-3.0235	-3.5856	-3.6457	-3.2006	-2.3599	-1.311	-0.23999	0.71213	1.4378	1.8802	2.0493	2.0023	1.8193	1.6121	1.5345	1.7414	2.2711	3.0528	3.9399	4.7324	5.2545	5.4184	5.2447	4.8492	4.3998	4.0615	3.9274	4.0008	4.214	4.4188	4.4472	4.1891	3.6429	2.9221	2.2119	1.7078	1.5538	1.7685	2.2574	2.8873	3.5025	3.9839	4.2916	4.4758	4.6362	4.8397	5.0935	5.382	5.6673	5.8714	5.9334	5.8216	5.5363	5.0969	4.5542	3.9873	3.4775	3.1256	3.0273	3.2358	3.7369	4.4618	5.3053	6.1204	6.762	7.1266	7.1499	6.7925	6.0812	5.1099	3.978	2.7498	1.477	0.17632	-1.1561	-2.5167	-3.8421	-4.9946	-5.7972	-6.0965	-5.8223	-4.9878	-3.6946	-2.0904	-0.31944	1.4961	3.2745	4.9481	6.4669	7.7856	8.8556	9.6343	10.089	10.195	9.9481	9.3573	8.4616	7.3776	6.3096	5.4893	5.0927	5.2088	5.8407	6.8663	8.0293	9.0577	9.7669	10.091	10.058	9.7729	9.375	8.95	8.5194	8.0745	7.6084	7.145	6.7255	6.3975	6.1863	6.0577	5.926	5.7135	5.3819	4.9384	4.4498	3.9831	3.5908	3.2958	3.0964	2.9545	2.8378	2.7959	2.915	3.2482	3.8141	4.5968	5.5492	6.5483	7.4439	8.1151	8.4771	8.4942	8.227	7.8414	7.5084	7.3476	7.4122	7.6708	8.0297	8.3374	8.4614	8.3486	8.0344	7.6257	7.2598	7.0595	7.1003	7.3468	7.6457	7.7666	7.5236	6.8608	5.8749	4.7668	3.8205	3.3018	3.3401	3.9155	4.8894	6.0392	7.0967	7.8492	8.2009	8.1406	7.7151	7.0567	6.3609	5.8072	5.5151	5.4949	5.6625	5.8488	5.8449	5.4875	4.7312	3.6671	2.5025	1.4823	0.79475	0.57254	1.0402	1.8063	2.7519	3.7889	4.8692	5.9844	7.112	8.1777	9.0517	9.5874	9.6527	9.1882	8.2425	6.9555	5.5176	4.1236	2.928	2.0372	1.503	1.3272	1.4796	1.9186	2.597	3.4766	4.5327	5.7579	7.1218	8.508	9.7386	10.629	11.006	10.768	9.9624	8.7863	7.5022	6.3759	5.5694	5.1068	4.8955	4.7773	4.6101	4.327	3.9597	3.6362	3.5116	3.6695	4.0918	4.6802	5.2735	5.6965	5.8439	5.6825	5.2223	4.5239	3.6643	2.7055	1.6893	0.68841	-0.16952	-0.72978	-0.87038	-0.54963	0.18385	1.1623	2.1669	2.9962	3.5293	3.7588	3.7785	3.7255	3.7018	3.7483	3.8614	4.0048	4.133	4.2204	4.2717	4.3226	4.3916	4.4937	4.6348	4.7711	4.8378	4.8212	4.7595	4.6807	4.5966	4.523	4.4721	4.3788	4.1446	3.7176	3.1012	2.3726	1.6708	1.1597	0.98746	1.2378	1.8994	2.8796	4.0207	5.1799	6.2544	7.1483	7.782	8.0979	8.0763	7.7704	7.321	6.934	6.8013	7.0319	7.6175	8.4098	9.1421	9.5248	9.3713	8.6795	7.5921	6.3179	5.1019	4.1652	3.6102	3.4332	3.5645	3.9188	4.3998	4.8928	5.3099	5.6028	5.7514	5.7538	5.615	5.33	4.8799	4.2854	3.625	3.0424	2.7032	2.7002	2.992	3.4187	3.759	3.8041	3.4289	2.7045	1.9069	1.4074	1.4961	2.2592	3.5515	4.9839	6.0519	6.3356	5.6838	4.2579	2.4463	0.7657	-0.33605	-0.66097	-0.29365	0.49444	1.3494	1.956	2.1658	2.027	1.696	1.3352	1.0177	0.70884	0.33048	-0.14337	-0.62102	-0.98349	-1.1062	-0.86696	-0.20394	0.80985	2.0099	3.2286	4.2836	5.0005	5.2789	5.1158	4.5838	3.7937	2.8836	1.9993	1.238	0.61732	0.1302	-0.20366	-0.36129	-0.3199	-0.055977	0.4199	1.0105	1.5503	1.859	1.8276	1.4932	1.042	0.70533	0.64798	0.93922	1.5595	2.38	3.2085	3.9168	4.4782	4.9172	5.279	5.6118	5.9407	6.213	6.3433	6.2963	6.1007	5.8034	5.4929	5.2795	5.2222	5.2869	5.3994	5.5192	5.6648	5.9168	6.265	6.4535	6.9064	7.5905	8.3212	8.8394	8.8824	8.2992	7.1441	5.6672	4.2449	3.2423	2.8712	3.1149	3.7604	4.4854	4.9851	5.102	4.853	4.4257	4.1279	4.228	4.804	5.7066	6.6214	7.1581	6.9841	5.975	4.2771	2.2744	0.43416	-0.83526	-1.2862	-0.88546	0.22934	1.8337	3.7212	5.7362	7.7938	9.8045	11.589	12.931	13.659	13.675	13.021	11.889	10.528	9.1278	7.7943	6.569	5.4549	4.4611	3.6435	3.1202	2.9939	3.2705	3.8846	4.7168	5.6079	6.3774	6.886	7.0603	6.8743	6.351	5.5361	4.5112	3.4111	2.4097	1.6758	1.3433	1.4733	2.0436	2.9201	3.8989	4.7664	5.3604	5.5964	5.4772	5.1033	4.6318	4.1802	3.8074	3.5505	3.4561	3.5385	3.7841	4.1723	4.659	5.1274	5.4325	5.4798	5.2447	4.772	4.1961	3.6728	3.3101	3.129	3.1254	3.2498	3.3976	3.466	3.3776	3.0587	2.4822	1.7048	0.81126	-0.090454	-0.84322	-1.3001	-1.4106	-1.2344	-0.85806	-0.3315	0.32577	1.1278	2.1366	3.3909	4.8605	6.4189	7.8923	9.1088	9.952	10.379	10.404	10.059	9.3321	8.195	6.6747	4.917	3.1577	1.7067	0.87324	0.85918	1.6982	3.1929	4.9355	6.4912	7.5651	8.0557	8.0337	7.7144	7.3919	7.2489	7.258	7.2549	7.0684	6.5975	5.87	5.0795	4.4779	4.2372	4.3756	4.7871	5.2725	5.6147	5.6691	5.4541	5.118	4.7824	4.4644	4.078	3.4966	2.6375	1.5443	0.38788	-0.57571	-1.0991	-1.0889	-0.67953	-0.15733	0.18766	0.1899	-0.18895	-0.8657	-1.6347	-2.2925	-2.7409	-2.9979	-3.104	-3.1004	-3.0099	-2.7939	-2.3943	-1.8253	-1.1881	-0.61154	-0.21105	-0.055104	-0.15999	-0.46172	-0.84719	-1.2134	-1.4891	-1.6714	-1.8056	-1.9177	-1.9992	-2.0431	-2.043	-1.9617	-1.7407	-1.3829	-0.96393	-0.54676	-0.13065	0.28343	0.69118	1.1061	1.5413	1.9467	2.2421	2.4102	2.4596	2.4021	2.2703	2.1314	2.0544	2.0384	2.0618	2.1368	2.2913	2.5524	2.7794	2.7595	2.7295	2.7139	2.7255	2.7838	2.9292	3.1882	3.5602	4.0197	4.4769	4.778	4.7796	4.4294	3.7952	3.0696	2.541	2.467	2.962	3.9675	5.2989	6.7053	7.9378	8.8318	9.3377	9.4886	9.3461	8.9722	8.43	7.7864	7.1172	6.4965	5.9772	5.5953	5.3444	5.1302	4.8447	4.41	3.8354	3.2381	2.8275	2.8266	3.3802	4.4853	5.9902	7.6116	9.0161	9.9325	10.217	9.9079	9.2096	8.3581	7.5397	6.8476	6.2661	5.695	5.0225	4.2271	3.4134	2.7162	2.2366	2.0089	1.9887	2.0952	2.2645	2.4834	2.7869	3.2255	3.8198	4.5317	5.25	5.8607	6.2907	6.5255	6.6323	6.6702	6.6325	6.4239	5.9218	5.0556	3.8308	2.3671	0.89785	-0.2858	-0.96872	-1.0729	-0.65129	0.14595	1.1245	2.0849	2.8987	3.5308	4.0416	4.5731	5.2624	6.1619	7.2158	8.31	9.3266	10.171	10.84	11.387	11.871	12.33	12.758	13.115	13.329	13.34	13.129	12.684	11.972	10.972	9.7645	8.5174	7.4228	6.6745	6.4362	6.7511	7.5175	8.5278	9.5681	10.5	11.287	11.983	12.689	13.471	14.345	15.295	16.286	17.25	18.102	18.718	18.967	18.755	18.062	16.95	15.568	14.175	13.03	12.299	12.038	12.236	12.799	13.549	14.285	14.863	15.216	15.316	15.211	15.027	14.886	14.868	15.042	15.428	15.976	16.591	17.198	17.732	18.118	18.264	18.125	17.71	17.091	16.414	15.834	15.472	15.412	15.687	16.201	16.785	17.304	17.677	17.869	17.87	17.725	17.552	17.499	17.718	18.36	19.482	20.976	22.601	24.064	25.041	25.311	24.862	23.884	22.682	21.543	20.687	20.256	20.299	20.772	21.579	22.581	23.612	24.536	25.202	25.459	25.285	24.832	24.299	23.859	23.639	23.722	24.074	24.568	25.086	25.551	25.913	26.136	26.257	26.295	26.198	25.91	25.433	24.8	24.046	23.249	22.539	22.036	21.802	21.829	22.06	22.437	22.933	23.465	24.311	25.193	26.023	26.691	27.091	27.135	26.782	26.045	24.997	23.771	22.505	21.312	20.281	19.46	18.81	18.231	17.663	17.114	16.65	16.392	16.492	17.088	18.199	19.727	21.47	23.144	24.476	25.293	25.575	25.43	25.05	24.661	24.452	24.528	24.889	25.464	26.166	26.918	27.655	28.331	28.872	29.195	29.225	28.875	28.057	26.738	24.931	22.733	20.312	17.887	15.722	14.093	13.24	13.34	14.458	16.495	19.243	22.411	25.637	28.532	30.763	32.118	32.547	32.188	31.295	30.152	29.023	28.099	27.469	27.104	26.927	26.893	26.998	27.27	27.731	28.401	29.239	30.152	31.035	31.749	32.166	32.213	31.912	31.329	30.523	29.595	28.707	28	27.554	27.382	27.431	27.584	27.728	27.765	27.64	27.361	26.986	26.625	26.361	26.21	26.177	26.268	26.481	26.788	27.171	27.609	28.067	28.508	28.879	29.098	29.102	28.869	28.41	27.758	27.026	26.433	26.238	26.61	27.603	29.148	31.045	33.003	34.727	35.951	36.455	36.127	35.02	33.309	31.225	29.06	27.137	25.695	24.821	24.447	24.424	24.569	24.732	24.849	24.921	24.995	25.129	25.36	25.669	25.963	26.153	26.173	25.933	25.388	24.608	23.754	23.031	22.646	22.719	23.188	23.871	24.579	25.155	25.481	25.574	25.571	25.644	25.889	26.28	26.757	27.229	27.598	27.845	28.001	28.11	28.24	28.473	28.818	29.178	29.446	29.561	29.496	29.23	28.804	28.325	27.86	27.431	27.048	26.728	26.475	26.358	26.505	26.949	27.591	28.304	28.959	29.396	29.48	29.217	28.709	28.094	27.503	27.027	26.693	26.496	26.48	26.712	27.178	27.822	28.567	29.29	29.789	29.913	29.679	29.229	28.78	28.579	28.801	29.436	30.372	31.494	32.669	33.747	34.64	35.363	35.955	36.393	36.648	36.736	36.663	36.433	35.806	34.666	33.088	31.122	28.934	26.789	24.968	23.671	22.987	22.859	23.126	23.584	24.094	24.648	25.328	26.229	27.369	28.652	29.887	30.828	31.216	30.891	29.831	27.923	25.878	23.65	21.49	19.761	18.762	18.637	19.438	21.128	23.553	26.438	29.471	32.322	34.708	36.472	37.492	37.636	36.866	35.31	33.113	30.325	27.021	23.429	19.832	16.465	13.638	11.74	10.994	11.388	12.801	14.996	17.542	19.956	21.957	23.458	24.43	24.912	25.096	25.215	25.389	25.622	25.834	25.886	25.658	25.093	24.187	22.988	21.696	20.554	19.649	18.947	18.417	18.007	17.595	17.086	16.546	16.128	15.92	16.027	16.584	17.565	18.773	20.014	21.181	22.169	22.889	23.355	23.691	23.965	24.117	24.004	23.487	22.499	21.077	19.379	17.636	16.092	14.959	14.298	13.987	13.893	13.944	14.081	14.259	14.521	14.956	15.533	16.172	16.891	17.75	18.693	19.605	20.439	21.136	21.538	21.568	21.369	21.186	21.178	21.43	21.93	22.507	22.895	22.889	22.407	21.505	20.41	19.377	18.567	18.043	17.815	17.843	18.063	18.461	19.136	20.152	21.425	22.841	24.291	25.572	26.465	26.943	27.133	27.137	26.982	26.706	26.331	25.799	25.036	24.092	23.12	22.257	21.614	21.283	21.292	21.613	22.203	22.993	23.88	24.784	25.628	26.323	26.782	27.019	27.103	27.058	26.918	26.784	26.729	26.69	26.574	26.357	25.961	25.229	24.095	22.686	21.173	19.699	18.442	17.6	17.228	17.245	17.541	18.022	18.591	19.184	19.763	20.3	20.758	21.111	21.361	21.499	21.58	21.713	21.923	22.144	22.3	22.307	22.016	21.304	20.202	18.867	17.42	15.976	14.713	13.772	13.147	12.792	12.738	12.993	13.452	14.003	14.828	15.402	16.058	16.848	17.849	19.072	20.432	21.769	22.886	23.59	23.774	23.414	22.555	21.319	19.838	18.207	16.499	14.843	13.426	12.438	12.01	12.188	12.93	14.087	15.467	16.914	18.326	19.629	20.787	21.794	22.597	23.08	23.161	22.853	22.213	21.312	20.246	19.143	18.147	17.392	16.985	16.976	17.334	17.949	18.654	19.209	19.431	19.278	18.863	18.372	18.015	17.977	18.339	19.019	19.836	20.557	20.963	20.96	20.577	19.943	19.225	18.578	18.132	17.922	17.861	17.824	17.71	17.485	17.203	16.993	16.984	17.232	17.735	18.431	19.157	19.723	20.053	20.164	20.119	19.998	19.89	19.874	19.953	20.094	20.276	20.446	20.522	20.438	20.155	19.625	18.828	17.815	16.71	15.637	14.69	13.913	13.296	12.802	12.393	12.056	11.824	11.808	12.166	12.971	14.131	15.423	16.57	17.285	17.346	16.695	15.492	14.061	12.765	11.88	11.522	11.626	12	12.454	12.826	13.022	13.069	13.094	13.215	13.485	13.876	14.313	14.708	14.982	15.09	15.006	14.742	14.367	13.978	13.59	13.187	12.806	12.529	12.397	12.433	12.715	13.269	14.018	14.805	15.472	15.863	15.886	15.584	15.122	14.637	14.205	13.869	13.599	13.292	12.867	12.33	11.767	11.345	11.199	11.359	11.737	12.202	12.623	12.861	12.82	12.542	12.194	11.923	11.82	11.943	12.279	12.713	13.078	13.263	13.225	12.968	12.607	12.334	12.319	12.62	13.223	14.075	15.025	15.869	16.447	16.698	16.662	16.462	16.237	16.063	15.961	15.896	15.73	15.235	14.249	12.805	11.056	9.2394	7.666	6.6412	6.3186	6.6546	7.5073	8.6716	9.8773	10.907	11.694	12.285	12.718	13.053	13.434	13.962	14.61	15.272	15.831	16.175	16.179	15.736	14.779	13.335	11.569	9.7708	8.0487	7.0792	6.9023	7.5542	8.8405	10.418	11.932	13.114	13.838	14.153	14.214	14.192	14.217	14.324	14.423	14.422	14.282	14.009	13.617	13.148	12.655	12.143	11.555	10.824	9.9229	8.8825	7.8465	7.0466	6.7094	6.9449	7.7236	8.8879	10.164	11.253	11.99	12.398	12.658	13.037	13.679	14.544	15.433	16.072	16.205	15.736	14.789	13.669	12.761	12.368	12.626	13.483	14.714	16.019	17.108	17.757	17.862	17.455	16.681	15.725	14.789	14.076	13.775	14.024	14.804	15.975	17.32	18.565	19.438	19.751	19.425	18.513	17.215	15.793	14.507	13.582	13.157	13.254	13.729	14.327	14.793	14.957	14.765	14.327	13.863	13.607	13.747	14.329	15.223	16.18	16.949	17.388	17.518	17.467	17.419	17.552	17.937	18.492	19.024	19.299	19.117	18.424	17.327	16.062	14.938	14.249	14.186	14.776	15.884	17.263	18.633	19.731	20.383	20.518	20.134	19.326	18.307	17.318	16.528	16.056	15.97	16.228	16.654	17.002	17.074	16.771	16.107	15.239	14.428	13.921	13.881	14.345	15.191	16.158	16.951	17.369	17.361	16.984	16.358	15.61	14.802	13.953	13.082	12.224	11.502	11.145	11.341	12.074	13.149	14.283	15.181	15.558	15.251	14.307	12.921	11.325	9.784	8.5491	7.7775	7.5271	7.7905	8.459	9.3075	10.087	10.624	10.869	10.891	10.811	10.778	10.922	11.269	11.766	12.318	12.783	13.082	13.181	13.01	12.517	11.764	10.93	10.226	9.8227	9.8604	10.418	11.397	12.536	13.549	14.204	14.36	14.052	13.493	12.938	12.557	12.459	12.643	12.994	13.324	13.489	13.456	13.298	13.122	13.04	13.087	13.249	13.497	13.739	13.822	13.623	13.134	12.371	11.312	10.003	8.6078	7.3143	6.2901	5.7488	5.8754	6.6886	8.0459	9.7375	11.476	12.91	13.783	14.067	13.888	13.452	12.978	12.663	12.605	12.775	13.059	13.271	13.227	12.859	12.161	11.159	9.9523	8.7782	7.791	7.4489	7.5121	7.9025	8.4985	9.1337	9.6741	10.065	10.353	10.69	11.234	12.106	13.328	14.793	16.28	17.481	18.094	17.924	16.938	15.282	13.204	11.037	9.1725	7.9481	7.5544	8.0258	9.2627	10.993	12.857	14.514	15.732	16.436	16.734	16.891	17.184	17.766	18.627	19.608	20.432	20.8	20.503	19.515	17.972	16.203	14.584	13.395	12.812	12.865	13.416	14.204	14.978	15.587	16.009	16.325	16.66	17.105	17.652	18.181	18.513	18.454	17.837	16.614	14.85	12.726	10.446	8.2684	6.4864	5.3875	5.1551	5.7949	7.1431	8.8643	10.545	11.804	12.405	12.325	11.764	11.037	10.431	10.105	10.078	10.28	10.632	11.088	11.651	12.343	13.138	13.972	14.706	15.158	15.24	14.992	14.52	13.947	13.334	12.686	11.941	11.028	9.9617	8.862	7.92	7.3498	7.3023	7.7956	8.6912	9.7649	10.803	11.663	12.309	12.812	13.282	13.806	14.427	15.111	15.773	16.337	16.779	17.126	17.354	17.422	17.31	16.999	16.45	15.65	14.665	13.594	12.536	11.612	10.917	10.473	10.243	10.165	10.149	10.072	9.8348	9.4361	8.9623	8.5373	8.3028	8.3604	8.7281	9.3615	10.142	10.893	11.437	11.696	11.683	11.438	11.074	10.763	10.646	10.736	10.89	10.925	10.673	10.011	8.9377	7.6157	6.2842	5.1964	4.5912	4.6226	5.2772	6.4097	7.8402	9.3968	10.909	12.236	13.277	13.994	14.401	14.549	14.499	14.327	14.128	14.035	14.118	14.354	14.717	15.189	15.648	15.927	15.914	15.566	14.863	13.826	12.548	11.152	9.7299	8.3746	7.2074	6.3267	5.7736	5.6097	5.9376	6.779	8.0212	9.4698	10.889	12.073	12.923	13.447	13.745	13.988	14.369	14.987	15.782	16.623	17.443	18.199	18.813	19.238	19.469	19.467	19.161	18.541	17.668	16.579	15.333	14.058	12.881	11.825	10.905	10.217	9.8747	9.9214	10.343	11.087	12.056	13.102	14.07	14.834	15.329	15.616	15.791	15.856	15.635	15.576	15.33	14.905	14.341	13.692	13.04	12.479	12.083	11.881	11.877	12.073	12.481	13.087	13.809	14.51	15.068	15.416	15.548	15.5	15.367	15.3	15.391	15.642	16.02	16.475	16.939	17.366	17.764	18.154	18.537	18.922	19.317	19.693	19.968	20.054	19.891	19.423	18.611	17.455	15.995	14.339	12.647	11.057	9.6696	8.5705	7.8287	7.4859	7.5425	7.9816	8.7952	9.9529	11.401	13.069	14.85	16.613	18.225	19.571	20.563	21.157	21.365	21.278	21.021	20.645	20.13	19.427	18.464	17.158	15.503	13.613	11.743	10.219	9.3372	9.2444	9.9101	11.155	12.681	14.125	15.135	15.493	15.167	14.307	13.207	12.22	11.626	11.575	12.081	12.96	13.879	14.53	14.738	14.492	13.895	13.128	12.42	11.956	11.831	12.064	12.598	13.352	14.234	15.141	15.933	16.458	16.623	16.436	16.004	15.5	15.118	15.012	15.25	15.741	16.248	16.474	16.19	15.385	14.236	12.999	11.96	11.377	11.354	11.796	12.499	13.289	14.041	14.69	15.234	15.664	15.902	15.833	15.382	14.557	13.434	12.203	11.143	10.482	10.31	10.585	11.188	11.971	12.801	13.57	14.156	14.456	14.426	14.065	13.372	12.394	11.3	10.321	9.6334	9.3374	9.4614	9.9484	10.654	11.429	12.168	12.812	13.354	13.849	14.361	14.861	15.265	15.511	15.569	15.454	15.228	15.003	14.901	14.994	15.239	15.47	15.456	15.006	14.035	12.548	10.638	8.5558	6.6628	5.2468	4.4444	4.2986	4.7811	5.7473	7.0137	8.4499	9.9541	11.404	12.705	13.801	14.614	15.039	15.049	14.739	14.215	13.575	12.92	12.354	11.939	11.691	11.576	11.512	11.421	11.302	11.172	10.994	10.773	10.575	10.411	10.189	9.837	9.3662	8.83	8.3064	7.9506	7.9229	8.2514	8.8696	9.6904	10.602	11.436	12.084	12.558	12.875	12.983	12.8	12.283	11.476	10.525	9.637	9.0313	8.8636	9.1928	9.9292	10.822	11.583	11.963	12.268	12.325	12.238	12.123	12.009	11.813	11.441	10.873	10.186	9.5108	8.9818	8.7168	8.7562	9.0527	9.509	10.011	10.511	11.079	11.785	12.62	13.505	14.312	14.859	14.985	14.633	13.872	12.869	11.837	10.971	10.391	10.101	10.052	10.219	10.574	11.091	11.765	12.603	13.56	14.54	15.417	16.052	16.373	16.371	16.059	15.466	14.629	13.633	12.6	11.644	10.879	10.431	10.371	10.692	11.334	12.22	13.27	14.441	15.722	17.067	18.345	19.372	19.996	20.116	19.702	18.812	17.623	16.376	15.269	14.426	13.89	13.637	13.644	13.884	14.302	14.825	15.379	15.87	16.166	16.148	15.758	15.021	14.03	12.938	11.917	11.103	10.595	10.462	10.69	11.139	11.639	12.064	12.322	12.357	12.213	12.002	11.865	11.891	12.101	12.458	12.888	13.324	13.746	14.17	14.628	15.14	15.709	16.28	16.758	17.066	17.177	17.167	17.191	17.395	17.854	18.559	19.422	20.271	20.902	21.182	21.138	20.914	20.637	20.38	20.155	19.89	19.455	18.783	17.915	16.971	16.135	15.58	15.426	15.689	16.312	17.251	18.439	19.764	21.089	22.294	23.292	24.049	24.575	24.891	25.029	25.058	25.025	24.866	24.49	23.9	23.179	22.416	21.675	21.031	20.512	20.041	19.529	18.942	18.277	17.559	16.858	16.253	15.756	15.348	15.078	15.031	15.269	15.823	16.673	17.749	18.945	20.128	21.152	21.905	22.38	22.658	22.789	22.761	22.594	22.365	22.097	21.724	21.226	20.612	19.884	19.082	18.291	17.568	16.911	16.294	15.715	15.206	14.814	14.668	14.96	15.773	16.999	18.397	19.682	20.61	21.05	20.997	20.55	19.892	19.25	18.757	18.442	18.319	18.468	18.944	19.673	20.515	21.318	21.871	21.949	21.476	20.53	19.264	17.894	16.686	15.844	15.373	15.147	15.044	14.945	14.711	14.292	13.762	13.282	13.022	13.124	13.661	14.65	16.076	17.871	19.862	21.843	23.524	25.124	26.268	26.921	27.118	26.903	26.327	25.488	24.484	23.386	22.263	21.19	20.248	19.505	18.964	18.573	18.289	18.114	18.065	18.139	18.323	18.59	18.877	19.092	19.167	19.112	18.977	18.829	18.743	18.753	18.832	18.947	19.106	19.355	19.729	20.25	20.919	21.667	22.333	22.688	22.523	21.72	20.286	18.337	16.077	13.761	11.644	9.9432	8.7677	8.1213	7.9701	8.2709	8.959	9.9705	11.227	12.571	13.762	14.552	14.722	14.162	12.971	11.449	10.012	9.0075	8.6263	8.9226	9.8105	11.112	12.636	14.23	15.755	17.115	18.26	19.127	19.671	19.928	19.956	19.813	19.534	19.147	18.694	18.216	17.746	17.318	16.935	16.572	16.215	15.863	15.502	15.165	14.95	14.913	15.007	15.125	15.147	15.005	14.708	14.314	13.899	13.529	13.22	12.958	12.69	12.36	11.996	11.675	11.47	11.432	11.555	11.815	12.155	12.503	12.783	12.897	12.789	12.464	11.97	11.376	10.783	10.359	10.224	10.4	10.819	11.361	11.891	12.29	12.476	12.444	12.252	11.959	11.618	11.248	10.79	10.208	9.5369	8.8446	8.242	7.8596	7.7935	8.0513	8.5479	9.1261	9.6051	9.8657	9.891	9.7757	9.5971	9.3828	9.2061	9.134	9.1621	9.2556	9.4314	9.7222	10.12	10.591	11.097	11.581	11.961	12.185	12.246	12.122	11.795	11.3	10.702	10.055	9.4085	8.826	8.3518	8.0285	7.8734	7.8635	7.9876	8.2806	8.8242	9.6502	10.665	11.75	12.764	13.486	13.735	13.492	12.918	12.265	11.81	11.767	12.193	12.949	13.811	14.602	15.168	15.392	15.255	14.834	14.23	13.551	12.927	12.503	12.409	12.663	13.093	13.371	13.172	12.32	10.853	9.0056	7.2185	6.0576	5.9391	6.9348	8.811	11.117	13.265	14.712	15.159	14.617	13.305	11.589	9.9554	8.8417	8.3807	8.4467	8.8406	9.2836	9.4814	9.2784	8.7429	8.0892	7.5402	7.2231	7.097	7.0228	6.876	6.3573	5.7827	5.212	4.808	4.6826	4.8111	5.0528	5.2109	5.113	4.6931	4.0513	3.3539	2.7684	2.4722	2.5973	3.1715	4.0873	5.1648	6.2074	7.0121	7.4191	7.385	6.9826	6.3859	5.8066	5.4181	5.2945	5.3774	5.5301	5.6062	5.4819	5.0723	4.3831	3.5257	2.6516	1.9261	1.5164	1.5672	2.1767	3.3703	5.0561	6.978	8.8028	10.202	10.957	10.983	10.329	9.1912	7.7973	6.2855	4.7432	3.2243	1.7623	0.41363	-0.7082	-1.4756	-1.7994	-1.6148	-0.92223	0.20812	1.627	3.1507	4.6263	5.9441	7.0405	7.9087	8.6021	9.176	9.6863	10.132	10.423	10.447	10.138	9.4765	8.5224	7.3999	6.2862	5.3637	4.7531	4.498	4.5713	4.8875	5.352	5.9186	6.5921	7.3722	8.2298	9.1249	9.9642	10.598	10.918	10.921	10.711	10.433	10.201	10.051	9.9394	9.7627	9.4197	8.872	8.1869	7.5339	7.1241	7.1188	7.5438	8.3018	9.1978	9.9639	10.364	10.249	9.5599	8.3935	7.039	5.8733	5.2334	5.3461	6.2879	7.913	9.8458	11.604	12.788	13.155	12.656	11.428	9.7116	7.7438	5.7371	3.8613	2.2195	0.88809	-0.039769	-0.46964	-0.34762	0.28038	1.2806	2.4607	3.6289	4.6429	5.4459	6.0279	6.42	6.712	6.9951	7.2908	7.5639	7.8029	8.0235	8.207	8.3227	8.3907	8.4874	8.6674	8.9703	9.4075	9.9167	10.364	10.615	10.585	10.232	9.5946	8.8193	8.0763	7.4807	7.0632	6.7653	6.4954	6.1697	5.762	5.267	4.7027	4.1518	3.7034	3.3435	2.9759	2.539	2.0433	1.5364	1.0827	0.81764	0.90698	1.427	2.367	3.6776	5.2433	6.8526	8.296	9.43	10.127	10.257	9.8217	8.9855	7.979	7.0242	6.315	5.9904	6.0933	6.5284	7.1081	7.6139	7.8948	7.9362	7.7951	7.5447	7.3277	7.3462	7.7204	8.432	9.3762	10.395	11.281	11.831	11.954	11.671	11.029	10.125	9.0998	8.0455	6.9419	5.7254	4.4264	3.1157	1.8108	0.52368	-0.69611	-1.7855	-2.6407	-3.3029	-3.8386	-4.2073	-4.3516	-4.2187	-3.8272	-3.2865	-2.7007	-2.1115	-1.537	-0.98837	-0.46023	0.070347	0.58579	1.0098	1.324	1.5523	1.7465	1.9771	2.3091	2.7298	3.1044	3.2588	3.0437	2.3327	1.0449	-0.78943	-3.0051	-5.3382	-7.4874	-9.159	-10.113	-10.205	-9.4142	-7.8546	-5.7699	-3.4414	-1.1017	1.0594	2.9034	4.3398	5.3426	5.9255	6.1436	6.068	5.7399	5.1699	4.3677	3.3904	2.3376	1.3121	0.42591	-0.22787	-0.62576	-0.82202	-0.90437	-0.92498	-0.88406	-0.74428	-0.48218	-0.1079	0.33696	0.81312	1.2927	1.7678	2.261	2.8545	3.6506	4.6487	5.7467	6.7702	7.5174	7.8324	7.6661	7.0797	6.2472	5.4196	4.8459	4.6623	4.804	5.0638	5.2089	5.0593	4.5273	3.6721	2.7036	1.8863	1.4181	1.3953	1.8003	2.5314	3.4686	4.5066	5.5573	6.5832	7.6054	8.6675	9.7678	10.802	11.6	12.007	11.918	11.322	10.306	9.018	7.6236	6.3017	5.1701	4.2384	3.5009	3.0243	2.8966	3.1292	3.6711	4.4299	5.2453	5.9772	6.547	6.9765	7.3595	7.8012	8.3984	9.1579	9.9797	10.724	11.278	11.54	11.435	10.949	10.107	9.007	7.7943	6.6061	5.5484	4.6975	4.1559	3.9877	4.1485	4.5504	5.1421	5.9372	6.8919	7.9206	8.993	10.072	11.11	12.071	12.975	13.835	14.641	15.361	15.93	16.217	16.053	15.363	14.193	12.644	10.866	9.0288	7.2827	5.743	4.4919	3.5578	2.9422	2.6845	2.8122	3.2252	3.727	4.1635	4.4821	4.6657	4.7387	4.8081	5.009	5.3749	5.8327	6.2847	6.6296	6.7456	6.5695	6.1274	5.458	4.5838	3.5714	2.5755	1.76	1.212	0.97614	1.0513	1.3866	1.8981	2.4833	3.0649	3.6285	4.2265	4.8844	5.5099	5.9959	6.295	6.3618	6.1067	5.5278	4.752	3.9254	3.1784	2.6767	2.5667	2.8487	3.421	4.2087	5.1182	5.994	6.7013	7.2216	7.5739	7.7077	7.5521	7.0868	6.3409	5.4025	4.3805	3.5391	2.862	2.4004	2.1354	1.9843	1.8619	1.7358	1.6448	1.671	1.9442	2.6137	3.7211	5.135	6.6034	7.8553	8.6474	8.8325	8.419	7.5601	6.4934	5.4737	4.7066	4.3026	4.2728	4.5797	5.1634	5.9072	6.6461	7.2031	7.429	7.2075	6.4541	5.1371	3.3187	1.1975	-0.92628	-2.7214	-3.8951	-4.2589	-3.7504	-2.4667	-0.65535	1.3808	3.4278	5.3667	7.1432	8.7642	10.272	11.689	13.009	14.199	15.17	15.771	15.864	15.385	14.319	12.714	10.711	8.5732	6.5908	4.9841	3.8816	3.3015	3.1472	3.2735	3.5392	3.8208	4.0662	4.3028	4.6085	5.0374	5.6276	6.4199	7.4234	8.588	9.7989	10.876	11.617	11.881	11.642	10.986	10.026	8.9167	7.8453	6.9453	6.2461	5.722	5.3544	5.1371	5.0501	5.0718	5.1964	5.402	5.6834	6.0214	6.3652	6.653	6.8261	6.8515	6.7281	6.5095	6.3134	6.3064	6.6237	7.3334	8.3885	9.5973	10.706	11.513	11.85	11.549	10.527	8.8755	6.7978	4.5274	2.3299	0.49476	-0.74655	-1.316	-1.2557	-0.68022	0.23973	1.3425	2.5249	3.7264	4.8612	5.8693	6.6997	7.2965	7.6174	7.6865	7.5955	7.509	7.6115	8.0194	8.6907	9.4539	10.131	10.541	10.498	9.9188	8.9197	7.7347	6.5598	5.5136	4.6787	4.0825	3.6512	3.3045	3.0036	2.748	2.5403	2.4278	2.4667	2.6613	2.9514	3.3051	3.7193	4.1589	4.6071	5.0915	5.6682	6.3716	7.1758	7.9624	8.5188	8.6736	8.3895	7.7002	6.7279	5.7737	5.2194	5.2719	5.867	6.7854	7.7303	8.3681	8.4752	8.0909	7.4276	6.7697	6.4045	6.5122	7.0637	7.8395	8.5822	9.1704	9.5936	9.8903	10.124	10.33	10.498	10.583	10.497	10.148	9.5575	8.8476	8.088	7.2383	6.2882	5.3472	4.5269	3.8846	3.504	3.4926	3.8429	4.4078	5.0287	5.6031	6.0379	6.3034	6.518	6.7825	7.0818	7.3825	7.7183	8.1521	8.6619	9.1393	9.4637	9.5451	9.3349	8.8357	8.1095	7.3193	6.7408	6.5964	6.8965	7.1026	7.905	8.9705	10.155	11.3	12.29	13.024	13.423	13.419	12.972	12.131	11.06	10.007	9.1817	8.6995	8.6229	8.9423	9.5241	10.133	10.541	10.582	10.187	9.4483	8.5558	7.7365	7.2074	7.1302	7.5322	8.2623	9.0701	9.7436	10.188	10.395	10.383	10.196	9.8626	9.3971	8.7641	7.9232	6.9187	5.9004	5.0814	4.6094	4.5285	4.8288	5.4542	6.2999	7.2182	8.0641	8.6663	8.8344	8.4535	7.5052	6.0453	4.2305	2.3911	0.93222	0.10737	0.007116	0.66605	2.0642	4.0118	6.1975	8.3162	10.1	11.368	12.035	12.106	11.665	10.868	9.9145	8.96	8.0453	7.1948	6.4771	5.9821	5.8064	6.0401	6.7001	7.6986	8.9135	10.183	11.262	11.9	12.004	11.624	10.781	9.4476	7.719	5.8447	4.0122	2.309	0.87133	-0.10319	-0.46732	-0.14977	0.80149	2.1796	3.6531	4.8714	5.5708	5.587	4.9258	3.8348	2.6835	1.7442	1.1215	0.74711	0.41959	-0.010386	-0.50455	-0.93749	-1.223	-1.2407	-0.84776	-0.11835	0.60472	1.0428	1.1965	1.1696	1.0352	0.92809	1.0114	1.2926	1.6185	1.848	1.9191	1.8003	1.5693	1.4046	1.4217	1.5761	1.7745	1.9758	2.1408	2.247	2.3011	2.2807	2.1714	2.0244	1.8786	1.6487	1.2862	0.9369	0.726	0.53659	0.15272	-0.45131	-1.2016	-2.1172	-3.1733	-4.187	-5.0174	-5.705	-6.2872	-6.7177	-6.9858	-7.0677	-6.8007	-5.9843	-4.6412	-2.9979	-1.2816	0.2891	1.474	2.0781	2.0516	1.4914	0.62916	-0.23366	-0.94867	-1.5206	-1.8584	-1.7894	-1.3569	-0.75926	-0.020433	0.95542	2.0736	3.0669	3.7989	4.2275	4.2264	3.7332	2.8913	1.8604	0.68103	-0.51397	-1.4488	-2.0052	-2.2913	-2.368	-2.2037	-1.8408	-1.4252	-1.0931	-0.91707	-0.89226	-0.94108	-1.0387	-1.2575	-1.5775	-1.792	-1.8021	-1.7558	-1.7198	-1.5285	-1.0889	-0.51704	0.14858	0.99459	1.9338	2.7518	3.4276	4.0317	4.4798	4.6815	4.7684	4.8194	4.5876	3.8333	2.6614	1.3583	0.16957	-0.67365	-0.93312	-0.49922	0.59004	2.1533	3.7895	5.4169	6.6538	7.4884	9.8839	11.776	13.293	14.338	14.943	15.184	15.144	14.942	14.665	14.31	13.879	13.44	13.07	12.818	12.703	12.715	12.791	12.785	12.567	12.092	11.392	10.548	9.665	8.8237	8.1133	7.6178	7.3885	7.4366	7.7785	8.3767	9.0836	9.6759	9.9671	9.901	9.4987	8.844	8.1014	7.4685	7.0573	6.8906	6.9866	7.3351	7.8667	8.4659	9.0156	9.4204	9.5985	9.4878	9.1331	8.6989	8.4019	8.3973	8.735	9.3593	10.093	10.639	10.671	10.008	8.651	6.7699	4.6761	2.7673	1.3964	0.75622	0.80754	1.361	2.1751	3.0026	3.6673	4.1397	4.531	4.9911	5.6312	6.5141	7.6699	9.0285	10.405	11.588	12.425	12.8	12.6	11.792	10.492	8.9076	7.2393	5.6635	4.3223	3.3094	2.5994	2.0822	1.6596	1.2784	0.9434	0.70547	0.65981	0.88867	1.372	1.9875	2.5716	2.9819	3.1083	2.902	2.4383	1.9062	1.5068	1.3538	1.4927	1.9439	2.6537	3.4723	4.2128	4.7617	5.0808	5.1315	4.8775	4.3605	3.6909	2.9811	2.3451	1.9412	1.8951	2.2332	2.878	3.6741	4.3865	4.7779	4.7277	4.2918	3.6605	3.0633	2.6767	2.6051	2.8852	3.4659	4.2211	4.998	5.7054	6.3013	6.7272	6.9267	6.9116	6.7784	6.5846	6.3627	6.1523	5.9969	5.9005	5.8163	5.7111	5.5894	5.4592	5.3418	5.3298	5.5461	6.0272	6.729	7.671	8.1675	8.34	8.1212	7.5331	6.6632	5.6694	4.7598	4.0786	3.6635	3.4601	3.4371	3.5749	3.8317	4.1864	4.6064	4.9937	5.2171	5.2096	4.9764	4.5409	3.9657	3.3707	2.9069	2.65	2.5276	2.4081	2.1993	1.8616	1.426	1.0117	0.82833	1.1076	2.0249	3.5401	5.4167	7.3238	8.9069	9.85	9.9764	9.3437	8.1876	6.7885	5.4116	4.2614	3.3916	2.7091	2.127	1.6602	1.3516	1.2119	1.2602	1.5375	2.0183	2.5608	3.0344	3.4125	3.7641	4.1771	4.7115	5.4008	6.2356	7.1455	7.9903	8.6077	8.8932	8.8424	8.5112	8.004	7.4391	6.9214	6.529	6.2851	6.1902	6.2215	6.3153	6.4283	6.6064	6.8975	7.2874	7.7554	8.3524	9.1419	10.086	11.049	11.871	12.414	12.507	12.015	10.963	9.5398	8.0118	6.6524	5.6619	5.1177	4.9999	5.2044	5.5864	6.0153	6.3892	6.6334	6.6937	6.5871	6.4065	6.2838	6.3731	6.844	7.8238	9.2328	10.811	12.295	13.489	14.256	14.55	14.476	14.235	13.966	13.672	13.289	12.754	12.035	11.194	10.406	9.8874	9.7957	10.167	10.922	11.842	12.658	13.152	13.246	13.052	12.768	12.583	12.609	12.858	13.28	13.742	14.04	14.056	13.822	13.435	12.96	12.481	12.12	11.945	11.883	11.791	11.533	10.985	10.084	8.9003	7.6352	6.5327	5.7874	5.5319	5.7865	6.4273	7.2738	8.1403	8.8946	9.4403	9.6813	9.5318	8.9489	7.9692	6.6841	5.2034	3.6648	2.2354	1.0395	0.065678	-0.76803	-1.4898	-2.0793	-2.5052	-2.7094	-2.622	-2.2307	-1.6179	-0.92207	-0.27319	0.22302	0.49856	0.61774	0.7574	1.0693	1.6074	2.3483	3.1821	3.9049	4.2805	4.1278	3.4006	2.2189	0.82627	-0.49556	-1.5034	-2.0357	-2.0312	-1.5634	-0.85919	-0.12569	0.57408	1.2595	1.9773	2.8335	3.9198	5.1893	6.483	7.6123	8.4026	8.7315	9.0867	8.9725	8.831	8.7675	8.7536	8.6838	8.47	8.0457	7.401	6.6255	5.8606	5.2008	4.6781	4.3183	4.1411	4.1042	4.1313	4.2108	4.3564	4.5385	4.6916	4.7374	4.633	4.3793	4.0065	3.5449	3.0493	2.592	2.2016	1.7987	1.2659	0.53524	-0.36638	-1.3281	-2.1601	-2.6205	-2.5537	-1.9599	-0.97805	0.18486	1.2946	2.1842	2.841	3.4087	4.0279	4.7231	5.4569	6.1631	6.7289	7.0234	6.9831	6.6745	6.2569	5.8885	5.6725	5.6358	5.7282	5.8154	5.6849	5.1199	3.9807	2.3105	0.30739	-1.7144	-3.3915	-4.4096	-4.6084	-4.0048	-2.765	-1.1524	0.52514	2.0045	3.1655	3.9672	4.342	4.2456	3.7515	3.0073	2.137	1.2446	0.45377	-0.15472	-0.62504	-1.0895	-1.6742	-2.4155	-3.251	-4.0062	-4.4584	-4.4366	-3.8806	-2.859	-1.5718	-0.24123	0.98214	2.0416	2.98	3.9055	4.9333	6.1169	7.4146	8.7381	9.949	10.802	11.007	10.385	8.9579	6.9047	4.5054	2.1699	0.33123	-0.73261	-0.99299	-0.60414	0.17604	1.0618	1.8219	2.3625	2.6952	2.8517	2.8785	2.8345	2.7777	2.7795	2.9266	3.296	3.9044	4.6601	5.3666	5.7699	5.6943	5.1336	4.1966	3.0438	1.9078	1.0367	0.54191	0.34525	0.2762	0.2009	0.060009	-0.14202	-0.29232	-0.19876	0.27468	1.1239	2.2358	3.4381	4.5365	5.373	5.8934	6.1514	6.229	6.1834	6.0837	5.9701	5.8181	5.5481	5.0942	4.4206	3.5552	2.5849	1.6007	0.68538	-0.026665	-0.45049	-0.64954	-0.75728	-0.85816	-0.97938	-1.11	-1.1802	-1.0244	-0.48569	0.44037	1.6512	3.0033	4.2806	5.2527	5.7959	5.9283	5.7344	5.2996	4.7182	4.0753	3.3946	2.6332	1.7505	0.78009	-0.17432	-0.95574	-1.4165	-1.4782	-1.1444	-0.4479	0.49344	1.4872	2.4089	3.2358	3.9544	4.5159	4.9034	5.0839	4.9669	4.4686	3.6437	2.6597	1.6908	0.89707	0.40861	0.19097	0.012493	-0.41564	-1.2533	-2.5278	-4.1456	-5.6945	-6.8624	-7.4124	-7.2255	-6.3332	-4.9002	-3.1344	-1.2195	0.6814	2.403	3.7867	4.7497	5.2717	5.3762	5.1626	4.7589	4.2137	3.5101	2.6589	1.7269	0.80348	-0.021442	-0.62772	-0.92312	-0.92282	-0.7558	-0.54552	-0.35415	-0.1758	0.050568	0.37892	0.81677	1.3577	1.9846	2.6322	3.1927	3.5886	3.7813	3.7748	3.6338	3.5061	3.5978	4.075	4.9865	6.2617	7.6969	8.9883	9.8762	10.267	10.163	9.5908	8.6406	7.4611	6.1937	4.9223	3.7483	2.7982	2.1542	1.8071	1.658	1.5771	1.4786	1.358	1.281	1.3414	1.6469	2.2866	3.2531	4.3746	5.4319	6.207	6.4967	6.1927	5.3494	4.1241	2.7036	1.2842	0.060994	-0.86129	-1.5093	-1.968	-2.2671	-2.3995	-2.3949	-2.2758	-2.021	-1.6071	-1.0613	-0.45815	0.14813	0.72844	1.2802	1.7739	2.2081	2.6051	3.0317	3.5472	4.1745	4.8604	5.4882	5.8972	5.9265	5.5113	4.7166	3.7245	2.788	2.1692	2.0145	2.2834	2.7387	3.1123	3.236	3.0153	2.4886	1.8498	1.3894	1.2857	1.5441	2.0567	2.7055	3.3523	3.9165	4.4074	4.8896	5.4082	5.954	6.4526	6.7411	6.6518	6.0989	5.1393	3.962	2.8567	2.1059	1.8736	2.1887	2.9633	4.0082	5.0518	5.8763	6.3857	6.5547	6.3982	6.0054	5.5422	5.1537	4.8806	4.6957	4.5574	4.4181	4.231	4.0048	3.8161	3.7296	3.7601	3.8961	4.0981	4.3147	4.5235	4.7479	5.048	5.4433	5.8815	6.2479	6.4363	6.4192	6.2581	6.0249	5.7675	5.5486	5.4051	5.2966	5.1548	5.0007	4.9341	5.0017	5.1589	5.36	5.5416	5.5884	5.4355	5.1352	4.807	4.5519	4.467	4.6263	5.0111	5.4858	5.8887	6.1212	6.1332	5.9005	5.4477	4.8554	4.2262	3.6744	3.2668	3.0098	2.9278	3.0576	3.3235	3.5386	3.5341	3.2312	2.6341	1.8059	0.94604	0.34649	0.23552	0.70988	1.7904	3.3876	5.2508	7.1051	8.7676	10.078	10.874	11.068	10.699	9.8879	8.7422	7.347	5.8293	4.32	2.9384	1.7742	0.81304	0.33638	0.049914	-0.083925	-0.087371	0.076193	0.50478	1.2792	2.3754	3.6216	4.7613	5.5546	5.7949	5.3367	4.2204	2.6791	1.0338	-0.40948	-1.393	-1.7831	-1.5974	-1.0149	-0.25193	0.52783	1.2034	1.7066	2.0703	2.3904	2.695	2.9242	3.0224	2.9327	2.5778	1.8882	0.88075	-0.3417	-1.6432	-2.8714	-3.8532	-4.4446	-4.5591	-4.2082	-3.5221	-2.7162	-1.9516	-1.304	-0.80429	-0.44479	-0.17385	-0.009648	-0.090241	-0.59522	-1.6045	-3.0864	-4.8776	-6.6503	-8.0228	-8.7345	-8.737	-8.133	-7.0922	-5.8389	-4.5768	-3.4171	-2.3761	-1.4512	-0.68048	-0.15594	0.019627	-0.19456	-0.74155	-1.4709	-2.185	-2.6983	-2.8849	-2.7515	-2.4111	-2.0076	-1.6578	-1.4338	-1.3783	-1.4612	-1.6284	-1.8646	-2.1314	-2.3301	-2.3752	-2.2664	-2.0743	-1.8476	-1.641	-1.578	-1.7665	-2.1691	-2.6438	-3.0191	-3.1695	-3.0203	-2.5565	-1.8517	-1.0678	-0.39465	-0.017282	-0.053499	-0.52736	-1.3583	-2.3855	-3.392	-4.1392	-4.4431	-4.232	-3.5493	-2.5743	-1.548	-0.67753	-0.086416	0.148	0.007265	-0.39891	-0.8508	-1.1878	-1.3636	-1.3584	-1.1766	-0.92068	-0.72917	-0.72202	-0.94224	-1.3945	-2.0752	-2.9476	-3.959	-5.0376	-6.0714	-6.9035	-7.4059	-7.5281	-7.309	-6.9117	-6.541	-6.3684	-6.4915	-6.9147	-7.5125	-8.0827	-8.5298	-8.9217	-9.4006	-10.056	-10.915	-11.968	-13.091	-14.053	-14.674	-14.932	-14.903	-14.685	-14.39	-14.084	-13.769	-13.409	-12.996	-12.546	-12.051	-11.477	-10.797	-10.001	-9.059	-7.9427	-6.7082	-5.4764	-4.3903	-3.5575	-3.0099	-2.7501	-2.8111	-3.2186	-3.9321	-4.852	-5.8565	-6.7979	-7.4498	-7.57	-7.0676	-6.0258	-4.601	-3.0014	-1.4947	-0.29458	0.50456	0.89588	0.90951	0.63281	0.20082	-0.30078	-0.85025	-1.4085	-1.8968	-2.2675	-2.503	-2.564	-2.4147	-2.0314	-1.4107	-0.6196	0.19834	0.91344	1.4604	1.7942	1.9118	1.9261	2.0362	2.3708	2.9305	3.6635	4.4927	5.2724	5.8463	6.146	6.1735	5.9349	5.472	4.9238	4.4584	4.1598	4.0363	4.0535	4.1002	4.0064	3.6327	2.9848	2.2272	1.6249	1.3471	1.8854	3.0727	4.6948	6.4209	7.9208	8.9383	9.3477	9.1252	8.3217	7.0722	5.5735	3.9989	2.4547	1.0392	-0.1349	-0.96051	-1.4195	-1.5534	-1.4136	-1.1122	-0.80665	-0.57057	-0.32202	0.088947	0.81633	1.9688	3.4876	5.1076	6.4502	7.1944	7.2299	6.6269	5.6187	4.5488	3.7673	3.5205	3.876	4.749	5.9228	7.1287	8.0717	8.4541	8.0886	7.0084	5.4342	3.6653	2.0092	0.70652	-0.1673	-0.7219	-1.1565	-1.6069	-2.1226	-2.6764	-3.1194	-3.2514	-2.9465	-2.2125	-1.1251	0.21166	1.6118	2.811	3.5369	3.603	2.9404	1.613	-0.17086	-2.0922	-3.7994	-5.0135	-5.5869	-5.5119	-4.8666	-3.7595	-2.3195	-0.69743	0.95915	2.5094	3.7844	4.6121	4.8973	4.6601	3.9775	2.992	1.9346	1.0529	0.47344	0.23864	0.34665	0.71922	1.1377	1.3243	1.1295	0.55763	-0.24186	-1.0163	-1.4665	-1.3926	-0.79792	0.111	1.0364	1.7208	2.0469	2.0905	2.0408	2.0945	2.3456	2.72	3.017	3.0447	2.691	1.9471	0.90766	-0.22632	-1.2318	-2.009	-2.5755	-2.9883	-3.2797	-3.4992	-3.7196	-3.9483	-4.0956	-4.0737	-3.8334	-3.3287	-2.5407	-1.5198	-0.36309	0.81104	1.8793	2.732	3.3015	3.6006	3.6916	3.6576	3.6001	3.6026	3.7003	3.8369	3.8656	3.5753	2.812	1.577	-0.010494	-1.7588	-3.3767	-4.4856	-4.8056	-4.3118	-3.171	-1.6538	-0.10235	1.1216	1.7719	1.8353	1.4659	0.87984	0.32055	-0.007303	-0.021517	0.20828	0.563	0.92387	1.1383	1.0874	0.75907	0.2216	-0.42456	-1.0694	-1.6353	-2.0531	-2.2682	-2.2941	-2.2271	-2.1921	-2.2397	-2.3451	-2.4939	-2.6807	-2.8203	-2.7903	-2.5569	-2.1685	-1.6442	-1.0523	-0.55458	-0.30147	-0.40793	-0.95706	-1.9699	-3.3065	-4.6932	-5.8399	-6.5409	-6.6826	-6.2605	-5.4673	-4.6199	-4.0112	-3.8201	-4.0325	-4.4651	-4.9037	-5.1862	-5.1754	-4.7934	-4.0784	-3.1748	-2.2218	-1.3035	-0.55465	-0.18012	-0.3126	-0.94531	-1.9474	-3.0684	-3.9521	-4.2737	-3.9504	-3.1241	-2.0688	-1.1246	-0.61448	-0.69917	-1.2461	-1.971	-2.5957	-2.9182	-3.1077	-2.8514	-2.448	-2.0803	-1.8812	-1.8804	-1.9714	-1.9319	-1.5373	-0.69981	0.52249	1.9717	3.4164	4.5752	5.2363	5.3231	4.8455	3.8682	2.5126	0.93631	-0.71152	-2.3058	-3.6871	-4.7098	-5.3729	-5.7657	-5.9361	-5.8501	-5.4069	-4.4959	-3.0545	-1.1309	1.0694	3.1962	4.8469	5.6995	5.6264	4.6706	2.9865	0.78077	-1.7024	-4.223	-6.6019	-8.686	-10.319	-11.355	-11.715	-11.368	-10.327	-8.6937	-6.6709	-4.4868	-2.3383	-0.42195	1.0858	2.1034	2.6752	2.8792	2.7568	2.3616	1.7873	1.1447	0.53619	0.01568	-0.44563	-0.96319	-1.7228	-2.8932	-4.538	-6.5226	-8.5182	-10.139	-11.059	-11.111	-10.349	-9.0329	-7.5285	-6.1573	-5.1257	-4.5414	-4.3753	-4.4465	-4.5026	-4.3349	-3.8024	-2.8255	-1.4665	0.028557	1.2968	2.0124	1.9658	1.0937	-0.50184	-2.5535	-4.7048	-6.6329	-8.1154	-9.0795	-9.5805	-9.7484	-9.6917	-9.4602	-9.0333	-8.3294	-7.2828	-5.9074	-4.2937	-2.6012	-1.037	0.22089	1.1	1.695	2.1643	2.6051	3.0795	3.5857	3.9497	3.8972	3.2331	1.9342	0.13042	-1.9343	-3.9131	-5.4534	-6.3061	-6.4153	-5.8819	-4.8918	-3.6723	-2.378	-1.0194	0.50313	2.3192	4.5313	7.1225	9.9164	12.606	14.769	15.986	15.989	14.74	12.435	9.4209	6.1357	3.0485	0.52768	-1.2911	-2.4275	-2.9418	-2.9584	-2.6519	-2.147	-1.4878	-0.66251	0.33944	1.556	3.0257	4.7235	6.5559	8.3768	9.9991	11.229	11.922	12.026	11.587	10.72	9.5635	8.2455	6.8539	5.5052	4.297	3.2686	2.437	1.8602	1.6121	1.6963	2.0752	2.7712	3.8144	5.1326	6.5571	7.9139	9.0314	9.7362	9.967	9.8472	9.6031	9.4419	9.5443	10.008	10.744	11.516	12.074	12.284	12.114	11.642	11.033	10.461	10.053	9.8425	9.7454	9.5889	9.2554	8.7267	8.009	7.1557	6.2902	5.5669	5.0842	4.8432	4.8433	5.125	5.7148	6.6376	7.9384	9.5972	11.429	13.14	14.419	14.983	14.64	13.407	11.583	9.6106	7.8864	6.6567	6.021	5.9206	6.1836	6.6232	7.1058	7.5614	8.0122	8.5233	9.0918	9.6766	10.23	10.719	10.882	10.686	10.165	9.5263	9.0636	9.0404	9.6025	10.745	12.269	13.815	15.006	15.589	15.558	15.145	14.691	14.47	14.623	15.119	15.726	16.105	15.982	15.286	14.131	12.732	11.369	10.285	9.5798	9.2114	9.0866	9.1438	9.3271	9.6166	10.078	10.809	11.821	12.985	14.115	15.014	15.472	15.347	14.612	13.387	11.897	10.382	9.0403	8.005	7.3503	7.075	7.0967	7.2863	7.5462	7.8597	8.2397	8.7054	9.2875	9.9499	10.563	10.95	10.956	10.451	9.3888	7.8849	6.2175	4.6974	3.549	2.9139	2.8782	3.3981	4.2977	5.3503	6.3431	7.1096	7.547	7.6259	7.4193	7.0705	6.7162	6.4154	6.1315	5.7777	5.2961	4.7105	4.129	3.7178	3.6599	4.0323	4.7374	5.5845	6.3468	6.8211	6.9116	6.6935	6.3296	5.9294	5.5524	5.2494	5.0562	4.9476	4.9138	5.0124	5.3046	5.7719	6.2996	6.7311	6.897	6.7089	6.1939	5.4776	4.7425	4.1731	3.8479	3.7295	3.6894	3.5856	3.2968	2.7868	2.1566	1.6038	1.3284	1.4318	1.9149	2.6808	3.4965	4.0851	4.2992	4.1801	3.8824	3.6032	3.5301	3.7971	4.3689	5.0861	5.7846	6.3869	6.8823	7.2915	7.6306	7.8648	7.9005	7.6367	7.0331	6.1508	5.1265	4.1515	3.3977	2.9774	2.9142	3.1207	3.4661	3.8478	4.2282	4.633	5.0915	5.6573	6.41	7.3549	8.3505	9.1872	9.694	9.7501	9.3106	8.4723	7.4746	6.5679	5.8952	5.5032	5.324	5.235	5.119	4.9347	4.7605	4.6881	4.8112	5.194	5.8216	6.6046	7.4403	8.2412	8.9711	9.6489	10.28	10.811	11.152	11.242	11.072	10.637	9.9399	9.0408	8.0225	6.8985	5.64	4.2868	2.9606	1.7874	0.92704	0.54101	0.6783	1.2389	2.0531	2.9282	3.6871	4.2229	4.5642	4.8622	5.2695	5.8396	6.518	7.1443	7.5277	7.5434	7.1788	6.5153	5.724	5.0183	4.4969	4.0952	3.7298	3.3467	2.8984	2.3534	1.7258	1.0789	0.46164	-0.13855	-0.69125	-1.1432	-1.4476	-1.5394	-1.2934	-0.61831	0.47824	1.9205	3.6131	5.4161	7.1216	8.4964	9.371	9.6954	9.5124	8.9348	8.1124	7.1428	6.3666	5.7324	5.2508	4.9083	4.6801	4.5363	4.4821	4.559	4.8358	5.3557	6.0861	6.9568	7.9113	8.8568	9.6437	10.18	10.43	10.343	9.868	9.014	7.8602	6.5485	5.2415	4.1389	3.4025	3.0425	2.9554	3.0266	3.1766	3.3383	3.4652	3.5916	3.7867	4.0917	4.5268	5.0832	5.719	6.3307	6.7469	6.8168	6.4709	5.7628	4.8989	4.1456	3.7203	3.7473	4.1904	4.8324	5.3898	5.6446	5.5124	5.0275	4.3501	3.7202	3.327	3.2704	3.5594	4.1228	4.7974	5.323	5.4814	5.2231	4.6433	3.9333	3.3296	3.0351	3.1178	3.4561	3.8089	3.9312	3.6708	3.0269	2.1325	1.2009	0.4539	0.008993	-0.17953	-0.26772	-0.42255	-0.70001	-1.0313	-1.2189	-0.98041	-0.11232	1.3793	3.303	5.3761	7.3001	8.8205	9.8277	10.397	10.689	10.806	10.771	10.575	10.178	9.5014	8.4911	7.1813	5.6868	4.184	2.8868	1.969	1.5375	1.6251	2.1707	3.042	4.0774	5.1209	6.0548	6.7988	7.299	7.5358	7.5117	7.299	7.0819	7.0634	7.3441	7.8736	8.4995	9.0292	9.2493	9.0185	8.3685	7.5144	6.718	6.1397	5.8431	5.8294	5.9924	6.1626	6.2166	6.1008	5.8463	5.5426	5.3174	5.2934	5.5172	5.9736	6.5903	7.2428	7.8273	8.2864	8.6057	8.8227	8.9915	9.1154	9.0835	8.7703	8.1292	7.1761	5.9766	4.7287	3.7479	3.3203	3.5869	4.5153	5.9549	7.6101	9.095	10.099	10.472	10.217	9.4878	8.5783	7.7897	7.303	7.1319	7.1866	7.3179	7.3949	7.3548	7.1922	6.9609	6.738	6.566	6.3986	6.1601	5.8464	5.5197	5.2133	4.9118	4.6214	4.3418	4.0012	3.561	3.1079	2.8169	2.8676	3.3805	4.384	5.7496	7.2211	8.526	9.4951	10.074	10.294	10.274	10.155	10.02	9.8278	9.4841	8.9453	8.2075	7.3513	6.4784	5.7046	5.1823	5.0447	5.2943	5.8133	6.4431	7.0342	7.4165	7.4219	7.0039	6.2518	5.3105	4.3437	3.5318	3.0177	2.8186	2.8458	3.0425	3.3586	3.6985	4.0393	4.4356	4.9613	5.6329	6.4237	7.2652	8.0561	8.6463	8.8748	8.4898	7.7259	6.6246	5.4119	4.3467	3.6348	3.382	3.5726	4.0941	4.775	5.496	6.2155	6.941	7.6606	8.3148	8.8363	9.1466	9.1462	8.7768	8.0759	7.161	6.1723	5.2564	4.5439	4.0841	3.8433	3.7878	3.9039	4.1669	4.5699	5.1594	5.9689	6.9582	7.9829	8.8492	9.3891	9.5407	9.3481	8.9309	8.4448	8.0241	7.7157	7.4724	7.2042	6.9061	6.7123	6.8023	7.3653	8.5292	10.259	12.313	14.313	15.883	16.743	16.751	15.954	14.58	12.917	11.206	9.6305	8.3244	7.3758	6.7897	6.5257	6.5322	6.7494	7.0773	7.4009	7.6245	7.7269	7.7661	7.8487	8.1063	8.658	9.5416	10.644	11.72	12.489	12.718	12.294	11.279	9.906	8.4947	7.3311	6.542	6.138	5.9994	5.8924	5.5968	5.067	4.393	3.6993	3.0935	2.6648	2.4645	2.4697	2.6262	2.9307	3.4344	4.1935	5.2312	6.5113	7.9191	9.2644	10.352	11.025	11.208	10.963	10.459	9.8772	9.3577	8.967	8.6538	8.2738	7.7249	6.9824	6.0628	5.0681	4.2085	3.7169	3.6974	4.1214	4.9276	6.0545	7.4012	8.8256	10.199	11.393	12.25	12.639	12.512	11.893	10.887	9.6592	8.364	7.1354	6.0639	5.1791	4.5044	4.0335	3.728	3.5509	3.4753	3.4961	3.656	4.0143	4.6143	5.4932	6.6791	8.1155	9.6193	10.976	12.062	12.83	13.258	13.366	13.222	12.885	12.367	11.704	10.989	10.287	9.6292	9.0294	8.4546	7.8008	6.9915	6.0331	5.0469	4.2346	3.8027	3.9105	4.6011	5.801	7.3499	8.9877	10.458	11.607	12.355	12.659	12.536	12.109	11.59	11.171	11.008	11.192	11.67	12.227	12.562	12.422	11.693	10.405	8.7673	7.1174	5.7687	4.9081	4.585	4.7322	5.204	5.8171	6.4123	6.9171	7.328	7.6691	7.9642	8.2069	8.386	8.5243	8.6217	8.6504	8.601	8.5355	8.5037	8.482	8.4301	8.317	8.0857	7.6889	7.192	6.7463	6.4649	6.4025	6.5925	7.017	7.5781	8.2136	8.9576	9.868	10.947	12.151	13.396	14.599	15.658	16.524	17.19	17.611	18.071	18.416	18.588	18.479	17.977	17.023	15.644	13.979	12.242	10.675	9.4918	8.8272	8.6823	8.9149	9.3309	9.7962	10.254	10.705	11.228	11.924	12.825	13.872	14.973	16.054	17.03	17.812	18.359	18.671	18.775	18.715	18.587	18.537	18.677	19.026	19.518	20.02	20.348	20.313	19.798	18.813	17.502	16.067	14.735	13.694	13.06	12.872	13.083	13.59	14.319	15.232	16.292	17.474	18.776	20.156	21.463	22.484	23.053	23.046	22.388	21.13	19.469	17.654	15.907	14.414	13.334	12.703	12.402	12.264	12.181	12.102	12.051	12.128	12.468	13.14	14.086	15.148	16.124	16.853	17.248	17.27	16.938	16.299	15.408	14.291	12.976	11.577	10.298	9.3342	8.8038	8.7942	9.2977	10.181	11.266	12.415	13.56	14.595	15.417	16.009	16.377	16.525	16.518	16.499	16.616	16.922	17.387	17.917	18.343	18.49	18.247	17.631	16.771	15.872	15.125	14.64	14.44	14.475	14.616	14.663	14.484	14.029	13.285	12.268	11.126	10.111	9.448	9.252	9.6091	10.534	11.9	13.466	15	16.334	17.316	17.886	18.106	18.075	17.849	17.468	16.953	16.283	15.424	14.381	13.219	12.069	11.126	10.566	10.467	10.834	11.626	12.725	13.891	14.878	15.58	15.961	15.962	15.635	15.206	14.882	14.728	14.741	14.868	14.957	14.818	14.385	13.752	13.067	12.494	12.236	12.413	12.97	13.756	14.606	15.388	16.051	16.644	17.239	17.88	18.594	19.319	19.837	19.915	19.465	18.526	17.199	15.66	14.249	13.296	12.897	12.976	13.412	13.991	14.399	14.44	14.132	13.599	12.967	12.404	12.085	12.076	12.323	12.754	13.304	13.886	14.407	14.787	14.948	14.839	14.493	13.974	13.339	12.719	12.279	12.058	11.95	11.86	11.751	11.527	11.087	10.486	9.8861	9.3903	9.078	9.1052	9.5589	10.323	11.185	12.005	12.645	12.905	12.707	12.161	11.422	10.645	9.7543	9.3254	9.2723	9.5275	9.969	10.429	10.76	10.872	10.704	10.225	9.5491	8.9245	8.5547	8.5156	8.8739	9.6861	10.874	12.261	13.735	15.212	16.562	17.676	18.543	19.145	19.371	19.095	18.293	16.952	15.032	12.585	9.8533	7.1643	4.7782	2.8927	1.6347	1.0343	1.045	1.5964	2.6075	4.0398	5.9253	8.2499	10.84	13.529	15.819	17.465	18.151	17.77	16.387	14.131	11.263	8.1991	5.3862	3.1433	1.6621	1.0081	1.0974	1.741	2.7047	3.7576	4.7529	5.7317	6.8076	8.0669	9.565	11.32	13.239	15.095	16.662	17.83	18.506	18.608	18.188	17.409	16.403	15.275	14.202	13.345	12.707	12.163	11.619	11.022	10.308	9.4581	8.5323	7.6296	6.8169	6.1343	5.5861	5.1587	4.9071	4.9477	5.3547	6.1199	7.1917	8.4766	9.7593	10.808	11.487	11.694	11.322	10.361	8.9594	7.2855	5.4899	3.763	2.3348	1.306	0.6031	0.11134	-0.24519	-0.55233	-0.85765	-1.0669	-0.95877	-0.2939	1.0872	3.216	5.9489	8.9955	11.945	14.364	15.908	16.428	15.982	14.789	13.156	11.435	9.919	8.7243	7.8517	7.2634	6.8772	6.5383	6.1401	5.6714	5.1509	4.5561	3.8995	3.3227	3.0344	3.2306	4.0644	5.6311	7.8449	10.402	12.899	14.927	16.157	16.44	15.847	14.637	13.15	11.678	10.394	9.3436	8.4954	7.7966	7.1829	6.6286	6.1948	5.9768	6.0242	6.3367	6.9082	7.7152	8.6383	9.5317	10.307	10.929	11.371	11.636	11.791	11.934	12.12	12.356	12.645	12.966	13.221	13.303	13.187	12.9	12.417	11.683	10.664	9.3656	7.8572	6.3086	5.0147	4.35	4.6156	5.8978	8.0351	10.697	13.455	15.906	17.754	18.853	19.211	18.905	18.053	16.85	15.541	14.339	13.431	12.947	12.872	13.005	13.036	12.715	11.966	10.864	9.6013	8.47	7.7335	7.4466	7.4521	7.4936	7.3002	6.6987	6.282	5.4123	4.7831	4.7753	5.6314	7.3027	9.5073	11.864	13.968	15.483	16.239	16.246	15.627	14.531	13.141	11.663	10.228	8.9247	7.8612	7.1467	6.8527	7.027	7.6856	8.8039	10.316	12.058	13.759	15.142	15.992	16.209	15.823	15.007	14.054	13.286	12.885	12.852	13.087	13.426	13.648	13.64	13.451	13.222	13.093	13.162	13.426	13.728	13.804	13.441	12.623	11.498	10.296	9.3221	8.8422	8.9524	9.5783	10.544	11.652	12.757	13.779	14.646	15.271	15.595	15.567	15.184	14.506	13.659	12.8	12.056	11.466	11.011	10.681	10.465	10.385	10.538	10.986	11.688	12.539	13.406	14.136	14.583	14.659	14.402	13.943	13.424	12.969	12.709	12.706	12.922	13.248	13.538	13.671	13.633	13.526	13.483	13.618	13.993	14.567	15.217	15.765	16.061	16.013	15.583	14.812	13.828	12.765	11.735	10.844	10.181	9.7022	9.268	8.7567	8.1194	7.3788	6.628	6.0347	5.7637	5.8609	6.219	6.6329	6.9022	6.9258	6.7371	6.4762	6.2974	6.3058	6.5173	6.8742	7.284	7.6728	7.9926	8.2088	8.3077	8.273	8.0402	7.5126	6.6396	5.4952	4.2459	3.0802	2.2197	1.8751	2.1494	2.9557	4.0768	5.2707	6.2917	6.9537	7.2399	7.2983	7.3422	7.5648	8.0716	8.8226	9.6437	10.288	10.533	10.245	9.3474	7.8298	5.7765	3.3611	0.83948	-1.4868	-3.3404	-4.5221	-4.9293	-4.5876	-3.672	-2.4005	-0.91031	0.7207	2.3999	3.9949	5.3613	6.3662	6.9278	7.0823	7.0103	6.8981	6.8241	6.7712	6.6222	6.1726	5.2859	4.0079	2.5476	1.1906	0.17933	-0.34987	-0.40908	-0.12128	0.36107	0.89622	1.3649	1.7242	2.0043	2.2607	2.5173	2.8176	3.2467	3.8489	4.5952	5.4373	6.3267	7.1732	7.8758	8.3565	8.5674	8.4575	7.9769	7.1501	6.049	4.7395	3.1259	0.95409	-1.1601	-2.9559	-4.2647	-5.0435	-5.3281	-5.1611	-4.5935	-3.6643	-2.3861	-0.79404	0.97922	2.7043	4.1254	5.0352	5.371	5.2585	4.9941	4.924	5.2504	5.9583	6.8551	7.6344	7.9631	7.6463	6.6976	5.3285	3.85	2.5463	1.562	0.89162	0.40632	-0.048271	-0.56396	-1.1079	-1.5254	-1.609	-1.203	-0.28055	1.0466	2.5732	4.0722	5.3835	6.455	7.3409	8.1412	8.9536	9.8361	10.789	11.733	12.562	13.193	13.55	13.541	13.094	12.199	10.904	9.2783	7.429	5.5042	3.6677	2.0607	0.78217	-0.1399	-0.7425	-1.0876	-1.2343	-1.2377	-1.1244	-0.87321	-0.45042	0.16979	1.0066	2.0375	3.1751	4.2899	5.2345	5.8946	6.1712	6.0232	5.5038	4.7262	3.822	2.8949	2.0115	1.2077	0.46259	-0.2516	-0.92256	-1.4822	-1.8448	-1.9347	-1.7264	-1.2514	-0.58054	0.21133	1.0788	2.0117	3.021	4.1303	5.314	6.5377	7.754	8.87	9.7623	10.305	10.406	9.9981	9.0585	7.6826	6.0948	4.5833	3.4087	2.7585	2.7061	3.1388	3.7823	4.3456	4.6136	4.5085	4.1283	3.7184	3.5641	3.865	4.6582	5.8106	7.0526	8.0789	8.6866	8.8341	8.6345	8.2961	8.0351	7.9864	8.1745	8.5713	9.1119	9.6902	10.205	10.579	10.712	10.492	9.8846	8.9842	7.9751	7.0335	6.2954	5.8231	5.5851	5.4881	5.4488	5.4834	5.6556	6.0177	6.5975	7.3429	8.124	8.7841	9.2194	9.4042	9.3848	9.2426	9.0432	8.8292	8.6439	8.5052	8.4194	8.4155	8.561	8.9211	9.4762	10.126	10.749	11.222	11.398	11.226	10.77	10.186	9.6704	9.3758	9.3956	9.7043	10.187	10.713	11.202	11.605	11.902	12.08	12.141	12.079	11.866	11.472	10.898	10.173	9.3304	8.4049	7.4466	6.5626	5.8822	5.5195	5.4798	5.6962	6.0841	6.5248	6.9229	7.2665	7.6226	8.0596	8.5952	9.2135	9.876	10.506	11.023	11.866	12.312	12.6	12.648	12.349	11.612	10.436	8.979	7.496	6.2655	5.5109	5.3296	5.6415	6.2323	6.8504	7.3327	7.6503	7.9248	8.3856	9.2628	10.664	12.51	14.584	16.571	18.159	19.1	19.256	18.616	17.29	15.47	13.375	11.24	9.2563	7.5516	6.1813	5.1602	4.5071	4.267	4.5038	5.2913	6.6483	8.4777	10.514	12.386	13.725	14.265	13.933	12.889	11.467	10.058	8.9752	8.3825	8.2788	8.5319	8.9403	9.3403	9.6646	9.962	10.379	11.046	12.011	13.202	14.449	15.526	16.196	16.333	15.944	15.163	14.206	13.313	12.651	12.276	12.154	12.199	12.305	12.367	12.299	12.071	11.721	11.3	10.862	10.448	10.091	9.7666	9.3982	8.8925	8.1827	7.285	6.2939	5.3869	4.7818	4.6505	5.0831	6.0514	7.4111	8.9537	10.461	11.749	12.65	13.047	12.877	12.131	10.933	9.5229	8.1706	7.1148	6.525	6.4413	6.7559	7.2385	7.6438	7.8249	7.7502	7.472	7.1255	6.8431	6.7182	6.7941	7.0964	7.6499	8.4671	9.5336	10.77	12.029	13.149	13.967	14.413	14.517	14.378	14.116	13.8	13.42	12.91	12.198	11.254	10.138	9.0252	8.1089	7.5232	7.3129	7.4258	7.74	8.1121	8.4431	8.7229	8.9902	9.298	9.6762	10.111	10.519	10.817	10.955	10.935	10.802	10.618	10.446	10.304	10.185	10.067	9.9262	9.7683	9.6317	9.5504	9.5776	9.7565	10.145	10.793	11.658	12.622	13.523	14.183	14.413	14.077	13.145	11.732	10.048	8.3544	6.9101	5.9307	5.5439	5.7628	6.4976	7.5764	8.7694	9.8348	10.596	10.942	10.888	10.57	10.183	9.9183	9.8758	10.006	10.147	10.112	9.7688	9.0984	8.2004	7.2958	6.6761	6.5383	6.8793	7.5624	8.3591	9.0028	9.2848	9.1511	8.6884	8.0133	7.2695	6.6081	6.1	5.7402	5.3851	4.4911	3.5321	2.6079	1.8789	1.5514	1.7612	2.5023	3.6006	4.7375	5.577	5.8915	5.6342	4.9713	4.2092	3.6493	3.4594	3.6256	3.9974	4.3497	4.4858	4.3092	3.8116	3.0578	2.1525	1.2355	0.46796	0.012535	0.006437	0.5427	1.612	3.0921	4.8035	6.5781	8.2536	9.7091	10.841	11.545	11.724	11.309	10.289	8.7335	6.8076	4.7233	2.6812	0.82116	-0.77607	-2.0432	-2.8894	-3.2108	-2.922	-1.99	-0.47588	1.4422	3.5147	5.496	7.2097	8.6383	9.8887	11.123	12.477	13.967	15.454	16.708	17.472	17.565	16.985	15.933	14.735	13.722	13.113	12.942	13.052	13.159	12.974	12.319	11.185	9.7343	8.2433	7.023	6.2992	6.2025	6.7562	7.8264	9.1648	10.477	11.488	12.017	12.02	11.63	11.131	10.849	11.018	11.691	12.699	13.736	14.439	14.533	13.904	12.616	10.887	9.0115	7.2826	5.9485	5.1546	4.9333	5.2301	5.923	6.8513	7.8497	8.8216	9.7256	10.54	11.255	11.861	12.315	12.534	12.46	12.074	11.44	10.652	9.8334	9.0603	8.339	7.6219	6.86	6.0642	5.3262	4.8357	4.8096	5.3945	6.611	8.3102	10.183	11.858	13.008	13.431	13.103	12.167	10.899	9.6538	8.7717	8.475	8.8088	9.6281	10.635	11.464	11.833	11.636	10.989	10.166	9.474	9.1211	9.1427	9.4154	9.7563	9.9847	10.009	9.8483	9.5981	9.3627	9.2028	9.1116	9.027	8.8975	8.6948	8.4313	8.1294	7.8307	7.5587	7.3138	7.0916	6.9006	6.7441	6.6335	6.5893	6.6021	6.6386	6.6649	6.6578	6.6228	6.6024	6.6667	6.8807	7.2599	7.7683	8.3121	8.7784	9.1038	9.2898	9.4261	9.6263	9.9618	10.437	10.991	11.53	11.984	12.307	12.494	12.582	12.59	12.485	12.244	11.882	11.49	11.209	11.188	11.524	12.172	12.955	13.623	13.941	13.776	13.607	13.143	12.66	12.288	12.089	12.049	12.087	12.136	12.144	12.071	11.856	11.44	10.766	9.8335	8.7717	7.8502	7.3925	7.6473	8.6845	10.321	12.156	13.73	14.681	14.874	14.45	13.75	13.159	12.928	13.104	13.547	13.973	14.088	13.683	12.724	11.356	9.8796	8.6881	8.1571	8.5417	9.8807	11.979	14.458	16.84	18.663	19.624	19.684	19.034	18.015	17.003	16.277	15.916	15.811	15.72	15.403	14.706	13.62	12.281	10.91	9.7282	8.9172	8.5533	8.5842	8.8944	9.357	9.8369	10.236	10.499	10.605	10.564	10.439	10.367	10.493	10.922	11.691	12.703	13.753	14.584	14.983	14.895	14.449	13.899	13.502	13.422	13.683	14.165	14.661	14.967	14.968	14.636	14.015	13.194	12.289	11.429	10.763	10.445	10.61	11.265	12.307	13.52	14.603	15.323	15.543	15.279	14.685	13.975	13.314	12.767	12.307	11.854	11.317	10.654	9.9138	9.2375	8.7973	8.7249	9.0798	9.8301	10.863	12.007	13.098	13.967	14.478	14.557	14.194	13.451	12.465	11.421	10.485	9.7629	9.2958	9.057	8.9728	8.9946	9.116	9.3569	9.7324	10.241	10.864	11.521	12.071	12.389	12.429	12.226	11.9	11.627	11.567	11.806	12.325	12.993	13.614	14.011	14.073	13.785	13.225	12.545	11.917	11.491	11.361	11.538	11.938	12.43	12.849	13.038	12.881	12.352	11.553	10.68	9.9506	9.5437	9.5613	10.03	10.895	12.044	13.321	14.582	15.718	16.632	17.258	17.58	17.63	17.47	17.166	16.763	16.27	15.699	15.065	14.376	13.666	12.983	12.361	11.818	11.352	10.967	10.67	10.498	10.514	10.795	11.39	12.291	13.408	14.603	15.701	16.512	16.906	16.847	16.376	15.606	14.708	13.857	13.159	12.624	12.234	11.945	11.723	11.565	11.184	10.586	10.042	9.6152	9.3206	9.1383	9.0705	9.1818	9.5413	10.179	11.086	12.195	13.373	14.414	15.123	15.364	15.078	14.32	13.252	12.124	11.186	10.645	10.642	11.21	12.255	13.59	15.017	16.334	17.354	17.956	18.062	17.655	16.785	15.565	14.145	12.68	11.316	10.12	9.0894	8.1617	7.308	6.5702	6.0308	5.8371	6.1655	7.1387	8.7596	10.919	13.411	15.936	18.167	19.85	20.887	21.328	21.309	21.004	20.585	20.143	19.657	19.034	18.163	16.974	15.488	13.79	12.043	10.454	9.2119	8.4443	8.185	8.399	8.9921	9.8209	10.739	11.666	12.592	13.552	14.598	15.769	17.023	18.187	19.031	19.369	19.09	18.173	16.74	15.061	13.479	12.294	11.719	11.837	12.555	13.642	14.815	15.831	16.547	16.985	17.283	17.617	18.126	18.862	19.734	20.556	21.147	21.409	21.359	21.134	20.928	20.89	21.04	21.209	21.176	20.763	19.865	18.521	16.967	15.52	14.473	13.984	14.027	14.484	15.187	15.994	16.846	17.771	18.842	20.123	21.601	23.137	24.493	25.423	25.725	25.325	24.327	22.959	21.497	20.225	19.317	18.777	18.491	18.283	18.03	17.682	17.226	16.716	16.219	15.745	15.252	14.701	14.109	13.587	13.276	13.295	13.688	14.383	15.229	16.041	16.669	17.033	17.141	17.058	16.851	16.566	16.235	15.889	15.592	15.456	15.572	15.945	16.496	17.076	17.497	17.594	17.303	16.731	16.082	15.548	15.255	15.248	15.497	15.905	16.377	16.853	17.302	17.688	17.973	18.133	18.145	18.027	17.824	17.609	17.456	17.365	17.265	17.056	16.65	15.999	15.145	14.235	13.461	13.001	12.949	13.277	13.847	14.457	14.892	14.99	14.727	14.231	13.702	13.348	13.305	13.591	14.119	14.728	15.299	15.772	16.104	16.277	16.319	16.27	16.15	15.994	15.876	15.864	16.003	16.296	16.722	17.108	17.8	18.569	19.317	19.962	20.438	20.724	20.875	21.031	21.379	22.039	22.97	23.989	24.832	25.228	24.977	24.075	22.722	21.213	19.855	18.889	18.421	18.393	18.599	18.802	18.799	18.453	17.773	16.964	16.349	16.179	16.535	17.308	18.216	18.888	18.986	18.346	17.041	15.344	13.591	12.043	10.813	9.8956	9.217	8.6996	8.3523	8.3127	8.7832	9.9065	11.704	14.025	16.553	18.854	20.535	21.363	21.324	20.598	19.525	18.505	17.817	17.514	17.49	17.545	17.478	17.152	16.528	15.718	14.885	14.171	13.655	13.31	13.065	12.837	12.55	12.164	11.722	11.317	11.061	11.054	11.367	12.03	12.988	14.109	15.234	16.178	16.763	16.887	16.589	16.019	15.328	14.694	14.262	14.073	14.057	14.071	14.003	13.828	13.577	13.326	13.159	13.105	13.134	13.168	13.095	12.828	12.386	11.861	11.365	10.988	10.789	10.783	10.933	11.21	11.599	12.08	12.61	13.143	13.636	14.012	14.224	14.304	14.332	14.371	14.398	14.351	14.146	13.708	13.001	12.102	11.195	10.463	10.021	9.8753	9.9295	10.051	10.15	10.212	10.299	10.504	10.891	11.456	12.126	12.786	13.312	13.552	13.381	12.743	11.631	10.116	8.3886	6.7427	5.4424	4.6247	4.2697	4.2156	4.2202	4.051	3.6175	2.9954	2.3527	1.8613	1.6456	1.7153	1.941	2.1393	2.1953	2.1142	1.9904	1.9463	2.0929	2.478	3.0894	3.8329	4.5672	5.2044	5.7465	6.2692	6.8299	7.4263	8.0298	8.563	8.9056	8.9893	8.8574	8.63	8.441	8.3512	8.349	8.3498	8.2523	8.0244	7.7121	7.3966	7.1598	7.0656	7.1514	7.3787	7.6765	8.007	8.3518	8.7038	9.0283	9.2575	9.3409	9.2915	9.1889	9.1295	9.1825	9.3931	9.7905	10.306	10.82	11.256	11.59	11.824	11.992	12.18	12.519	13.106	13.988	15.115	16.316	17.322	17.847	17.73	16.99	15.823	14.555	13.514	12.882	12.612	12.477	12.191	11.511	10.75	9.9152	9.2395	8.968	9.2602	10.143	11.502	13.153	14.902	16.573	17.982	18.958	19.412	19.309	18.613	17.372	15.802	14.162	12.67	11.49	10.677	10.184	9.9281	9.8632	10.031	10.473	11.178	12.08	13.014	13.71	13.899	13.452	12.458	11.197	10.046	9.3246	9.2089	9.7206	10.714	11.934	13.163	14.287	15.292	16.203	16.993	17.582	17.847	17.628	16.842	15.59	14.102	12.662	11.55	10.967	10.935	11.291	11.816	12.359	12.822	13.15	13.348	13.456	13.489	13.414	13.184	12.824	12.386	11.911	11.404	10.837	10.21	9.5826	9.0548	8.7561	8.8138	9.2968	10.178	11.32	12.54	13.646	14.482	15.006	15.297	15.496	15.719	16.033	16.468	16.993	17.477	17.817	17.967	17.938	17.77	17.498	17.172	16.812	16.382	15.828	15.123	14.294	13.438	12.665	12.05	11.616	11.307	11.046	10.746	10.361	9.9133	9.5022	9.2555	9.2967	9.7015	10.406	11.215	11.916	12.328	12.332	11.931	11.305	10.753	10.551	10.84	11.596	12.641	13.66	14.33	14.453	13.983	13.057	11.94	10.935	10.284	10.099	10.358	10.927	11.629	12.286	12.765	13.008	13.021	12.886	12.707	12.562	12.553	12.784	13.276	13.937	14.631	15.23	15.642	15.793	15.681	15.394	15.02	14.602	14.167	13.712	13.221	12.709	12.232	11.856	11.614	11.515	11.551	11.718	12.021	12.469	13.107	13.946	14.917	15.863	16.575	16.858	16.627	15.915	14.859	13.685	12.676	12.069	11.961	12.284	12.893	13.604	14.197	14.49	14.391	13.898	13.089	12.115	11.174	10.445	10.045	9.9973	10.239	10.633	11.036	11.377	11.685	12.065	12.637	13.449	14.411	15.342	16.031	16.262	15.921	15.086	13.992	12.886	11.919	11.134	10.489	9.87	9.1473	8.3303	7.5641	7.032	6.8943	7.2558	8.0996	9.2678	10.553	11.782	12.824	13.554	13.877	13.768	13.27	12.477	11.557	10.736	10.221	10.158	10.457	11.094	11.774	12.297	12.573	12.648	12.65	12.716	12.917	13.25	13.664	14.061	14.324	14.404	14.372	14.311	14.232	14.105	13.861	13.39	12.617	11.58	10.44	9.4183	8.7491	8.6605	9.294	10.6	12.357	14.289	16.098	17.495	18.27	18.387	17.987	17.322	16.678	16.256	16.121	16.181	16.23	16.023	15.36	14.247	12.924	11.721	10.995	11.043	11.972	13.602	15.518	17.206	18.161	18.052	16.885	15.027	13.026	11.441	10.737	11.147	12.582	14.654	16.834	18.654	19.822	20.223	19.904	19.04	17.889	16.692	15.646	14.917	14.621	14.797	15.371	16.146	16.849	17.219	17.089	16.44	15.417	14.271	13.24	12.474	12.021	11.832	11.773	11.729	11.734	11.888	12.231	12.727	13.302	13.842	14.221	14.413	14.522	14.707	15.114	15.809	16.709	17.627	18.382	18.829	18.89	18.578	17.97	17.156	16.206	15.195	14.238	13.423	12.813	12.501	12.513	12.763	13.092	13.38	13.57	13.625	13.526	13.301	13.019	12.728	12.435	12.159	11.939	11.797	11.735	11.738	11.779	11.838	11.91	12.002	12.127	12.31	12.545	12.807	13.036	13.158	13.092	12.799	12.308	11.725	11.168	10.709	10.402	10.275	10.326	10.51	10.778	11.146	11.641	12.236	12.857	13.417	13.81	13.921	13.68	13.131	12.386	11.573	10.851	10.339	10.07	9.9987	10.067	10.233	10.464	10.711	10.923	11.04	11.028	10.877	10.587	10.231	9.9616	9.9281	10.162	10.579	11.059	11.459	11.634	11.516	11.161	10.69	10.233	9.8913	9.7112	9.6695	9.6919	9.7456	9.8593	10.069	10.415	10.919	11.538	12.166	12.661	12.918	12.942	12.829	12.717	12.75	13.01	13.488	14.1	14.692	15.103	15.251	15.159	14.924	14.663	14.524	14.654	15.135	15.971	17.102	18.408	19.691	20.721	21.343	21.497	21.168	20.441	19.505	18.543	17.682	16.991	16.538	16.368	16.496	16.915	17.593	18.439	19.315	19.919	20.183	20.004	19.488	18.848	18.369	18.301	18.778	19.783	21.176	22.773	24.369	25.756	26.706	27.019	26.624	25.562	23.999	22.213	20.548	19.248	18.383	17.894	17.638	17.427	17.101	16.643	16.147	15.674	15.269	15.045	15.146	15.667	16.634	17.994	19.587	21.192	22.567	23.518	23.988	24.07	23.947	23.773	23.615	23.472	23.281	22.946	22.418	21.78	21.201	20.848	20.82	21.157	21.762	22.397	22.788	22.744	22.176	21.11	19.754	18.446	17.477	16.949	16.837	17.066	17.512	18.046	18.588	19.087	19.508	19.833	20.053	20.176	20.287	20.514	20.896	21.376	21.811	22.027	21.855	21.257	20.406	19.589	19.049	18.915	19.194	19.722	20.254	20.651	20.961	21.326	21.853	22.512	23.146	23.501	23.307	22.406	20.885	19.049	17.26	15.833	14.924	14.516	14.482	14.634	14.794	14.848	14.763	14.56	14.285	14.016	13.851	13.851	14.057	14.499	15.133	15.814	16.364	16.704	16.853	16.834	16.681	16.493	16.387	16.417	16.567	16.797	17.054	17.247	17.279	17.083	16.673	16.155	15.699	15.468	15.564	15.979	16.601	17.24	17.704	17.886	17.778	17.49	17.221	17.159	17.354	17.689	18.01	18.206	18.193	17.906	17.411	16.881	16.465	16.214	16.121	16.166	16.33	16.59	16.906	17.237	17.526	17.703	17.73	17.615	17.405	17.195	17.069	17.065	17.147	17.215	17.134	16.896	16.637	16.492	16.535	16.809	17.313	17.923	18.418	18.636	18.602	18.489	18.464	18.685	19.267	20.157	21.139	21.903	22.164	21.745	20.632	19.016	17.24	15.682	14.605	14.123	14.219	14.732	15.412	15.992	16.31	16.342	16.129	15.714	15.187	14.718	14.448	14.407	14.587	14.972	15.542	16.201	16.795	17.213	17.389	17.324	17.111	16.933	16.964	17.297	17.941	18.812	19.73	20.472	20.871	20.933	20.797	20.605	20.46	20.401	20.468	20.632	20.78	20.83	20.828	20.807	20.883	21.048	21.312	21.696	22.185	22.711	23.183	23.472	23.467	23.187	22.672	21.915	20.908	19.738	18.539	17.402	16.475	15.973	16.072	16.791	17.998	19.459	20.834	21.872	22.53	22.865	22.933	22.806	22.592	22.288	21.797	21.092	20.29	19.562	19.045	18.82	18.867	19.047	19.281	19.583	19.98	20.499	21.225	22.261	23.561	24.91	26.03	26.655	26.555	25.619	23.916	21.639	19.084	16.629	14.612	13.175	12.319	12.054	12.315	12.876	13.444	13.774	13.71	13.199	12.399	11.635	11.254	11.523	12.587	14.289	16.152	17.651	18.448	18.432	17.686	16.483	15.243	14.351	14.04	14.399	15.362	16.72	18.193	19.495	20.313	20.359	19.534	17.768	15.635	13.32	11.15	9.4635	8.4673	8.1835	8.5304	9.4016	10.618	11.939	13.095	13.86	14.12	13.927	13.434	12.797	12.227	12.007	12.289	12.978	13.89	14.889	15.789	16.352	16.459	16.188	15.714	15.271	15.159	15.59	16.545	17.841	19.245	20.479	21.228	21.337	20.91	20.173	19.374	18.677	18.099	17.528	16.819	15.844	14.521	12.946	11.478	10.552	10.397	10.973	12.072	13.35	14.385	14.885	14.866	14.569	14.324	14.445	15.12	16.279	17.64	18.902	19.822	20.171	19.836	18.927	17.725	16.53	15.586	15.052	14.993	15.408	16.222	17.267	18.342	19.362	20.381	21.435	22.503	23.565	24.611	25.537	26.156	26.347	26.078	25.39	24.42	23.392	22.456	21.617	20.823	20.05	19.244	18.374	17.549	17.025	17.049	17.738	19.053	20.749	22.468	23.821	24.473	24.201	23.004	21.168	19.125	17.267	15.905	15.254	15.351	16.051	17.131	18.342	19.392	20.014	20.072	19.59	18.702	17.695	16.965	16.81	17.247	18.006	18.691	18.918	18.41	17.154	15.401	13.546	12.016	11.115	10.889	11.17	11.709	12.272	12.658	12.749	12.525	11.85	11.245	10.965	11.228	12.053	13.196	14.351	15.314	15.909	15.988	15.599	14.969	14.309	13.695	13.178	12.83	12.627	12.474	12.382	12.418	12.558	12.723	12.862	12.923	12.811	12.472	11.939	11.32	10.756	10.383	10.288	10.493	10.98	11.707	12.555	13.391	14.174	14.912	15.555	16.027	16.356	16.554	16.539	16.244	15.754	15.204	14.702	14.339	14.185	14.157	14.008	13.525	12.678	11.596	10.525	9.8129	9.7783	10.548	12.004	13.835	15.645	17.079	17.95	18.213	17.966	17.457	17	16.783	16.822	17.026	17.252	17.285	16.959	16.297	15.482	14.686	14.059	13.782	13.976	14.58	15.452	16.491	17.58	18.517	19.121	19.344	19.257	18.981	18.702	18.605	18.793	19.232	19.767	20.197	20.385	20.315	20.056	19.644	19.1	18.433	17.609	16.61	15.528	14.559	13.897	13.674	14.004	14.939	16.351	17.993	19.689	21.323	22.772	23.917	24.753	25.346	25.749	25.994	26.15	26.285	26.399	26.427	26.281	25.85	25.028	23.82	22.374	20.917	19.728	19.039	18.884	19.123	19.476	19.621	19.331	18.652	17.921	17.554	17.849	18.89	20.563	22.547	24.42	25.876	26.827	27.335	27.52	27.521	27.464	27.387	27.263	27.052	26.713	26.183	25.421	24.479	23.473	22.536	21.8	21.381	21.314	21.54	21.933	22.315	22.56	22.69	22.844	23.134	23.616	24.319	25.171	25.934	26.341	26.249	25.618	24.488	22.993	21.33	19.7	18.225	17	16.116	15.593	15.4	15.49	15.797	16.211	16.601	16.906	17.144	17.347	17.523	17.635	17.637	17.519	17.336	17.185	17.141	17.233	17.449	17.648	17.619	17.29	16.759	16.21	15.833	15.74	15.909	16.137	16.153	15.82	15.184	14.448	13.923	13.967	14.787	16.319	18.305	20.394	22.169	22.902	22.882	22.256	21.337	20.465	19.847	19.538	19.48	19.5	19.353	18.865	18.037	17.001	15.957	15.161	14.862	15.189	16.088	17.442	19.038	20.52	21.512	21.8	21.392	20.445	19.219	18.033	17.139	16.664	16.61	16.881	17.349	17.94	18.597	19.244	19.755	20.03	20.064	19.91	19.65	19.424	19.338	19.362	19.373	19.259	18.966	18.57	18.317	18.567	19.559	21.25	23.354	25.452	27.056	27.746	27.357	26.062	24.284	22.518	21.159	20.394	20.165	20.247	20.382	20.384	20.249	20.165	20.366	20.985	21.987	23.232	24.483	25.497	26.156	26.462	26.475	26.278	25.971	25.602	25.13	24.524	23.897	23.446	23.289	23.446	23.868	24.423	24.927	25.229	25.298	25.222	25.135	25.164	25.379	25.765	26.276	26.877	27.531	28.222	28.997	29.869	30.784	31.649	32.331	32.652	32.435	31.626	30.328	28.704	26.98	25.478	24.5	24.159	24.365	24.923	25.627	26.274	26.72	26.938	26.98	26.915	26.776	26.58	26.338	26.049	25.721	25.39	25.094	24.838	24.66	24.608	24.721	25.022	25.485	26.005	26.469	26.81	27.001	27.008	26.857	26.692	26.638	26.743	27.074	27.762	28.882	30.339	31.905	33.26	34.052	34.024	33.217	31.944	30.671	29.864	29.826	30.568	31.787	32.988	33.701	33.647	32.825	31.469	29.924	28.554	27.656	27.353	27.55	28.025	28.599	29.191	29.794	30.503	31.513	32.98	34.876	36.996	39.053	40.765	41.927	42.509	42.657	42.534	42.232	41.779	41.186	40.403	39.375	38.14	36.848	35.713	34.954	34.721	35.067	35.937	37.175	38.518	39.622	40.234	40.291	39.857	39.045	38.041	37.055	36.211	35.531	35.028	34.722	34.583	34.565	34.614	34.649	34.551	34.242	33.828	33.515	33.447	33.709	34.305	35.075	35.341	35.177	34.514	33.48	32.295	31.135	30.132	29.433	29.137	29.252	29.741	30.544	31.532	32.492	33.223	33.633	33.729	33.58	33.337	33.149	32.96	32.601	31.973	31.079	30.042	29.092	28.484	28.424	28.951	29.929	31.139	32.409	33.693	35.065	36.596	38.255	39.928	41.41	42.381	42.53	41.708	39.966	37.496	34.61	31.703	29.14	27.134	25.808	25.286	25.589	26.572	28.07	29.943	31.965	33.794	35.126	35.813	35.859	35.421	34.784	34.268	34.131	34.498	35.321	36.393	37.439	38.244	38.67	38.652	38.251	37.6	36.809	35.959	35.116	34.321	33.547	32.801	32.181	31.803	31.75	32.139	33.096	34.624	36.514	38.423	40.01	41.04	41.431	41.282	40.834	40.321	39.879	39.485	38.972	38.135	36.886	35.341	33.797	32.631	32.159	32.529	33.651	35.254	37.02	38.649	39.898	40.678	41.007	40.909	40.388	39.524	38.503	37.49	36.609	35.974	35.674	35.713	35.98	36.334	36.667	36.897	37	37.014	36.963	36.865	36.739	36.606	36.464	36.294	36.116	35.981	35.949	36.096	36.463	36.987	37.539	37.986	38.2	38.032	37.457	36.64	35.798	35.052	34.457	34.065	33.859	33.759	33.701	33.688	33.729	33.844	34.083	34.485	35.062	35.805	36.699	37.696	38.703	39.584	40.217	40.539	40.57	40.361	39.955	39.399	38.758	38.073	37.319	36.473	35.624	34.93	34.473	34.277	34.369	34.739	35.277	35.839	36.334	36.721	36.968	37.077	37.103	37.077	36.97	36.794	36.611	36.489	36.459	36.557	36.792	37.103	37.379	37.453	37.197	36.609	35.803	34.911	34.058	33.375	32.971	32.83	32.822	32.856	32.942	33.128	33.465	34.047	34.939	36.07	37.295	38.472	39.463	40.118	40.342	40.258	39.721	39.051	38.319	37.607	36.954	36.406	36.093	36.126	36.538	37.29	38.268	39.277	40.1	40.645	40.952	41.11	41.196	41.302	41.485	41.637	41.553	41.094	40.24	39.083	37.786	36.493	35.292	34.227	33.3	32.444	31.602	30.816	30.215	29.898	29.883	30.183	30.785	31.584	32.451	33.334	34.174	34.842	35.205	35.163	34.582	33.341	31.496	29.336	27.273	25.666	24.789	24.772	25.485	26.557	27.535	28.08	28.064	27.587	26.889	26.243	25.872	25.905	26.309	26.938	27.628	28.25	28.697	28.908	28.907	28.775	28.564	28.332	28.194	28.232	28.397	28.582	28.708	28.696	28.426	27.834	27.015	26.174	25.459	24.949	24.673	24.605	24.684	24.9	25.321	26.06	27.215	28.806	30.691	32.565	34.086	34.992	35.151	34.654	33.744	32.67	31.6	30.628	29.796	29.064	28.365	27.782	27.487	27.56	27.938	28.496	29.095	29.544	29.715	29.647	29.504	29.489	29.769	30.379	31.207	32.04	32.663	32.963	32.949	32.73	32.463	32.266	32.153	32.066	31.894	31.503	30.866	30.127	29.448	28.888	28.458	28.155	27.918	27.636	27.257	26.925	26.868	27.268	28.239	29.791	31.737	33.727	35.396	36.455	36.751	36.322	35.398	34.292	33.262	32.453	31.899	31.533	31.25	30.931	30.497	29.968	29.491	29.27	29.42	29.987	30.995	32.397	33.965	35.365	36.336	36.738	36.503	35.699	34.599	33.521	32.691	32.239	32.176	32.352	32.495	32.378	31.913	31.12	30.108	29.077	28.249	27.786	27.737	28.054	28.623	29.323	30.048	30.675	31.077	31.227	31.202	31.103	30.98	30.859	30.755	30.617	30.37	30.006	29.582	29.141	28.702	28.306	27.974	27.664	27.364	27.163	27.15	27.297	27.546	27.197	26.759	26.324	26.035	26.056	26.577	27.685	29.233	30.924	32.428	33.473	33.908	33.742	33.142	32.287	31.296	30.289	29.372	28.521	27.653	26.772	25.963	25.299	24.823	24.595	24.664	25.033	25.675	26.523	27.511	28.634	29.91	31.278	32.586	33.672	34.404	34.616	34.186	33.139	31.607	29.769	27.872	26.205	24.994	24.327	24.236	24.683	25.498	26.402	27.171	27.743	28.141	28.389	28.537	28.678	28.89	29.157	29.439	29.681	29.818	29.799	29.583	29.161	28.607	28.113	27.879	28	28.448	29.067	29.578	29.682	29.227	28.277	27.036	25.804	24.944	24.72	25.137	26.031	27.237	28.594	29.916	31.05	31.95	32.605	32.955	32.93	32.521	31.783	30.861	29.973	29.325	29.051	29.172	29.582	30.07	30.41	30.484	30.287	29.891	29.458	29.14	28.968	28.879	28.858	28.975	29.276	29.77	30.464	31.319	32.15	32.663	32.654	32.131	31.254	30.282	29.494	29.082	29.055	29.268	29.521	29.657	29.607	29.397	29.106	28.785	28.418	27.972	27.469	27.02	26.795	26.944	27.487	28.332	29.351	30.344	31.099	31.551	31.808	32	32.154	32.244	32.269	32.219	32.08	31.912	31.83	31.889	32.05	32.214	32.266	32.096	31.677	31.109	30.541	30.085	29.782	29.619	29.559	29.552	29.566	29.601	29.65	29.699	29.693	29.483	28.924	27.993	26.754	25.296	23.723	22.228	21.02	20.202	19.805	19.883	20.432	21.343	22.484	23.763	25.076	26.313	27.442	28.475	29.389	30.143	30.689	31.009	31.094	30.936	30.553	29.974	29.255	28.481	27.715	26.986	26.361	25.93	25.712	25.665	25.776	26.07	26.534	27.105	27.768	28.529	29.344	30.157	30.946	31.674	32.199	32.367	32.113	31.434	30.406	29.193	28.047	27.164	26.663	26.034	25.348	24.443	23.273	21.98	20.767	19.767	19.058	18.679	18.599	18.71	18.93	19.287	19.822	20.507	21.308	22.195	23.054	23.76	24.301	24.707	24.971	25.047	24.92	24.617	24.147	23.46	22.549	21.475	20.311	19.128	17.999	16.983	16.145	15.553	15.204	15.087	15.258	15.784	16.64	17.743	18.998	20.319	21.604	22.783	23.905	25.019	26.041	26.83	27.255	27.141	26.335	24.882	23.078	21.274	19.741	18.649	18.062	17.908	17.989	18.142	18.309	18.522	18.848	19.322	19.889	20.471	20.994	21.409	21.714	21.984	22.34	22.847	23.505	24.261	24.989	25.461	25.476	24.966	23.998	22.675	21.177	19.818	18.882	18.487	18.626	19.227	20.176	21.308	22.466	23.589	24.654	25.675	26.683	27.661	28.561	29.357	30.065	30.68	31.161	31.433	31.419	31.025	30.221	29.056	27.602	25.946	24.254	22.727	21.496	20.615	20.165	20.233	20.787	21.695	22.793	23.961	25.09	26.07	26.878	27.555	28.164	28.75	29.365	30.018	30.711	31.453	32.218	32.897	33.33	33.335	32.789	31.721	30.334	28.898	27.663	26.786	26.327	26.191	26.15	26.05	25.93	25.926	26.125	26.565	27.238	28.006	28.644	28.973	28.993	28.844	28.698	28.723	28.992	29.388	29.655	29.554	28.917	27.708	26.071	24.299	22.75	21.679	21.163	21.089	21.207	21.298	21.238	21.023	20.758	20.683	21.052	21.895	23.044	24.28	25.365	26.061	26.257	26.028	25.591	25.169	24.941	25.039	25.421	25.883	26.221	26.293	26.032	25.491	24.873	24.458	24.465	24.981	25.897	26.969	27.937	28.597	28.801	28.49	27.741	26.758	25.704	24.618	23.561	22.641	21.903	21.333	20.913	20.622	20.36	19.985	19.438	18.742	17.984	17.377	17.227	17.76	18.988	20.706	22.596	24.317	25.628	26.482	27.018	27.495	28.182	29.198	30.416	31.426	32.223	32.385	31.84	30.656	28.992	27.056	25.106	23.426	22.248	21.696	21.743	22.264	23.103	24.088	25.008	25.731	26.292	26.778	27.201	27.541	27.85	28.163	28.44	28.675	28.894	29.026	28.935	28.518	27.798	26.85	25.796	24.907	24.494	24.711	25.504	26.677	27.929	28.945	29.496	29.508	29.084	28.452	27.846	27.356	26.933	26.466	25.862	25.09	24.233	23.515	23.201	23.416	24.155	25.263	26.404	27.178	27.33	26.863	25.956	24.872	23.922	23.384	23.35	23.663	24.066	24.357	24.473	24.465	24.467	24.626	25.023	25.625	26.257	26.698	26.782	26.473	25.887	25.201	24.602	24.259	24.216	24.373	24.625	24.864	24.965	24.859	24.614	24.322	23.974	23.511	22.985	22.515	22.169	22.01	22.13	22.551	23.136	23.703	24.128	24.362	24.418	24.363	24.225	23.967	23.564	23.029	22.436	21.865	21.37	20.935	20.473	19.896	19.194	18.42	17.715	17.289	17.281	17.645	18.189	18.763	19.347	19.981	20.718	21.659	22.869	24.282	25.685	26.822	27.487	27.548	26.989	25.943	24.65	23.395	22.478	22.101	22.272	22.824	23.528	24.163	24.566	24.689	24.54	24.102	23.38	22.445	21.381	20.287	19.325	18.738	18.679	19.068	19.688	20.326	20.762	20.791	20.353	19.555	18.592	17.639	16.81	16.147	15.595	15.078	14.597	14.23	14.087	14.298	14.966	16.113	17.621	19.272	20.756	21.797	22.29	22.279	21.885	21.287	20.73	20.383	20.188	19.893	19.24	18.04	16.193	13.815	11.26	8.9666	7.3268	6.5822	6.7841	7.7647	9.1905	10.726	12.16	13.376	14.304	14.946	15.323	15.391	15.084	14.383	13.372	12.291	11.494	11.3	11.828	13.013	14.611	16.188	17.235	17.391	16.637	15.178	13.33	11.486	9.9777	8.9218	8.2579	7.8955	7.7616	7.7567	7.8587	8.1786	8.8546	9.9301	11.376	13.157	15.19	17.308	19.286	20.88	21.905	22.299	22.126	21.526	20.717	19.737	19.081	18.619	18.37	18.295	18.255	18.102	17.763	17.235	16.604	16.018	15.639	15.612	16.003	16.765	17.698	18.581	19.335	19.984	20.582	21.202	21.941	22.808	23.68	24.447	25.046	25.384	25.352	24.925	24.115	22.927	21.399	19.676	17.992	16.56	15.499	14.898	14.783	15.126	15.874	16.941	18.23	19.629	21.004	22.168	22.945	23.298	23.326	23.179	23.02	23.035	23.346	23.946	24.729	25.553	26.248	26.607	26.502	25.962	25.056	23.852	22.484	21.186	20.181	19.587	19.453	19.781	20.474	21.334	22.144	22.732	23.006	22.955	22.625	22.051	21.264	20.309	19.233	18.07	16.896	15.87	15.134	14.783	14.907	15.503	16.442	17.535	18.657	19.706	20.533	21.047	21.302	21.421	21.48	21.511	21.569	21.675	21.77	21.738	21.499	21.021	20.347	19.595	18.884	18.331	18.024	18.031	18.352	18.88	19.467	19.948	20.16	20.009	19.508	18.752	17.894	17.175	16.839	16.946	17.37	17.949	18.536	18.942	18.999	18.703	18.241	17.81	17.569	17.639	18.045	18.657	19.254	19.601	19.515	18.957	18.039	16.989	16.03	15.285	14.763	14.398	14.134	14.01	14.087	14.406	14.987	15.822	16.783	17.649	18.27	18.637	18.817	18.821	18.651	18.315	17.834	17.182	16.348	15.419	14.498	13.684	13.101	12.848	12.918	13.228	13.655	14.084	14.327	14.238	13.829	13.258	12.779	12.653	12.985	13.679	14.507	15.158	15.312	14.781	13.703	12.452	11.37	10.65	10.397	10.594	11.015	11.417	11.687	11.844	11.947	12.114	12.436	12.897	13.379	13.753	13.947	13.917	13.629	13.159	12.645	12.2	11.88	11.644	11.394	11.045	10.593	10.058	9.4918	9.0506	8.8973	9.0822	9.4851	9.9862	10.523	11.006	11.311	11.415	11.353	11.158	10.897	10.718	10.751	11.031	11.525	12.195	12.975	13.736	14.4	14.971	15.441	15.772	15.883	15.731	15.354	14.882	14.451	14.148	14.022	14.099	14.344	14.678	14.397	14.245	14.391	14.864	15.51	16.059	16.311	16.156	15.596	14.789	14.031	13.632	13.758	14.381	15.258	16.087	16.704	17.09	17.303	17.482	17.795	18.282	18.755	18.975	18.797	18.17	17.123	15.833	14.577	13.534	12.78	12.372	12.358	12.644	13.047	13.406	13.614	13.575	13.246	12.728	12.266	12.094	12.308	12.863	13.573	14.243	14.74	15.031	15.182	15.344	15.668	16.164	16.687	17.036	17.021	16.485	15.454	14.161	12.963	12.193	12.129	12.984	14.734	17.109	19.804	22.571	25.155	27.288	28.787	29.589	29.704	29.177	28.116	26.682	25.099	23.6	22.306	21.174	20.093	18.978	17.814	16.658	15.679	15.105	15.039	15.425	16.126	16.965	17.753	18.376	18.848	19.219	19.461	19.526	19.476	19.456	19.607	20.046	20.891	22.145	23.585	24.85	25.592	25.599	24.848	23.486	21.784	20.01	18.361	16.951	15.801	14.892	14.23	13.859	13.823	14.164	14.9	15.909	16.946	17.769	18.235	18.241	17.762	16.958	16.138	15.546	15.252	15.256	15.508	15.844	16.089	16.166	16.091	15.945	15.858	15.974	16.36	16.979	17.763	18.61	19.386	19.955	20.224	20.159	19.798	19.261	18.716	18.294	18.093	18.22	18.667	19.271	19.849	20.332	20.699	20.919	20.994	21	20.996	20.923	20.684	20.232	19.565	18.727	17.858	17.139	16.682	16.498	16.523	16.59	16.472	16.005	15.164	14.099	13.067	12.336	12.04	12.155	12.573	13.156	13.712	14.118	14.439	14.811	15.232	15.59	15.791	15.799	15.607	15.294	15.061	15.071	15.323	15.693	16.032	16.197	16.11	15.875	15.716	15.802	16.133	16.577	16.96	17.108	16.899	16.309	15.421	14.45	13.685	13.381	13.673	14.616	16.175	18.15	20.195	22.029	23.587	24.909	26.072	27.182	28.273	29.225	29.863	30.106	29.998	29.652	29.263	29.051	29.124	29.352	29.525	29.536	29.387	29.136	28.873	28.657	28.48	28.31	28.093	27.795	27.478	26.981	26.923	27.275	27.995	28.974	30.032	30.907	31.379	31.4	31.067	30.585	30.22	30.168	30.519	31.277	32.308	33.317	34.01	34.227	33.922	33.121	31.962	30.714	29.651	28.919	28.578	28.593	28.783	28.873	28.689	28.236	27.612	27	26.699	27.002	28.003	29.54	31.333	33.03	34.271	34.781	34.435	33.289	31.558	29.598	27.776	26.368	25.578	25.494	26.035	26.978	28.1	29.272	30.402	31.445	32.401	33.225	33.751	33.793	33.244	32.048	30.258	28.093	25.927	24.119	22.877	22.287	22.349	22.95	23.872	24.892	25.848	26.656	27.308	27.844	28.285	28.642	28.951	29.247	29.516	29.725	29.886	30.001	30.049	30.039	30.031	30.045	30.081	30.188	30.425	30.759	31.082	31.333	31.5	31.536	31.404	31.191	31.022	30.931	30.866	30.731	30.412	29.803	28.939	27.972	27.08	26.447	26.211	26.408	26.94	27.636	28.353	28.951	29.294	29.337	29.077	28.526	27.804	27.148	26.7	26.404	26.085	25.58	24.716	23.358	21.614	19.806	18.283	17.285	16.891	17.047	17.547	18.187	18.896	19.649	20.37	20.989	21.442	21.623	21.445	20.973	20.403	19.929	19.694	19.773	20.066	20.354	20.475	20.382	20.068	19.569	19.058	18.705	18.491	18.317	18.155	18.03	17.99	18.158	18.67	19.541	20.625	21.715	22.616	23.145	23.251	23.083	22.849	22.698	22.7	22.864	23.059	23.118	22.988	22.72	22.405	22.19	22.295	22.86	23.814	24.972	26.194	27.283	27.978	28.143	27.824	27.106	26.081	24.932	23.84	22.86	21.957	21.143	20.425	19.767	19.19	18.769	18.501	18.32	18.195	18.127	18.12	18.238	18.611	19.239	19.985	20.72	21.331	21.651	21.608	21.402	21.382	21.791	22.703	24.093	25.723	27.139	27.963	28.045	27.371	26.022	24.278	22.491	20.834	19.355	18.119	17.154	16.412	15.93	15.816	16.147	16.909	18.074	19.548	21.069	22.427	23.616	24.645	25.244	25.828	26.294	26.723	26.998	26.978	26.613	25.907	24.934	23.857	22.855	21.999	21.298	20.755	20.361	20.079	19.973	20.187	20.733	21.541	22.505	23.381	23.874	23.934	23.772	23.574	23.474	23.72	24.54	25.83	27.238	28.504	29.485	29.985	29.902	29.375	28.661	27.937	27.345	26.986	26.777	26.518	26.068	25.42	24.62	23.774	23.091	22.748	22.836	23.356	24.199	25.113	25.86	26.37	26.564	26.237	25.339	24.12	22.836	21.524	20.268	19.296	18.704	18.394	18.355	18.669	19.263	19.997	20.804	21.588	22.138	22.312	22.199	21.975	21.76	21.672	21.791	22.063	22.333	22.398	22.032	21.092	19.688	18.093	16.494	15.068	14.173	13.978	14.406	15.139	15.848	16.295	16.269	15.67	14.66	13.595	12.829	12.607	13.042	14.048	15.362	16.661	17.628	18.007	17.734	16.966	15.912	14.716	13.514	12.446	11.572	10.923	10.558	10.525	10.816	11.438	12.425	13.702	15.051	16.296	17.418	18.375	19.064	19.458	19.632	19.64	19.419	18.882	17.964	16.61	14.873	12.919	10.981	9.3067	8.1219	7.5638	7.599	8.1047	8.9621	10.054	11.25	12.443	13.573	14.55	15.316	15.936	16.498	16.985	17.366	17.731	18.159	18.581	18.899	19.131	19.314	19.426	19.422	19.287	18.966	18.364	17.453	16.278	14.906	13.458	12.162	11.221	10.75	10.787	11.321	12.288	13.588	15.101	16.653	18.031	19.098	19.793	20.038	19.819	19.308	18.828	18.578	18.579	18.799	19.155	19.466	19.536	19.328	18.964	18.604	18.435	18.615	19.113	19.702	20.147	20.285	20.003	19.269	18.228	17.175	16.411	16.165	16.537	17.448	18.729	20.195	21.62	22.795	23.648	24.292	24.83	25.208	25.339	25.211	24.813	24.141	23.309	22.529	21.902	21.377	20.875	20.267	19.396	18.235	16.968	15.827	14.933	14.308	13.968	14.2	14.359	14.606	14.916	15.261	15.67	16.16	16.633	16.978	17.181	17.284	17.26	17.097	16.868	16.669	16.577	16.666	16.988	17.448	17.801	17.861	17.562	16.917	16.063	15.303	14.954	15.147	15.792	16.677	17.578	18.304	18.75	18.893	18.735	18.32	17.72	16.97	16.115	15.311	14.814	14.796	15.274	16.171	17.321	18.496	19.465	20.136	20.492	20.519	20.267	19.876	19.436	18.923	18.339	17.759	17.224	16.701	16.129	15.493	14.791	14.012	13.199	12.462	11.951	11.864	12.332	13.321	14.65	16.087	17.355	18.169	18.368	17.988	17.212	16.313	15.609	15.361	15.635	16.317	17.268	18.312	19.159	19.561	19.487	19.016	18.211	17.171	16.035	14.966	14.066	13.378	12.945	12.796	12.956	13.427	14.153	15.011	15.869	16.626	17.182	17.471	17.479	17.238	16.815	16.301	15.813	15.446	15.247	15.268	15.564	16.109	16.743	17.354	17.947	18.505	18.975	19.358	19.702	20	20.184	20.231	20.183	20.079	19.933	19.728	19.359	18.692	17.74	16.666	15.731	15.223	15.332	16.046	17.145	18.315	19.258	19.772	19.862	19.741	19.615	19.517	19.394	19.256	19.06	18.712	18.201	17.608	17.003	16.384	15.781	15.289	15.024	15.051	15.37	15.869	16.3	16.41	16.091	15.391	14.479	13.575	12.886	12.541	12.562	12.882	13.391	14.039	14.834	15.778	16.752	17.544	18.031	18.182	18.002	17.552	17.031	16.672	16.56	16.652	16.857	17.032	17.008	16.7	16.144	15.39	14.473	13.513	12.664	12.003	11.541	11.275	11.205	11.326	11.609	12.009	12.482	13.026	13.697	14.485	15.311	16.143	17.013	17.913	18.776	19.576	20.365	21.152	21.892	22.561	23.135	23.534	23.652	23.474	23.057	22.43	21.652	20.849	20.092	19.345	18.552	17.777	17.414	17.152	17.22	17.598	18.236	19.003	19.713	20.258	20.68	21.083	21.518	21.963	22.386	22.709	22.799	22.619	22.239	21.733	21.148	20.553	20.038	19.637	19.387	19.422	19.899	20.816	22.007	23.238	24.274	24.895	24.955	24.447	23.467	22.205	20.867	19.567	18.362	17.35	16.683	16.482	16.782	17.587	18.825	20.251	21.55	22.47	22.841	22.579	21.793	20.774	19.833	19.167	18.9	19.096	19.645	20.292	20.82	21.134	21.244	21.23	21.197	21.211	21.267	21.313	21.254	21.001	20.554	20.03	19.566	19.238	19.077	19.094	19.251	19.468	19.704	19.935	20.076	20.044	19.846	19.545	19.194	18.856	18.677	18.776	19.124	19.6	20.128	20.692	21.268	21.847	22.414	22.913	23.257	23.369	23.2	22.744	22.084	21.358	20.696	20.194	19.943	19.951	20.127	20.372	20.626	20.846	21.027	21.252	21.66	22.261	22.894	23.395	23.658	23.561	23.065	22.32	21.535	20.862	20.324	19.87	19.425	18.957	18.531	18.286	18.361	18.785	19.492	20.353	21.188	21.854	22.291	22.457	22.365	22.087	21.678	21.181	20.715	20.431	20.41	20.593	20.817	20.963	20.941	20.666	20.173	19.632	19.204	18.943	18.833	18.824	18.85	18.886	18.987	19.218	19.595	20.057	20.51	20.854	20.974	20.809	20.387	19.79	19.119	18.451	17.81	17.202	16.673	16.258	15.924	15.619	15.402	15.388	15.61	16.032	16.622	17.316	17.961	18.381	18.493	18.286	17.797	17.155	16.57	16.232	16.261	16.748	17.708	19.01	20.381	21.522	22.218	22.398	22.147	21.672	21.219	20.998	21.084	21.351	21.539	21.431	20.983	20.253	19.356	18.467	17.773	17.337	17.1	16.993	16.97	16.991	17.068	17.32	17.86	18.693	19.726	20.852	21.918	22.735	23.196	23.422	23.237	23.019	22.92	22.966	23.015	22.855	22.358	21.508	20.34	18.992	17.692	16.661	16.029	15.881	16.298	17.273	18.714	20.487	22.366	23.996	25	25.192	24.635	23.547	22.234	21.055	20.282	20.001	20.124	20.431	20.707	20.856	20.889	20.847	20.768	20.703	20.726	20.824	20.904	20.862	20.582	19.906	18.743	17.187	15.457	13.813	12.567	12.013	12.256	13.185	14.577	16.248	18.005	19.624	20.95	21.925	22.551	22.871	22.961	22.905	22.782	22.642	22.487	22.297	22.079	21.926	21.971	22.304	22.929	23.745	24.568	25.177	25.436	25.352	25.009	24.543	24.132	23.862	23.646	23.318	22.812	22.181	21.494	20.851	20.399	20.228	20.296	20.484	20.669	20.773	20.777	20.714	20.607	20.416	20.096	19.632	19.016	18.28	17.558	16.989	16.659	16.616	16.861	17.302	17.77	18.137	18.353	18.353	18.077	17.585	17.041	16.584	16.285	16.231	16.523	17.179	18.101	19.166	20.251	21.223	21.981	22.484	22.731	22.745	22.553	22.171	21.573	20.701	19.551	18.193	16.765	15.422	14.273	13.346	12.642	12.202	12.075	12.224	12.603	13.205	13.918	14.502	14.791	14.813	14.7	14.591	14.603	14.828	15.241	15.724	16.221	16.772	17.455	18.336	19.427	20.587	21.517	21.895	21.528	20.432	18.867	17.235	15.928	15.221	15.23	15.856	16.773	17.577	17.984	17.893	17.288	16.29	15.19	14.321	13.905	14.001	14.544	15.323	16.016	16.359	16.256	15.747	14.978	14.202	13.702	13.662	14.095	14.904	15.934	17.011	17.981	18.71	19.099	19.13	18.846	18.284	17.436	16.35	15.167	13.977	12.788	11.653	10.667	9.8972	9.3553	9.0641	9.0584	9.2959	9.7024	10.263	10.94	11.604	11.831	11.637	11.36	11.079	10.911	10.917	11.133	11.568	12.154	12.744	13.209	13.496	13.611	13.638	13.745	14.126	14.877	15.974	17.324	18.749	19.99	20.798	21.038	20.74	20.067	19.236	18.441	17.799	17.35	17.11	17.079	17.23	17.565	18.063	18.598	18.972	19.001	18.591	17.771	16.692	15.601	14.716	14.12	13.766	13.54	13.267	12.764	11.979	11.029	10.081	9.2992	8.8289	8.7448	9.0359	9.6433	10.44	11.297	12.123	12.891	13.61	14.227	14.656	14.829	14.695	14.228	13.522	12.752	12.076	11.579	11.252	11.002	10.684	10.185	9.5135	8.7791	8.0801	7.4958	7.0875	6.8316	6.5526	6.0351	5.1412	3.8834	2.4189	0.99338	-0.12586	-0.76838	-0.92852	-0.7678	-0.48888	-0.25773	-0.11535	0.051548	0.41206	1.1033	2.1888	3.5991	5.1871	6.8196	8.4421	10.032	11.544	12.939	14.166	15.129	15.747	16.086	16.324	16.614	17.001	17.438	17.808	17.943	17.714	17.127	16.301	15.41	14.621	14.045	13.708	13.562	13.559	13.671	13.91	14.327	14.923	15.665	16.476	17.237	17.791	17.983	17.733	17.065	16.063	14.807	13.441	12.174	11.176	10.523	10.221	10.283	10.659	11.221	11.85	12.425	12.822	12.929	12.724	12.304	11.817	11.473	11.51	12.086	13.176	14.604	16.115	17.449	18.4	18.848	18.764	18.223	17.393	16.485	15.631	14.896	14.308	13.799	13.212	12.398	11.365	10.24	9.213	8.4731	8.155	8.2675	8.6854	9.2621	9.8778	10.443	10.917	11.327	11.709	12.062	12.354	12.568	12.71	12.797	12.842	12.849	12.818	12.766	12.721	12.694	12.679	12.681	12.73	12.837	12.972	13.144	13.378	13.669	13.954	14.18	14.323	14.378	14.385	14.441	14.588	14.457	14.174	13.96	13.719	13.454	13.284	13.314	13.546	13.901	14.243	14.376	14.136	13.561	12.835	12.131	11.591	11.355	11.477	11.874	12.403	12.927	13.387	13.795	14.189	14.607	15.101	15.762	16.619	17.561	18.353	18.809	18.839	18.419	17.648	16.751	15.945	15.341	14.979	14.861	14.926	15.078	15.271	15.524	15.848	16.192	16.572	17.073	17.739	18.516	19.295	19.978	20.467	20.69	20.646	20.432	20.197	20.052	20.012	19.999	19.901	19.666	19.306	18.882	18.489	18.199	18.044	18	18.079	18.297	18.612	18.962	19.32	19.646	19.817	19.711	19.311	18.66	17.742	16.512	14.954	13.072	10.887	8.5006	6.0762	3.8134	1.8995	0.49581	-0.31695	-0.55064	-0.24154	0.5354	1.631	2.8695	4.1082	5.2274	6.1708	6.9901	7.7916	8.6387	9.5167	10.382	11.166	11.739	11.982	11.938	11.774	11.641	11.581	11.566	11.535	11.393	11.062	10.579	10.062	9.6405	9.3999	9.3672	9.4722	9.5839	9.6161	9.5337	9.342	9.0959	8.8522	8.6486	8.5227	8.5234	8.6944	9.0437	9.5759	10.293	11.117	11.891	12.48	12.856	13.03	13.025	12.923	12.861	12.942	13.195	13.601	14.092	14.556	14.838	14.821	14.443	13.69	12.668	11.597	10.721	10.23	10.2	10.59	11.251	11.988	12.661	13.147	13.418	13.546	13.623	13.677	13.7	13.734	13.825	13.989	14.247	14.641	15.165	15.739	16.261	16.675	16.949	17.093	17.178	17.296	17.498	17.766	18.043	18.247	18.309	18.166	17.83	17.43	17.135	17.086	17.361	17.95	18.746	19.59	20.296	20.687	20.712	20.456	20.039	19.582	19.175	18.859	18.61	18.338	17.986	17.532	16.995	16.46	15.729	15.322	15.394	15.904	16.756	17.796	18.871	19.895	20.848	21.73	22.52	23.198	23.726	23.973	23.781	23.134	22.115	20.819	19.369	17.909	16.588	15.542	14.871	14.639	14.832	15.347	16.013	16.591	16.842	16.661	16.11	15.321	14.454	13.689	13.12	12.723	12.453	12.301	12.291	12.491	13.016	13.958	15.296	16.849	18.364	19.612	20.387	20.589	20.267	19.611	18.875	18.262	17.869	17.691	17.682	17.817	18.095	18.512	19.05	19.686	20.322	20.803	21.018	20.953	20.7	20.43	20.347	20.592	21.116	21.73	22.224	22.422	22.203	21.593	20.8	20.079	19.581	19.316	19.165	18.921	18.337	17.208	15.485	13.319	10.996	8.8626	7.2412	6.3705	6.3547	7.1518	8.5754	10.385	12.353	14.302	16.144	17.867	19.462	20.838	21.816	22.221	21.94	20.959	19.379	17.486	15.657	14.151	13.079	12.443	12.162	12.094	12.111	12.188	12.342	12.586	12.899	13.241	13.55	13.76	13.824	13.746	13.526	13.148	12.606	11.904	11.066	10.165	9.3011	8.5606	8.0354	7.7883	7.8275	8.0784	8.4398	8.8422	9.2149	9.4943	9.663	9.7901	9.9672	10.249	10.67	11.213	11.802	12.355	12.824	13.208	13.536	13.844	14.165	14.503	14.83	15.084	15.186	15.058	14.647	13.925	12.896	11.651	10.383	9.3262	8.6687	8.5003	8.8333	9.572	10.492	11.31	11.838	12.018	11.903	11.656	11.522	11.718	12.331	13.318	14.53	15.742	16.712	17.297	17.485	17.352	17.021	16.64	16.352	16.241	16.324	16.548	16.819	17.065	17.25	17.374	17.471	17.633	17.985	18.564	19.292	20.05	20.736	21.263	21.599	21.762	21.741	21.831	21.508	20.678	19.348	17.643	15.758	13.923	12.361	11.227	10.572	10.321	10.371	10.674	11.193	11.902	12.787	13.801	14.843	15.764	16.407	16.67	16.559	16.178	15.634	15.013	14.358	13.698	13.017	12.252	11.395	10.5	9.6514	8.9648	8.6104	8.7126	9.2914	10.327	11.751	13.412	15.06	16.426	17.334	17.7	17.527	16.906	15.991	14.929	13.784	12.579	11.321	10.042	8.8075	7.7072	6.8299	6.2522	6.0255	6.14	6.5066	7.0151	7.5887	8.1936	8.8268	9.5461	10.41	11.397	12.448	13.479	14.362	14.913	14.934	14.306	13.028	11.2	9.0203	6.7676	4.6947	2.9688	1.6602	0.77754	0.30692	0.24315	0.56256	1.1795	1.9475	2.7079	3.3284	3.7682	4.1114	4.5476	5.3	6.5265	8.2318	10.276	12.416	14.371	15.955	17.112	17.857	18.217	18.261	18.062	17.635	16.942	15.965	14.74	13.299	11.69	10.032	8.5417	7.4467	6.9465	7.1465	8.0264	9.4478	11.223	13.132	14.949	16.501	17.679	18.394	18.582	18.231	17.334	15.922	14.114	12.133	10.232	8.6284	7.4825	6.8578	6.6973	6.8197	7.0595	7.3227	7.5866	7.8742	8.252	8.7894	9.4705	10.183	10.802	11.228	11.429	11.466	11.48	11.643	12.038	12.652	13.397	14.135	14.74	15.114	15.198	14.988	14.566	14.046	13.522	13.084	12.828	12.802	12.962	13.228	13.524	13.778	13.941	14.008	14.041	14.115	14.268	14.505	14.814	15.156	15.486	15.805	16.181	16.688	17.389	18.297	19.367	20.499	21.538	22.318	22.712	22.671	22.242	21.552	20.742	19.959	19.335	18.908	18.621	18.395	18.181	17.959	17.753	17.646	17.699	17.874	18.028	17.987	17.663	17.046	16.253	15.574	15.318	15.686	16.719	18.285	20.128	22.109	23.911	25.243	25.85	25.591	24.491	22.701	20.456	18.04	15.763	13.875	12.52	11.743	11.488	11.58	11.81	12.018	12.128	12.141	12.12	12.193	12.487	13.045	13.819	14.717	15.627	16.45	17.09	17.482	17.574	17.319	16.669	15.598	14.116	12.319	10.398	8.6119	7.2487	6.5969	6.8592	8.0578	10.051	12.55	15.153	17.448	19.127	20.072	20.315	19.978	19.223	18.24	17.166	16.054	14.938	13.888	12.971	12.256	11.8	11.608	11.626	11.766	11.942	12.092	12.196	12.294	12.451	12.684	12.979	13.33	13.673	13.949	14.148	14.278	14.299	14.162	13.865	13.436	12.924	12.417	12.043	11.904	11.984	12.139	12.158	11.84	11.072	9.8848	8.4587	7.084	6.0748	5.6442	5.8421	6.6151	7.8244	9.3129	10.97	12.737	14.568	16.407	18.164	19.728	21.002	21.903	22.384	22.466	22.227	21.747	21.082	20.315	19.554	18.854	18.194	17.554	16.97	16.527	16.332	16.528	17.235	18.448	20.014	21.694	23.242	24.489	25.409	26.101	26.687	27.232	27.704	27.956	27.804	27.134	25.935	24.316	22.501	20.791	19.42	18.473	17.917	17.656	17.556	17.45	17.23	16.893	16.496	16.117	15.872	15.876	16.183	16.761	17.521	18.35	19.1	19.651	19.962	20.069	20.045	19.985	19.98	20.07	20.212	20.294	20.193	19.827	19.197	18.382	17.468	16.553	15.769	15.239	15.016	15.093	15.468	16.087	16.813	17.477	17.913	17.999	17.688	17.074	16.374	15.842	15.666	15.93	16.598	17.492	18.369	19.042	19.407	19.454	19.23	18.848	18.428	18.071	17.859	17.828	17.958	18.198	18.497	18.788	19.01	19.184	19.393	19.703	20.123	20.63	21.165	21.629	21.94	22.087	22.12	22.113	22.156	22.356	22.748	23.288	23.876	24.38	24.673	24.645	24.232	23.492	22.61	21.842	21.754	22.196	23.129	24.498	26.163	27.927	29.568	30.868	31.658	31.878	31.571	30.851	29.839	28.67	27.48	26.352	25.312	24.351	23.486	22.728	22.037	21.415	20.911	20.561	20.372	20.355	20.489	20.683	20.796	20.72	20.394	19.81	19.036	18.217	17.536	17.192	17.324	17.973	19.067	20.428	21.804	22.956	23.723	24.087	24.15	24.056	23.909	23.744	23.525	23.169	22.597	21.814	20.88	19.899	18.985	18.243	17.748	17.501	17.494	17.749	18.257	18.929	19.65	20.335	20.897	21.268	21.411	21.303	20.947	20.397	19.732	19.021	18.348	17.795	17.407	17.176	17.051	16.998	16.982	16.961	16.949	16.974	17.029	17.094	17.166	17.219	17.182	17.016	16.778	16.594	16.564	16.739	17.103	17.546	17.895	17.99	17.768	17.289	16.728	16.295	16.146	16.31	16.699	17.195	17.701	18.181	18.66	19.209	19.865	20.595	21.297	21.791	21.919	21.656	21.057	20.261	19.447	18.819	18.553	18.71	19.209	19.873	20.5	20.912	21.034	20.937	20.811	20.892	21.362	22.281	23.549	24.954	26.254	27.24	27.793	27.882	27.54	26.847	25.901	24.83	23.747	22.748	21.927	21.36	21.087	21.094	21.36	21.888	22.666	23.604	24.579	25.492	26.255	26.804	27.12	27.23	27.161	26.904	26.474	25.935	25.342	24.756	24.277	23.981	23.865	23.891	24.043	24.326	24.744	25.283	25.865	26.347	26.597	26.516	26.072	25.327	24.461	23.705	23.225	23.112	23.404	24.072	24.998	26.01	26.901	27.468	27.532	27.002	25.916	24.405	22.671	20.946	19.433	18.275	17.534	17.233	17.37	17.903	18.789	19.949	21.283	22.704	24.123	25.459	26.622	27.552	28.233	28.633	28.712	28.498	28.038	27.368	26.498	25.463	24.345	23.258	22.346	21.793	21.728	22.151	22.944	23.937	24.943	25.793	26.405	26.797	27.004	27.069	27.006	27.292	27.43	27.333	27.038	26.638	26.211	25.823	25.525	25.336	25.255	25.268	25.383	25.6	25.886	26.192	26.515	26.855	27.174	27.415	27.542	27.515	27.296	26.935	26.535	26.176	25.884	25.67	25.513	25.364	25.171	24.922	24.602	24.169	23.559	22.707	21.615	20.41	19.342	18.682	18.642	19.297	20.527	22.001	23.307	24.132	24.357	24.074	23.555	23.135	23.024	23.194	23.419	23.363	22.691	21.227	19.043	16.467	13.96	11.957	10.763	10.489	11.05	12.21	13.702	15.306	16.874	18.328	19.628	20.709	21.522	22.046	22.27	22.208	21.902	21.397	20.755	20.03	19.289	18.606	18.037	17.619	17.382	17.346	17.468	17.671	17.887	18.036	17.993	17.638	16.867	15.616	13.917	11.87	9.6323	7.4316	5.4952	4.0132	3.1372	2.9321	3.401	4.4475	5.8579	7.3351	8.5965	9.4535	9.8619	9.9725	10.062	10.368	10.977	11.843	12.79	13.58	13.997	13.943	13.482	12.783	12.049	11.507	11.356	11.698	12.531	13.713	14.988	16.044	16.597	16.469	15.656	14.32	12.732	11.19	9.9339	9.0904	8.7008	8.755	9.2335	10.133	11.4	12.897	14.449	15.875	16.973	17.574	17.603	17.142	16.388	15.569	14.897	14.547	14.566	14.872	15.311	15.703	15.919	15.946	15.829	15.616	15.359	15.07	14.721	14.295	13.835	13.448	13.266	13.387	13.826	14.488	15.151	15.543	15.505	15.023	14.201	13.263	12.488	12.107	12.223	12.788	13.649	14.614	15.475	16.067	16.298	16.149	15.699	15.099	14.535	14.18	14.155	14.48	15.092	15.873	16.695	17.424	17.969	18.319	18.5	18.49	18.25	17.825	17.331	16.889	16.584	16.457	16.504	16.641	16.742	16.697	16.505	16.233	15.977	15.807	15.725	15.665	15.576	15.418	15.153	14.797	14.405	14.019	13.657	13.29	12.833	12.194	11.355	10.425	9.5791	9.01	9.3104	10.176	11.349	12.511	13.333	13.583	13.204	12.373	11.429	10.712	10.418	10.569	10.997	11.406	11.544	11.313	10.783	10.113	9.5302	9.2709	9.4699	10.143	11.239	12.624	14.033	15.139	15.714	15.644	14.916	13.651	12.159	10.779	9.6966	8.9755	8.6276	8.6105	8.8923	9.51	10.529	11.909	13.519	15.158	16.551	17.407	17.559	17.029	15.949	14.511	12.95	11.443	10.068	8.8963	8.0388	7.5292	7.3213	7.4184	7.8741	8.6398	9.5993	10.695	11.96	13.356	14.773	16.102	17.235	18.031	18.39	18.3	17.816	17.067	16.263	15.628	15.299	15.286	15.528	15.905	16.276	16.583	16.814	16.946	16.968	16.88	16.592	15.895	14.709	13.211	11.634	10.129	8.8634	8.0307	7.6686	7.6077	7.6667	7.746	7.7417	7.5512	7.1726	6.6757	6.1003	5.5203	5.09	4.9299	5.0446	5.3744	5.8571	6.4113	6.9632	7.469	7.8648	8.1155	8.2496	8.3138	8.2964	8.1964	8.1469	8.2723	8.4921	8.6547	8.7615	8.8898	9.0393	9.2494	9.652	10.257	10.901	11.435	11.826	12.009	11.931	11.66	11.266	10.652	9.6596	8.2727	6.6495	5.0834	3.9472	3.5225	3.8662	4.8446	6.1529	7.3156	7.8492	7.5951	6.7703	5.6428	4.4342	3.4241	2.8699	2.7744	2.9789	3.371	3.8632	4.3171	4.6524	4.9284	5.1762	5.3184	5.3622	5.4485	5.6314	5.8031	5.8851	5.9067	5.8716	5.7544	5.5431	5.2302	4.8705	4.5926	4.441	4.3107	4.1328	3.9799	3.8786	3.7043	3.4148	3.1884	3.1882	3.4539	4.0467	5.0311	6.2935	7.594	8.7719	9.6963	10.128	9.9158	9.224	8.3441	7.4645	6.7425	6.4388	6.7516	7.6218	8.8133	10.029	10.995	11.577	11.784	11.664	11.331	11.064	11.118	10.282	11.409	12.803	14.227	15.421	16.174	16.363	15.999	15.216	14.23	13.264	12.504	12.091	12.075	12.374	12.839	13.332	13.709	13.841	13.699	13.337	12.849	12.333	11.899	11.611	11.395	11.156	10.865	10.544	10.205	9.9039	9.7489	9.7909	9.9833	10.231	10.452	10.567	10.552	10.465	10.402	10.439	10.645	11.043	11.538	11.973	12.227	12.248	12.029	11.651	11.273	11.022	10.929	10.972	11.12	11.282	11.342	11.253	11.001	10.522	9.7669	8.8009	7.737	6.701	5.8557	5.3261	5.12	5.147	5.3037	5.5481	5.8793	6.3765	7.1444	8.1514	9.2216	10.151	10.79	11.028	10.872	10.465	9.9409	9.3526	8.7142	8.0343	7.3362	6.648	6.0595	5.696	5.6072	5.7976	6.2848	7.0781	8.1516	9.47	10.954	12.421	13.625	14.371	14.597	14.364	13.853	13.301	12.877	12.607	12.422	12.237	11.976	11.598	11.197	10.922	10.879	11.105	11.557	12.105	12.513	12.53	12.011	10.932	9.3751	7.5632	5.8023	4.3388	3.3349	2.8503	2.7949	2.9951	3.3116	3.6714	4.0253	4.3193	4.5476	4.7296	4.875	5.041	5.3588	5.9688	6.9274	8.1978	9.6309	10.98	11.997	12.556	12.702	12.596	12.436	12.397	12.554	12.83	13.043	13.009	12.611	11.815	10.729	9.5215	8.3633	7.4308	6.9001	6.8809	7.3446	8.1878	9.2797	10.446	11.507	12.375	13.071	13.61	14.004	14.289	14.448	14.393	14.052	13.428	12.584	11.599	10.583	9.6496	8.8823	8.3261	8.0079	7.847	8.3567	9.0378	9.7896	10.521	11.189	11.784	12.343	12.906	13.452	13.941	14.379	14.749	14.938	14.834	14.441	13.804	12.943	11.932	10.934	10.079	9.4108	8.98	8.8347	8.9211	9.1452	9.4904	9.9779	10.563	11.192	11.856	12.529	13.146	13.643	14.004	14.241	14.387	14.492	14.578	14.661	14.798	15.031	15.291	15.435	15.379	15.104	14.627	14.059	13.574	13.301	13.257	13.391	13.644	13.922	14.132	14.311	14.593	15.078	15.768	16.629	17.607	18.585	19.434	20.071	20.442	20.521	20.325	19.882	19.222	18.42	17.598	16.853	16.22	15.708	15.349	15.131	14.974	14.829	14.684	14.518	14.335	14.186	14.107	14.063	14.044	14.116	14.333	14.686	15.165	15.792	16.534	17.275	17.877	18.269	18.428	18.4	18.308	18.245	18.207	18.162	18.043	17.734	17.16	16.388	15.571	14.852	14.357	14.162	14.227	14.425	14.64	14.812	14.908	14.919	14.894	14.862	14.73	14.361	13.695	12.755	11.626	10.473	9.4741	8.7694	8.4356	8.4778	8.8179	9.3333	9.9246	10.553	11.188	11.789	12.337	12.831	13.232	13.526	13.753	13.949	14.095	14.185	14.224	14.145	13.858	13.365	12.751	12.127	11.596	11.287	11.298	11.616	12.169	12.851	13.526	14.045	14.319	14.335	14.124	13.762	13.37	13.068	12.916	12.936	13.132	13.457	13.819	14.109	14.222	14.07	13.596	12.854	11.988	11.154	10.496	10.105	9.9809	10.023	10.14	10.284	10.443	10.683	11.103	11.724	12.423	12.997	13.288	13.203	12.757	12.118	11.522	11.166	11.135	11.434	11.941	12.443	12.764	12.827	12.624	12.153	11.461	10.65	9.8054	8.9862	8.2778	7.8029	7.6499	7.8578	8.4143	9.2117	10.081	10.888	11.528	11.928	12.082	12.122	12.212	12.438	12.835	13.399	14.035	14.613	15.08	15.437	15.68	15.818	15.908	16.002	16.097	16.195	16.364	16.677	17.147	17.757	18.438	19.071	19.525	19.711	19.587	19.582	19.41	19.188	18.952	18.706	18.413	18.023	17.509	16.883	16.19	15.533	15.101	15.029	15.283	15.757	16.422	17.257	18.177	19.128	20.109	21.028	21.718	22.058	22.013	21.587	20.855	20.039	19.355	18.894	18.661	18.673	18.918	19.319	19.779	20.224	20.578	20.768	20.76	20.526	20.066	19.464	18.828	18.187	17.528	16.893	16.369	15.988	15.785	15.823	16.12	16.582	17.092	17.576	17.944	18.072	17.938	17.594	17.041	16.263	15.346	14.471	13.819	13.528	13.681	14.274	15.169	16.139	16.929	17.294	17.124	16.527	15.737	14.979	14.461	14.327	14.537	14.894	15.195	15.317	15.217	14.969	14.761	14.773	15.038	15.479	15.982	16.369	16.425	16.063	15.368	14.494	13.583	12.775	12.173	11.806	11.654	11.669	11.758	11.829	11.834	11.738	11.478	11.018	10.413	9.7483	9.0773	8.4713	8.027	7.7973	7.7841	7.9945	8.4454	9.1	9.8956	10.796	11.743	12.596	13.191	13.43	13.303	12.906	12.475	12.338	12.794	14.018	16.002	18.52	21.126	23.301	24.617	24.824	23.918	22.176	20.036	17.922	16.169	14.992	14.418	14.313	14.501	14.847	15.231	15.534	15.727	15.868	15.992	16.104	16.234	16.417	16.628	16.835	17.019	17.12	17.06	16.824	16.488	16.139	15.846	15.676	15.629	15.596	15.435	15.055	14.429	13.62	12.8	12.154	11.793	11.743	12.003	12.536	13.275	14.193	15.278	16.457	17.559	18.382	18.742	18.522	17.794	16.799	15.826	15.112	14.809	14.952	15.444	16.079	16.662	17.079	17.262	17.212	17.036	16.863	16.797	16.899	17.187	17.607	18.037	18.393	18.655	18.842	18.964	19.051	19.154	19.31	19.519	19.772	20.018	20.169	20.166	19.971	19.545	18.901	18.149	17.412	16.762	16.238	15.877	15.688	15.636	15.743	16.054	16.553	17.169	17.838	18.432	18.761	18.693	18.242	17.485	16.488	15.331	14.09	12.818	11.565	10.479	10.144	10.095	10.46	11.298	12.542	14.037	15.556	16.809	17.589	17.882	17.769	17.302	16.6	15.873	15.304	14.961	14.847	14.933	15.049	14.948	14.504	13.742	12.765	11.788	11.144	11.099	11.699	12.781	14.104	15.443	16.581	17.372	17.787	17.873	17.715	17.398	16.964	16.416	15.816	15.294	14.945	14.811	14.962	15.438	16.123	16.805	17.29	17.41	17.025	16.13	14.908	13.601	12.415	11.583	11.295	11.535	12.116	12.85	13.589	14.217	14.672	14.979	15.195	15.377	15.589	15.813	15.953	15.916	15.645	15.108	14.296	13.299	12.291	11.446	10.892	10.737	11.017	11.632	12.434	13.32	14.17	14.819	15.13	15.077	14.679	13.967	13.071	12.221	11.615	11.342	11.392	11.659	11.978	12.213	12.328	12.359	12.376	12.474	12.704	12.993	13.207	13.247	13.077	12.734	12.337	12.032	11.907	11.965	12.184	12.516	12.858	13.116	13.293	13.409	13.427	13.294	13.013	12.614	12.116	11.577	11.074	10.664	10.358	10.177	10.095	10.035	9.9248	9.7526	9.5428	9.3256	9.1873	9.2441	9.5622	10.123	10.848	11.597	12.196	12.511	12.513	12.216	11.659	10.936	10.161	9.3937	8.6614	8.0638	7.7285	7.7439	8.1402	8.8812	9.8361	10.825	11.712	12.453	13.034	13.457	13.792	14.09	14.329	14.48	14.567	14.62	14.655	14.68	14.669	14.545	14.214	13.647	12.888	12.031	11.236	10.683	10.501	10.729	11.372	12.396	13.68	15.072	16.425	17.568	18.328	18.608	18.411	17.772	16.776	15.585	14.4	13.374	12.611	12.205	12.19	12.519	13.122	13.932	14.831	15.637	16.205	16.467	16.403	16.044	15.48	14.805	14.066	13.306	12.556	11.829	11.178	10.689	10.429	10.356	10.357	10.333	10.217	10.009	9.8434	9.959	10.51	11.482	12.735	14.028	15.069	15.672	15.832	15.667	15.287	14.781	14.225	13.675	13.153	12.687	12.361	12.235	12.318	12.592	13.429	14.145	14.61	14.808	14.841	14.853	14.962	15.195	15.436	15.538	15.423	15.067	14.466	13.707	12.99	12.487	12.197	12.023	11.859	11.56	11.004	10.237	9.4589	8.8463	8.4963	8.4844	8.7936	9.229	9.5545	9.6548	9.5433	9.2935	9.0314	8.9307	9.1481	9.7797	10.854	12.279	13.854	15.361	16.58	17.239	17.134	16.281	14.871	13.169	11.497	10.185	9.4441	9.3053	9.7228	10.628	11.885	13.301	14.721	16.061	17.187	17.907	18.12	17.855	17.205	16.317	15.415	14.73	14.425	14.554	15.082	15.881	16.785	17.663	18.417	18.944	19.175	19.127	18.826	18.277	17.532	16.7	15.858	15.112	14.625	14.519	14.807	15.461	16.466	17.742	19.077	20.252	21.1	21.472	21.267	20.525	19.416	18.164	17.002	16.123	15.622	15.477	15.617	15.953	16.358	16.711	16.982	17.211	17.461	17.844	18.512	19.528	20.835	22.305	23.708	24.732	25.11	24.785	23.903	22.73	21.576	20.745	20.405	20.471	20.738	21.002	21.1	20.961	20.649	20.292	19.985	19.81	19.866	20.205	20.833	21.756	22.954	24.343	25.759	27.02	27.957	28.456	28.509	28.231	27.733	27.07	26.313	25.512	24.661	23.741	22.796	21.891	21.063	20.369	19.886	19.673	19.745	20.097	20.685	21.397	22.074	22.643	23.118	23.548	24.039	24.728	25.661	26.749	27.814	28.667	29.136	29.143	28.76	28.142	27.401	26.587	25.728	24.817	23.832	22.8	21.796	20.901	20.179	19.671	19.335	19.056	18.732	18.306	17.735	16.993	16.146	15.342	14.716	14.372	14.384	14.76	15.393	16.172	16.996	17.757	18.35	18.717	18.867	18.85	18.707	18.531	18.434	18.483	18.698	19.048	19.447	19.801	20.058	20.168	20.068	19.723	19.13	18.285	17.193	15.915	14.576	13.318	12.269	11.576	11.393	11.764	12.644	13.966	15.575	17.173	18.47	19.301	19.647	19.586	19.279	18.927	18.672	18.547	18.509	18.527	19.034	19.542	20.064	20.598	21.131	21.641	22.094	22.489	22.827	23.058	23.127	23.045	22.829	22.426	21.822	21.142	20.556	20.135	19.916	19.94	20.156	20.459	20.801	21.203	21.663	22.168	22.749	23.45	24.238	25.052	25.885	26.751	27.591	28.297	28.76	28.877	28.621	28.062	27.322	26.561	25.995	25.805	25.984	26.366	26.739	26.932	26.8	26.283	25.53	24.782	24.23	24.02	24.222	24.713	25.217	25.484	25.367	24.778	23.714	22.327	20.895	19.662	18.805	18.436	18.585	19.196	20.119	21.161	22.085	22.7	22.925	22.775	22.341	21.813	21.434	21.341	21.512	21.854	22.237	22.504	22.554	22.431	22.234	22.015	21.817	21.691	21.63	21.517	21.238	20.765	20.091	19.212	18.211	17.214	16.333	15.668	15.306	15.265	15.489	15.913	16.481	17.093	17.646	18.087	18.407	18.611	18.747	18.873	19.001	19.08	19.079	19.005	18.834	18.576	18.346	18.267	18.378	18.652	19.057	19.535	19.998	20.384	20.665	20.824	20.883	20.913	20.987	21.136	21.358	21.614	21.79	21.701	21.201	20.237	18.834	17.133	15.374	13.822	12.667	12.042	12.02	12.564	13.533	14.755	16.093	17.395	18.521	19.415	20.073	20.507	20.722	20.758	20.663	20.452	20.181	19.92	19.701	19.518	19.378	19.296	19.264	19.276	19.33	19.392	19.394	19.307	19.157	18.966	18.805	18.8	19.067	19.629	20.391	21.175	21.727	21.816	21.356	20.446	19.335	18.37	17.886	18.061	18.839	19.985	21.224	22.297	23.031	23.393	23.476	23.375	23.136	22.777	22.277	21.594	20.737	19.825	19.002	18.363	17.991	17.966	18.291	18.9	19.713	20.639	21.552	22.343	22.935	23.258	23.291	23.093	22.746	22.281	21.705	21.073	20.452	19.894	19.473	19.292	19.402	19.778	20.385	21.167	22.002	22.776	23.446	24.003	24.425	24.696	24.847	24.901	24.85	24.692	24.439	24.208	24.364	24.361	24.138	23.649	22.894	21.87	20.575	19.072	17.545	16.194	15.145	14.492	14.326	14.619	15.186	15.829	16.396	16.755	16.821	16.619	16.275	15.926	15.659	15.581	15.767	16.151	16.601	17.036	17.429	17.752	18.01	18.267	18.61	19.123	19.853	20.783	21.849	22.98	24.099	25.05	25.633	25.74	25.358	24.515	23.322	22.017	20.818	19.821	19.029	18.399	17.821	17.172	16.461	15.825	15.384	15.194	15.306	15.743	16.452	17.353	18.383	19.503	20.662	21.805	22.862	23.761	24.451	24.934	25.217	25.271	25.092	24.735	24.229	23.612	22.964	22.373	21.881	21.491	21.203	20.981	20.72	20.336	19.852	19.337	18.872	18.581	18.636	19.132	20.024	21.145	22.251	23.084	23.496	23.504	23.257	22.98	22.911	23.195	23.803	24.558	25.257	25.703	25.728	25.301	24.539	23.616	22.728	22.064	21.723	21.638	21.655	21.666	21.652	21.652	21.789	22.238	23.108	24.374	25.869	27.344	28.524	29.212	29.378	29.109	28.53	27.766	26.902	25.958	24.929	23.844	22.798	21.913	21.299	21.059	21.225	21.718	22.413	23.198	23.946	24.531	24.886	25.049	25.092	25.096	25.153	25.334	25.637	26.167	26.513	26.591	26.325	25.777	25.09	24.403	23.807	23.33	22.929	22.551	22.178	21.827	21.564	21.458	21.513	21.621	21.632	21.469	21.124	20.631	20.092	19.65	19.426	19.459	19.717	20.107	20.513	20.84	21.044	21.124	21.101	21.021	20.938	20.903	20.927	21	21.113	21.27	21.483	21.749	22.02	22.226	22.28	22.118	21.706	21.066	20.334	19.693	19.235	18.955	18.794	18.649	18.39	17.96	17.403	16.803	16.242	15.822	15.621	15.642	15.833	16.168	16.65	17.273	18.025	18.9	19.845	20.769	21.586	22.204	22.543	22.538	22.171	21.486	20.549	19.492	18.493	17.722	17.411	17.096	17.018	17.145	17.424	17.836	18.364	18.993	19.766	20.679	21.553	22.112	22.182	21.726	20.772	19.445	18.037	16.852	16.047	15.692	15.785	16.216	16.815	17.481	18.147	18.665	18.869	18.73	18.338	17.811	17.311	17.03	17.102	17.503	18.118	18.812	19.465	20.039	20.62	21.279	21.999	22.729	23.412	23.895	23.966	23.519	22.599	21.36	20.035	18.925	18.307	18.334	19.035	20.312	21.884	23.324	24.294	24.664	24.464	23.836	23.023	22.308	21.905	21.902	22.272	22.867	23.492	23.993	24.279	24.299	24.041	23.6	23.103	22.582	22.028	21.465	20.918	20.393	19.937	19.615	19.448	19.38	19.333	19.228	18.956	18.478	17.923	17.501	17.336	17.476	17.91	18.564	19.289	19.959	20.505	20.918	21.274	21.675	22.176	22.725	23.241	23.655	23.891	23.879	23.611	23.144	22.521	21.789	21.034	20.33	19.684	19.105	18.608	18.19	17.817	17.513	17.352	17.371	17.549	17.878	18.369	18.978	19.662	20.412	21.219	22.049	22.861	23.592	24.144	24.435	24.49	24.39	24.204	24.002	23.862	23.816	23.85	23.966	24.183	24.486	24.793	25.034	25.16	25.132	24.971	24.773	24.649	24.615	24.579	24.437	24.087	23.457	22.606	21.708	20.978	20.6	20.677	21.202	22.068	23.13	24.251	25.295	26.142	26.754	27.141	27.337	27.403	27.445	27.521	27.605	27.62	27.494	27.134	26.481	25.581	24.576	23.639	22.928	22.582	22.696	23.243	24.073	24.975	25.729	26.143	26.13	25.742	25.126	24.473	23.972	23.742	23.801	24.071	24.451	24.831	25.12	25.29	25.388	25.443	25.46	25.461	25.474	25.485	25.488	25.554	25.75	26.099	26.598	27.231	27.915	28.528	28.978	29.275	29.491	29.71	30.029	30.49	31.052	31.618	32.069	32.294	32.257	32.052	31.457	30.786	30.299	30.195	30.561	31.324	32.249	33.047	33.493	33.459	32.876	31.81	30.517	29.312	28.426	28.005	28.124	28.702	29.516	30.349	31.078	31.662	32.137	32.632	33.288	34.07	34.76	35.119	34.974	34.224	32.91	31.265	29.591	28.187	27.25	26.821	26.807	27.081	27.524	27.976	28.283	28.403	28.417	28.435	28.558	28.897	29.49	30.181	30.725	30.961	30.818	30.326	29.677	29.16	28.962	29.093	29.461	29.954	30.443	30.786	30.896	30.759	30.378	29.762	28.935	27.984	27.056	26.323	25.928	25.896	26.182	26.723	27.431	28.213	29.023	29.865	30.721	31.549	32.344	33.127	33.915	34.718	35.613	36.643	37.751	38.825	39.763	40.457	40.756	40.557	39.884	38.835	37.568	36.275	35.129	34.247	33.701	33.536	33.732	34.255	35.067	36.103	37.221	38.228	38.977	39.377	39.401	39.12	38.698	38.283	37.953	37.72	37.536	37.259	36.717	35.819	34.608	33.211	31.773	30.467	29.477	28.898	28.706	28.838	29.206	29.687	30.178	30.59	30.863	31.007	31.087	31.192	31.405	31.733	32.123	32.431	32.463	32.085	31.281	30.141	28.848	27.647	26.727	26.148	25.905	25.972	26.284	26.735	27.238	27.741	28.209	28.615	28.971	29.349	29.809	30.339	30.882	31.315	31.497	31.35	30.885	30.17	29.295	28.376	27.519	26.761	26.138	25.72	25.601	25.841	26.463	27.427	28.615	29.867	31.083	32.256	33.426	34.625	35.871	37.103	38.151	38.827	39.014	38.713	38.028	37.163	36.338	35.73	35.426	35.366	35.422	35.433	35.283	34.933	34.407	33.785	33.2	32.81	32.718	32.956	33.516	34.369	35.449	36.657	37.906	39.114	40.173	40.995	41.517	41.702	41.498	40.889	39.938	38.717	37.301	35.815	34.445	33.355	32.682	32.533	32.938	33.894	34.624	35.567	36.641	37.732	38.694	39.378	39.718	39.686	39.273	38.574	37.823	37.298	37.152	37.392	37.914	38.46	38.667	38.274	37.263	35.78	34.074	32.514	31.413	30.843	30.674	30.725	30.825	30.809	30.572	30.135	29.618	29.155	28.872	28.851	29.1	29.602	30.325	31.134	31.825	32.269	32.424	32.235	31.685	30.863	29.91	28.941	28.026	27.233	26.553	25.883	25.151	24.399	23.721	23.232	23.09	23.424	24.219	25.312	26.493	27.625	28.686	29.737	30.858	32.064	33.283	34.357	35.103	35.371	35.111	34.402	33.349	32.018	30.504	28.963	27.588	26.602	26.241	26.679	27.883	29.595	31.469	33.169	34.385	34.965	34.982	34.645	34.155	33.666	33.3	33.106	33.055	33.095	33.17	33.216	33.201	33.124	32.976	32.714	32.313	31.796	31.17	30.485	29.888	29.549	29.556	29.937	30.671	31.68	32.84	34.063	35.322	36.588	37.783	38.834	39.671	40.166	40.177	39.619	38.525	37.024	35.321	33.65	32.219	31.163	30.503	30.164	29.998	29.879	29.734	29.559	29.395	29.326	29.479	29.97	30.843	32.1	33.692	35.454	37.119	38.425	39.176	39.229	38.568	37.38	35.956	34.574	33.44	32.677	32.293	32.168	32.136	32.117	32.089	32.103	32.279	32.748	33.581	34.794	36.33	38.051	39.786	41.39	42.724	43.664	44.122	44.075	43.552	42.647	41.48	40.179	38.799	37.335	35.784	34.173	32.533	30.92	29.413	28.148	27.256	26.85	27.04	27.875	29.261	30.978	32.736	34.26	35.339	35.895	35.958	35.641	35.112	34.549	34.067	33.686	33.375	33.114	32.837	32.448	31.932	31.353	30.796	30.395	30.317	30.639	31.279	32.048	32.754	33.226	33.36	33.206	32.972	32.847	32.909	33.147	33.501	33.856	34.1	34.163	34.019	33.713	32.678	31.499	30.266	29.036	27.833	26.72	25.849	25.362	25.275	25.52	26.048	26.779	27.524	28.134	28.607	28.982	29.3	29.657	30.167	30.819	31.452	31.878	31.908	31.389	30.284	28.77	27.174	25.796	24.867	24.521	24.759	25.451	26.414	27.445	28.377	29.117	29.643	29.947	30.052	30.11	30.359	30.966	31.961	33.283	34.751	36.053	36.886	37.118	36.761	35.918	34.793	33.651	32.67	31.859	31.184	30.655	30.251	29.933	29.716	29.637	29.706	29.886	30.109	30.312	30.489	30.719	31.121	31.782	32.751	34.029	35.479	36.829	37.815	38.265	38.074	37.246	35.901	34.22	32.36	30.485	28.781	27.442	26.612	26.378	26.809	27.887	29.45	31.239	32.986	34.436	35.365	35.66	35.343	34.564	33.546	32.481	31.483	30.565	29.698	28.874	28.091	27.389	26.864	26.588	26.524	26.571	26.676	26.828	27.051	27.433	28.109	29.123	30.355	31.612	32.706	33.452	33.705	33.463	32.857	32.046	31.167	30.347	29.686	29.235	28.982	28.882	28.893	28.974	29.129	29.371	29.697	30.118	30.637	31.199	31.702	32.079	32.306	32.352	32.206	31.93	31.609	31.286	30.994	30.782	30.649	30.53	30.366	30.154	29.906	29.606	29.268	28.93	28.625	28.366	28.156	27.984	27.855	27.794	27.833	28.003	28.339	28.866	29.57	30.385	31.218	31.975	32.585	32.967	33.055	32.878	32.505	32.017	31.527	31.167	30.996	30.963	30.978	30.945	30.772	30.376	29.777	29.105	28.504	28.103	28.028	28.352	29.065	30.11	31.366	32.651	33.789	34.641	35.108	35.175	34.945	34.584	34.212	33.869	33.548	33.204	32.742	32.096	31.319	30.537	29.866	29.403	29.241	29.418	29.861	30.46	31.116	31.718	32.12	32.182	31.838	31.088	30.018	28.796	27.661	26.799	25.802	25.242	25.149	25.465	26.031	26.675	27.291	27.805	28.123	28.189	28.061	27.846	27.583	27.32	27.178	27.245	27.519	27.977	28.598	29.292	29.941	30.503	31.024	31.518	31.948	32.301	32.529	32.506	32.123	31.395	30.462	29.52	28.78	28.354	28.211	28.264	28.411	28.557	28.643	28.749	29.027	29.559	30.316	31.242	32.235	33.096	33.636	33.803	33.642	33.209	32.615	32.042	31.611	31.302	31.056	30.841	30.63	30.413	30.262	30.326	30.711	31.437	32.407	33.425	34.307	34.958	35.356	35.508	35.48	35.363	35.206	34.997	34.755	34.556	34.464	34.508	34.712	35.046	35.377	35.557	35.546	35.423	35.291	35.267	35.468	35.929	36.531	37.057	37.362	37.409	37.257	37.037	36.912	36.998	37.31	37.754	38.159	38.349	38.25	37.89	37.345	36.72	36.153	35.733	35.456	35.277	35.161	35.06	34.899	34.665	34.439	34.297	34.257	34.342	34.572	34.89	35.18	35.372	35.466	35.496	35.523	35.641	35.957	36.507	37.276	38.215	39.235	40.209	41.008	41.494	41.544	41.109	40.229	38.99	37.512	35.968	34.538	33.344	32.447	31.876	31.603	31.518	31.479	31.407	31.264	31.01	30.653	30.248	29.868	29.565	29.385	29.38	29.576	29.938	30.404	30.89	31.303	31.58	31.695	31.636	31.427	31.117	30.773	30.45	30.229	30.234	30.559	31.197	32.059	33.006	33.862	34.448	34.701	34.718	34.648	34.584	34.578	34.613	34.582	34.354	33.894	33.309	32.776	32.457	32.484	32.886	33.563	34.299	34.857	35.03	34.716	33.971	32.983	31.998	31.291	31.077	31.392	32.091	32.92	33.59	33.863	33.672	33.189	32.711	32.479	32.606	33.085	33.758	34.372	34.733	34.793	34.576	34.112	33.431	32.556	31.495	30.274	28.996	27.859	27.095	26.924	27.183	27.952	29.102	30.439	31.77	32.9	33.646	33.9	33.684	33.093	32.21	31.177	30.227	29.573	29.268	29.291	29.608	30.087	30.507	30.737	30.796	30.759	30.73	30.875	31.328	32.051	32.885	33.7	34.435	35.002	35.289	35.221	34.758	33.894	32.689	31.298	29.946	28.925	28.492	28.697	29.364	30.218	30.998	31.467	31.513	31.23	30.83	30.482	30.282	30.294	30.506	30.779	30.957	30.976	30.771	30.245	29.403	28.354	27.2	26.011	24.879	23.925	23.273	23.011	23.174	23.73	24.589	25.626	26.693	27.635	28.398	29.054	29.719	30.441	31.204	31.949	32.532	32.769	32.58	32.011	31.17	30.221	29.397	28.927	28.889	29.211	29.75	30.304	30.609	30.446	29.75	28.628	27.277	25.942	24.868	24.233	24.09	24.352	24.783	25.091	25.045	24.543	23.605	22.413	21.297	20.607	20.549	21.137	22.247	23.616	24.891	25.844	26.45	26.78	26.933	27.031	27.169	27.336	27.434	27.408	27.29	27.145	27.02	26.962	26.971	27	26.98	26.858	26.622	26.314	26.007	25.74	25.538	25.413	25.387	25.475	25.663	25.948	26.322	26.747	27.147	27.479	27.73	27.875	27.893	27.818	27.701	27.551	27.376	27.238	27.195	27.231	27.273	27.244	27.071	26.67	26.018	25.162	24.223	23.372	22.779	22.544	22.67	23.107	23.738	24.406	25.018	25.613	26.278	27.032	27.83	28.591	29.168	29.387	29.181	28.635	27.903	27.12	26.474	26.153	26.232	26.695	27.507	28.613	29.845	30.957	31.729	32.019	31.77	31.035	29.996	28.856	27.78	26.879	26.177	25.639	25.258	25.076	25.146	25.514	26.236	27.324	28.683	30.138	31.536	32.747	33.627	34.09	34.133	33.776	32.978	31.734	30.15	28.411	26.771	25.54	25.022	25.376	26.548	28.279	30.164	31.752	32.245	31.968	31.174	30.282	29.707	29.678	30.209	31.166	32.267	33.116	33.411	33.137	32.46	31.569	30.669	29.964	29.527	29.278	29.103	28.932	28.678	28.253	27.651	26.943	26.188	25.444	24.855	24.586	24.693	25.126	25.757	26.385	26.773	26.723	26.142	25.075	23.757	22.531	21.707	21.439	21.755	22.608	23.802	25.073	26.235	27.199	27.885	28.265	28.408	28.387	28.217	27.936	27.651	27.41	27.14	26.761	26.257	25.625	24.832	23.904	22.913	21.882	20.799	19.65	18.441	17.252	16.249	15.622	15.476	15.858	16.773	18.112	19.634	21.088	22.304	23.16	23.598	23.669	23.482	23.088	22.499	21.776	20.959	20.051	19.128	18.393	18.073	18.257	18.889	19.819	20.826	21.689	22.259	22.521	22.571	22.533	22.496	22.465	22.388	22.24	22.037	21.778	21.458	21.074	20.615	20.049	19.357	18.578	17.788	17.045	16.436	16.073	16.029	16.333	17.023	18.139	19.596	21.178	22.676	23.936	24.872	25.464	25.776	25.898	25.848	25.572	24.991	24.028	22.697	21.153	19.619	18.327	17.501	17.296	17.733	18.684	19.939	21.279	22.478	23.342	23.829	23.998	23.948	23.768	23.558	23.375	23.2	23.001	22.796	22.645	22.58	22.597	22.688	22.807	22.863	22.788	22.594	22.335	22.086	21.905	21.778	21.649	21.485	21.284	21.081	20.935	20.986	21.334	21.92	22.599	23.224	23.646	23.745	23.527	23.11	22.641	22.237	22.019	22.08	22.399	22.857	23.328	23.685	23.778	23.491	22.825	21.869	20.779	19.741	18.887	18.312	18.099	18.256	18.71	19.298	19.845	20.207	20.266	19.97	19.441	18.923	18.654	18.778	19.34	20.246	21.275	22.178	22.809	23.117	23.081	22.747	22.222	21.597	20.874	20.07	19.286	18.653	18.277	18.211	18.434	18.838	19.257	19.495	19.376	18.816	17.881	16.726	16.03	15.335	14.78	14.474	14.441	14.694	15.242	16.087	17.199	18.496	19.799	20.908	21.708	22.167	22.25	21.997	21.6	21.265	21.057	20.952	20.923	20.892	20.73	20.423	20.101	19.902	19.884	20.104	20.572	21.143	21.596	21.792	21.728	21.44	20.98	20.454	19.964	19.567	19.258	18.99	18.714	18.455	18.305	18.324	18.526	18.935	19.567	20.363	21.203	22.016	22.765	23.389	23.847	24.164	24.387	24.502	24.542	24.594	24.676	24.718	24.655	24.468	24.115	23.501	22.573	21.364	19.968	18.531	17.255	16.35	15.979	16.205	16.957	18.029	19.184	20.291	21.304	22.199	23.028	23.872	24.731	25.495	26.076	26.48	26.758	26.994	27.326	27.838	28.434	28.918	29.167	29.12	28.742	28.084	27.263	26.373	25.448	24.492	23.537	22.679	22.074	21.907	22.303	23.252	24.625	26.168	27.526	28.361	28.495	27.915	26.737	25.197	23.607	22.238	21.213	20.554	20.207	20.073	20.034	20.045	20.163	20.432	20.825	21.292	21.767	22.171	22.444	22.604	22.754	23.039	23.583	24.451	25.624	26.995	28.397	29.599	30.308	30.296	29.455	27.827	25.587	23.057	20.649	18.703	17.398	16.798	16.849	17.379	18.189	19.145	20.189	21.242	22.229	23.137	23.952	24.629	25.123	25.425	25.54	25.467	25.217	24.853	24.452	24.093	23.82	23.593	23.304	22.848	22.145	21.148	19.923	18.674	17.653	17.013	16.846	17.172	17.909	18.87	19.857	20.742	21.406	21.755	21.831	21.772	21.688	21.62	21.57	21.486	21.232	20.65	19.673	18.377	16.942	15.616	14.652	14.241	14.456	15.283	16.603	18.221	19.954	21.628	23.027	23.927	24.2	23.847	22.978	21.787	20.557	19.592	19.084	19.122	19.743	20.862	22.27	23.745	25.148	26.373	27.292	27.858	28.123	28.184	28.118	28.004	27.897	27.814	27.763	27.74	27.712	27.658	27.609	27.601	27.553	28.12	28.957	30.056	31.399	32.99	34.778	36.575	38.132	39.249	39.767	39.58	38.672	37.067	34.863	32.299	29.657	27.152	24.978	23.352	22.401	22.067	22.205	22.707	23.465	24.331	25.211	26.092	26.922	27.594	28.079	28.38	28.463	28.339	28.147	28.057	28.158	28.423	28.725	28.916	28.868	28.545	28.023	27.464	27.076	27.002	27.193	27.424	27.459	27.133	26.332	25.008	23.311	21.54	20.025	19.08	19.017	20.018	21.989	24.623	27.52	30.215	32.234	33.318	33.491	32.939	31.908	30.692	29.608	28.89	28.645	28.841	29.328	29.887	30.318	30.448	30.216	29.707	29.163	28.817	28.767	29.005	29.447	29.915	30.206	30.216	30	29.672	29.33	29.099	29.07	29.17	29.237	29.166	28.92	28.494	27.951	27.424	27.035	26.782	26.62	26.491	26.328	26.088	25.788	25.473	25.171	24.937	24.815	24.78	24.78	24.786	24.76	24.618	24.312	23.884	23.408	22.937	22.536	22.313	22.309	22.448	22.66	22.931	23.267	23.677	24.191	24.836	25.596	26.383	27.082	27.618	27.933	27.997	27.827	27.439	26.848	26.088	25.185	24.15	23.024	21.918	20.916	20.076	19.479	19.22	19.326	19.755	20.438	21.275	22.075	22.613	22.766	22.517	21.873	20.92	19.888	19.011	18.439	18.261	18.525	19.22	20.253	21.5	22.849	24.203	25.46	26.52	27.285	27.691	27.749	27.55	27.174	26.684	26.153	25.629	25.105	24.592	24.17	23.909	23.825	23.881	24.017	24.12	24.067	23.849	23.574	23.344	23.188	23.076	22.927	22.606	21.976	21	19.776	18.483	17.332	16.515	16.15	16.292	16.927	17.932	19.081	20.168	21.056	21.623	21.789	21.584	21.129	20.526	19.868	19.31	18.998	18.975	19.219	19.725	20.421	21.123	21.671	22	22.086	21.903	21.485	20.939	20.381	19.906	19.592	19.472	19.639	19.424	19.071	18.584	18.047	17.583	17.265	17.127	17.192	17.437	17.763	18.113	18.584	19.329	20.396	21.744	23.279	24.789	25.968	26.562	26.441	25.569	23.991	21.887	19.521	17.123	14.871	12.963	11.592	10.865	10.796	11.362	12.513	14.15	16.123	18.239	20.276	22.041	23.41	24.273	24.558	24.292	23.594	22.542	21.139	19.416	17.427	15.217	12.908	10.771	9.1356	8.2405	8.2018	9.0451	10.615	12.582	14.628	16.556	18.246	19.619	20.665	21.426	21.935	22.226	22.348	22.361	22.311	22.231	22.09	21.78	21.192	20.325	19.256	18.091	16.979	16.094	15.507	15.187	15.071	15.117	15.258	15.42	15.586	15.763	15.89	15.87	15.675	15.344	14.92	14.475	14.129	13.991	14.08	14.336	14.681	15.046	15.367	15.62	15.805	15.927	16.026	16.182	16.426	16.744	17.148	17.665	18.282	18.978	19.777	20.695	21.688	22.7	23.689	24.592	25.301	25.719	25.777	25.392	24.478	23.043	21.218	19.183	17.117	15.195	13.556	12.249	11.242	10.468	9.8823	9.5021	9.4074	9.681	10.355	11.41	12.796	14.421	16.116	17.72	19.133	20.27	21.048	21.459	21.591	21.554	21.471	21.494	21.737	22.187	22.74	23.294	23.729	23.884	23.65	23.037	22.133	21.04	19.866	18.747	17.814	17.177	16.906	16.982	17.326	17.83	18.386	18.882	19.224	19.433	19.616	19.846	20.177	20.665	21.341	22.17	23.077	23.983	24.759	25.23	25.281	24.913	24.153	23.07	21.852	20.765	19.982	19.533	19.367	19.39	19.453	19.425	19.257	19	18.793	18.82	19.226	20.023	21.115	22.359	23.561	24.489	25.001	25.104	24.881	24.426	23.844	23.19	22.416	21.447	20.28	18.962	17.553	16.198	15.126	14.496	14.288	14.382	14.574	15.027	15.722	16.603	17.536	18.365	19.045	19.617	20.093	20.482	20.856	21.293	21.772	22.19	22.478	22.601	22.531	22.313	22.097	22.017	22.124	22.463	23.053	23.79	24.484	24.976	25.161	24.975	24.411	23.519	22.399	21.201	20.108	19.283	18.83	18.844	19.436	20.592	22.123	23.794	25.415	26.818	27.878	28.59	29.046	29.34	29.491	29.488	29.303	28.863	28.122	27.138	26.017	24.822	23.622	22.541	21.669	21.019	20.591	20.387	20.373	20.493	20.66	20.744	20.619	20.3	19.934	19.666	19.602	19.855	20.453	21.22	21.897	22.341	22.513	22.404	22.064	21.571	20.939	20.113	19.075	17.929	16.865	16.107	15.904	16.424	17.587	19.078	20.481	21.402	21.563	20.892	19.533	17.777	16.045	14.769	14.202	14.342	15.017	16.013	17.066	17.878	18.271	18.271	17.932	17.291	16.479	15.684	15.011	14.487	14.161	14.03	13.992	13.954	13.956	14.083	14.382	14.89	15.668	16.722	17.961	19.24	20.372	21.158	21.494	21.383	20.85	20.032	19.246	18.834	18.927	19.466	20.315	21.228	21.872	22.053	21.842	21.421	20.961	20.644	20.595	20.743	20.863	20.811	20.56	20.082	19.363	18.51	17.667	16.92	16.291	15.796	15.415	15.123	14.894	14.651	14.273	13.757	13.247	12.876	12.702	12.818	13.309	14.076	14.89	15.639	16.311	16.855	17.281	17.71	18.203	18.622	18.801	18.704	18.299	17.531	16.486	15.426	14.569	14.006	13.755	13.794	14.068	14.536	15.139	15.754	16.247	16.541	16.528	16.033	14.892	13.62	12.294	11.206	10.767	11.199	12.386	14.055	15.877	17.453	18.427	18.665	18.241	17.313	16.131	15.029	14.288	14.019	14.242	14.97	16.103	17.398	18.578	19.546	19.499	18.938	18.03	17.05	16.275	15.989	16.417	17.54	19.04	20.535	21.71	22.251	21.88	20.565	18.53	16.064	13.478	11.139	9.3749	8.3467	8.0695	8.5165	9.5964	11.103	12.775	14.388	15.76	16.769	17.367	17.577	17.522	17.39	17.321	17.314	17.293	17.22	17.038	16.631	15.937	15.007	13.885	12.562	11.103	9.7166	8.5884	7.8071	7.4436	7.5351	7.9898	8.6621	9.506	10.599	11.982	13.599	15.369	17.183	18.875	20.272	21.273	21.891	22.213	22.323	22.215	21.816	21.087	20.059	18.786	17.371	16.031	14.965	14.223	13.747	13.467	13.297	13.086	12.802	12.586	12.6	12.936	13.642	14.746	16.127	17.488	18.561	19.207	19.398	19.197	18.797	18.468	18.451	18.89	19.749	20.823	21.849	22.629	23.052	23.071	22.778	22.356	21.963	21.668	21.546	21.666	21.942	22.228	22.474	22.622	22.553	22.22	21.751	21.307	20.939	20.661	20.523	20.556	20.727	20.999	21.362	21.791	22.26	22.747	23.224	23.658	24.06	24.445	24.782	25.024	25.141	25.1	24.912	24.69	24.611	24.785	25.23	25.967	26.963	28.002	28.787	29.145	29.023	28.375	27.247	25.882	24.617	23.71	23.34	23.582	24.354	25.442	26.606	27.619	28.27	28.442	28.175	27.622	26.964	26.381	26.002	25.855	25.924	26.161	26.451	26.648	26.699	26.667	26.585	26.431	26.251	26.153	26.158	26.175	26.158	26.123	26.072	26.02	26.069	26.316	26.768	27.383	28.11	28.859	29.516	30.032	30.436	30.769	31.046	31.269	31.409	31.428	31.32	31.077	30.661	30.101	29.531	29.037	28.58	28.102	27.619	27.112	26.501	25.77	25.01	24.314	23.719	23.282	23.067	23.036	23.123	23.355	23.776	24.354	25.032	25.802	26.484	27.553	28.807	30.212	31.678	32.99	33.953	34.496	34.597	34.23	33.454	32.43	31.26	30.015	28.818	27.802	27.047	26.626	26.705	27.41	28.655	30.201	31.802	33.232	34.261	34.738	34.698	34.327	33.858	33.477	33.243	33.1	32.977	32.798	32.434	31.799	30.965	30.114	29.437	29.113	29.289	29.955	30.907	31.888	32.691	33.134	33.102	32.686	32.138	31.636	31.241	31.012	31.006	31.193	31.485	31.806	32.095	32.285	32.299	32.05	31.486	30.652	29.705	28.801	27.989	27.264	26.59	25.871	25.012	24.056	23.133	22.359	21.892	21.921	22.515	23.53	24.767	26.106	27.38	28.353	28.901	29.086	29.013	28.774	28.504	28.346	28.378	28.598	28.938	29.276	29.515	29.652	29.75	29.896	30.177	30.632	31.236	31.901	32.564	33.173	33.64	33.944	34.158	34.323	34.349	34.099	33.514	32.552	31.164	29.417	27.567	25.934	24.73	24.046	23.877	24.063	24.371	24.626	24.755	24.765	24.762	24.923	25.38	26.148	27.166	28.324	29.476	30.492	31.273	31.715	31.738	31.376	30.747	29.928	28.981	28.064	27.367	26.915	26.623	26.425	26.281	26.135	25.967	25.865	25.994	26.486	27.414	28.758	30.333	31.837	32.973	33.532	33.421	32.711	31.606	30.335	29.118	28.12	27.374	26.823	26.453	26.308	26.35	26.468	26.581	26.66	26.612	26.282	25.648	24.838	24.001	23.311	22.975	23.143	23.806	24.86	26.184	27.597	28.874	29.849	30.495	30.838	30.895	30.706	30.323	29.824	29.299	28.819	28.396	28.055	27.877	27.902	28.057	28.277	28.576	28.948	29.31	29.6	29.817	29.948	29.971	29.933	29.905	29.894	29.891	29.958	30.174	30.539	31.003	31.527	32.043	32.401	32.43	32.138	31.013	29.756	28.591	27.759	27.422	27.646	28.434	29.64	30.933	31.971	32.574	32.684	32.304	31.582	30.782	30.109	29.645	29.443	29.463	29.521	29.421	29.098	28.536	27.696	26.596	25.382	24.248	23.339	22.769	22.626	22.955	23.767	24.992	26.451	27.908	29.16	30.045	30.418	30.231	29.579	28.643	27.575	26.484	25.461	24.526	23.616	22.692	21.804	21.02	20.391	20.05	20.181	20.826	21.883	23.267	24.915	26.734	28.585	30.343	31.873	32.994	33.532	33.354	32.399	30.796	28.859	26.959	25.396	24.375	23.96	24.034	24.403	24.947	25.582	26.232	26.889	27.577	28.211	28.591	28.564	28.155	27.46	26.568	25.633	24.869	24.4	24.198	24.143	24.092	23.903	23.487	22.849	22.048	21.201	20.506	20.217	20.518	21.478	23.056	25.062	27.224	29.289	31.062	32.391	33.225	33.654	33.799	33.66	33.191	32.432	31.434	30.19	28.747	27.289	26.039	25.171	24.8	24.958	25.551	26.404	27.304	28.043	28.446	28.436	28.062	27.451	26.75	26.132	25.737	25.617	25.81	26.289	26.917	27.547	28.163	28.839	29.59	30.367	31.13	31.841	32.361	32.533	32.391	32.129	31.949	32.006	32.389	33.061	33.846	34.595	35.259	35.836	36.359	36.864	37.346	37.658	37.583	36.972	35.815	34.301	32.746	31.439	30.523	30.045	29.963	30.082	30.163	30.133	30.1	30.172	30.406	30.882	31.619	32.491	33.321	33.964	34.315	34.286	33.88	33.207	32.418	31.646	31.042	30.755	30.801	31.051	31.294	31.316	30.983	30.317	29.444	28.57	27.941	27.803	28.227	29.055	30.003	30.804	31.24	31.113	30.389	29.238	27.867	26.463	25.259	24.442	24.081	24.156	24.648	25.477	26.454	27.356	28.057	28.352	28.717	29.05	29.385	29.696	29.86	29.776	29.478	29.061	28.632	28.363	28.433	28.905	29.687	30.626	31.553	32.24	32.562	32.63	32.671	32.868	33.32	34.042	34.91	35.634	35.89	35.462	34.334	32.706	30.922	29.322	28.155	27.537	27.413	27.58	27.801	27.953	28.051	28.151	28.367	28.84	29.635	30.68	31.854	33.056	34.116	34.844	35.161	35.08	34.626	33.801	32.679	31.416	30.099	28.74	27.357	26	24.765	23.816	23.316	23.354	23.939	24.952	26.145	27.211	27.925	28.213	28.117	27.781	27.425	27.255	27.372	27.784	28.499	29.405	30.241	30.774	30.856	30.382	29.326	27.813	26.137	24.609	23.382	22.481	21.85	21.363	20.921	20.543	20.343	20.484	21.137	22.374	24.097	26.074	28.014	29.621	30.654	31.015	30.74	29.946	28.836	27.736	26.966	26.645	26.722	27.067	27.428	27.453	26.893	25.792	24.397	22.999	21.877	21.209	20.994	21.069	21.254	21.411	21.504	21.658	22.115	23.096	24.687	26.784	29.108	31.277	32.912	33.718	33.502	32.259	30.227	27.806	25.346	23.141	21.475	20.541	20.33	20.694	21.46	22.425	23.331	23.953	24.181	24.009	23.532	22.942	22.488	22.353	22.612	23.263	24.203	25.234	26.11	26.644	26.746	26.438	25.85	25.128	24.386	23.756	23.355	23.165	23.036	22.864	22.643	22.376	22.062	21.764	21.589	21.541	21.575	21.661	21.772	21.858	21.897	21.957	22.089	22.288	22.549	22.867	23.213	23.509	23.644	23.54	23.167	22.563	21.78	20.871	19.916	19.022	18.244	17.553	16.937	16.471	16.247	16.266	16.502	16.911	17.382	17.766	17.994	18.107	18.138	18.083	18.002	17.941	17.816	17.536	17.114	16.625	16.141	15.732	15.481	15.444	15.931	16.117	16.415	16.862	17.487	18.311	19.288	20.273	21.121	21.75	22.081	22.043	21.653	21.08	20.527	20.137	19.995	20.14	20.478	20.765	20.8	20.476	19.762	18.759	17.751	17.103	17.039	17.644	18.908	20.698	22.737	24.687	26.293	27.392	27.912	27.854	27.237	26.113	24.601	22.85	20.986	19.17	17.673	16.767	16.61	17.252	18.633	20.515	22.487	24.189	25.377	25.873	25.604	24.671	23.293	21.652	19.851	18.016	16.324	14.894	13.797	13.069	12.702	12.634	12.774	13.02	13.296	13.596	13.971	14.456	15.026	15.619	16.145	16.484	16.549	16.34	15.93	15.391	14.825	14.397	14.172	14.078	14.082	14.263	14.711	15.429	16.371	17.477	18.574	19.39	19.711	19.49	18.842	18.012	17.304	16.925	16.906	17.169	17.56	17.916	18.136	18.222	18.204	18.115	18.029	18.028	18.181	18.593	19.449	20.826	22.511	24.098	25.165	25.335	24.345	22.228	19.396	16.457	13.981	12.381	11.854	12.335	13.569	15.248	17.091	18.879	20.506	21.967	23.308	24.563	25.717	26.694	27.378	27.67	27.502	26.81	25.618	24.105	22.522	21.05	19.831	19.032	18.794	19.103	19.837	20.858	21.997	23.003	23.633	23.752	23.338	22.467	21.367	20.369	19.744	19.636	20.076	20.997	22.223	23.541	24.806	25.962	27.01	27.976	28.818	29.401	29.596	29.351	28.623	27.399	25.799	24.045	22.317	20.743	19.482	18.708	18.513	18.894	19.795	21.074	22.497	23.865	25.06	25.977	26.507	26.603	26.315	25.77	25.158	24.704	24.606	24.96	25.697	26.605	27.372	27.735	27.622	27.113	26.321	25.41	24.594	23.994	23.607	23.393	23.359	23.501	23.768	24.151	24.641	25.175	25.678	26.159	26.689	27.282	27.943	28.699	29.509	30.237	30.7	30.737	30.277	29.382	28.214	26.947	25.751	24.796	23.835	23.344	22.953	22.786	22.962	23.53	24.435	25.535	26.644	27.587	28.239	28.532	28.515	28.338	28.141	27.996	27.941	28.047	28.315	28.624	28.812	28.741	28.275	27.344	26.072	24.715	23.494	22.554	21.991	21.817	21.896	22.025	22.101	22.108	22.029	21.842	21.554	21.196	20.846	20.641	20.711	21.146	21.994	23.167	24.408	25.377	25.823	25.636	24.832	23.535	21.945	20.221	18.443	16.707	15.158	13.89	12.958	12.469	12.553	13.18	14.168	15.338	16.552	17.665	18.548	19.168	19.629	20.086	20.697	21.542	22.567	23.618	24.507	25.03	25.031	24.513	23.65	22.684	21.842	21.322	21.198	21.378	21.704	22.04	22.229	22.131	21.751	21.26	20.872	20.725	20.919	21.528	22.487	23.604	24.661	25.481	25.945	26.016	25.743	25.203	24.5	23.779	23.137	22.596	22.129	21.707	21.293	20.877	20.523	20.324	20.301	20.408	20.627	20.913	21.149	21.276	21.388	21.621	21.997	22.471	23.011	23.549	23.972	24.197	24.189	23.952	23.52	22.982	22.428	21.91	21.452	21.024	20.549	19.933	19.163	18.322	17.587	17.213	17.427	18.261	19.588	21.218	22.895	24.291	25.156	25.445	25.271	24.782	24.109	23.429	22.919	22.663	22.63	22.736	22.848	22.801	22.486	21.918	21.202	20.495	19.983	19.828	20.063	20.575	21.196	21.747	22.106	22.22	22.097	21.801	21.459	21.223	21.134	21.119	21.113	21.114	21.084	20.943	20.686	20.372	20.002	19.536	18.979	18.361	17.702	17.104	16.753	16.829	17.425	18.538	20.097	21.906	23.675	25.112	25.978	26.152	25.653	24.627	23.263	21.822	20.612	19.831	19.496	19.536	19.848	20.255	20.533	20.564	20.389	20.148	20.008	20.19	20.863	21.979	23.336	24.671	25.719	26.235	26.1	25.431	24.491	23.548	22.798	22.358	22.262	22.454	22.999	23.092	22.895	22.343	21.442	20.283	19.011	17.76	16.691	16.009	15.866	16.233	17.001	18.02	19.085	19.952	20.46	20.622	20.527	20.307	20.167	20.267	20.584	20.927	21.09	20.87	20.091	18.709	16.892	14.957	13.239	11.978	11.307	11.244	11.683	12.449	13.362	14.292	15.257	16.376	17.7	19.203	20.812	22.379	23.694	24.566	24.924	24.768	24.13	23.111	21.872	20.537	19.186	17.977	17.122	16.722	16.766	17.199	17.936	18.844	19.767	20.583	21.223	21.635	21.777	21.614	21.143	20.443	19.687	19.033	18.601	18.474	18.676	19.121	19.651	20.134	20.486	20.644	20.601	20.448	20.283	20.125	20.022	20.108	20.444	20.97	21.618	22.338	23.064	23.694	24.165	24.471	24.659	24.797	24.958	25.178	25.425	25.595	25.535	25.072	24.122	22.765	21.18	19.611	18.3	17.38	16.82	16.503	16.354	16.345	16.5	16.911	17.746	19.074	20.732	22.433	23.893	24.877	25.218	24.886	24.014	22.773	21.34	19.904	18.613	17.551	16.778	16.362	16.331	16.658	17.276	18.045	18.779	19.307	19.555	19.54	19.378	19.333	19.693	20.58	21.917	23.516	25.116	26.357	26.916	26.663	25.675	24.17	22.443	20.834	19.632	18.988	18.948	19.432	20.212	20.994	21.543	21.747	21.633	21.347	21.08	21.002	21.237	21.813	22.662	23.647	24.663	25.671	26.59	27.25	27.529	27.406	26.858	25.881	24.612	23.274	22.083	21.174	20.615	20.422	20.512	20.775	21.155	21.596	22.008	22.312	22.506	22.599	22.568	22.404	22.113	21.762	21.478	21.364	21.469	21.811	22.396	23.126	23.807	24.26	24.449	24.425	24.254	24.104	24.169	24.51	25.021	25.545	25.905	25.903	25.424	24.552	23.464	22.317	21.251	20.415	19.908	19.738	19.839	20.105	20.657	20.754	20.725	20.568	20.333	20.073	19.793	19.496	19.187	18.838	18.388	17.869	17.429	17.234	17.383	17.961	19.006	20.444	22.139	23.961	25.772	27.364	28.516	29.107	29.111	28.555	27.523	26.213	24.855	23.613	22.593	21.846	21.383	21.185	21.221	21.437	21.776	22.221	22.772	23.383	23.976	24.49	24.866	25.019	24.902	24.581	24.144	23.683	23.321	23.174	23.232	23.383	23.527	23.61	23.582	23.376	23.032	22.668	22.389	22.271	22.344	22.59	22.96	23.399	23.873	24.366	24.885	25.457	26.01	26.413	26.542	26.294	25.624	24.587	23.374	22.216	21.283	20.685	20.457	20.494	20.592	20.572	20.375	20.032	19.586	19.172	19.019	19.31	20.093	21.313	22.798	24.317	25.6	26.406	26.582	26.097	25.106	23.859	22.655	21.727	21.208	21.07	21.116	21.105	20.831	20.133	19.006	17.669	16.412	15.484	15.09	15.38	16.372	17.91	19.738	21.625	23.368	24.779	25.779	26.423	26.866	27.235	27.61	27.963	28.14	27.956	27.292	26.138	24.589	22.842	21.122	19.614	18.44	17.681	17.292	17.163	17.23	17.419	17.576	17.525	17.238	16.829	16.457	16.29	16.539	17.318	18.533	19.977	21.41	22.572	23.233	23.289	22.755	21.708	20.291	18.73	17.262	16.102	15.359	15.07	15.221	15.756	16.592	17.581	18.532	19.327	19.937	20.324	20.472	20.487	20.546	20.756	21.112	21.553	21.972	22.219	22.174	21.813	21.186	20.39	19.569	18.934	18.653	18.766	19.246	20.02	20.927	21.745	22.283	22.444	22.241	21.761	21.138	20.512	20.037	19.889	20.174	20.838	21.741	22.748	23.671	24.267	24.372	24.006	23.255	22.253	21.221	20.371	19.783	19.433	19.298	19.335	19.448	19.578	19.788	20.179	20.792	21.617	22.594	23.633	24.936	25.622	25.977	25.944	25.511	24.684	23.498	22.082	20.637	19.34	18.256	17.365	16.576	15.745	14.747	13.574	12.395	11.449	10.988	11.217	12.213	13.829	15.767	17.724	19.428	20.632	21.215	21.249	20.934	20.452	19.944	19.505	19.143	18.853	18.65	18.557	18.6	18.831	19.269	19.812	20.314	20.662	20.808	20.74	20.533	20.346	20.307	20.433	20.698	21.042	21.36	21.553	21.639	21.728	21.888	22.131	22.424	22.713	22.903	22.877	22.583	22.017	21.239	20.329	19.368	18.43	17.592	16.966	16.645	16.688	17.143	17.991	19.117	20.329	21.459	22.352	22.882	23.081	23.125	23.196	23.378	23.715	24.209	24.758	25.217	25.495	25.624	25.681	25.729	25.858	26.141	26.604	27.237	27.999	28.801	29.521	30.064	30.362	30.373	30.111	29.638	29.024	28.329	27.601	26.88	26.161	25.444	24.785	24.211	23.647	23.021	22.365	21.758	21.283	21.046	21.188	21.776	22.737	23.914	25.126	26.172	26.89	27.186	27.037	26.457	25.501	24.289	22.946	21.584	20.285	19.087	17.999	17.018	16.174	15.464	14.883	14.508	14.44	14.675	15.147	15.819	16.657	17.534	18.331	19.032	19.693	20.364	21.072	21.836	22.61	23.281	23.762	24.006	23.961	23.59	22.928	22.026	20.961	19.825	18.7	17.692	16.905	16.413	16.198	16.16	16.27	16.605	17.259	18.268	19.646	21.345	23.134	24.663	25.699	26.182	26.161	25.794	25.319	24.921	24.629	24.361	24.026	23.497	22.662	21.556	20.381	19.415	18.907	19.002	19.698	20.865	22.307	23.768	24.973	25.79	26.283	26.567	26.702	26.739	26.736	26.676	26.438	25.939	25.162	24.078	22.699	21.174	19.76	18.699	18.17	18.299	19.05	20.173	21.349	22.376	23.206	23.867	24.434	25.007	25.644	26.524	26.971	27.091	26.848	26.276	25.464	24.508	23.48	22.45	21.506	20.709	20.048	19.494	19.07	18.816	18.762	18.972	19.512	20.369	21.45	22.639	23.799	24.762	25.386	25.626	25.499	25.015	24.216	23.232	22.25	21.445	20.931	20.759	20.904	21.295	21.84	22.425	22.953	23.391	23.702	23.774	23.458	22.677	21.432	19.775	17.841	15.898	14.239	13.127	12.818	13.512	15.2	17.671	20.623	23.703	26.47	28.506	29.597	29.762	29.178	28.12	26.895	25.761	24.882	24.316	24.017	23.894	23.911	24.074	24.378	24.805	25.331	25.911	26.453	26.896	27.239	27.491	27.64	27.702	27.701	27.56	27.144	26.377	25.312	24.057	22.725	21.482	20.506	19.872	19.509	19.255	18.97	18.553	18.015	17.477	17.097	17.01	17.305	17.996	19.014	20.252	21.575	22.841	23.903	24.656	25.032	24.968	24.493	23.743	22.867	21.93	20.981	20.125	19.446	18.955	18.687	18.698	18.983	19.419	19.832	20.073	20.032	19.692	19.162	18.596	18.11	17.796	17.727	17.914	18.31	18.823	19.346	19.754	19.969	19.962	19.709	19.241	18.696	18.235	17.952	17.866	18.044	18.528	19.221	19.96	20.594	20.998	21.066	20.811	20.388	19.969	19.677	19.565	19.569	19.519	19.221	18.604	17.736	16.787	15.963	15.423	15.228	15.331	15.637	15.975	16.158	16.133	15.941	15.632	15.264	14.973	14.952	15.311	16.053	17.113	18.397	19.729	20.864	21.641	21.934	21.666	20.899	19.822	18.649	17.527	16.573	15.861	15.418	15.227	15.269	15.593	16.256	17.304	18.716	20.304	21.828	23.089	23.879	23.973	23.331	22.167	20.781	19.472	18.553	18.287	18.737	19.733	21.018	22.276	23.153	23.4	23.01	22.135	20.952	19.683	18.685	18.278	18.389	18.861	19.485	20.029	20.34	20.46	20.537	20.735	21.256	22.251	23.676	25.324	26.94	28.212	28.771	28.367	27.021	24.987	22.621	20.368	18.703	17.942	18.145	19.14	20.611	22.138	23.317	23.88	23.689	22.784	21.436	20.075	19.126	18.931	19.689	21.362	23.672	26.24	28.683	30.648	31.892	32.392	32.274	31.636	30.54	29.12	27.527	25.831	24.106	22.506	21.165	20.15	19.502	19.249	19.383	19.847	20.609	21.641	22.857	24.151	25.457	26.714	27.823	28.679	29.204	29.294	28.915	28.126	26.997	25.619	24.136	22.728	21.481	20.368	19.401	18.674	18.219	17.999	18.006	18.248	18.626	19.043	19.5	20.035	20.674	21.458	22.447	23.603	24.754	25.679	26.199	26.165	25.51	24.35	22.939	21.555	20.468	19.81	19.505	19.402	19.43	19.588	19.871	20.333	21.088	22.14	23.307	24.385	25.291	25.938	26.271	26.387	26.421	26.358	26.107	25.68	25.102	24.328	23.359	22.279	21.189	20.12	19.11	18.243	17.588	17.239	17.304	17.782	18.578	19.648	20.968	22.368	23.634	24.667	25.425	25.836	25.888	25.684	25.292	24.684	23.894	23.065	22.257	21.458	20.803	20.53	20.674	21.084	21.61	22.144	22.536	22.683	22.659	22.635	22.774	23.18	23.802	24.409	24.744	24.716	24.315	23.562	22.62	21.752	21.073	20.552	20.155	19.845	19.5	19.102	18.845	18.849	18.98	19.108	19.262	19.379	19.254	18.828	18.304	17.899	17.724	17.896	18.46	19.26	20.071	20.692	20.923	20.678	20.126	19.598	19.325	19.419	19.895	20.594	21.212	21.553	21.618	21.427	21.031	20.647	20.416	20.136	19.563	18.76	17.908	17.025	16.094	15.233	14.547	13.968	13.434	13.066	12.974	13.351	13.617	14.071	14.483	14.598	14.342	13.804	13.164	12.703	12.671	13.128	14.011	15.211	16.477	17.447	17.988	18.193	18.082	17.628	17.116	17.015	17.498	18.5	19.984	21.816	23.552	24.702	25.079	24.722	23.693	22.228	20.727	19.451	18.414	17.583	16.984	16.58	16.317	16.197	16.276	16.605	17.249	18.194	19.247	20.234	21.131	21.854	22.181	22.111	21.955	21.945	22.061	22.332	22.859	23.529	24.052	24.341	24.479	24.372	23.861	22.995	21.901	20.571	19.094	17.842	17.196	17.272	17.968	19.063	20.268	21.324	22.111	22.634	23.01	23.501	24.259	25.076	25.626	25.865	25.86	25.696	25.28	24.701	24.135	23.637	23.066	22.299	21.363	20.369	19.475	18.844	18.581	18.741	19.325	20.234	21.265	22.262	23.221	24.159	24.961	25.483	25.687	25.6	25.239	24.696	24.12	23.558	22.925	22.084	20.86	19.086	16.762	14.187	11.846	10.127	9.2237	9.2292	10.065	11.449	13.028	14.554	15.929	17.216	18.551	19.989	21.491	23.018	24.497	25.763	26.602	26.917	26.761	26.193	25.273	24.122	22.851	21.522	20.254	19.213	18.449	17.934	17.679	17.712	17.949	18.234	18.467	18.644	18.775	18.86	18.895	18.896	18.906	18.993	19.183	19.45	19.819	20.33	20.936	21.487	21.812	21.837	21.524	20.919	20.176	19.513	19.13	19.171	19.69	20.549	21.499	22.385	23.211	24.065	25.006	26.066	27.248	28.441	29.424	29.964	29.934	29.37	28.48	27.56	26.83	26.437	26.427	26.71	27.05	27.182	26.983	26.499	25.884	25.351	25.087	25.156	25.48	25.895	26.176	26.126	25.716	25.119	24.588	24.318	24.407	24.89	25.711	26.727	27.74	28.506	28.816	28.565	27.759	26.458	24.814	23.09	21.534	20.299	19.42	18.887	18.727	19.169	19.626	20.492	21.734	23.192	24.651	25.924	26.795	27.142	27.004	26.53	25.823	24.92	23.926	23.012	22.294	21.821	21.618	21.661	21.814	21.975	22.129	22.299	22.554	23.062	23.976	25.307	26.954	28.806	30.731	32.531	33.973	34.886	35.181	34.875	34.129	33.148	32.117	31.22	30.615	30.299	30.104	29.867	29.511	28.963	28.166	27.119	25.856	24.423	22.888	21.358	19.929	18.683	17.75	17.321	17.518	18.332	19.683	21.445	23.384	25.195	26.647	27.643	28.217	28.483	28.584	28.573	28.434	28.142	27.671	27.01	26.238	25.531	25.058	24.882	24.936	25.086	25.194	25.188	25.113	25.107	25.313	25.843	26.722	27.798	28.763	29.274	29.106	28.207	26.694	24.833	22.998	21.582	20.847	20.833	21.359	22.06	22.52	22.446	21.743	20.538	19.178	18.091	17.629	17.927	18.903	20.303	21.791	23.059	23.925	24.37	24.555	24.781	25.344	26.386	27.867	29.603	31.301	32.631	33.32	33.263	32.53	31.328	29.911	28.494	27.187	25.998	24.943	24.041	23.307	22.782	22.533	22.629	23.076	23.824	24.777	25.807	26.751	27.404	27.59	27.235	26.372	25.135	23.727	22.366	21.213	20.377	19.904	19.772	19.927	20.336	21.016	21.993	23.245	24.695	26.243	27.786	29.22	30.427	31.268	31.644	31.533	30.972	30.034	28.851	27.62	26.56	25.848	25.582	25.745	26.237	26.879	27.427	27.649	27.396	26.656	25.561	24.384	23.409	22.867	22.899	23.509	24.543	25.748	26.903	27.877	28.607	29.074	29.28	29.231	28.968	28.556	28.058	27.536	27.087	26.844	26.888	27.183	27.626	28.127	28.588	28.927	29.108	29.15	29.053	28.792	28.371	27.838	27.265	26.773	26.51	26.569	26.936	27.5	28.156	28.806	29.34	29.673	29.766	29.825	29.209	28.431	27.62	26.904	26.368	26.021	25.798	25.607	25.396	25.184	25.032	25.054	25.371	26.023	26.886	27.781	28.57	29.167	29.541	29.73	29.798	29.75	29.527	29.087	28.391	27.413	26.197	24.902	23.757	22.959	22.652	22.892	23.636	24.755	26.04	27.25	28.158	28.651	28.716	28.392	27.736	26.848	25.799	24.647	23.491	22.467	21.716	21.348	21.413	21.897	22.677	23.568	24.424	25.184	25.825	26.357	26.858	27.439	28.138	28.927	29.717	30.417	30.929	31.167	31.094	30.776	30.35	30.003	29.886	30.019	30.295	30.535	30.524	30.095	29.201	27.938	26.516	25.209	24.252	23.762	23.713	24.003	24.491	25.013	25.426	25.667	25.769	25.82	25.889	26.026	26.257	26.582	26.946	27.246	27.369	27.229	26.808	26.149	25.329	24.461	23.683	23.137	22.916	23.038	23.446	24.064	24.826	25.684	26.611	27.581	28.588	29.638	30.687	31.646	32.408	32.903	33.125	33.111	32.925	32.666	32.445	32.322	32.277	32.209	31.986	31.516	30.774	29.822	28.82	27.991	27.559	27.67	28.319	29.325	30.401	31.278	31.793	31.921	31.758	31.474	31.281	31.324	31.606	32.032	32.436	32.61	32.379	31.613	30.255	28.361	26.093	23.679	21.398	19.505	18.198	17.564	17.556	18.009	18.697	19.403	20.016	20.547	21.083	21.738	22.653	23.93	25.528	27.229	28.731	29.714	29.93	29.256	27.767	25.73	23.528	21.578	20.233	19.653	19.796	20.456	21.337	22.115	22.535	22.515	22.152	21.664	21.299	21.217	21.466	21.989	22.669	23.334	23.809	23.997	23.915	23.624	23.173	22.62	22.04	21.465	20.871	20.194	19.374	18.33	17.019	15.499	13.911	12.471	11.438	11.085	11.591	12.911	14.84	16.94	19.247	21.55	23.608	25.358	26.831	28.056	29.036	29.723	30.01	29.709	28.675	26.907	24.544	21.817	19.059	16.644	14.858	13.896	13.854	14.677	16.105	17.756	19.257	20.335	20.828	20.728	20.215	19.57	19.02	18.643	18.332	17.869	17.068	15.86	14.34	12.779	11.555	11.037	11.443	12.79	14.903	17.467	20.099	22.44	24.196	25.177	25.327	24.753	23.682	22.377	21.124	20.171	19.658	19.559	19.693	19.814	19.724	19.299	18.518	17.443	16.197	14.936	13.806	12.912	12.29	11.925	11.752	11.687	11.633	11.531	11.404	11.348	11.482	11.899	12.592	13.441	14.283	14.985	15.476	15.764	15.942	16.161	16.531	17.024	17.508	17.804	17.727	17.164	16.121	14.75	13.298	12.056	11.255	11.006	11.268	11.903	12.745	13.662	14.566	15.44	16.333	17.304	18.371	19.464	20.432	21.149	21.56	21.643	21.397	20.845	20.042	19.066	17.975	16.822	15.658	14.567	13.651	12.996	12.644	12.613	12.907	13.499	14.331	15.307	16.299	17.191	17.918	18.445	18.746	18.836	18.793	18.711	18.62	18.479	18.232	17.844	17.293	16.583	15.774	14.954	14.24	13.721	13.455	13.455	13.721	14.236	14.981	15.89	16.858	17.797	18.654	19.377	19.912	20.206	20.223	19.979	19.527	18.905	18.157	17.381	16.699	16.195	15.911	15.86	16.032	16.356	16.718	17.001	17.119	17.014	16.723	16.385	16.164	16.17	16.46	16.999	17.612	18.075	18.21	17.944	17.309	16.416	15.44	14.564	13.944	13.697	13.819	14.185	14.645	15.057	15.304	15.341	15.243	15.182	15.322	15.735	16.393	17.179	17.925	18.486	18.828	19.004	19.096	19.182	19.335	19.564	19.799	19.931	19.886	19.663	19.278	18.749	18.123	17.732	16.88	16.119	15.545	15.227	15.174	15.344	15.64	15.991	16.374	16.776	17.193	17.633	18.127	18.672	19.184	19.524	19.53	19.033	17.936	16.323	14.47	12.731	11.466	10.958	11.294	12.294	13.604	14.856	15.79	16.305	16.444	16.368	16.259	16.213	16.213	16.157	15.92	15.442	14.793	14.134	13.688	13.689	14.308	15.574	17.366	19.472	21.632	23.566	25.049	25.939	26.16	25.711	24.719	23.413	22.006	20.652	19.481	18.566	17.894	17.417	17.126	17.059	17.29	17.872	18.783	19.917	21.111	22.198	23.023	23.493	23.598	23.382	22.924	22.277	21.461	20.515	19.503	18.528	17.71	17.154	16.94	17.096	17.596	18.337	19.176	19.978	20.665	21.197	21.502	21.501	21.156	20.51	19.678	18.852	18.251	18.046	18.314	18.994	19.885	20.751	21.419	21.848	22.104	22.291	22.494	22.756	23.079	23.401	23.624	23.647	23.412	22.901	22.115	21.071	19.831	18.505	17.216	16.076	15.188	14.636	14.508	14.889	15.813	17.225	18.982	20.859	22.589	23.92	24.688	24.864	24.572	24.018	23.385	22.767	22.154	21.493	20.739	19.882	18.976	18.141	17.5	17.108	16.947	16.928	16.943	16.913	16.818	16.685	16.559	16.481	16.485	16.587	16.787	17.088	17.511	18.082	18.791	19.566	20.262	20.722	20.857	20.673	20.221	19.593	18.902	18.23	17.571	16.888	16.176	15.493	14.97	14.754	14.963	15.635	16.678	17.91	19.091	19.964	20.331	20.101	19.314	18.096	16.643	15.2	14.013	13.26	13.005	13.184	13.62	14.108	14.453	14.513	14.243	13.698	13.032	12.424	12.01	11.891	12.124	12.707	13.569	14.602	15.689	16.684	17.454	17.917	18.049	17.874	17.489	17.052	16.691	16.473	16.38	16.335	16.247	16.006	15.568	14.974	14.346	14.272	14.098	14.21	14.61	15.236	15.974	16.678	17.21	17.434	17.299	16.877	16.326	15.802	15.462	15.444	15.771	16.327	16.91	17.323	17.419	17.146	16.589	15.938	15.379	15.027	14.924	15.024	15.168	15.177	14.959	14.534	14.02	13.574	13.369	13.516	14.009	14.74	15.545	16.274	16.879	17.385	17.819	18.205	18.543	18.795	18.89	18.754	18.366	17.784	17.106	16.423	15.802	15.241	14.689	14.108	13.496	12.881	12.321	11.949	11.919	12.332	13.178	14.365	15.759	17.209	18.534	19.581	20.23	20.404	20.088	19.321	18.194	16.888	15.65	14.7	14.164	14.06	14.295	14.706	15.121	15.447	15.642	15.692	15.61	15.405	15.06	14.546	13.869	13.137	12.523	12.199	12.29	12.849	13.768	14.82	15.712	16.187	16.082	15.374	14.158	12.611	10.96	9.4398	8.2688	7.606	7.4994	7.8679	8.5205	9.213	9.7107	9.8408	9.5254	8.8387	8.0054	7.2873	6.8836	6.8917	7.2966	8.0144	8.9138	9.8374	10.644	11.215	11.439	11.222	10.517	9.3604	7.8884	6.3265	4.9565	4.047	3.7622	4.1436	5.0909	6.3642	7.6343	8.6026	9.0738	8.9957	8.45	7.6091	6.7029	5.9754	5.612	5.6782	6.1303	6.8372	7.6019	8.2305	8.5838	8.6369	8.4696	8.2431	8.1389	8.2797	8.6842	9.291	9.9922	10.686	11.292	11.768	12.102	12.319	12.467	12.575	12.665	12.771	12.929	13.106	13.231	13.25	13.157	12.995	12.828	12.728	12.721	12.768	12.793	12.709	12.486	12.195	11.992	12.069	12.533	13.341	14.319	15.239	15.869	16.037	15.68	14.88	13.843	12.8	11.95	11.389	11.122	11.083	11.153	11.2	11.144	10.99	10.81	10.663	10.576	10.559	10.599	10.67	10.747	10.84	10.965	11.158	11.476	11.972	12.663	13.535	14.552	15.632	16.651	17.475	17.987	18.311	17.917	17.208	16.294	15.279	14.255	13.285	12.394	11.622	11.057	10.778	10.813	11.156	11.784	12.643	13.634	14.66	15.637	16.472	17.043	17.247	17.012	16.295	15.14	13.691	12.177	10.851	9.9519	9.6395	9.9395	10.717	11.747	12.834	13.852	14.739	15.495	16.135	16.658	17.071	17.356	17.475	17.385	17.058	16.476	15.665	14.662	13.537	12.422	11.469	10.83	10.612	10.813	11.285	11.81	12.205	12.323	12.115	11.634	11.001	10.361	9.8087	9.3786	9.086	8.9364	8.955	9.194	9.6962	10.487	11.543	12.762	13.987	15.086	16.001	16.749	17.406	18.021	18.562	18.886	18.822	18.2	16.941	15.129	13.038	11.078	9.6456	8.9824	9.1459	10.009	11.303	12.683	13.811	14.472	14.598	14.269	13.67	13.053	12.656	12.619	12.979	13.65	14.446	15.126	15.521	15.533	15.135	14.377	13.377	12.304	11.361	10.761	10.69	11.245	12.357	13.769	15.087	15.925	16.049	15.492	14.515	13.492	12.79	12.627	12.991	13.693	14.47	15.092	15.458	15.569	15.468	15.202	14.783	14.221	13.553	12.83	12.134	11.57	11.241	11.233	11.557	12.184	13.036	14.007	14.976	15.814	16.451	16.92	17.335	17.857	18.639	19.741	21.094	22.495	23.629	24.181	23.931	22.846	21.109	19.035	16.983	15.242	13.941	13.072	12.511	12.082	11.626	11.07	10.432	9.7737	9.1694	8.7333	8.5917	8.8388	9.5075	10.556	11.854	13.218	14.453	15.406	16.015	16.273	16.23	15.967	15.558	15.051	14.484	13.92	13.426	13.055	12.794	12.6	12.434	12.282	12.146	12.057	12.057	12.205	12.522	12.978	13.508	14.06	14.585	15.04	15.409	15.689	15.88	15.995	16.059	16.091	16.09	16.044	15.949	15.808	15.585	15.244	14.82	14.428	14.243	14.449	15.155	16.316	18.012	19.304	20.174	20.447	20.156	19.542	18.935	18.598	18.654	19.042	19.528	19.803	19.646	19.006	17.982	16.759	15.558	14.602	14.042	13.931	14.244	14.915	15.843	16.911	18.031	19.148	20.19	21.06	21.665	21.925	21.749	21.129	20.196	19.173	18.288	17.688	17.398	17.29	17.186	16.94	16.508	15.982	15.573	15.509	15.863	16.526	17.264	17.82	18.018	17.897	17.701	17.747	18.269	19.324	20.726	22.118	23.087	23.363	22.88	21.758	20.24	18.602	17.078	15.8	14.787	13.981	13.3	12.692	12.157	11.716	11.397	11.235	11.286	11.623	12.339	13.513	15.165	17.218	19.501	21.797	23.829	25.364	26.294	26.649	26.545	26.127	25.517	24.799	23.99	23.07	22.034	20.929	19.885	19.046	18.544	18.445	18.758	19.448	20.471	21.753	23.159	24.555	25.791	26.724	27.237	27.252	26.785	25.951	24.923	23.87	22.91	22.106	21.477	21.003	20.622	20.27	19.929	19.601	19.307	19.081	18.948	18.932	19.03	19.226	19.515	19.951	20.626	21.6	22.821	24.076	25.042	25.415	25.013	23.881	22.302	20.711	19.562	19.15	19.483	20.284	21.134	21.614	21.46	20.626	19.293	17.822	16.605	15.952	16.004	16.712	17.888	19.273	20.615	21.75	22.611	23.211	23.597	23.819	23.912	23.922	23.942	24.097	24.499	25.164	25.976	26.698	27.045	26.746	25.656	23.853	21.599	19.284	17.322	16.027	15.559	15.876	16.769	17.948	19.116	20.041	20.624	20.9	20.974	20.976	21.013	21.155	21.422	21.809	22.308	22.911	23.607	24.332	24.959	25.343	25.351	24.942	24.193	23.243	22.272	21.452	20.891	20.635	20.703	21.086	21.74	22.568	23.443	24.231	24.805	25.122	25.274	25.445	25.808	26.43	27.221	27.954	28.319	28.061	27.078	25.463	23.509	21.997	20.761	20.12	20.095	20.539	21.182	21.714	21.893	21.604	20.934	20.128	19.459	19.087	19.028	19.206	19.477	19.679	19.726	19.657	19.553	19.489	19.523	19.637	19.736	19.726	19.571	19.312	19.001	18.715	18.549	18.572	18.789	19.12	19.47	19.751	19.899	19.892	19.752	19.549	19.38	19.331	19.455	19.763	20.25	20.944	21.856	22.929	24.048	25	25.514	25.373	24.491	22.944	20.941	18.799	16.838	15.242	14.034	13.158	12.572	12.29	12.358	12.846	13.77	15.02	16.376	17.565	18.378	18.767	18.856	18.839	18.907	19.155	19.584	20.077	20.44	20.493	20.13	19.371	18.355	17.315	16.514	16.159	16.346	17.059	18.15	19.364	20.455	21.248	21.634	21.574	21.137	20.478	19.818	19.373	19.317	19.735	20.607	21.782	22.999	23.989	24.536	24.54	24.044	23.191	22.197	21.299	20.686	20.461	20.627	21.083	21.651	22.146	22.428	22.44	22.21	21.828	21.431	21.117	20.896	20.732	20.572	20.39	20.195	20.052	20.042	20.192	20.464	20.765	21.006	21.114	21.085	20.975	20.854	20.769	20.715	20.648	20.516	20.284	19.968	19.625	19.346	19.221	19.288	19.537	19.911	20.342	20.781	21.154	21.389	21.415	21.17	20.619	19.802	18.798	17.752	16.807	16.074	15.63	15.476	15.548	15.732	15.866	15.804	15.454	14.831	14.072	13.385	12.965	12.932	13.286	13.934	14.698	15.392	15.881	16.088	15.999	15.639	15.045	14.285	13.448	12.639	11.981	11.568	11.441	11.555	11.807	12.09	12.316	12.449	12.491	12.474	12.438	12.398	12.35	12.294	12.255	12.244	12.289	12.425	12.699	13.148	13.763	14.476	15.157	15.641	15.814	15.643	15.201	14.634	14.153	13.974	14.207	14.828	15.687	16.555	17.217	17.517	17.396	16.94	16.354	16.065	16.106	16.598	17.54	18.822	20.21	21.427	22.224	22.391	21.827	20.564	18.744	16.577	14.361	12.474	11.227	10.781	11.14	12.159	13.585	15.131	16.568	17.772	18.678	19.266	19.538	19.488	19.076	18.291	17.215	16.022	14.953	14.224	13.954	14.132	14.625	15.191	15.588	15.681	15.46	15.04	14.593	14.288	14.264	14.591	15.206	15.947	16.608	16.998	16.993	16.587	15.889	15.089	14.404	14.02	14.052	14.472	15.121	15.811	16.393	16.725	16.723	16.381	15.767	15.01	14.305	13.857	13.832	14.344	15.396	16.855	18.482	20.007	21.232	22.058	22.49	22.641	22.669	22.674	22.705	22.737	22.676	22.403	21.841	20.996	19.966	18.876	17.866	17.058	16.51	16.194	16.014	15.883	15.748	15.586	15.436	15.352	15.402	15.634	16.053	16.635	17.328	18.066	18.794	19.472	20.075	20.597	21.028	21.36	21.585	21.663	21.542	21.146	20.42	19.358	17.983	16.359	14.619	12.9	11.337	10.049	9.1236	8.6079	8.5097	8.7896	9.3803	10.195	11.151	12.232	13.489	14.995	16.788	18.807	20.86	22.634	23.804	24.095	23.392	21.819	19.691	17.425	15.445	14.039	13.309	13.153	13.351	13.662	13.941	14.152	14.362	14.678	15.183	15.88	16.655	17.315	17.668	17.589	17.094	16.319	15.46	14.693	14.113	13.72	13.437	13.152	12.801	12.368	11.895	11.465	11.143	10.931	10.763	10.565	10.27	9.8595	9.3885	8.9723	8.7157	8.6905	8.9145	9.3322	9.8858	10.532	11.242	12.004	12.783	13.493	14.033	14.279	14.145	13.631	12.821	11.89	11.019	10.319	9.8012	9.4171	9.0883	8.7528	8.4082	8.1459	8.0989	8.3933	9.0893	10.129	11.369	12.616	13.671	14.378	14.674	14.572	14.168	13.597	12.975	12.402	11.961	11.702	11.616	11.627	11.605	11.475	10.888	10.048	9.1018	8.2537	7.7129	7.6024	7.9043	8.4645	9.0621	9.5111	9.7273	9.751	9.7664	9.9902	10.554	11.467	12.602	13.729	14.588	14.978	14.824	14.137	13.04	11.754	10.503	9.4766	8.8213	8.6159	8.875	9.5266	10.432	11.375	12.113	12.481	12.448	12.124	11.741	11.581	11.856	12.594	13.635	14.698	15.474	15.769	15.552	14.919	14.071	13.202	12.449	11.873	11.483	11.267	11.23	11.397	11.778	12.3	12.851	13.335	13.67	13.831	13.873	13.888	13.952	14.082	14.24	14.329	14.232	13.903	13.346	12.593	11.711	10.79	9.9059	9.096	8.383	7.7754	7.258	6.8344	6.5533	6.464	6.6073	7.0309	7.7575	8.7562	9.9375	11.189	12.415	13.532	14.475	15.212	15.719	15.971	15.962	15.716	15.288	14.774	14.286	13.876	13.504	13.061	12.407	11.461	10.283	9.0633	8.082	7.6241	7.8856	8.9008	10.509	12.396	14.194	15.608	16.46	16.717	16.481	15.944	15.289	14.645	14.082	13.631	13.342	13.255	13.394	13.757	14.253	14.696	14.872	14.582	13.728	12.365	10.682	8.9615	7.4752	6.4639	6.0739	6.3624	7.2989	8.7611	10.528	12.32	13.851	14.899	15.344	15.203	14.654	13.909	13.116	12.32	11.494	10.594	9.6379	8.7377	8.0763	7.8191	8.0147	8.5755	9.2901	9.9246	10.335	10.546	10.727	11.116	11.914	13.167	14.741	16.395	17.873	18.972	19.597	19.775	19.609	19.209	18.662	18.048	17.434	16.829	16.214	15.575	14.918	14.262	13.682	13.315	13.288	13.688	14.527	15.734	17.165	18.608	19.866	20.806	21.377	21.596	21.535	21.339	21.192	21.259	21.597	22.117	22.611	22.819	22.532	21.68	20.347	18.772	17.269	16.126	15.523	15.481	15.86	16.415	16.92	17.213	17.246	17.103	16.969	17.05	17.48	18.268	19.292	20.539	21.467	21.96	22.026	21.835	21.652	21.726	22.137	22.779	23.445	23.9	23.977	23.628	22.947	22.111	21.308	20.691	20.352	20.294	20.438	20.695	21.018	21.361	21.673	21.926	22.113	22.226	22.189	21.9	21.269	20.233	18.784	17.003	15.067	13.204	11.664	10.65	10.275	10.535	11.343	12.548	13.973	15.456	16.889	18.213	19.409	20.493	21.449	22.188	22.582	22.538	21.983	20.902	19.407	17.726	16.116	14.801	13.929	13.548	13.598	13.947	14.454	14.99	15.434	15.724	15.852	15.817	15.639	15.385	15.157	15.085	15.265	15.74	16.469	17.332	18.17	18.862	19.323	19.525	19.504	19.331	19.038	18.611	18.064	17.453	16.825	16.219	15.692	15.31	15.12	15.147	15.395	15.805	16.252	16.641	16.916	17.067	17.147	17.267	17.518	17.918	18.392	18.77	18.851	18.521	17.789	16.752	15.547	14.352	13.357	12.65	12.22	12.049	12.116	12.365	12.713	13.129	13.644	14.318	15.196	16.307	17.573	18.764	19.616	19.946	19.68	18.856	17.662	16.412	15.4	14.812	14.687	14.911	15.331	15.764	16.029	15.986	15.575	14.878	14.046	13.229	12.598	12.356	12.602	13.285	14.27	15.397	16.5	17.459	18.251	18.947	19.61	20.275	20.966	21.65	22.17	22.313	21.973	21.14	19.905	18.44	16.978	15.752	14.937	14.618	14.759	15.249	15.984	16.857	17.71	18.21	18.771	19.339	19.99	20.724	21.531	22.388	23.208	23.82	24.051	23.818	23.146	22.179	21.155	20.269	19.682	19.488	19.635	19.929	20.157	20.195	19.993	19.534	18.859	18.096	17.378	16.795	16.43	16.386	16.692	17.318	18.242	19.399	20.599	21.63	22.361	22.739	22.754	22.436	21.883	21.2	20.45	19.632	18.679	17.518	16.164	14.741	13.429	12.44	12.039	12.428	13.771	15.463	17.376	19.111	20.3	20.748	20.501	19.787	18.904	18.172	17.84	17.921	18.194	18.382	18.278	17.735	16.717	15.356	13.872	12.487	11.354	10.537	10.036	9.8158	9.8507	10.086	10.424	10.786	11.166	11.588	12.083	12.757	13.718	14.962	16.364	17.768	18.977	19.793	20.133	20.056	19.662	18.981	17.977	16.633	14.89	12.676	10.053	7.2427	4.5607	2.3471	0.92753	0.52115	1.1632	2.7385	5.0189	7.6828	10.37	12.781	14.694	15.989	16.658	16.813	16.614	16.216	15.758	15.317	14.84	14.222	13.407	12.396	11.217	9.9399	8.6892	7.5981	6.7338	6.1225	5.8211	5.8868	6.3311	7.1328	8.2233	9.4639	10.666	11.663	12.331	12.607	12.516	12.202	11.837	11.578	11.559	11.86	12.438	13.145	13.774	14.071	13.783	12.84	11.381	9.6841	8.1067	7.0273	6.7278	7.2679	8.4848	10.111	11.849	13.443	14.772	15.863	16.828	17.798	18.865	20.045	21.241	22.277	22.97	23.179	22.85	22.027	20.842	19.483	18.15	17.015	16.179	15.64	15.337	15.216	15.201	15.227	15.303	15.517	15.982	16.762	17.848	19.159	20.511	21.662	22.399	22.614	22.316	21.641	20.807	20.021	19.369	18.826	18.343	17.848	17.293	16.703	16.127	15.611	15.172	14.795	14.444	14.077	13.708	13.406	13.263	13.365	13.784	14.534	15.519	16.595	17.612	18.423	18.906	19.011	18.729	18.061	17.056	15.808	14.458	13.18	12.139	11.488	11.339	11.704	12.506	13.587	14.763	15.867	16.815	17.606	18.283	18.917	19.569	20.252	20.91	21.436	21.73	21.706	21.309	20.551	19.519	18.359	17.24	16.323	15.715	15.441	15.458	15.674	15.985	16.307	16.613	16.916	17.208	17.429	17.482	17.238	16.598	15.557	14.208	12.73	11.36	10.319	9.7583	9.7371	10.224	11.177	12.182	13.327	14.463	15.437	16.125	16.463	16.479	16.247	15.842	15.328	14.717	13.973	13.087	12.093	11.073	10.16	9.4905	9.151	9.1536	9.4338	9.8708	10.321	10.624	10.669	10.426	9.945	9.3534	8.8564	8.6885	9.0178	9.8854	11.193	12.723	14.233	15.55	16.563	17.237	17.608	17.71	17.505	16.872	15.684	13.883	11.553	8.9542	6.4936	4.6104	3.6512	3.7787	4.9369	6.8674	9.198	11.566	13.711	15.477	16.81	17.711	18.211	18.366	18.227	17.849	17.333	16.788	16.285	15.841	15.436	15.037	14.636	14.261	13.949	13.718	13.571	13.441	13.211	12.794	12.178	11.453	10.813	10.499	10.727	11.575	12.955	14.646	16.321	17.597	18.16	17.857	16.733	15.03	13.138	11.512	10.517	10.318	10.815	11.673	12.46	12.769	12.361	11.255	9.7042	8.0986	6.794	5.9956	5.7337	5.8706	6.2034	6.5441	6.7851	6.9264	7.0386	7.2099	7.5334	8.0599	8.7712	9.5942	10.419	11.134	11.626	11.836	11.773	11.508	11.151	10.84	10.686	10.726	10.904	11.085	11.119	10.895	10.391	9.6709	8.8641	8.1464	7.6833	7.5597	7.7651	8.196	8.7151	9.1821	9.4959	9.6326	9.6132	9.503	9.3693	9.2749	9.2721	9.4069	9.6802	10.043	10.418	10.676	10.677	10.331	9.653	8.7613	7.8596	7.1896	6.9497	7.1979	7.8732	8.8064	9.7914	10.649	11.259	11.579	11.613	11.427	11.133	10.857	10.697	10.719	10.927	11.23	11.503	11.633	11.559	11.295	10.904	10.479	10.087	9.7526	9.4913	9.2946	9.1557	9.0908	9.1183	9.2286	9.3762	9.5177	9.5948	9.5578	9.4073	9.1783	8.9266	8.7265	8.6516	8.746	9.0169	9.4194	9.8625	10.239	10.444	10.403	10.104	9.6028	8.9851	8.367	7.8566	7.5502	7.4883	7.6449	7.9533	8.3151	8.6333	8.8491	8.9732	9.0623	9.2107	9.5266	10.06	10.926	11.721	12.331	12.57	12.289	11.435	10.105	8.5166	6.9452	5.6285	4.7407	4.3396	4.3794	4.7312	5.2084	5.6429	5.8913	5.8928	5.7314	5.6138	5.8196	6.6104	8.105	10.177	12.476	14.554	16.012	16.624	16.39	15.521	14.337	13.135	12.099	11.298	10.745	10.445	10.402	10.632	11.106	11.734	12.389	12.921	13.206	13.154	12.728	11.927	10.788	9.4201	7.9965	6.7193	5.7913	5.3616	5.4681	6.029	6.8954	7.8868	8.8526	9.7242	10.499	11.222	11.927	12.604	13.2	13.615	13.727	13.461	12.821	11.897	10.844	9.847	9.066	8.6042	8.5005	8.7392	9.267	10.01	10.9	11.831	12.674	13.299	13.591	13.525	13.176	12.718	12.403	12.487	13.114	14.268	15.761	17.31	18.627	19.519	19.932	19.936	19.661	19.24	18.787	18.364	17.997	17.69	17.442	17.236	17.052	16.868	16.635	16.301	15.844	15.244	14.478	13.561	12.545	11.525	10.626	10.011	9.8182	10.134	10.951	12.182	13.68	15.243	16.673	17.827	18.613	19.01	19.056	18.83	18.422	17.908	17.316	16.623	15.8	14.826	13.702	12.489	11.29	10.23	9.4295	8.9944	8.9625	9.3411	10.103	11.155	12.385	13.663	14.833	15.743	16.269	16.362	16.046	15.398	14.561	13.728	13.087	12.76	12.787	13.097	13.522	13.859	13.932	13.655	13.054	12.269	11.5	10.919	10.64	10.67	10.942	11.348	11.806	12.273	12.723	13.149	13.529	13.786	13.827	13.58	13.045	12.306	11.485	10.689	9.9873	9.3894	8.8518	8.3204	7.7632	7.1939	6.6852	6.3509	6.2957	6.6	7.2922	8.2934	9.4611	10.629	11.653	12.447	12.987	13.298	13.442	13.456	13.323	13.027	12.546	11.867	11.014	10.071	9.184	8.4753	7.9976	7.7236	7.5394	7.2957	6.8548	6.1639	5.2792	4.3281	3.4881	2.9348	2.7796	3.0113	3.5365	4.218	5.0528	5.7068	6.1826	6.4684	6.5458	6.3715	5.9296	5.2724	4.5093	3.7604	3.1602	2.7927	2.6771	2.7728	2.9943	3.2233	3.3768	3.4304	3.4269	3.4865	3.7784	4.4483	5.5708	7.0971	8.8222	10.446	11.629	12.085	11.678	10.459	8.6547	6.6364	4.8172	3.5143	2.9441	3.1666	4.0823	5.4374	6.8656	7.9826	8.5122	8.38	7.72	6.8486	6.1445	5.8945	6.2141	7.0214	8.0824	9.1134	9.8937	10.323	10.422	10.306	10.093	9.861	9.6611	9.4745	9.2422	8.8858	8.3379	7.5288	6.4057	4.9983	3.4163	1.8534	0.53937	-0.32728	-0.66398	-0.53256	-0.092444	0.48548	1.1017	1.7441	2.4957	3.4595	4.6681	6.0463	7.3924	8.428	8.9059	8.6931	7.7794	6.2808	4.4102	2.4081	0.50516	-1.0747	-2.1654	-2.6924	-2.6904	-2.3262	-1.847	-1.5149	-1.5244	-1.945	-2.7028	-3.6188	-4.4551	-5.0054	-5.1678	-4.9349	-4.3761	-3.6243	-2.8091	-1.9651	-1.0691	-0.081079	0.99677	2.082	3.0202	3.6244	3.7595	3.4104	2.7	1.8228	0.99197	0.35888	-0.047859	-0.29275	-0.50459	-0.79591	-1.2207	-1.8089	-2.572	-3.4895	-4.4995	-5.5004	-6.3488	-6.8683	-6.9203	-6.4427	-5.4705	-4.1164	-2.5297	-0.87801	0.69475	2.0625	3.0763	3.6043	3.5616	2.9467	1.851	0.51095	-0.78159	-1.7735	-2.3189	-2.4537	-2.3609	-2.2536	-2.2991	-2.5251	-2.8082	-2.9455	-2.7401	-2.0778	-1.0015	0.31976	1.6691	2.8512	3.7852	4.5083	5.1052	5.6751	6.2818	6.9212	7.5338	8.0429	8.3747	8.4728	8.3061	7.8507	7.1236	6.2227	5.2808	4.4545	3.87	3.5911	3.621	3.9329	4.4774	5.1981	6.0321	6.9027	7.7301	8.3938	8.735	8.6198	8	6.9265	5.562	4.1453	2.93	2.1349	1.9107	2.2892	3.1863	4.4341	5.8227	7.1608	8.303	9.1921	9.8677	10.414	10.9	11.348	11.737	12.033	12.244	12.416	12.611	12.879	13.237	13.651	14.013	14.158	13.921	13.186	11.923	10.196	8.1599	6.0775	4.0044	2.2665	1.035	0.38426	0.30967	0.73417	1.5381	2.6102	3.8367	5.1029	6.29	7.2892	8.0119	8.4064	8.4703	8.2261	7.6825	6.836	5.7156	4.3984	3.0169	1.7707	0.88828	0.56593	0.8837	1.7788	3.0662	4.4808	5.7899	6.8255	7.5013	7.8249	7.8588	7.6839	7.3712	7.0171	6.716	6.5683	6.6326	6.9101	7.3105	7.6948	7.9181	7.8768	7.5277	6.8992	6.0872	5.2153	4.3898	3.6776	3.1019	2.6403	2.2742	1.9967	1.813	1.7484	1.8509	2.151	2.6711	3.427	4.4151	5.6203	7.0026	4.3962	5.8089	6.9926	7.8348	8.3163	8.4895	8.466	8.3824	8.3182	8.2774	8.2626	8.26	8.1771	7.9044	7.3893	6.6539	5.7394	4.7008	3.6852	2.8701	2.3855	2.359	2.8885	3.946	5.3595	6.8958	8.3447	9.4984	10.227	10.559	10.657	10.695	10.784	10.916	10.983	10.809	10.241	9.1896	7.6677	5.8429	4.0093	2.4675	1.4014	0.90733	0.9753	1.4275	1.9628	2.3412	2.4841	2.4071	2.1943	2.0362	2.1297	2.521	3.1674	4.0242	5.0028	5.9288	6.6105	6.9095	6.7446	6.0536	4.8689	3.3694	1.8336	0.53994	-0.3097	-0.70405	-0.77695	-0.68724	-0.66115	-0.81236	-1.0553	-1.1975	-1.0192	-0.32551	0.98525	2.8636	5.1198	7.4547	9.4866	10.885	11.548	11.588	11.212	10.655	10.166	9.8805	9.7559	9.6289	9.3948	8.9959	8.4264	7.7567	7.0564	6.3163	5.4614	4.4598	3.3534	2.2053	1.0974	0.17064	-0.44944	-0.72482	-0.67053	-0.31743	0.30517	1.1817	2.2774	3.4603	4.5395	5.3759	5.912	6.0984	5.8967	5.37	4.6716	3.9463	3.3118	2.8698	2.6836	2.7204	2.8822	3.0709	3.1836	3.1367	2.9366	2.6979	2.5288	2.4895	2.6423	3.0469	3.7019	4.5208	5.4047	6.2729	7.0267	7.5781	7.8558	7.8153	7.4679	6.935	6.4134	6.0409	5.8904	6.0239	6.4455	7.0424	7.6445	8.118	8.3412	8.2225	7.7436	7.0034	6.1614	5.3876	4.9196	4.958	5.5354	6.5221	7.6941	8.7622	9.4282	9.5148	9.0458	8.2196	7.311	6.5803	6.1505	5.9652	5.8622	5.6746	5.2549	4.5542	3.6978	2.9388	2.4796	2.406	2.7432	3.3975	4.1811	4.898	5.4224	5.7079	5.7572	5.6493	5.5294	5.4747	5.4683	5.5032	5.5802	5.6907	5.8162	5.9752	6.2032	6.512	6.8724	7.2321	7.493	7.5603	7.4016	7.0184	6.4576	5.8227	5.2624	4.8857	4.6922	4.6595	4.7877	5.0502	5.3725	5.6998	6.0073	6.2493	6.3489	6.2841	6.0671	5.7319	5.3843	5.2177	5.4165	6.0385	6.9965	8.1159	9.1301	9.7402	9.7645	9.1888	8.1443	6.8813	5.6986	4.8342	4.4296	4.5739	5.2785	6.4158	7.7754	9.1775	10.459	11.423	11.906	11.852	11.297	10.293	8.9698	7.5608	6.2854	5.3181	4.8029	4.8248	5.322	6.0843	6.8858	7.5593	7.974	8.0472	7.7899	7.2615	6.5703	5.8541	5.2382	4.8212	4.6943	4.9426	5.5438	6.3431	7.1862	7.9907	8.6831	9.2359	9.7431	10.361	11.173	12.176	13.338	14.555	15.62	16.364	16.759	16.855	16.7	16.36	15.968	15.61	15.221	14.664	13.826	12.686	11.322	9.9068	8.6492	7.7244	7.2718	7.336	7.7977	8.4811	9.1529	9.6272	9.8198	9.7512	9.5641	9.4565	9.5401	9.8595	10.416	11.097	11.648	11.82	11.537	10.875	9.9563	8.9634	8.112	7.5148	7.1538	6.9607	6.8811	6.8645	6.8965	7.0335	7.3281	7.7203	8.0727	8.2635	8.2579	8.0724	7.8109	7.6853	7.9333	8.7144	10.048	11.777	13.577	15.136	16.246	16.795	16.775	16.319	15.652	14.939	14.204	13.411	12.541	11.556	10.43	9.2421	8.0935	7.0472	6.2047	5.7032	5.6055	5.8571	6.3737	7.0753	7.8248	8.4781	8.9487	9.2209	9.3118	9.2504	9.0503	8.662	8.0433	7.2769	6.5143	5.8744	5.4918	5.5058	5.9463	6.6806	7.5042	8.2611	8.8565	9.2379	9.4253	9.506	9.5184	9.4513	9.3153	9.0948	8.734	8.2093	7.6245	7.1431	6.908	7.0067	7.4407	8.1056	8.7819	9.2423	9.3603	9.1317	8.7349	8.4134	8.281	8.2543	8.1515	7.7646	6.9179	5.6057	4.0899	2.7979	2.1259	2.2692	3.2202	4.7465	6.4455	7.9116	8.8961	9.2901	9.0661	8.334	7.2908	6.1124	4.9148	3.8094	2.9149	2.2835	1.914	1.8048	1.9229	2.2049	2.6003	3.0174	3.2809	3.2307	2.8589	2.2685	1.6077	1.067	0.85864	1.0719	1.593	2.2243	2.7807	3.0891	3.0729	2.8186	2.4825	2.1608	1.8912	1.7071	1.5938	1.5049	1.3961	1.3058	1.3249	1.4846	1.7732	2.1281	2.4742	2.771	2.998	3.1113	3.0671	2.9388	2.8492	2.8392	2.8612	2.8593	2.7501	2.3696	1.5949	0.47061	-0.85376	-2.1688	-3.2246	-3.7799	-3.7746	-3.3598	-2.7335	-2.1019	-1.6852	-1.6563	-1.9915	-2.4779	-2.865	-2.9201	-2.4581	-1.4088	0.15051	2.0197	3.9016	5.4569	6.4222	6.6939	6.2673	5.1974	3.642	1.8861	0.17189	-1.3886	-2.6987	-3.6668	-4.2935	-4.622	-4.6307	-4.2971	-3.7238	-3.0366	-2.2816	-1.5061	-0.8213	-0.28519	0.16099	0.59001	1.0325	1.4935	1.9578	2.3793	2.6754	2.7512	2.4898	1.8283	0.80185	-0.48727	-1.9068	-3.2678	-4.4922	-5.1002	-5.4505	-5.5276	-5.4327	-5.3469	-5.3809	-5.5295	-5.7186	-5.8191	-5.672	-5.1617	-4.2444	-2.9471	-1.4071	0.11131	1.3248	2.0762	2.2933	1.8938	0.85947	-0.65303	-2.3871	-4.0818	-5.4558	-6.2204	-6.2338	-5.6037	-4.5958	-3.5255	-2.7189	-2.4262	-2.6383	-3.1106	-3.5555	-3.7274	-3.4399	-2.6403	-1.4662	-0.1731	0.98244	1.8043	2.2203	2.2873	2.1198	1.8433	1.587	1.433	1.3164	1.0547	0.54816	-0.15855	-0.93297	-1.5776	-1.8278	-1.4789	-0.50978	0.94568	2.6825	4.4709	6.0752	7.3545	8.2909	8.8804	9.0903	8.9433	8.5524	8.0346	7.4881	7.0056	6.655	6.4134	6.1991	5.9239	5.5033	4.9073	4.209	3.5092	2.8321	2.1797	1.6231	1.218	0.93095	0.71974	0.60927	0.60961	0.67232	0.81593	1.1351	1.7022	2.5513	3.7145	5.1455	6.6037	7.7774	8.4252	8.3934	7.6353	6.2704	4.589	2.9437	1.6388	0.86721	0.64658	0.83686	1.2284	1.6587	1.9894	2.1298	2.1542	2.2169	2.4261	2.8182	3.414	4.215	5.1502	6.1294	7.107	8.0519	8.8905	9.5697	10.081	10.387	10.428	10.211	9.8034	9.2466	8.5582	7.8184	7.1487	6.642	6.3571	6.2692	6.2736	6.2515	6.1592	6.0138	5.8378	5.7017	5.7315	5.9708	6.3012	6.5661	6.6795	6.5838	6.2215	5.5996	4.7731	3.7398	2.474	1.041	-0.43238	-1.8285	-3.0001	-3.7651	-3.9837	-3.6736	-2.9722	-2.038	-1.0615	-0.23428	0.32642	0.61784	0.73639	0.84684	1.0978	1.5043	1.9512	2.3165	2.5044	2.4589	2.22	1.9626	1.9065	2.1161	2.4797	2.8108	2.8788	2.4583	1.5156	0.21212	-1.2425	-2.6486	-3.7721	-4.3737	-4.3708	-3.8411	-2.91	-1.744	-0.57884	0.3248	0.76668	0.68094	0.13901	-0.61043	-1.2707	-1.6367	-1.5686	-1.0065	-0.048662	1.0688	2.1152	2.963	3.5317	3.7437	3.6131	3.2321	2.6733	2.0364	1.5045	1.2624	1.3995	1.9367	2.8975	4.2258	5.6993	7.0879	8.2734	9.1856	9.7466	9.9246	9.7954	9.4783	9.1076	8.8092	8.6341	8.5635	8.5694	8.6043	8.3107	7.7231	6.8433	5.8019	4.7602	3.8644	3.2484	2.9825	3.0402	3.3689	3.8828	4.4323	4.9102	5.3385	5.766	6.1415	6.3713	6.4188	6.2653	5.8526	5.1699	4.3049	3.3532	2.3532	1.3819	0.6049	0.16772	0.18353	0.74254	1.8134	3.1536	4.3949	5.2213	5.4625	5.0876	4.2267	3.1431	2.0919	1.2362	0.66973	0.40095	0.37906	0.60517	1.1387	1.955	2.9179	3.9108	4.8775	5.723	6.3685	6.8338	7.1735	7.341	7.2153	6.7093	5.7276	4.1885	2.1611	-0.10913	-2.3226	-4.2177	-5.5896	-6.3106	-6.4069	-6.0533	-5.4608	-4.7809	-4.0929	-3.378	-2.5642	-1.6208	-0.57754	0.51879	1.5715	2.4001	2.8774	3.0117	2.8799	2.5307	2.0044	1.379	0.72807	0.12387	-0.28694	-0.33924	-0.010241	0.60384	1.3257	1.9054	2.0273	1.4844	0.34778	-1.1223	-2.6091	-3.7941	-4.4038	-4.3048	-3.5406	-2.3147	-0.93221	0.28301	1.121	1.4899	1.369	0.76042	-0.24338	-1.4678	-2.7714	-4.0548	-5.1699	-5.9208	-6.2155	-6.0589	-5.5008	-4.7025	-3.8751	-3.1683	-2.5807	-2.0285	-1.3996	-0.55229	0.61455	1.9988	3.2869	4.1303	4.2716	3.567	2.0656	0.025747	-2.1513	-3.9924	-5.0637	-5.1306	-4.2522	-2.7085	-0.84725	0.98009	2.4459	3.3592	3.7359	3.6646	3.21	2.4534	1.4946	0.38957	-0.77215	-1.8183	-2.5888	-3.0258	-3.1556	-3.0025	-2.6508	-2.2681	-1.9687	-1.7203	-1.4503	-1.1302	-0.78776	-0.52155	-0.45874	-0.67564	-1.1721	-1.9066	-2.7998	-3.6709	-4.2768	-4.5002	-4.3422	-3.7899	-2.8379	-1.6023	-0.27045	1.026	2.1513	2.9623	3.403	3.5393	3.4651	3.2564	3.0267	2.9188	2.9428	2.975	2.9491	2.8615	2.7059	2.4928	2.2772	2.1274	2.1157	2.2894	2.6783	3.2826	4.1259	5.2747	6.6997	8.2184	9.6006	10.669	11.261	11.243	10.635	9.5955	8.2864	6.8861	5.6063	4.5897	3.865	3.4351	3.3786	3.7227	4.3567	5.1334	5.9694	6.7491	7.3355	7.6303	7.5991	7.2765	6.7305	6.0645	5.3446	4.5997	3.8899	3.2402	2.578	1.8223	0.90373	0.3309	-0.3781	-1.0751	-1.6276	-2.0275	-2.2921	-2.446	-2.556	-2.752	-3.1613	-3.855	-4.8077	-5.8463	-6.7134	-7.1562	-6.9884	-6.0645	-4.4364	-2.4677	-0.63001	0.73908	1.4559	1.473	0.9507	0.19336	-0.54093	-1.146	-1.613	-2.012	-2.5026	-3.264	-4.3163	-5.5302	-6.7783	-7.9087	-8.7159	-9.0025	-8.6955	-7.858	-6.6378	-5.2165	-3.7628	-2.4358	-1.397	-0.81295	-0.83347	-1.5071	-2.8267	-4.7245	-6.9503	-9.1113	-10.872	-12.045	-12.533	-12.344	-11.622	-10.512	-9.0855	-7.3863	-5.5476	-3.7264	-2.0836	-0.86782	-0.36134	-0.66086	-1.6152	-2.9645	-4.4225	-5.7	-6.6077	-7.1012	-7.2367	-7.1195	-6.8664	-6.5569	-6.165	-5.6511	-5.096	-4.6147	-4.2934	-4.2158	-4.4918	-5.1406	-6.0517	-7.0851	-8.1453	-9.1135	-9.852	-10.289	-10.396	-10.105	-9.3955	-8.3754	-7.2192	-6.0818	-5.086	-4.3463	-3.9283	-3.8348	-4.067	-4.618	-5.4745	-6.5583	-7.7345	-8.7667	-9.3383	-9.2341	-8.443	-7.0621	-5.268	-3.3517	-1.611	-0.20853	0.81263	1.4595	1.7803	1.8633	1.776	1.4929	1.0061	0.35398	-0.49652	-1.6268	-3.022	-4.5314	-5.9688	-7.1584	-7.9306	-8.1941	-7.9855	-7.4608	-6.836	-6.3093	-5.9873	-5.8178	-5.6819	-5.5188	-5.304	-5.0105	-4.6713	-4.4318	-4.3936	-4.5189	-4.7044	-4.8271	-4.7562	-4.3929	-3.7635	-3.0113	-2.2391	-1.5133	-0.90469	-0.40781	0.088747	0.68548	1.3386	1.9148	2.2513	2.1954	1.648	0.6507	-0.57907	-1.7412	-2.5111	-2.6559	-2.1984	-1.3904	-0.56153	-0.005352	0.049622	-0.45834	-1.3104	-2.1538	-2.6907	-2.7598	-2.3452	-1.5926	-0.80843	-0.2518	-0.025769	-0.15546	-0.60074	-1.1891	-1.7079	-2.0265	-2.1134	-1.9723	-1.642	-1.2721	-1.0801	-1.2115	-1.7162	-2.567	-3.6208	-4.6542	-5.4622	-5.8441	-5.6179	-4.7464	-3.3909	-1.7846	-0.15549	1.2181	2.043	2.1733	1.6617	0.65437	-0.64843	-1.9312	-2.9246	-3.5705	-3.9128	-4.0379	-4.11	-4.3525	-4.8779	-5.6042	-6.3577	-6.9805	-7.3537	-7.2409	-6.9387	-6.4166	-5.73	-4.9722	-4.1885	-3.2888	-2.1823	-0.914	0.39708	1.6414	2.6668	3.2399	3.1885	2.5424	1.4878	0.26322	-0.82368	-1.4601	-1.5288	-1.087	-0.26319	0.75383	1.6844	2.2868	2.5001	2.4013	2.0883	1.6563	1.1921	0.73403	0.25148	-0.29288	-0.92021	-1.649	-2.3561	-2.8224	-2.8934	-2.502	-1.6188	-0.25753	1.4182	3.1792	4.8596	6.3492	7.5078	8.2417	8.563	8.5067	8.0677	7.2984	6.3439	5.3283	4.3138	3.4287	2.8425	2.64	2.7807	3.1162	3.4636	3.6221	3.4641	2.9825	2.2301	1.3336	0.447	-0.36045	-1.1395	-1.9634	-2.7948	-3.462	-3.7681	-3.523	-2.592	-1.0754	0.6929	2.3314	3.5118	4.0154	3.8382	3.227	2.5108	1.8898	1.4197	1.098	0.85266	0.55686	0.14085	-0.33466	-0.74272	-0.96035	-0.87228	-0.44492	0.24201	1.1239	2.0954	2.9253	3.3232	3.0829	2.1765	0.74228	-0.93714	-2.4423	-3.3535	-3.4863	-2.9446	-2.0175	-1.1165	-0.60298	-0.60125	-0.95983	-1.4093	-1.7151	-1.6887	-1.2333	-0.44687	0.39894	1.03	1.3199	1.2354	0.83873	0.27216	-0.32141	-0.79361	-0.99435	-0.86991	-0.50787	-0.00256	0.6179	1.3058	1.9433	2.4023	2.6321	2.5888	2.1871	1.4064	0.30932	-1.0274	-2.4806	-3.8689	-5.0215	-5.8684	-6.365	-6.4553	-6.1513	-5.6002	-4.9916	-4.434	-3.9958	-3.7448	-3.6923	-3.8067	-4.0415	-4.3155	-4.5149	-4.5796	-4.5028	-4.24	-3.7677	-3.2029	-2.7379	-2.4668	-2.3634	-2.4152	-2.603	-2.8338	-3.0445	-3.2811	-3.5889	-3.9413	-4.2937	-4.5907	-4.6917	-4.4451	-3.8411	-3.0426	-2.2413	-1.5771	-1.1889	-1.1433	-1.4	-1.8741	-2.4385	-2.97	-3.4272	-3.8761	-4.4195	-5.1214	-6.0538	-7.2686	-8.6484	-9.8812	-10.653	-10.777	-10.144	-8.7953	-6.9988	-5.1157	-3.4475	-2.216	-1.5942	-1.5996	-2.0703	-2.7945	-3.618	-4.3874	-4.8568	-4.8325	-4.315	-3.4292	-2.4259	-1.6126	-1.2443	-1.4823	-2.3744	-3.7519	-5.7282	-7.6975	-9.3439	-10.447	-10.882	-10.585	-9.6122	-8.0922	-6.2086	-4.2493	-2.4986	-1.1146	-0.17974	0.22064	0.081638	-0.42712	-1.0839	-1.7275	-2.2602	-2.5865	-2.7116	-2.8021	-3.032	-3.4831	-4.1956	-5.124	-6.0646	-6.7641	-7.1143	-7.1321	-6.893	-6.5372	-6.2348	-6.1383	-6.3138	-6.7563	-7.3791	-7.9963	-8.4177	-8.4927	-8.0562	-6.9777	-5.3256	-3.3525	-1.3263	0.54397	2.0602	3.0461	3.453	3.3063	2.5756	1.2161	-0.73699	-3.1845	-5.9678	-8.8037	-11.292	-13.11	-14.138	-14.387	-13.932	-12.952	-11.695	-10.353	-9.0392	-7.8406	-6.8122	-5.99	-5.4181	-5.0777	-4.8678	-4.7162	-4.6594	-4.7788	-5.1069	-5.6679	-6.5027	-7.541	-8.5654	-9.3459	-9.7555	-9.7291	-9.299	-8.6179	-7.8223	-6.9589	-6.0147	-5.0105	-4.0045	-3.0633	-2.2812	-1.8411	-1.7722	-1.8691	-1.9241	-1.8972	-1.7609	-1.4399	-0.96385	-0.47787	-0.077756	0.1915	0.31298	0.36337	0.42138	0.41558	0.21445	-0.12731	-0.51113	-1.0511	-1.8492	-2.7439	-3.5906	-4.4438	-5.2927	-5.9003	-6.109	-5.9549	-5.3878	-4.2881	-2.8092	-1.2716	0.15653	1.3689	2.1481	2.3337	2.0799	1.7137	1.5091	1.6533	2.1958	2.9346	3.4904	3.5092	2.7009	0.95282	-1.4692	-3.9865	-6.1369	-7.692	-8.4736	-8.4426	-7.8389	-7.0212	-6.1817	-5.4184	-4.9394	-4.8613	-5.0255	-5.2447	-5.4593	-5.4881	-5.0174	-3.9943	-2.6726	-1.3182	-0.092392	0.85628	1.4207	1.6611	1.7221	1.7355	1.8231	2.0799	2.4498	2.81	3.1711	3.5596	3.8786	4.0994	4.3609	4.7328	5.1296	5.4691	5.7079	5.6831	5.222	4.4146	3.5443	2.7756	2.2312	2.1581	2.6834	3.5929	4.5589	5.4233	6.1051	6.5071	6.6263	6.5641	6.3672	6.0587	5.7088	5.341	4.8989	4.39	3.9016	3.3982	2.745	1.9018	0.90255	-0.26375	-1.5094	-2.5558	-3.1341	-3.1549	-2.5892	-1.437	0.067426	1.514	2.6977	3.6739	4.4761	5.1052	5.6579	6.2399	6.8077	7.2206	7.4316	7.4693	7.3725	7.2642	7.2984	7.485	7.7714	7.9392	8.3929	8.657	8.7762	8.7566	8.5389	8.0563	7.2407	6.0117	4.3021	2.1566	-0.22445	-2.5795	-4.6923	-6.3854	-7.4394	-7.7243	-7.2602	-6.1186	-4.3569	-2.0519	0.60799	3.3392	5.8765	7.9688	9.3579	9.8789	9.5613	8.596	7.2425	5.794	4.4952	3.5046	2.8375	2.3867	2.0409	1.706	1.2786	0.68693	-0.057452	-0.87265	-1.6915	-2.5084	-3.3531	-4.199	-4.9878	-5.6852	-6.2516	-6.6131	-6.6949	-6.4462	-5.9075	-5.1657	-4.291	-3.3521	-2.4542	-1.6658	-1.0135	-0.55266	-0.3618	-0.45963	-0.78564	-1.2594	-1.808	-2.3172	-2.6502	-2.7521	-2.6474	-2.3722	-1.95	-1.3975	-0.72589	0.07838	1.0379	2.1811	3.4517	4.6909	5.6904	6.2641	6.3483	5.9719	5.2303	4.2857	3.3064	2.4005	1.6139	0.95427	0.41211	-0.011921	-0.27499	-0.3178	-0.10296	0.31596	0.82819	1.3657	1.8536	2.1996	2.3522	2.3395	2.211	1.9983	1.7463	1.4885	1.2916	1.2278	1.3519	1.6861	2.1982	2.8305	3.51	4.0999	4.4413	4.4505	4.1449	3.6065	2.9889	2.4783	2.2066	2.1998	2.3805	2.6301	2.7973	2.7305	2.3996	1.8859	1.2984	0.74581	0.3454	0.19894	0.3047	0.55199	0.76983	0.76839	0.42028	-0.29707	-1.2643	-2.2765	-3.1106	-3.5116	-3.342	-2.663	-1.64	-0.43636	0.80136	1.9426	2.9258	3.7585	4.4594	5.0514	5.6026	6.2272	6.9653	7.7941	8.6746	9.4599	9.9146	9.8582	9.3022	8.403	7.3913	6.5208	5.9428	5.6785	5.6225	5.6141	5.4645	5.0429	4.3911	3.6733	3.0288	2.5661	2.4132	2.6719	3.3252	4.2822	5.4294	6.6193	7.6895	8.5246	9.1261	9.5343	9.7707	9.9039	10.006	10.05	9.9185	9.5371	8.9039	8.0288	6.9194	5.6469	4.3445	3.1592	2.238	1.6749	1.4855	1.6386	2.1244	2.8795	3.7535	4.6452	5.5623	6.4983	7.3979	8.2398	9.0161	9.6587	10.068	10.221	10.1	9.6308	8.7955	7.726	6.5703	5.4215	4.387	3.6055	3.1407	2.9405	2.9186	3.0717	3.2767	3.4742	3.6725	3.8903	4.094	4.262	4.4626	4.763	5.1163	5.4016	5.5191	5.3637	4.8087	3.8183	2.5557	1.3006	0.3169	-0.13767	0.10562	0.97719	2.2304	3.5966	4.8258	5.6731	5.982	5.8011	5.2976	4.6787	4.1394	3.8415	3.844	4.0954	4.4793	4.8646	5.147	5.3482	5.5929	5.9696	6.4327	6.8762	7.1561	7.1051	6.6174	5.7441	4.6526	3.4907	2.3723	1.3657	0.45251	-0.44101	-1.3291	-2.1096	-2.6431	-2.8415	-2.6814	-2.1745	-1.4113	-0.52631	0.41701	1.4178	2.4691	3.5497	4.5661	5.3304	5.6481	5.4396	4.743	3.6684	2.4111	1.2665	0.50555	0.21404	0.34046	0.76311	1.2599	1.5508	1.4719	1.0159	0.25032	-0.67017	-1.5135	-2.0848	-2.3216	-2.2729	-1.9836	-1.4872	-0.88609	-0.27754	0.28346	0.72345	0.94986	0.92812	0.6561	0.16325	-0.4371	-1.0102	-1.479	-1.8566	-2.1608	-2.3769	-2.5499	-2.7503	-2.9683	-3.0921	-3.0372	-2.7084	-1.9485	-0.67845	1.0607	3.1823	5.5239	7.8047	9.6925	10.946	11.487	11.355	10.67	9.6644	8.6142	7.7228	7.0861	6.671	6.3416	5.9737	5.5093	4.9702	4.4304	4.0439	4.0037	4.4045	5.1525	6.0046	6.7148	7.0601	6.8553	6.0734	4.8728	3.521	2.3408	1.6569	1.6744	2.3785	3.5966	5.099	6.6159	7.8381	8.5395	8.6886	8.3946	7.8191	7.1615	6.6114	6.314	6.3488	6.7097	7.2697	7.8551	8.3749	8.8051	9.1271	9.346	9.5712	9.944	10.482	11.088	11.625	11.93	11.839	11.321	10.519	9.6101	8.7201	7.9712	7.4427	7.0559	6.6449	6.1514	5.6042	5.0261	4.4369	3.8668	3.3585	2.9716	2.7601	2.7597	2.9398	3.2734	3.7519	4.3143	4.8248	5.1962	5.4519	5.6071	5.642	5.586	5.4968	5.3938	5.2979	5.2672	5.3422	5.4643	5.5452	5.5676	5.5132	5.2888	4.8447	4.259	3.5997	2.8837	2.1391	1.4554	0.93963	0.70974	0.88055	1.6194	2.6729	4.0536	5.5417	6.8784	7.8347	8.2879	8.2132	7.6053	6.5308	5.1589	3.6711	2.1846	0.79824	-0.30045	-0.93902	-1.0762	-0.74868	-0.010768	1.0101	2.1206	3.1869	4.1729	5.031	5.6984	6.1648	6.4489	6.5221	6.326	5.8883	5.2941	4.6107	3.8749	3.1468	2.4815	1.9145	1.5256	1.3105	1.198	1.1539	1.1827	1.2879	1.4815	1.8478	2.5104	3.4767	4.6236	5.7894	6.8154	7.5452	7.9364	8.1208	8.2254	8.2811	8.272	8.1433	7.7442	6.9241	5.6783	4.1972	2.7835	1.7157	1.2005	1.3304	2.0088	3.0334	4.1799	5.2405	6.122	6.8988	7.6886	8.5475	9.4608	10.384	11.214	11.783	11.965	11.783	11.342	10.734	10.063	9.3822	8.612	7.6452	6.5012	5.2896	4.1102	3.0729	2.3023	1.8424	1.6077	1.4792	1.3774	1.2825	1.2299	1.3221	1.6504	2.2437	3.1086	4.1965	5.3218	6.2365	6.7926	6.9668	6.7801	6.3138	5.715	5.1123	4.5359	3.9191	3.1863	2.2956	1.2732	0.28736	-0.43756	-0.76172	-0.724	-0.44537	-0.03213	0.38658	0.73008	1.0429	1.4627	2.0811	2.8819	3.7424	4.4933	5.0113	5.2479	5.2518	5.1106	4.9149	4.7796	4.7136	4.5801	4.2395	3.6481	2.8369	1.8765	0.93991	0.23005	-0.14612	-0.16783	0.11598	0.59124	1.0466	1.3066	1.3375	1.1892	0.92857	0.66351	0.54181	0.63738	0.88836	1.1789	1.3521	1.2939	0.99367	0.53015	0.02869	-0.39727	-0.64129	-0.64159	-0.45765	-0.2026	0.072359	0.39313	0.77878	1.2477	1.8387	2.5204	3.2071	3.8348	4.4039	4.9033	5.2709	5.5186	5.678	5.7388	5.6915	5.6181	5.6657	5.9201	6.4012	7.0574	7.7652	8.3889	8.8171	8.9758	8.8227	8.3743	7.7353	6.9898	6.1693	5.358	4.7456	4.4826	4.604	5.0734	5.7555	6.4324	6.8656	6.9259	6.6285	6.019	5.214	4.4249	3.8122	3.3872	3.1022	2.9451	2.8556	2.7085	2.4475	2.0989	1.7667	1.6009	1.7023	2.0712	2.6002	3.1584	3.4802	3.4273	3.1837	2.9133	2.7839	2.8859	3.2473	3.8126	4.4898	5.2068	5.8662	6.3273	6.4759	6.2951	5.8285	5.0948	4.1849	3.2858	2.5569	2.0209	1.6267	1.3216	1.0173	0.64923	0.28626	0.096361	0.24723	0.85057	1.9902	3.6226	5.4689	7.1105	8.1851	8.4828	7.9533	6.7766	5.3251	3.9799	3.0355	2.6312	2.7076	3.0976	3.6297	4.2198	4.8231	5.4391	6.1556	7.0914	8.2838	9.6616	11.147	12.618	13.89	14.765	15.105	14.802	13.815	12.245	10.345	8.3925	6.6027	5.1311	4.057	3.3406	2.8205	2.3516	1.8371	1.2725	0.7243	0.26115	-0.081932	-0.32722	-0.4843	-0.55821	-0.55373	-0.43392	-0.078313	0.62565	1.6991	3.104	4.7933	6.6479	8.4731	10.059	11.204	11.728	11.525	10.665	9.317	7.6503	5.8456	4.1196	2.6592	1.5423	0.83318	0.63372	1.0481	2.1154	3.7812	5.8716	8.1228	10.277	12.162	13.65	14.661	15.207	15.365	15.139	14.452	13.281	11.642	9.5477	7.0595	4.3413	1.6318	-0.82418	-2.7605	-3.9114	-4.1677	-3.6192	-2.4678	-0.98052	0.51038	1.7147	2.5356	3.0446	3.4205	3.8929	4.6386	5.7117	7.0404	8.4799	9.8194	10.822	11.324	11.317	10.898	10.178	9.336	8.5898	8.0647	7.7696	7.6538	7.6449	7.6526	7.5907	7.4636	7.3195	7.1817	7.0619	7.0096	7.0782	7.2256	7.3888	7.5097	7.5239	7.3691	7.021	6.5179	5.9332	5.3686	4.9301	4.6602	4.5245	4.4537	4.3757	4.1629	3.6762	2.889	1.8697	0.71623	-0.39288	-1.1915	-1.4142	-0.93099	0.25234	1.9875	3.9456	5.7058	6.9539	7.5924	7.6692	7.3677	6.9647	6.6944	6.6615	6.8198	7.0562	7.2888	7.5052	7.7896	8.2196	8.7703	9.3494	9.825	10.024	9.7711	9.0409	7.9745	6.7446	5.4901	4.3148	3.2637	2.31	1.387	0.51124	-0.24366	-0.82846	-1.1873	-1.2004	-0.81707	-0.13848	0.73322	1.7354	2.801	3.8093	4.6459	5.268	5.6518	5.8052	5.7647	5.578	5.3082	5.0736	5.0132	5.1917	5.5912	6.0571	6.6753	7.0485	7.0904	6.7214	5.9691	4.9963	4.0573	3.3605	3.0217	3.0266	3.2562	3.539	3.6684	3.4575	2.8415	1.9795	1.151	0.58084	0.408	0.75286	1.6199	2.8659	4.3195	5.8779	7.4277	8.8306	10.002	10.878	11.343	11.267	10.685	9.74	8.5687	7.3068	6.1171	5.1016	4.241	3.4301	2.5803	1.6469	0.66734	-0.22105	-0.89404	-1.2569	-1.2406	-0.83496	-0.19511	0.41436	0.79137	0.8406	0.54994	0.003381	-0.62501	-1.1418	-1.4324	-1.4507	-1.1716	-0.61799	0.1228	0.96988	1.8915	2.8002	3.5731	4.1387	4.4929	4.6758	4.7145	4.6542	4.5403	4.3938	4.2191	4.0127	3.7862	3.6003	3.5845	3.8575	4.421	5.2231	6.2132	7.2696	8.197	8.832	9.1039	9.0102	8.5954	7.9759	7.3035	6.6575	6.0539	5.5435	5.1702	4.9343	4.8515	4.9485	5.1975	5.4603	5.5379	5.2941	4.6821	3.7625	2.7168	1.773	1.1279	0.89357	1.0821	1.5723	2.1515	2.6854	3.1063	3.3559	3.3826	3.1769	2.8026	2.3413	1.8841	1.5484	1.4028	1.402	1.4581	1.5085	1.4764	1.3161	1.1067	1.0135	1.1912	1.692	2.4951	3.518	4.597	5.5383	6.1564	6.3421	6.0471	5.3379	4.3622	3.2598	2.2169	1.4168	0.92117	0.66077	0.51055	0.39474	0.28782	0.2263	0.34325	0.79696	1.6607	2.8813	4.3573	5.8993	7.2379	8.1571	8.5834	8.531	8.0266	7.153	6.045	4.8197	3.5481	2.2884	1.0998	0.012377	-0.92884	-1.6465	-2.1121	-2.3677	-2.4231	-2.2977	-2.0385	-1.697	-1.2618	-0.69404	-0.015881	0.68076	1.2826	1.6442	1.6138	1.1645	0.44032	-0.36304	-1.045	-1.4151	-1.3831	-1.0171	-0.51238	-0.052637	0.26327	0.40563	0.40021	0.29842	0.16039	-0.011144	-0.23613	-0.54639	-0.96735	-1.437	-1.7994	-1.9259	-1.8026	-1.475	-1.0156	-0.53146	-0.13417	0.16093	0.46811	0.89799	1.4887	2.2491	3.0854	3.7644	4.0728	3.9476	3.4279	2.597	1.5795	0.54985	-0.36034	-1.123	-1.7214	-2.0743	-2.0618	-1.5734	-0.55651	0.9267	2.731	4.3609	5.7787	6.7869	7.2525	7.1538	6.5319	5.486	4.1748	2.7457	1.3036	-0.072557	-1.2476	-2.0848	-2.5809	-2.7713	-2.6344	-2.1544	-1.3791	-0.38414	0.74785	1.8544	2.6948	3.0663	2.8657	2.1047	0.93581	-0.29554	-1.1938	-1.5025	-1.1548	-0.25152	0.98482	2.2586	3.3109	3.9726	4.1922	4.0126	3.5226	2.8014	1.8878	0.8547	-0.18037	-1.1507	-2.0609	-2.8969	-3.5967	-4.1041	-4.352	-4.1934	-3.4538	-2.0756	-0.15311	2.1041	4.3819	6.3215	7.7074	8.5429	8.9375	9.0094	8.8865	8.6565	8.3243	7.8201	7.0865	6.1293	5.0288	3.9123	2.9141	2.1084	1.5235	1.1758	1.0472	1.0464	1.128	1.3265	1.6798	2.2229	2.9944	4.0213	5.2252	6.4189	7.3772	7.8958	7.8068	7.0286	5.6891	4.0421	2.3601	0.91335	-0.038998	-0.34834	-0.066296	0.61569	1.4707	2.2587	2.7601	2.8404	2.4789	1.7291	0.7362	-0.2457	-0.9662	-1.2065	-0.82317	0.18726	1.6131	3.0809	4.2265	4.7791	4.6555	3.9595	2.9453	1.905	1.0176	0.38498	0.055696	-0.011191	0.11855	0.41507	0.84467	1.3005	1.6151	1.6736	1.4456	0.9725	0.35339	-0.25756	-0.73709	-1.0447	-1.1825	-1.2095	-1.2707	-1.471	-1.8155	-2.2688	-2.8268	-3.421	-3.9276	-4.2278	-4.253	-3.9722	-3.3779	-2.557	-1.6562	-0.78218	-0.033644	0.49409	0.75298	0.80006	0.74881	0.71289	0.82527	1.2263	1.9854	3.0762	4.3501	5.6023	6.5915	7.1321	7.1534	6.6751	5.7876	4.6852	3.5938	2.6388	1.8561	1.2776	0.90586	0.70172	0.62446	0.65224	0.72484	0.73788	0.64312	0.44254	0.12681	-0.28021	-0.69527	-0.9984	-1.1355	-1.148	-1.1155	-1.1301	-1.282	-1.617	-2.1013	-2.629	-3.0407	-3.1631	-2.9315	-2.4111	-1.7178	-0.96238	-0.22977	0.43596	1.0952	1.881	2.8642	3.9946	5.1376	6.1586	6.9091	7.2805	7.3017	7.032	6.4655	5.5849	4.4172	3.0191	1.4401	-0.19083	-1.6652	-2.7777	-3.4552	-3.735	-3.6828	-3.4031	-2.994	-2.4897	-1.9029	-1.1224	-0.36325	0.53065	1.5022	2.4736	3.3707	4.1246	4.6988	5.0571	5.1085	4.7518	3.9872	2.9016	1.5632	0.10354	-1.2461	-2.249	-2.7862	-2.8329	-2.432	-1.7322	-0.97878	-0.38158	-0.071279	-0.12136	-0.53494	-1.1937	-1.8426	-2.215	-2.0777	-1.2446	0.28885	2.3019	4.4033	6.1396	7.1793	7.4167	6.97	6.115	5.1941	4.5222	4.2695	4.3671	4.5586	4.6043	4.3527	3.7102	2.6721	1.3497	-0.082814	-1.4459	-2.5371	-3.1077	-2.9568	-1.9801	-0.1781	2.3258	5.1996	7.9384	10.084	11.334	11.559	10.808	9.3271	7.4647	5.5584	3.8699	2.5437	1.6228	1.0885	0.90926	1.0306	1.331	1.6865	2.043	2.3396	2.5331	2.6206	2.6348	2.6077	2.5585	2.5457	2.6602	2.9953	3.6208	4.5738	5.7756	6.9937	7.9631	8.5087	8.5775	8.1975	7.4566	6.497	5.4652	4.497	3.7233	3.2549	3.1528	3.3917	3.8689	4.3795	4.6824	4.6868	4.4883	4.2794	4.271	4.6111	5.2918	6.1055	6.7573	7.0064	6.742	5.9943	4.9544	3.9088	3.0742	2.554	2.41	2.6519	3.2237	3.9926	4.8099	5.5401	6.0659	6.3351	6.3768	6.2607	6.0689	5.8963	5.8092	5.7904	5.8323	5.9721	6.2496	6.6708	7.2259	7.8961	8.6019	9.2219	9.6363	9.7444	9.4709	8.8065	7.8714	6.8402	5.8374	4.9664	4.3352	4.0012	3.9577	4.1679	4.6063	5.2416	5.9954	6.7326	7.3086	7.5964	7.5391	7.1712	6.5743	5.8502	5.1341	4.5323	4.0331	3.5534	3.0385	2.4675	1.8171	1.085	0.30876	-0.44684	-1.1211	-1.6117	-1.7712	-1.504	-0.79234	0.36285	1.9039	3.6668	5.4117	6.9309	8.099	8.8502	9.188	9.189	8.9802	8.6701	8.3161	7.9026	7.3614	6.638	5.7484	4.7511	3.7282	2.8076	2.1127	1.683	1.4689	1.395	1.3776	1.3317	1.2098	1.0552	0.95233	0.97249	1.2112	1.7886	2.8004	4.2563	6.1193	8.3115	10.633	12.746	14.262	14.87	14.425	13.016	10.954	8.6448	6.4975	4.8284	3.6616	2.7884	2.338	2.2504	2.4818	2.9776	3.6674	4.4442	5.1932	5.7987	6.2132	6.4547	6.6103	6.8457	7.2649	7.8219	8.3644	8.7229	8.7321	8.2526	7.2841	5.9572	4.4697	3.0286	1.8201	0.99789	0.60305	0.57073	0.8596	1.396	2.035	2.6251	3.1173	3.5545	4.0253	4.6479	5.5277	6.7013	8.1073	9.6157	11.039	12.185	12.957	13.375	13.503	13.425	13.279	13.213	13.288	13.453	13.611	13.59	13.203	12.331	10.982	9.3058	7.5357	5.9863	4.9733	4.6478	4.9877	5.8522	7.0506	8.3837	9.6703	10.795	11.72	12.453	12.966	13.188	13.017	12.372	11.296	9.9347	8.4838	7.18	6.2648	5.8478	5.8281	6.0076	6.2048	6.3009	6.3035	6.3232	6.5243	6.9931	7.6966	8.5793	9.5448	10.458	11.25	11.955	12.628	13.281	13.884	14.351	14.556	14.385	13.759	12.673	11.214	9.5655	7.9638	6.5989	5.6201	5.1129	5.1047	5.5151	6.2251	7.1486	8.2064	9.3183	10.421	11.484	12.509	13.51	14.536	15.628	16.733	17.711	18.398	18.662	18.418	17.669	16.541	15.229	13.933	12.777	11.832	11.096	10.517	10.05	9.65	9.2345	8.7624	8.2737	7.87	7.6611	7.7785	8.3362	9.3453	10.698	12.203	13.66	14.854	15.625	15.941	15.803	15.222	14.223	12.897	11.365	9.77	8.3352	7.3168	6.92	7.2253	8.1875	9.6512	11.372	13.108	14.663	15.874	16.64	16.953	16.872	16.466	15.826	15.057	14.251	13.473	12.748	12.108	11.581	11.184	10.975	10.979	11.142	11.341	11.452	11.377	11.06	10.488	9.7397	8.9478	8.2753	7.8481	7.7271	7.8891	8.2154	8.5726	8.8326	8.8955	8.7566	8.516	8.314	8.2989	8.5923	9.2394	10.197	11.316	12.386	13.182	13.478	13.146	12.234	10.89	9.3418	7.85	6.7	6.096	6.0917	6.6709	7.7762	9.3304	11.209	13.237	15.215	16.897	18.027	18.409	17.945	16.672	14.784	12.59	10.406	8.4952	7.0643	6.1268	6.2006	6.7127	7.6643	8.9962	10.548	12.129	13.525	14.536	15.025	14.974	14.474	13.68	12.781	11.927	11.184	10.569	10.117	9.8532	9.7373	9.7084	9.7777	9.989	10.392	11.04	11.941	12.979	13.902	14.41	14.27	13.384	11.842	9.9662	8.1615	6.751	5.9124	5.6815	6.006	6.7645	7.8331	9.1474	10.669	12.332	14.007	15.484	16.497	16.794	16.261	14.88	12.728	10.031	7.1107	4.274	1.8178	0.02457	-0.88996	-0.81223	0.26635	2.2551	4.9525	8.0315	11.14	13.997	16.396	18.25	19.635	20.729	21.686	22.565	23.292	23.671	23.456	22.476	20.719	18.354	15.71	13.193	11.153	9.7522	8.9704	8.656	8.6031	8.6355	8.6772	8.7458	8.8642	9.0111	9.1342	9.1363	8.897	8.3577	7.6495	7.0239	6.7217	6.9452	7.7649	9.0567	10.522	11.773	12.49	12.496	11.789	10.511	8.8839	7.1281	5.4552	4.0825	3.1847	2.8787	3.2556	4.3274	5.9666	7.9475	10.035	12.024	13.757	15.178	16.3	17.119	17.588	17.663	17.311	16.511	15.306	13.851	12.376	11.07	10.045	9.3153	8.8074	8.4106	8.0328	7.6363	7.251	6.969	6.9168	7.1443	7.5834	8.0892	8.4823	8.6034	8.4	7.9594	7.4838	7.1964	7.2578	7.7185	8.4987	9.4119	10.254	10.882	11.243	11.356	11.334	11.359	11.574	12.037	12.72	13.542	14.407	15.2	15.814	16.199	16.336	16.235	15.931	15.481	14.948	14.408	13.944	13.585	13.284	12.994	12.672	12.274	11.807	11.372	11.111	11.129	11.467	12.142	13.08	14.147	15.226	16.222	17.029	17.554	17.76	17.654	17.262	16.64	15.883	15.078	14.299	13.631	13.145	12.893	12.936	13.34	14.115	15.2	16.494	17.878	19.226	20.458	21.536	22.451	23.16	23.592	23.694	23.438	22.83	21.942	20.906	19.84	18.787	17.735	16.666	15.572	14.487	13.501	12.737	12.308	12.269	12.598	13.368	13.916	14.388	14.75	14.997	15.147	15.207	15.151	14.926	14.468	13.754	12.863	11.936	11.139	10.651	10.625	11.148	12.194	13.644	15.345	17.1	18.678	19.88	20.578	20.702	20.299	19.573	18.807	18.256	18.105	18.44	19.226	20.284	21.376	22.247	22.687	22.582	21.899	20.699	19.083	17.22	15.314	13.495	11.819	10.307	8.9676	7.8348	6.9936	6.6072	6.8719	7.8808	9.5569	11.683	13.947	15.997	17.584	18.605	19.085	19.09	18.738	18.202	17.638	17.172	16.922	16.955	17.246	17.66	18.014	18.148	17.987	17.633	17.261	17.007	16.947	17.064	17.257	17.364	17.285	16.986	16.48	15.808	15.057	14.308	13.612	13.017	12.563	12.234	11.965	11.674	11.327	10.972	10.661	10.443	10.337	10.296	10.188	9.871	9.2695	8.4203	7.5057	6.7873	6.5039	6.8011	7.7023	9.1234	10.895	12.792	14.635	16.271	17.591	18.566	19.263	19.784	20.186	20.519	20.74	20.701	20.215	19.155	17.535	15.533	13.447	11.655	10.507	10.188	10.668	11.725	13.003	14.129	14.864	15.138	15.095	14.995	15.113	15.659	16.633	17.833	18.945	19.639	19.676	19.04	17.924	16.597	15.348	14.398	13.821	13.549	13.453	13.424	13.401	13.347	13.267	13.193	13.155	13.183	13.32	13.602	14.013	14.559	15.217	15.907	16.552	17.101	17.517	17.767	17.822	17.68	17.348	16.808	16.086	15.257	14.399	13.577	12.86	12.314	11.978	11.873	12.007	12.395	12.975	13.618	14.144	14.417	14.334	13.868	13.132	12.3	11.575	11.132	11.058	11.331	11.836	12.398	12.851	13.043	12.899	12.453	11.77	10.938	10.099	9.4108	8.9639	8.862	9.2029	10.024	11.267	12.806	14.469	16.029	17.257	17.977	18.122	17.712	16.808	15.537	14.051	12.491	11.022	9.7932	8.912	8.4086	8.2998	8.0748	7.8513	7.5909	7.313	7.1437	7.2477	7.7416	8.6533	9.895	11.263	12.522	13.492	14.087	14.305	14.231	14.016	13.79	13.603	13.442	13.292	13.114	12.857	12.479	11.948	11.244	10.355	9.331	8.2583	7.2465	6.4005	5.8342	5.6288	5.8022	6.3208	7.0899	7.9651	8.8176	9.5583	10.142	10.581	10.941	11.322	11.786	12.33	12.913	13.438	13.755	13.732	13.323	12.541	11.463	10.236	9.071	8.1346	7.5135	7.2462	7.2951	7.5552	7.8805	8.1937	8.5065	8.8654	9.3188	9.8816	10.51	11.128	11.666	12.073	12.321	12.4	12.293	11.959	11.371	10.553	9.61	8.6804	7.9156	7.4286	7.2491	7.3146	7.5221	7.7858	8.0197	8.1532	8.161	8.0823	8.0071	8.0365	8.2776	8.8476	9.7702	10.963	12.267	13.503	14.534	15.271	15.694	15.851	15.782	15.487	14.951	14.136	13.033	11.693	10.216	8.7301	7.385	6.2996	5.5604	5.2127	5.2775	5.727	6.4419	7.276	8.0796	8.7336	9.1653	9.364	9.4264	9.4642	9.5259	9.6364	9.7679	9.8167	9.6622	9.2398	8.5835	7.7911	6.9594	6.1766	5.481	4.8246	4.1534	3.5021	2.9635	2.6734	2.787	3.4113	4.5175	5.9409	7.597	8.9187	9.8679	10.43	10.69	10.809	10.984	11.339	11.839	12.302	12.508	12.285	11.545	10.346	8.8468	7.2369	5.6618	4.2132	2.9085	1.7654	0.87579	0.38351	0.42366	1.0713	2.3193	4.0454	6.0109	7.9653	9.7405	11.233	12.383	13.192	13.706	13.954	13.929	13.648	13.159	12.5	11.699	10.802	9.8915	9.0741	8.4652	8.1837	8.3124	8.8393	9.6445	10.517	11.215	11.559	11.49	11.072	10.472	9.9	9.5055	9.2992	9.1716	9.0061	8.7247	8.3024	7.8037	7.3631	7.1179	7.115	7.3243	7.6936	8.1431	8.5573	8.8333	8.93	8.8566	8.6465	8.3943	8.252	8.3739	8.8501	9.6645	10.709	11.803	12.746	13.396	13.852	13.918	13.767	13.564	13.389	13.217	12.915	12.341	11.437	10.263	8.9789	7.8181	7.0547	6.9081	7.4043	8.3968	9.6464	10.869	11.805	12.313	12.427	12.292	12.121	12.167	12.608	13.418	14.386	15.244	15.724	15.601	14.798	13.466	11.902	10.419	9.2773	8.6144	8.3975	8.5135	8.8591	9.3526	9.9519	10.686	11.625	12.773	14.033	15.251	16.279	17.002	17.348	17.334	17.023	16.474	15.763	14.991	14.211	13.406	12.55	11.618	10.577	9.4114	8.1725	6.9915	6.0439	5.4762	5.3554	5.6121	6.0672	6.5244	6.859	7.0229	7.0741	7.1969	7.5576	8.2365	9.2134	10.361	11.478	12.347	12.813	12.823	12.391	11.615	10.686	9.8345	9.2196	8.9062	8.896	9.0906	9.3241	9.419	9.3095	9.0674	8.8638	8.9274	9.4605	10.541	12.106	13.984	15.911	17.601	18.859	19.617	19.877	19.704	19.203	18.474	17.586	16.618	15.678	14.85	14.162	13.605	13.175	12.781	12.31	11.738	11.121	10.566	10.228	10.271	10.823	11.881	13.294	14.859	16.351	17.562	18.377	18.785	18.838	18.647	18.333	17.989	17.63	17.247	16.815	16.318	15.781	15.263	14.817	14.475	14.248	14.153	14.209	14.423	14.829	15.469	16.316	17.277	18.214	18.972	19.403	19.391	18.891	17.969	16.742	15.336	13.866	12.423	11.062	9.8425	8.8716	8.2697	8.1356	8.5361	9.4704	10.823	12.399	14.009	15.492	16.75	17.785	18.674	19.471	20.148	20.635	20.803	20.492	19.612	18.223	16.498	14.69	13.081	11.918	11.291	11.122	11.196	11.243	11.043	10.521	9.791	9.1003	8.7726	9.081	10.143	11.855	13.927	15.985	17.635	18.564	18.652	18.003	16.864	15.526	14.267	13.294	12.654	12.291	12.102	12.002	11.908	11.756	11.541	11.306	11.091	10.954	11.024	11.419	12.182	13.262	14.516	15.766	16.864	17.886	18.336	18.54	18.592	18.579	18.555	18.535	18.525	18.508	18.415	18.181	17.776	17.187	16.44	15.659	15.069	14.879	15.201	16.037	17.259	18.625	19.852	20.759	21.296	21.463	21.286	20.825	20.109	19.125	17.869	16.41	14.897	13.492	12.32	11.455	10.906	10.64	10.616	10.779	11.089	11.525	12.083	12.74	13.467	14.25	15.092	15.964	16.775	17.407	17.71	17.546	16.871	15.775	14.431	13.024	11.722	10.638	9.8075	9.1804	8.6997	8.3415	8.0684	7.8225	7.5947	7.4174	7.3709	7.5942	8.2281	9.3202	10.801	12.478	14.052	15.218	15.788	15.757	15.282	14.59	13.918	13.438	13.151	12.963	12.82	12.684	12.518	12.321	12.133	11.981	11.852	11.732	11.634	11.575	11.576	11.655	11.82	12.013	12.159	12.265	12.38	12.574	12.948	13.568	14.41	15.394	16.378	17.203	17.768	18.054	18.127	18.102	18.097	18.205	18.472	18.848	19.224	19.484	19.567	19.449	19.167	18.809	18.479	18.279	18.266	18.443	18.76	19.122	19.435	19.627	19.654	19.502	19.219	18.895	18.627	18.52	18.645	19.005	19.553	20.224	20.922	21.513	21.88	21.969	21.759	21.262	20.557	19.792	19.101	18.555	18.215	18.144	18.376	18.907	19.719	20.745	21.855	22.879	23.671	24.124	24.2	23.94	23.407	22.69	21.872	21.044	20.305	19.739	19.407	19.317	19.404	19.533	19.559	19.375	18.94	18.322	17.707	17.32	17.314	17.721	18.47	19.405	20.297	20.922	21.166	21.043	20.608	19.983	19.284	18.593	17.963	17.416	16.999	16.78	16.803	17.048	17.408	17.73	17.885	17.771	17.354	16.712	16.018	15.436	15.109	15.18	15.729	16.729	18.065	19.576	21.064	22.292	23.049	23.25	22.917	22.112	20.946	19.577	18.13	16.677	15.253	13.886	12.635	11.557	10.859	10.161	9.9191	10.227	11.09	12.422	14.024	15.649	17.065	18.111	18.774	19.129	19.269	19.296	19.247	19.086	18.722	18.104	17.274	16.341	15.45	14.788	14.551	14.789	15.409	16.246	17.08	17.686	17.911	17.735	17.245	16.571	15.863	15.215	14.66	14.191	13.774	13.399	13.082	12.87	12.824	12.965	13.254	13.618	13.959	14.203	14.346	14.461	14.623	14.883	15.261	15.769	16.381	17.018	17.63	18.211	18.783	19.381	20	20.592	21.036	21.177	20.93	20.309	19.452	18.583	17.939	17.646	17.677	17.895	18.083	18.015	17.558	16.702	15.541	14.257	13.087	12.243	11.836	11.887	12.342	13.084	13.905	14.601	15.069	15.294	15.327	15.251	15.147	15.068	15.028	15.027	15.098	15.298	15.665	16.182	16.765	17.27	17.574	17.632	17.461	17.156	16.833	16.599	16.482	16.454	16.485	16.538	16.558	16.503	16.368	16.112	15.685	15.105	14.439	13.766	13.168	12.712	12.435	12.31	12.264	12.221	12.131	11.982	11.785	11.614	11.557	11.69	12.063	12.659	13.419	14.242	14.999	15.567	15.888	15.993	15.981	15.969	16.032	16.191	16.387	16.44	16.18	15.518	14.439	13.051	11.581	10.308	9.4608	9.1558	9.3753	9.9619	10.67	11.262	11.604	11.683	11.622	11.648	11.987	12.747	13.898	15.297	16.714	17.898	18.708	19.112	19.151	18.91	18.478	17.897	17.158	16.235	15.132	13.891	12.573	11.308	10.28	9.6772	9.5911	10.023	10.899	12.076	13.386	14.707	15.999	17.228	18.332	19.196	19.655	19.561	18.838	17.55	15.912	14.199	12.686	11.564	10.892	10.618	10.629	10.787	10.967	11.086	11.102	11	10.813	10.658	10.697	11.051	11.768	12.808	14.025	15.221	16.207	16.855	17.097	16.92	16.38	15.59	14.68	13.775	12.977	12.449	11.717	10.843	9.7902	8.5706	7.2918	6.1526	5.4115	5.3277	6.067	7.61	9.7388	12.126	14.369	16.09	17.088	17.366	17.087	16.491	15.807	15.183	14.616	13.994	13.202	12.201	11.069	10	9.2652	9.0577	9.3997	10.145	11.051	11.847	12.329	12.408	12.101	11.514	10.775	10.02	9.396	9.0286	9.0351	9.5056	10.451	11.824	13.541	15.494	17.559	19.607	21.51	23.122	24.248	24.673	24.245	22.894	20.671	17.788	14.59	11.458	8.7394	6.7219	5.5804	5.3565	5.9777	7.2776	9.0365	11.004	12.918	14.539	15.674	16.213	16.186	15.722	15.005	14.248	13.603	13.081	12.592	12.011	11.26	10.382	9.5353	8.9369	8.7756	9.1089	9.8586	10.886	11.989	12.935	13.528	13.651	13.289	12.518	11.539	10.651	10.179	10.363	11.297	12.897	14.916	17.03	18.942	20.426	21.331	21.594	21.199	20.16	18.601	16.768	14.953	13.449	12.481	12.133	12.31	12.799	13.392	13.935	14.314	14.485	14.49	14.402	14.302	14.28	14.43	14.821	15.465	16.306	17.219	18.037	18.629	18.97	19.114	19.206	19.441	19.943	20.739	21.729	22.71	23.43	23.662	23.3	22.404	21.179	19.893	18.791	18.04	17.639	17.452	17.313	17.078	16.65	16.007	15.194	14.304	13.452	12.718	12.191	11.983	12.154	12.728	13.655	14.773	15.869	16.744	17.273	17.448	17.395	17.302	17.301	17.435	17.664	17.878	17.945	17.763	17.318	16.692	15.978	15.265	14.634	14.137	13.811	13.716	13.913	14.428	15.227	16.198	17.197	18.085	18.765	19.254	19.616	19.946	20.331	20.792	21.307	21.815	22.249	22.553	22.708	22.723	22.608	22.329	21.797	20.953	19.814	18.466	17.082	15.907	15.199	15.137	15.78	17.071	18.848	20.896	22.997	24.994	26.81	28.396	29.725	30.772	31.478	31.775	31.595	30.894	29.693	28.103	26.285	24.438	22.571	21.636	21.078	21.024	21.48	22.361	23.503	24.679	25.674	26.315	26.523	26.305	25.723	24.852	23.758	22.518	21.231	20.016	18.964	18.131	17.557	17.242	17.156	17.282	17.641	18.257	19.083	19.997	20.803	21.301	21.355	20.989	20.409	19.886	19.67	19.903	20.549	21.416	22.248	22.828	23.031	22.842	22.327	21.571	20.649	19.609	18.477	17.232	15.869	14.442	13.057	11.845	10.984	10.652	10.951	11.863	13.266	14.964	16.727	18.345	19.712	20.837	21.776	22.602	23.383	24.122	24.757	25.18	25.29	25.034	24.482	23.774	23.098	22.639	22.494	22.652	23.013	23.425	23.734	23.855	23.764	23.524	23.249	23.051	23.002	23.119	23.346	23.577	23.706	23.651	23.386	22.93	22.312	21.568	20.747	19.903	19.093	18.379	17.837	17.515	17.413	17.456	17.492	17.365	17	16.47	15.96	15.716	15.947	16.704	17.835	19.018	19.865	20.054	19.446	18.159	16.514	14.94	13.796	13.271	13.353	13.826	14.377	14.736	14.775	14.513	14.064	13.596	13.256	13.122	13.195	13.443	13.808	14.231	14.676	15.143	15.607	16.049	16.428	16.692	16.798	16.73	16.512	16.172	15.778	15.423	15.169	15.031	14.987	14.99	14.97	14.851	14.624	14.349	14.123	14.054	14.216	14.611	15.149	15.702	16.143	16.401	16.453	16.314	16.067	15.823	15.678	15.714	15.962	16.391	16.91	17.381	17.639	17.568	17.166	16.541	15.888	15.426	15.326	15.665	16.366	17.251	18.082	18.617	18.69	18.262	17.438	16.425	15.506	14.977	15.033	15.705	16.828	18.092	19.132	19.644	19.496	18.765	17.69	16.599	15.795	15.469	15.647	16.208	16.95	17.668	18.23	18.61	18.892	19.182	19.561	20.041	20.54	20.924	21.061	20.877	20.366	19.584	18.613	17.536	16.427	15.327	14.269	13.301	12.498	11.985	11.989	12.117	12.642	13.529	14.688	15.97	17.21	18.258	19.011	19.435	19.551	19.427	19.149	18.753	18.253	17.644	16.933	16.134	15.284	14.461	13.761	13.267	13.045	13.126	13.456	13.908	14.338	14.587	14.537	14.143	13.444	12.558	11.627	10.793	10.192	9.9052	9.9515	10.26	10.726	11.23	11.695	12.125	12.581	13.161	13.989	15.129	16.525	18.026	19.392	20.383	20.857	20.818	20.396	19.789	19.194	18.742	18.463	18.27	18.02	17.588	16.9	15.95	14.808	13.604	12.463	11.496	10.781	10.332	10.141	10.185	10.437	10.867	11.429	12.086	12.804	13.556	14.306	15.005	15.609	16.077	16.412	16.634	16.756	16.764	16.659	16.445	16.132	15.794	15.593	15.701	16.233	17.2	18.472	19.787	20.85	21.428	21.408	20.874	20.052	19.212	18.555	18.154	17.947	17.804	17.636	17.464	17.403	17.57	18.056	18.846	19.803	20.707	21.362	21.648	21.542	21.128	20.566	20.017	19.614	19.434	19.486	19.736	20.104	20.46	20.656	20.556	20.066	19.182	18.019	16.802	15.793	15.181	15.066	15.403	16.035	16.75	17.364	17.81	18.138	18.47	18.912	19.482	20.093	20.588	20.818	20.702	20.256	19.601	18.94	18.487	18.404	18.76	19.507	20.509	21.558	22.401	22.819	22.69	22.024	20.956	19.698	18.497	17.547	16.916	16.592	16.509	16.599	16.836	17.262	17.926	18.836	19.91	20.993	21.895	22.416	22.448	21.996	21.177	20.201	19.31	18.708	18.508	18.713	19.219	19.812	20.259	20.385	20.103	19.484	18.702	17.968	17.462	17.269	17.358	17.622	17.908	18.079	18.095	17.978	17.791	17.61	17.473	17.35	17.166	16.844	16.373	15.798	15.227	14.829	14.733	14.993	15.576	16.401	17.344	18.302	19.248	20.198	21.156	22.08	22.861	23.36	23.456	23.098	22.328	21.281	20.168	19.005	18.829	18.925	19.299	19.875	20.489	20.951	21.083	20.749	19.941	18.747	17.31	15.814	14.457	13.392	12.683	12.281	12.068	11.916	11.711	11.414	11.1	10.932	11.126	11.842	13.096	14.763	16.552	18.092	19.052	19.257	18.737	17.706	16.55	15.664	15.332	15.673	16.617	17.96	19.436	20.785	21.837	22.527	22.855	22.857	22.571	22.014	21.202	20.166	18.939	17.61	16.297	15.142	14.28	13.822	13.835	14.296	15.073	15.956	16.74	17.281	17.514	17.493	17.353	17.249	17.304	17.573	18.028	18.576	19.116	19.573	19.906	20.106	20.205	20.294	20.469	20.822	21.411	22.223	23.171	24.105	24.849	25.241	25.215	24.829	24.225	23.57	22.981	22.515	22.178	21.92	21.679	21.441	21.271	21.264	21.511	22.045	22.82	23.719	24.59	25.275	25.636	25.607	25.209	24.518	23.631	22.674	21.772	21.028	20.511	20.262	20.265	20.429	20.62	20.723	20.634	20.284	19.702	19.018	18.391	17.972	17.886	18.183	18.809	19.621	20.432	21.085	21.484	21.615	21.57	21.498	21.498	21.616	21.805	21.959	21.966	21.759	21.322	20.718	20.052	19.421	18.907	18.576	18.447	18.501	18.665	18.844	18.968	19.007	18.958	18.898	18.967	19.266	19.831	20.629	21.528	22.373	23.022	23.389	23.452	23.241	22.8	22.203	21.53	20.844	20.211	19.678	19.216	18.775	18.329	17.893	17.531	17.353	17.471	17.933	18.699	19.632	20.541	21.213	21.453	21.222	20.62	19.831	19.084	18.606	18.54	18.892	19.557	20.341	21.035	21.488	21.665	21.652	21.594	21.655	21.914	22.345	22.851	23.305	23.574	23.565	23.257	22.713	22.011	21.231	20.466	19.814	19.355	19.153	19.289	19.794	20.61	21.599	22.582	23.399	23.922	24.103	23.999	23.75	23.492	23.324	23.297	23.395	23.532	23.609	23.532	23.24	22.748	22.117	21.408	20.668	20.017	19.692	19.84	20.461	21.416	22.509	23.53	24.325	24.825	25.047	25.07	24.968	24.777	24.516	24.165	23.674	23.009	22.172	21.18	20.085	19.004	18.105	17.6	17.647	18.312	19.54	21.102	22.63	23.779	24.317	24.171	23.427	22.296	21.056	19.953	19.18	18.832	18.911	19.335	19.987	20.712	21.326	21.686	21.753	21.561	21.214	20.876	20.668	20.611	20.647	20.693	20.656	20.478	20.192	19.927	19.819	19.923	20.227	20.629	20.947	21.013	20.738	20.15	19.407	18.745	18.336	18.224	18.32	18.431	18.382	18.079	17.543	16.93	16.426	16.16	16.186	16.479	16.947	17.493	18.109	18.817	19.618	20.468	21.295	22.04	22.637	23.06	23.379	23.695	24.061	24.466	24.879	25.239	25.502	25.676	25.795	25.888	25.973	26.042	26.05	25.932	25.631	25.094	24.302	23.292	22.157	21.023	20.028	19.33	19.069	19.273	19.825	20.518	21.125	21.45	21.396	21.035	20.55	20.157	20.004	20.137	20.482	20.887	21.21	21.383	21.433	21.44	21.506	21.721	22.09	22.518	22.855	22.931	22.643	22.004	21.134	20.222	19.451	18.948	18.715	18.597	18.34	17.755	16.778	15.472	14.068	12.889	12.198	12.116	12.639	13.656	14.963	16.307	17.438	18.135	18.23	17.689	16.668	15.471	14.468	14.019	14.326	15.363	16.908	18.62	20.106	21.041	21.274	20.828	19.851	18.547	17.154	15.912	14.984	14.446	14.304	14.49	14.872	15.329	15.792	16.209	16.523	16.708	16.765	16.723	16.633	16.586	16.686	16.982	17.458	18.034	18.578	18.967	19.136	19.079	18.839	18.504	18.167	17.87	17.567	17.205	16.773	16.298	15.825	15.445	15.246	15.264	15.459	15.769	16.126	16.449	16.685	16.855	17.042	17.284	17.6	18.007	18.495	19.004	19.442	19.715	19.74	19.646	19.116	18.152	16.944	15.738	14.786	14.303	14.399	15.058	16.156	17.495	18.835	19.938	20.628	20.87	20.756	20.421	20.035	19.764	19.685	19.756	19.879	19.988	20.051	20.106	20.265	20.658	21.332	22.201	23.098	23.82	24.149	23.933	23.176	22.023	20.713	19.554	18.821	18.67	19.095	19.939	20.946	21.842	22.452	22.757	22.864	22.947	23.186	23.662	24.304	24.947	25.394	25.454	24.982	23.933	22.381	20.491	18.463	16.54	14.99	14.043	13.815	14.302	15.336	16.612	17.773	18.491	18.55	17.899	16.696	15.26	13.969	13.144	13.002	13.598	14.799	16.374	18.073	19.636	20.843	21.596	21.866	21.652	21.01	20.108	19.183	18.434	17.985	17.904	18.119	18.431	18.607	18.454	17.888	16.972	15.898	14.89	14.137	13.727	13.638	13.733	13.818	13.736	13.418	12.882	12.231	11.627	11.207	11.053	11.225	11.751	12.56	13.526	14.515	15.435	16.2	16.742	17.066	17.233	17.316	17.377	17.509	17.802	18.283	18.895	19.504	19.901	19.861	19.23	17.985	16.268	14.382	12.727	11.669	11.442	12.086	13.429	15.119	16.757	18.045	18.841	19.152	19.115	18.98	18.978	19.179	19.55	19.986	20.332	20.461	20.354	20.097	19.826	19.658	19.678	19.894	20.24	20.605	20.899	21.074	21.096	20.953	20.648	20.197	19.642	19.082	18.613	18.286	18.134	18.123	18.117	17.949	17.53	16.919	16.25	15.68	15.383	15.446	15.823	16.383	16.992	17.529	17.924	18.205	18.449	18.723	19.056	19.453	19.891	20.298	20.566	20.564	20.182	19.401	18.333	17.201	16.287	15.905	16.31	17.571	19.509	21.783	23.996	25.768	26.807	27.004	26.43	25.254	23.695	22.013	20.464	19.202	18.296	17.737	17.414	17.102	16.562	15.649	14.35	12.797	11.267	10.254	9.4895	9.4905	10.217	11.446	12.826	14.009	14.775	15.076	15.006	14.783	14.701	14.989	15.696	16.685	17.71	18.454	18.62	18.068	16.874	15.265	13.558	12.146	11.357	11.304	11.899	12.917	14.069	15.098	15.843	16.28	16.491	16.593	16.704	16.904	17.197	17.567	17.986	18.4	18.737	18.951	19.001	18.815	18.34	17.586	16.635	15.594	14.595	13.778	13.213	12.862	12.618	12.412	12.209	12.012	11.952	12.225	12.952	14.107	15.526	16.967	18.179	19.013	19.453	19.576	19.499	19.332	19.139	18.915	18.641	18.322	17.954	17.54	17.106	16.687	16.28	15.863	15.468	15.14	14.897	14.75	14.749	14.939	15.296	15.767	16.291	16.775	17.104	17.169	16.938	16.461	15.832	15.161	14.541	13.993	13.48	12.945	12.359	11.749	11.23	10.944	11.006	11.456	12.237	13.193	14.101	14.78	15.17	15.291	15.209	15.084	15.089	15.303	15.666	16.117	16.593	17.008	17.287	17.418	17.441	17.382	17.264	17.121	16.959	16.744	16.429	15.981	15.4	14.767	14.209	13.863	13.853	14.217	14.858	15.608	16.281	16.758	16.979	16.952	16.753	16.53	16.416	16.483	16.745	17.18	17.708	18.189	18.474	18.513	18.309	17.901	17.406	17.007	16.843	16.946	17.259	17.641	17.881	17.786	17.276	16.424	15.41	14.48	13.846	13.636	13.868	14.435	15.146	15.823	16.394	16.897	17.377	17.872	18.415	18.973	19.445	19.745	19.879	19.887	19.758	19.47	19.03	18.447	17.71	16.867	16.061	15.437	15.064	14.922	14.941	14.991	14.929	14.711	14.399	14.108	13.966	14.082	14.506	15.216	16.137	17.14	18.055	18.724	19.036	18.926	18.415	17.65	16.878	16.297	15.992	15.955	16.064	16.03	15.54	14.467	12.881	10.988	9.1382	7.7455	7.4111	7.5474	8.2705	9.366	10.558	11.52	11.988	11.889	11.324	10.48	9.562	8.7766	8.339	8.3786	8.89	9.7814	10.916	12.098	13.106	13.768	13.991	13.761	13.147	12.334	11.581	11.083	10.901	10.978	11.234	11.569	11.865	12.059	12.236	12.568	13.107	13.757	14.416	15.003	15.416	15.548	15.382	14.977	14.398	13.689	12.88	12.019	11.162	10.357	9.6516	9.0362	8.4367	7.7512	6.9462	6.0974	5.3612	4.8735	4.6913	4.8854	5.4925	6.4387	7.58	8.8189	10.099	11.293	12.183	12.599	12.541	12.106	11.423	10.649	9.9846	9.5353	9.2806	9.171	9.1788	9.3017	9.5592	9.9794	10.561	11.241	11.882	12.393	12.8	13.158	13.477	13.711	13.818	13.838	13.804	13.708	13.606	13.644	13.914	14.32	14.726	15.057	15.248	15.194	14.823	14.165	13.288	12.256	11.162	10.175	9.4361	8.9726	8.7903	8.8479	9.021	9.1444	9.118	8.9825	8.8779	8.9377	9.2456	9.8201	10.654	11.66	12.615	13.304	13.696	13.915	14.048	14.118	14.186	14.315	14.429	14.41	14.257	13.993	13.594	13.047	12.418	11.769	11.109	10.496	10.065	9.9274	10.046	10.263	10.443	10.511	10.374	9.9705	9.3656	8.7894	8.4946	8.5855	9.0069	9.7125	10.682	11.781	12.798	13.61	14.229	14.657	14.885	14.991	15.105	15.243	15.341	15.409	15.48	15.473	15.318	15.103	14.968	14.914	14.869	14.814	14.759	14.675	14.489	14.174	13.794	13.429	13.082	12.67	12.162	11.668	11.339	11.255	11.749	12.168	12.952	14	15.1	16.049	16.749	17.199	17.454	17.582	17.617	17.561	17.394	17.125	16.784	16.452	16.26	16.302	16.563	16.962	17.451	18.004	18.569	19.085	19.486	19.654	19.423	18.724	17.641	16.382	15.213	14.432	14.266	14.738	15.668	16.824	17.97	18.919	19.765	19.721	19.096	17.963	16.431	14.602	12.602	10.611	8.8468	7.4492	6.4955	6.0851	6.2504	6.8352	7.5491	8.0979	8.226	7.7468	6.6882	5.332	4.0283	3.0662	2.661	2.9236	3.7485	4.8708	6.0908	7.3246	8.5159	9.5653	10.368	10.854	10.979	10.744	10.215	9.5158	8.8164	8.261	7.8893	7.6111	7.3553	7.1447	6.9954	6.9173	6.9439	7.0802	7.2383	7.3012	7.2544	7.157	7.0482	7.0086	7.1989	7.7182	8.4838	9.3644	10.271	11.086	11.647	11.819	11.585	11.007	10.171	9.1694	8.0893	7.02	6.0499	5.277	4.7631	4.5388	4.6478	5.0843	5.7621	6.57	7.4158	8.2146	8.8995	9.4807	9.9943	10.408	10.655	10.743	10.741	10.64	10.411	10.098	9.7588	9.4065	9.0542	8.7783	8.6784	8.8417	9.3083	10.059	11.007	11.992	12.844	13.418	13.605	13.377	12.802	12.001	11.127	10.354	9.8416	9.6785	9.8951	10.472	11.3	12.201	13.043	13.795	14.468	15.073	15.628	16.155	16.609	16.858	16.792	16.403	15.781	15.104	14.589	14.401	14.594	15.084	15.714	16.283	16.631	16.684	16.431	15.934	15.293	14.636	14.1	13.768	13.677	13.784	13.965	14.078	14.095	14.1	14.161	14.324	14.606	14.949	15.192	15.18	14.899	14.455	14.002	13.698	13.655	13.862	14.165	14.383	14.347	13.946	13.167	12.091	10.88	9.7368	8.8733	8.4575	8.5828	9.2712	10.462	11.986	13.615	15.166	16.496	17.499	18.112	18.361	18.35	18.199	17.993	17.768	17.522	17.212	16.766	16.176	15.533	14.987	14.688	14.727	15.1	15.663	16.195	16.499	16.477	16.1	15.421	14.578	13.737	13.082	12.746	12.774	13.11	13.651	14.26	14.74	14.923	14.766	14.365	13.92	13.671	13.872	14.662	15.949	17.46	18.853	19.781	19.992	19.43	18.259	16.754	15.232	13.992	13.256	13.301	13.569	13.902	14.103	14.065	13.768	13.229	12.539	11.854	11.329	11.014	10.893	10.974	11.234	11.596	11.985	12.383	12.765	13.045	13.18	13.183	13.054	12.805	12.48	12.145	11.808	11.456	11.095	10.756	10.482	10.288	10.208	10.275	10.475	10.731	10.923	10.931	10.705	10.306	9.8672	9.5593	9.5703	10.017	10.876	11.994	13.15	14.146	14.814	15.068	14.933	14.502	13.875	13.192	12.632	12.351	12.423	12.858	13.605	14.532	15.433	16.114	16.447	16.378	15.946	15.285	14.6	14.128	14.05	14.4	15.002	15.548	15.717	15.29	14.241	12.786	11.311	10.221	9.7797	10.054	10.893	11.967	12.905	13.442	13.474	13.015	12.19	11.219	10.331	9.6983	9.4124	9.4903	9.873	10.42	10.964	11.355	11.511	11.448	11.263	11.064	10.948	10.975	11.14	11.377	11.63	11.899	12.222	12.63	13.13	13.672	14.146	14.415	14.368	13.978	13.296	12.415	11.475	10.62	9.9803	9.6124	9.5498	9.7792	10.246	10.827	11.347	11.672	11.726	11.508	11.108	10.672	10.326	10.151	10.175	10.361	10.667	11.042	11.419	11.721	11.911	11.994	11.981	11.908	11.838	11.82	11.874	11.979	12.086	12.155	12.131	11.986	11.755	11.513	11.331	11.253	11.275	11.366	11.454	11.448	11.331	11.144	10.966	10.89	10.969	11.184	11.43	11.571	11.497	11.18	10.727	10.31	10.045	9.9703	10.038	10.129	10.115	9.9388	9.6734	9.4817	9.4972	9.7822	10.331	11.04	11.756	12.322	12.617	12.546	12.018	11.022	9.6638	8.1472	6.7387	5.7348	5.3602	5.6743	6.5209	7.5935	8.5354	9.0532	8.9962	8.3576	7.2765	6.0129	4.87	4.0991	3.846	4.1515	4.9272	5.9373	6.8904	7.5523	7.7899	7.5836	7.0295	6.3172	5.6317	5.1182	4.8581	4.8931	5.2239	5.7874	6.4797	7.2123	8.1469	8.5344	8.619	8.5024	8.2973	8.0861	7.9077	7.7785	7.6812	7.5564	7.3626	7.1307	6.9387	6.8179	6.8011	6.9513	7.3118	7.9152	8.7891	9.9356	11.26	12.568	13.627	14.205	14.116	13.265	11.754	9.8721	7.9925	6.4769	5.624	5.6069	6.4397	7.977	9.9112	11.834	13.359	14.184	14.114	13.105	11.34	9.1952	7.0856	5.4066	4.4456	4.2893	4.7917	5.6771	6.6729	7.5745	8.2921	8.891	9.5824	10.559	11.862	13.372	14.851	15.969	16.419	16.049	14.913	13.26	11.43	9.7516	8.4921	7.8295	7.8337	8.4803	9.613	10.985	12.335	13.407	14.004	14.073	13.73	13.19	12.695	12.453	12.534	12.828	13.126	13.237	13.078	12.646	12.01	11.333	10.772	10.39	10.16	10.02	9.8921	9.6973	9.3871	8.9371	8.3604	7.7016	7.002	6.2936	5.6113	5.039	4.6651	4.5486	4.7181	5.1352	5.7081	6.3101	6.8235	7.1746	7.3364	7.337	7.2581	7.2007	7.2433	7.427	7.7786	8.3126	9.0272	9.8876	10.79	11.61	12.216	12.474	12.305	11.76	10.984	10.183	9.6212	9.4982	9.905	10.806	12.015	13.267	14.293	14.875	14.876	14.286	13.269	12.103	11.097	10.512	10.508	11.13	12.217	13.476	14.634	15.488	15.953	16.048	15.867	15.508	15.045	14.505	13.935	13.422	13.049	12.904	13.061	13.505	14.135	14.799	15.372	15.81	16.118	16.306	16.362	16.259	15.948	15.382	14.563	13.532	12.425	11.398	10.567	10.009	9.7784	9.9081	10.404	11.234	12.326	13.521	14.584	15.268	15.422	15.026	14.182	13.143	12.219	11.603	11.313	11.218	11.119	10.832	10.3	9.5929	8.8997	8.4509	8.412	8.824	9.596	10.61	11.752	12.883	13.861	14.562	14.877	14.715	14.033	12.905	11.48	9.9286	8.4284	7.0982	5.937	4.8427	3.7197	2.5655	1.4871	0.65433	0.26065	0.45115	1.5404	2.7112	3.9101	5.0196	5.998	6.8779	7.7036	8.5064	9.3008	10.052	10.645	10.96	10.977	10.731	10.249	9.5637	8.7395	7.8518	6.985	6.2592	5.823	5.7681	6.0828	6.6899	7.4584	8.1645	8.5635	8.5302	8.0502	7.2182	6.2148	5.2735	4.618	4.379	4.5698	5.0885	5.7744	6.4895	7.1483	7.6666	7.9644	8.0192	7.8683	7.5704	7.2138	6.9252	6.8277	6.9702	7.3554	7.9465	8.6528	9.3554	9.9691	10.493	10.926	11.204	11.249	10.969	10.299	9.226	7.8369	6.3528	5.0505	4.167	3.8211	3.9888	4.5564	5.3648	6.2463	7.0521	7.7218	8.2741	8.7476	9.1572	9.4807	9.6833	9.7028	9.4925	9.0838	8.5639	8.0253	7.5254	7.1244	6.8631	6.7097	6.6163	6.571	6.5693	6.6158	6.7096	6.8739	7.1069	7.3581	7.549	7.6276	7.5895	7.485	7.3965	7.403	7.5664	7.8951	8.3347	8.8075	9.2364	9.5806	9.8173	9.9111	9.8382	9.5922	9.1578	8.5425	7.8064	7.0819	6.4932	6.1051	5.9307	5.9242	5.9808	5.9644	5.7989	5.516	5.2107	5.0195	5.0786	5.4555	6.1018	6.8907	7.6473	8.2063	8.4577	8.3769	8.0175	7.4909	6.9067	6.3542	5.869	5.455	5.1207	4.8653	4.703	4.6446	4.7213	4.9526	5.3128	5.7639	6.2652	6.7661	7.1705	7.3714	7.3094	7.0137	6.5882	6.1985	6.0235	6.2007	6.7525	7.5758	8.4571	9.1391	9.4217	9.2257	8.6538	7.913	7.2455	6.8252	6.679	6.725	6.8141	6.8152	6.6553	6.3763	6.1345	6.0887	6.3233	6.8686	7.6687	8.5963	9.4518	10.041	10.234	10.02	9.5306	9.0114	8.7776	9.0316	9.7793	10.797	11.674	11.982	11.459	10.19	8.5874	7.2291	6.6091	6.9288	8.0234	9.4377	10.608	11.077	10.631	9.4163	7.8374	6.3721	5.4335	5.294	6.0472	7.5584	9.5448	11.681	13.657	15.235	16.282	16.785	16.826	16.544	16.093	15.592	15.088	14.558	13.924	13.169	12.345	11.563	11.096	10.89	10.981	11.447	12.245	13.21	14.113	14.726	14.939	14.803	14.447	13.996	13.545	13.163	12.89	12.706	12.608	12.657	12.892	13.287	13.753	14.21	14.568	14.765	14.866	15.024	15.346	15.843	16.466	17.123	17.679	18.001	18.026	17.756	17.212	16.445	15.554	14.653	13.901	13.473	13.476	13.94	14.847	16.11	17.575	19.055	20.412	21.547	22.394	22.929	23.204	23.305	23.305	23.258	23.2	23.078	22.754	22.123	21.192	20.052	18.865	17.811	17.044	16.647	16.581	16.716	16.871	16.854	16.56	16.005	15.276	14.528	13.991	13.841	14.153	14.905	16	17.244	18.43	19.421	20.163	20.639	20.863	20.915	20.855	20.685	20.421	20.088	19.677	19.153	18.48	17.626	16.621	15.582	14.675	14.098	14.063	14.733	16.142	18.136	20.412	22.623	24.453	25.681	26.22	26.129	25.538	24.597	23.475	22.308	21.167	20.041	18.898	17.703	16.432	15.081	13.714	12.468	11.486	10.889	10.778	11.196	12.106	13.385	14.868	16.38	17.776	18.954	19.834	20.379	20.592	20.509	20.2	19.738	19.196	18.649	18.189	17.897	17.843	18.059	18.471	18.926	19.284	19.405	19.218	18.763	18.201	17.726	17.474	17.497	17.758	18.137	18.459	18.597	18.499	18.212	17.876	17.665	17.726	18.155	18.954	20.035	21.231	22.317	23.076	23.344	23.067	22.305	21.222	20.024	18.92	18.106	17.724	17.85	18.481	19.519	20.793	22.086	23.183	23.973	24.464	24.772	25.079	25.544	26.226	27.044	27.799	28.222	28.095	27.356	26.122	24.661	23.327	22.445	22.217	22.651	23.585	24.73	25.766	26.417	26.554	26.209	25.526	24.709	23.952	23.393	23.132	23.219	23.669	24.437	25.414	26.421	27.254	27.756	27.854	27.584	27.108	26.668	26.484	26.66	27.167	27.829	28.385	28.586	28.266	27.4	26.118	24.658	23.045	22.267	22.073	22.532	23.61	25.15	26.947	28.82	30.613	32.198	33.463	34.306	34.671	34.572	34.083	33.286	32.29	31.268	30.346	29.546	28.847	28.239	27.717	27.291	27.028	27.034	27.41	28.169	29.273	30.609	31.974	33.161	34.052	34.581	34.733	34.55	34.099	33.444	32.661	31.845	31.092	30.503	30.166	30.11	30.265	30.511	30.716	30.801	30.707	30.4	29.949	29.464	29.035	28.751	28.682	28.833	29.16	29.59	30.04	30.411	30.612	30.614	30.45	30.169	29.813	29.428	29.082	28.854	28.845	29.158	29.834	30.852	32.105	33.404	34.536	35.355	35.826	36.012	36.015	35.934	35.849	35.771	35.639	35.354	34.854	34.113	33.211	32.334	31.684	31.378	31.433	31.758	32.183	32.499	32.563	32.38	32.089	31.892	31.955	32.325	32.885	33.429	33.751	33.724	33.371	32.861	32.398	32.139	32.172	32.484	33.007	33.66	34.388	35.158	35.904	36.505	36.857	36.875	36.509	35.771	34.782	33.729	32.796	32.106	31.697	31.538	31.527	31.545	31.544	31.563	31.701	32.087	32.825	33.885	35.105	36.229	37.002	37.25	36.947	36.219	35.305	34.467	33.886	33.606	33.55	33.566	33.537	33.385	33.049	32.551	31.983	31.451	31.042	30.808	30.739	30.758	30.766	30.697	30.564	30.456	30.506	30.831	31.438	32.24	33.089	33.82	34.298	34.471	34.39	34.155	33.889	33.706	33.662	33.761	33.974	34.277	34.645	35.031	35.388	35.713	36.016	36.286	36.497	36.609	36.566	36.319	35.832	35.134	34.329	33.542	32.914	32.569	32.551	32.831	33.35	34.02	34.755	35.491	36.182	36.784	37.266	37.579	37.675	37.549	37.252	36.874	36.499	36.185	35.94	35.75	35.564	35.304	34.913	34.344	33.547	32.481	31.141	29.605	28.026	26.629	25.678	25.372	25.787	26.828	28.249	29.718	30.905	31.595	31.75	31.495	31.09	30.821	30.876	31.054	31.876	32.814	33.649	34.262	34.638	34.791	34.712	34.403	33.831	32.984	31.932	30.828	29.9	29.385	29.41	29.937	30.791	31.751	32.619	33.258	33.689	34.06	34.514	35.094	35.724	36.226	36.355	35.871	34.677	32.861	30.671	28.5	26.804	25.961	26.137	27.288	29.175	31.409	33.555	35.212	36.043	35.867	34.7	32.72	30.232	27.601	25.174	23.213	21.842	21.05	20.751	20.837	21.221	21.872	22.834	24.142	25.751	27.523	29.254	30.707	31.678	32.088	32.017	31.643	31.158	30.785	30.708	31.022	31.74	32.796	34.045	35.29	36.333	37.002	37.173	36.819	36.054	35.063	34.039	33.148	32.474	31.999	31.656	31.405	31.249	31.222	31.377	31.755	32.318	32.939	33.444	33.687	33.585	33.131	32.383	31.451	30.424	29.339	28.187	26.955	25.672	24.456	23.501	23.006	23.076	23.693	24.709	25.873	26.914	27.655	28.039	28.169	28.253	28.489	28.956	29.611	30.337	30.979	31.35	31.302	30.82	30.017	29.025	27.988	27.034	26.21	25.481	24.8	24.177	23.708	23.592	24.033	25.135	26.802	28.744	30.582	31.961	32.671	32.732	32.404	32.052	31.994	32.369	33.083	33.877	34.472	34.666	34.353	33.582	32.554	31.538	30.767	30.396	30.484	30.976	31.692	32.397	32.885	33	32.692	32.053	31.283	30.601	30.212	30.231	30.636	31.27	31.93	32.434	32.68	32.689	32.547	32.358	32.186	32.03	31.83	31.489	30.909	30.049	28.994	27.921	27.053	26.615	26.771	27.572	28.926	30.614	32.337	33.749	34.532	34.495	33.64	32.17	30.463	28.981	28.097	27.965	28.486	29.372	30.271	30.889	31.099	30.957	30.642	30.359	30.21	30.154	30.074	29.873	29.552	29.201	28.968	29.01	29.415	30.165	31.168	32.325	33.526	34.694	35.774	36.69	37.309	37.474	37.054	35.969	34.233	32.002	29.75	27.733	26.04	24.996	24.831	25.604	27.151	29.11	31.007	32.395	32.99	32.753	31.895	30.837	30.019	29.783	30.271	31.392	32.893	34.438	35.722	36.531	36.782	36.544	36.019	35.458	35.097	35.081	35.415	35.966	36.48	36.697	36.463	35.793	34.862	33.948	33.306	33.084	33.253	33.67	34.131	34.458	34.58	34.55	34.494	34.554	34.842	35.42	36.273	37.312	38.377	39.275	39.794	39.772	39.136	37.921	36.282	34.472	32.8	31.519	30.754	30.497	30.624	30.968	31.378	31.762	32.093	32.392	32.706	33.044	33.347	33.512	33.442	33.088	32.46	31.683	30.955	30.462	30.322	30.578	31.186	32.036	33.024	34.085	35.158	36.173	37.069	37.802	38.337	38.641	38.719	38.625	38.416	38.136	37.82	37.476	37.097	36.701	36.311	35.951	35.639	35.385	35.169	34.941	34.635	34.186	33.526	32.653	31.669	30.796	30.316	30.489	31.453	33.126	35.163	37.072	38.372	38.738	38.103	36.671	34.856	33.143	31.896	31.269	31.21	31.502	31.864	32.062	31.961	31.57	30.997	30.415	29.997	29.843	29.948	30.22	30.498	30.634	30.538	30.199	29.689	29.167	28.78	28.564	28.448	28.309	28.035	27.544	26.848	26.062	25.352	24.854	24.631	24.706	25.056	25.624	26.364	27.235	28.167	29.064	29.831	30.397	30.696	30.652	30.247	29.516	28.543	27.484	26.541	25.912	25.753	26.124	26.924	27.897	28.766	29.333	29.505	29.305	28.862	28.344	27.876	27.517	27.284	27.164	27.115	27.104	27.114	27.096	26.98	26.719	26.325	25.864	25.443	25.201	25.248	25.607	26.187	26.79	27.185	27.181	26.757	26.067	25.366	24.916	24.895	25.302	25.941	26.545	26.914	27	26.89	26.779	26.843	27.131	27.557	27.945	28.131	28.044	27.742	27.397	27.219	27.359	27.871	28.714	29.77	30.904	31.99	32.909	33.573	33.678	33.837	33.708	33.312	32.716	32.023	31.319	30.639	29.962	29.252	28.476	27.664	26.952	26.51	26.483	26.96	27.927	29.211	30.54	31.61	32.169	32.076	31.341	30.122	28.668	27.263	26.174	25.589	25.578	26.11	27.085	28.337	29.669	30.929	32.031	32.941	33.652	34.14	34.382	34.359	34.077	33.574	32.921	32.215	31.576	31.108	30.888	30.939	31.255	31.839	32.674	33.684	34.76	35.764	36.543	36.968	36.984	36.625	35.993	35.22	34.394	33.505	32.486	31.282	29.925	28.546	27.361	26.575	26.324	26.615	27.352	28.38	29.523	30.637	31.63	32.401	32.826	32.804	32.282	31.285	29.949	28.505	27.234	26.362	26.012	26.196	26.791	27.585	28.371	28.972	29.247	29.128	28.646	27.931	27.14	26.422	25.896	25.644	25.674	25.962	26.474	27.172	28.015	28.986	30.108	31.396	32.841	34.39	35.924	37.24	38.089	38.256	37.643	36.308	34.467	32.457	30.602	29.122	28.096	27.45	26.997	26.577	26.136	25.743	25.516	25.605	26.11	27.008	28.152	29.307	30.219	30.7	30.668	30.183	29.408	28.553	27.858	27.509	27.576	28.008	28.652	29.283	29.664	29.631	29.134	28.238	27.122	26.071	25.358	25.18	25.641	26.75	28.413	30.405	32.442	34.283	35.74	36.678	37.05	36.919	36.419	35.687	34.84	33.971	33.136	32.376	31.741	31.288	31.027	30.92	30.882	30.806	30.609	30.26	29.777	29.221	28.695	28.32	28.163	28.203	28.398	28.684	28.958	29.125	29.168	29.138	29.076	29.004	28.926	28.806	28.552	28.134	27.635	27.224	27.093	27.373	28.091	29.107	30.155	31.012	31.583	31.915	32.152	32.419	32.723	32.963	33.015	32.756	32.103	31.083	29.84	28.533	27.26	26.125	25.218	24.61	24.358	24.493	24.971	25.598	26.137	26.427	26.388	26.047	25.572	25.22	25.208	25.629	26.419	27.398	28.346	29.052	29.396	29.357	29.027	28.6	27.922	27.887	28.156	28.687	29.396	30.182	30.967	31.71	32.401	33.056	33.656	34.147	34.457	34.522	34.292	33.765	32.983	32.016	30.941	29.805	28.643	27.523	26.542	25.818	25.472	25.586	26.167	27.123	28.272	29.386	30.268	30.811	31.007	30.921	30.68	30.422	30.215	30.074	29.97	29.849	29.66	29.385	29.077	28.841	28.795	29.065	29.718	30.739	32.028	33.401	34.618	35.457	35.778	35.547	34.811	33.695	32.373	30.985	29.658	28.513	27.599	26.917	26.456	26.191	26.069	26.036	26.075	26.223	26.533	27.022	27.655	28.343	28.954	29.34	29.392	29.078	28.48	27.777	27.165	26.788	26.703	26.86	27.142	27.422	27.591	27.625	27.579	27.537	27.576	27.73	27.935	28.084	28.107	28.002	27.822	27.638	27.545	27.612	27.84	28.178	28.575	28.993	29.368	29.646	29.778	29.713	29.436	29.006	28.553	28.275	28.361	28.907	29.867	31.057	32.192	32.997	33.287	33.032	32.364	31.46	30.458	29.461	28.523	27.655	26.876	26.253	25.9	25.911	26.326	27.123	28.201	29.376	30.425	31.162	31.438	31.17	30.387	29.23	27.914	26.685	25.786	25.362	25.435	25.928	26.681	27.484	28.142	28.549	28.716	28.697	28.613	28.63	28.879	29.383	30.079	30.861	31.592	32.125	32.374	32.338	32.067	31.611	31.039	30.435	29.858	29.327	28.852	28.44	28.065	27.673	27.221	26.704	26.174	25.75	25.571	25.733	26.271	27.146	28.187	29.116	29.701	29.829	29.5	28.83	28.048	27.421	27.101	27.086	27.287	27.554	27.71	27.675	27.532	27.449	27.558	27.952	28.605	29.338	29.888	30.049	29.743	29.046	28.171	27.351	26.75	26.416	26.292	26.209	25.956	25.433	24.702	23.899	23.147	22.56	22.252	22.245	22.476	22.903	23.497	24.201	24.915	25.575	26.15	26.615	26.962	27.239	27.512	27.774	27.984	28.122	28.172	28.087	27.843	27.449	26.653	26.253	25.917	25.763	25.898	26.392	27.223	28.212	29.1	29.69	29.853	29.586	29.034	28.449	28.066	28.01	28.268	28.724	29.183	29.442	29.364	28.9	28.122	27.232	26.512	26.201	26.405	27.082	28.033	28.917	29.374	29.142	28.15	26.578	24.804	23.32	22.59	22.876	24.192	26.313	28.778	31.018	32.571	33.192	32.834	31.644	29.942	28.093	26.399	25.034	24.056	23.407	22.963	22.609	22.267	21.922	21.616	21.461	21.573	21.983	22.634	23.437	24.268	25.023	25.689	26.326	26.979	27.647	28.315	28.899	29.234	29.212	28.889	28.391	27.842	27.368	27.074	26.974	27.002	27.116	27.289	27.458	27.593	27.684	27.686	27.552	27.331	27.163	27.216	27.653	28.597	30.042	31.835	33.723	35.392	36.503	36.832	36.356	35.231	33.656	31.819	29.935	28.161	26.546	25.121	24.023	23.466	23.611	24.53	26.169	28.256	30.334	31.971	32.873	32.951	32.416	31.757	31.513	32.035	33.393	35.378	37.55	39.392	40.483	40.592	39.714	38.052	35.954	33.693	31.38	29.128	27.105	25.418	24.145	23.416	23.334	23.858	24.84	26.132	27.586	29.02	30.307	31.423	32.347	33.026	33.492	33.824	34.009	33.961	33.615	32.938	31.941	30.72	29.41	28.17	27.165	26.527	26.283	26.32	26.498	26.784	27.149	27.502	27.797	28.061	28.302	28.515	28.771	29.186	29.81	30.658	31.733	32.932	33.977	34.59	34.647	34.118	33.011	31.509	29.926	28.522	27.422	26.677	26.255	26.077	26.119	26.41	26.912	27.509	28.125	28.837	29.304	29.414	29.119	28.541	27.818	27.003	26.137	25.307	24.644	24.316	24.502	25.306	26.682	28.46	30.323	31.846	32.718	32.917	32.585	31.881	31	30.171	29.515	29.025	28.736	28.738	29.056	29.669	30.624	31.945	33.487	35.043	36.484	37.669	38.38	38.603	37.965	36.502	34.505	32.344	30.365	28.852	27.968	27.708	27.896	28.295	28.784	29.325	29.872	30.393	30.944	31.596	32.316	33.004	33.567	33.867	33.709	32.988	31.775	30.165	28.274	26.365	24.818	23.937	23.84	24.521	25.82	27.399	28.834	29.787	30.103	29.82	29.136	28.269	27.353	26.471	25.644	24.761	23.654	22.256	20.616	18.816	17.02	15.529	14.678	14.701	15.715	17.737	20.546	23.674	26.641	29.17	31.121	32.43	33.175	33.513	33.545	33.285	32.709	31.801	30.584	29.156	27.693	26.379	25.387	24.851	24.822	25.246	26.002	26.966	27.972	28.832	29.409	29.642	29.476	28.891	27.974	26.891	25.765	24.7	23.845	23.335	23.183	23.32	23.727	24.379	25.17	25.978	26.687	27.156	27.296	27.136	26.78	26.364	26.056	26.014	26.299	26.881	27.707	28.689	29.722	30.75	31.767	32.719	33.501	34.039	34.314	34.301	34.004	33.516	32.96	32.39	31.765	31.035	30.171	29.156	28.002	26.793	25.652	24.659	23.867	23.335	23.096	23.145	23.475	24.055	24.792	25.552	26.221	26.728	27.075	27.35	27.653	28.019	28.427	28.823	29.1	29.122	28.824	28.254	27.478	26.556	25.601	24.761	24.141	23.779	23.669	23.756	23.915	24.004	23.975	23.866	23.725	23.602	23.546	23.562	23.591	23.613	23.667	23.825	24.176	24.798	25.702	26.782	27.874	28.808	29.417	29.6	29.371	28.826	28.06	27.171	26.27	25.382	24.419	23.28	21.899	20.253	18.401	16.56	15.042	14.138	14.047	14.834	16.405	18.494	20.775	22.962	24.867	26.437	27.757	28.997	30.279	31.65	33.049	34.294	35.133	35.341	34.804	33.529	31.663	29.48	27.302	25.38	23.875	22.867	22.356	22.238	22.387	22.687	23.189	23.638	24.161	24.692	25.182	25.648	26.156	26.801	27.67	28.777	30.002	31.105	31.829	32.002	31.533	30.428	28.848	27.046	25.285	23.79	22.731	22.209	22.209	22.624	23.295	24.031	24.664	25.1	25.326	25.417	25.494	25.676	26.032	26.576	27.252	27.955	28.572	29.04	29.366	29.594	29.789	30.015	30.337	30.764	31.191	31.49	31.555	31.306	30.718	29.823	28.718	27.522	26.366	25.38	24.664	24.273	24.226	24.501	24.992	25.54	25.98	26.168	26.011	25.49	24.656	23.587	22.375	21.146	20.005	19.033	18.311	17.921	17.868	18.056	18.344	18.608	18.74	18.683	18.478	18.244	18.112	18.166	18.434	18.883	19.418	19.93	20.367	20.724	20.989	21.166	21.246	21.217	21.089	20.88	20.605	20.298	19.999	19.741	19.524	19.331	19.136	18.924	18.705	18.522	18.438	18.514	18.789	19.256	19.849	20.464	20.974	21.288	21.376	21.245	20.923	20.454	19.937	19.45	19.014	18.639	18.342	18.127	17.979	17.901	17.913	18.025	18.228	18.496	18.752	18.922	19.012	19.108	19.319	19.736	20.383	21.177	21.933	22.445	22.551	22.177	21.388	20.362	19.28	18.228	17.203	16.164	15.058	13.862	12.642	11.543	10.713	10.234	10.104	10.271	10.646	11.162	11.807	12.596	13.527	14.579	15.681	16.715	17.545	18.095	18.366	18.401	18.266	18.03	17.708	17.27	16.673	15.891	14.907	13.763	12.601	11.609	10.949	10.699	10.857	11.33	11.946	12.557	13.104	13.642	14.284	15.142	16.231	17.423	18.477	19.101	19.099	18.406	17.114	15.481	13.81	12.371	11.336	10.746	10.538	10.599	10.826	11.128	11.42	11.673	11.923	12.244	12.699	13.374	14.367	15.697	17.282	18.977	20.61	21.999	23.224	23.727	23.68	23.207	22.405	21.332	20.048	18.606	17.05	15.481	14.033	12.804	11.846	11.17	10.757	10.541	10.438	10.4	10.423	10.49	10.6	10.798	11.128	11.62	12.267	13.006	13.711	14.223	14.41	14.185	13.534	12.556	11.405	10.254	9.2355	8.422	7.8425	7.4747	7.2785	7.2336	7.3345	7.5654	7.9049	8.3072	8.6802	8.9186	8.9657	8.8502	8.63	8.3788	8.1838	8.1379	8.3025	8.6804	9.2115	9.7845	10.254	10.489	10.404	10.008	9.4128	8.8202	8.4288	8.3442	8.5516	8.9184	9.2543	9.3936	9.275	8.9967	8.7422	8.7106	9.0223	9.6243	10.269	10.661	10.605	10.047	9.0717	7.9149	6.8802	6.2188	6.0098	6.1743	6.51	6.7684	6.7785	6.4838	5.9499	5.312	4.7237	4.2877	4.0195	3.8606	3.7121	3.4955	3.2051	2.8734	2.5454	2.2822	2.1281	2.11	2.2391	2.5475	3.0677	3.8304	4.8215	5.9158	6.8761	7.4522	7.4862	6.9372	5.9269	4.7347	3.6923	3.0155	2.7884	2.9545	3.3276	3.7186	4.0594	4.4184	4.9117	5.6134	6.4879	7.3886	8.0804	8.3507	8.0799	7.2814	6.1076	4.801	3.583	2.5908	1.8546	1.3231	0.91155	0.53263	0.14012	-0.24176	-0.53045	-0.60652	-0.37125	0.21544	1.0736	2.0328	2.9095	3.5409	3.8219	3.7822	3.602	3.5223	3.7047	4.2115	4.994	5.9002	6.7278	7.3173	7.5803	7.4959	7.09	6.4266	5.5583	4.533	3.4071	2.2739	1.2581	0.48116	0.020121	-0.12265	-0.003235	0.29991	0.69897	1.113	1.4886	1.8103	2.0872	2.3435	2.6177	2.9943	3.5832	4.4486	5.5752	6.8646	8.1305	9.1427	9.7003	9.7199	9.2465	8.4166	7.4161	6.4355	5.62	5.0459	4.7784	4.8994	5.4506	6.3848	7.5468	8.6793	9.5006	9.8021	9.5412	8.8625	8.083	7.5693	7.5701	8.0804	8.8923	9.7066	10.228	10.253	9.7875	8.9881	8.0223	6.9855	5.9292	4.8688	3.8018	2.7708	1.9161	1.1425	0.43903	-0.025139	-0.095455	0.28583	1.0889	2.1998	3.4386	4.5956	5.5002	6.0559	6.258	6.1929	6.0124	5.8651	5.8377	5.9096	5.9897	5.9528	5.6475	4.9732	3.9663	2.8094	1.7564	1.0567	0.88424	1.2702	2.0645	2.9988	3.7917	4.2228	4.2196	3.8716	3.3436	2.794	2.3399	2.0486	1.9304	1.9664	2.1313	2.3742	2.626	2.8319	2.9863	3.0888	3.1429	3.181	3.2433	3.316	3.3324	3.2361	3.0238	2.738	2.4462	2.2254	2.1239	2.1406	2.2365	2.3727	2.5091	2.5956	2.6071	2.5464	2.4173	2.2246	2.0238	1.8984	1.9124	2.0968	2.4282	2.8129	3.1244	3.2765	3.2505	3.0737	2.8341	2.6564	2.6217	2.7443	2.9764	3.229	3.4106	3.4309	3.2361	2.8201	2.2446	1.6162	1.0614	0.68724	0.54343	0.6374	0.93441	1.3711	1.8753	2.378	2.8286	3.1987	3.46	3.5544	3.4198	3.0003	2.2828	1.3444	0.34181	-0.53873	-1.094	-1.1773	-0.78585	-0.085733	0.68563	1.2877	1.5219	1.3091	0.74443	0.039009	-0.58742	-0.93853	-0.85807	-0.30214	0.66506	1.9349	3.3361	4.625	5.563	5.9859	5.8482	5.2208	4.2981	3.3541	2.6462	2.3328	2.4427	2.8612	3.3767	3.7647	3.8671	3.625	3.088	2.4171	1.8034	1.3774	1.18	1.1634	1.2221	1.2425	1.1293	0.87617	0.56736	0.29333	0.13634	0.15259	0.33984	0.62662	0.94187	1.258	1.5775	1.9182	2.2813	2.6448	2.9469	3.121	3.1592	3.116	3.067	3.0862	3.2299	3.4906	3.8065	4.097	4.2398	4.1251	3.7043	2.9861	2.0321	0.96891	-0.009513	-0.69276	-0.94265	-0.73198	-0.14696	0.64403	1.4009	1.8945	2.0419	1.8969	1.5922	1.2855	1.0894	1.0231	1.0209	0.99152	0.84554	0.52567	0.007942	-0.65966	-1.3622	-2.0151	-2.5806	-3.0443	-3.4172	-3.7011	-3.8407	-3.7261	-3.2727	-2.4525	-1.3011	0.013728	1.252	2.2256	2.8873	3.2833	3.5034	3.6409	3.7333	3.7101	3.4079	2.6914	1.5366	0.00904	-1.7122	-3.37	-4.8651	-6.1315	-7.1214	-7.7166	-7.8559	-7.5534	-6.9177	-6.1084	-5.2773	-4.5307	-3.8741	-3.229	-2.4865	-1.5882	-0.5406	0.59638	1.7098	2.6815	3.4359	3.9325	4.1591	4.0974	3.7511	3.1804	2.4744	1.73	1.0578	0.53951	0.16468	-0.16306	-0.5993	-1.2707	-2.1876	-3.223	-4.1656	-4.7948	-4.9505	-4.6002	-3.8517	-2.8906	-1.9372	-1.1775	-0.7136	-0.53925	-0.52539	-0.50126	-0.31865	0.12093	0.82899	1.7208	2.6059	3.268	3.5291	3.2887	2.5416	1.412	0.10632	-1.1696	-2.2525	-3.0466	-3.5323	-3.7682	-3.8429	-3.8252	-3.7887	-3.8061	-3.9055	-4.0763	-4.287	-4.4857	-4.6046	-4.5953	-4.4709	-4.2421	-3.9515	-3.703	-3.618	-3.7644	-4.1737	-4.8605	-5.7841	-6.847	-7.9286	-8.8856	-9.5992	-9.9848	-10.005	-9.6737	-9.0281	-8.1543	-7.1799
[truncated: 10,936,604 more chars]
