# Supplementary material for: Dynamical Hurst analysis identifies EEG channel differences between PTSD and healthy controls
Source: PLoS One. 2018 Jul 3;13(7):e0199144. doi: 10.1371/journal.pone.0199144 (PMC6029761; doi:10.1371/journal.pone.0199144)
Supplement: S1 Appendix — Zip file containing files: Standard Deviations of Healthy 1 - H3_w3.txtStandard Deviations of Healthy 2 - H4_w3.txtStandard Deviations of Healthy 3 - H5_w3.txtStandard Deviations of Healthy 4 - H6_w3.txtStandard Deviations of Healthy 5 - H7_w3.txtStandard Deviations of Healthy 6 - H12_w3.txtStandard Deviations of PTSD 1 - P1_w3.txtStandard Deviations of PTSD 2 - P2_w3.txtStandard Deviations of PTSD 3 - P8_w3.txtStandard Deviations of PTSD 4 - P9_w3.txtStandard Deviations of PTSD 5 - P10_w3.txtStandard Deviations of PTSD 6 - P11_w3.txtHurst Values of Healthy 1 - Hurst_H3.txtHurst Values of Healthy 2 - Hurst_H4.txtHurst Values of Healthy 3 - Hurst_H5.txtHurst Values of Healthy 4 - Hurst_H6.txtHurst Values of Healthy 5 - Hurst_H7.txtHurst Values of Healthy 6 - Hurst_H12.txtHurst Values of PTSD 1 - Hurst_P1.txtHurst Values of PTSD 2 - Hurst_P2.txtHurst Values of PTSD 3 - Hurst_P8.txtHurst Values of PTSD 4 - Hurst_P9.txtHurst Values of PTSD 5 - Hurst_P10.txtHurst Values of PTSD 6 - Hurst_P11.txtOriginal Data Healthy 1 - H3.txtOriginal Data Healthy 2 - H4.txtOriginal Data Healthy 3 - H5.txtOriginal Data Healthy 4 - H6.txtOriginal Data Healthy 5 - H7.txtOriginal Data Healthy 6 - H12.txtOriginal Data PTSD 1 - P1.txtOriginal Data PTSD 2 - P2.txtOriginal Data PTSD 3 - P8.txtOriginal Data PTSD 4 - P9.txtOriginal Data PTSD 5 - P10.txtOriginal Data PTSD 6 - P11.txt. (ZIP) [file pone.0199144.s001.zip › P11.txt]

-22.26	-23.124	-23.408	-22.834	-21.286	-18.922	-16.144	-13.457	-11.387	-10.323	-10.217	-10.578	-10.876	-10.958	-10.916	-10.753	-10.51	-10.462	-10.766	-11.132	-11.163	-10.835	-10.456	-10.322	-10.616	-11.51	-13.058	-15.026	-17.014	-18.633	-19.531	-19.406	-18.16	-15.959	-13.194	-10.31	-7.634	-5.4547	-4.1098	-3.7048	-3.9788	-4.6398	-5.7265	-7.3968	-9.4603	-11.483	-13.232	-14.596	-15.26	-14.953	-13.889	-12.574	-11.417	-10.674	-10.457	-10.664	-10.981	-11.151	-11.146	-11.006	-10.699	-10.199	-9.5643	-8.8521	-8.0945	-7.2598	-6.3888	-5.8058	-5.8936	-6.6594	-7.8654	-9.4461	-11.478	-13.695	-15.556	-16.756	-17.286	-17.064	-15.962	-14.211	-12.283	-10.504	-9.0998	-8.357	-8.3873	-9.0096	-9.9913	-11.238	-12.623	-13.803	-14.413	-14.362	-13.816	-13.034	-12.259	-11.632	-11.338	-11.575	-12.215	-12.814	-13.191	-13.645	-14.448	-15.522	-16.839	-18.573	-20.666	-22.758	-24.632	-26.298	-27.531	-28.01	-27.774	-27.004	-25.643	-23.644	-21.302	-18.95	-16.585	-14.407	-11.747	-8.4439	-4.8357	-1.4741	1.3839	3.6915	5.309	6.1793	6.4998	6.3257	5.4406	3.8732	2.0148	0.09744	-1.8843	-3.7179	-5.0349	-5.8974	-6.8035	-8.0145	-9.3447	-10.617	-11.838	-12.944	-13.695	-13.835	-13.205	-11.79	-9.6629	-6.9028	-3.6553	-0.29038	2.6765	4.933	6.4225	7.1513	7.2144	6.891	6.3676	5.5145	4.2694	2.8733	1.469	-0.17817	-2.2408	-4.5789	-7.1784	-10.357	-14.222	-18.325	-22.04	-24.964	-26.809	-27.275	-26.177	-23.505	-19.442	-14.312	-8.5684	-2.8062	2.2543	5.9655	7.9983	8.45	7.7339	6.461	5.3148	4.627	4.0997	3.2095	1.6792	-0.62895	-3.8637	-7.8591	-11.937	-15.375	-17.912	-19.586	-20.351	-20.152	-19.234	-17.994	-16.724	-15.6	-14.818	-14.521	-14.717	-15.286	-16.102	-17.037	-17.879	-18.313	-18.089	-17.089	-15.241	-12.51	-9.1663	-5.8783	-3.3144	-1.6823	-0.88883	-0.89736	-1.6667	-2.911	-4.3502	-6.0448	-8.202	-10.771	-13.454	-15.962	-18.085	-19.653	-20.658	-21.242	-21.547	-21.593	-21.276	-20.479	-19.215	-17.585	-15.701	-13.777	-12.157	-11.037	-10.264	-9.5614	-9.0122	-8.8488	-9.0481	-9.4745	-10.222	-11.454	-13.078	-14.871	-16.777	-18.846	-21.024	-23.11	-24.878	-26.113	-26.629	-26.326	-25.286	-23.676	-21.607	-19.112	-16.27	-13.339	-10.649	-8.3819	-6.7001	-5.8965	-6.1553	-7.2037	-8.4952	-9.7112	-10.772	-11.465	-11.46	-10.735	-9.6146	-8.3964	-7.3387	-6.8612	-7.3915	-8.99	-11.412	-14.311	-17.256	-19.767	-21.58	-22.79	-23.632	-24.269	-24.712	-24.894	-24.784	-24.405	-23.671	-22.428	-20.731	-18.869	-16.949	-14.791	-12.45	-10.341	-8.7621	-7.7099	-7.1801	-7.2802	-7.8822	-8.6281	-9.3718	-10.184	-11.065	-12.013	-13.211	-14.842	-16.767	-18.726	-20.645	-22.551	-24.349	-25.861	-26.898	-27.562	-27.564	-26.462	-24.152	-20.512	-15.696	-10.312	-5.1081	-0.56745	3.064	5.6052	7.019	7.4546	7.0111	5.5847	3.1679	0.001811	-3.7013	-7.8316	-12.031	-15.642	-18.274	-20.072	-21.175	-21.347	-20.427	-18.726	-16.737	-14.717	-12.789	-11.192	-10.184	-9.7036	-9.3829	-8.9037	-8.1923	-7.367	-6.6011	-6.1066	-6.1162	-6.6922	-7.7105	-9.0426	-10.612	-12.205	-13.467	-14.224	-14.657	-14.989	-15.184	-15.182	-15.191	-15.37	-15.386	-14.668	-13.11	-11.121	-9.0574	-7.0217	-5.1988	-3.8943	-3.1674	-2.7924	-2.6771	-3.0233	-4.0179	-5.7407	-8.21	-11.245	-14.28	-16.56	-17.639	-17.535	-16.443	-14.624	-12.599	-11.123	-10.732	-11.292	-12.232	-13.097	-13.655	-13.621	-12.672	-10.948	-9.1643	-7.9865	-7.5471	-7.6883	-8.2579	-8.9728	-9.2976	-8.8501	-7.7172	-6.0812	-4.0256	-1.8195	0.099155	1.5844	2.8531	3.8824	4.2958	3.8954	2.9111	1.5796	-0.11608	-2.1557	-4.2481	-6.0942	-7.7576	-9.6393	-12.058	-14.911	-17.803	-20.461	-22.651	-23.878	-23.675	-22.077	-19.507	-16.344	-12.94	-9.8551	-7.4803	-5.7106	-4.3633	-3.5693	-3.2684	-2.9297	-2.2406	-1.5446	-1.2653	-1.3464	-1.6845	-2.5612	-4.1819	-6.3059	-8.4522	-10.268	-11.604	-12.361	-12.425	-11.773	-10.614	-9.4234	-8.5717	-8.0437	-7.7118	-7.4773	-7.0567	-6.1055	-4.6603	-3.044	-1.3145	0.56155	2.1976	3.1869	3.7757	4.4042	4.8917	4.7893	4.2148	3.5874	2.8375	1.6801	0.2835	-0.94115	-1.772	-2.1677	-2.0924	-1.5767	-0.76558	0.17893	1.06	1.6772	2.0685	2.3002	3.0873	3.9387	4.7828	5.7323	6.7002	7.36	7.4659	7.07	6.4521	5.8167	5.1219	4.3738	3.8504	3.7034	3.6148	3.1112	2.1749	1.1425	0.16151	-0.71133	-1.2664	-1.4661	-1.6197	-1.9497	-2.3942	-2.9815	-3.848	-4.7682	-5.301	-5.4625	-5.7194	-6.3058	-6.9994	-7.595	-8.1637	-8.8257	-9.5075	-10.003	-9.4213	-8.5411	-7.5849	-6.7143	-6.0078	-5.5699	-5.5451	-6.0987	-7.2332	-8.6904	-10.101	-11.316	-12.495	-13.734	-14.876	-15.707	-16.088	-15.819	-14.674	-12.665	-10.097	-7.4036	-4.9722	-3.0629	-1.6397	-0.39616	0.9088	2.2517	3.5361	4.7598	5.8778	6.6468	6.8326	6.3926	5.4017	3.9772	2.2406	0.35872	-1.3955	-2.6728	-3.3268	-3.6234	-4.0122	-4.6862	-5.6196	-6.8479	-8.3313	-9.7903	-10.915	-11.639	-12.004	-11.986	-11.569	-10.76	-9.437	-7.5321	-5.338	-3.329	-1.7598	-0.66911	-0.10224	-0.022353	-0.15002	-0.12612	0.25952	1.0015	1.925	2.7848	3.3861	3.6133	3.2705	2.1673	0.48038	-1.3158	-2.8964	-4.1731	-5.0244	-5.3384	-5.247	-4.9774	-4.5589	-3.9169	-3.0679	-1.9858	-0.59776	0.96667	2.348	3.3518	4.0876	4.6191	4.8695	4.8335	4.5827	4.1206	3.4114	2.5079	1.5619	0.78483	0.37075	0.29747	0.23205	-0.14211	-0.85658	-1.8314	-3.0569	-4.3529	-5.3388	-5.8029	-5.9012	-5.7662	-5.3456	-4.6418	-3.6995	-2.412	-0.68522	1.232	2.9781	4.4756	5.7602	6.7388	7.3936	7.9592	8.6483	9.4419	10.243	10.987	11.577	11.911	11.836	11.064	9.3443	6.8341	3.9581	1.0429	-1.6406	-3.7163	-5.0353	-5.9885	-7.1312	-8.6811	-10.655	-12.99	-15.303	-16.913	-17.403	-16.777	-15.047	-12.239	-8.6875	-4.8955	-1.115	2.5691	5.8872	8.4817	10.185	11.028	11.103	10.567	9.5526	8.0997	6.3151	4.4051	2.3617	0.031182	-2.4732	-4.8108	-6.9484	-9.0531	-11.073	-12.82	-14.309	-15.586	-16.402	-16.565	-16.288	-15.809	-15.086	-14.18	-13.374	-12.676	-11.706	-10.224	-8.3161	-6.0584	-3.4411	-0.57344	2.3085	4.9857	7.2541	9.0078	10.325	11.311	11.854	11.919	11.682	11.115	9.8333	7.6336	4.7582	1.5368	-1.7181	-4.4221	-5.9412	-6.2007	-5.5484	-4.1957	-2.3365	-0.45109	1.1487	2.701	4.5171	6.4542	8.2091	9.7075	10.936	11.738	11.957	11.524	10.372	8.5553	6.2641	3.5884	0.69645	-1.9278	-3.2769	-3.9532	-4.1161	-4.1764	-4.3027	-4.5734	-5.0977	-5.86	-6.6324	-7.1017	-6.8476	-5.5438	-3.256	-0.20826	3.4761	7.4006	10.73	12.788	13.564	13.314	12.136	10.267	8.2324	6.2257	3.9957	1.5329	-0.81956	-2.9151	-4.7958	-6.2664	-7.0883	-7.4755	-7.8335	-8.2057	-8.4022	-8.3385	-8.0369	-7.483	-6.703	-5.7913	-4.7767	-3.7765	-2.9725	-2.3096	-1.6911	-1.3918	-1.8105	-2.8917	-4.2469	-5.6913	-7.0837	-8.0329	-8.3325	-8.3769	-8.591	-8.9293	-9.3691	-10.129	-11.197	-12.213	-13.079	-14.031	-15.001	-15.552	-15.347	-14.314	-12.474	-10.028	-7.508	-5.5001	-4.4525	-4.6103	-5.7543	-7.194	-8.3032	-8.8194	-8.5632	-7.3777	-5.5319	-3.5942	-1.8386	-0.2635	0.9061	1.3411	1.1269	0.49464	-0.6817	-2.5715	-4.9041	-7.3761	-10.066	-12.997	-15.825	-18.198	-20.048	-21.319	-21.793	-21.346	-20.049	-17.998	-15.352	-12.332	-9.0882	-5.7979	-2.8063	-0.39316	1.5678	3.2666	4.6362	5.7075	6.6981	7.4607	7.3578	5.9943	3.4434	-0.21103	-4.8454	-9.812	-14.224	-17.713	-20.367	-22.166	-23.12	-23.627	-24.093	-24.551	-24.938	-25.376	-25.895	-26.339	-26.492	-26.052	-24.646	-22.11	-18.571	-14.189	-9.2439	-4.3711	-0.21534	3.0727	5.5765	7.0892	7.468	6.9942	5.8948	4.0741	1.6333	-0.91325	-3.2142	-5.3193	-7.1968	-8.6809	-9.9433	-11.412	-13.183	-15.046	-16.888	-18.665	-20.129	-20.989	-21.097	-20.395	-18.915	-16.837	-14.327	-11.513	-8.7252	-6.424	-4.7293	-3.4049	-2.3684	-1.7071	-1.2009	-0.54201	0.081832	0.27243	-0.010641	-0.71726	-2.0569	-4.0648	-6.2844	-8.3462	-10.34	-12.335	-14.127	-15.725	-17.357	-18.943	-20.054	-20.33	-19.657	-18.109	-16.014	-13.837	-11.89	-10.391	-9.5017	-9.0096	-8.2721	-6.8312	-4.7535	-2.1743	0.94882	4.3681	7.594	10.489	13.155	15.38	16.801	17.403	17.31	16.36	14.445	12.001	9.5268	7.0419	4.4664	1.9945	-0.2057	-2.1832	-3.9898	-5.5725	-6.8833	-7.8666	-8.4776	-8.8264	-8.1494	-6.976	-5.5452	-3.7	-1.3563	1.3253	4.1227	6.7903	9.1117	10.993	12.391	13.123	13.079	12.467	11.476	9.8799	7.4962	4.7054	1.9184	-0.89396	-3.7001	-6.164	-8.1794	-10.007	-11.656	-12.806	-13.361	-13.449	-13.02	-12.012	-10.815	-9.9637	-9.5311	-9.3527	-9.3367	-9.3802	-9.2846	-8.9481	-8.3588	-7.5293	-6.5957	-5.7338	-4.8845	-3.8851	-2.8884	-2.2072	-1.7379	-1.1215	-0.35608	0.40259	1.2566	2.1887	2.6662	2.2183	0.95357	-0.88069	-3.2002	-5.6765	-7.7217	-9.1587	-10.314	-11.405	-12.351	-13.135	-13.807	-14.239	-14.261	-13.885	-13.204	-12.344	-11.505	-10.761	-9.9737	-9.1198	-8.4476	-8.0664	-7.7929	-7.6551	-7.8639	-8.276	-8.5398	-8.6507	-8.8085	-8.8841	-8.6181	-8.1153	-7.5376	-6.6671	-5.3526	-3.9626	-2.9202	-2.2398	-1.8676	-1.8534	-2.0545	-2.1204	-1.847	-1.2924	-0.59953	0.026203	0.40066	0.50639	0.40367	0.00153	-0.79811	-1.8177	-2.8741	-4.0558	-5.3009	-6.233	-6.7439	-7.1818	-7.7687	-8.46	-9.431	-10.984	-12.924	-14.681	-15.988	-16.798	-16.834	-15.874	-14.202	-12.309	-10.466	-8.9059	-7.9342	-7.6519	-7.8284	-8.151	-8.2905	-7.97	-7.1754	-6.1085	-4.8845	-3.5269	-2.2958	-1.4694	-0.91236	-0.43909	-0.21537	-0.37047	-0.59882	-0.6429	-0.65836	-0.75154	-0.76794	-0.81712	-1.3582	-2.5398	-4.0417	-5.6566	-7.32	-8.7335	-9.5643	-9.888	-10.027	-10.166	-10.42	-10.902	-11.624	-12.483	-13.375	-14.071	-14.2	-13.609	-12.44	-10.738	-8.5169	-6.1787	-4.3097	-3.047	-2.2	-1.7763	-1.8077	-2.0167	-2.2082	-2.6355	-3.4952	-4.5078	-5.3691	-6.0369	-6.352	-5.9664	-4.861	-3.4759	-2.2212	-1.2794	-0.75901	-0.67323	-0.8336	-0.95024	-0.70911	0.21438	1.9257	4.1264	6.4382	8.6398	10.367	11.004	10.29	8.5395	6.1327	3.3295	0.61384	-1.4275	-2.7188	-3.5422	-3.9113	-3.7797	-3.4751	-3.2557	-2.8206	-1.793	-0.22701	1.6998	4.0367	6.7692	9.5756	12.064	13.973	15.089	15.328	14.752	13.361	12.026	10.269	8.2284	6.1508	4.135	2.2875	0.72353	-0.50701	-1.37	-1.9356	-2.4717	-3.1821	-3.939	-4.5901	-5.3768	-6.5151	-7.7229	-8.7561	-9.8162	-11.001	-12.013	-12.684	-13.129	-13.245	-12.691	-11.459	-9.8956	-8.1502	-6.2655	-4.6168	-3.6438	-3.3774	-3.6366	-4.3993	-5.6308	-7.1527	-8.7716	-10.241	-11.27	-11.753	-11.77	-11.308	-10.413	-9.5754	-9.5139	-10.477	-12.31	-14.954	-18.191	-21.292	-23.545	-24.811	-25.163	-24.489	-22.884	-20.809	-18.504	-15.885	-13.138	-10.867	-9.4876	-9.0328	-9.5313	-10.979	-13.082	-15.416	-17.752	-19.975	-22.074	-24.145	-26.153	-27.812	-28.926	-29.571	-29.712	-29.11	-27.817	-26.194	-24.346	-22.168	-19.92	-18.054	-16.619	-15.463	-14.73	-14.57	-14.726	-14.981	-15.517	-16.464	-17.554	-18.468	-19.123	-19.424	-19.208	-18.467	-17.312	-15.804	-13.973	-11.883	-9.5571	-7.1217	-5.0012	-3.6063	-3.0214	-3.2291	-4.3073	-6.0375	-7.7945	-9.1816	-10.231	-10.939	-11.136	-11.047	-11.219	-11.822	-12.653	-13.668	-14.82	-15.624	-15.478	-14.265	-12.192	-9.4123	-6.1991	-3.0207	-0.21416	2.1595	4.1109	5.6444	6.7851	7.4275	7.374	6.6901	5.6399	4.3303	2.8382	1.4898	0.48285	-0.51281	-1.8605	-3.4758	-5.2375	-7.3014	-9.6206	-11.776	-13.544	-15.041	-16.162	-16.53	-15.998	-14.701	-12.704	-10.061	-7.1944	-4.6656	-2.7815	-1.5871	-1.0705	-1.0672	-1.3523	-1.8042	-2.2559	-2.4937	-2.5362	-2.5971	-2.7327	-2.8468	-3.1122	-3.8284	-4.8672	-5.8328	-6.599	-7.1951	-7.4197	-7.1863	-6.9502	-7.1486	-7.7512	-8.6379	-9.8551	-11.186	-12.108	-12.356	-12.082	-11.444	-10.44	-9.1583	-7.7888	-6.5104	-5.5505	-5.1728	-5.4989	-6.5676	-8.4245	-10.832	-13.172	-15.007	-16.411	-17.47	-18.067	-18.254	-18.274	-18.036	-17.243	-16.031	-14.874	-13.993	-13.532	-13.964	-15.63	-18.238	-21.256	-24.442	-27.555	-30.076	-31.534	-31.794	-30.953	-29.27	-27.191	-25.189	-23.033	-21.798	-21.307	-21.382	-21.696	-21.919	-21.719	-20.949	-19.82	-18.582	-17.169	-15.572	-14.178	-13.286	-12.666	-12.098	-11.812	-12.005	-12.593	-13.693	-15.74	-18.799	-22.426	-26.19	-29.719	-32.364	-33.496	-33.114	-31.663	-29.433	-26.612	-23.601	-20.785	-18.37	-16.49	-15.228	-14.551	-14.431	-14.812	-15.348	-15.589	-15.504	-15.369	-15.202	-14.882	-14.559	-14.373	-14.002	-13.115	-11.885	-10.578	-9.1962	-7.9235	-7.2301	-7.2861	-7.8261	-8.6572	-9.814	-11.096	-12.067	-12.565	-12.719	-12.623	-12.331	-11.998	-11.768	-11.742	-12.019	-12.57	-13.156	-13.684	-14.326	-15.075	-15.658	-16.017	-16.34	-16.556	-16.389	-15.96	-15.663	-15.569	-15.603	-16	-16.942	-18.084	-18.967	-19.484	-19.552	-18.876	-17.386	-15.461	-13.492	-11.667	-10.139	-9.0202	-8.2588	-7.7331	-7.3827	-7.0955	-6.8397	-6.829	-7.2592	-8.0523	-9.1448	-10.721	-12.794	-14.997	-17.092	-19.168	-21.092	-22.429	-23.023	-23.019	-22.329	-20.698	-18.321	-15.676	-12.941	-10.133	-7.5322	-5.3794	-3.5784	-1.9381	-0.52024	0.53175	1.1398	1.1684	0.57888	-0.48233	-1.8745	-3.5069	-5.1232	-6.4808	-7.7195	-9.0913	-10.524	-11.886	-13.369	-15.058	-16.593	-17.644	-18.249	-18.369	-17.689	-16.167	-14.199	-12.001	-9.5133	-6.9057	-4.5712	-2.6874	-1.2215	-0.33076	-0.23014	-0.83444	-1.8507	-2.9917	-4.0241	-4.8455	-5.5669	-6.3172	-7.0729	-7.8905	-8.8897	-9.916	-10.658	-11.222	-11.986	-12.982	-14.024	-15.156	-16.44	-17.571	-18.312	-18.971	-19.867	-20.876	-21.863	-22.918	-23.911	-24.414	-24.245	-23.638	-22.777	-21.627	-20.185	-18.502	-16.58	-14.507	-12.477	-10.6	-8.9824	-7.8311	-7.1481	-6.5623	-5.8169	-5.0331	-4.2732	-3.427	-2.6493	-2.3417	-2.6261	-3.3499	-4.5869	-6.489	-8.746	-10.87	-12.744	-14.308	-15.177	-15.085	-14.323	-13.323	-12.222	-11.053	-9.9499	-8.9997	-8.1851	-7.4494	-6.1808	-5.1011	-3.9139	-2.6937	-1.5393	-0.59926	-0.001674	0.13156	-0.42969	-1.7298	-3.3559	-4.8964	-6.3867	-7.8753	-9.0932	-9.9382	-10.761	-11.814	-12.931	-14.032	-15.334	-16.819	-18.213	-19.482	-20.795	-21.993	-22.791	-23.245	-23.524	-23.519	-23.092	-22.342	-21.415	-20.303	-18.926	-17.164	-14.884	-12.118	-9.1254	-6.1081	-3.2621	-1.1361	-0.3009	-0.73105	-1.9991	-3.876	-6.2399	-8.6772	-10.899	-13.161	-15.759	-18.551	-21.269	-23.797	-25.819	-26.766	-26.462	-25.292	-23.642	-21.686	-19.701	-17.982	-16.566	-15.319	-14.165	-13.068	-11.985	-10.942	-9.88	-8.5932	-7.0956	-5.7329	-4.7446	-4.1517	-4.1231	-4.9703	-6.6001	-8.5546	-10.66	-12.911	-14.947	-16.344	-17.153	-17.583	-17.557	-17.059	-16.476	-16.115	-15.823	-15.342	-14.666	-13.789	-12.615	-11.27	-10.112	-9.4347	-9.4126	-10.069	-11.089	-12.037	-12.692	-12.877	-12.295	-10.878	-8.9769	-6.9226	-4.7473	-2.614	-0.96666	0.038904	0.67079	0.9873	0.77954	0.1719	-0.52412	-1.3927	-2.6773	-4.2732	-5.9437	-7.6965	-9.564	-11.332	-12.78	-13.958	-14.971	-15.815	-16.489	-17.001	-17.263	-17.296	-17.198	-16.848	-16.072	-14.982	-13.77	-12.361	-10.726	-9.2206	-8.1296	-7.269	-6.3962	-5.6071	-4.9016	-4.0007	-2.9263	-2.1238	-1.8277	-1.9157	-2.3967	-3.408	-4.7357	-5.9881	-7.0446	-7.9846	-8.751	-9.2172	-9.3664	-9.163	-8.5816	-7.7112	-6.5734	-5.0898	-3.396	-1.8717	-0.69538	0.095374	0.18559	-0.85904	-3.0052	-5.8486	-9.1514	-12.673	-15.816	-18.068	-19.469	-20.195	-20.179	-19.502	-18.601	-17.721	-16.695	-15.441	-14.143	-12.838	-11.33	-9.5257	-7.5338	-5.4869	-3.5741	-2.0455	-1.0587	-0.79839	-1.5795	-3.5134	-6.3167	-9.7157	-13.691	-18.021	-22.145	-25.763	-28.947	-31.632	-33.631	-35.136	-36.44	-37.371	-37.552	-36.955	-35.66	-33.425	-30.142	-26.24	-22.244	-18.361	-14.742	-11.744	-9.6469	-8.5774	-8.1353	-8.9664	-10.537	-12.573	-14.811	-17.009	-19.05	-21.096	-23.248	-25.169	-26.52	-27.398	-27.897	-27.759	-26.923	-25.842	-24.922	-24.175	-23.683	-23.743	-24.311	-24.974	-25.497	-25.851	-25.735	-24.792	-23.158	-21.232	-19.208	-17.216	-15.57	-14.552	-14.215	-14.424	-14.97	-15.586	-16.126	-16.635	-17.058	-17.264	-17.44	-17.901	-18.527	-18.947	-19.099	-19.054	-18.604	-17.636	-16.486	-15.47	-14.469	-13.312	-12.093	-10.698	-8.7635	-6.3116	-3.8622	-1.845	-0.43894	0.12742	-0.3403	-1.7613	-3.8266	-6.2331	-8.6956	-10.982	-12.996	-14.617	-15.593	-15.876	-15.803	-15.65	-15.456	-15.442	-15.941	-16.81	-17.551	-17.889	-17.779	-16.956	-15.203	-12.889	-10.572	-8.4268	-6.5387	-5.2789	-4.8636	-5.0217	-5.4672	-6.1918	-7.1554	-8.1966	-9.2851	-10.506	-11.878	-13.403	-15.103	-16.873	-18.561	-20.223	-21.907	-23.332	-24.292	-24.958	-25.448	-25.639	-25.634	-25.801	-26.167	-26.305	-25.981	-25.252	-23.961	-21.873	-19.268	-16.721	-14.434	-12.39	-10.747	-9.6592	-8.9934	-8.588	-8.4573	-8.5739	-8.7791	-8.9021	-8.8426	-8.6012	-8.4225	-8.7364	-9.768	-11.505	-13.995	-17.13	-20.347	-23.133	-25.503	-27.599	-29.243	-30.286	-30.859	-30.901	-30.031	-28.224	-25.967	-23.644	-21.323	-19.187	-17.445	-15.86	-13.953	-11.605	-9.0264	-6.4893	-4.3497	-3.0556	-2.97	-4.2809	-6.9849	-10.769	-15.023	-19.242	-23.146	-26.338	-28.452	-29.652	-30.462	-31.084	-31.405	-31.498	-31.362	-30.601	-28.846	-26.259	-23.133	-19.51	-15.584	-11.895	-8.7805	-6.1622	-4.0465	-2.7186	-2.2581	-2.4347	-3.0529	-4.0309	-5.2819	-6.7601	-8.4513	-10.203	-11.863	-13.433	-14.798	-15.637	-15.869	-15.86	-15.887	-15.878	-15.872	-16.096	-16.493	-16.807	-17.152	-17.804	-18.587	-19.129	-19.379	-19.309	-18.541	-16.818	-14.499	-12.111	-10.129	-8.5015	-6.9417	-5.534	-4.0011	-2.1861	-0.45844	0.7884	1.5748	1.9341	1.6229	0.63716	-0.5571	-1.6492	-2.7329	-3.8045	-4.6737	-5.4513	-6.4069	-7.3867	-8.0275	-8.2934	-8.339	-8.1294	-7.5825	-6.8648	-6.2395	-5.7897	-5.5211	-5.448	-5.5426	-5.8514	-6.4778	-7.2855	-7.9915	-8.5991	-9.2887	-9.9298	-10.273	-10.445	-10.67	-10.745	-10.389	-9.6943	-8.7334	-7.2439	-5.112	-2.6584	-0.11712	2.5594	5.1831	7.2574	8.5225	9.0585	8.867	7.8391	6.0833	3.8455	1.3267	-1.189	-3.383	-5.034	-5.9211	-5.7992	-4.7594	-3.313	-1.8671	-0.52178	0.58262	1.2733	1.803	2.6971	4.0318	5.4983	6.9749	8.3581	9.1596	8.9484	7.884	6.2863	4.1421	1.4513	-1.4971	-4.4886	-7.6317	-10.925	-14.063	-16.785	-18.918	-20.276	-20.819	-20.712	-20.128	-19.258	-18.473	-17.963	-17.516	-16.892	-16.124	-15.181	-13.745	-11.765	-9.6438	-7.591	-5.5584	-3.8191	-2.8909	-2.8572	-3.4893	-4.7675	-6.7637	-9.202	-11.71	-14.248	-16.908	-19.525	-21.881	-23.929	-25.597	-26.712	-27.2	-27.075	-26.355	-25.231	-23.948	-22.488	-20.748	-18.854	-16.972	-14.968	-12.695	-10.422	-8.4495	-6.6907	-5.1155	-4.1126	-3.9792	-4.6167	-6.0486	-8.5065	-11.803	-15.299	-18.516	-21.292	-23.39	-24.603	-25.162	-25.522	-25.871	-26.106	-26.068	-25.532	-24.333	-22.538	-20.262	-17.597	-14.81	-12.287	-10.05	-7.8324	-5.6642	-3.7863	-2.1414	-0.56554	0.68002	1.1816	0.89674	-0.18835	-2.3763	-5.758	-9.8346	-14.04	-18.091	-21.596	-24.019	-25.23	-25.642	-25.72	-25.712	-25.833	-26.216	-26.735	-27.112	-27.028	-26.128	-24.264	-21.691	-18.733	-15.55	-12.47	-10.06	-8.6044	-7.9055	-7.8207	-8.3838	-9.3571	-10.345	-11.35	-12.62	-14.052	-15.437	-16.972	-18.881	-20.948	-23.224	-25.325	-27.382	-29.536	-31.426	-32.675	-33.322	-33.315	-32.27	-30.068	-27.039	-23.397	-19.194	-14.853	-10.999	-7.8356	-5.2568	-3.363	-2.2574	-1.6603	-1.1748	-0.69938	-0.31028	-0.091438	-0.19678	-0.81003	-2.0155	-3.9214	-6.6269	-9.8916	-13.267	-16.56	-19.721	-22.348	-23.927	-24.452	-24.217	-23.296	-21.809	-20.3	-19.216	-18.481	-17.991	-17.918	-18.199	-18.416	-18.388	-18.255	-17.917	-17.015	-15.471	-13.528	-11.463	-9.5694	-8.2151	-7.5939	-7.6747	-8.3067	-9.139	-9.6952	-9.8201	-9.8126	-9.9209	-10.169	-10.807	-12.256	-14.536	-17.311	-20.45	-23.876	-27.03	-29.197	-30.148	-29.948	-28.546	-26.141	-23.456	-21.129	-19.221	-17.583	-16.201	-14.956	-13.616	-12.195	-10.983	-10.244	-10.164	-10.807	-12.009	-13.528	-15.313	-17.301	-19.182	-20.691	-21.906	-22.854	-23.291	-23.251	-23.191	-23.319	-23.416	-23.432	-23.447	-23.164	-22.123	-20.376	-18.351	-16.235	-14.117	-12.349	-11.229	-10.662	-10.491	-10.744	-11.423	-12.383	-13.524	-14.715	-15.779	-16.71	-17.631	-18.496	-19.184	-19.764	-20.244	-20.287	-19.578	-18.312	-16.832	-15.167	-13.421	-11.985	-11.007	-10.219	-9.5477	-9.3145	-9.6687	-10.417	-11.502	-12.954	-14.444	-15.467	-15.907	-15.976	-15.866	-15.756	-15.856	-16.194	-16.621	-16.996	-17.137	-16.806	-16.035	-15.125	-14.145	-12.961	-11.714	-10.745	-10.053	-9.4578	-9.1108	-9.2042	-9.5282	-9.8295	-10.246	-10.891	-11.538	-12.077	-12.797	-13.832	-14.944	-16.043	-17.342	-18.908	-20.59	-22.287	-23.957	-25.482	-26.687	-27.414	-27.409	-26.522	-24.921	-22.798	-20.159	-17.188	-14.41	-12.116	-10.141	-8.4014	-7.0134	-5.8177	-4.5515	-3.4174	-2.8691	-2.9958	-3.7055	-5.1699	-7.4548	-10.061	-12.419	-15.02	-16.908	-17.713	-17.689	-17.151	-15.996	-14.168	-12.046	-9.8663	-7.4564	-4.8158	-2.2699	0.07653	2.4111	4.6693	6.5625	8.1079	9.4886	10.511	10.878	10.661	10.087	9.2004	7.986	6.5402	4.9306	3.1818	1.3735	-0.46776	-2.3035	-3.7805	-4.4127	-4.0987	-3.064	-1.4024	0.79919	3.0083	4.5881	5.4285	5.6193	5.013	3.6474	1.9984	0.45158	-1.0027	-2.2648	-2.9471	-2.9849	-2.7552	-2.5086	-2.2517	-2.1431	-2.4394	-3.1289	-4.0226	-4.946	-5.7275	-6.2407	-6.544	-6.681	-6.5444	-6.2397	-6.1564	-6.4905	-7.0859	-7.9308	-9.2019	-10.721	-12.077	-13.232	-14.368	-15.287	-15.65	-15.5	-14.924	-13.661	-11.581	-9.1094	-6.7523	-4.6162	-2.777	-1.5042	-0.88829	-0.72855	-0.87952	-1.3567	-2.125	-3.1768	-4.5363	-6.0858	-7.7088	-9.5023	-11.534	-13.56	-15.354	-16.968	-18.34	-19.138	-19.277	-19.065	-18.551	-17.446	-15.72	-13.661	-11.347	-8.7749	-6.3748	-4.7139	-3.8651	-3.6059	-3.851	-4.5114	-5.269	-5.8524	-6.2802	-6.6385	-6.8959	-7.0477	-7.1626	-7.3463	-7.9015	-9.2424	-11.529	-14.644	-18.466	-22.705	-26.62	-29.497	-31.199	-31.816	-31.221	-29.422	-26.801	-23.6	-19.713	-15.314	-11.038	-7.3711	-4.4481	-2.4826	-1.715	-1.893	-2.4549	-3.0777	-3.6949	-4.1804	-4.4739	-4.6829	-4.9145	-5.2294	-5.7266	-6.3685	-6.9626	-7.5084	-8.1986	-9.006	-9.7148	-10.413	-11.421	-12.746	-14.182	-15.819	-17.785	-19.721	-21.202	-22.191	-22.653	-22.234	-20.779	-18.581	-15.838	-12.415	-8.3563	-4.0546	0.14995	4.1119	7.5681	10.186	11.803	12.369	11.936	10.721	8.8717	6.2818	2.9339	-0.84261	-4.749	-8.7292	-12.516	-15.56	-17.613	-18.845	-19.271	-18.771	-17.637	-16.311	-14.776	-12.857	-10.779	-8.8028	-6.7903	-4.5953	-2.5143	-0.89371	0.36242	1.5083	2.6206	3.7676	5.0449	6.9717	8.3265	9.4677	10.337	10.925	11.356	11.797	12.245	12.686	13.353	14.325	15.157	15.413	15.202	14.704	13.782	12.504	11.386	10.761	10.495	10.563	11.125	11.963	12.597	12.919	13.078	12.879	12.029	10.674	9.1562	7.6084	6.091	4.7764	3.8317	3.3161	3.2614	3.5648	3.9885	4.423	4.8758	5.0969	4.71	3.8347	2.8593	1.828	0.66838	-0.28059	-0.71176	-0.86464	-1.0114	-0.99448	-0.73511	-0.5382	-0.50108	-0.26989	0.23535	0.6354	0.79759	0.89322	0.87121	0.48492	-0.2458	-1.0846	-1.9044	-2.6311	-3.1936	-3.6578	-4.1729	-4.7816	-5.5804	-6.762	-8.2121	-9.4169	-10.047	-10.096	-9.3859	-7.6742	-5.2911	-2.8555	-0.52179	1.8428	4.0968	6.0398	7.9081	9.8308	11.317	11.89	11.644	10.802	9.3958	7.629	5.9032	4.2908	2.4625	0.13733	-2.7323	-6.045	-9.4256	-12.334	-14.379	-15.353	-15.036	-13.462	-11.137	-8.4852	-5.4805	-2.2181	0.85785	3.5694	6.1248	8.4784	10.311	11.677	12.95	14.071	14.708	14.916	14.866	14.234	12.646	10.269	7.4644	4.3009	0.88672	-2.3786	-5.2405	-7.7767	-10.164	-12.565	-15.103	-17.616	-19.715	-21.206	-22.057	-22.034	-20.988	-19.341	-17.559	-15.492	-12.845	-9.7337	-6.281	-2.3963	1.6115	4.9521	7.2488	8.7334	9.4702	9.3789	8.8063	8.2539	7.6135	6.4083	4.5523	2.2965	-0.23517	-3.0022	-5.8074	-8.4838	-10.961	-13.094	-14.769	-15.934	-16.299	-15.402	-13.227	-10.29	-6.9507	-3.3556	0.089967	2.9767	5.437	7.7764	9.8689	11.587	13.18	14.626	15.313	14.95	13.969	12.559	10.399	7.4744	4.2722	1.04	-2.3885	-6.0109	-9.5384	-12.7	-15.183	-16.611	-16.811	-15.79	-13.436	-9.8268	-5.5659	-1.2947	2.7736	6.4858	9.497	11.757	13.506	14.691	15.139	15.168	15.22	15.172	14.861	14.75	15.186	15.601	15.252	14.136	12.434	9.9282	6.54	2.7023	-1.091	-4.5474	-7.3389	-8.7566	-9.6757	-9.763	-9.0277	-7.4089	-5.0647	-2.2883	0.87403	4.4092	7.9194	10.961	13.541	15.677	17.053	17.522	17.35	16.769	15.815	14.686	13.578	12.227	10.325	8.0692	5.726	3.1221	0.13607	-2.8986	-5.7954	-8.7927	-11.947	-14.904	-17.311	-18.915	-19.312	-18.307	-16.2	-13.304	-9.7357	-5.8561	-2.2596	0.88638	3.796	6.4738	8.8306	11.038	13.233	15.215	16.815	18.021	18.519	17.828	16.03	13.626	10.772	7.4378	4.0456	1.0857	-1.4136	-3.4838	-4.8936	-5.5044	-5.5116	-5.0447	-4.186	-3.3329	-2.8442	-2.5124	-1.9268	-1.0658	0.029181	1.569	3.5181	5.4235	6.9876	8.1922	8.958	9.2788	9.4354	9.5426	9.2546	8.4101	7.8064	7.3578	6.5959	5.3285	4.4522	4.6671	5.5309	6.4084	7.2728	8.1003	8.6002	8.6557	8.3888	7.9903	7.7959	7.9845	8.1124	7.7695	7.3605	7.3473	7.2947	6.8154	6.4419	6.6067	6.9865	7.5665	9.001	11.249	13.401	15.102	16.621	17.576	17.333	16.421	15.878	15.678	15.119	14.077	12.803	11.151	8.9606	6.5371	4.2824	2.4666	1.2779	0.57256	-0.041732	-0.45626	-0.1469	0.84953	2.0595	3.4742	5.2816	7.0039	8.1669	9.1879	10.467	11.534	12.095	12.65	13.256	13.138	12.178	11.233	10.6	9.6897	8.3448	7.0384	5.8482	4.4301	2.7806	1.1885	-0.27004	-1.5985	-2.7224	-3.6904	-4.4641	-4.6649	-4.1461	-3.3297	-2.4849	-1.4743	-0.39646	0.4798	1.5249	3.3981	5.8868	8.3687	10.874	13.462	15.35	15.91	15.652	15.146	13.993	11.83	9.205	6.6584	4.1213	1.6471	-0.3126	-1.6322	-2.656	-3.6437	-4.6849	-5.8789	-7.0887	-7.9703	-8.4385	-8.5199	-7.9941	-6.7442	-5.0536	-3.0863	-0.64786	1.9735	3.9398	4.9924	5.5152	5.4798	4.6022	3.3851	2.6614	2.2754	1.5513	0.51694	-0.4417	-1.5532	-3.1483	-4.9129	-6.5056	-8.1213	-9.9608	-11.807	-13.386	-14.52	-14.911	-14.382	-13.086	-11.276	-9.2254	-7.4678	-6.4428	-5.993	-5.8174	-6.0513	-6.1616	-6.2895	-5.9377	-5.2916	-4.6815	-4.0697	-3.3747	-2.8588	-2.7717	-3.0567	-3.7669	-5.0982	-6.8896	-8.7694	-10.646	-12.429	-13.637	-13.982	-13.752	-13.16	-11.901	-9.8236	-7.3224	-4.7021	-1.9248	0.85561	3.247	5.1514	6.7001	7.8393	8.5306	8.9776	9.1917	8.8736	7.9108	6.5212	4.8259	2.7927	0.58277	-1.5155	-3.394	-4.9409	-5.8782	-6.1667	-6.03	-5.4779	-4.4408	-3.3464	-2.752	-2.619	-2.596	-2.6452	-2.7645	-2.5797	-1.8447	-0.87695	-0.081731	0.44079	0.57325	0.095228	-0.87652	-1.9756	-3.137	-4.3877	-5.4664	-6.0948	-6.28	-6.0981	-5.4936	-4.5296	-3.3869	-2.1162	-0.67825	0.83391	2.3927	4.1215	5.8112	6.8699	7.027	6.5071	5.4503	3.8148	1.9565	0.45251	-0.62457	-1.5061	-2.1506	-2.4005	-2.4219	-2.3695	-2.0746	-1.4653	-0.83502	-0.33666	0.17372	0.68815	1.014	1.1402	1.2106	1.2473	1.2819	1.5001	1.9793	2.6238	3.3916	4.1315	4.3723	3.7671	2.529	0.99927	-0.71978	-2.3301	-3.2219	-3.134	-2.3845	-1.2012	0.43578	2.288	3.9108	5.197	6.2445	6.8632	6.8239	6.311	5.6116	4.7344	3.6374	2.465	1.2467	-0.18799	-1.8871	-3.7265	-5.5128	-6.9306	-7.6233	-7.5151	-6.7975	-5.5639	-3.8964	-2.1947	-0.84443	0.25254	1.317	2.1321	2.4232	2.364	2.1568	1.7119	1.1526	1.0162	1.5351	2.4115	3.3697	4.2792	4.7408	4.2937	3.0182	1.3762	-0.34101	-2.0084	-3.4585	-4.6289	-5.6194	-6.463	-7.1874	-7.9105	-8.6132	-9.1167	-9.4626	-9.8657	-10.168	-9.8748	-8.8438	-7.2497	-5.0746	-2.2745	0.70839	3.3386	5.5475	7.3728	8.5349	8.855	8.5909	7.9474	6.7997	5.2122	3.6114	2.1962	0.71853	-1.0052	-2.8985	-4.8792	-6.8818	-8.7692	-10.461	-11.91	-12.975	-13.61	-14.005	-14.153	-13.695	-12.478	-10.854	-9.1415	-7.41	-5.912	-5.0211	-4.6071	-4.1734	-3.5282	-2.6931	-1.4584	0.26709	2.0002	3.184	3.8064	3.9875	3.5219	2.2926	0.59988	-1.1797	-2.901	-4.5483	-6.099	-7.5978	-9.0716	-10.518	-12.038	-13.028	-13.895	-14.798	-15.392	-15.408	-14.837	-13.772	-12.399	-11.001	-9.7216	-8.6018	-7.7332	-7.044	-6.0838	-4.5032	-2.5414	-0.5657	1.4621	3.5001	5.1061	6.0361	6.5338	6.6995	6.2854	5.2839	3.9933	2.461	0.58322	-1.4134	-3.1616	-4.731	-6.4336	-8.3172	-10.263	-12.263	-14.279	-16.078	-17.431	-18.176	-18.203	-17.608	-16.611	-15.211	-13.276	-11.042	-8.9423	-7.0377	-5.2039	-3.6237	-2.4796	-1.4947	-0.34217	0.80561	1.7208	2.5119	3.17	3.33	2.8738	2.1057	1.1325	-0.30515	-2.2417	-4.4085	-6.6546	-8.9548	-11.092	-12.776	-13.856	-14.274	-14.061	-13.343	-12.184	-10.475	-8.2424	-5.803	-3.342	-0.77993	1.7359	3.7938	5.3639	6.7131	7.8116	8.4033	8.6351	8.7869	8.7206	8.1949	7.3983	6.5325	5.3739	3.7537	1.9093	0.052869	-1.9108	-3.9884	-5.9512	-7.6624	-9.0605	-9.9603	-10.172	-9.5829	-8.0625	-5.63	-2.6775	0.31932	3.2431	5.9771	8.215	9.9123	11.372	12.608	13.166	12.867	12.014	10.839	9.4248	8.1637	7.5326	7.3836	7.1683	6.6177	5.6841	4.2181	2.2494	0.23568	-1.3869	-2.5219	-3.237	-3.6193	-3.7975	-3.8934	-3.9199	-3.9361	-4.0598	-4.1785	-3.998	-3.4551	-2.5382	-0.90199	1.6879	4.8313	8.0198	11.169	14.221	16.791	18.715	20.258	21.455	21.934	21.554	20.592	19.132	17.079	14.678	12.328	10.071	7.7751	5.5109	3.4136	1.6027	0.21112	-0.63155	-0.89104	-0.45266	0.93324	3.2996	6.3661	9.9542	13.873	17.441	19.764	20.521	19.929	18.177	15.586	12.88	10.644	8.7792	6.9879	5.2829	3.6323	1.7491	-0.33799	-2.0854	-3.1404	-3.5217	-3.173	-1.8867	0.36909	3.4453	7.1155	11.017	14.702	17.789	19.897	20.589	19.814	18.138	16.161	14.163	12.514	11.73	11.857	12.495	13.446	14.711	15.938	16.623	16.71	16.328	15.302	13.557	11.645	10.185	9.2519	8.679	8.497	8.6547	8.8412	8.7924	8.4793	8.0106	7.5793	7.441	7.6374	8.0853	9.5395	11.248	12.724	13.943	14.887	15.387	15.362	14.861	14.032	13.184	12.627	12.376	12.392	12.823	13.619	14.168	13.994	13.321	12.546	11.775	11.186	11.253	12.02	12.902	13.473	13.683	13.393	12.471	11.317	10.539	10.279	10.363	10.769	11.456	12.046	12.141	11.599	10.428	8.8227	7.125	5.5957	4.3694	3.6617	3.6852	4.1786	4.6159	4.8591	4.9707	4.6817	3.7128	2.3345	0.98504	-0.26034	-1.2825	-1.5617	-0.82696	0.63353	2.5611	4.9251	7.3993	9.283	10.192	10.214	9.4535	7.968	6.0998	4.2947	2.8537	1.9796	1.7488	2.0264	2.6921	3.8074	5.2793	6.7113	7.8819	8.8903	9.6156	9.7557	9.4204	9.0395	8.6315	7.9007	6.9121	5.8336	4.4575	2.6276	0.78273	-0.58105	-1.4516	-1.8855	-1.691	-0.89013	0.095371	0.90963	1.4905	1.7967	1.8561	1.9004	2.1979	2.9544	4.3433	6.3041	8.3186	9.777	10.418	10.115	8.6786	6.2987	3.6723	1.252	-1.0506	-3.2147	-4.9245	-6.1398	-7.0806	-7.5834	-7.246	-6.1364	-4.6037	-2.6761	-0.21451	2.623	5.5991	8.7303	11.938	14.787	16.819	17.807	17.688	16.63	15.054	13.328	11.672	10.394	9.7103	9.3923	9.1297	9.0627	9.3896	9.819	10.01	10.045	9.9101	9.223	7.8728	6.3272	4.9513	3.7222	2.773	2.414	2.5516	2.7549	2.8738	3.0415	3.2277	3.3479	3.5593	4.0745	4.9074	5.9275	6.9055	7.5151	7.574	7.1909	6.4053	5.1924	3.8723	2.9877	2.6448	2.5946	2.9106	3.8549	5.2693	6.858	8.7475	11.035	13.289	15.13	16.667	17.934	18.579	18.423	17.712	16.515	14.636	12.19	9.6614	7.5417	6.1396	5.6345	5.9797	6.99	8.4932	10.209	11.664	12.619	13.291	13.847	14.114	14.131	14.302	14.756	15.279	15.861	16.667	17.411	17.65	17.418	16.931	16.063	14.717	13.35	12.439	11.909	11.519	11.362	11.522	11.845	12.156	12.412	12.594	12.796	13.597	13.918	14.209	14.494	14.757	14.844	14.643	14.015	12.664	10.474	7.8156	5.1111	2.2962	-0.67196	-3.3044	-5.1815	-6.4124	-7.0657	-6.9062	-6.0023	-4.9169	-3.9558	-2.9866	-1.9992	-1.0986	0.023749	1.8051	4.1512	6.6508	9.1336	11.535	13.559	14.855	15.255	14.637	13.011	10.617	7.7433	4.6953	2.0198	0.27946	-0.55413	-0.92732	-0.98393	-0.68232	-0.35461	-0.35372	-0.51155	-0.62185	-0.94803	-1.707	-2.5431	-3.1223	-3.4907	-3.5482	-2.9506	-1.804	-0.72657	-0.10173	0.11694	-0.044409	-0.62923	-1.4548	-2.2526	-2.9076	-3.3687	-3.6435	-3.872	-4.1054	-4.1759	-4.0918	-4.1499	-4.3897	-4.4503	-4.2016	-3.7838	-3.0428	-1.6573	0.1878	1.9765	3.6382	5.309	6.7172	7.5968	8.1886	8.7309	8.9858	8.7367	8.1738	7.4369	6.3688	4.9356	3.3686	1.8584	0.46758	-0.71723	-1.6675	-2.4372	-2.9496	-3.1207	-3.0875	-2.9759	-2.5811	-1.8009	-0.90857	-0.024117	1.1089	2.5242	3.8129	4.8192	5.7696	6.5857	6.9021	6.7806	6.5977	6.3292	5.6894	4.783	3.8764	2.9068	1.7775	0.71798	-0.016919	-0.49046	-0.81987	-1.0529	-1.2817	-1.5383	-1.7115	-1.7682	-1.7635	-1.5701	-1.0194	-0.2932	0.40125	1.2723	2.5372	3.9081	5.0554	6.0818	7.0307	7.5495	7.5409	7.4202	7.4296	7.3802	7.3111	7.5125	7.8847	7.9831	7.6626	7.0597	6.1137	4.7347	3.1965	1.9311	1.2523	1.3291	2.1211	3.2543	4.2993	4.9984	5.0718	4.2913	3.0011	1.9425	1.4459	1.4212	1.9962	3.3584	5.1984	7.0231	8.7702	10.373	11.258	11.011	9.8382	8.0683	5.8348	3.5864	2.1686	2.0329	2.9527	4.5787	6.6501	8.7527	10.406	11.268	11.105	9.8662	7.7612	5.0577	1.9026	-1.3516	-4.026	-5.7418	-6.7029	-7.0786	-6.7706	-5.9006	-4.8422	-3.6162	-2.0063	-0.25095	1.124	2.0321	2.5724	2.5033	1.6982	0.68197	0.045239	-0.24377	-0.44178	-0.51539	-0.44498	-0.45841	-0.7036	-0.60615	-1.0157	-1.3427	-1.5399	-1.4913	-1.1231	-0.62154	-0.097009	0.75446	2.0693	3.3351	4.0127	4.1619	3.9683	3.2843	2.22	1.4239	1.2324	1.3846	1.733	2.3834	3.0911	3.4083	3.3945	3.3549	3.2262	2.792	2.1968	1.76	1.5171	1.425	1.5516	1.9241	2.5298	3.3556	4.2217	4.8347	5.2183	5.5756	5.7279	5.4011	4.801	4.357	4.0377	3.6577	3.4481	3.6028	3.8015	3.774	3.8228	4.2055	4.775	5.5831	6.9871	8.9372	10.866	12.373	13.446	13.975	13.768	12.986	12.009	11.107	10.449	10.122	9.9602	9.8059	9.6752	9.4431	8.7496	7.5731	6.3651	5.3808	4.5724	4.1987	4.7116	5.9678	7.433	8.9443	10.511	11.732	12.273	12.396	12.393	12.07	11.273	10.286	9.3509	8.4038	7.492	6.8987	6.773	7.1015	7.9389	9.3847	11.484	14.348	17.911	21.62	24.811	27.171	28.492	28.42	27.018	24.94	22.592	19.803	16.55	13.186	9.8486	6.5116	3.6876	2.175	2.1641	3.3322	5.519	8.5297	11.722	14.484	16.725	18.551	19.97	21.077	22.125	23.223	24.353	25.414	26.088	26.04	25.35	24.41	23.386	22.384	21.834	21.946	22.173	21.856	20.882	19.227	16.606	13.125	9.5073	6.2855	3.5563	1.6111	0.96898	1.6638	3.2979	5.6837	8.791	12.273	15.668	18.836	21.807	24.527	26.968	29.079	30.716	31.859	32.661	33.037	32.673	31.573	30.006	27.899	25.023	21.704	18.637	16.1	14.171	13.225	13.444	14.321	15.266	16.166	16.888	17.007	16.481	15.814	15.397	15.243	15.47	16.409	18.152	20.463	22.978	25.202	26.669	27.224	26.874	25.591	23.68	21.851	20.515	19.456	18.471	17.678	16.94	15.856	14.494	13.289	12.336	11.481	10.974	11.126	11.612	11.986	12.39	13.07	13.824	14.5	15.426	16.944	18.947	21.086	23.537	24.903	25.442	25.052	23.986	22.661	21.294	20.101	19.568	19.922	20.633	21.082	21.21	21.043	20.247	18.804	17.327	16.221	15.39	14.946	15.226	16.112	17.15	18.252	19.489	20.51	20.833	20.472	19.763	18.901	18.069	17.549	17.451	17.731	18.279	18.811	19.007	18.949	18.965	18.978	18.637	17.977	17.268	16.427	15.34	14.46	14.284	14.7	15.489	16.827	18.734	20.74	22.571	24.36	25.92	26.654	26.328	25.23	23.647	21.776	20.009	18.725	18.032	17.86	18.039	18.251	18.292	18.257	18.093	17.471	16.402	15.356	14.551	13.826	13.358	13.454	13.814	13.852	13.582	13.371	13.243	13.192	13.657	14.887	16.375	17.531	18.294	18.733	18.759	18.542	18.566	19.134	20.215	21.644	23.141	24.375	25.202	25.591	25.368	24.467	23.177	21.707	19.9	17.794	15.927	14.616	13.703	13.266	13.704	14.94	16.386	17.802	19.249	20.412	20.92	21.026	21.222	21.55	21.84	22.127	22.337	22.104	21.197	19.781	18.154	16.688	15.774	15.428	15.322	15.248	15.086	14.502	13.299	11.919	10.894	10.185	9.6197	9.4162	9.6511	9.8998	9.9705	10.237	10.864	11.57	12.346	13.5	14.924	16.194	17.208	18.105	18.743	18.872	18.553	18	17.3	16.495	15.53	14.187	12.397	10.372	8.194	5.7849	3.4276	1.6126	0.25879	-1.1192	-2.5231	-3.6181	-4.3804	-4.8101	-4.4639	-3.0063	-0.85192	1.4384	3.7429	5.894	7.3907	8.0739	8.3271	8.306	7.7682	6.6884	5.4112	4.2411	3.3359	2.8256	2.6673	2.6703	2.7116	2.5876	1.9332	0.6227	-1.0098	-2.7973	-5.0493	-7.809	-10.589	-13.032	-15.063	-16.287	-16.207	-15.057	-13.502	-11.8	-9.9665	-8.3617	-7.1931	-5.9798	-4.244	-2.6604	-0.72454	1.5598	3.6323	5.0227	5.9827	6.8053	7.2692	7.2967	7.2412	7.1599	6.5889	5.3764	3.8693	2.2036	0.37552	-1.1693	-1.8416	-1.685	-1.1159	-0.26592	0.84371	1.9283	2.6951	3.082	3.1428	3.0142	2.9422	3.0543	3.3219	3.9495	5.14	6.5292	7.4806	7.9249	8.1805	8.2249	8.0132	7.9956	8.5728	9.4214	10.14	10.849	11.613	12.148	12.475	13.06	13.979	14.749	15.131	15.293	15.25	14.835	14.037	12.958	11.533	9.7234	7.6562	5.5056	3.6698	2.7861	3.1608	4.5107	6.5922	9.3767	12.513	15.387	17.853	20.11	21.89	22.691	22.553	21.803	20.372	18.228	15.882	13.742	11.519	8.882	5.9859	2.9978	-0.1598	-3.405	-6.3713	-8.7823	-10.533	-11.479	-11.511	-10.655	-8.9135	-6.4435	-3.8014	-1.5202	0.33904	1.8545	2.8467	3.4054	4.07	5.0706	6.0411	6.8094	7.625	8.3467	8.4337	7.8054	6.7242	5.0286	2.4332	-0.67249	-3.6121	-6.1388	-8.1897	-9.4965	-9.908	-9.6604	-8.982	-7.8879	-6.407	-4.6145	-2.5802	-0.57517	0.99758	2.1048	2.9309	3.3886	3.385	3.2771	3.3352	3.2352	2.6443	1.787	0.88248	-0.35063	-2.0345	-3.829	-5.627	-7.7475	-10.085	-12.007	-13.184	-13.687	-13.406	-12.188	-10.353	-8.426	-6.5929	-4.7944	-3.013	-1.1973	0.62745	2.226	3.416	4.2194	4.4998	3.9645	2.7757	1.4017	-0.15241	-2.2282	-4.6969	-7.1291	-9.5156	-11.907	-13.822	-14.837	-15.215	-15.318	-15.041	-14.403	-13.843	-13.473	-12.875	-11.819	-10.546	-9.1713	-7.5375	-5.6163	-3.5717	-1.5672	0.15554	1.3155	1.7928	1.4828	0.15418	-2.069	-4.5437	-6.7791	-8.8248	-10.673	-11.949	-12.567	-12.823	-12.639	-11.756	-10.51	-9.6193	-9.3492	-9.7112	-11.026	-13.35	-15.897	-17.928	-19.009	-18.719	-17.494	-15.993	-14.33	-12.668	-11.615	-11.458	-11.789	-12.32	-13.188	-14.172	-14.62	-14.329	-13.485	-12.015	-9.8847	-7.7087	-6.3494	-6.0839	-6.7602	-8.2227	-10.239	-12.371	-14.258	-15.703	-16.577	-17	-17.213	-17.156	-16.612	-15.832	-15.343	-15.117	-14.804	-14.473	-14.255	-13.753	-12.612	-11.173	-9.8734	-8.65	-7.5345	-6.9884	-7.1332	-7.5117	-7.9467	-8.7027	-9.7377	-10.643	-11.272	-11.783	-12.183	-12.384	-12.449	-12.435	-12.388	-12.495	-12.853	-13.312	-13.859	-14.747	-15.864	-16.633	-16.751	-16.35	-15.313	-13.406	-11.073	-9.1003	-7.7129	-6.7904	-6.5689	-7.2149	-8.219	-9.0636	-9.8452	-10.71	-11.352	-11.579	-11.607	-11.564	-11.355	-11.046	-10.862	-10.921	-11.258	-11.824	-12.338	-12.496	-12.36	-12.036	-11.333	-10.199	-9.0417	-8.07	-6.9977	-5.8634	-5.2547	-5.4196	-6.0542	-7.1198	-8.8039	-10.757	-12.372	-13.669	-15.127	-16.85	-18.69	-20.784	-23.154	-25.288	-26.649	-27.15	-26.891	-25.975	-24.619	-23.055	-21.395	-19.826	-18.595	-17.658	-16.865	-16.425	-16.549	-16.892	-17.046	-17.177	-17.463	-17.538	-17.154	-16.644	-16.195	-15.55	-14.809	-14.634	-15.33	-16.697	-18.736	-21.607	-24.952	-28.122	-30.862	-33.173	-34.872	-35.735	-35.712	-34.832	-33.218	-31.167	-28.899	-26.42	-23.88	-21.546	-19.26	-16.595	-13.629	-10.808	-8.1864	-5.6212	-3.4227	-1.9862	-1.1437	-0.67848	-0.90682	-2.0693	-3.7839	-5.7407	-8.0853	-10.759	-13.279	-15.496	-17.777	-20.286	-22.814	-25.174	-27.289	-29.047	-30.412	-31.451	-32.094	-32.261	-32.06	-31.393	-29.767	-27.021	-23.675	-20.216	-16.744	-13.555	-11.139	-9.4574	-8.0701	-6.9898	-6.5454	-6.6228	-6.9645	-7.8094	-9.3405	-11.057	-12.423	-13.615	-14.987	-16.524	-18.148	-20.013	-22.03	-24.208	-25.977	-26.885	-27.168	-27.136	-26.543	-25.225	-23.609	-22.001	-20.195	-18.251	-16.724	-15.806	-15.126	-14.505	-13.928	-12.9	-10.837	-7.8877	-4.6555	-1.5047	1.2491	3.0365	3.3435	2.0579	-0.61029	-4.213	-8.0235	-11.427	-14.118	-15.796	-16.301	-16.164	-16.176	-16.459	-16.644	-16.674	-16.582	-15.953	-14.546	-12.853	-11.39	-10.062	-8.7745	-7.8318	-7.2266	-6.4797	-5.5239	-4.8398	-4.632	-4.6845	-4.9652	-5.6393	-6.6983	-8.0122	-9.5794	-11.374	-13.29	-15.317	-17.288	-18.787	-19.666	-20.247	-20.706	-20.891	-20.965	-21.362	-21.981	-22.296	-22.237	-22.039	-21.47	-20.203	-18.536	-16.927	-15.296	-13.578	-12.281	-11.782	-11.819	-12.046	-12.441	-12.892	-13.092	-12.971	-12.736	-12.574	-12.656	-13.134	-13.93	-14.881	-16.153	-17.881	-19.802	-21.716	-23.79	-25.932	-27.512	-28.191	-28.223	-27.665	-26.239	-24.15	-22.062	-20.16	-18.28	-16.663	-15.7	-15.185	-14.635	-13.989	-13.323	-12.398	-11.013	-9.3264	-7.5469	-5.7571	-4.1044	-2.7358	-1.7022	-1.2125	-1.5423	-2.5725	-3.9526	-5.5886	-7.4078	-8.8643	-9.5238	-9.695	-9.8361	-9.8573	-9.6669	-9.5704	-9.5597	-9.039	-7.7731	-6.1857	-4.5061	-2.6109	-0.67699	0.88998	2.1719	3.5839	5.1599	6.5974	7.7635	8.618	9.0315	9.0008	8.6102	7.8562	6.8488	5.8213	4.6964	3.1491	1.2503	-0.60461	-2.4726	-4.6901	-7.0875	-9.2099	-11.053	-12.719	-13.761	-13.816	-13.184	-12.231	-10.815	-8.8869	-6.8228	-4.6944	-2.1064	1.0052	4.1126	6.7602	8.8132	10.066	10.302	9.5423	7.9525	5.7985	3.5149	1.4069	-0.60849	-2.5691	-4.1828	-5.4374	-6.7993	-8.4713	-10.065	-11.367	-12.506	-13.225	-13.073	-12.208	-11.104	-9.7256	-7.8686	-5.882	-4.1268	-2.3841	-0.39677	1.4633	2.765	3.6418	4.3524	4.8675	5.1182	5.0933	5.2682	4.3716	3.2578	2.079	1.116	0.60347	0.37052	0.23659	0.44387	1.0841	1.599	1.5277	1.1989	0.99501	0.74409	0.38396	0.31109	0.54526	0.51273	-0.035243	-0.84604	-1.884	-3.2292	-4.4385	-4.8685	-4.545	-3.8828	-2.9406	-1.6449	-0.20963	1.1331	2.391	3.6207	4.8376	6.0557	7.1371	7.8748	8.4411	9.2126	10.071	10.541	10.585	10.385	9.5905	7.7582	5.162	2.2941	-0.86796	-4.2608	-7.2375	-9.331	-10.676	-11.251	-10.656	-8.9036	-6.5372	-3.8248	-0.65346	2.782	6.0165	8.7882	10.993	12.487	13.277	13.506	13.267	12.721	12.164	11.529	10.275	8.1655	5.5362	2.5993	-0.63615	-3.6599	-5.7559	-6.909	-7.62	-8.0115	-8.0455	-8.1706	-8.7818	-9.5417	-9.9473	-10.015	-9.7187	-8.5623	-6.247	-3.0809	0.56907	4.518	8.4164	11.797	14.379	16.001	16.605	16.401	15.654	14.401	12.73	11.167	10.107	9.3525	8.7388	8.4473	8.2874	7.512	5.7573	3.3085	0.23778	-3.638	-7.991	-12.125	-15.849	-19.258	-21.981	-23.47	-23.685	-22.843	-20.866	-17.756	-13.964	-9.986	-6.1004	-2.499	0.69224	3.4468	5.6558	7.1391	8.043	8.6823	9.0143	8.9257	8.7692	8.8773	8.8905	8.3683	7.5304	6.6808	5.6458	4.4274	3.5308	3.1035	2.69	2.1232	1.7482	1.6089	1.3809	1.1	1.0777	1.2192	1.1773	0.93188	0.71341	0.64351	0.76447	1.0363	1.2673	1.396	1.6079	1.9029	2.0475	2.1541	2.565	3.0332	2.8788	1.9482	0.55638	-1.2678	-3.5154	-5.5708	-6.7644	-7.1339	-6.8611	-5.7031	-3.6635	-1.4481	0.39839	1.99	3.3906	4.2454	4.4299	4.3254	4.2644	4.2916	4.3458	4.3344	4.1661	3.9086	3.6183	3.1391	2.5237	2.3015	2.7625	3.5256	4.2149	4.8972	5.4733	5.5429	5.1908	5.0064	5.1799	5.5095	6.1904	7.4745	8.8406	9.5729	9.7626	9.8663	9.8159	9.4017	8.979	9.0504	9.5915	10.225	10.636	10.624	10.137	9.2898	8.1533	7.4462	7.3282	6.9712	6.5093	5.941	5.0856	4.0214	2.9905	2.1674	1.8017	2.0933	2.7392	3.3397	4.0962	5.2138	6.1379	6.4129	6.5356	6.9829	7.3432	7.3155	7.4032	7.882	8.2615	8.2593	8.1481	7.7754	6.5504	4.4171	1.7307	-1.4864	-5.2142	-8.7789	-11.37	-12.683	-12.654	-11.267	-8.8581	-5.9716	-3.0172	-0.42657	1.3781	2.6423	4.0293	5.5509	6.7387	7.7675	9.0854	10.282	10.604	10.204	9.5824	8.4349	6.3184	3.6294	0.82922	-2.259	-5.5895	-8.5021	-10.671	-12.409	-13.741	-14.293	-14.087	-13.446	-12.364	-10.638	-8.2807	-5.3847	-2.0599	1.3451	4.5752	7.8035	10.917	13.212	14.464	15.215	15.575	14.981	13.512	11.983	10.469	8.2615	5.2707	1.9547	-1.7792	-6.0949	-10.26	-13.42	-15.623	-17.114	-17.642	-17.199	-16.397	-15.593	-14.57	-13.193	-11.593	-9.8487	-8.0619	-6.3856	-4.6177	-2.511	-0.41691	1.3428	3.1777	5.3652	7.1818	8.0405	8.3854	8.5567	8.03	6.683	5.4006	4.6905	4.2351	4.0853	4.6531	5.5253	5.8223	5.5437	5.2443	4.9195	4.3993	4.1555	4.6418	5.5585	6.3684	6.8279	6.8282	6.5362	6.4125	6.5705	6.7443	7.0763	7.8407	8.3899	7.7879	6.2718	4.7135	3.178	1.4773	0.27588	0.20339	0.76112	1.4279	2.5552	4.1706	5.4855	6.2263	6.9146	7.5176	7.373	6.5604	5.9	5.7417	5.8874	6.3533	7.2833	8.5629	9.9812	11.205	11.68	11.281	10.586	9.8689	8.7395	7.407	6.8336	7.1973	7.7381	8.2987	9.3809	10.765	11.852	12.975	14.615	16.136	16.814	17.035	17.175	16.669	15.287	13.941	13.285	12.925	12.425	11.914	11.527	11.257	11.172	11.18	11.149	11.362	11.987	12.44	12.314	12.273	12.76	13.84	14.846	15.256	15.348	15.391	15.154	14.553	13.89	13.279	12.613	11.982	11.45	10.819	10.143	9.8534	10.084	10.463	10.835	11.409	12.168	12.959	13.852	14.892	15.891	16.816	17.696	18.032	17.219	15.538	13.76	12.414	11.586	11.403	11.968	13.256	14.929	16.493	17.591	18.101	18.146	18.043	18.039	18.261	18.896	20.098	21.638	22.937	23.514	23.137	21.655	19.049	15.63	11.949	8.5352	5.8756	4.4034	4.1522	4.7415	5.8349	7.2798	8.7779	9.8706	10.381	10.496	10.451	10.339	10.272	10.443	11.017	12.102	13.643	15.422	17.222	18.976	20.582	21.737	22.198	21.968	21.136	19.844	18.337	16.901	15.739	15.065	15.095	15.747	16.618	17.377	17.993	18.434	18.543	18.353	18.241	18.628	19.662	21.257	23.24	25.412	27.613	29.719	31.57	32.989	33.852	33.987	33.064	30.793	27.234	22.834	18.337	14.571	12.129	11.136	11.407	12.699	14.593	16.5	18.113	19.68	21.567	23.815	26.288	28.908	31.591	34.108	36.224	37.841	38.993	39.797	40.357	40.573	40.19	39.047	37.226	34.935	32.454	30.143	28.303	27.134	26.698	26.715	26.607	25.977	24.948	23.894	22.978	22.311	22.24	22.991	24.259	25.509	26.4	26.782	26.594	25.895	24.842	23.635	22.532	21.841	21.726	22.075	22.692	23.501	24.479	25.512	26.455	27.156	27.536	27.696	27.667	27.19	26.033	24.423	22.79	21.225	19.678	18.438	17.932	18.188	18.899	19.851	20.85	21.572	21.789	21.504	20.778	19.729	18.699	18.058	17.864	17.952	18.261	18.869	19.773	20.847	21.901	22.782	23.544	24.34	25.072	25.521	25.827	26.382	27.169	27.739	27.874	27.758	27.454	26.879	26.251	25.914	25.897	26.076	26.425	26.835	27.06	27.138	27.499	28.395	29.623	30.916	32.175	33.273	33.959	34.077	33.675	33.041	32.612	32.52	32.479	32.289	32.106	31.93	31.367	30.251	28.989	27.994	27.334	27.141	27.616	28.565	29.529	30.364	31.075	31.392	31.173	30.843	30.878	31.201	31.563	32.033	32.742	33.519	34.063	34.155	33.747	33.02	32.197	31.26	30.182	29.278	28.845	28.497	28.484	28.622	28.481	27.817	26.924	26.185	25.673	25.28	24.997	24.851	24.845	24.821	24.497	23.825	23.128	22.606	22.019	21.174	20.337	19.805	19.558	19.54	19.857	20.465	21.14	21.881	22.809	23.781	24.571	25.276	25.989	26.33	25.912	24.928	23.946	23.276	22.851	22.532	22.163	21.501	20.268	18.277	15.656	12.944	10.763	9.3574	8.6737	8.7596	9.7629	11.668	14.322	17.582	21.196	24.715	27.749	30.071	31.422	31.634	31.01	30.119	29.143	27.882	26.379	25.01	24.035	23.388	22.974	22.805	22.797	22.65	21.998	20.633	18.737	16.841	15.473	14.874	15.059	15.95	17.342	18.908	20.359	21.583	22.648	23.803	25.307	27.094	28.826	30.293	31.481	32.235	32.218	31.378	30.138	29.01	28.256	27.925	28.077	28.726	29.679	30.601	31.199	31.398	31.355	31.231	30.994	30.42	29.264	27.476	25.225	22.74	20.227	18.019	16.586	16.264	16.949	18.264	19.961	22	24.275	26.468	28.336	29.906	31.321	32.615	33.704	34.552	35.235	35.794	36.14	36.092	35.559	34.667	33.715	33.011	32.638	32.454	32.265	31.994	31.506	30.53	28.982	27.257	25.932	25.171	24.781	24.67	24.938	25.558	26.318	27.076	27.828	28.54	29.171	29.657	29.887	29.856	29.768	29.884	30.222	30.646	31.11	31.7	32.47	33.351	34.099	34.427	34.274	33.696	32.533	30.574	28.106	25.808	24.035	22.667	21.678	21.229	21.277	21.568	21.997	22.635	23.486	24.578	26.004	27.652	29.17	30.399	31.485	32.531	33.4	34.074	34.77	35.665	36.698	37.609	38.075	37.976	37.477	36.622	35.208	33.279	31.282	29.461	27.532	25.278	22.913	20.669	18.559	16.72	15.42	14.701	14.46	14.836	15.931	17.467	19.23	21.418	24.229	27.396	30.519	33.525	36.46	39.132	41.176	42.275	42.295	41.383	39.767	37.746	35.674	33.13	30.557	28.121	25.938	24.238	23.266	23.162	23.812	24.831	25.97	27.34	28.967	30.488	31.613	32.597	33.796	35.201	36.737	38.464	40.22	41.576	42.293	42.355	41.644	40.182	38.519	37.282	36.573	36.208	36.262	36.847	37.636	38.077	37.867	37.088	36.017	34.966	34.134	33.651	33.679	34.211	34.828	34.952	34.421	33.523	32.577	31.858	31.679	32.182	33.264	34.8	36.736	38.808	40.649	42.153	43.331	43.814	42.979	40.678	37.371	33.6	29.743	26.236	23.595	22.161	21.929	22.595	23.823	25.469	27.57	30.101	32.823	35.431	37.729	39.508	40.485	40.377	39.052	36.621	33.526	30.431	27.851	26.088	25.457	26.235	28.229	30.749	33.175	35.288	37.016	38.122	38.389	37.851	36.649	34.859	32.443	29.406	25.964	22.529	19.557	17.354	15.998	15.447	15.647	16.465	17.547	18.36	18.451	17.714	16.253	14.143	11.558	9.0496	7.4123	7.1848	8.4302	10.949	14.526	18.92	23.714	28.383	32.501	35.822	38.18	39.4	39.373	38.212	36.328	34.295	32.619	31.547	31.041	30.996	31.328	31.823	31.999	31.431	30.183	28.564	26.696	24.59	22.56	21.123	20.53	20.716	21.516	22.823	24.516	26.419	28.319	29.909	30.951	31.43	31.418	30.832	29.549	27.629	25.248	22.602	19.826	16.916	13.943	11.252	9.2825	8.2007	7.9974	8.9452	11.443	15.365	19.997	24.71	29.208	33.186	36.377	38.86	40.913	42.653	44.072	45.124	45.612	45.3	44.305	43.108	42.054	41.081	40.05	38.967	37.862	36.685	35.368	33.931	32.66	31.98	32.022	32.493	33.202	34.346	35.947	37.559	38.849	39.937	40.893	41.464	41.443	40.776	39.293	36.899	34.008	31.271	29.041	27.582	27.316	28.287	29.792	30.943	31.353	31.113	30.423	29.528	28.676	28.115	28.05	28.685	28.943	28.732	27.915	26.677	25.458	24.726	24.749	25.505	26.951	29.233	32.212	35.178	37.445	38.871	39.553	39.459	38.7	37.75	36.944	36.343	36.05	36.143	36.306	36.16	35.739	35.115	33.938	31.822	28.965	25.942	23.129	20.732	19.046	18.387	18.86	20.254	22.114	24.02	25.859	27.698	29.385	30.641	31.409	31.831	31.924	31.624	31.088	30.575	30.279	30.43	31.236	32.533	33.901	35.159	36.353	37.264	37.481	37.018	36.379	35.918	35.626	35.454	35.471	35.701	35.978	36.029	35.612	34.697	33.479	32.135	30.767	29.548	28.805	28.849	29.754	31.349	33.328	35.345	37.227	38.964	40.477	41.654	42.659	43.835	45.23	46.467	47.259	47.686	47.909	47.859	47.395	46.552	45.448	44.097	42.41	40.354	38.078	35.915	34.206	33.051	32.3	31.706	31.143	30.589	30.022	29.444	29.029	29.104	29.858	31.049	32.218	33.171	34.13	35.322	36.752	38.344	40.006	41.525	42.468	42.377	41.135	39.093	36.872	34.953	33.527	32.52	31.723	30.924	29.968	28.772	27.411	26.212	25.716	26.272	27.752	29.825	32.367	35.253	38.02	40.085	41.222	41.643	41.616	41.294	40.842	40.471	40.312	40.369	40.543	40.651	40.596	40.5	40.512	40.537	40.343	39.826	39.03	38.031	36.851	35.43	33.793	32.234	31.11	30.411	29.878	29.534	29.637	30.104	30.535	30.815	31.228	31.969	32.99	34.208	35.507	36.637	37.387	37.727	37.619	36.935	35.755	34.396	33.002	31.464	29.772	28.221	27.183	26.851	27.243	28.275	29.925	32.23	34.921	37.369	39.176	40.485	41.486	42.084	42.346	42.784	43.749	45.052	46.353	47.339	47.527	46.567	44.618	42.125	39.34	36.543	34.329	33.115	32.699	32.702	33.091	34.018	35.414	37.007	38.517	39.752	41.179	41.825	42.009	41.938	41.92	42.23	42.938	43.81	44.35	44.281	43.789	43.069	41.916	40.17	38.126	36.121	34.125	32.148	30.459	29.234	28.428	28.125	28.52	29.442	30.576	31.936	33.557	35.015	35.797	36.017	36.187	36.57	37.197	38.168	39.579	41.361	43.208	44.675	45.46	45.667	45.574	45.223	44.478	43.434	42.416	41.58	40.963	40.662	40.654	40.651	40.336	39.529	38.021	35.741	33.242	31.401	30.646	30.821	31.696	33.123	34.661	35.647	35.762	35.235	34.515	34.003	33.903	34.242	35.034	36.289	37.845	39.355	40.546	41.395	41.989	42.332	42.354	41.932	40.986	39.575	37.874	35.955	33.782	31.585	29.781	28.485	27.416	26.379	25.491	24.922	24.55	24.165	23.726	23.298	22.894	22.507	22.23	22.293	23.054	24.788	27.435	30.638	33.958	37.069	39.773	41.882	43.172	43.588	43.348	42.684	41.597	39.98	37.947	35.867	33.949	32.117	30.23	28.341	26.588	24.954	23.347	21.792	20.518	19.852	20.022	21.106	23.096	25.952	29.57	33.676	37.792	41.355	44.035	45.841	46.852	47.016	46.359	45.213	43.931	42.465	40.501	38.002	35.301	32.701	30.367	28.493	27.219	26.549	26.334	26.312	26.266	26.221	26.517	27.518	29.29	31.577	34.029	36.363	38.332	39.719	40.374	40.294	39.777	39.178	38.497	37.491	36.225	35.032	33.942	32.689	31.196	29.744	28.507	27.38	26.316	25.311	24.197	22.801	21.129	19.192	16.972	14.773	13.208	12.646	13.006	14.064	15.672	17.642	19.676	21.444	22.76	23.782	24.92	26.387	28.001	29.662	31.593	33.813	35.851	37.32	38.275	38.795	38.694	37.9	36.571	34.756	32.539	30.34	28.586	27.288	26.35	25.994	26.335	26.972	27.433	27.707	28.322	29.024	30.144	31.567	33.425	35.681	37.823	39.407	40.548	41.528	42.36	43.066	43.893	44.858	45.687	46.255	46.544	46.383	45.716	44.992	44.736	44.868	44.97	44.931	44.819	44.478	43.689	42.573	41.548	41.018	41.059	41.387	41.581	41.399	40.798	39.67	37.972	36.042	34.359	33.103	32.117	31.21	30.195	28.895	27.429	26.176	25.366	25.13	25.817	27.817	30.965	34.546	38.003	41.136	43.643	45.107	45.408	44.837	43.836	42.722	41.605	40.501	39.484	38.732	38.313	38.038	37.705	37.215	36.487	35.347	33.64	31.317	28.486	25.507	22.854	20.809	19.534	19.358	20.699	23.497	27.092	30.72	33.927	36.408	37.848	38.187	37.773	37.191	36.898	37.018	37.416	37.817	37.91	37.418	36.111	33.86	30.794	27.383	24.203	21.658	19.886	18.922	18.867	19.703	21.107	22.674	24.287	26.079	28.069	29.995	31.58	32.796	33.738	34.427	34.793	34.791	34.441	33.774	32.752	31.304	29.487	27.525	25.726	24.319	23.285	22.419	21.565	20.755	19.979	19.015	17.679	16.156	14.823	13.774	12.944	12.503	12.746	13.727	15.192	16.826	18.464	20.062	21.696	23.478	25.469	27.7	30.233	33.032	35.735	37.851	39.038	39.214	38.452	36.838	34.46	31.521	28.461	25.726	23.377	21.205	19.284	17.95	17.209	16.696	16.296	16.224	16.555	17.123	17.856	18.734	19.6	20.303	20.823	21.109	21.04	20.766	20.7	21.008	21.47	21.875	22.171	22.353	22.363	22.13	21.674	21.247	21.2	21.569	21.981	22.178	22.339	22.542	22.463	21.891	21.075	20.215	19.284	18.441	18.073	18.358	19.28	20.906	23.111	25.264	26.712	27.36	27.324	26.482	24.759	22.806	20.985	19.678	19.018	18.603	18.059	17.523	17.21	16.979	16.643	16.141	15.325	13.968	12.172	10.291	8.5162	7.0268	6.3152	6.7814	8.2087	10.087	12.26	14.724	17.208	19.278	20.73	21.662	22.245	22.604	22.786	22.877	23.161	23.954	25.224	26.665	28.139	29.621	30.923	31.768	32.075	31.898	31.285	30.397	29.463	28.427	27.085	25.597	24.349	23.39	22.469	21.586	21.008	20.772	20.547	20.05	19.245	18.214	17.02	15.721	14.463	13.545	13.347	13.996	15.252	16.776	18.35	19.889	21.358	22.767	24.101	25.34	26.473	27.41	27.91	27.75	27.099	26.482	26.188	26.073	25.914	25.636	25.089	23.935	21.943	19.27	16.388	13.747	11.621	10.102	9.185	8.833	8.9247	9.2117	9.3652	9.1575	8.617	7.9275	7.2338	6.6013	6.2233	6.5135	7.8114	10.042	12.835	15.907	19.097	22.083	24.406	25.787	26.365	26.505	26.522	26.542	26.588	26.683	26.775	26.635	25.929	24.43	22.17	19.362	16.266	13.1	10.03	7.3336	5.4611	4.6951	4.8896	5.7659	7.2916	9.4477	11.892	14.142	16.053	17.783	19.359	20.598	21.384	21.761	21.837	21.78	21.742	21.784	22.006	22.62	23.736	25.205	26.695	27.981	29.04	29.908	30.516	30.697	30.354	29.634	28.799	27.836	26.57	25.189	24.128	23.399	22.569	21.368	19.848	18.019	15.815	13.436	11.324	9.8525	9.3221	9.993	11.743	14.046	16.437	18.692	20.494	21.452	21.526	21.142	20.849	20.963	21.45	22.032	22.442	22.55	22.126	20.828	18.751	16.571	14.781	13.223	11.635	10.075	8.5786	7.012	5.5047	4.4583	4.0252	4.0465	4.4369	5.0141	5.2193	4.693	3.7635	2.9445	2.3529	1.9698	2.057	2.9057	4.7469	6.5916	8.9893	11.423	13.536	15.374	16.947	17.893	17.943	17.349	16.518	15.597	14.753	14.346	14.535	15.14	15.986	16.907	17.506	17.455	16.979	16.484	15.97	15.29	14.676	14.508	14.803	15.293	15.818	16.352	16.792	16.968	16.681	15.873	14.864	14.106	13.739	13.68	13.995	14.831	16.079	17.384	18.423	18.924	18.61	17.483	15.857	14.01	12.182	10.915	10.819	11.929	13.792	16.064	18.657	21.33	23.593	25.096	25.853	26.05	25.841	25.349	24.708	24.119	23.768	23.579	23.161	22.133	20.384	18.046	15.392	12.778	10.531	8.9122	8.1273	8.2173	8.9423	9.9498	11.234	13.128	15.736	18.772	21.981	25.385	28.993	32.59	35.892	38.788	41.217	42.959	43.691	43.154	41.37	38.65	35.45	32.109	28.747	25.442	22.449	20.137	18.786	18.486	19.26	21.106	23.734	26.406	28.281	29.044	28.967	28.521	28.024	27.714	27.801	28.292	28.895	29.175	28.912	28.24	27.522	27.071	26.987	27.229	27.724	28.34	28.858	28.975	28.446	27.31	25.923	24.651	23.524	22.449	21.536	20.885	20.232	19.214	17.919	16.849	16.425	16.769	17.842	19.449	21.242	22.858	24.016	24.538	24.48	24.217	24.169	24.493	25.153	26.129	27.443	29.03	30.667	31.93	32.419	32.023	30.834	28.812	25.932	22.661	19.8	17.78	16.534	16.037	16.386	17.373	18.47	19.225	19.353	18.615	17.002	14.839	12.455	10.06	8.0631	7.0359	7.2518	8.5187	10.585	13.347	16.654	20.177	23.49	26.216	28.281	29.898	31.161	31.867	32.013	31.985	31.957	31.531	30.386	28.678	26.62	24.235	21.729	19.534	17.874	16.781	16.433	16.856	17.599	18.257	18.93	19.784	20.544	20.853	20.787	20.626	20.494	20.421	20.509	21.009	22.982	25.316	27.976	30.778	33.47	35.709	37.04	36.966	35.393	32.853	29.977	26.959	23.938	21.407	19.71	18.667	18.004	17.652	17.43	17.001	16.298	15.467	14.473	13.377	12.701	13.004	14.219	15.936	17.984	20.277	22.4	23.827	24.38	24.323	24.091	24.055	24.348	24.943	25.808	26.807	27.477	27.268	26.092	24.321	22.359	20.549	19.214	18.499	18.201	18.057	17.834	17.097	15.401	12.774	9.5983	6.013	1.9004	-2.4882	-6.5768	-9.9519	-12.532	-14.221	-14.734	-13.832	-11.544	-8.1756	-4.1335	0.26366	4.8139	9.2823	13.319	16.708	19.448	21.569	23.043	23.837	24.005	23.746	23.409	23.297	23.326	23.094	22.263	20.734	18.316	14.703	9.9383	4.578	-0.74282	-5.6849	-10.044	-13.526	-15.826	-16.848	-16.762	-15.858	-14.4	-12.511	-10.195	-7.4626	-4.373	-0.94749	2.8487	6.9884	11.233	15.152	18.435	21.085	23.146	24.416	24.568	23.559	21.655	19.153	16.233	13.17	10.419	8.3225	6.8582	5.6907	4.4221	2.8846	1.1456	-0.60494	-2.1236	-3.0948	-3.1837	-2.1934	-0.1881	2.4439	5.1726	7.6672	9.9437	12.065	13.826	14.981	15.578	15.77	15.411	14.265	12.545	10.804	9.4966	8.7983	8.6752	8.9617	9.3826	9.6526	9.5148	8.7508	7.3133	5.4547	3.5384	1.7456	0.11876	-1.2182	-1.9977	-1.9801	-1.1574	0.20993	1.8387	3.6244	5.5141	7.1973	8.3052	8.965	9.7135	10.759	11.838	12.752	13.553	14.128	14.155	13.516	12.335	10.765	9.0972	7.7758	7.0396	6.8218	7.1373	8.104	9.4933	10.71	11.338	11.328	10.835	10.023	8.9769	7.7554	6.5486	5.6225	5.0087	4.4519	3.9608	4.0321	4.9478	6.4035	8.039	9.8279	11.674	13.205	14.246	14.92	15.26	15.216	14.991	14.788	14.457	13.862	13.325	13.158	13.171	13.04	12.806	12.659	12.616	12.582	12.495	12.43	12.588	13.098	13.743	14.923	16.964	18.358	19.13	19.432	19.224	18.486	17.374	16.15	15.032	14.044	12.947	11.573	10.141	8.7819	7.2098	5.2699	3.4079	2.1637	1.6687	1.927	3.0069	4.691	6.4973	8.1788	9.7586	11.11	12.166	13.288	14.766	16.221	16.987	16.905	16.201	15.006	13.434	11.797	10.503	9.7295	9.3015	8.7993	7.8623	6.5163	5.0398	3.5055	1.8421	0.23152	-0.97617	-1.6681	-1.8708	-1.5335	-0.64707	0.61896	2.0903	3.6378	4.9192	5.5729	5.7389	5.9032	6.2436	6.5736	6.9307	7.6143	8.6359	9.6429	10.323	10.632	10.611	10.21	9.3982	8.2709	7.1368	6.4368	6.4393	7.0617	8.0791	9.3016	10.529	11.496	11.974	11.849	11.164	10.138	9.0388	7.9068	6.5943	5.1473	3.8031	2.5487	1.0505	-0.83023	-2.7494	-4.2934	-5.281	-5.6476	-5.2776	-4.0806	-2.1531	0.2069	2.6674	5.0205	7.2419	9.3339	11.149	12.393	12.825	12.425	11.362	9.8324	8.0185	6.2729	5.1301	5.0027	5.8802	7.4312	9.4155	11.705	13.967	15.617	16.19	15.586	13.963	11.503	8.3529	4.7829	1.2232	-1.9331	-4.5163	-6.5762	-8.2436	-9.5691	-10.519	-11.091	-11.393	-11.571	-11.637	-11.393	-10.679	-9.62	-8.3316	-6.6304	-4.2942	-1.5149	1.2664	3.8584	6.356	8.7603	10.864	12.531	13.711	14.364	14.461	14.002	12.988	11.54	9.9543	8.4511	6.9665	5.2534	3.2011	0.95021	-1.2277	-3.117	-4.6194	-5.7135	-6.2798	-6.2883	-6.0717	-6.0908	-6.3383	-6.4246	-6.2647	-6.113	-6.0147	-5.6713	-4.8722	-3.6332	-1.8985	0.43032	3.2577	6.3598	9.5608	12.543	14.841	16.238	16.836	16.642	15.509	13.465	10.924	8.3779	6.109	4.0834	2.0786	-0.028812	-2.1946	-4.4712	-7.0402	-9.6799	-11.643	-12.431	-12.203	-11.177	-9.2177	-6.2623	-2.5746	1.6197	6.1911	10.717	14.628	17.654	19.714	20.605	20.345	19.488	18.58	17.597	16.264	14.603	12.821	10.973	8.9245	6.5708	3.975	1.3469	-1.2678	-4.1813	-7.6122	-11.214	-14.424	-16.969	-18.309	-18.406	-17.294	-14.78	-11.004	-6.6355	-2.4151	1.2016	4.0227	6.1017	7.5446	8.3102	8.4498	8.3494	8.2948	8.0371	7.2683	6.1957	5.0789	3.709	1.8743	-0.21301	-2.3162	-4.3927	-6.2352	-7.4886	-8.163	-8.5396	-8.6297	-8.3667	-8.1316	-8.3607	-8.9036	-9.3006	-9.4008	-9.2541	-8.7536	-7.749	-6.2635	-4.4946	-2.7695	-1.3942	-0.36976	0.54674	1.3997	1.9704	2.273	2.5486	2.7636	2.6225	2.062	1.2435	0.23596	-0.8792	-1.8256	-2.3928	-2.6432	-2.535	-1.8793	-0.84974	-0.017701	0.295	0.22482	-0.17812	-1.0468	-2.2689	-3.4067	-4.0767	-4.0883	-3.4051	-2.1496	-0.5426	1.2343	2.9269	4.0824	4.3978	4.1135	3.7224	3.5037	3.6368	4.3313	5.6487	7.3874	9.3208	11.286	13.099	14.667	16.063	17.25	17.802	17.333	15.931	13.909	11.389	8.4637	5.4281	2.57	-0.060979	-2.5299	-4.8144	-6.7858	-8.1975	-8.7438	-8.332	-7.1981	-5.5312	-3.2903	-0.51482	2.516	5.6301	8.9277	12.426	15.904	19.102	21.81	23.81	24.977	25.263	24.505	22.451	19.166	15.096	10.638	6.0244	1.5519	-2.418	-5.7072	-8.3445	-10.365	-11.67	-12.066	-11.303	-9.23	-6.1061	-2.4069	1.5852	5.6987	9.5689	12.808	15.4	17.568	19.319	20.539	21.313	21.839	22.204	22.413	22.428	21.998	20.826	18.923	16.495	13.595	10.169	6.3017	2.1423	-2.2252	-6.6736	-10.826	-14.1	-15.912	-15.867	-14.023	-10.899	-6.9924	-2.5532	2.1167	6.594	10.704	14.592	18.185	21.026	22.769	23.447	23.169	22	20.261	18.321	16.272	14.104	11.979	9.9886	7.9325	5.7197	3.579	1.7068	0.006228	-1.6924	-3.3811	-4.9506	-6.3065	-7.3461	-8.0366	-8.3392	-8.0571	-7.119	-5.8415	-4.5602	-3.1783	-1.5032	0.29553	1.9699	3.6267	5.4137	7.164	8.8017	10.537	12.441	14.308	16.095	17.871	19.332	19.952	19.642	18.703	17.228	15.166	12.765	10.432	8.348	6.4867	4.7734	3.1767	1.8741	1.1978	1.2758	2.0007	3.3928	5.5283	8.0275	10.201	11.67	12.712	13.482	14.168	14.671	14.625	13.872	12.642	11.075	8.9613	6.2972	3.6434	1.5273	-0.2344	-2.0985	-3.8531	-4.8676	-5.0881	-5.1304	-5.3945	-5.6603	-5.6333	-5.3488	-4.8535	-3.8982	-2.1793	0.25404	2.9832	5.5633	7.7333	9.2513	10.873	12.109	12.683	12.587	12.273	12.07	11.878	11.442	10.701	9.7641	8.809	7.9468	7.2148	6.8013	6.9797	7.6561	8.3349	8.6399	8.5345	7.9774	6.8269	5.1885	3.3291	1.3273	-0.7403	-2.4749	-3.5746	-4.2103	-4.5812	-4.5598	-4.155	-3.9099	-4.3088	-5.254	-6.3699	-7.4675	-8.4367	-8.989	-8.7685	-7.589	-5.5147	-2.8096	0.27348	3.6161	7.03	10.1	12.445	13.946	14.615	14.492	13.778	12.78	11.567	10.09	8.5457	7.1101	5.5936	3.8686	2.3621	1.6036	1.5487	1.8171	2.2373	2.7676	3.1597	3.0997	2.5814	1.9351	1.5894	1.8755	2.9154	4.6522	6.9989	9.8221	12.793	15.514	17.693	19.118	19.67	19.468	18.729	17.513	15.895	14.287	13.099	12.192	11.152	9.9845	8.9832	8.1139	7.1224	6.0846	5.2671	4.6558	3.98	3.0596	1.8996	0.67695	-0.26682	-0.60626	-0.20814	0.91202	2.7136	5.0896	7.8518	10.854	13.951	17.012	19.978	22.693	24.678	25.476	25.208	24.388	23.214	21.574	19.651	17.804	15.921	13.492	10.268	6.3328	1.7187	-3.5918	-9.4838	-15.768	-22.215	-28.384	-33.675	-37.599	-39.885	-40.323	-38.792	-35.47	-30.815	-25.377	-19.665	-13.91	-8.1211	-2.4773	2.6489	7.1293	11.089	14.257	15.926	15.824	14.369	12.047	9.1323	6.1433	3.7743	2.277	1.452	1.011	0.56479	-0.4524	-2.3384	-4.8575	-7.644	-10.506	-13.183	-15.204	-16.271	-16.444	-15.995	-15.25	-14.372	-13.291	-12.055	-10.969	-10.168	-9.36	-8.4328	-7.8276	-7.8742	-8.3041	-8.7834	-9.3495	-9.9083	-10.051	-9.6129	-8.7535	-7.4611	-5.6361	-3.5599	-1.5917	0.30834	2.2093	3.7032	4.2842	3.9625	3.0876	1.8901	0.52265	-0.82724	-2.014	-2.9434	-3.6875	-4.6072	-5.1179	-5.7027	-6.486	-6.9839	-7.0589	-6.717	-5.9983	-5.1215	-4.3772	-3.9766	-4.0878	-4.6096	-4.9735	-4.6172	-3.5551	-2.0505	-0.085964	2.3077	4.6646	6.5002	7.6951	8.179	7.8094	6.7763	5.5543	4.4179	3.4782	3.0827	3.4762	4.2577	4.821	5.0646	5.2112	5.2642	5.0213	4.3974	3.3706	1.8102	-0.42673	-3.4054	-6.9793	-10.63	-13.696	-15.937	-17.537	-18.658	-19.313	-19.622	-19.754	-19.583	-18.81	-17.254	-14.79	-11.301	-7.0137	-2.4314	2.1908	6.7994	11.017	14.223	16.163	16.988	16.753	15.266	12.501	8.7797	4.4844	-0.095819	-4.7264	-9.2086	-13.304	-16.715	-19.293	-21.166	-22.482	-23.234	-23.45	-23.29	-23.044	-23.005	-23.343	-24.063	-25.051	-26.238	-27.617	-28.933	-29.637	-29.387	-28.249	-26.319	-23.547	-20.056	-16.382	-13.144	-10.62	-8.7718	-7.474	-6.6332	-6.1551	-6.0201	-6.2293	-6.7868	-7.7523	-9.1872	-10.899	-12.445	-13.437	-13.818	-13.892	-14.041	-14.454	-15.163	-16.17	-17.371	-18.357	-18.541	-17.666	-16.009	-14.032	-12.011	-10.02	-8.1469	-6.4753	-5.0026	-3.6302	-2.2973	-1.0841	-0.15673	0.42383	0.83033	1.3629	2.2173	3.3083	4.3006	4.8598	4.8726	4.3262	3.172	1.5579	0.055181	-0.74806	-0.82523	-0.61453	-0.52803	-0.73536	-1.3518	-2.503	-4.0642	-5.67	-6.874	-7.3375	-6.9816	-6.0235	-4.7729	-3.4098	-2.1019	-1.149	-0.85902	-1.3044	-2.3213	-3.6804	-5.2328	-6.9733	-8.8379	-10.497	-11.548	-11.902	-11.699	-10.848	-9.0936	-6.6155	-3.9812	-1.541	0.75375	2.9412	4.896	6.5582	7.941	8.9474	9.4855	9.5546	9.0496	7.7911	5.9032	3.8207	1.8519	0.029914	-1.6429	-3.0361	-4.0837	-4.9624	-6.0203	-7.5602	-9.6134	-11.904	-14.187	-16.411	-18.301	-19.222	-18.823	-17.437	-15.487	-13.112	-10.51	-8.1233	-6.1954	-4.6849	-3.6337	-3.1305	-3.0363	-3.2077	-3.8558	-5.1278	-6.6371	-7.9044	-8.8456	-9.4739	-9.5321	-8.7653	-7.2511	-5.3543	-3.5352	-2.1386	-1.2628	-0.90005	-1.1637	-2.0171	-2.2473	-1.8899	-1.3532	-0.85688	-0.26883	0.4965	1.2043	1.5646	1.4792	1.0251	0.35637	-0.4412	-1.3845	-2.3131	-2.7786	-2.5651	-2.0729	-1.8093	-1.8304	-2.0462	-2.5815	-3.4091	-4.1379	-4.4897	-4.498	-4.1493	-3.3943	-2.5369	-1.9124	-1.3454	-0.5069	0.47813	1.3069	2.0877	3.0934	4.214	5.0739	5.4669	5.3866	4.8766	3.9467	2.5489	0.73615	-1.1261	-2.5736	-3.4898	-3.9948	-4.0114	-3.3825	-2.2592	-1.0042	0.10326	0.85025	1.0731	0.9126	0.80818	1.0336	1.6156	2.71	4.4913	6.5866	8.2399	9.0871	9.3188	9.1404	8.5706	7.7214	6.8768	6.2368	5.7382	5.1586	4.3185	3.256	2.1941	1.2469	0.24559	-1.036	-2.6438	-4.4791	-6.3803	-8.1071	-9.3804	-9.9559	-9.6312	-8.3721	-6.5098	-4.5666	-2.7462	-0.85607	1.2135	3.24	5.0988	6.9422	8.8063	10.409	11.439	11.854	11.811	11.439	10.765	9.7841	8.5989	7.4675	6.6624	6.2321	5.9708	5.6543	5.1611	4.4125	3.2768	1.5992	-0.60448	-3.0154	-5.2578	-7.2375	-8.999	-10.375	-11	-10.673	-9.526	-7.7984	-5.5845	-2.94	-0.0885	2.6333	5.0348	7.1706	9.1629	11.011	12.577	13.738	14.491	14.894	14.938	14.501	13.391	11.593	9.3355	6.8295	4.0798	1.1313	-1.632	-3.7536	-5.1995	-6.2601	-7.088	-7.61	-7.8198	-7.8762	-7.8524	-7.6138	-6.9958	-5.9023	-4.3446	-2.4809	-0.44531	1.7951	4.2502	6.7255	8.8939	10.531	11.565	12.011	11.864	11.068	9.6749	8.0037	6.4285	4.977	3.4751	2.0842	1.254	1.0832	1.2151	1.4036	1.6535	1.8109	1.5755	0.85593	-0.19501	-1.3703	-2.3934	-2.9249	-2.8304	-2.2399	-1.2428	0.21669	2.0036	3.7561	5.2574	6.6304	8.1199	9.7961	11.503	12.961	13.992	14.605	14.666	13.853	12.216	10.343	8.721	7.3524	6.2087	5.5162	5.3295	5.3118	5.1784	4.8827	4.3135	3.401	2.4899	1.9992	1.9034	2.0489	2.5225	3.3001	3.8912	3.8032	3.065	2.053	1.0288	0.066533	-0.81795	-1.5941	-2.1123	-2.2797	-1.6507	-0.92716	-0.41163	-0.082552	-0.18958	-0.92558	-2.2194	-3.7842	-5.2386	-6.3598	-7.2143	-7.7739	-7.7699	-7.1536	-6.3923	-5.9534	-5.801	-5.751	-5.9336	-6.4404	-7.0619	-7.7107	-8.5027	-9.3324	-9.9372	-10.323	-10.561	-10.412	-9.6573	-8.6758	-8.0841	-7.9935	-8.1501	-8.4581	-8.8932	-9.2011	-9.0424	-8.263	-6.9656	-5.4737	-4.1087	-2.8505	-1.5404	-0.30786	0.5018	0.75645	0.52485	-0.26424	-1.7301	-3.7457	-6.0436	-8.4345	-10.603	-12.159	-13.023	-13.305	-12.872	-11.456	-9.2421	-6.8053	-4.4587	-2.1522	0.061367	1.9108	3.2404	4.1613	4.8198	5.1883	5.0558	4.1709	2.4892	0.20839	-2.4294	-5.2561	-8.0317	-10.39	-12.087	-13.154	-13.814	-14.301	-14.794	-15.293	-15.668	-15.927	-16.204	-16.39	-16.106	-15.124	-13.56	-11.476	-8.6785	-5.1354	-1.2673	2.3389	5.3006	7.4458	8.7058	9.0458	8.5051	7.2744	5.6083	3.7005	1.5666	-0.8777	-3.5978	-6.3768	-8.9184	-11.104	-13.035	-14.836	-16.578	-18.307	-20.216	-22.457	-24.777	-26.559	-27.291	-26.843	-25.273	-22.645	-19.076	-14.91	-10.63	-6.5329	-2.6639	1.0136	4.4431	7.4381	9.7676	11.211	11.643	10.966	9.0978	6.0863	2.2792	-1.678	-5.2185	-8.1417	-10.439	-11.983	-12.702	-12.884	-12.984	-13.166	-13.244	-13.095	-12.816	-12.546	-12.329	-12.102	-11.738	-11.089	-10.051	-8.5466	-6.4743	-3.8818	-1.1293	1.3217	3.2592	4.759	5.988	7.0176	7.7396	8.047	8.0524	7.9392	7.6307	6.9083	5.8637	4.8086	3.7355	2.2735	0.30136	-1.8656	-3.9197	-5.7531	-7.2739	-8.4063	-9.1915	-9.6673	-9.77	-9.4932	-8.9662	-8.207	-7.1051	-5.776	-4.613	-3.8365	-3.3019	-2.7044	-1.8209	-0.62405	0.7949	2.4204	4.3216	6.2878	7.8406	8.7659	9.3615	9.863	10.072	9.8576	9.5044	9.2466	8.9598	8.5285	7.9613	7.0281	5.459	3.3297	0.91944	-1.5915	-3.8865	-5.208	-4.9359	-3.2378	-0.70377	2.1401	4.8243	6.828	7.7789	7.6281	6.7139	5.6527	5.5924	5.3965	5.3174	5.0827	4.5496	3.7636	2.9116	2.1307	1.4344	0.94626	1.0942	2.0953	3.5172	4.8331	5.9775	6.962	7.5275	7.5221	7.128	6.4497	5.4018	4.0523	2.5741	0.85375	-1.242	-3.3988	-5.2155	-6.7604	-8.2458	-9.4677	-10.074	-10.093	-9.7908	-9.2968	-8.5428	-7.4319	-6.0037	-4.4451	-2.9468	-1.5075	-0.077748	1.1305	1.8444	2.1552	2.459	2.9624	3.6098	4.2676	4.632	4.2676	2.9341	0.72652	-2.1818	-5.5379	-8.6933	-10.862	-11.776	-11.688	-10.712	-8.692	-5.7343	-2.3378	0.97476	3.8592	6.0068	7.0884	6.9012	5.5103	3.3519	1.115	-0.64375	-1.7355	-2.1832	-2.0131	-1.391	-0.70802	-0.38137	-0.68598	-1.6686	-3.0448	-4.3009	-5.0524	-5.2104	-4.7111	-3.5083	-1.9599	-0.82043	-0.58308	-1.1401	-2.1743	-3.5067	-5.0056	-6.3876	-7.3369	-7.6882	-7.4645	-6.7695	-5.6583	-4.1413	-2.3154	-0.4504	1.0802	2.014	2.3219	2.1198	1.4892	0.41981	-1.0124	-2.5024	-3.7325	-4.6789	-5.5136	-6.2581	-6.7594	-6.9979	-7.2485	-7.7583	-8.4555	-9.0986	-9.5317	-9.6774	-9.4073	-8.5558	-7.0984	-5.2588	-3.4135	-1.8631	-0.68185	0.30764	1.2837	2.1633	2.62	2.3616	1.3359	-0.34672	-2.4912	-4.6769	-6.2039	-6.5353	-5.8702	-5.0247	-4.7487	-5.3916	-7.0167	-9.495	-12.438	-15.326	-17.739	-19.457	-20.491	-20.979	-21.01	-20.465	-19.201	-17.317	-15.052	-12.549	-9.8233	-6.8611	-3.7674	-0.77242	1.8895	4.1629	6.0301	7.1617	7.1142	5.8754	3.9207	1.6285	-0.80707	-2.9494	-4.1945	-4.2944	-3.5962	-2.7006	-2.2476	-2.8195	-4.6498	-7.4665	-10.792	-14.161	-17.009	-18.778	-19.368	-19.167	-18.577	-17.752	-16.714	-15.503	-14.211	-12.885	-11.382	-9.4279	-6.979	-4.3273	-1.6811	1.056	3.7749	5.8923	6.9542	7.0599	6.4316	5.1253	3.2846	1.1483	-1.2859	-4.1877	-7.5282	-11.25	-15.489	-20.207	-24.854	-28.782	-31.792	-33.842	-34.707	-34.214	-32.311	-30.802	-28.665	-26.23	-23.872	-21.673	-19.263	-16.339	-13.118	-9.8733	-6.4731	-2.7972	0.87928	4.2048	7.0082	8.9376	9.4778	8.4877	6.1646	2.7298	-1.4399	-5.4965	-8.6499	-10.829	-12.374	-13.412	-13.982	-14.444	-15.255	-16.533	-18.07	-19.483	-20.416	-20.64	-20.006	-18.327	-15.579	-12.222	-8.9363	-6.0962	-3.7	-1.676	0.024144	1.5953	3.1089	4.3626	5.1448	5.3346	4.6772	2.9127	0.23372	-2.8898	-6.3183	-10.158	-14.165	-17.647	-20.042	-21.176	-20.966	-19.336	-16.43	-12.645	-8.529	-4.6016	-1.0951	2.0612	4.9014	7.336	9.2914	10.822	11.965	12.593	12.528	11.629	9.8725	7.4537	4.7039	1.8145	-1.1662	-4.0654	-6.6085	-8.8602	-11.245	-14.033	-17.043	-19.907	-22.411	-24.389	-25.468	-25.232	-23.506	-20.397	-16.231	-11.416	-6.3308	-1.3208	3.2847	7.2099	10.342	12.765	14.593	15.758	16.047	15.298	13.59	11.13	8.0374	4.3936	0.49652	-3.1338	-6.1793	-8.7058	-10.891	-12.793	-14.387	-15.78	-17.159	-18.549	-19.774	-20.605	-20.919	-20.765	-20.271	-19.524	-18.543	-17.362	-16.121	-15.01	-14.087	-13.215	-12.31	-11.496	-10.896	-10.326	-9.5012	-8.4444	-7.4151	-6.4938	-5.5306	-4.5113	-3.6481	-3.1393	-3.0348	-3.2928	-3.8047	-4.467	-5.2388	-6.0509	-6.7445	-7.2185	-7.6011	-8.0811	-8.6357	-9.0424	-9.0563	-8.5597	-7.6794	-6.658	-5.5974	-4.584	-3.9258	-3.8994	-4.2744	-4.4354	-4.0184	-3.1392	-1.9727	-0.64765	0.46515	0.82039	0.11956	-1.5641	-3.9867	-6.7492	-9.3764	-11.621	-13.491	-14.949	-15.791	-15.904	-15.414	-14.409	-12.792	-10.571	-8.0308	-5.6451	-3.8713	-2.856	-2.363	-2.1648	-2.2031	-2.2471	-1.803	-0.67239	0.76793	2.1295	3.4364	4.7456	5.86	6.6309	7.0142	6.7257	5.3956	3.0625	0.021742	-3.5403	-7.2474	-10.328	-12.168	-12.814	-12.71	-11.881	-10.147	-7.554	-4.2807	-0.94267	1.895	4.2242	6.1906	7.6849	8.6765	9.4003	9.9689	10.286	10.435	10.62	10.779	10.809	11.005	11.621	12.315	12.483	11.867	10.45	8.0854	4.6279	0.27459	-4.4474	-8.9305	-12.69	-15.479	-17.145	-17.503	-16.497	-14.483	-12.066	-9.6001	-7.133	-4.7326	-2.4228	-0.029654	2.5747	5.2986	7.9862	10.491	12.488	13.646	14.121	14.431	14.763	14.921	14.869	14.858	14.955	14.946	14.718	14.401	14.086	13.676	12.924	11.631	9.8677	7.9851	6.3565	5.189	4.6035	4.7573	5.6722	7.1576	8.9393	10.764	12.435	13.882	15.084	15.884	16.026	15.541	14.79	13.991	13.019	11.808	10.574	9.4609	8.327	7.018	5.6119	4.3402	3.3403	2.6254	2.1493	1.9059	1.968	2.3949	3.0896	3.7974	4.3487	4.7555	5.1051	5.4616	5.8156	6.1712	6.6704	7.408	8.212	8.7944	9.0959	9.3272	9.6235	9.8363	9.7885	9.5257	9.1761	8.7855	8.349	7.9203	7.6361	7.6088	7.7651	7.8736	7.771	7.4756	7.0953	6.7044	6.2459	5.5279	4.4906	3.2468	1.8946	0.41841	-1.1316	-2.3517	-2.7493	-2.2505	-1.1381	0.35587	2.092	3.7936	5.0722	5.6774	5.6334	5.142	4.4374	3.6906	2.9828	2.3878	2.0877	2.2553	2.8954	3.8811	5.1515	6.7059	8.488	10.306	11.845	12.88	13.444	13.645	13.348	12.295	10.593	8.6583	6.66	4.4463	2.0754	-0.10196	-1.862	-3.1919	-4.0355	-4.3184	-4.0897	-3.4419	-2.3955	-1.0642	0.29244	1.6447	3.2519	5.2186	7.3557	9.466	11.463	13.218	14.491	15	14.641	13.665	12.597	11.759	11.045	10.311	9.6001	8.7439	7.1933	4.6416	1.4622	-1.7597	-4.5694	-6.4829	-7.0879	-6.4074	-4.7643	-2.4006	0.40337	3.1093	5.2931	7.0564	8.6336	9.9159	10.753	11.31	11.871	12.78	12.802	13.029	13.37	13.536	13.368	13.065	12.748	12.101	10.855	9.2124	7.435	5.4643	3.3031	1.199	-0.746	-2.6214	-4.3038	-5.5057	-6.1841	-6.3349	-5.6201	-3.8058	-1.3069	1.2169	3.4997	5.5489	7.2261	8.3831	9.1548	9.8761	10.793	11.927	13.032	13.806	14.177	14.198	13.764	12.707	11.167	9.5224	8.0296	6.8008	5.9902	5.6989	5.8695	6.5016	7.6834	9.2617	10.9	12.538	14.284	15.935	17.05	17.552	17.833	18.178	18.559	18.91	19.242	19.501	19.474	18.926	17.726	15.966	13.95	11.88	9.7089	7.4014	5.1272	3.2022	1.9259	1.5311	2.1532	3.7574	6.1987	9.2322	12.373	14.996	16.848	18.084	18.846	19.087	18.868	18.575	18.509	18.596	18.584	18.34	17.872	17.173	16.205	14.956	13.519	12.085	10.808	9.6907	8.6583	7.6928	6.9615	6.6746	6.8586	7.3589	8.0551	8.9967	10.272	11.782	13.293	14.772	16.399	18.194	19.843	21.003	21.605	21.733	21.416	20.592	19.321	17.848	16.439	15.253	14.317	13.559	12.916	12.299	11.478	10.145	8.0623	5.2863	2.2262	-0.67538	-3.2392	-5.3304	-6.645	-6.9117	-6.2308	-4.9074	-2.9807	-0.27137	3.2353	7.2568	11.429	15.469	19.162	22.37	24.979	26.851	27.921	28.268	27.927	26.754	24.585	21.487	17.818	14.043	10.552	7.5912	5.3025	3.8253	3.1888	3.0442	2.8982	2.6351	2.5351	2.7227	3.0941	3.7323	4.9724	6.9458	9.4256	12.139	14.816	17.098	18.721	19.633	19.795	19.15	17.869	16.325	14.701	12.921	10.977	9.1015	7.5926	6.6163	6.1564	6.0319	6.0953	6.246	6.1613	5.3223	3.5924	1.4299	-0.71818	-2.7905	-4.6932	-6.0274	-6.4531	-5.9075	-4.3387	-1.6603	1.8173	5.4883	8.8503	11.459	12.744	12.478	11.127	9.3569	7.4865	5.6918	4.3741	3.9588	4.5539	5.9694	7.8644	10.469	12.18	13.076	13.165	12.668	11.811	10.704	9.5237	8.6333	8.0974	7.4345	6.2071	4.5122	2.6314	0.64897	-1.2846	-2.792	-3.6779	-4.0286	-3.8165	-2.9495	-1.6358	-0.15722	1.5874	3.7435	5.9522	7.7124	8.9678	9.9102	10.477	10.477	9.93	9.0472	8.0222	6.9571	5.8137	4.5153	3.1876	1.9574	0.64671	-1.0386	-3.0984	-5.2674	-7.3411	-9.1792	-10.547	-11.294	-11.486	-11.194	-10.49	-9.6738	-9.113	-8.7427	-8.161	-7.2147	-6.0383	-4.5786	-2.6222	-0.29067	1.878	3.376	4.0402	3.9282	3.1577	1.8999	0.3559	-1.1861	-2.432	-3.306	-3.9723	-4.6063	-5.1768	-5.5317	-5.5812	-5.2651	-4.5379	-3.3931	-1.8151	0.1483	2.2133	3.9581	5.1975	6.0626	6.615	6.7171	6.4391	6.275	6.6847	7.7583	9.3218	11.198	13.177	14.921	16.041	16.276	15.629	14.398	13.014	11.757	10.703	9.7991	8.9958	8.2086	7.2804	6.0581	4.5423	3.0534	1.9767	1.422	1.3071	1.715	2.8746	4.8368	7.3503	10.1	12.918	15.689	18.125	19.86	20.669	20.572	19.777	18.447	16.651	14.47	12.095	9.7821	7.7588	6.1051	4.7504	3.6985	3.0669	2.819	2.641	2.2521	1.7586	1.465	1.4508	1.6452	2.1622	3.2505	4.9211	6.9073	8.9271	10.785	12.375	13.647	14.567	15.07	15.151	14.96	14.651	14.185	13.423	12.357	11.13	9.8741	8.5864	7.1121	5.3218	3.3187	1.2774	-0.83557	-3.1441	-5.4113	-7.1575	-8.2241	-8.7781	-8.8297	-8.095	-6.4597	-4.1069	-1.3062	1.5922	4.1015	5.8196	6.6166	6.5232	5.665	4.4658	3.5695	3.3315	3.6605	4.3795	5.4417	6.7899	8.2543	9.5624	10.457	10.906	11.084	11.078	10.776	10.288	10.063	10.31	10.644	10.652	10.326	9.7362	8.8133	7.6869	6.7013	5.9938	5.5265	5.3993	5.6671	6.0609	6.3605	6.7831	7.562	8.5013	9.2943	9.9998	10.821	11.751	12.647	13.324	14.132	14.438	14.206	13.575	12.826	12.177	11.616	10.899	9.8866	8.8313	7.972	7.1202	6.0773	5.0454	4.2412	3.5478	2.9249	2.6148	2.7854	3.3947	4.4675	5.9961	7.6533	9.0937	10.447	12.015	13.685	15.185	16.636	18.268	19.948	21.312	22.151	22.479	22.397	21.952	21.088	19.838	18.5	17.423	16.62	15.825	14.947	14.087	13.209	12.249	11.346	10.723	10.526	10.974	12.257	14.223	16.499	18.942	21.605	24.219	26.283	27.69	28.734	29.587	30.109	30.185	29.867	29.211	28.152	26.547	24.372	21.851	19.352	17.164	15.336	13.803	12.565	11.609	10.794	9.9531	8.9744	7.8545	6.7963	6.1146	5.952	6.3185	7.3394	9.2161	11.773	14.363	16.393	17.656	18.07	17.477	15.849	13.495	10.939	8.6509	6.9295	5.9438	5.7995	6.5253	8.0218	9.954	11.825	13.209	13.972	14.227	14.142	13.877	13.712	14.073	15.257	17.117	19.18	21.047	22.448	23.108	22.706	21.157	18.839	16.344	14.109	12.341	11.115	10.421	10.146	10.012	9.6968	9.0276	8.1142	7.2681	6.8166	6.9285	7.6094	8.8522	10.675	12.922	15.147	16.939	18.301	19.479	20.53	21.31	21.865	22.391	22.909	23.226	23.177	22.789	22.206	21.59	21.043	20.519	19.942	19.345	18.758	18.084	17.202	16.122	14.957	13.763	12.476	10.918	9.0162	7.0226	5.3899	4.346	3.9005	4.2608	5.6829	7.9407	10.299	12.242	13.729	14.825	15.612	16.353	17.347	18.663	20.175	21.733	23.065	23.802	23.882	23.588	23.103	22.338	21.214	19.836	18.323	16.722	15.034	13.276	11.628	10.412	9.6763	9.1363	8.7174	8.7593	9.4155	10.312	11.054	11.573	11.772	11.368	10.349	9.0231	7.6126	6.242	5.1462	4.4291	3.7825	2.9205	2.0191	1.3552	0.90129	0.56031	0.51091	1.0073	2.0564	3.4725	5.078	7.3891	9.7454	11.703	13.167	14.169	14.804	15.077	14.903	14.452	14.282	14.759	15.633	16.501	17.234	17.66	17.287	15.757	13.199	9.9233	6.2611	2.7813	0.12648	-1.4441	-1.9001	-1.0909	0.89836	3.3669	5.4383	6.7426	7.3753	7.3963	6.8433	5.9854	5.2585	4.9948	5.2777	5.9713	6.9347	8.233	9.9401	11.76	13.135	13.736	13.508	12.402	10.44	7.9356	5.2834	2.754	0.54142	-1.2704	-2.92	-4.7418	-6.7103	-8.6075	-10.515	-12.735	-15.287	-17.822	-20.028	-21.782	-22.915	-23.107	-22.054	-19.702	-16.374	-12.521	-8.4595	-4.3639	-0.54687	2.5708	4.7231	5.9326	6.3722	6.2239	5.6099	4.6377	3.43	2.1756	1.0194	-0.059796	-1.0909	-1.8274	-1.9245	-1.3792	-0.54272	0.24273	0.91082	1.5551	2.1768	2.7028	3.1318	3.5919	4.0905	4.3462	4.0168	3.0514	1.7327	0.38117	-0.87148	-2.0053	-3.0341	-3.9164	-4.5589	-4.9277	-5.0904	-4.9828	-4.3599	-3.1753	-1.7969	-0.68763	0.041231	0.59889	1.1961	1.971	3.0788	4.6699	6.7893	9.234	11.477	12.882	13.162	12.42	10.795	8.3706	5.4968	2.8474	1.0338	0.31271	0.58944	1.5783	2.9188	4.3599	5.7013	6.6521	7.0652	7.2537	7.6003	7.9674	7.9055	7.2696	6.2463	4.9507	3.4759	2.0984	1.1233	0.69832	0.90546	1.6455	2.4946	3.0746	3.4697	3.9537	4.4484	4.8011	5.2714	6.2654	7.8328	9.7027	11.532	12.991	13.91	14.315	14.165	13.359	12.165	11.105	10.204	8.9176	6.9661	4.5805	1.9736	-0.77202	-3.3645	-5.4767	-7.1314	-8.3867	-9.1389	-9.5883	-10.094	-10.431	-9.9027	-8.3714	-6.3402	-4.0885	-1.5014	1.3156	3.9777	6.3301	8.4366	10.401	12.355	14.246	15.669	16.351	16.548	16.451	15.682	13.917	11.404	8.4062	4.8415	0.76977	-3.4617	-7.6735	-11.663	-14.776	-16.479	-16.906	-16.128	-13.684	-9.5777	-4.8711	-0.63885	2.8906	5.6645	7.2662	7.8744	6.762	5.0895	3.2686	1.6311	0.24324	-1.0156	-2.0573	-2.7891	-3.5642	-4.7935	-6.2156	-7.2402	-7.7215	-7.7876	-7.5036	-7.1059	-7.0338	-7.2868	-7.59	-8.1267	-9.0333	-9.6286	-9.227	-8.2741	-7.4683	-6.5481	-4.9729	-3.0282	-1.3448	0.038932	1.2868	2.2422	2.7997	3.0588	3.0304	2.8144	2.7759	3.0449	3.2022	2.9331	2.4448	1.9512	1.3463	0.5017	-0.56452	-1.8203	-2.9998	-3.6858	-3.8943	-3.9419	-3.572	-2.2098	-0.16533	1.572	2.8059	4.1071	5.5095	6.4383	6.8315	7.168	7.6375	8.2216	9.188	10.692	12.495	14.463	16.589	18.404	19.192	18.859	17.939	16.802	15.444	13.82	11.963	9.9995	8.1706	6.4937	4.7646	3.239	2.6934	3.3137	4.2954	5.1055	6.1684	7.8181	9.7001	11.649	14.045	16.997	20.092	23.096	25.918	28.127	29.408	30.048	30.265	29.53	27.352	24.084	20.33	16.169	11.488	6.5954	2.0972	-1.5319	-4.2485	-6.417	-8.244	-9.4378	-9.8086	-9.826	-9.9249	-9.6347	-8.5285	-5.7751	-2.1763	1.8832	6.0866	10.267	14.083	17.079	19.086	20.142	20.142	19.038	17.148	14.888	12.453	10.008	7.8826	6.2908	5.2192	4.4425	3.5512	2.1051	-0.039169	-2.6303	-5.2762	-7.5125	-8.6064	-7.8915	-5.3964	-1.7474	2.3867	6.3965	9.5754	11.439	12.002	11.489	10.088	8.1596	6.2434	4.5746	3.1082	1.955	1.358	1.216	1.1602	1.1008	1.2102	1.5465	2.0438	2.6698	3.4093	4.174	4.9075	5.6412	6.355	7.0405	7.878	8.9495	9.9818	10.627	10.765	10.369	9.4178	8.0761	6.6746	5.5169	4.8504	4.9717	5.9424	7.4031	8.9681	10.497	11.72	12.077	11.308	9.7763	7.8974	5.8078	3.6861	1.8225	0.3382	-0.80929	-1.5482	-1.7954	-1.6776	-1.3225	-0.74374	-0.09094	0.27721	0.24708	0.090753	0.11789	0.50952	1.3887	2.8082	4.6967	6.9365	9.3657	11.974	13.687	14.957	15.708	15.952	15.589	14.503	13.032	11.684	10.352	8.5834	6.5845	4.9592	3.7978	2.9427	2.7029	3.3253	4.3042	5.1086	5.7742	6.2719	6.2348	5.793	5.6764	6.1426	6.7979	7.51	8.5142	9.7073	10.672	11.278	11.708	12.149	12.781	13.62	14.377	14.82	15.042	14.96	14.162	12.685	11.184	10.006	8.8981	7.7324	6.5976	5.2203	3.2438	0.98216	-0.95554	-2.4207	-3.3287	-3.2139	-1.9866	-0.41947	0.76304	1.5734	2.1602	2.3882	2.3438	2.4895	3.1707	4.4398	6.1824	8.0255	9.49	10.427	10.906	10.691	9.5931	8.0865	6.79	5.7405	4.776	3.9994	3.3481	2.3436	0.79953	-0.96958	-2.7998	-4.6756	-6.0588	-6.2992	-5.5393	-4.3367	-2.7694	-0.71074	1.4772	3.2842	4.6604	5.7388	6.4956	6.9505	7.2217	7.3556	7.5247	8.145	9.2938	10.528	11.581	12.527	13.109	12.805	11.599	9.9418	8.1487	6.4967	5.5425	5.582	6.2574	7.2325	8.5401	9.8901	10.609	10.553	10.185	9.7206	8.9967	8.1115	7.4413	7.1942	7.3961	8.0639	9.0038	9.8755	10.595	11.145	11.136	10.266	8.8734	7.3737	5.6925	3.7649	1.993	0.7053	-0.119	-0.35333	0.25201	1.5084	2.999	4.7333	6.7718	8.6406	9.9361	10.925	11.917	12.678	12.935	12.817	12.479	11.871	10.985	9.8369	8.359	6.6734	5.1217	3.7249	2.2586	0.93589	0.25998	0.21068	0.31921	0.42207	0.55682	0.47512	0.015037	-0.4907	-0.67827	-0.50948	0.22989	1.9742	4.5614	7.295	9.8971	12.486	14.809	16.367	17.131	17.436	17.425	17.066	16.338	15.119	13.299	11.105	8.7475	6.1306	3.4064	1.2287	-0.10586	-1.0385	-1.9446	-2.7104	-3.2822	-3.7237	-3.6906	-2.7246	-0.94027	1.2671	3.813	6.5196	8.7331	10.167	11.403	12.997	14.774	16.451	18.028	19.406	20.219	20.261	19.831	18.458	16.804	15.116	13.664	12.446	11.475	11.195	12.029	13.622	15.379	17.315	19.587	21.803	23.535	24.838	25.715	25.817	24.985	23.426	21.16	18.153	14.937	12.234	10.143	8.4476	7.3591	7.1884	7.6879	8.3569	8.9804	9.4896	9.9013	10.462	11.463	13.046	15.394	18.709	22.559	25.866	27.915	28.732	28.327	26.572	23.835	20.793	17.761	14.901	12.669	11.371	10.854	11.019	11.961	13.216	13.724	12.908	10.988	8.2736	4.969	1.6679	-0.84656	-2.1199	-2.0216	-0.67217	1.416	3.6451	5.8155	7.8611	9.3701	10.069	10.398	10.93	11.635	12.282	12.917	13.473	13.655	13.488	13.288	13.128	12.965	13.108	13.717	14.215	13.95	12.917	11.245	8.6954	5.1285	0.92737	-3.3594	-7.2414	-10.191	-11.869	-12.359	-11.765	-10.108	-7.7923	-5.5239	-3.4386	-1.076	1.713	4.6178	7.5101	10.411	13.047	15.118	16.649	17.623	17.787	17.17	16.134	14.658	12.415	9.588	6.8073	4.2914	1.8538	-0.48327	-2.5197	-4.215	-5.5533	-6.4595	-6.996	-7.1977	-6.7554	-5.4223	-3.5055	-1.3441	1.2232	4.2403	7.1148	9.2786	10.737	11.619	11.921	11.848	11.709	11.339	10.378	8.7846	6.5706	3.473	-0.40543	-4.1401	-6.8427	-8.3332	-8.7254	-8.0895	-6.723	-5.1447	-3.764	-2.8708	-2.6984	-3.1	-3.6487	-4.283	-5.2164	-6.1626	-6.5063	-6.206	-5.6358	-4.8196	-3.5682	-2.0713	-0.54835	1.1476	3.0387	4.8398	6.4982	8.2473	9.9483	11.162	11.971	12.838	13.722	14.198	14.123	13.61	12.677	11.378	9.9015	8.439	7.2263	6.6607	6.8101	7.1575	7.3337	7.5104	7.7257	7.5202	6.7015	5.6217	4.4808	3.1865	1.9457	1.1064	0.61761	0.37951	0.69686	1.7446	2.9936	3.9708	4.8256	5.61	5.8311	5.2111	4.0817	2.837	1.5985	0.40815	-0.71228	-1.8035	-2.6974	-3.1085	-2.6297	-1.3661	0.51094	2.9247	5.871	9.2299	12.861	16.6	19.957	22.448	24.092	25.047	24.987	23.64	21.596	19.691	18.1	16.712	15.697	15.02	14.22	13.066	11.699	10.041	7.8398	5.3124	2.8503	0.29532	-2.6493	-5.6181	-7.9475	-9.4282	-10.098	-9.8418	-8.5766	-6.3496	-3.2311	0.49931	4.3223	7.9385	11.355	14.312	16.228	17.062	17.424	17.666	17.682	17.546	17.457	17.159	16.269	14.782	12.658	9.5928	5.6496	1.4376	-2.6838	-6.8118	-10.717	-13.724	-15.593	-16.678	-17.259	-17.388	-17.176	-16.674	-15.784	-14.553	-13.076	-11.192	-8.8111	-6.3847	-4.3478	-2.4731	-0.37796	1.7934	3.7299	5.414	6.68	7.0573	6.402	4.9227	2.6995	-0.10792	-2.8507	-4.9308	-6.42	-7.5142	-7.9086	-7.3238	-6.0762	-4.6312	-3.1725	-1.838	-0.82184	-0.11628	0.35576	0.54906	0.58688	0.77708	0.98325	0.6267	-0.41631	-1.7417	-3.1978	-4.9794	-6.9705	-8.8226	-10.496	-12.013	-13.047	-13.288	-12.748	-11.283	-8.6756	-5.3526	-2.2958	-0.009593	1.5747	2.3773	2.2385	1.4867	0.72458	0.30052	0.30467	0.64624	0.93992	0.82321	0.40387	-0.10507	-0.88391	-1.9718	-2.8207	-3.005	-2.8265	-2.6562	-2.4412	-2.1697	-2.0694	-2.1255	-2.1109	-2.0342	-1.9401	-1.4727	-0.37042	1.0421	2.455	4.0836	6.0581	7.9958	9.5416	10.738	11.631	12.071	11.889	10.853	8.6722	5.4476	1.6549	-2.4423	-6.7621	-10.733	-13.563	-15.196	-16.152	-16.631	-16.6	-16.271	-15.806	-14.975	-13.629	-12.001	-10.17	-7.9854	-5.7331	-3.9535	-2.6077	-1.2277	0.19981	1.2608	1.7731	1.7732	1.1419	-0.24628	-2.3378	-5.045	-8.0803	-10.906	-13.246	-15.331	-17.266	-18.649	-19.301	-19.602	-19.654	-19.017	-17.441	-15.046	-11.807	-7.7154	-3.3403	0.57462	3.824	6.29	7.5193	7.5023	7.048	6.7864	6.6045	6.2516	5.8462	5.4416	4.8529	3.7847	2.0487	0.70259	-0.41002	-1.4987	-2.256	-2.3406	-2.0352	-1.7333	-1.173	-0.009456	1.4104	2.5185	3.2403	3.5499	3.1463	2.1014	0.94144	-0.12233	-1.1371	-1.7409	-1.5109	-0.71971	0.12444	1.1297	2.6511	4.5728	6.5308	8.3212	9.7791	10.638	10.737	9.9571	8.1632	5.6098	2.9352	0.4244	-2.1334	-4.6912	-6.823	-8.5357	-10.27	-12.079	-13.606	-14.642	-15.026	-14.308	-12.298	-9.4125	-5.9991	-2.0479	2.165	5.9862	9.2956	12.594	15.99	18.959	20.973	21.718	20.86	18.34	14.525	9.8628	4.8969	0.4247	-2.9689	-5.4624	-7.4326	-8.6833	-8.9152	-8.3249	-7.1806	-5.4137	-3.1148	-0.73912	1.4718	3.559	5.3318	6.6262	7.7138	8.7882	9.3946	9.0996	8.1614	7.0125	5.6525	4.0486	2.5113	1.3081	0.4572	-0.047637	-0.31897	-0.65017	-1.0952	-1.3719	-1.4694	-1.6958	-1.9142	-1.5345	-0.42965	0.95477	2.3368	3.688	4.7833	5.4829	6.0992	6.9142	7.8478	8.8988	10.174	11.28	11.477	10.647	9.3277	7.8269	6.1859	4.7357	3.9401	3.9156	4.5899	5.8128	7.1586	8.2013	8.9516	9.437	9.2879	8.3587	7.2872	6.6888	6.4632	6.3615	6.5129	6.9824	7.5812	8.3903	9.7023	11.415	13.241	15.133	16.893	17.819	17.45	16.104	14.276	12.06	9.5722	7.2729	5.5689	4.5824	4.3553	4.7627	5.5004	6.4449	7.6599	8.8728	9.6637	10.251	11.244	12.659	14.009	15.138	16.09	16.586	16.384	15.705	14.716	13.213	11.193	8.8996	6.198	2.7841	-0.87852	-3.779	-5.4024	-5.7875	-4.9757	-3.0903	-0.66352	1.6577	3.4384	4.4313	4.7159	4.7851	4.9523	5.0022	4.8329	4.8371	5.1864	5.4709	5.4995	5.5968	5.861	6.0249	6.0822	6.147	5.9009	5.0127	3.6383	1.92	-0.47783	-3.6118	-6.7758	-9.3574	-11.443	-13.167	-14.282	-14.701	-15.145	-15.603	-15.646	-15.599	-15.275	-14.458	-13.592	-13.181	-12.912	-12.173	-10.918	-9.2473	-6.9395	-4.0267	-1.1506	1.2239	3.1396	4.5645	5.4974	6.5485	8.3788	10.769	12.989	14.703	15.802	15.899	14.703	12.511	9.9199	7.4737	5.6242	4.4859	3.7685	3.2723	3.0647	2.8981	2.2034	1.017	0.068934	-0.19029	0.16572	1.1796	2.9635	5.1753	7.3294	9.3626	11.258	12.667	13.513	14.162	14.615	14.401	13.54	12.681	12.172	11.823	11.504	11.231	10.83	10.154	9.2828	8.3051	7.3858	7.0445	7.6546	8.8448	10.028	11.153	12.257	12.858	12.548	11.456	9.7757	7.5197	5.0128	2.8047	1.057	-0.24267	-0.78866	-0.43127	0.25158	0.64867	0.80305	0.8948	0.7281	0.19222	-0.34218	-0.43672	0.15795	1.6561	4.0257	6.855	9.8139	12.738	15.124	16.229	15.941	14.846	13.309	11.331	9.1302	7.0658	5.0667	2.8823	0.57166	-1.7966	-4.3406	-6.8195	-8.6326	-9.6387	-10.155	-10.111	-9.0249	-6.8199	-3.8769	-0.38598	3.5939	7.6737	11.325	14.122	15.618	15.608	14.484	12.786	10.608	8.0757	5.8059	4.1857	2.7589	0.94729	-1.3236	-4.0041	-7.1235	-10.317	-12.904	-14.588	-15.298	-14.789	-13.127	-11.032	-9.0741	-7.064	-4.695	-2.0919	0.65037	3.7801	7.3641	11.095	14.572	17.275	18.652	18.642	17.633	15.801	13.14	10.157	7.5913	5.4137	3.0912	0.50402	-2.1395	-4.8653	-7.6056	-9.8495	-11.193	-11.679	-11.227	-9.606	-7.1558	-4.5825	-2.0686	0.6079	3.2331	5.2521	6.4976	7.1604	7.3235	7.0123	6.3194	5.2187	3.7343	2.149	0.58849	-1.2279	-3.313	-5.0825	-6.1768	-6.9304	-7.5871	-7.9442	-7.9601	-7.8376	-7.3756	-6.1884	-4.4378	-2.4723	-0.25377	2.1225	4.0077	5.0556	5.7451	6.4623	6.8933	6.722	6.1176	5.2874	4.2534	3.0962	1.9524	1.3887	0.86171	0.49199	0.22297	0.053523	0.054732	0.07599	-0.057284	-0.035725	0.41692	0.86338	0.77885	0.45789	0.48473	0.85277	1.4295	2.4946	4.2015	6.2265	8.4029	10.849	13.313	15.254	16.583	17.474	17.625	16.72	15.239	13.943	13.027	12.293	11.612	10.852	9.8533	8.6516	7.3541	5.9562	4.674	3.9232	3.6024	3.0506	2.0478	1.1003	0.55134	0.31752	0.55242	1.5164	2.9546	4.4088	5.8298	7.2115	8.2891	9.1106	10.184	11.54	12.566	12.987	13.073	12.858	12.025	10.539	8.7038	6.7482	4.8518	3.2552	1.9959	1.081	0.86255	1.5673	2.7602	3.888	5.0178	6.3178	7.4514	8.0817	8.352	8.4134	8.1739	7.7352	7.3829	7.0278	6.3954	5.6282	4.8729	3.7009	1.7895	-0.37886	-2.1706	-3.5061	-4.4509	-4.8446	-4.6613	-4.1516	-3.5387	-3.0561	-3.0505	-3.5808	-4.314	-5.1775	-6.4078	-7.7105	-8.2831	-7.8426	-6.6902	-4.9582	-2.6282	-0.007443	2.5541	5.0588	7.4435	9.3044	10.406	10.778	10.085	7.7975	4.2303	0.43285	-2.8212	-5.2199	-6.4272	-6.2442	-4.9713	-3.1243	-1.1477	0.45492	1.3591	1.7941	2.1137	2.2257	2.0959	2.3032	3.2993	4.7142	6.0455	7.2275	8.1488	8.4957	8.3174	7.965	7.5265	6.9304	6.4136	6.055	5.3595	4.0155	2.509	1.4246	0.8488	0.80811	1.5547	3.141	5.2894	7.6878	9.9834	11.799	13.171	14.449	15.598	16.251	16.522	16.781	16.767	15.844	13.995	11.683	9.198	6.844	5.2591	4.7478	4.9781	5.6607	6.7098	7.6383	7.8316	7.455	7.2449	7.4622	7.8705	8.402	9.1585	10.036	10.884	11.69	12.388	12.964	13.626	14.356	14.638	14.254	13.674	13.168	12.405	11.252	10.097	9.1153	8.1724	7.4604	7.3598	7.7524	8.3824	9.4732	11.116	12.748	14.007	15.249	16.637	17.633	17.798	17.341	16.619	15.833	15.184	14.809	14.696	15.421	16.089	16.614	16.978	17.301	17.706	17.993	17.885	17.562	17.28	16.712	15.529	14.244	13.641	13.79	14.441	15.683	17.406	18.967	19.911	20.251	19.86	18.551	16.781	15.29	14.148	13.062	12.224	12	12.217	12.534	12.969	13.616	14.473	15.547	16.677	17.495	17.986	18.582	19.339	19.828	20.042	20.475	21.201	21.799	22.17	22.473	22.482	21.88	20.799	19.387	17.513	15.395	13.732	12.732	11.929	11.166	10.848	11.165	11.942	13.26	15.41	18.399	21.955	25.706	29.06	31.48	32.981	33.743	33.489	32.004	29.78	27.432	25.008	22.488	20.241	18.483	17.004	15.741	14.779	13.892	12.822	11.876	11.418	11.184	10.946	11.117	12.062	13.504	15.013	16.511	17.949	19.172	20.165	20.964	21.482	21.862	22.542	23.57	24.501	25.278	26.26	27.322	27.843	27.586	26.732	25.33	23.502	21.758	20.501	19.683	19.289	19.463	19.809	19.585	18.686	17.563	16.352	14.879	13.28	11.934	11.065	10.893	11.637	13.219	15.417	18.23	21.495	24.487	26.655	28.297	29.821	31.048	31.752	32.125	32.227	31.785	30.831	29.71	28.507	27.192	26.069	25.312	24.506	23.411	22.534	22.428	22.985	23.958	25.377	27.191	29.211	31.352	33.521	35.467	37.118	38.527	39.3	38.86	37.45	35.958	34.834	34.011	33.635	33.859	34.263	34.32	34.013	33.429	32.5	31.56	31.238	31.58	32.129	32.858	34.085	35.576	36.706	37.264	37.427	37.246	36.682	35.691	34.075	31.735	28.901	25.776	22.279	18.723	16.103	15.002	15.041	15.735	16.925	18.206	19.007	19.382	19.814	20.491	21.536	23.409	26.212	29.21	31.809	34.156	36.337	37.8	38.118	37.488	36.108	33.92	30.943	27.3	23.201	19.129	15.646	12.905	11.37	10.923	11.732	13.359	15.303	17.268	19.072	20.735	22.413	24.036	25.489	27.023	28.768	30.057	30.091	28.984	27.236	24.88	21.947	19.001	16.512	14.386	12.639	11.595	11.181	11.048	11.304	12.237	13.475	14.444	15.297	16.525	18.109	19.769	21.441	23.082	24.514	25.642	26.307	26.218	25.445	24.493	23.507	22.159	20.603	19.568	19.361	19.677	20.305	21.158	21.708	21.43	20.408	18.944	17.183	15.638	15.154	15.866	17.007	17.979	18.699	18.896	18.093	16.35	14.238	12.306	10.968	10.509	10.835	11.679	13.069	15.039	17.05	18.556	19.708	20.791	21.57	21.74	21.491	21.012	20.233	19.34	18.744	18.481	18.42	18.744	19.44	19.755	18.957	17.157	14.778	11.895	8.6881	5.7547	3.59	2.3785	2.2096	2.9723	4.2677	5.8935	7.987	10.319	12.3	13.907	15.715	17.906	20.101	22.103	23.873	24.992	25.03	24.115	22.545	20.479	18.395	16.993	16.351	15.929	15.579	15.591	15.858	15.948	15.828	15.78	15.945	16.441	17.423	18.771	20.26	21.94	23.75	25.124	25.693	25.913	26.288	26.644	26.687	26.562	26.318	25.73	24.904	24.234	23.776	23.39	23.226	23.241	22.787	21.428	19.601	17.885	16.341	14.959	14.005	13.585	13.495	13.611	13.834	14.065	14.57	15.877	17.941	20.213	22.527	25.02	27.276	28.582	28.936	28.856	28.576	28.27	28.333	28.794	29.136	29.052	28.656	27.807	26.237	24.399	23.167	22.765	22.787	23.061	23.688	24.641	25.881	27.417	29.104	30.809	32.652	34.536	35.911	36.622	37.255	38.199	39.115	39.748	40.31	40.748	40.68	40.149	39.453	38.48	37.092	35.735	34.748	33.773	32.621	31.786	31.514	31.278	30.646	29.824	29.145	28.743	28.753	29.278	30.269	31.712	33.493	35.031	35.731	35.746	35.559	35.245	34.632	34.301	34.622	35.366	36.208	36.929	37.305	37.251	36.758	35.629	33.76	31.611	29.703	27.851	25.774	24.011	23.341	23.75	24.902	26.782	29.194	31.498	33.368	35.056	36.671	38.17	39.963	42.445	45.111	47.068	48.089	48.32	47.531	45.403	42.048	37.756	32.807	27.649	22.733	18.322	14.876	13.031	12.773	13.371	14.456	16.247	18.634	21.026	23.156	25.084	26.621	27.592	28.344	29.272	30.384	31.808	33.911	36.406	38.314	39.066	38.839	37.732	35.599	32.659	29.485	26.521	24.097	22.453	21.476	20.88	20.728	21.066	21.427	21.438	21.545	22.378	23.891	25.835	28.263	31.024	33.592	35.713	37.506	38.864	39.685	40.399	41.356	42.129	42.257	41.987	41.695	41.25	40.494	39.682	39.032	38.496	38.061	37.678	37.134	36.504	36.237	36.414	36.633	36.892	37.636	38.814	39.862	40.558	41.031	41.186	40.905	40.441	39.991	39.404	38.733	38.301	37.931	37.065	35.687	34.321	33.145	31.986	31.004	30.549	30.683	31.291	32.171	32.877	33.007	32.681	32.172	31.38	30.378	29.947	30.721	32.354	34.225	36.098	37.651	38.32	37.957	36.84	35.063	32.687	30.218	28.022	25.791	23.27	20.895	19.099	17.723	16.647	16.176	16.526	17.63	19.375	21.499	23.533	25.312	26.953	28.227	28.748	28.853	29.321	30.244	31.085	31.64	31.907	31.489	30.027	27.739	24.847	21.235	17.095	12.973	8.9573	4.8481	1.1285	-1.1746	-1.5796	-0.18538	2.9824	7.8747	14.007	20.635	27.026	32.485	36.671	39.818	42.164	43.571	44.178	44.707	45.456	45.883	45.562	44.643	43.148	40.911	38.231	35.641	33.178	30.745	28.715	27.294	25.982	24.477	23.346	23.065	23.326	23.849	24.888	26.614	28.748	30.919	32.783	34.057	35.08	35.71	35.567	34.837	33.766	32.702	31.996	31.595	31.341	31.477	32.157	32.752	32.535	31.761	31.112	30.74	30.647	31.22	32.555	34.026	35.087	35.649	35.53	34.573	33.34	32.566	32.149	31.566	30.848	30.311	29.887	29.394	29.017	29.001	29.377	30.138	31.103	31.941	32.697	33.862	35.494	37.006	38.157	39.226	40.121	40.367	39.967	39.356	38.699	38.045	37.738	37.924	38.22	38.446	38.909	39.537	39.751	39.5	39.407	39.758	40.268	40.747	41.216	41.541	41.573	41.273	40.502	39.162	37.614	36.262	34.906	33.304	31.927	31.33	31.345	31.61	32.151	32.947	33.691	34.347	35.168	36.114	37.058	38.331	40.175	42.082	43.484	44.51	45.363	45.676	45.083	43.701	41.743	39.316	36.642	33.904	31.11	28.514	26.673	25.712	25.211	25.112	25.802	27.156	28.512	29.599	30.562	31.32	31.767	32.142	32.56	32.762	32.733	32.786	32.773	32.167	30.965	29.635	28.209	26.313	23.955	21.498	19.225	17.439	16.466	16.299	16.755	17.896	19.674	21.43	22.655	23.704	25.041	26.449	27.632	28.797	30.081	31.227	32.144	32.981	33.561	33.553	33.057	32.12	30.254	27.174	23.42	19.614	15.824	12.104	8.8776	6.5368	5.2397	5.0734	5.9061	7.3732	9.322	11.815	14.455	16.59	18.306	20.259	22.558	24.844	27.179	29.851	32.626	35.03	36.904	38.008	37.788	36.095	33.337	29.689	25.083	20.154	15.992	13.027	11.008	9.8043	9.4444	9.7287	10.337	11.003	11.49	11.804	12.384	13.543	15.064	16.947	19.772	23.685	27.867	31.459	34.16	35.625	35.354	33.462	30.55	26.961	22.98	19.341	16.584	14.44	12.648	11.628	11.634	12.04	12.172	12.016	11.819	11.721	11.921	12.341	13.266	14.916	17.126	19.641	21.886	23.411	24.523	25.684	26.504	26.357	25.489	24.412	22.901	20.692	18.325	16.339	14.676	13.41	12.921	13.037	13.181	13.448	14.299	15.415	16.166	16.755	17.71	18.834	19.547	19.666	19.201	18.159	16.747	15.186	13.538	12.174	11.788	12.397	13.26	14.079	15.288	16.913	18.424	19.802	21.407	23.042	24.361	25.562	26.709	27.271	27.133	26.888	26.604	25.578	23.701	21.773	20.187	18.57	16.779	15.079	13.598	12.376	11.577	11.167	11.069	11.63	13.089	14.905	16.541	18.385	20.963	23.978	26.901	29.628	31.843	32.895	32.773	32.026	30.791	29.13	27.804	27.319	26.852	25.417	23.259	21.008	18.564	15.831	13.458	12.026	11.507	11.725	12.423	13.133	13.745	14.729	16.188	17.684	19.317	21.737	24.895	27.962	30.461	32.295	33.103	32.81	32.04	31.114	29.742	28.105	26.784	25.356	22.771	19.156	15.666	12.724	9.9783	7.5695	5.9425	5.0377	4.6859	5.0698	6.234	8.0459	10.732	14.305	17.842	20.473	22.452	24.31	25.86	26.858	27.558	27.939	27.632	26.826	25.988	25.053	24.137	24.14	25.349	26.614	27.021	27.008	26.871	25.9	23.737	21.017	18.266	15.568	13.266	11.708	10.718	10.205	10.384	10.827	10.57	9.6434	9.0294	9.1236	9.648	10.683	12.42	14.489	16.655	19.185	21.951	24.476	27.055	30.214	33.182	34.742	35.138	35.308	35.034	33.549	31.066	28.151	24.784	21.072	17.612	14.695	12.334	10.971	10.805	10.963	10.703	10.499	10.875	11.387	11.655	12.015	12.622	13.306	14.306	15.718	16.89	17.53	18.273	19.115	19.087	18.255	18.1	19.285	20.991	22.731	24.715	26.598	27.702	28.03	27.753	26.658	25.141	24.031	22.863	21.253	19.198	17.32	16.081	15.169	14.302	13.942	14.578	15.887	17.19	18.365	19.785	21.643	23.67	25.491	27.018	28.487	30.123	31.809	33.284	34.509	35.524	36.118	35.938	34.774	32.62	29.754	26.738	23.893	20.938	17.621	14.397	11.928	10.117	8.51	7.3226	7.2281	8.2881	9.8891	11.718	14.139	17.552	21.753	26.046	29.774	32.616	34.87	35.889	35.021	31.936	27.689	23.287	18.974	15.339	13.365	13.112	13.685	14.38	14.878	14.94	14.596	14.048	13.241	12.392	12.36	13.468	14.917	16.199	17.75	19.464	20.305	20.092	19.869	20.084	20.352	20.905	22.221	23.624	24.087	23.782	23.213	22.022	19.94	17.728	16.078	14.749	13.444	12.428	11.943	11.944	12.341	12.849	13.156	13.505	14.228	14.876	14.981	15.128	15.931	16.893	17.547	18.467	19.976	21.339	22.117	22.677	22.786	21.587	19.284	16.992	15.082	13.394	12.58	13.512	15.912	18.852	21.952	25.112	27.982	30.208	31.553	31.813	31.137	30.029	28.553	26.49	24.329	22.836	21.752	20.282	18.495	16.85	15.096	13.068	11.595	11.265	11.574	12.239	13.87	16.523	19.312	21.91	24.82	27.93	30.336	31.699	32.402	32.688	32.559	32.16	31.624	31.037	30.664	30.529	30.193	29.552	29.083	28.76	27.827	26.09	24.101	21.945	19.37	16.952	15.523	14.902	14.659	15.301	17.23	19.691	21.957	24.296	26.79	28.566	29.026	28.633	28.013	27.354	26.787	26.46	26.295	26.212	26.139	25.681	24.58	23.198	21.797	19.878	17.071	13.875	10.782	7.8229	5.52	4.8464	5.8653	7.8306	10.612	14.434	18.56	21.965	24.758	27.451	29.606	30.54	30.582	30.51	30.537	30.522	30.41	30.002	28.989	27.217	24.516	21.386	18.303	14.633	10.928	7.7893	5.6864	4.9975	5.7807	7.9647	11.625	16.432	21.276	25.423	29.418	33.75	37.761	40.889	43.642	46.378	48.456	49.385	49.468	48.797	47.006	44.214	40.896	37.034	32.495	27.834	23.664	19.816	15.947	12.379	9.7375	8.3597	8.3917	9.8019	12.365	15.92	20.2	24.356	27.572	30.156	32.926	35.806	38.287	40.67	43.536	46.576	49.129	51.168	52.695	53.11	52.028	49.702	46.188	41.263	35.418	29.665	24.392	19.433	15.017	11.757	9.9218	9.3381	9.6515	10.476	11.607	13.059	14.614	15.825	16.9	18.642	21.187	23.846	26.373	29.202	32.305	35.12	37.492	39.456	40.443	39.824	37.738	34.533	30.242	25.301	20.826	17.485	14.973	12.954	11.632	11.198	11.484	12.281	13.475	15.033	17.022	19.307	21.336	22.837	24.311	26.068	27.548	28.211	28.296	28.046	27.254	26.029	24.996	24.355	23.793	23.323	23.129	22.846	22.154	21.642	22.059	23.269	24.777	26.503	28.413	30.026	30.78	30.455	29.247	27.705	26.399	25.409	24.557	24.032	24.026	23.951	23.044	21.454	19.832	18.442	17.457	17.382	18.343	19.725	21.109	22.585	23.98	24.896	25.659	27.042	29.006	30.783	31.994	32.756	33.005	32.508	31.229	29.335	27.169	25.141	23.378	21.752	20.552	20.45	21.457	22.845	24.211	25.642	26.924	27.677	28.079	28.482	28.716	28.641	28.711	29.144	29.477	29.547	29.829	30.305	30.081	28.53	25.957	22.908	19.681	16.614	14.157	12.68	12.388	13.164	14.494	16.044	18.078	20.726	23.436	25.744	27.81	29.655	30.873	31.358	31.325	30.552	28.653	25.939	22.998	19.737	16.053	12.734	10.513	9.0785	7.8745	7.099	7.1774	8.0335	9.3658	11.038	12.98	15.169	17.57	20.093	22.706	25.265	27.568	29.44	30.777	31.608	32.223	32.739	32.776	32.123	31.28	30.529	29.17	26.608	23.243	19.567	15.453	11.033	7.0684	4.0317	1.8175	0.52615	0.41641	1.1662	2.2568	3.744	5.7703	7.8396	9.4221	10.684	12.081	13.8	15.833	18.108	20.528	23.105	25.8	28.149	29.648	30.532	31.242	31.431	30.451	28.516	26.343	24.156	22.036	20.528	20.043	20.265	20.895	22.044	23.563	24.983	26.327	27.997	29.799	31.045	31.527	31.54	31.24	30.498	29.192	27.306	24.998	22.564	20.081	17.433	14.997	13.558	13.218	13.272	13.424	14.052	15.291	16.886	18.961	21.785	24.97	27.91	30.462	32.549	33.736	33.991	34.013	34.213	34.217	33.733	33.054	32.464	31.903	31.271	30.584	29.903	29.326	28.739	27.674	25.974	24.235	22.923	21.789	20.713	20.266	20.882	22.294	24.269	26.865	29.736	32.223	34.206	35.908	37.111	37.607	37.84	38.221	38.318	37.525	35.945	34.052	32.079	30.054	28.028	26.088	24.349	22.838	21.294	19.541	18.107	17.729	18.397	19.742	21.921	25.173	29.022	32.783	36.177	38.876	40.226	40.102	39.123	37.7	35.942	34.462	34.017	34.347	34.376	33.472	31.646	28.907	25.241	20.93	16.515	12.656	9.9425	8.5795	8.4429	9.7307	12.889	17.624	22.852	27.791	32.235	35.845	38.285	39.919	41.309	42.401	42.952	43.122	42.827	41.441	38.876	35.963	33.234	30.371	27.201	24.161	21.578	19.319	17.19	15.182	13.379	11.943	10.949	10.256	9.9896	10.82	13.142	16.456	20.144	24.078	27.998	31.269	33.69	35.533	36.714	36.947	36.564	36.016	35.003	33.149	31.027	29.332	27.809	26.043	24.421	23.543	23.446	23.94	24.968	26.454	28.277	30.241	32.113	33.86	34.93	35.469	35.502	35.113	34.446	33.714	33.302	33.398	33.711	34.182	35.496	38.026	41.019	43.691	46.178	48.63	50.507	51.479	51.879	51.796	50.872	49.2	47.308	45.346	43.367	41.941	41.506	41.652	41.758	41.788	41.939	42.17	42.312	42.251	41.985	41.722	41.708	41.81	41.866	42.354	43.798	45.725	47.2	48.066	48.629	48.731	48.159	47.332	46.649	45.868	44.741	43.382	41.659	39.174	36.148	33.34	31.018	28.948	27.232	26.306	26.289	26.993	28.275	30.129	32.713	36.193	40.286	44.296	47.939	51.45	54.609	56.69	57.557	57.793	57.596	56.649	55.014	53.028	50.572	47.494	44.231	41.247	38.44	35.884	34.187	33.603	33.605	33.787	34.365	35.531	37.056	38.594	39.877	40.772	41.347	41.608	41.308	40.488	39.818	39.696	39.65	39.245	38.733	38.386	37.969	37.448	37.19	37.161	36.958	36.658	36.673	36.935	37.298	38.247	40.141	42.393	44.162	45.285	45.956	46.122	45.622	44.431	42.64	40.514	38.341	36.148	34.01	32.63	32.742	34.107	36.002	38.244	40.911	43.61	46.017	48.377	50.742	52.588	53.586	53.857	53.213	51.286	48.537	45.978	43.935	42.103	40.507	39.515	39.13	39.004	38.895	38.753	38.666	38.789	39.033	39.133	39.292	40.124	41.646	43.193	44.454	45.57	46.354	46.433	46.028	45.567	44.96	44.144	43.582	43.499	43.438	43.263	43.58	44.585	45.587	46.092	46.345	46.577	46.613	46.261	45.463	44.243	42.724	40.938	38.726	36.224	34.16	33.013	32.441	32.036	31.927	32.202	32.618	33.328	34.837	37.028	39.354	41.698	43.983	45.414	45.365	44.39	43.318	42.089	40.423	38.732	37.542	36.757	36.051	34.793	33.48	32.349	31.744	31.804	32.083	32.324	33.098	34.764	36.699	38.365	40.142	42.343	44.438	45.964	47.065	47.686	47.399	46.248	44.742	42.973	40.874	38.899	37.523	36.462	35.253	34.09	33.456	33.562	34.402	35.883	37.859	40.272	42.988	45.418	46.977	47.886	48.658	48.956	48.078	46.185	43.935	41.436	38.702	36.349	34.953	34.407	34.615	35.809	37.805	39.992	42.229	44.789	47.388	49.331	50.487	51.3	52.059	52.746	53.298	53.652	53.81	53.807	53.364	52.032	49.994	47.996	46.223	44.161	41.749	39.57	37.817	36.222	34.889	34.183	33.966	34.015	34.703	36.412	38.949	42.194	46.387	51.203	55.439	58.149	59.308	59.266	58.315	56.809	55.151	53.621	52.378	51.263	49.72	47.564	45.427	43.835	42.47	41.037	39.896	39.246	38.679	38.014	37.582	37.42	37.293	37.439	38.264	39.536	40.88	42.598	44.949	47.333	48.994	49.884	50.287	50.196	49.482	48.138	46.263	44.11	41.874	39.403	36.553	33.823	31.899	30.657	29.625	28.951	29.03	29.689	30.653	32.109	34.043	35.902	37.393	38.722	39.739	40.016	39.869	40.062	40.653	41.105	41.367	41.907	42.905	44.168	45.473	46.605	47.414	47.816	47.509	46.14	44.005	41.931	40.212	38.455	36.588	34.975	33.568	32.049	30.62	29.608	28.8	28.014	27.69	28.078	28.78	29.736	31.628	34.673	38.165	41.564	45.03	48.674	52.106	54.93	56.968	58.181	58.679	58.486	57.358	55.296	52.899	50.592	48.071	45.114	42.225	39.846	37.96	36.808	36.884	38.024	39.641	41.694	44.281	46.741	48.437	49.781	51.296	52.55	52.93	52.682	52.335	51.889	51.185	49.814	48.278	46.893	45.963	45.579	45.321	44.979	45.102	45.968	46.777	46.804	46.319	45.648	44.454	42.626	40.734	39.112	37.578	36.265	35.597	35.498	35.714	36.541	38.271	40.418	42.295	43.838	45.259	46.548	47.608	48.404	48.99	49.603	50.42	51.124	51.305	51.236	51.352	51.202	49.987	47.831	45.361	42.646	39.584	36.63	34.137	31.778	29.307	27.015	25.028	23.25	22.152	22.549	24.454	27.1	30.043	33.275	36.665	39.935	42.935	45.618	47.996	50.09	51.57	51.896	51.182	50.148	48.949	47.016	44.238	41.17	38.071	34.86	31.938	29.943	28.878	28.48	28.922	30.276	32.108	34.254	37.147	40.77	44.276	47.01	49.094	50.825	52.243	53.307	53.958	54.096	53.626	52.311	49.768	46.145	42.479	39.662	37.65	36.243	35.773	36.35	37.421	38.627	40.099	41.692	42.975	44.009	45.126	46.101	46.613	47.02	47.687	48.173	47.909	47.139	46.452	46.069	45.904	45.787	45.506	44.953	44.058	42.594	40.553	38.697	37.91	38.102	38.595	39.211	40.019	40.608	40.676	40.568	40.544	40.323	39.85	39.485	39.123	38.32	37.37	37.075	37.517	38.16	38.911	40.13	41.797	43.455	44.673	45.182	44.966	44.229	43.011	41.213	39.254	37.951	37.457	37.182	36.911	36.949	37.252	37.51	37.895	38.669	39.484	39.998	40.49	41.109	41.419	41.412	41.865	43.049	44.256	44.93	45.212	45.211	44.673	43.412	41.495	39.178	36.854	34.777	32.856	31.184	30.387	30.75	31.639	32.409	33.062	33.588	33.713	33.673	34.126	35.126	36.295	37.713	39.521	41.137	42.023	42.682	43.761	44.905	45.496	45.704	45.977	46.257	45.611	44.614	43.748	43.106	42.27	41.151	40.505	40.792	41.352	41.539	41.683	42.071	42.248	41.95	41.556	41.151	40.296	38.954	37.531	36.125	34.816	34.3	35.199	37.173	39.479	41.859	44.261	46.382	47.849	48.442	48.081	46.968	45.354	43.09	40.102	37.143	35.178	34.212	33.702	33.765	34.758	36.252	37.559	38.613	39.462	39.745	39.409	39.061	39.116	39.594	40.864	43.458	47.023	50.501	53.259	55.292	56.564	56.901	56.268	54.746	52.542	49.925	46.814	42.896	38.483	34.452	31.099	27.985	25.162	23.399	23.042	23.864	25.962	29.501	33.889	38.235	42.16	45.409	47.456	48.32	48.885	49.74	50.578	51.023	51.125	50.791	49.583	47.189	43.72	39.678	35.887	32.959	30.928	29.817	30.013	31.437	33.099	34.18	34.868	35.489	35.908	36.261	37.096	38.47	39.988	41.675	43.776	45.965	47.835	49.702	51.923	53.967	55.053	55.103	54.368	52.837	50.409	47.234	43.687	40.321	37.598	35.447	33.594	32.217	31.513	30.87	29.444	27.298	24.976	22.614	20.316	18.639	17.851	17.579	17.711	18.613	20.219	22.135	24.623	28.35	33.126	38.066	42.807	47.561	52.327	56.793	60.657	63.713	65.81	66.893	66.727	65.072	62.391	59.731	57.493	55.242	52.781	50.347	47.824	44.893	41.883	39.365	37.294	35.573	34.648	34.666	35.077	35.694	37.1	39.393	41.66	43.213	44.234	45.064	45.752	46.401	47.243	48.441	50.037	51.784	53.113	53.789	54.323	55.095	55.665	55.627	55.202	54.548	53.472	52.197	51.381	51.078	50.905	50.988	51.491	51.739	51.151	50.37	50.246	50.628	51.09	51.915	53.482	55.47	56.817	57.756	58.565	59.371	59.833	59.863	60.058	60.582	60.466	58.92	56.414	53.707	50.983	48.606	47.421	47.666	48.774	50.39	52.447	54.508	56.146	57.678	59.475	61.102	61.959	62.086	61.816	61.233	60.264	58.874	57.064	54.947	52.616	49.801	46.292	42.726	39.987	38.001	36.209	34.798	34.29	34.508	35.05	36.115	37.862	39.831	41.685	43.648	45.748	47.734	49.856	52.703	56.069	59.061	61.224	62.695	63.558	63.764	63.371	62.505	61.342	60.053	58.409	55.971	52.932	50.099	47.701	45.234	42.639	40.47	38.829	37.309	35.903	34.887	34.043	33.098	32.431	32.459	33.057	34.313	36.834	40.673	44.938	48.842	52.287	55.265	57.494	58.75	59.027	58.544	57.729	56.841	55.721	54.38	53.445	53.227	53.098	52.541	51.869	51.372	50.763	49.963	49.351	48.901	48.192	47.271	46.412	45.36	43.801	42.154	40.945	39.863	38.405	36.842	35.806	35.554	36.088	37.375	39.37	42.038	45.188	48.247	50.701	52.799	55.017	57.043	58.225	58.597	58.508	57.838	56.467	54.888	53.468	51.95	50.319	48.978	47.806	46.294	44.662	43.634	43.18	42.645	41.889	41.315	41.034	40.792	40.414	39.91	39.44	39.199	39.066	38.68	38.158	38.09	38.511	38.767	38.696	38.741	38.979	39.202	39.687	40.766	42.091	43.255	44.392	45.399	45.525	44.601	43.452	42.633	41.838	40.954	40.536	40.919	41.825	42.866	43.832	44.668	45.506	46.328	46.817	46.911	47.151	47.832	48.459	48.614	48.605	48.712	48.781	48.959	49.689	50.794	51.645	52.145	52.343	51.598	49.455	46.7	44.357	42.373	39.788	37.535	35.381	33.856	33.18	32.551	31.341	30.062	29.327	28.975	28.942	29.673	31.179	32.821	34.288	35.67	36.762	37.342	37.919	39.051	40.428	41.402	41.866	41.954	41.558	40.543	38.968	37.08	35.343	34.172	33.394	32.676	32.405	33.1	34.315	35.153	35.552	35.929	36.144	35.959	35.856	36.319	37.163	38.203	39.628	41.211	42.253	42.587	42.544	41.962	40.34	37.875	35.398	33.525	32.423	32.032	32.181	32.714	33.53	34.281	34.53	34.504	35.03	36.267	37.51	38.414	39.297	40.124	40.497	40.592	40.838	41.073	40.946	40.598	40.205	39.512	38.636	38.398	39.182	40.42	41.579	42.699	43.818	44.714	45.192	45.229	44.971	44.685	44.477	44.084	43.521	43.462	44.263	45.291	45.838	45.981	45.857	45.182	44.086	43.208	42.736	42.365	42.085	42.012	41.712	40.785	39.712	39.191	39.117	39.158	39.615	40.927	43.015	45.429	47.689	49.429	50.542	51.05	50.809	49.828	48.783	48.426	48.543	48.406	47.915	47.336	46.516	45.35	44.336	43.813	43.441	43.04	42.842	42.623	41.796	40.567	39.774	39.575	39.515	39.625	40.389	41.871	43.684	45.434	46.841	47.824	48.492	48.748	48.321	47.469	46.918	46.742	46.301	45.396	44.373	43.211	41.652	39.979	38.578	37.164	35.486	33.929	32.683	31.309	29.827	29.108	29.582	30.7	32.032	33.796	36.067	38.425	40.433	41.912	42.906	43.609	44.09	44.108	43.629	43.184	43.074	42.819	42.056	41.187	40.601	40.211	40.14	40.705	41.526	41.832	41.549	40.968	39.828	38.04	36.598	36.485	37.382	38.452	39.526	40.632	40.748	40.02	38.94	37.883	36.809	35.918	36.037	37.527	39.505	41.033	42.193	43.17	43.558	43.244	42.812	42.581	42.358	42.263	42.713	43.565	44.418	45.379	46.559	47.374	47.242	46.354	45.27	44.229	43.189	42.041	40.677	39.229	37.934	36.681	35.358	34.544	34.93	36.146	37.309	38.351	39.635	40.886	41.653	42.093	42.381	42.182	41.383	40.496	39.802	39.132	38.674	38.858	39.392	39.475	38.899	38.14	37.566	37.252	37.215	37.397	37.745	38.213	38.441	37.9	36.731	35.711	35.043	34.176	33.03	32.219	31.953	31.985	32.481	33.823	35.725	37.632	39.485	41.213	42.294	42.645	42.97	43.667	44.333	44.661	44.897	45.241	45.526	45.538	45.22	44.663	44.083	43.464	42.399	40.773	39.173	37.994	36.784	35.189	33.66	32.566	31.656	30.823	30.315	29.99	29.363	28.559	28.086	28.025	28.416	29.943	33.092	37.175	41.087	44.373	47.013	48.872	49.894	50.265	50.27	50.238	50.336	50.271	49.763	49.245	49.32	49.756	49.834	49.41	48.604	47.085	44.661	41.911	39.381	37.056	35.093	33.905	33.275	32.548	31.73	31.369	31.357	31.048	30.347	29.742	29.479	29.473	29.674	30.074	30.665	31.443	32.087	32.124	31.736	31.706	32.323	33.231	34.384	36.102	38.18	40.028	41.538	42.793	43.324	42.772	41.509	39.827	37.441	34.543	32.162	30.894	30.312	30.05	30.31	31.121	32.011	32.547	32.626	32.394	32.206	32.323	32.653	33.288	34.808	37.426	40.426	43.11	45.462	47.42	48.577	49.003	49.216	49.205	48.611	47.692	46.845	45.696	43.899	42.156	41.245	39.836	38.076	36.918	35.593	33.398	30.721	28.103	25.421	22.714	20.552	19.123	18.042	17.249	17.064	17.443	18.259	19.987	23.043	26.883	30.644	34.027	37.037	39.512	41.316	42.491	43.157	43.585	43.945	43.9	43.024	41.66	40.437	39.12	37.092	34.565	32.177	29.885	27.422	25.165	23.496	22.21	21.222	20.884	21.216	21.796	22.674	24.236	26.175	27.65	28.373	28.695	28.894	29.108	29.492	30.195	31.371	33.082	34.924	36.214	36.916	37.67	38.632	39.318	39.68	40.22	40.878	41.026	40.493	39.478	37.824	35.4	32.758	30.46	28.453	26.785	25.997	26.175	26.571	26.69	26.806	27.274	28.062	29.007	29.98	30.916	31.86	32.691	32.999	32.737	32.565	32.943	33.444	33.64	33.834	34.258	34.578	34.695	34.927	35.138	34.784	33.76	32.258	30.081	27.147	24.271	22.387	21.473	21.111	21.36	22.38	23.86	25.321	26.506	27.392	28.215	29.217	30.228	31.011	31.905	33.307	34.76	35.49	35.511	35.242	34.657	33.736	32.98	32.643	32.336	31.898	31.597	31.269	30.422	29.281	28.543	28.176	27.519	26.412	25.269	24.331	23.533	22.854	22.369	22.177	22.313	22.444	22.051	21.191	20.485	20.125	19.77	19.54	19.996	21.158	22.589	24.236	26.127	27.716	28.576	29.094	29.61	29.833	29.828	30.348	31.572	32.628	32.784	32.072	30.645	28.431	25.494	22.181	18.965	16.331	14.437	13.021	11.996	11.862	12.88	14.576	16.565	19.004	21.814	24.475	26.873	29.243	31.299	32.546	33.195	33.665	33.653	32.832	31.84	30.817	29.244	28.233	27.22	25.759	24.448	23.874	23.688	23.593	23.846	24.262	24.117	23.233	21.999	20.513	18.899	17.985	18.472	19.999	21.777	23.584	25.454	27.095	28.163	28.553	28.318	27.75	27.17	26.424	25.31	24.424	24.507	25.195	25.609	25.719	25.927	25.939	25.331	24.493	23.883	23.291	22.643	22.433	22.747	23.132	23.711	25.033	26.807	28.115	28.697	29.006	29.274	29.368	29.254	29.033	28.869	28.933	29.048	28.772	28.256	28.255	28.826	29.183	29.098	29.107	29.218	28.871	28.099	27.301	26.315	24.957	23.811	23.365	23.262	23.311	24.008	25.3	26.146	25.962	25.319	24.852	24.634	24.65	25.001	25.778	27.028	28.589	29.936	30.849	31.809	33.016	33.695	33.202	31.982	30.596	28.979	27.34	26.345	26.018	25.786	25.669	25.986	26.276	26.044	25.847	26.288	26.725	26.335	25.52	25.146	25.409	26.153	27.428	29.224	31.311	33.364	34.793	35.169	34.938	34.865	34.892	34.49	33.862	33.556	33.444	33.218	33.135	33.215	32.823	31.836	30.878	30.003	28.691	27.346	26.962	27.277	27.116	26.333	25.755	25.676	25.752	25.914	26.347	27.046	27.958	28.973	29.865	30.836	32.573	35.098	37.45	38.969	39.815	39.993	39.248	37.93	36.564	34.917	32.741	30.57	28.563	25.921	22.554	19.699	17.993	16.664	15.428	15.313	16.932	19.691	22.956	26.54	30.077	33.049	35.155	36.11	35.845	34.969	34.147	33.087	31.224	28.755	26.038	22.964	19.648	16.638	14	11.487	9.6558	9.1368	9.3133	9.4807	10.354	12.667	15.381	17.19	18.401	19.775	20.159	20.045	19.639	18.76	17.209	15.885	15.834	16.718	17.813	19.487	22.086	24.689	26.432	27.678	28.891	29.88	30.68	31.641	32.551	33.064	33.447	33.783	33.343	31.841	30.04	28.4	26.568	24.583	22.917	21.464	19.886	18.395	17.122	15.717	14.49	14.445	15.518	16.639	17.7	19.508	21.871	23.862	25.534	27.5	29.519	31.016	31.977	32.342	31.825	30.86	30.229	29.874	29.414	29.285	29.974	30.954	31.605	32.08	32.409	32.177	31.434	30.52	29.171	27.334	25.988	25.667	25.453	24.686	24.028	23.771	23.029	21.547	20.375	20.242	21.014	22.772	25.657	29.095	32.543	36.066	39.315	41.341	41.961	41.818	41.012	39.207	36.806	33.923	32.524	30.877	28.767	26.738	25.151	23.796	22.424	21.071	19.918	19.052	18.291	17.381	16.6	16.661	17.619	18.594	19.1	19.695	20.806	22.039	23.096	24.262	25.648	26.867	27.727	28.349	28.632	28.5	28.339	28.132	27.456	25.936	24.082	22.689	21.948	21.582	21.538	22.076	23.257	24.645	25.691	26.43	27.382	28.624	29.451	29.302	28.468	27.377	25.923	23.998	21.967	20.2	18.766	17.831	17.664	18.202	19.178	20.628	22.567	24.352	25.23	25.349	25.511	26.058	26.581	26.654	26.31	25.637	24.325	22.039	19.236	17.009	15.991	15.831	15.955	16.288	16.897	17.524	17.988	18.461	19.017	19.486	19.899	20.463	21.077	21.541	22.154	23.345	24.779	25.653	25.836	25.991	26.592	27.423	28.139	28.792	29.556	30.11	29.768	28.391	26.706	25.351	24.177	22.842	21.499	20.41	19.506	18.78	18.498	18.672	18.992	19.494	20.465	21.698	22.748	23.812	25.216	27.638	29.605	30.205	29.962	29.799	29.75	29.647	29.891	30.633	31.313	31.527	31.332	30.639	29.376	28.068	27.15	26.244	24.929	23.528	22.47	21.636	20.77	19.911	19.168	18.682	18.635	18.931	19.318	19.987	21.288	22.77	23.561	23.682	23.873	24.373	24.953	25.739	26.933	28.275	29.44	30.423	31.12	31.255	30.949	30.52	29.681	27.907	25.427	22.958	20.827	18.991	17.553	16.687	16.44	16.803	17.599	18.49	19.425	20.697	22.211	23.331	23.768	23.951	24.24	24.516	24.706	24.972	25.321	25.657	26.041	26.47	26.828	27.263	28.103	29.162	29.775	29.614	28.796	27.259	24.651	20.849	16.15	11.09	6.3133	2.4037	-0.31666	-1.6234	-1.2401	0.73927	3.5832	6.5718	9.5788	12.746	15.973	18.998	21.645	23.758	25.227	26.037	26.129	25.498	24.543	23.889	23.709	23.656	23.539	23.497	23.505	23.291	22.695	21.719	20.438	19.035	17.685	16.386	15.128	14.22	14.07	14.266	14.504	14.684	15.001	15.542	16.198	16.795	17.23	17.574	17.951	18.262	18.348	18.516	19.313	20.77	22.377	23.792	25.071	26.234	27.19	28.036	28.898	29.67	30.209	30.44	30.057	28.72	26.641	24.467	22.569	20.947	19.762	19.394	20.019	21.443	23.212	24.863	26.212	27.368	28.335	28.978	29.627	31.043	33.421	36.117	38.558	40.643	42.244	43.175	43.672	44.221	44.912	45.661	46.571	47.469	47.757	47.244	46.488	45.903	45.264	44.349	43.329	42.308	41.13	39.57	37.47	34.961	32.477	30.3	28.256	26.325	25.075	24.845	25.138	25.509	26.191	27.4	28.965	30.923	33.553	36.589	39.469	42.156	44.781	46.919	48.217	49.11	50.045	50.567	49.962	47.672	44.248	39.893	36.56	34.183	32.367	30.668	29.269	28.359	27.634	26.878	26.268	25.823	25.312	24.874	24.936	25.629	27.028	29.538	33.27	37.408	40.934	43.449	44.936	45.295	44.611	43.367	42.203	41.593	41.639	42.028	42.351	42.535	42.613	42.238	41.012	39.141	37.114	35.086	33.022	31.068	29.315	27.609	25.986	24.729	23.928	23.594	24.119	25.858	28.424	31.003	33.205	34.994	36.16	36.457	36.006	35.219	34.475	33.993	33.751	33.566	33.438	33.511	33.65	33.515	33.143	32.942	33.207	33.995	35.289	36.919	38.49	39.671	40.314	40.233	39.347	38.105	37.161	36.619	36.147	35.694	35.497	35.601	35.85	36.201	36.764	37.579	38.57	39.527	40.21	40.55	40.712	40.689	40.129	38.779	36.807	34.62	32.673	31.389	30.953	31.274	32.144	33.247	34.075	34.298	34.235	34.523	35.29	36.146	36.815	37.257	37.34	36.907	36.131	35.341	34.809	34.699	35.027	35.598	36.305	37.347	39.03	40.89	42.555	43.734	44.326	44.305	43.694	42.539	40.868	38.909	36.938	34.869	32.487	30.076	28.24	27.03	25.999	24.977	24.165	23.596	23.236	23.314	24.048	25.352	27.075	29.09	31.022	32.435	33.406	34.382	35.497	36.595	37.634	38.766	40.035	41.282	42.196	42.442	41.996	41.164	40.007	38.334	36.434	35.081	34.576	34.507	34.593	34.957	35.482	35.757	35.69	35.379	34.663	33.445	32.055	30.762	29.425	28.164	27.552	27.783	28.344	28.816	29.294	29.989	30.935	32.055	33.199	34.285	35.469	36.736	37.628	37.905	38.043	38.33	38.246	37.365	36.053	34.762	33.583	32.81	32.901	33.631	34.29	34.611	34.586	33.865	32.4	31.118	30.998	32.004	33.592	35.021	36.296	37.701	38.645	40.58	42.988	45.1	46.235	46.518	46.231	45.299	43.915	42.668	41.77	40.925	39.983	38.941	37.564	35.818	34.342	33.744	33.845	34.202	34.794	35.685	36.597	37.227	37.599	37.902	38.26	38.614	38.7	38.344	37.847	37.619	37.582	37.458	37.372	37.59	37.967	38.196	38.252	38.098	37.491	36.43	35.194	33.888	32.544	31.589	31.463	31.92	32.383	32.756	33.305	34.019	34.68	35.243	35.8	36.387	36.942	37.268	37.177	36.769	36.321	35.843	35.141	34.36	34.029	34.541	35.917	38.024	40.54	42.945	44.886	46.299	47.134	47.397	47.482	47.785	48.029	47.443	45.587	42.545	38.517	33.765	28.89	24.774	22.21	21.658	23.085	25.993	29.809	34.096	38.33	41.868	44.433	46.295	47.902	49.524	51.202	52.748	53.833	54.294	54.166	53.399	51.985	50.357	49.094	48.184	47.165	45.927	44.814	44.11	43.908	44.239	44.998	45.847	46.431	46.45	45.704	44.317	42.867	41.987	41.58	41.502	41.639	41.986	42.505	43.117	43.657	43.951	44.075	44.19	44.121	43.558	42.746	42.275	42.233	42.273	42.348	42.761	43.586	44.666	45.994	47.527	48.974	50.095	50.865	51.124	50.647	49.675	48.72	47.903	47.001	45.996	45.118	44.569	44.446	44.695	45.192	46.018	47.383	49.166	50.901	52.5	54.339	56.339	57.793	58.373	58.434	58.286	58.048	58.104	58.731	59.611	60.211	60.307	59.716	58.131	55.801	53.69	52.469	52.042	52.163	52.885	54.175	55.73	57.151	58.024	58.139	57.645	56.661	55.028	52.979	51.438	51.039	51.431	52.07	52.937	53.952	54.657	54.987	55.272	55.434	55.122	54.479	53.841	52.943	51.553	50.247	49.589	48.574	47.493	46.933	46.476	45.878	45.646	46.192	47.219	48.343	49.482	50.387	50.681	50.552	50.586	51.055	52.058	53.899	56.503	58.925	60.199	60.151	59.044	57.057	54.397	51.507	48.873	46.855	45.611	45	44.885	45.4	46.595	47.963	48.853	49.215	49.356	49.375	49.323	49.47	49.974	50.635	51.279	51.902	52.298	52.234	51.934	51.793	51.66	51.122	50.257	49.475	48.871	48.216	47.386	46.425	45.331	44.059	42.51	40.692	38.916	37.668	37.081	36.906	37.124	38.016	39.668	41.931	44.619	47.443	49.924	51.72	52.741	52.897	52.207	51.174	50.477	50.174	49.847	49.379	48.987	48.724	48.456	48.164	47.997	48.053	48.3	48.543	48.507	48.106	47.522	46.865	45.982	44.809	43.623	42.732	42.231	42.011	41.804	41.283	40.358	39.15	37.7	36.085	34.803	34.469	35.091	36.135	37.307	38.676	40.19	41.669	43.039	44.225	45.06	45.411	45.192	44.269	42.756	41.171	40.068	39.373	38.922	38.617	38.472	38.482	38.601	38.691	38.65	38.659	38.997	39.606	40.262	41.185	42.791	44.885	46.769	48.03	48.702	48.808	48.404	47.851	47.505	47.392	47.423	47.502	47.28	46.379	44.961	43.594	42.553	41.744	41.175	40.996	41.204	41.618	41.92	41.784	41.205	40.43	39.474	38.114	36.619	35.772	35.891	36.563	37.456	38.606	39.828	40.737	41.322	41.797	42.103	42.165	42.232	42.377	42.246	41.787	41.52	41.758	42.202	42.572	42.967	43.454	43.823	43.774	43.058	41.717	40.182	38.797	37.454	36.159	35.427	35.449	35.512	34.902	33.696	32.196	30.524	29.198	29.012	30.109	32.052	34.63	37.613	40.201	41.772	43.205	45.174	46.753	47.385	47.28	46.758	45.748	44.39	43.241	42.591	42.298	42.351	42.841	43.52	44.216	45.282	46.963	48.78	50.135	51.029	51.679	51.997	51.845	51.312	50.572	49.737	48.805	47.629	46.2	44.944	44.294	44.092	43.941	43.897	44.238	44.866	45.538	46.229	46.854	47.12	46.989	46.795	46.778	47.141	48.398	50.937	54.334	57.703	60.572	62.845	64.248	64.44	63.391	61.367	58.683	55.608	52.366	49.172	46.42	44.528	43.49	42.945	42.75	43.099	44.074	45.594	47.561	49.788	51.94	53.799	55.388	56.69	57.718	58.846	60.43	62.098	62.966	62.502	60.71	57.729	53.791	49.45	45.377	42.032	39.519	37.645	36.084	34.729	33.797	33.477	33.653	34.204	35.246	36.88	39.033	41.556	44.226	46.748	48.942	50.716	51.82	52.056	51.748	51.478	51.305	50.843	49.932	48.751	47.381	45.806	44.211	42.859	41.921	41.514	41.626	42.034	42.55	43.265	44.343	45.378	46.081	46.35	46.254	45.87	45.243	44.331	43.087	41.704	40.473	39.348	38.142	37.113	36.747	36.915	37.01	36.775	36.437	36.193	36.177	36.744	38.15	40.234	42.731	45.385	47.774	49.49	50.572	51.385	51.954	51.999	51.449	50.55	49.581	48.69	47.862	46.891	45.694	44.357	42.782	40.706	38.437	36.835	36.25	36.237	36.4	36.747	37.115	37.143	36.893	36.683	36.442	36.049	35.764	35.692	35.537	35.296	35.507	36.4	37.534	38.516	39.414	40.339	41.197	41.771	41.805	41.21	40.226	39.006	37.328	35.267	33.596	32.86	32.689	32.614	32.679	32.841	32.714	32.269	31.894	31.67	31.47	31.656	32.635	33.765	35.884	38.431	40.908	42.976	44.76	46.182	46.839	46.574	45.459	43.382	40.425	37.363	34.985	33.346	32.254	31.894	32.39	33.312	34.058	34.354	34.243	33.942	33.707	33.665	33.984	35.068	37.159	39.792	42.201	44.101	45.507	46.199	45.972	44.973	43.35	41.036	38.172	35.195	32.431	30.16	28.971	29.297	30.691	32.22	33.411	34.307	34.945	35.365	35.899	36.922	38.546	40.558	42.463	43.755	44.263	44.129	43.348	41.732	39.422	36.936	34.697	32.848	31.461	30.462	29.545	28.54	27.557	26.74	26.301	26.74	28.465	31.06	33.551	35.313	36.3	36.639	36.443	35.965	35.461	34.977	34.37	33.418	31.975	30.24	28.778	27.994	27.83	28.094	28.714	29.599	30.538	31.347	31.938	32.304	32.658	33.297	34.244	35.37	36.763	38.561	40.382	41.502	41.623	40.978	39.84	38.385	36.848	35.457	34.311	33.483	32.938	32.472	31.93	31.424	31.183	30.878	30.357	29.677	29.116	28.897	29.105	29.671	30.438	31.424	32.736	34.172	35.385	36.456	37.713	39.011	39.792	39.879	39.552	39.011	38.292	37.564	36.961	36.362	35.703	35.119	34.572	33.882	33.237	33.023	33.233	33.532	33.789	34.13	34.653	35.3	35.844	36	35.734	35.332	34.907	34.315	33.822	34.106	35.307	36.822	38.214	39.544	40.71	41.354	41.409	40.947	39.764	37.766	35.388	33.116	31.114	29.748	29.7	31.12	33.278	35.341	36.92	37.869	38.131	37.823	37.205	36.67	36.705	37.443	38.384	39.13	39.923	40.865	41.38	41.012	40.025	38.733	37.081	35.293	33.906	32.939	32.018	31.203	30.661	30.01	28.971	28.536	29.387	30.611	31.649	32.693	33.973	35.223	36.259	37.253	38.099	38.378	38.009	37.208	35.919	34.117	32.333	30.99	29.778	28.215	26.41	24.672	22.935	21.042	19.161	17.622	16.734	16.668	17.333	18.564	20.443	22.999	25.699	27.855	29.392	30.682	31.83	32.819	33.825	34.844	35.498	35.508	34.894	33.581	31.59	29.477	27.897	26.79	25.666	24.434	23.332	22.397	21.511	20.794	20.517	20.824	21.668	22.802	23.945	25.122	26.517	27.989	29.054	29.479	29.434	29.112	28.65	28.284	28.228	28.377	28.507	28.394	27.6	25.75	23.077	20.247	17.594	15.126	13.087	11.927	11.771	12.353	13.452	15.001	16.948	19.226	21.724	24.263	26.822	29.55	32.424	35.098	37.318	39.178	40.864	42.433	43.802	44.767	45.041	44.479	43.143	41.069	38.384	35.652	33.539	32.062	30.634	28.789	26.461	23.653	20.401	16.98	13.821	11.236	9.3417	8.0525	7.021	5.9733	5.023	4.4701	4.3186	4.6643	5.7885	8.0357	11.538	16.12	21.281	26.351	30.807	34.328	36.546	37.237	36.887	36.41	36.208	36.05	35.806	35.62	35.47	35.215	29.125	29.166	29.925	30.589	30.92	31.58	33.034	34.937	36.816	38.619	40.478	42.278	43.462	43.447	42.387	41	39.458	37.286	34.742	32.96	32.433	32.612	33.184	34.254	35.332	35.582	34.997	34.073	32.826	31.354	30.583	31.211	32.684	34.24	36.023	38.307	40.56	41.958	42.299	41.885	40.995	39.559	37.325	34.52	31.976	30.176	28.646	27.03	25.904	25.808	26.399	27.353	28.962	31.138	33.141	34.74	36.281	37.508	37.93	38.325	38.228	37.856	36.541	34.25	32.093	30.604	29.226	27.838	27.117	27.267	27.88	28.969	30.858	33.342	35.851	38.031	39.739	40.895	41.597	41.88	41.551	40.635	39.42	37.845	35.68	33.401	31.768	30.648	29.473	28.419	27.848	27.262	26.181	25.244	25.213	25.815	26.637	28.075	30.425	33.086	35.48	37.698	39.769	41.243	41.777	41.451	40.405	38.72	36.546	34.06	31.511	29.287	27.642	26.517	26.01	26.462	27.765	29.301	30.834	32.594	34.347	35.521	36.308	37.405	38.796	39.922	40.835	41.992	43.222	44.028	44.549	45.259	46.131	46.811	47.212	47.394	47.284	46.75	45.787	44.495	42.99	41.32	39.439	37.467	35.831	34.855	34.481	34.635	35.438	36.659	37.635	38.14	38.647	39.42	40.134	40.66	41.413	42.537	43.608	44.447	45.455	46.833	48.115	48.776	48.664	47.745	45.976	43.555	40.975	38.715	36.95	35.62	34.7	34.234	34.154	34.271	34.299	34.698	35.187	35.448	35.469	35.808	37.037	39.142	41.79	44.879	48.29	51.461	53.804	55.41	56.867	58.415	59.772	60.733	61.26	61.051	59.643	56.925	53.175	48.638	43.531	38.404	33.941	30.504	28.152	26.981	27.082	28.176	29.646	31.089	32.608	34.462	36.537	38.403	39.796	40.765	41.271	41.06	40.233	39.504	39.471	39.955	40.5	40.986	41.385	41.446	41.109	40.706	40.425	39.957	39.054	37.861	36.449	34.678	32.811	31.566	31.277	31.616	32.232	33.17	34.529	36.092	37.426	38.201	38.407	38.202	37.612	36.65	35.787	35.727	36.526	37.538	38.324	38.875	39.051	38.685	38.156	37.984	38.091	38.164	38.358	38.835	39.216	39.264	39.632	41.186	42.402	43.174	43.638	43.623	43.086	42.429	41.861	41.144	40.186	39.255	38.4	37.44	36.592	36.332	36.66	37.116	37.521	38.027	38.673	39.279	39.716	40.002	40.266	40.607	40.878	40.839	40.538	40.207	39.711	38.66	37.047	35.279	33.564	31.936	30.698	30.169	30.206	30.529	31.223	32.34	33.535	34.58	35.743	37.202	38.633	39.752	40.788	42.082	43.643	45.32	47.061	48.826	50.407	51.428	51.466	50.316	48.084	44.96	41.046	36.651	32.448	29.056	26.765	25.789	26.243	27.764	29.574	31.131	32.284	32.855	32.803	32.692	33.402	35.274	37.986	41.176	44.573	47.674	49.801	50.602	50.16	48.684	46.313	43.186	39.539	35.687	31.931	28.502	25.496	22.949	20.843	19.045	17.476	16.283	15.688	15.68	16.233	17.525	19.513	21.698	23.632	25.387	27.129	28.665	29.85	31	32.473	34.128	35.575	36.634	37.218	37.141	36.334	35.041	33.63	32.367	31.449	30.799	30.891	31.365	32.033	32.793	33.613	34.441	35.049	35.118	34.639	33.937	33.224	32.517	32.105	32.529	33.837	35.449	36.957	38.404	39.718	40.602	41.067	41.48	41.97	42.375	42.687	43.029	43.219	43.002	42.444	41.733	40.824	39.577	38.106	36.697	35.544	34.659	33.898	33.176	32.69	32.61	32.752	32.92	33.342	34.212	35.081	35.391	35.246	35.038	34.848	34.794	35.315	36.63	38.34	40.012	41.517	42.549	42.609	41.683	40.239	38.504	36.358	33.902	31.654	30.084	29.447	29.864	31.365	33.95	37.505	41.489	45.064	47.823	49.925	51.327	51.641	50.918	49.704	48.187	46.138	43.671	41.127	38.405	35.291	32.139	29.378	26.88	24.606	23.175	23.094	24.068	25.668	27.744	29.821	31.256	31.849	31.804	31.526	30.738	29.286	27.722	26.65	26.036	25.754	26.075	27.055	28.236	29.377	30.629	31.937	33.022	34.092	35.672	37.738	39.841	41.872	44.013	46.192	48.033	49.232	49.635	49.184	47.88	45.7	42.746	39.522	36.622	34.075	31.418	28.432	25.224	21.773	18.061	14.592	11.983	10.277	9.2847	9.0803	9.6881	10.778	12.19	14.291	17.249	20.585	23.74	26.609	29.216	31.403	33.117	34.666	36.436	38.62	41.154	43.758	46.152	48.149	49.464	49.636	48.418	46.011	42.816	39.197	35.643	32.721	30.574	28.931	27.657	26.865	26.487	26.348	26.707	28.019	30.177	32.629	35.057	37.478	39.775	41.677	43.154	44.44	45.697	46.931	48.135	49.31	50.473	51.547	52.258	52.241	51.268	49.309	46.453	43.034	39.685	36.971	35.058	33.965	33.785	34.389	35.239	35.973	36.79	37.948	39.312	40.731	42.419	44.543	46.806	48.779	50.33	51.482	52.144	52.273	52.022	51.537	50.782	49.676	47.9	45.943	43.439	40.408	37.055	33.697	30.573	27.694	24.968	22.486	20.541	19.267	18.59	18.665	19.835	21.986	24.451	26.82	29.244	31.849	34.534	37.401	40.676	44.159	47.293	49.691	51.211	51.716	51.234	50.186	49.04	47.849	46.429	44.665	42.528	39.966	36.878	33.184	28.984	24.66	20.593	16.844	13.507	11.094	10.051	10.145	10.868	12.151	14.046	16.223	18.414	20.83	23.643	26.575	29.401	32.227	34.946	37.185	38.96	40.68	42.419	43.797	44.531	44.579	43.888	42.333	39.881	36.707	33.256	30.081	27.391	25.046	23.172	22.206	22.181	22.582	23.196	24.279	25.757	27.257	28.803	30.637	32.528	34.102	35.488	36.856	37.84	38.182	38.286	38.499	38.489	38.076	37.31	36.641	36.106	35.559	34.875	34.513	34.727	34.375	33.47	32.353	31.384	30.625	30.146	30.364	31.662	33.196	34.356	35.137	35.79	36.198	36.345	36.708	37.566	38.652	39.79	41.106	42.396	43.142	43.254	43.033	42.392	40.992	38.968	36.903	35.184	33.875	33.002	32.587	32.612	32.972	33.347	33.39	33.121	32.787	32.317	31.423	30.221	29.178	28.471	28.029	28.041	28.695	29.692	30.654	31.605	32.606	33.357	33.749	34.177	34.923	35.705	36.195	36.492	36.712	36.656	36.126	35.237	34.258	33.384	32.653	31.972	31.298	30.734	30.306	29.87	29.418	29.24	29.587	30.403	31.618	33.209	34.891	36.196	37.046	37.723	38.295	38.677	39.07	39.794	40.658	41.086	40.826	40.046	38.838	37.152	35.183	33.317	31.789	30.554	29.485	28.489	27.606	26.946	26.598	26.666	27.324	28.712	30.742	33.195	35.869	38.436	40.36	41.244	41.187	40.438	39.053	37.228	35.515	34.265	33.238	32.098	30.966	30.151	29.725	29.711	30.331	31.687	33.441	35.144	36.573	37.697	38.602	39.522	40.366	41.945	43.7	45.243	46.237	46.515	46.072	44.89	42.966	40.518	37.875	35.077	31.902	28.459	25.244	22.499	20.068	18.028	16.771	16.409	16.655	17.379	18.689	20.478	22.459	24.615	27.118	29.931	32.899	35.975	39.046	41.659	43.309	43.831	43.404	42.381	41.114	39.833	38.763	38.181	38.19	38.511	38.868	39.427	40.327	41.079	40.998	39.925	38.002	35.202	31.692	28.203	25.397	23.399	22.248	22.097	22.753	23.643	24.517	25.564	26.834	28.089	29.348	30.939	33.056	35.585	38.184	40.433	42.071	43.028	43.174	42.369	40.981	39.765	38.989	38.28	37.392	36.447	35.335	33.722	31.73	29.727	27.644	25.296	23.032	21.285	20.021	19.303	19.733	21.668	24.577	27.931	30.916	33.502	35.343	36.234	36.305	35.928	35.607	35.685	36.018	36.364	36.783	37.098	37.258	36.28	34.365	32.051	29.725	27.671	26.134	25.209	24.901	25.024	25.13	24.999	25.032	25.958	27.186	28.56	30.168	32.017	33.542	34.257	34.281	33.814	32.808	31.493	30.465	29.908	29.552	29.38	29.576	29.867	29.718	29.071	28.337	27.772	27.362	27.082	26.973	27.067	27.359	27.697	27.871	27.947	28.16	28.347	28.072	27.305	26.468	25.794	25.347	25.461	26.427	27.943	29.476	30.836	31.92	32.397	32.265	32.152	32.576	33.41	34.385	35.516	36.726	37.579	37.676	36.977	35.717	34.174	32.556	30.96	29.51	28.395	27.59	26.755	25.614	24.229	22.734	21.155	19.754	18.987	18.986	19.56	20.647	22.308	24.304	26.293	28.417	31.087	34.299	37.633	40.824	43.801	46.25	47.679	47.911	47.199	45.899	44.282	42.545	40.797	39.021	37.059	34.681	31.753	28.408	25.046	22.06	19.737	18.283	17.604	17.257	16.927	16.782	17.143	18.129	19.834	22.483	25.914	29.282	31.744	33.167	33.923	34.335	34.737	35.593	37.047	38.655	39.714	39.704	38.393	35.856	32.515	28.603	25.627	23.469	22.154	21.528	21.367	21.427	21.4	21.06	20.535	20.199	20.195	20.407	20.975	22.224	24.042	25.866	27.315	28.405	29.075	29.114	28.621	28.045	27.629	27.358	27.346	27.777	28.537	29.42	30.447	31.638	32.739	33.415	33.517	33.089	32.198	30.878	29.145	27.13	25.156	23.463	21.909	20.337	19.018	18.256	17.825	17.436	17.355	18.011	19.389	21.348	23.984	27.157	30.211	32.576	34.143	34.808	34.373	33.115	31.72	30.574	29.61	28.801	28.272	27.981	27.623	26.859	25.479	23.545	21.369	19.159	16.98	15.176	14.317	14.425	14.894	15.358	15.909	16.472	16.847	17.322	18.375	19.952	21.69	23.534	25.385	26.663	26.997	26.849	26.777	26.788	27.137	27.678	28.887	30.554	32.279	33.726	34.667	35.069	34.906	34.006	32.39	30.584	29.049	27.325	26.076	24.963	23.624	22.214	21.027	20.103	19.368	18.782	18.321	18.028	17.875	17.622	17.218	17.21	18.425	20.129	22.126	24.433	27.019	29.283	30.738	31.515	31.77	31.378	30.487	29.614	28.873	27.955	26.869	25.876	24.751	22.966	20.482	17.732	15.001	12.365	9.9724	8.0908	6.9638	6.6754	7.0436	7.7463	8.7381	10.154	11.796	13.251	14.479	15.806	17.317	18.95	20.94	23.548	26.519	29.44	32.216	34.697	36.404	37.116	37.2	36.971	36.27	35.003	33.545	32.248	31.011	29.557	27.701	25.327	22.322	18.673	14.541	10.372	6.8738	4.5781	3.5389	3.6564	4.94	7.2513	10.229	13.61	17.337	21.097	24.377	27.01	29.17	30.858	31.978	32.806	33.701	34.477	34.538	33.625	31.887	29.42	26.248	22.631	19.026	15.733	12.801	10.209	8.0095	6.3274	5.286	4.8873	5.0794	5.8591	7.2601	9.2564	11.858	15.15	19.035	23.03	26.596	29.468	31.414	32.126	31.697	30.864	30.383	30.424	30.804	31.372	31.74	31.116	28.862	24.973	19.917	14.29	8.8028	4.1999	0.95857	-0.87589	-1.5059	-1.6585	-0.71435	0.7273	2.6602	5.1902	8.4333	12.351	16.611	20.736	24.494	27.926	30.937	33.334	35.22	36.892	38.221	38.57	37.51	35.108	31.482	26.69	21.196	15.799	11.029	7.0442	3.9984	2.0176	0.94665	0.58929	1.0601	2.5453	4.9639	8.0762	11.714	15.76	19.977	24.04	27.574	30.34	32.366	33.689	34.133	33.725	33.072	32.825	33.018	33.369	33.814	34.234	34.079	32.891	30.804	28.113	24.866	21.242	17.712	14.525	11.587	9.045	7.3002	6.3967	5.9686	5.7979	5.9262	6.3787	7.0801	7.9719	9.0803	10.595	12.763	15.512	18.458	21.435	24.519	27.406	29.434	30.417	30.799	30.909	30.888	31.157	32.073	33.286	34.158	34.446	34.014	32.441	29.585	26.097	22.701	19.544	16.947	14.871	13.823	13.6	13.726	13.755	13.378	12.568	11.477	10.168	8.8599	8.4687	9.126	10.21	11.919	14.174	16.832	19.789	22.929	26.119	29.046	31.104	31.93	31.858	31.693	30.763	29.148	27.199	25.216	22.923	20.077	17.014	14.114	11.426	9.2315	8.1216	8.2078	9.0914	10.597	12.702	14.895	16.389	16.947	16.857	16.308	15.312	14.01	12.698	11.706	11.267	11.373	11.888	12.834	14.312	15.999	17.275	17.98	18.408	18.677	18.791	19.053	19.755	20.678	21.457	22.081	22.525	22.405	21.553	20.377	19.256	18.114	16.967	16.212	16.065	16.185	16.004	15.102	13.291	10.597	7.2528	3.694	0.52172	-1.6515	-2.5825	-2.5596	-1.969	-0.95593	0.38517	1.8993	3.6371	5.8207	8.3797	10.96	13.464	16.023	18.538	20.761	22.793	24.847	26.604	27.406	26.994	25.575	23.35	20.474	17.308	14.354	11.92	9.9955	8.4604	7.2053	6.1932	5.4807	5.1365	5.2121	5.8391	7.0724	8.7464	10.62	12.568	14.429	15.922	16.964	17.82	18.656	19.221	19.249	18.808	17.915	16.294	13.912	11.357	9.3174	8.0509	7.4928	7.5434	7.9295	8.1687	7.9141	7.2328	6.4458	5.9306	6.0347	6.4262	8.0214	9.9179	11.708	13.192	14.445	15.65	16.866	18.028	19.117	20.105	20.741	20.694	20.037	19.218	18.385	17.288	15.815	14.139	12.271	10.024	7.5227	5.2215	3.3667	1.9145	0.88214	0.31368	0.052907	-0.032343	0.26532	1.2731	3.054	5.4853	8.4167	11.596	14.623	17.024	18.381	18.59	18.005	17.124	16.209	15.487	15.396	16.148	17.197	17.783	17.631	16.787	15.232	13.2	11.422	10.474	10.311	10.67	11.365	11.979	11.99	11.418	10.81	10.527	10.506	10.671	11.031	11.461	11.74	11.787	11.729	11.969	12.948	14.723	16.917	19.285	21.779	24.004	25.285	25.434	24.856	23.809	22.357	20.832	19.633	18.605	17.346	15.919	14.505	12.965	11.352	10.322	10.367	11.19	12.288	13.549	14.982	16.43	17.733	18.871	19.87	20.753	21.416	21.937	22.361	22.302	21.747	20.787	19.553	18.238	16.921	15.438	13.774	12.46	11.968	12.046	12.329	12.989	14.215	15.655	16.941	18.159	19.267	19.795	19.56	18.869	17.822	16.272	14.499	13.016	11.826	10.516	9.014	7.6071	6.4097	5.3411	4.456	3.9931	4.2311	5.3216	7.135	9.366	11.871	14.623	17.259	19.235	20.47	21.239	21.567	21.253	20.375	19.076	17.178	14.599	11.809	9.357	7.3986	6.1085	5.925	6.9128	8.4311	9.7978	10.839	11.572	11.894	11.833	11.726	11.982	12.83	14.246	16.015	17.882	19.637	20.927	21.195	20.09	17.782	14.658	11.052	7.5022	4.6833	2.851	1.8101	1.4606	1.7706	2.3471	2.6528	2.6343	2.5694	2.4463	2.06	1.5947	1.5263	2.0475	3.0287	4.374	6.0713	8.0082	9.9842	11.858	13.612	15.327	17.063	18.763	20.309	21.659	22.792	23.634	24.143	24.384	24.351	23.813	22.632	20.989	19.041	16.703	14.079	11.678	9.8876	8.5613	7.4297	6.5273	5.9226	5.435	4.9555	4.7808	5.2961	6.6293	8.7161	11.422	14.471	17.434	19.957	21.305	22.562	23.211	23.383	23.272	23.118	23.059	23.012	22.749	22.177	21.353	20.164	18.442	16.421	14.669	13.41	12.427	11.6	11.093	10.902	10.781	10.768	11.171	12.059	13.212	14.491	15.817	16.922	17.53	17.709	17.675	17.507	17.213	16.936	16.859	17.008	17.21	17.146	16.572	15.508	14.082	12.282	10.262	8.6444	7.9761	8.1143	8.6071	9.2999	10.091	10.579	10.527	10.25	10.103	10.097	10.274	10.884	11.889	12.904	13.797	14.765	15.776	16.508	16.853	17.008	17.135	17.24	17.273	17.202	17.094	17.059	16.929	16.391	15.501	14.709	14.163	13.571	12.836	12.185	11.534	10.541	9.3075	8.2169	7.3097	6.5106	6.1354	6.4054	6.9607	7.463	8.1455	9.2387	10.454	11.477	12.436	13.51	14.521	15.176	15.401	15.136	14.181	12.741	11.016	9.0085	6.833	5.0613	4.1357	3.7676	3.5149	3.4444	3.6809	3.9007	3.8986	4.0098	4.4815	5.1065	5.8256	6.8465	7.9967	8.7737	9.1194	9.2981	9.2271	8.5893	7.5314	6.5728	5.9771	5.678	5.5761	5.6041	5.6519	5.598	5.2807	4.6129	3.9291	3.8183	4.4797	5.6536	7.1999	9.104	10.983	12.322	13.049	13.326	13.05	12.09	10.748	9.2967	7.6272	5.8038	4.3782	3.7312	3.6636	3.9161	4.5232	5.4702	6.4157	7.009	7.1738	7.0105	6.6587	6.1763	5.5631	4.9433	4.5709	4.5833	4.8299	5.1907	5.7381	6.3981	6.8778	7.0119	6.865	6.3841	5.4212	4.1871	3.1497	2.4807	2.1061	2.2399	3.1911	4.7829	6.4968	8.0743	9.5417	10.682	11.114	10.722	9.7272	8.409	7.0013	5.7308	4.7871	4.2864	4.2052	4.3275	4.3802	4.2561	3.9806	3.5654	3.0878	2.7809	2.7296	2.7272	2.6115	2.5185	2.5966	2.7541	3.0569	3.9051	5.5175	7.5243	9.4605	11.189	12.643	13.577	13.839	13.669	13.393	13.105	12.814	12.607	12.534	12.518	12.471	12.366	12.129	11.639	10.85	9.8594	8.8861	8.1532	7.7114	7.5196	7.6717	8.2599	9.0694	9.6722	9.9062	9.899	9.5495	8.5508	7.0189	5.5472	4.5551	4.1421	4.4301	5.5477	7.2408	9.0059	10.562	11.831	12.7	13.132	13.306	13.425	13.394	13.015	12.248	11.209	10.053	8.9038	7.8501	7.0694	6.8549	7.2793	7.9901	8.6373	9.2795	10.04	10.678	11.018	11.361	12.068	13.047	14.057	15.076	15.955	16.264	15.798	14.721	13.13	10.981	8.5351	6.3375	4.6766	3.4912	2.8	2.8035	3.5541	4.8739	6.494	8.1942	9.8805	11.509	12.834	13.49	13.499	13.281	13.001	12.489	11.855	11.506	11.491	11.484	11.406	11.334	10.994	10.102	8.9016	7.728	6.4765	5.1148	4.1013	3.7867	3.9391	4.2433	4.7754	5.697	6.9338	7.9878	9.0614	10.43	11.868	13.173	14.532	16.032	17.166	17.44	17.123	16.716	16.251	15.732	15.493	15.568	15.463	14.921	14.179	13.329	12.277	11.351	11.088	11.438	11.929	12.417	13.108	14.023	14.974	15.881	16.799	17.83	19.057	20.376	21.635	22.967	24.599	26.295	27.522	28.12	28.26	27.927	26.994	25.694	24.294	22.634	20.506	18.066	15.48	12.602	9.557	7.0018	5.449	4.794	4.8526	5.7397	7.4549	9.6065	11.79	13.867	15.831	17.666	19.299	20.647	21.73	22.745	23.753	24.515	24.796	24.623	24.019	22.858	21.262	19.62	18.121	16.706	15.496	14.685	14.101	13.472	12.917	12.696	12.624	12.238	11.404	10.349	9.1998	8.0234	7.1238	6.9058	7.5816	9.0831	11.186	13.646	16.269	18.9	21.297	23.223	24.638	25.626	26.236	26.529	26.67	26.69	26.315	25.293	23.701	21.646	19.095	16.265	13.693	11.681	10.032	8.5029	7.1719	6.1662	5.4308	4.9989	5.1299	6.0756	7.7934	10.074	12.739	15.605	18.511	21.342	24.074	26.716	29.237	31.48	33.208	34.183	34.195	33.075	30.869	28.028	25.217	22.831	20.924	19.519	18.522	17.42	15.549	12.743	9.3922	6.013	3.1477	1.5234	1.8346	4.3065	8.6772	14.465	21.028	27.507	33.051	37.075	39.272	39.569	38.18	35.638	32.669	29.937	27.806	26.303	25.274	24.526	23.753	22.591	20.964	19.276	17.999	17.266	17.038	17.404	18.353	19.546	20.672	21.731	22.768	23.656	24.337	24.947	25.551	26.062	26.514	27.11	27.905	28.739	29.508	30.236	30.916	31.431	31.593	31.264	30.498	29.536	28.533	27.568	26.921	26.953	27.616	28.438	29.06	29.424	29.409	28.875	28.078	27.482	27.248	27.285	27.578	28.031	28.242	27.849	26.896	25.38	23.927	21.97	19.962	18.578	18.095	18.63	20.428	23.328	26.546	29.39	31.645	33.05	33.279	32.666	32.104	31.996	32.141	32.478	33.143	33.918	34.308	34.159	33.606	32.696	31.46	30.026	28.456	26.778	25.169	23.828	22.795	22.225	22.459	23.619	25.464	27.637	29.674	30.792	30.368	28.552	25.987	23.245	21.02	20.31	21.6	24.301	27.499	30.689	33.538	35.648	36.975	37.907	38.666	39.114	39.108	38.609	37.427	35.517	33.252	31.112	29.339	28.05	27.322	27.006	26.823	26.646	26.441	26.165	26.059	26.619	27.993	29.852	32.014	34.526	37.087	39.119	40.48	41.413	41.921	41.825	41.216	40.23	38.664	36.403	33.704	30.753	27.438	23.9	20.668	18.08	16.158	15.02	14.908	15.843	17.648	20.166	23.127	26.155	29.116	32.013	34.556	36.374	37.575	38.428	38.802	38.485	37.691	36.702	35.529	34.311	33.362	32.644	31.868	31.052	30.299	29.234	27.499	25.506	23.942	22.998	22.723	23.434	25.22	27.678	30.356	32.878	34.747	35.653	35.885	35.8	35.389	34.816	34.665	35.192	35.975	36.592	36.959	36.915	36.314	35.376	34.35	33.189	31.964	31.004	30.193	28.956	27.21	25.53	24.168	22.887	21.769	21.173	21.102	21.406	22.19	23.458	24.962	26.779	29.25	32.124	34.68	36.727	38.495	39.727	39.885	39.058	37.678	35.926	33.955	32.018	29.992	27.546	24.852	22.229	19.491	16.684	14.751	14.603	16.139	18.83	22.377	26.233	29.561	32.013	33.737	34.754	35.291	36.135	37.641	39.111	39.92	40.273	40.206	39.105	36.735	33.601	30.184	26.717	23.592	21.106	19.095	17.522	16.681	16.403	16.019	15.897	15.959	17.547	19.282	20.957	22.944	25.107	26.912	28.237	29.197	29.782	30.234	30.935	31.669	31.938	31.913	31.963	31.718	30.817	29.857	29.504	29.515	29.429	29.207	28.649	27.382	25.678	24.201	23.065	22.239	22.268	23.454	25.071	26.422	27.706	29.158	30.428	31.282	31.907	32.329	32.419	32.275	31.873	30.819	29.077	27.177	25.326	23.303	21.383	20.32	20.299	20.946	22.126	23.748	25.366	26.728	28.087	29.472	30.563	31.562	33.069	35.019	36.8	38.28	39.622	40.333	39.654	37.499	34.27	30.342	26.29	22.89	20.429	18.726	17.762	17.485	17.415	17.213	17.27	18.038	19.426	21.236	23.417	25.686	27.644	29.345	30.981	32.271	33.035	33.658	34.324	34.564	34.169	33.597	33.055	32.174	30.859	29.527	28.423	27.597	27.409	28.172	29.631	31.333	33.029	34.319	34.614	33.829	32.46	30.894	29.313	28.015	27.277	27.061	27.284	27.943	28.71	29.025	28.736	27.952	26.436	24.017	21.246	18.856	16.988	15.598	14.982	15.254	15.986	16.863	17.98	19.284	20.436	21.432	22.543	23.709	24.657	25.426	26.111	26.431	26.08	25.078	23.551	21.577	19.408	17.391	15.64	14.247	13.46	13.32	13.551	14.089	15.129	16.508	17.733	18.701	19.629	20.406	20.781	21.01	21.456	21.951	22.246	22.511	22.857	22.98	22.672	22.129	21.43	20.436	19.313	18.591	18.597	19.358	20.839	22.825	24.743	26.043	26.42	25.701	23.977	21.713	19.322	16.892	14.586	12.854	11.926	11.596	11.836	12.916	14.624	16.285	17.624	18.818	19.852	20.615	21.451	22.779	24.427	26.03	27.589	29.1	30.189	30.738	30.65	29.757	27.983	25.502	22.774	20.063	17.457	15.263	13.755	12.769	12.078	11.866	12.382	13.392	14.469	15.496	16.528	17.491	18.224	18.609	18.678	18.653	18.806	19.156	19.533	19.973	20.644	21.363	21.728	21.671	21.396	20.959	20.311	19.594	18.929	18.194	17.39	16.779	16.43	16.068	15.555	15.038	14.508	13.715	12.642	11.645	11.014	10.699	10.468	10.104	9.541	8.9023	8.3979	8.2182	8.6263	9.9158	12.058	14.586	16.991	19.06	20.73	21.945	22.821	23.521	23.89	23.603	22.572	20.911	18.642	15.902	13.261	11.346	10.294	9.8381	9.7947	10.086	10.529	10.877	11.088	11.325	11.753	12.404	13.17	13.917	14.614	15.247	15.693	15.821	15.634	15.227	14.64	13.925	13.222	12.561	11.828	11.015	10.329	9.915	9.7332	9.858	10.593	12.013	13.726	15.29	16.58	17.595	18.243	18.519	18.681	18.979	19.38	19.69	19.767	19.509	18.842	17.77	16.382	14.772	12.999	11.12	9.2003	7.3527	5.6664	4.1135	2.6333	1.3398	0.448	-0.049818	-0.27965	-0.12947	0.67823	2.1177	3.8663	5.7724	7.9159	10.181	12.242	13.949	15.35	16.358	16.767	16.523	15.702	14.278	12.265	9.9595	7.7593	5.9361	4.622	3.9269	3.8573	4.2174	4.6895	4.9941	5.0891	5.2195	5.5711	6.011	6.3728	6.7848	7.3902	8.0301	8.5683	9.2097	10.126	11.038	11.625	11.884	11.885	11.616	11.298	11.385	12.051	13.044	14.087	15.022	15.552	15.319	14.328	13.003	11.769	10.782	9.9508	9.0443	7.8608	6.2674	4.1131	1.399	-1.3512	-3.2751	-3.8859	-3.2756	-1.6161	0.93526	3.9018	6.6382	8.9208	10.831	12.216	12.891	13.06	12.955	12.456	11.559	10.735	10.354	10.238	10.072	9.8482	9.0999	7.6559	6.0073	4.1966	2.6394	1.6401	0.89104	0.053781	-0.62326	-0.7374	-0.32697	0.50533	1.8991	3.7065	5.3342	6.4426	7.1721	7.6343	7.8505	8.2165	9.2445	10.832	12.364	13.452	14.026	13.936	13.004	11.31	9.1851	7.0813	5.3991	4.3216	3.8364	4.0227	4.9037	6.0326	6.6437	6.3403	5.196	3.301	0.84786	-1.581	-3.3532	-4.3509	-4.7213	-4.4506	-3.6509	-2.7748	-2.1047	-1.4783	-0.82803	-0.56723	-1.0403	-2.0834	-3.3332	-4.4938	-5.1989	-4.9414	-3.373	-0.55995	3.0216	6.6499	9.7174	11.925	13.153	13.266	12.322	10.642	8.4389	5.7161	2.5659	-0.71274	-3.9271	-7.0018	-9.5912	-11.289	-12.112	-12.39	-12.26	-11.739	-11.174	-11.006	-11.197	-11.295	-10.946	-10.038	-8.477	-6.1787	-3.2655	-0.033018	3.258	6.4859	9.6406	12.743	15.662	18.124	19.867	20.64	20.226	18.593	16.007	12.793	9.1169	5.1871	1.3521	-2.1659	-5.4038	-8.2764	-10.367	-11.373	-11.454	-10.871	-9.6473	-7.8397	-5.7616	-3.7056	-1.6722	0.42268	2.505	4.4748	6.3128	7.9858	9.3913	10.436	11.045	11.123	10.56	9.2927	7.3355	4.8323	1.9823	-1.1429	-4.5238	-7.9451	-11.092	-13.909	-16.52	-18.827	-20.504	-21.498	-22.029	-22.086	-21.384	-19.803	-17.483	-14.447	-10.641	-6.3017	-1.9181	2.134	5.5958	8.1873	9.7526	10.475	10.681	10.548	10.129	9.529	8.8872	8.2193	7.3852	6.1872	4.5395	2.5209	0.15897	-2.6884	-6.0068	-9.3295	-12.165	-14.373	-15.943	-16.616	-16.178	-14.803	-12.723	-9.9109	-6.3993	-2.5636	1.2383	4.8649	8.0707	10.469	12.044	13.153	14.015	14.619	14.981	15.174	15.068	14.363	12.772	10.216	6.8948	3.2296	-0.48269	-4.1312	-7.4334	-10.003	-11.856	-13.401	-14.772	-15.737	-16.242	-16.389	-16	-14.863	-13.214	-11.448	-9.6328	-7.773	-6.1515	-4.8422	-3.4046	-1.4593	0.82	3.1003	5.2906	7.2932	8.8365	9.6877	9.8522	9.5406	9.0926	8.7492	8.4306	7.9792	7.4646	6.9264	5.9698	5.2202	4.5624	3.9857	3.7601	3.9889	4.3546	4.4108	3.8869	2.8188	1.5966	0.69808	0.33689	0.60911	1.7621	3.7369	5.8063	7.2483	8.0727	8.6549	9.147	9.7498	10.925	12.771	14.753	16.36	17.401	17.6	16.7	14.998	13.185	11.571	10.06	8.7088	7.6982	6.9268	6.0687	4.9218	3.4933	1.9154	0.36019	-1.1147	-2.5056	-3.5512	-3.8962	-3.5852	-3.0011	-2.3087	-1.4628	-0.64835	-0.16135	0.053787	0.22923	0.36302	0.49061	0.98814	2.1314	3.7044	5.4183	7.2326	8.8814	9.6976	9.1882	7.4682	4.9234	1.8851	-1.235	-3.8454	-5.3803	-5.5332	-4.3493	-2.1636	0.61713	3.6542	6.5717	8.9166	10.453	11.313	11.692	11.614	11.183	10.644	10.093	9.5069	9.1159	9.3065	10.096	11.162	12.314	13.45	14.126	13.774	12.349	10.282	7.9694	5.6818	3.783	2.6545	2.4211	2.9469	3.9858	5.3115	6.7878	8.3146	9.7337	10.87	11.648	12.056	12.072	11.807	11.62	11.846	12.547	13.705	15.327	17.179	18.758	19.729	20.223	20.44	20.27	19.584	18.504	17.144	15.408	13.268	11.022	9.0629	7.5751	6.5947	6.111	5.9907	5.9862	5.9425	5.8806	5.9299	6.2622	7.0381	8.3889	10.363	12.853	15.476	17.741	19.37	20.288	20.407	19.657	18.322	16.918	15.658	14.398	13.155	12.17	11.468	10.848	10.245	9.7576	9.3273	8.774	8.1248	7.5451	7.1106	6.8834	7.0561	7.7678	8.8858	10.158	11.409	12.516	13.361	13.753	13.502	12.587	11.262	9.8287	8.4309	7.2921	6.8863	7.5701	9.1514	11.236	13.692	16.386	18.89	20.827	22.228	23.166	23.515	23.307	22.843	22.305	21.654	20.997	20.61	20.451	20.12	19.322	17.986	16.089	13.591	10.552	7.1822	3.883	1.1231	-0.85837	-2.0325	-2.1992	-1.0697	1.238	4.1767	7.3568	10.674	13.885	16.65	19.01	21.211	23.137	24.523	25.408	25.805	25.401	24.06	22.213	20.291	18.235	15.929	13.562	11.345	9.2646	7.2563	5.3698	3.7075	2.423	1.5784	0.98098	0.43233	0.022095	-0.19659	-0.56012	-1.0801	-1.5927	-1.762	-1.187	-0.021628	1.4132	3.0669	4.8689	6.5115	7.6779	8.2718	8.4116	8.4258	8.6141	8.962	9.3941	10.088	11.071	11.824	11.811	11.111	9.9813	8.3519	6.214	3.9423	1.7439	-0.57582	-3.0253	-5.2382	-7.0178	-8.3691	-9.0157	-8.5689	-7.1987	-5.5478	-4.0366	-2.761	-1.8379	-1.4013	-1.3705	-1.4536	-1.329	-0.79528	0.050714	0.96702	1.9275	3.0719	4.283	5.2688	6.0219	6.7092	7.206	7.2071	6.6727	5.7239	4.2778	2.3385	0.33901	-1.3338	-2.6723	-3.6427	-3.9422	-3.5201	-2.8714	-2.4792	-2.4261	-2.6974	-3.4467	-4.7689	-6.462	-8.1643	-9.5849	-10.541	-10.964	-10.767	-9.7456	-7.8601	-5.4287	-2.863	-0.42503	1.5745	2.7464	2.9701	2.4725	1.4843	0.13544	-1.2849	-2.4226	-3.2871	-4.1216	-4.8945	-5.3921	-5.739	-6.2705	-6.9761	-7.5349	-7.7262	-7.512	-6.7732	-5.3339	-3.2734	-0.97	1.0822	2.5106	3.1661	3.1293	2.6337	1.9989	1.5902	1.6601	2.1805	2.9185	3.6147	3.9041	3.2954	1.526	-1.2186	-4.5956	-8.3425	-12.031	-14.968	-16.679	-17.224	-16.862	-15.642	-13.596	-11.02	-8.2093	-5.235	-2.1353	0.8354	3.3748	5.3182	6.596	7.1971	7.1793	6.7094	5.9203	4.8353	3.4338	1.726	-0.20453	-2.2374	-4.3523	-6.5603	-8.6833	-10.417	-11.673	-12.53	-12.85	-12.349	-11.065	-9.3833	-7.5165	-5.4139	-3.1604	-1.0253	0.92114	2.7976	4.51	5.8047	6.6122	6.9903	6.8704	6.1848	5.085	3.7874	2.3318	0.69556	-1.0119	-2.6182	-4.0106	-5.227	-6.4596	-7.8603	-9.4043	-11.066	-12.999	-15.244	-17.441	-19.206	-20.55	-21.56	-21.96	-21.421	-19.965	-17.692	-14.527	-10.558	-6.2535	-2.0189	2.0327	5.7171	8.713	10.934	12.56	13.538	13.571	12.629	11.074	9.2907	7.5166	5.8531	4.2962	2.7838	1.2042	-0.72723	-3.3326	-6.534	-9.8892	-13.154	-16.375	-19.289	-21.324	-22.174	-21.829	-20.148	-17.05	-12.956	-8.4666	-3.8164	0.84695	5.1013	8.6804	11.765	14.446	16.323	17.009	16.588	15.299	13.239	10.511	7.3155	3.8957	0.50226	-2.7042	-5.7894	-8.8124	-11.528	-13.758	-15.529	-16.895	-17.477	-17.433	-16.954	-15.894	-14.1	-11.745	-9.1747	-6.7083	-4.5808	-2.896	-1.7045	-1.1523	-1.2171	-1.4092	-1.2709	-0.96037	-0.83451	-0.84498	-0.91661	-1.3925	-2.512	-3.978	-5.4874	-7.0342	-8.4638	-9.3943	-9.7742	-9.9231	-9.8767	-9.4483	-8.8293	-8.4483	-8.355	-8.2821	-8.1247	-7.982	-7.8915	-7.7507	-7.3941	-6.6994	-5.7011	-4.4877	-2.9437	-0.89597	1.4356	3.5648	5.2741	6.6706	7.7254	8.3233	8.684	9.0757	9.3903	9.4003	9.1471	8.677	7.7891	6.4012	4.8765	3.4903	2.0888	0.56228	-0.82289	-1.7652	-2.2659	-2.4263	-2.259	-1.8222	-1.2698	-0.80458	-0.57152	-0.49368	-0.24774	0.40841	1.4377	2.7396	4.3177	6.1005	7.8619	9.5075	11.156	12.65	13.578	13.707	13.023	11.446	8.9824	6.2027	3.9752	2.7449	2.4542	2.957	4.1184	5.5109	6.5315	6.8808	6.651	6.0373	5.1637	4.1395	3.0717	2.107	1.3905	0.96705	0.83413	0.98165	1.3357	1.6661	1.7268	1.4546	0.80696	-0.32633	-1.8793	-3.4602	-4.6643	-5.359	-5.3855	-4.4086	-2.4192	0.000728	2.1304	3.6188	4.3633	4.2856	3.5567	2.7311	2.3458	2.5344	3.1075	3.7842	4.2623	4.2891	3.8122	3.0241	2.1659	1.4147	0.83632	0.45905	0.32722	0.46868	0.82197	1.3112	2.0179	3.1019	4.473	5.8122	7.0066	8.161	9.1352	9.5571	9.355	8.8361	8.1872	7.3417	6.3526	5.4046	4.4335	3.2051	1.6888	0.060825	-1.6206	-3.3279	-4.853	-6.0101	-6.8245	-7.3773	-7.5489	-7.1167	-5.9908	-4.3056	-2.4232	-0.70924	0.68118	1.7208	2.3343	2.6482	3.1467	4.1839	5.4867	6.5287	7.092	7.1338	6.49	5.191	3.706	2.4618	1.5069	0.80031	0.41779	0.16859	-0.38453	-1.3752	-2.6077	-3.9695	-5.5045	-7.0657	-8.2873	-8.8877	-8.8389	-8.2689	-7.3056	-5.9635	-4.2171	-2.2638	-0.50555	0.87589	1.9755	2.6325	2.435	1.3898	0.002226	-1.3633	-2.5508	-3.1972	-2.971	-2.0861	-0.99221	0.20156	1.4191	2.258	2.5108	2.5554	2.7588	2.974	3.0383	3.2146	3.8092	4.8553	6.2302	7.799	9.438	11.016	12.308	12.931	13.244	13.651	13.727	13.577	13.199	12.595	11.772	10.817	9.7349	8.3148	6.4967	4.7031	3.3318	2.1969	0.99639	-0.072587	-0.75911	-1.2122	-1.5412	-1.4538	-0.77693	0.17882	1.1853	2.2885	3.3602	4.1401	4.8386	6.0009	7.7404	9.7441	11.851	14.044	16.058	17.445	17.923	17.485	16.316	14.656	12.63	10.337	8.085	6.2825	4.9592	3.8361	2.9024	2.3803	2.2547	2.3526	2.7771	3.6719	4.7419	5.6023	6.2447	6.7477	6.9896	7.0718	7.5541	8.8099	10.59	12.505	14.457	16.389	18.059	19.352	20.413	21.456	22.531	23.436	23.824	23.423	22.194	20.212	17.558	14.542	11.74	9.6255	8.3196	7.8535	8.2289	9.1177	9.9945	10.628	11.065	11.219	10.957	10.506	10.282	10.315	10.356	10.386	10.599	10.946	11.112	10.878	10.185	9.012	7.334	5.2421	2.9948	0.90712	-0.80653	-2.1038	-3.0414	-3.7094	-4.1147	-4.2337	-3.8889	-2.736	-0.53494	2.5471	6.1411	9.8761	13.218	15.424	16.093	15.532	14.319	12.839	11.425	10.552	10.415	10.645	10.691	10.215	9.0523	7.1098	4.5301	1.6727	-1.0531	-3.4049	-5.2433	-6.5321	-7.3418	-7.7754	-7.8633	-7.4823	-6.4199	-4.5655	-2.0845	0.67947	3.5087	6.2871	8.7751	10.726	12.193	13.448	14.464	14.852	14.439	13.455	12.095	10.413	8.6112	6.9597	5.4421	3.8212	2.0293	0.19365	-1.6017	-3.2111	-4.2997	-4.6061	-4.2055	-3.3643	-2.2607	-0.97516	0.42039	1.839	3.1945	4.5189	6.0554	7.9725	10.13	12.352	14.68	17.039	18.906	19.727	19.498	18.541	17.048	15.304	13.87	13.101	12.822	12.746	12.786	12.773	12.467	12.049	12.053	12.721	13.869	15.267	16.789	18.245	19.397	20.142	20.553	20.858	21.319	21.899	22.289	22.406	22.496	22.612	22.502	22.205	22.068	22.16	22.331	22.736	23.657	24.986	26.435	27.987	29.572	30.701	31.004	30.752	30.284	29.526	28.432	27.335	26.582	26.197	26.053	25.83	25.402	25.094	24.969	24.854	24.646	24.613	24.951	25.289	25.16	24.685	24.155	23.504	22.738	22.282	22.374	22.758	23.235	23.879	24.543	24.904	25.078	25.456	25.988	26.224	25.93	25.11	23.615	21.229	18.023	14.364	10.754	7.6862	5.3862	3.8914	3.3441	3.8924	5.2583	6.894	8.5713	10.377	12.231	13.965	15.748	17.806	19.951	21.877	23.609	25.157	26.264	26.859	27.339	28.006	28.656	29.033	29.18	29.094	28.48	27.058	24.881	22.28	19.664	17.43	15.915	15.361	15.871	17.198	18.753	20.048	21.011	21.787	22.527	23.47	24.867	26.549	28.007	28.905	29.169	28.604	27.045	24.766	22.297	19.856	17.444	15.344	14.023	13.63	13.978	14.823	15.961	17.1	17.905	18.175	17.882	17.144	16.112	14.897	13.617	12.516	11.877	11.829	12.403	13.582	15.198	16.875	18.371	19.814	21.358	22.864	24.169	25.339	26.321	26.708	26.226	25.104	23.768	22.355	20.809	19.182	17.489	15.611	13.548	11.586	10.091	9.2924	9.2808	9.9643	11.075	12.201	12.982	13.248	13.048	12.574	11.968	11.37	11.063	11.41	12.49	14.086	16.176	18.865	21.929	24.834	27.243	29.098	30.17	30.016	28.488	25.841	22.425	18.656	15.236	12.869	11.843	12.069	13.319	15.225	17.179	18.643	19.437	19.713	19.698	19.493	19.069	18.38	17.537	16.659	15.681	14.669	14.053	14.163	14.739	15.326	15.832	16.301	16.568	16.608	16.797	17.44	18.434	19.615	20.931	22.081	22.503	21.948	20.545	18.362	15.349	11.738	8.0637	4.7596	1.9719	-0.34127	-2.3156	-4.0332	-5.5073	-6.8739	-8.3278	-9.7088	-10.568	-10.784	-10.624	-10.118	-8.954	-7.0551	-4.5988	-1.5092	2.3226	6.5113	10.459	13.945	16.822	18.664	19.293	19.14	18.59	17.455	15.455	12.69	9.3826	5.5822	1.3413	-3.3739	-8.2827	-13.088	-17.423	-20.947	-23.563	-25.101	-25.037	-23.067	-19.68	-15.609	-11.145	-6.5125	-2.3152	0.97397	3.4205	5.0723	5.6909	5.3364	4.4984	3.4415	2.1244	0.74221	-0.40773	-1.546	-3.1861	-5.3975	-7.7956	-10.062	-12.131	-13.974	-15.552	-16.859	-17.915	-18.762	-19.355	-19.369	-18.416	-16.614	-14.553	-12.64	-10.951	-9.6626	-8.935	-8.4969	-7.9768	-7.3838	-6.8645	-6.2837	-5.5574	-4.9853	-4.7628	-4.6489	-4.5482	-4.8419	-5.8033	-7.2289	-8.8199	-10.53	-12.35	-14.132	-15.737	-17.091	-18.184	-19.053	-19.636	-19.759	-19.396	-18.814	-18.259	-17.702	-17.099	-16.537	-15.93	-15.037	-13.857	-12.623	-11.383	-10.061	-8.9054	-8.367	-8.5286	-9.2344	-10.606	-12.863	-15.781	-18.752	-21.335	-23.4	-24.871	-25.722	-26.127	-26.442	-26.956	-27.771	-28.798	-29.84	-30.737	-31.387	-31.656	-31.423	-30.678	-29.436	-27.62	-25.292	-22.794	-20.467	-18.398	-16.666	-15.55	-15.15	-15.204	-15.549	-16.485	-18.36	-21.112	-24.484	-28.284	-32.19	-35.571	-37.847	-38.866	-38.786	-37.88	-36.481	-34.937	-33.434	-31.944	-30.363	-28.629	-26.77	-24.849	-22.932	-21.158	-19.784	-19.078	-19.045	-19.509	-20.442	-21.872	-23.484	-24.75	-25.511	-26.018	-26.415	-26.622	-26.725	-27.013	-27.527	-28.087	-28.701	-29.543	-30.599	-31.666	-32.598	-33.249	-33.304	-32.538	-31.1	-29.346	-27.573	-25.942	-24.55	-23.426	-22.55	-21.779	-20.821	-19.527	-18.095	-16.755	-15.425	-14.086	-13.17	-13.113	-13.822	-14.986	-16.531	-18.375	-20.169	-21.769	-23.455	-25.433	-27.626	-30.007	-32.661	-35.345	-37.526	-38.922	-39.591	-39.516	-38.545	-36.736	-34.447	-32.127	-30.155	-28.645	-27.429	-26.331	-25.271	-23.955	-22.029	-19.676	-17.57	-16.095	-15.139	-14.615	-14.551	-14.698	-14.761	-14.985	-15.799	-17.218	-19.09	-21.455	-24.089	-26.205	-27.176	-27.089	-26.318	-25.1	-23.748	-22.791	-22.704	-23.643	-25.416	-27.545	-29.541	-30.578	-31.169	-31.276	-30.913	-30.072	-28.799	-27.379	-26	-24.416	-22.501	-20.824	-20.057	-20.218	-21.073	-22.674	-24.867	-26.992	-28.554	-29.554	-29.952	-29.548	-28.543	-27.477	-26.494	-25.418	-24.41	-23.813	-23.527	-23.13	-22.488	-21.793	-21.284	-21.102	-21.242	-21.575	-21.974	-22.293	-22.181	-21.326	-19.976	-18.79	-18.151	-18.045	-18.578	-19.856	-21.556	-23.243	-24.873	-26.491	-27.841	-28.74	-29.385	-29.854	-29.81	-29.074	-28.01	-26.985	-25.982	-24.995	-24.299	-24.102	-24.281	-24.494	-24.38	-23.694	-22.377	-20.453	-17.998	-15.317	-12.988	-11.463	-10.831	-11.096	-12.318	-14.308	-16.585	-18.808	-20.797	-22.15	-22.352	-21.321	-19.298	-16.34	-12.512	-8.3464	-4.6463	-1.8097	0.13507	1.0784	0.86243	-0.3979	-2.368	-4.7547	-7.4076	-10.204	-13.004	-15.651	-18.027	-20.141	-22.104	-23.951	-25.662	-27.229	-28.509	-29.148	-28.865	-27.677	-25.71	-23.034	-19.974	-17.129	-14.865	-13.027	-11.351	-9.8374	-8.4453	-6.8646	-4.9168	-2.8928	-1.2333	-0.15275	0.26309	-0.073641	-1.1444	-2.6878	-4.3682	-5.9476	-7.3159	-8.4576	-9.4427	-10.411	-11.441	-12.465	-13.298	-13.752	-13.787	-13.498	-12.887	-11.94	-10.843	-9.8622	-8.9027	-7.6466	-6.0811	-4.5388	-3.1661	-1.8222	-0.55656	0.37123	0.93786	1.3208	1.4878	1.2223	0.50414	-0.55198	-1.9106	-3.4842	-4.994	-6.1772	-7.0081	-7.6048	-8.0159	-8.1956	-8.0912	-7.7003	-7.0988	-6.3152	-5.2473	-3.9032	-2.5491	-1.3274	0.032091	1.7407	3.4877	4.7897	5.4773	5.4655	4.4837	2.4835	-0.090179	-2.748	-5.3184	-7.6751	-9.6008	-11.176	-12.766	-14.47	-16.031	-17.308	-18.349	-19.01	-18.926	-17.818	-15.63	-12.487	-8.6214	-4.2798	0.26215	4.512	7.9201	10.401	12.3	13.749	14.522	14.595	14.213	13.348	11.771	9.5919	7.1149	4.3079	1.0769	-2.2939	-5.4827	-8.5401	-11.421	-13.632	-14.821	-15.232	-15.266	-15.06	-14.675	-14.308	-14.087	-13.893	-13.422	-12.458	-10.237	-7.5414	-4.6496	-1.8306	0.70666	2.7401	3.9809	4.4145	4.5417	4.7462	4.7328	4.0442	2.7376	0.96314	-1.4856	-4.6504	-8.0705	-11.415	-14.797	-18.132	-20.934	-22.898	-23.959	-23.712	-21.637	-17.916	-13.36	-8.5798	-3.8636	0.44146	4.0002	6.816	9.1811	11.373	13.454	15.196	16.263	16.561	16.229	15.224	13.366	10.817	7.9718	4.931	1.5592	-1.9609	-5.3062	-8.477	-11.505	-14.092	-16.001	-17.435	-18.543	-19.07	-18.888	-18.336	-17.66	-16.617	-14.986	-12.937	-10.74	-8.4634	-6.1327	-3.867	-1.8372	-0.16335	1.2145	2.5418	3.9347	5.2436	6.3265	7.2059	7.7983	7.8036	7.0616	5.6567	3.5628	0.66019	-2.7949	-6.2481	-9.4079	-12.228	-14.454	-15.792	-16.472	-17.012	-17.536	-17.795	-17.721	-17.437	-16.861	-15.708	-13.87	-11.456	-8.5683	-5.2379	-1.5525	2.2781	5.9128	9.0029	11.295	12.65	13.016	12.472	11.278	9.6644	7.677	5.4147	3.1913	1.2479	-0.47796	-1.9873	-3.0056	-3.4102	-3.5631	-3.8259	-4.1661	-4.5322	-5.1548	-6.1732	-7.3431	-8.3769	-9.1991	-9.7131	-9.6463	-8.8526	-7.4544	-5.6505	-3.615	-1.595	0.15749	1.5438	2.6412	3.6704	4.8288	6.1054	7.3051	8.2832	8.9688	9.1694	8.7125	7.837	7.0879	6.6749	6.3819	6.0756	5.758	5.1254	3.7845	1.7852	-0.49177	-2.8245	-5.1494	-7.2227	-8.7904	-9.9295	-10.807	-11.311	-11.279	-10.827	-10.114	-9.1267	-7.7851	-6.065	-3.9665	-1.5318	1.1866	4.163	7.2348	9.9429	11.816	12.75	12.795	11.778	9.6674	6.9773	4.3056	1.8805	-0.11249	-1.3332	-1.8021	-2.0437	-2.4317	-2.9495	-3.6742	-4.8084	-6.1137	-6.9967	-7.1898	-6.7816	-5.7522	-4.0288	-1.8081	0.5071	2.4919	3.7922	4.277	4.1338	3.6319	2.9433	2.3633	2.2519	2.4527	2.3474	1.6103	0.4118	-1.1016	-2.7713	-4.0436	-4.416	-4.0938	-3.5614	-2.9474	-2.3453	-2.1525	-2.4602	-2.6818	-2.3173	-1.5178	-0.52434	0.72227	2.1674	3.4683	4.382	4.8295	4.771	4.3045	3.6323	2.8458	2.7793	2.55	2.0796	1.4335	0.7887	0.40501	0.36362	0.35058	0.080095	-0.34286	-0.94478	-2.2566	30.905	31.499	31.547	31.417	31.129	30.435	29.513	28.819	28.361	27.876	27.381	26.96	26.426	25.76	25.272	24.981	24.502	23.763	23.089	22.487	21.602	20.41	19.256	18.24	17.28	16.537	16.33	16.936	18.624	21.381	24.632	27.701	30.296	32.239	33.133	32.966	32.435	32.17	32.196	32.426	32.904	33.346	33.284	32.697	31.801	30.511	28.765	26.948	25.322	23.525	21.191	18.543	15.951	13.507	11.327	9.7465	9.0126	9.2013	10.271	11.93	13.758	15.716	18.061	20.69	23.27	25.932	29.028	32.368	35.453	38.164	40.498	42.144	42.89	42.925	42.243	40.545	37.97	35.099	32.134	28.933	25.818	23.4	21.737	20.426	19.238	18.159	17.144	16.226	15.512	15.044	15.019	15.881	17.775	20.287	23.097	26.287	29.626	32.419	34.32	35.536	36.178	36.223	36.004	35.836	35.457	34.545	33.348	32.096	30.502	28.506	26.719	25.585	24.795	23.953	23.045	22.098	20.992	19.683	18.203	16.644	15.352	14.775	15.112	16.095	17.523	19.297	21.273	23.339	25.442	27.396	29.127	31.039	33.421	35.75	37.33	38.23	38.818	39.006	38.709	38.364	38.223	37.828	36.727	34.892	32.188	28.453	24.162	20.12	16.55	13.302	10.64	8.9855	8.2428	8.0662	8.4182	9.4161	11.069	13.35	16.108	19.004	21.873	24.761	27.343	29.027	29.848	30.48	31.297	32.189	33.217	34.534	35.736	36.181	35.719	34.437	32.2	29.139	25.841	22.58	19.06	15.259	11.693	8.6584	6.0482	3.9456	2.6937	2.4157	2.9736	4.2404	6.0518	8.2802	11.064	14.458	18.011	21.223	24.078	26.581	28.288	28.937	28.924	28.713	28.389	28.141	28.33	28.935	29.632	30.349	31.076	31.339	30.682	29.334	27.765	26.085	24.332	22.889	22.027	21.562	21.173	20.671	19.978	19.259	18.901	19.04	19.483	20.276	21.681	23.514	25.274	26.874	28.576	30.252	31.537	32.417	33.019	33.282	33.318	33.557	34.086	34.483	34.528	34.343	33.719	32.166	29.657	26.628	23.382	20.058	16.952	14.453	12.86	12.437	13.237	14.859	16.863	19.237	21.941	24.538	26.738	28.797	30.842	32.466	33.392	33.81	33.862	33.634	33.576	34.16	35.254	36.467	37.759	39.036	39.706	39.334	38.164	36.554	34.511	32.021	29.296	26.573	24.048	21.91	20.112	18.452	17.081	16.381	16.379	16.902	18.173	20.538	23.703	27.003	30.162	33.089	35.481	37.204	38.512	39.423	39.573	38.966	38.07	37.049	35.747	34.432	33.629	33.309	32.992	32.45	31.8	31.188	30.783	30.682	30.712	30.688	30.663	30.542	29.936	28.859	27.939	27.572	27.586	27.946	28.928	30.486	32.246	34.11	36.023	37.427	37.841	37.515	36.819	35.613	33.915	32.358	31.325	30.393	29.083	27.425	25.599	23.679	21.789	20.133	18.61	17.997	18.502	19.969	22.137	25.088	28.757	32.351	35.025	36.801	38.032	38.596	38.377	37.806	37.192	36.255	34.813	33.103	31.176	28.873	26.472	24.48	22.851	21.331	20.256	20.222	21.311	23.206	25.664	28.376	30.829	32.585	33.396	33.232	32.549	32.141	32.329	32.823	33.489	34.496	35.577	36.117	36.001	35.548	34.768	33.525	32.081	30.769	29.548	28.489	28.036	28.282	28.752	29.179	29.764	30.437	30.714	30.309	29.306	27.775	25.76	23.449	21.103	19.039	17.741	17.483	17.931	18.671	19.822	21.635	23.97	26.731	30.172	34.241	38.214	41.376	43.426	44.126	43.454	42.055	40.787	39.877	39.185	38.834	38.844	38.64	37.685	36.098	34.288	32.494	30.92	29.781	29.129	28.986	29.427	30.251	31.029	31.718	32.66	33.86	34.943	35.852	36.793	37.601	37.952	37.96	37.914	37.832	37.756	37.85	37.833	36.942	34.763	31.473	27.237	22.163	16.918	12.57	9.7574	8.5749	8.9099	10.502	12.996	16.199	19.929	23.75	27.328	30.784	34.185	37.12	39.302	41.016	42.493	43.475	43.786	43.613	42.966	41.649	39.771	37.538	34.727	31.109	27.004	22.87	18.794	14.973	12.164	11.025	11.56	13.445	16.358	19.861	23.496	26.941	29.843	31.921	33.357	34.611	35.698	36.341	36.704	37.151	37.535	37.468	36.99	36.265	35.079	33.286	31.156	28.774	25.918	22.768	19.924	17.596	15.616	14.194	13.837	14.557	15.912	17.656	19.787	22.245	24.93	27.729	30.421	32.866	35.196	37.369	38.973	39.894	40.585	41.25	41.538	41.261	40.585	39.424	37.519	35.086	32.514	29.74	26.699	23.9	21.799	20.24	19.23	19.389	21.043	23.676	26.568	29.35	31.708	33.27	33.939	33.787	33.369	32.865	32.421	32.484	33.266	34.105	34.199	33.571	32.545	30.993	28.89	26.819	25.287	24.17	23.386	23.235	23.773	24.804	26.487	29.064	32.043	34.55	36.281	37.36	37.737	37.353	36.558	35.811	35.315	35.087	34.988	34.777	34.462	34.262	34.035	33.221	31.658	29.702	27.42	24.583	21.468	18.764	16.747	15.419	15.052	15.804	17.263	19.027	21.093	23.233	24.834	25.761	26.558	27.55	28.558	29.477	30.415	31.301	31.913	32.143	31.906	31.195	30.297	29.44	28.426	27.101	25.848	25.047	24.48	23.851	23.279	22.778	22.045	21.058	20.21	19.741	19.715	20.436	22.117	24.259	26.154	27.695	28.993	29.826	30.022	29.914	29.879	29.922	29.965	30.008	30.059	30.241	30.748	31.389	31.625	31.212	30.348	29.053	27.236	25.377	24.296	24.31	25.288	27.16	29.715	32.338	34.496	36.041	36.707	36.029	34.092	31.616	29.172	26.965	25.354	24.72	24.869	25.138	24.969	24.048	22.358	20.269	18.246	16.513	15.286	15.05	16.045	17.866	20.053	22.587	25.287	27.464	28.647	28.932	28.496	27.478	26.38	25.748	25.539	25.433	25.432	25.554	25.437	24.837	24.15	23.884	24.021	24.366	24.85	25.34	25.62	25.547	24.953	23.711	22.142	20.784	19.717	18.75	18.114	18.205	18.834	19.509	20.174	20.981	21.754	22.375	23.127	24.11	24.965	25.548	26.043	26.295	25.838	24.698	23.42	22.258	21.081	19.942	19.152	18.868	19.008	19.346	19.57	19.491	19.205	18.728	17.864	16.807	16.276	16.639	17.527	18.6	19.883	21.162	22.06	22.717	23.593	24.68	25.766	27.027	28.496	29.517	29.546	28.911	28.066	26.373	24.457	23.172	22.425	21.765	21.279	21.269	21.461	21.419	21.22	21.013	20.547	19.737	18.951	18.339	17.787	17.632	18.384	19.778	21.116	22.279	23.507	24.574	25.037	24.935	24.589	24.145	23.739	23.568	23.627	23.896	24.546	25.462	25.993	25.785	25.242	24.737	24.207	23.721	23.589	23.712	23.651	23.272	22.598	21.422	19.815	18.413	17.51	16.659	15.635	14.82	14.35	13.873	13.351	13.225	13.705	14.699	16.218	18.19	20.286	22.364	24.516	26.417	27.491	27.749	27.625	27.119	25.945	24.253	22.379	20.362	18.302	16.624	15.575	15.041	15.101	15.783	16.417	16.236	15.364	14.443	13.741	13.425	13.992	15.668	17.988	20.429	22.772	24.751	26.237	27.611	29.134	30.307	30.572	30.052	28.905	26.803	23.734	20.348	17.138	14.102	11.351	9.1281	7.3305	5.8774	5.0947	5.1178	5.5737	6.3946	8.1039	10.9	14.385	18.332	22.738	27.169	31.028	34.194	36.666	38.215	38.915	39.091	38.412	36.109	32.26	27.681	22.78	17.757	13.454	10.761	9.5356	9.1409	9.3001	9.7361	9.9426	9.9228	10.182	10.786	11.478	12.504	14.228	16.27	18.024	19.385	20.333	20.584	20.19	19.595	18.981	18.462	18.48	19.111	19.536	19.215	18.644	18.197	17.512	16.637	16.261	16.385	16.245	15.617	14.874	14.033	13.082	12.621	13.065	13.894	14.614	15.415	16.258	16.592	16.31	15.911	15.629	15.466	15.717	16.583	17.902	19.733	22.184	24.556	25.893	26.26	26.206	25.514	23.909	22.113	20.795	19.536	17.99	16.661	15.737	14.723	13.659	13.086	12.748	11.951	11.021	10.797	11.316	12.266	13.835	16.055	18.232	19.787	20.706	21.412	21.882	22.663	23.795	25.004	26.146	27.051	27.294	26.7	25.626	24.345	22.717	20.778	18.969	17.438	15.947	14.596	13.861	13.862	14.263	14.798	15.28	15.372	14.812	13.654	12.035	10.142	8.4183	7.3055	6.8466	6.9586	7.7525	9.1909	10.871	12.55	14.346	15.693	17.867	19.607	20.747	21.476	21.949	22.029	21.276	19.206	15.893	12.016	8.0178	3.8818	0.12342	-2.1359	-2.6957	-2.6932	-2.8572	-2.5643	-1.2831	0.49695	2.3777	4.7033	7.674	10.867	13.983	17.13	20.197	22.745	24.501	25.32	24.855	22.882	19.836	16.617	13.896	11.687	9.6626	7.7237	6.0249	4.3615	2.0226	-1.2578	-4.7614	-7.8177	-10.641	-13.458	-15.475	-15.723	-14.26	-11.706	-8.2891	-4.1582	0.097763	4.0519	7.9431	12.081	16.332	20.544	24.779	28.754	31.722	33.305	33.89	33.981	33.492	31.974	29.401	26.293	23.094	19.8	16.555	14.108	13.087	13.092	13.152	12.874	12.415	11.673	10.367	8.6921	7.0659	5.5311	3.9776	2.6655	1.9094	1.5638	1.4035	1.6479	2.5618	3.8199	4.9725	6.2329	8.1857	10.787	13.278	15.11	16.436	17.511	18.171	18.319	18.464	19.18	20.3	21.144	21.347	21.033	20.335	19.316	18.296	17.639	17.314	17.055	16.906	17.106	17.573	18.076	18.799	20.144	21.969	23.602	24.781	25.922	27.273	28.381	28.768	28.581	28.114	27.076	24.977	21.865	18.144	13.927	9.197	4.346	0.088035	-3.0826	-4.9313	-5.2426	-4.0919	-2.1173	-0.12379	1.5964	3.181	4.6548	5.8968	7.068	8.5962	10.584	12.521	13.905	14.902	15.919	16.778	16.888	16.129	14.85	13.131	10.813	8.2029	5.9712	4.3338	3.0317	1.9735	1.288	0.81891	0.43274	0.51674	1.5261	3.2586	5.1629	7.0532	9.0218	10.902	12.698	13.801	14.657	15.076	14.804	14.199	13.756	13.212	12.137	10.819	9.745	8.9284	8.4166	8.5844	9.3823	10.152	10.531	10.601	10.091	8.605	6.5672	4.8511	3.6234	2.5768	1.817	1.7106	2.2534	3.1637	4.2091	5.1844	5.9537	6.5379	6.8967	6.9394	7.0012	7.7215	9.2505	11.213	13.415	15.777	17.85	19.191	19.879	20.024	19.358	17.965	16.492	15.208	13.738	12.01	10.477	9.1583	7.5301	5.4883	3.538	2.1071	1.2446	0.90365	1.0078	1.3925	1.9211	2.4934	2.9793	3.4093	4.0564	5.0099	6.0462	7.0748	8.2076	9.3603	10.382	11.38	12.309	12.605	11.878	10.514	8.9859	7.2357	5.3101	3.8145	3.035	2.4543	1.5751	0.53939	-0.34645	-0.98285	-1.258	-0.98745	-0.19088	0.94154	2.2442	3.5479	4.7498	5.9007	7.0562	8.0638	8.7587	9.0724	8.8611	8.1158	7.2987	6.8684	6.6424	6.2481	5.8304	5.5904	5.1628	4.2175	3.16	2.4982	2.0544	1.4539	0.74364	0.045388	-0.74385	-1.6329	-2.3772	-2.7978	-2.8436	-2.4295	-1.4803	-0.085435	1.5472	3.1484	4.391	5.0687	5.1864	4.7442	3.87	3.1589	3.2371	3.9832	4.8312	5.6963	6.8066	7.945	8.7598	9.4778	10.48	11.492	11.921	11.573	10.499	8.6379	6.1411	3.5183	1.1244	-1.051	-3.0361	-4.7671	-6.2754	-7.7234	-9.2648	-10.935	-12.586	-13.95	-14.925	-15.52	-15.423	-14.166	-11.941	-9.551	-7.4318	-5.4177	-3.5219	-2.0263	-0.71467	0.92427	2.7613	4.1835	4.8987	4.8871	3.9971	2.32	0.54794	-0.66416	-1.2482	-1.3423	-0.9033	0.031322	1.13	2.0282	2.4942	2.4612	1.9908	1.0932	-0.35979	-2.1534	-3.5739	-4.2536	-4.5791	-4.8892	-5.0002	-4.8674	-4.8656	-5.0304	-4.8792	-4.2814	-3.5769	-2.8103	-1.7559	-0.61454	0.2653	1.0995	2.2191	3.3358	3.9389	4.064	4.0714	4.1196	4.2229	4.4618	4.8847	5.4047	5.644	5.2531	4.2185	2.5993	0.70205	-0.95859	-2.0482	-2.6934	-2.9723	-2.5914	-1.611	-0.82841	-0.84091	-1.41	-2.2527	-3.4589	-4.8358	-5.8403	-6.4704	-7.2067	-8.0285	-8.5172	-8.714	-8.8052	-8.3382	-6.7677	-4.4152	-2.0413	0.042492	1.8351	3.1186	3.5832	3.1889	2.18	0.9621	-0.08324	-0.87717	-1.4616	-1.646	-1.3254	-0.97917	-1.1496	-1.7378	-2.4228	-3.1937	-3.9417	-4.2443	-4.0822	-4.0102	-4.1881	-4.1695	-3.8128	-3.4145	-2.8336	-1.6013	0.086683	1.4613	2.2068	2.6457	3.0696	3.5446	4.1712	5.0588	6.1934	7.4445	8.5302	9.179	9.3815	9.3087	8.8596	7.7677	6.1394	4.3128	2.4659	0.83123	-0.03497	0.099999	0.72023	1.3054	1.9467	2.6477	2.9416	2.765	2.7442	3.2036	3.6764	3.7275	3.417	2.8261	1.8146	0.414	-1.0728	-2.311	-3.0344	-3.0318	-2.2359	-0.6955	1.4414	3.7775	5.7327	6.9844	7.553	7.4672	6.9497	6.6474	6.9997	7.6422	7.9634	7.9408	7.6415	6.6845	4.9021	2.9027	1.2985	-0.014705	-1.3501	-2.6194	-3.6673	-4.6069	-5.4994	-6.1477	-6.4028	-6.2443	-5.5817	-4.2639	-2.2509	0.35148	3.2652	6.0799	8.4774	10.341	11.511	11.967	12.198	12.778	13.55	13.959	13.912	13.61	12.779	11.018	8.6085	6.0816	3.4015	0.34337	-2.8402	-5.7293	-8.1952	-10.104	-11.162	-11.295	-10.783	-9.8419	-8.4522	-6.6094	-4.4715	-2.2768	-0.25908	1.4869	2.9926	4.2122	5.079	5.9578	7.435	9.4842	11.482	13.141	14.645	15.884	16.424	16.346	16.132	15.812	15.057	13.913	12.623	11.051	9.0203	6.7669	4.4709	1.9369	-0.92418	-3.7405	-6.044	-7.6312	-8.5008	-8.7036	-8.3273	-7.465	-6.3365	-5.315	-4.4347	-3.2053	-1.3399	0.82437	3.0444	5.5901	8.5264	11.374	13.895	16.304	18.468	19.833	20.222	19.851	18.63	16.426	13.732	11.233	9.0196	6.9226	5.1623	4.0564	3.506	3.1377	2.6977	2.0947	1.4734	0.37044	-0.88771	-2.2276	-3.5647	-4.7863	-5.9865	-7.5386	-9.4741	-11.133	-11.981	-12.224	-12.065	-11.165	-9.4352	-7.3931	-5.277	-2.8657	-0.32354	1.8314	3.5995	5.3158	6.7834	7.602	8.018	8.4625	8.6902	8.197	7.0628	5.6832	4.1898	2.5686	0.93759	-0.45261	-1.2691	-1.2931	-0.68162	0.26816	1.5341	3.0844	4.4427	5.1768	5.5603	6.1141	6.9313	8.0611	9.7712	11.853	13.494	14.298	14.573	14.423	13.639	12.518	11.752	11.404	10.907	10.066	9.2387	8.6836	8.3889	8.3581	8.6292	9.149	9.7628	10.238	10.376	10.232	9.9927	9.5663	8.7064	7.5024	6.2404	5.0072	3.9501	3.5506	4.008	4.8045	5.4558	6.0796	6.6847	6.8229	6.4342	6.1727	6.4505	6.9808	7.5669	8.5042	10.001	11.895	13.968	16.036	17.785	18.848	18.979	18.118	16.456	14.45	12.509	10.819	9.5554	8.8343	8.4178	8.0517	7.9556	8.3794	9.0477	9.6462	10.441	11.682	12.951	13.824	14.584	15.638	16.813	17.876	19.084	20.695	22.537	24.346	25.955	27.11	27.502	27.042	25.877	24.288	22.587	21.011	19.626	18.462	17.532	16.627	15.525	14.485	13.932	13.691	13.266	12.695	12.293	11.856	11.051	10.248	10.054	10.466	11.163	12.163	13.55	15.088	16.568	18.096	19.684	21.095	22.187	23.061	23.831	24.515	25.106	25.547	25.821	25.841	25.275	23.722	21.303	18.613	15.902	13.059	10.351	8.4403	7.4628	7.0214	7.0749	7.9068	9.3583	10.962	12.678	14.665	16.725	18.595	20.381	22.13	23.491	24.187	24.445	24.598	24.731	24.779	24.622	24.111	23.106	21.412	18.851	15.757	13.034	11.317	10.471	10.257	10.791	11.902	12.895	13.395	13.625	13.6	12.992	11.875	10.678	9.4667	8.1692	7.2269	7.1559	7.7664	8.5663	9.4515	10.502	11.526	12.259	12.672	12.944	13.36	14.14	15.52	17.194	19.22	21.282	22.895	23.694	23.618	22.964	22.032	20.819	19.466	18.5	18.069	17.565	16.53	15.317	14.3	13.408	12.807	12.955	13.73	14.501	15.112	15.804	16.443	16.766	17.166	18.179	19.56	20.71	21.544	22.316	23.04	23.554	23.79	23.767	23.573	23.262	22.662	21.684	20.697	20.087	19.687	19.187	18.802	18.848	19.229	19.93	21.25	23.029	24.472	25.107	25.092	24.39	22.738	20.549	18.745	17.661	16.941	16.424	16.316	16.581	16.845	16.832	16.506	15.942	15.277	14.639	14.166	14.174	14.985	16.531	18.419	20.448	22.534	24.359	25.715	26.841	27.853	28.343	28.079	27.471	26.738	25.484	23.555	21.436	19.398	17.129	14.528	12.065	10.175	8.9201	8.3171	8.4268	9.1663	10.334	11.705	13.017	14.058	14.751	14.985	14.621	13.802	12.888	12.072	11.547	11.801	13.136	15.113	17.147	19.233	21.424	23.19	24.038	24.216	24.057	23.353	21.88	19.959	18.004	16.15	14.526	13.353	12.708	12.487	12.655	13.258	14.296	15.704	17.315	18.844	20.069	20.831	20.794	19.691	17.796	15.609	13.131	10.201	7.2822	5.1351	3.9315	3.504	4.0896	5.9504	8.6104	11.235	13.391	14.855	15.257	14.494	12.924	10.916	8.615	6.2917	4.429	3.4284	3.4425	4.4605	6.333	8.8483	11.734	14.49	16.573	17.966	19.098	20	20.267	19.893	19.318	18.622	17.563	16.389	15.694	15.552	15.595	15.731	15.995	16.122	15.947	15.803	15.987	16.337	16.631	16.963	17.459	17.993	18.359	18.434	18.202	17.715	16.907	15.573	13.853	12.36	11.431	10.737	10.017	9.5572	9.5057	9.5806	9.7917	10.604	12.076	13.719	15.299	16.875	18.192	18.964	19.539	20.434	21.551	22.502	23.305	24.171	25.01	25.59	25.854	25.868	25.704	25.309	24.404	22.79	21.102	19.571	17.364	14.897	12.707	11.011	9.8042	8.9596	8.3182	7.8172	7.2835	6.3582	5.0877	4.1809	4.1374	4.6945	5.577	7.0607	9.2631	11.774	14.435	17.452	20.558	23.06	24.785	25.993	26.553	26.237	25.483	24.873	24.22	23.008	21.223	19.196	17.062	14.829	12.639	10.742	9.4024	8.7707	8.6791	8.9105	9.6009	10.887	12.337	13.406	14.061	14.431	14.359	13.9	13.613	13.786	14.151	14.698	15.848	17.599	19.467	21.433	23.945	26.882	29.541	31.52	32.855	33.434	32.959	31.349	28.827	25.771	22.597	19.638	17.087	15.168	14.055	13.471	12.919	12.23	11.509	10.76	10.101	10.046	10.875	12.169	13.569	15.304	17.499	19.793	22.099	24.887	28.277	31.598	34.21	35.968	36.774	36.371	34.694	31.99	28.582	24.759	20.806	16.955	13.42	10.446	8.0798	6.1798	4.7353	3.8341	3.3433	3.0992	3.2733	3.9852	4.7803	5.2395	5.6858	6.605	7.9521	9.6516	12.137	15.644	19.583	23.186	26.151	28.368	29.613	29.906	29.552	28.781	27.604	25.999	23.967	21.487	18.636	15.553	12.426	9.5984	7.4157	5.9228	4.9841	4.7156	5.2468	6.1363	6.7573	7.1568	7.7619	8.5445	9.2621	10.189	11.735	13.724	15.714	17.685	19.789	21.909	23.932	25.91	27.681	28.744	28.725	27.645	25.691	23.142	20.402	17.906	16.06	15.145	15.037	15.343	15.948	16.996	18.229	19.003	19.178	19.189	19.162	18.861	18.476	18.49	18.873	19.21	19.455	19.769	20.018	20.113	20.357	20.958	21.615	22	22.162	22.208	22.062	21.616	20.862	19.907	18.981	18.21	17.551	17.203	17.683	19.103	20.849	22.399	23.82	25.15	26.12	26.785	27.625	28.704	29.522	29.837	29.729	29.024	27.596	25.978	24.906	24.528	24.646	25.369	26.868	28.934	31.135	33.139	34.731	36.007	36.044	35.374	34.334	33.455	33.126	33.319	34.03	35.601	37.981	40.365	42.093	43.242	43.889	43.723	42.749	41.387	39.655	37.227	34.322	31.599	29.269	27.304	26.18	26.379	27.576	29.092	30.717	32.537	34.402	35.961	36.955	37.324	37.203	36.821	36.285	35.746	35.621	36.128	36.774	36.808	35.979	34.307	31.688	28.387	25.229	22.763	20.95	19.899	20.024	21.244	22.937	24.891	27.364	30.127	32.497	34.262	35.789	37.37	39.021	40.764	42.638	44.551	46.322	47.672	48.318	48.295	47.825	46.853	45.104	42.549	39.32	35.371	30.821	26.345	22.539	19.378	16.838	15.273	14.716	14.593	14.645	15.34	17.007	19.351	22.08	25.221	28.601	31.667	33.938	35.251	35.624	35.225	34.327	33.161	31.933	30.832	29.821	28.687	27.425	26.178	24.905	23.589	22.557	22.016	21.515	20.541	19.229	17.832	16.06	13.685	11.15	8.9192	6.8973	4.9941	3.6602	3.4136	4.4072	6.6069	9.8918	13.841	17.791	21.208	23.838	25.646	26.786	27.505	27.969	28.301	28.53	28.412	27.693	26.634	25.697	24.828	23.72	22.548	21.644	20.748	19.419	17.827	16.452	15.297	14.181	13.316	12.987	13.144	13.74	14.931	16.715	18.817	21.041	23.388	25.842	28.261	30.46	32.257	33.522	34.203	34.161	33.302	32.041	31.129	30.816	30.715	30.672	30.836	30.957	30.479	29.399	28.149	26.743	24.844	22.478	19.918	17.238	14.674	12.937	12.592	13.534	15.395	17.911	20.714	23.292	25.269	26.619	27.628	28.774	30.331	32.234	34.452	37.168	40.132	42.422	43.287	42.702	40.758	37.375	32.972	28.508	24.548	21.051	18.059	15.691	13.628	11.48	9.5366	8.4064	8.2192	8.8579	10.49	13.306	17.002	21.492	25.764	29.812	33.417	36.258	38.362	40.288	42.301	43.887	44.507	44.166	42.798	40.051	36.094	31.696	27.328	23.066	19.33	16.645	14.838	13.417	12.429	12.087	12.001	11.593	10.846	10.113	9.5918	9.3753	9.7102	10.926	13.323	16.996	21.601	26.611	31.709	36.512	40.234	42.157	42.286	41.017	38.667	35.807	33.36	31.808	30.911	30.496	30.706	31.276	31.554	31.428	31.31	31.159	30.408	28.822	26.679	24.159	21.264	18.174	15.257	12.88	11.343	10.731	10.93	11.845	13.377	15.114	16.507	17.45	18.205	18.939	19.893	21.585	24.197	27.16	29.94	32.623	35.253	37.449	39.136	40.761	42.368	43.254	42.813	41.091	38.351	34.789	30.742	26.662	22.852	19.458	16.554	14.2	12.553	11.846	12.114	13.146	14.776	16.891	19.212	21.574	24.298	27.692	31.412	34.949	38.303	41.502	44.052	45.572	46.379	46.871	46.843	45.988	44.413	42.307	39.634	36.457	33.109	29.919	27.153	25.155	24.252	24.592	26.122	28.572	31.481	34.443	37.168	39.287	40.575	41.312	41.908	42.184	41.625	40.23	38.339	35.914	32.86	29.746	27.376	25.954	25.311	25.507	26.57	28.136	29.82	31.51	33.033	34.043	34.387	34.256	33.918	33.582	33.441	33.609	34.154	35.086	36.142	36.905	37.352	37.799	38.181	38.013	37.227	36.238	35.14	33.721	32.214	31.168	30.61	30.161	29.702	29.24	28.486	27.238	25.814	24.585	23.542	22.663	22.238	22.505	23.44	24.927	26.872	29.236	32.009	34.972	37.648	39.726	41.309	42.303	42.152	40.647	38.362	35.884	33.389	31.214	29.938	29.543	29.39	29.109	28.7	27.971	26.794	25.68	25.303	25.718	26.638	28.075	30.137	32.556	34.862	36.673	37.744	37.926	37.432	35.412	32.599	29.287	25.859	22.759	20.211	18.073	16.379	15.637	16.111	17.351	18.97	21.145	23.908	26.805	29.616	32.524	35.321	37.437	38.83	39.827	40.282	39.892	38.958	37.933	36.656	34.745	32.382	30.092	28.153	26.628	25.579	25.044	25.032	25.426	25.897	26.152	26.325	26.63	26.808	26.5	25.84	25.104	24.285	23.527	23.362	23.993	25.029	26.255	27.852	29.61	30.935	31.778	32.591	33.404	33.757	33.528	33.062	32.536	31.848	30.925	29.799	28.517	27.118	25.57	23.882	22.335	21.335	20.931	20.877	21.109	21.641	22.24	22.788	23.578	24.749	25.827	26.406	26.605	26.435	25.493	23.785	22.044	20.825	20.001	19.417	19.271	19.619	20.159	20.672	21.199	21.814	22.554	23.48	24.601	25.865	27.214	28.437	29.211	29.44	29.263	28.817	28.35	28.458	29.572	31.359	33.244	35.123	36.951	38.225	38.591	38.44	38.231	37.814	36.936	35.743	34.431	32.948	31.315	29.752	28.406	27.258	26.312	25.601	25.093	24.752	24.547	24.447	24.543	24.976	25.69	26.525	27.632	29.251	31.094	32.68	34.108	35.773	37.579	39.21	40.825	42.667	44.381	45.371	45.454	44.661	42.885	40.212	37.107	34.008	31.111	28.637	26.901	26.015	25.832	26.045	26.29	26.341	26.15	25.66	24.853	24.15	24.219	25.192	26.632	28.383	30.686	33.443	36.209	38.911	41.735	44.374	46.196	47.028	47.056	46.293	44.813	43.056	41.31	39.357	36.981	34.377	31.907	29.804	28.227	27.302	27.102	27.614	28.622	29.755	30.933	32.473	34.371	35.951	36.621	36.393	35.311	33.232	30.505	28.011	26.308	25.378	25.268	26.078	27.408	28.66	29.782	30.963	31.94	32.355	32.378	32.434	32.663	32.999	33.418	33.94	34.571	35.245	35.768	36.694	37.328	38.251	39.527	41.062	42.757	44.586	46.625	48.811	50.756	52.236	53.46	54.388	54.362	52.986	50.684	47.976	45.027	42.183	39.999	38.4	36.779	34.945	33.119	31.224	29.2	27.645	27.265	27.959	29.16	30.7	32.64	34.829	36.983	38.978	40.86	42.734	44.656	46.465	48.019	49.55	51.284	52.927	54.028	54.568	54.647	54.066	52.781	51.194	49.492	47.38	44.886	42.507	40.353	38.112	35.907	34.265	33.204	32.232	31.22	30.517	30.317	30.52	31.015	31.764	32.657	33.529	34.217	34.632	34.99	35.67	36.745	38.004	39.381	40.881	42.248	43.281	44.192	45.063	45.49	45.215	44.589	43.87	42.826	41.463	40.303	39.552	38.7	37.345	35.643	33.851	32.098	30.639	29.843	29.913	30.802	32.279	33.951	35.457	36.61	37.247	37.307	37.037	36.884	37.078	37.726	39.095	41.236	43.537	45.312	46.538	47.383	47.578	46.958	46.026	45.295	44.659	43.897	43.177	42.684	42.276	41.772	41.21	40.603	39.865	39.051	38.312	37.731	37.341	37.074	36.753	36.286	35.686	34.868	33.826	33.016	33.019	33.859	35.225	37.152	39.773	42.641	45.062	46.904	48.305	49.004	48.677	47.51	45.904	44.048	42.149	40.598	39.579	38.903	38.36	37.887	37.38	36.657	35.57	34.043	32.167	30.192	28.236	26.315	24.744	23.995	23.955	23.976	23.766	23.594	23.538	23.481	23.784	25.068	27.379	30.28	33.525	36.989	40.287	43.126	45.691	48.189	50.42	52.155	53.445	54.336	54.618	54.028	52.423	49.837	46.412	42.217	37.179	31.535	25.956	20.894	16.271	12.111	8.9272	7.0344	6.2167	6.4017	7.8367	10.391	13.525	17.002	20.864	24.847	28.573	32.148	35.834	39.391	42.389	44.822	46.878	48.467	49.37	49.527	49.034	48.045	46.669	44.84	42.561	40.738	39.117	36.951	34.338	31.517	28.57	25.591	22.763	20.38	18.815	18.184	18.191	18.623	19.668	21.304	22.894	24.012	24.937	25.934	26.841	27.695	28.864	30.294	31.528	32.53	33.567	34.47	34.904	35.105	35.455	35.675	35.207	34.003	32.356	30.355	27.96	25.274	22.568	20.24	18.609	17.714	17.507	18.149	19.696	21.641	23.336	24.657	25.744	26.555	27.232	28.318	30.085	32.249	34.67	37.534	40.645	43.422	45.691	47.718	49.368	50.033	49.439	47.848	45.514	42.534	39.109	35.635	32.527	30.057	28.246	26.959	26.176	25.965	26.17	26.49	26.908	27.593	28.478	29.453	30.698	32.305	33.932	35.391	36.997	38.915	40.761	42.277	43.675	44.982	45.672	45.358	44.25	42.718	40.912	38.93	36.962	35.194	33.749	32.642	31.836	31.379	31.346	31.608	31.837	31.784	31.336	30.352	28.786	26.962	25.223	23.51	21.776	20.451	20.027	20.52	21.824	24.153	27.551	31.355	34.681	37.142	38.837	39.967	40.851	41.929	43.503	45.532	47.642	49.237	49.77	48.955	46.742	43.316	39.145	34.821	30.723	27.085	24.253	22.445	21.382	20.628	20.239	20.518	21.376	22.531	24.036	26.051	28.352	30.524	32.515	34.622	37.126	40.119	43.523	47.052	50.275	52.798	54.359	54.937	54.718	53.961	52.844	51.525	50.09	48.35	46.06	43.396	40.74	38.105	35.238	32.272	29.654	27.492	25.625	24.192	23.582	23.936	25.11	27.005	29.593	32.75	36.285	39.991	43.612	46.924	49.851	52.39	54.529	56.306	57.727	58.731	59.302	59.521	59.26	58.203	56.399	54.285	52.076	49.652	47.202	45.339	44.335	43.909	43.82	44.048	44.419	44.632	44.63	44.525	44.394	44.306	44.344	44.417	44.31	43.993	43.577	43.121	42.661	42.19	41.571	40.694	39.764	39.039	38.581	38.561	39.452	41.327	43.49	45.571	46.985	47.638	47.722	47.037	45.471	43.507	41.872	40.803	40.01	39.321	38.91	38.741	38.13	36.446	33.999	31.583	29.476	27.554	26.142	25.799	26.503	27.749	29.308	31.13	32.836	34.054	34.902	35.57	35.852	35.556	34.983	34.469	33.848	32.843	31.752	31.328	31.895	33.006	34.069	34.926	35.47	35.091	33.188	30.156	27.081	24.488	22.226	20.363	19.26	18.875	18.914	19.534	21.096	23.4	25.927	28.44	30.733	32.187	32.355	31.661	30.91	30.356	29.782	29.236	29.164	29.791	30.706	31.358	31.75	32.188	32.455	31.958	30.771	29.687	29.069	28.506	27.74	26.915	25.862	24.208	22.293	20.984	20.611	21.058	22.591	25.462	29.087	32.548	35.66	38.668	41.283	42.805	42.974	42.228	41.142	39.941	38.613	37.4	36.761	36.648	36.32	35.347	34.209	33.408	32.804	32.406	32.779	34.093	35.828	37.82	40.38	43.154	45.131	46.006	46.211	45.67	43.889	41.195	38.583	36.377	34.127	31.654	29.397	27.856	27.179	27.208	27.789	28.866	30.136	30.885	30.645	29.966	29.953	30.892	32.298	33.584	35.063	36.943	38.33	38.425	37.642	36.663	35.503	34.129	32.977	32.401	32.411	32.939	33.717	34.203	34.187	33.878	33.177	31.775	29.9	28.176	26.87	26.04	25.947	26.564	27.454	28.581	30.238	32.05	33.298	34.229	35.633	37.275	38.25	38.499	38.521	38.103	36.682	34.371	31.718	29.039	26.64	24.957	24.082	23.844	24.264	25.262	26.227	26.585	26.406	26.028	25.694	25.768	26.592	28.079	30.036	32.458	34.876	36.24	36.185	35.437	34.414	32.689	30.351	28.409	27.387	26.855	26.505	26.484	26.612	26.484	26.119	25.721	25.26	24.937	25.298	26.446	27.894	29.335	30.89	32.541	34.041	35.215	35.89	35.927	35.484	34.706	33.272	31.097	28.994	27.707	26.899	26.524	26.542	26.673	26.734	26.394	25.688	24.814	23.99	23.561	23.633	23.868	24.285	25.53	27.706	29.932	31.527	32.565	32.984	32.451	31.241	30.105	29.274	28.665	28.547	28.932	29.13	28.83	28.663	28.989	29.295	29.238	29.201	29.437	29.701	29.902	30.17	30.484	30.752	30.858	30.394	29.046	27.311	25.997	25.217	24.776	24.937	25.903	27.135	28.046	28.58	28.562	27.492	25.37	22.724	19.719	16.437	13.761	12.725	13.269	14.657	16.579	18.864	20.82	21.782	21.681	20.727	19.174	17.463	16.006	14.895	14.372	14.95	16.597	18.604	20.536	22.416	23.945	24.623	24.524	24.002	22.966	21.348	19.647	18.195	16.743	15.358	14.667	14.786	15.071	15.224	15.563	16.13	16.583	16.873	17.188	17.476	17.625	17.687	17.618	17.357	17.168	17.229	17.115	16.358	15.078	13.485	11.477	9.2983	7.6374	6.7271	6.2347	6.1207	6.5835	7.3015	7.8817	8.6276	9.8949	11.225	11.993	12.234	12.115	11.412	10.12	8.7976	7.9426	7.6856	8.08	9.0639	10.261	11.301	11.955	11.846	10.609	8.5216	6.2997	4.3458	2.8822	2.3537	2.8842	3.7752	4.3735	4.7188	4.9104	4.8492	4.9341	5.9845	8.0975	10.591	13.032	15.35	17.093	17.701	17.34	16.562	15.539	14.239	12.772	11.133	9.1461	6.7535	3.9402	0.56146	-3.2237	-6.8287	-9.8296	-12.133	-13.42	-13.275	-11.995	-10.295	-8.3913	-6.2112	-4.0574	-2.1521	-0.077313	2.3982	4.7458	6.493	7.7798	8.6409	8.7371	8.1619	7.5443	7.1296	6.5848	5.6783	4.4678	2.9523	1.134	-0.84153	-2.9353	-5.2118	-7.5836	-9.9749	-12.533	-15.111	-16.993	-17.716	-17.459	-16.343	-14.173	-11.161	-7.9149	-4.5733	-0.99017	2.3972	4.8494	6.2381	6.6943	5.919	3.8447	1.2671	-0.95724	-2.7055	-4.0398	-4.6778	-4.4512	-3.5606	-2.2311	-0.62039	1.0446	2.0704	2.6969	2.9465	3.0413	3.2142	3.316	3.1797	3.0793	3.0674	2.3644	0.32065	-2.6614	-5.9628	-9.479	-12.893	-15.38	-16.645	-17.221	-17.389	-16.935	-15.962	-14.735	-12.872	-9.7977	-5.8038	-1.6572	2.2969	5.8959	8.6838	10.26	10.601	9.8259	8.0908	5.647	2.571	-1.192	-5.3301	-9.3382	-13.259	-17.422	-21.527	-24.951	-27.667	-29.832	-31.007	-30.779	-29.501	-27.529	-24.61	-20.691	-16.34	-11.899	-7.2274	-2.6558	0.97286	3.3822	5.0005	6.1831	7.0477	7.8369	8.7299	9.5495	9.973	9.7174	8.5424	6.5829	4.4449	2.5182	0.67089	-1.1154	-2.5515	-3.7717	-5.2906	-7.0666	-8.6078	-9.9499	-11.419	-12.734	-13.398	-13.542	-13.401	-12.583	-10.83	-8.7106	-6.8406	-5.1939	-3.7174	-2.7516	-2.4081	-2.3592	-2.3323	-2.2515	-1.9751	-1.4679	-0.87522	-0.26404	0.25243	0.21535	-0.69477	-2.1203	-3.5904	-5.0521	-6.3033	-6.8009	-6.5737	-6.4268	-6.8246	-7.5808	-8.7064	-10.364	-11.998	-12.713	-12.373	-11.377	-9.7242	-7.3002	-4.534	-1.9428	0.46789	2.8004	4.8084	6.2493	7.1009	7.3407	7.0368	6.4192	5.573	4.4499	3.2726	2.3057	1.3329	0.043451	-1.2983	-2.3793	-3.5011	-4.9315	-6.2843	-7.2811	-8.3139	-9.5998	-10.762	-11.701	-12.809	-13.963	-14.483	-14.089	-12.953	-11.021	-8.1138	-4.5959	-1.1152	2.049	4.8345	7.1057	8.7506	9.6301	9.4374	8.0402	5.6893	2.6149	-0.99167	-4.3782	-6.5351	-7.2109	-6.8375	-5.6204	-3.7051	-1.8261	-0.71577	-0.2646	-0.12513	-0.49132	-1.4707	-2.5575	-3.4403	-4.4347	-5.6213	-6.5256	-6.9789	-7.3559	-7.8745	-8.3795	-8.8337	-9.3306	-9.8326	-10.239	-10.411	-10.02	-8.8392	-7.0652	-4.8662	-2.0672	1.1976	4.1982	6.4621	8.1245	9.1273	9.1133	8.247	7.0699	5.553	3.3697	0.75821	-1.8864	-4.7977	-8.2197	-11.632	-14.458	-16.825	-18.985	-20.687	-21.688	-22.592	-22.466	-21.549	-19.987	-17.388	-13.627	-9.55	-6.0535	-3.1683	-0.75934	0.88253	1.8836	3.093	4.9385	7.0019	8.9759	10.879	12.262	12.505	11.765	10.623	9.1261	7.0691	4.7649	2.7083	0.98659	-0.44882	-1.4763	-2.0168	-2.1152	-1.8512	-1.5204	-1.499	-1.6835	-1.635	-1.3798	-1.1956	-0.74586	0.55505	2.6097	5.0476	8.0295	11.652	15.218	18.024	20.053	21.236	21.057	19.515	17.36	15.061	12.573	10.195	8.5629	7.8231	7.578	7.5196	7.4817	7.3014	7.0125	6.8141	6.7701	6.9488	7.4992	8.1324	8.0966	7.0982	5.5816	3.8671	1.9549	0.26807	-0.58568	-0.80106	-1.0089	-1.1759	-0.91955	-0.37104	0.30864	1.5838	3.7322	6.1436	8.1371	9.6543	10.677	10.861	10.123	8.8344	7.2963	5.5917	3.8454	2.1489	0.53126	-0.78366	-1.5761	-2.0072	-2.2442	-2.066	-1.42	-0.80565	-0.52998	-0.32385	-0.14053	-0.40322	-1.0348	-1.3295	-1.0066	-0.30293	0.95332	3.1	5.6825	7.8252	9.3026	10.266	10.51	9.8463	8.6115	7.187	5.5579	3.6937	1.758	-0.16326	-2.0507	-3.853	-5.7416	-8.0432	-10.676	-13.228	-15.52	-17.329	-17.899	-16.642	-13.936	-10.417	-6.2344	-1.6453	2.5733	6.0149	8.9982	11.565	13.176	13.677	13.472	12.633	10.939	8.6759	6.4459	4.4182	2.448	0.59269	-1.0498	-2.5667	-4.0618	-5.6497	-7.5747	-9.9178	-12.447	-15.047	-17.776	-20.224	-21.675	-22.027	-21.651	-20.459	-18.147	-15.033	-11.592	-7.7067	-3.3081	0.96191	4.5024	7.4245	9.7594	11.026	11.099	10.481	9.3916	7.5134	4.7554	1.4481	-2.1108	-5.7183	-9.0791	-11.96	-14.21	-15.609	-16.123	-16.155	-15.98	-15.428	-14.554	-13.87	-13.543	-13.1	-12.29	-11.234	-9.6669	-7.1509	-3.9859	-0.86158	2.1082	5.0505	7.5697	9.3029	10.635	11.93	12.746	12.523	11.308	9.3298	6.6935	2.8443	-1.1579	-5.4383	-10.064	-14.47	-18.107	-21.142	-23.653	-24.919	-24.377	-22.42	-19.537	-15.73	-11.374	-7.3753	-4.0711	-1.1092	1.5778	3.8376	6.0848	8.8994	12.052	14.876	17.147	18.858	19.66	19.204	17.504	14.763	11.294	7.5459	3.7783	0.067913	-3.2054	-5.5628	-7.1707	-8.544	-9.5425	-9.67	-9.0253	-7.9551	-6.2756	-3.9135	-1.6195	-0.058862	0.94095	1.6368	1.8904	1.9775	2.6823	4.1513	5.6839	6.8255	7.638	8.0851	8.0734	7.9401	8.2064	9.1144	10.667	12.629	14.458	15.716	16.356	16.266	15.085	12.935	10.517	8.2408	6.0861	4.3947	3.7056	3.795	3.9982	4.2448	4.7012	4.9737	4.6808	4.2303	4.0474	3.8316	3.2927	2.8095	2.7515	3.0293	3.6264	4.8015	6.5649	8.66	10.891	13.095	15.101	16.964	18.744	20.05	20.428	19.885	18.435	15.727	11.79	7.3525	2.8668	-1.801	-6.4193	-10.22	-12.891	-14.604	-15.079	-13.908	-11.595	-9.1715	-7.0982	-5.4158	-4.3913	-4.1022	-3.9613	-3.3316	-2.0818	-0.30065	1.9306	4.4025	6.9027	9.363	11.564	13.141	14.039	14.359	13.846	12.276	10.097	7.8166	5.3007	2.3965	-0.42912	-2.8405	-5.1518	-7.4461	-9.2313	-10.398	-11.466	-12.577	-13.324	-13.658	-13.848	-13.669	-12.604	-10.579	-7.8334	-4.3936	-0.23387	4.4337	9.3009	13.954	17.788	20.326	21.441	20.956	18.656	14.919	10.544	5.8456	0.73206	-4.3884	-8.8799	-12.715	-16.05	-18.5	-19.731	-20.186	-20.299	-19.834	-18.653	-17.13	-15.36	-12.904	-9.689	-6.2709	-3.0613	-0.090245	2.5038	4.4542	5.6192	5.8892	5.2152	3.8534	2.1108	0.066856	-2.0222	-3.5418	-4.3022	-4.8569	-5.6147	-6.477	-7.5362	-9.1579	-11.161	-12.966	-14.558	-16.226	-17.62	-18.219	-18.201	-17.866	-16.913	-15.127	-13.061	-11.317	-9.8398	-8.3518	-6.7946	-5.0569	-2.9216	-0.33045	2.8711	6.0494	9.0836	11.7	13.701	14.893	15.298	15.012	13.896	11.998	10.029	8.5417	7.1702	5.4767	3.7462	2.2307	0.55249	-1.3596	-2.8012	-3.3121	-3.0721	-2.0131	0.19477	3.1627	5.9833	8.2976	10.109	11.02	10.684	9.5544	8.4141	7.5934	7.0929	6.846	6.6337	6.1874	5.3997	4.1816	2.4661	0.65902	-0.63152	-1.4577	-2.2885	-3.0425	-3.3408	-3.3852	-3.5785	-3.7654	-3.8152	-4.293	-5.6262	-7.3772	-9.0398	-10.57	-11.644	-11.538	-10.196	-8.3877	-6.6016	-4.728	-2.7685	-0.86298	1.1595	3.5687	6.3373	9.2393	11.944	13.968	15.057	15.448	15.279	14.29	12.545	10.595	8.6195	6.3586	4.0099	2.0924	0.49278	-1.2504	-2.9606	-4.213	-5.1813	-6.0586	-6.3677	-5.7535	-4.6759	-3.6195	-2.4552	-1.0673	0.24602	1.3513	2.4896	3.7771	5.1191	6.4617	7.7407	8.8327	9.7595	10.476	10.539	9.5609	7.7062	5.2451	2.1289	-1.401	-4.5659	-7.0045	-9.0847	-10.94	-12.214	-12.955	-13.59	-13.955	-13.548	-12.587	-11.677	-10.851	-9.8595	-8.8954	-8.2027	-7.4969	-6.4669	-5.2112	-3.8904	-2.4792	-1.049	0.30211	1.5785	2.5833	2.9835	2.8449	2.488	1.9181	1.1369	0.67187	0.93315	1.4938	1.7817	1.8248	1.6284	0.75678	-0.77327	-2.1666	-2.9671	-3.4051	-3.5089	-2.9771	-2.0626	-1.4393	-1.2953	-1.4471	-1.98	-3.085	-4.5636	-6.0041	-7.135	-7.7315	-7.6754	-7.1152	-6.2009	-4.912	-3.4845	-2.3479	-1.4458	-0.37387	0.77391	1.584	2.1757	2.9454	3.7477	4.3217	4.9833	5.993	6.8907	7.2481	7.3412	7.4333	7.3027	6.9837	6.9812	7.3834	7.6244	7.3246	6.5925	5.6082	4.5259	3.6463	3.1877	3.1802	3.65	4.4394	5.0686	5.2937	5.4483	5.747	5.8432	5.6011	5.365	5.1818	4.6999	4.056	3.7551	3.7057	3.4994	3.2999	3.4431	3.598	3.3627	3.0577	3.0305	2.9484	2.4506	1.8122	1.4647	1.518	2.0362	3.121	4.7195	6.7354	9.034	11.258	13.038	15.357	18.04	19.689	20.312	19.98	18.632	16.367	13.47	10.275	7.2221	4.6351	2.3784	0.32948	-1.1214	-1.7065	-1.9247	-2.1653	-1.9556	-0.82361	0.9698	3.2016	6.1405	9.6397	12.916	15.63	18.036	20.064	21.391	22.236	23.001	23.377	22.777	21.258	19.251	16.896	14.197	11.309	8.3042	5.1589	1.8804	-1.6384	-5.5308	-9.4596	-12.822	-15.601	-18.118	-20.142	-21.168	-21.32	-20.936	-19.783	-17.652	-15.047	-12.418	-9.524	-6.2725	-3.1809	-0.48246	2.0655	4.2489	5.3617	5.2639	4.564	3.7996	3.2191	3.1409	3.7532	4.7932	5.7995	6.3229	5.9545	4.6924	3.0662	1.4726	-0.17458	-1.8325	-3.1336	-4.1201	-5.2379	-6.4183	-7.1958	-7.6159	-8.0075	-8.0445	-7.1809	-5.5595	-3.4724	-0.66375	2.9473	6.6307	9.7103	12.245	14.427	16.121	17.345	18.421	19.464	20.325	20.92	21.216	21.175	20.949	20.666	20	18.561	16.47	13.914	10.781	7.2829	4.1839	1.8844	0.11588	-1.1332	-1.4249	-0.7941	0.28851	1.8775	4.336	7.3421	10.232	12.96	15.762	18.406	20.559	22.285	23.603	24.181	23.754	22.408	20.433	18.298	16.6	15.671	15.492	16.084	17.395	18.835	19.744	20.063	19.868	18.741	16.427	13.419	10.221	6.8367	3.5264	1.0737	-0.20057	-0.72658	-0.72757	-0.034173	1.1183	2.1586	3.0325	4.0897	5.3487	6.6449	8.1096	9.9616	12.185	14.672	17.236	19.494	21.184	22.334	22.939	22.899	22.574	22.557	22.802	22.75	22.213	21.27	19.578	16.855	13.595	10.385	7.1369	3.7343	0.63872	-1.8595	-4.0304	-5.8729	-6.837	-6.6471	-5.5512	-3.6567	-0.78749	2.9937	7.361	11.953	16.305	19.913	22.512	23.966	24.067	22.948	21.266	19.477	17.446	15.198	13.189	11.575	10.179	9.2372	9.2341	10.002	10.969	12.067	13.397	14.496	14.92	14.972	15.045	14.892	14.21	13.25	12.377	11.67	11.195	11.078	11.318	11.887	12.751	13.674	14.415	15.913	18.172	20.395	22.069	23.234	23.968	24.129	23.671	22.653	21.128	19.251	17.161	14.701	11.862	9.2741	7.4678	6.155	5.0018	4.3824	4.5661	5.0632	5.5366	6.304	7.4621	8.6328	9.8853	11.773	14.328	17.107	20.069	23.302	26.207	28.024	28.74	28.754	28.203	27.091	25.564	23.724	21.638	19.486	17.381	15.371	13.841	13.256	13.382	13.591	13.851	14.482	15.264	15.836	16.465	17.403	18.195	18.434	18.395	18.302	17.85	17.086	16.616	16.525	16.229	15.463	14.468	13.301	11.833	10.243	8.9158	8.0793	7.8541	8.2492	9.0394	10.059	11.396	12.882	13.951	14.367	14.446	14.205	13.331	12.046	10.953	10.069	9.0641	8.1807	7.7835	7.561	7.1028	6.6949	6.6316	6.5212	6.0676	5.6993	5.844	6.42	7.3672	8.8378	10.74	12.679	14.35	15.56	16.223	16.572	16.934	17.245	17.371	17.54	17.834	17.868	17.471	17.014	16.595	15.747	14.392	12.982	11.554	9.8065	8.0364	6.8928	6.3169	5.7949	5.2757	4.8545	4.1196	2.6626	0.67706	-1.4349	-3.475	-5.2002	-6.1908	-6.1809	-5.0735	-2.8496	0.20858	3.5741	7.0074	10.44	13.474	15.716	17.328	18.522	18.915	18.2	16.775	15.011	12.768	10.163	7.8509	6.0956	4.5179	3.0419	2.0511	1.5461	1.1498	0.8676	0.93136	1.194	1.3405	1.4346	1.7849	2.604	4.0886	6.3303	9.1117	12.153	15.329	18.31	20.603	22.203	23.482	24.371	24.508	24.072	23.547	22.932	22.071	21.354	21.103	20.915	20.398	19.832	19.454	19.007	18.51	18.482	19.098	19.921	20.645	21.261	21.647	21.603	21.102	20.222	19.114	18.134	17.574	17.35	17.451	18.204	19.66	21.367	23.147	25.348	28.039	30.864	33.763	36.814	39.436	40.752	40.582	39.15	36.377	32.363	27.992	24.143	20.833	17.75	14.869	12.154	9.3218	6.2412	3.1172	0.25006	-1.9815	-2.7764	-2.0107	-0.092924	2.6628	5.8647	9.1587	12.202	14.903	17.308	19.253	20.737	22.316	24.326	26.209	27.356	27.964	28.298	28.024	26.996	25.62	23.92	21.342	17.768	13.757	9.7141	5.8902	3.0619	2.0158	2.5505	3.842	5.3642	6.7699	7.5327	7.3136	6.2842	4.8638	3.5557	2.8531	2.9016	3.5505	4.8628	6.9611	9.3529	11.256	12.558	13.592	14.22	14.199	13.911	13.779	13.532	12.918	12.318	11.967	11.564	11.128	11.19	11.799	12.332	12.43	12.208	11.572	10.234	8.299	6.1699	4.1502	2.5023	1.4064	0.80918	0.71259	1.3897	2.8759	4.7955	7.0696	10.006	13.481	16.867	19.855	22.426	24.076	24.183	22.968	21.082	18.728	16.089	13.859	12.468	11.432	10.213	8.8676	7.5138	5.9645	4.2168	2.6107	1.3569	0.43167	-0.1325	-0.26987	0.028947	0.93177	2.5867	4.6804	6.8165	9.0009	11.198	12.979	14.16	15.092	15.858	16.006	15.477	14.728	13.831	12.481	10.884	9.5713	8.4621	7.1832	5.9719	5.3101	5.1381	5.1845	5.4762	5.9897	6.3872	6.4031	6.0878	5.5718	5.0235	4.6769	4.5027	4.2331	3.8668	3.5888	3.3148	2.9811	3.0134	3.782	4.961	6.1343	7.4498	8.9778	10.29	11.261	12.343	13.638	14.669	15.313	15.929	16.529	16.782	16.741	16.717	16.62	16.141	15.245	14.078	12.693	11.17	9.5904	7.8676	6.0102	4.2771	2.7604	1.3687	0.41291	0.45234	1.492	3.1115	5.2628	8.0467	10.986	13.469	15.532	17.293	18.33	18.38	17.872	17.16	16.036	14.483	12.952	11.604	10.123	8.4088	6.7479	5.3191	4.1352	3.2442	2.6294	2.1881	1.971	2.0296	2.1938	2.4961	3.3228	4.7483	6.2469	7.4247	8.3089	8.724	8.2913	7.2019	6.055	4.9541	3.7096	2.6408	2.1426	1.9643	1.7889	1.9196	2.6656	3.7076	4.6283	5.4485	6.2618	6.8944	7.1695	7.0887	6.6748	6.2642	5.8199	5.4251	5.2494	5.3757	5.9429	6.9732	8.1265	9.1175	10.22	11.631	12.821	13.311	13.418	13.467	13.164	12.376	11.568	10.913	10.054	8.9783	8.117	7.4333	6.5283	5.4385	4.3612	2.8948	0.50287	-2.6459	-5.9561	-9.0462	-11.623	-13.278	-13.681	-12.662	-10.163	-6.4293	-1.9613	2.9631	8.185	13.038	16.679	19.025	20.525	21.283	21.358	21.326	21.637	21.926	21.739	21.194	20.315	18.705	16.4	14.048	11.919	9.7094	7.4101	5.4117	3.786	2.2669	0.76954	-0.64436	-1.9999	-3.2663	-4.3262	-5.125	-5.4932	-5.0714	-3.8535	-2.3603	-0.9064	0.64959	2.2699	3.6797	5.112	7.101	9.5258	11.832	13.897	15.764	17.002	17.283	17.041	16.75	16.2	15.12	13.722	12.086	9.8782	6.9459	3.5496	-0.035422	-3.6346	-6.9547	-9.7248	-11.807	-12.992	-13.172	-12.65	-11.735	-10.287	-8.1391	-5.4833	-2.3269	1.7314	6.6778	11.823	16.699	21.287	25.24	27.998	29.646	30.681	31.063	30.417	28.896	26.879	24.34	21.171	17.711	14.336	11.049	7.8019	4.7074	1.8457	-0.6937	-2.7225	-4.2281	-5.3874	-6.1316	-6.2186	-5.7494	-4.8776	-3.3085	-0.79151	2.2684	5.4032	8.7147	12.278	15.682	18.754	21.804	24.723	26.807	27.72	27.713	26.904	25.261	23.192	21.31	19.681	17.979	16.001	13.671	10.969	8.1345	5.6143	3.8048	3.0971	3.8336	5.8218	8.3703	11.007	13.576	15.672	16.859	17.417	17.981	18.706	19.516	20.758	22.674	24.821	26.783	28.702	30.608	31.957	32.377	32.031	30.934	28.8	25.686	22.11	18.543	15.277	12.585	10.621	9.4067	9.0668	9.6615	10.961	12.787	15.256	18.184	20.904	23.08	24.994	26.843	28.576	30.507	33.034	35.791	38.005	39.405	40.016	39.534	37.844	35.593	33.485	31.493	29.368	27.209	25.121	22.982	20.731	18.499	16.389	14.53	13.075	12.698	13.208	14.202	15.617	17.442	19.679	22.209	24.901	27.494	29.415	30.271	30.37	30.101	29.346	28.066	26.875	26.273	26.01	25.835	25.917	26.101	25.706	24.443	22.589	20.244	17.4	14.633	12.661	11.48	10.65	10.053	9.7189	9.4301	9.0197	8.6472	8.5966	9.1373	10.525	12.748	15.579	19.012	23.095	27.321	30.902	33.582	35.468	36.31	35.873	34.575	32.911	30.798	28.131	25.297	22.49	19.404	16.016	12.802	9.9075	7.0306	4.2139	1.9463	0.47396	-0.27459	-0.23904	0.70936	2.4942	4.9681	7.9569	11.114	14.184	17.184	19.985	22.15	23.587	24.71	25.667	26.236	26.527	26.879	27.082	26.677	25.771	24.718	23.37	21.504	19.437	17.413	15.06	12.123	8.9907	6.1105	3.5612	1.4633	0.12149	-0.36412	-0.13788	0.70422	2.1064	4.0039	6.4552	9.4376	12.573	15.441	17.976	20.143	21.63	22.418	23.003	23.645	24.1	24.367	24.814	25.399	25.686	25.698	25.747	25.639	24.9	23.585	21.988	20.005	17.48	14.685	11.984	9.4558	7.1954	5.4845	4.5647	4.5743	5.6089	7.5142	9.8957	12.527	15.297	17.871	19.983	21.887	23.889	25.756	27.182	28.325	29.287	29.736	29.603	29.323	29.02	28.269	26.906	25.226	23.269	20.832	18.176	15.861	14.042	12.533	11.311	10.444	9.8496	9.443	9.2137	9.1128	9.1798	9.6568	10.629	11.961	13.735	16.174	19.036	21.708	23.919	25.679	26.709	26.768	26.169	25.252	23.842	21.821	19.61	17.53	15.42	13.317	11.712	10.803	10.245	9.8032	9.5855	9.6607	9.9175	10.299	10.765	11.247	11.737	12.21	12.495	12.57	12.772	13.37	14.251	15.357	16.911	18.905	20.997	23.053	25.102	26.771	27.569	27.622	27.361	26.801	25.943	25.314	25.356	25.727	25.851	25.664	25.317	24.741	23.868	22.818	21.627	20.157	18.259	15.74	13.372	11.243	8.5114	5.7341	3.4182	1.6342	0.46253	0.11324	0.62253	1.9157	3.9282	6.3983	9.0752	12.061	15.333	18.19	19.975	20.768	20.763	19.706	17.657	15.383	13.432	11.713	10.353	9.8208	10.065	10.655	11.705	13.528	15.75	17.8	19.783	21.984	24.12	25.766	26.926	27.686	27.963	27.782	27.346	26.806	26.464	26.666	27.225	27.557	27.555	27.464	27.098	26.16	25.022	24.201	23.6	23.055	22.957	23.524	24.361	25.358	26.953	29.064	30.987	32.504	33.902	34.962	35.048	34.097	32.579	30.778	28.871	27.24	26.208	25.853	26.211	27.092	27.947	28.485	29.005	29.688	30.297	30.859	31.707	32.641	33.05	32.84	32.238	31.062	29.236	27.454	26.245	25.228	24.093	23.276	22.963	22.599	21.996	21.717	22.077	22.777	23.612	24.606	25.589	26.375	26.997	27.386	27.378	27.23	27.332	27.627	27.988	28.757	30.124	31.642	32.93	34.039	34.737	34.58	33.853	33.183	32.459	31.244	29.842	28.66	27.207	24.936	22.303	19.98	17.898	15.932	14.44	13.713	13.708	14.526	16.322	18.895	22.014	25.696	29.683	33.383	36.594	39.487	41.873	43.401	44.177	44.388	43.865	42.768	41.806	41.094	40.003	38.396	36.669	34.535	31.265	27.133	23.174	19.695	16.409	13.529	11.451	10.034	9.0711	8.7619	9.17	10.082	11.556	13.777	16.5	19.446	22.812	26.693	30.647	34.201	37.118	38.949	39.367	38.801	37.755	36.08	33.797	31.628	29.834	27.735	25.135	22.914	21.623	20.907	20.682	21.375	22.906	24.72	26.643	28.686	30.416	31.492	32.111	32.322	31.84	30.814	29.82	29.054	28.347	27.75	27.356	27.124	27.349	28.517	30.42	32.474	34.696	37.18	39.098	39.659	39.428	39.534	40.039	40.274	40.281	40.76	41.887	43.08	43.789	43.883	43.403	42.436	40.958	38.856	36.421	34.302	32.515	31.187	29.469	28.084	27.74	27.84	27.768	27.87	28.378	28.812	29.034	29.476	30.207	30.99	31.999	33.361	34.639	35.641	36.808	38.261	39.507	40.308	40.81	40.879	40.291	39.151	37.355	34.409	30.351	25.796	20.844	15.273	9.8136	5.6301	2.7347	0.47175	-1.0295	-1.2861	-0.47815	1.1081	3.7504	7.5233	11.884	16.509	21.463	26.388	30.782	34.799	38.716	42.09	44.343	45.474	45.608	44.723	43.139	41.248	38.884	35.871	32.588	29.212	25.316	20.985	17.123	14.068	11.18	8.1843	5.5115	3.2304	1.0999	-0.54931	-1.1863	-0.91644	-0.00805	1.6727	3.9923	6.3172	8.4054	10.591	12.903	15.037	17.094	19.411	21.98	24.729	27.711	30.607	32.814	34.253	35.176	35.365	34.619	33.57	32.862	32.182	31.051	29.694	28.385	26.982	25.685	25.171	25.591	26.54	27.861	29.457	30.768	31.37	31.624	32.007	32.503	33.089	33.913	34.84	35.524	35.946	36.101	35.635	34.416	32.801	30.875	28.383	25.663	23.561	22.342	21.724	21.746	22.563	23.801	25.042	26.448	28.176	29.914	31.528	33.27	35.095	36.629	37.928	39.319	40.715	41.806	42.484	42.568	41.676	39.752	37.082	33.741	29.793	25.832	22.435	19.544	17.058	15.353	14.57	14.203	13.967	14.078	14.531	15.087	15.985	17.686	20.091	22.838	25.895	29.177	32.147	34.428	36.133	37.368	38.111	38.571	39.013	39.362	39.502	39.496	39.098	37.728	35.262	32.057	28.263	23.936	19.682	16.215	13.556	11.431	9.9082	8.974	8.2373	7.6333	7.6897	8.6893	10.436	12.929	16.346	20.408	24.513	28.315	31.613	34.088	35.604	36.308	36.325	35.833	35.334	35.163	35.07	34.715	34.104	33.104	31.333	28.876	26.348	24.064	22.003	20.409	19.515	18.961	18.276	17.587	17.117	16.612	15.907	15.374	15.35	15.764	16.569	17.856	19.5	21.198	22.748	23.894	24.367	25.286	26.42	27.368	27.946	28.348	28.869	29.6	30.516	31.595	32.795	34.059	35.173	35.684	35.317	34.357	33.12	31.445	29.189	26.775	24.577	22.398	20.095	17.994	16.303	14.787	13.406	12.498	12.157	12.219	12.874	14.477	16.885	19.64	22.579	25.714	28.846	31.713	34.219	36.353	38.118	39.539	40.441	40.582	40.064	39.202	37.92	35.931	33.433	30.847	28.141	25.146	22.202	19.735	17.682	15.966	14.969	14.934	15.63	16.951	19.158	22.183	25.469	28.664	31.781	34.684	37.026	38.619	39.449	39.501	38.812	37.484	35.613	33.437	31.385	29.625	27.943	26.335	25.185	24.624	24.45	24.708	25.589	26.718	27.418	27.555	27.365	26.815	25.955	25.346	25.438	25.991	26.632	27.435	28.505	29.667	30.851	32.191	33.66	35.02	36.099	36.814	37.214	37.605	38.282	39.155	39.978	40.668	41.002	40.45	38.845	36.662	34.302	31.783	29.35	27.553	26.493	25.878	25.797	26.601	28.139	29.946	31.93	34.119	36.152	37.601	38.479	38.97	39.118	39.058	39.086	39.346	39.834	40.456	40.883	40.709	39.885	38.65	37.067	35.206	33.548	32.444	31.567	30.483	29.287	28.126	26.791	25.323	24.273	23.894	23.901	24.199	25.027	26.291	27.599	28.892	30.368	31.921	33.268	34.382	35.341	36.088	36.509	36.457	35.723	34.306	32.528	30.639	28.769	27.361	26.988	27.634	28.871	30.626	33.017	35.74	38.386	40.992	43.562	45.567	46.599	46.87	46.615	45.725	44.314	42.853	41.433	39.624	37.139	34.085	30.662	27.126	23.874	21.275	19.578	19.029	19.675	21.216	23.404	26.325	29.845	33.313	36.226	38.538	40.101	40.597	40.166	39.292	38.046	36.213	34.004	31.751	29.332	26.652	24.273	22.863	22.493	23.044	24.647	27.289	30.5	33.655	36.176	37.557	37.568	36.305	33.966	30.949	29.03	28.441	28.484	29.256	30.631	32.131	33.286	33.789	33.492	32.551	31.249	29.669	27.927	26.478	25.562	24.73	23.565	22.342	21.4	20.631	20.079	20.246	21.3	22.82	24.576	26.665	28.846	30.642	32.025	33.19	33.918	33.873	33.197	32.237	31.083	29.723	28.234	26.668	25.033	23.401	21.734	19.967	18.39	17.433	17.02	16.762	16.653	16.855	17.099	17.057	17.01	17.339	17.917	18.608	19.759	21.54	23.601	25.77	28.279	31.037	33.467	35.271	36.553	37.244	37.104	36.125	34.499	32.36	29.898	27.338	24.822	22.548	20.834	19.678	18.612	17.371	16.133	14.965	13.812	13.102	13.521	15.123	17.468	20.39	23.779	27.033	29.627	31.738	33.628	35.029	35.651	35.62	35	33.543	31.229	28.419	25.432	22.462	19.715	17.271	15.058	13.118	11.542	10.218	9.1319	8.6501	8.9998	9.8635	10.936	12.266	13.655	14.555	14.849	14.977	15.111	15.069	15.018	15.304	15.698	15.682	15.233	14.644	13.918	13.052	12.409	12.337	12.809	13.698	14.943	16.376	17.775	18.967	19.64	19.438	18.392	16.805	14.787	12.458	10.372	9.0008	8.1209	7.3889	6.9631	7.0218	7.3481	7.9398	9.1677	10.957	12.62	13.714	14.295	14.314	13.625	12.554	11.642	10.971	10.344	9.7872	9.4892	9.6495	10.525	12.267	14.727	17.642	20.761	23.56	25.373	26.018	25.74	24.5	22.103	18.924	15.71	12.82	10.446	9.122	9.1301	9.9513	10.942	11.958	12.89	13.385	13.441	13.572	14.023	14.524	14.9	15.248	15.61	15.917	16.179	16.348	16.317	16.107	15.705	14.906	13.751	12.696	11.97	11.274	10.433	9.6356	8.8298	7.6909	6.3526	5.2976	4.5885	4.0452	3.9183	4.5431	5.6504	6.8323	8.1956	9.8549	11.396	12.418	13.065	13.637	14.201	14.735	15.227	15.973	16.278	16.108	15.497	14.566	13.633	13.009	12.657	12.477	12.677	13.284	13.699	13.408	12.619	11.642	10.341	8.7433	7.3685	6.4292	5.5765	4.7011	4.1125	3.8209	3.6332	3.8311	4.8637	6.5847	8.4975	10.428	12.37	14.089	15.385	16.349	17.17	18.054	19.266	20.834	22.515	24.225	25.952	27.202	27.302	26.236	24.427	22.04	19.248	16.741	15.112	14.185	13.614	13.447	13.572	13.495	13.084	12.742	12.609	12.412	12.163	12.212	12.674	13.385	14.302	15.404	16.529	17.524	18.285	18.676	18.68	18.505	18.13	17.13	15.31	12.921	10.071	6.7084	3.3075	0.65818	-1.002	-1.8552	-1.7605	-0.52282	1.4786	3.7663	6.4152	9.5072	12.602	15.292	17.654	19.726	21.21	21.933	22.008	21.504	20.438	18.997	17.414	15.847	14.514	13.485	12.399	10.856	8.9372	6.8324	4.5287	2.3172	0.92534	0.67994	1.2519	2.4698	4.5148	7.239	10.156	13.189	16.522	19.789	22.338	24.078	25.296	26.068	26.505	27.066	28.108	29.507	30.968	32.283	33.243	33.706	33.657	32.995	31.555	29.475	27.078	24.432	21.572	18.974	17.025	15.425	13.767	12.192	10.852	9.5059	8.1663	7.3375	7.1895	7.332	7.6295	8.3468	9.4541	10.634	11.909	13.48	15.146	16.499	17.455	18.142	18.677	19.241	19.946	20.641	21.146	21.413	21.189	20.154	18.507	16.795	15.131	13.27	11.345	9.7019	8.2313	6.7424	5.5796	5.0589	4.8686	4.6719	4.6193	4.7678	4.77	4.5643	4.5781	4.9664	5.3563	5.4453	5.2429	4.7685	4.0172	3.1509	2.3965	1.9438	2.054	2.7999	3.8737	5.0497	6.4521	8.0382	9.3566	10.187	10.778	11.193	11.187	10.89	10.699	10.515	9.9796	9.177	8.3096	7.0447	5.0306	2.5654	0.053788	-2.6021	-5.4613	-8.0353	-9.7396	-10.323	-9.6711	-7.6482	-4.8346	-0.98013	3.7855	9.2487	14.871	20.138	24.966	29.171	31.994	32.84	31.966	29.822	26.517	22.35	18.059	13.953	9.6837	5.105	0.49926	-4.0379	-8.4905	-12.294	-14.671	-15.437	-14.807	-12.781	-9.3403	-4.8423	0.25984	5.6653	11.091	16.273	21.036	25.138	28.306	30.668	32.594	34.02	34.631	34.566	34.15	33.179	31.284	28.614	25.383	21.313	16.309	10.981	5.9598	1.4546	-2.146	-4.1733	-4.5003	-3.6606	-2.0612	0.21718	2.8833	5.4753	7.7676	9.7128	11.227	12.305	13.054	13.549	13.975	14.704	15.807	16.91	17.821	18.722	19.555	19.974	20.015	19.985	19.688	18.654	16.979	15.085	13.01	10.816	9.1307	8.4831	8.6638	9.3125	10.425	11.863	13.137	13.946	14.358	14.481	14.436	14.502	14.968	15.995	17.727	20.067	22.421	24.141	25.062	25.165	24.258	22.517	20.649	19.027	17.428	15.857	14.721	14.065	13.584	13.348	13.612	14.044	13.966	13.228	12.071	10.511	8.6093	6.8344	5.5846	4.7901	4.2253	3.7378	3.1212	2.257	1.2161	0.036766	-1.2522	-2.2978	-2.6309	-2.2019	-1.1214	0.82492	3.7415	7.0882	10.31	13.496	16.774	19.857	22.683	25.657	28.793	31.482	33.32	34.344	34.355	33.028	30.582	27.652	24.587	21.495	18.614	16.107	13.875	11.741	9.5601	7.2018	4.8161	2.8831	1.7111	1.3514	2.0662	4.2127	7.4866	11.121	14.751	18.312	21.384	23.569	25.069	26.126	26.423	25.706	24.314	22.55	20.337	17.856	15.711	14.138	12.8	11.467	10.253	9.2898	8.6861	8.6514	9.2657	10.417	11.932	13.441	14.342	14.381	13.966	13.461	12.775	11.935	11.302	10.898	10.413	9.9707	10.03	10.603	11.396	12.509	14.069	15.597	16.587	17.203	17.726	17.882	17.331	15.959	13.357	10.528	7.5822	5.0547	3.3091	1.9485	0.49963	-0.9311	-2.2341	-3.7266	-5.442	-6.7651	-7.2746	-7.1174	-6.3037	-4.6473	-2.4693	-0.42655	1.2699	2.7341	3.7355	3.9949	3.7685	3.5751	3.6449	4.0572	4.9255	6.2323	7.8477	9.6261	11.289	12.507	13.306	13.949	14.291	13.978	13.153	12.179	10.934	9.1244	6.9317	4.5488	1.6147	-2.1063	-6.1956	-10.198	-14.03	-17.361	-19.497	-20.227	-19.997	-19.115	-17.551	-15.435	-13.065	-10.495	-7.6232	-4.4584	-1.0411	2.6231	6.4012	10.244	14.314	18.466	22.085	24.734	26.425	27.02	26.209	24.235	21.696	18.642	14.779	10.298	5.6277	0.82599	-3.9862	-8.0264	-10.575	-11.69	-11.662	-10.504	-8.4262	-6.0271	-3.7375	-1.597	0.37885	2.1175	3.669	5.1012	6.446	7.8622	9.4475	10.945	12.063	12.845	13.239	12.739	11.025	8.3274	4.7304	0.035695	-5.4113	-10.671	-15.151	-18.782	-21.32	-22.51	-22.799	-22.883	-22.833	-22.31	-21.21	-19.419	-16.509	-12.221	-6.8377	-0.83933	5.3353	11.18	16.214	20.127	22.591	23.374	22.727	21.211	19.182	16.954	15.216	14.449	14.318	14.269	14.183	13.902	12.872	10.902	8.4559	5.821	2.8066	-0.51417	-3.7202	-6.7193	-9.6593	-12.232	-13.844	-14.277	-13.66	-12.089	-9.745	-7.0569	-4.4368	-2.2069	-0.66125	0.17971	0.59803	0.71187	0.4047	-0.14404	-0.54419	-0.91751	-1.755	-3.09	-4.6481	-6.5168	-8.7772	-10.883	-12.249	-12.966	-13.245	-12.929	-12.099	-11.319	-10.834	-10.293	-9.4672	-8.5369	-7.5489	-6.2838	-4.6755	-2.8309	-0.824	1.2135	3.1541	5.0096	6.7162	7.9718	8.6875	9.1947	9.6105	9.5359	8.7429	7.4098	5.4943	2.6813	-0.90016	-4.7648	-8.8797	-13.423	-18.004	-22.049	-25.51	-28.391	-30.147	-30.344	-29.78	-28.652	-26.277	-23.398	-20.717	-18.191	-15.674	-13.456	-11.582	-9.5661	-7.1946	-4.7705	-2.347	0.37092	3.2889	5.9873	8.3959	10.57	12.087	12.39	11.472	9.6545	7.0964	3.8999	0.27297	-3.6928	-7.9958	-12.558	-17.359	-22.292	-26.793	-30.099	-31.96	-32.572	-31.904	-29.905	-27.093	-24.11	-20.956	-17.465	-13.941	-10.618	-7.2058	-3.5715	-0.15957	2.7656	5.3594	7.4981	8.703	8.8853	8.4368	7.5645	6.2148	4.4679	2.4544	0.1727	-2.3445	-4.9775	-7.6662	-10.241	-12.352	-13.978	-15.567	-17.37	-19.196	-21.004	-22.941	-24.613	-25.325	-24.946	-23.774	-21.778	-18.896	-15.684	-12.779	-10.222	-7.9343	-6.2657	-5.426	-5.0717	-4.8961	-5.0286	-5.5781	-6.4196	-7.5344	-8.9755	-10.628	-12.303	-13.802	-14.8	-15.097	-14.929	-14.621	-14.113	-13.351	-12.6	-11.841	-10.569	-8.6248	-6.4906	-4.4719	-2.4923	-0.81057	0.061805	0.19991	0.06122	-0.3726	-1.4093	-2.9267	-4.6253	-6.6013	-8.9671	-11.417	-13.644	-15.69	-17.654	-19.551	-21.419	-23.263	-24.995	-26.645	-28.348	-29.977	-31.283	-32.372	-33.401	-34.029	-33.9	-33.237	-32.304	-30.828	-28.648	-26.182	-23.726	-21.129	-18.499	-16.361	-14.811	-13.402	-11.956	-10.626	-9.3057	-7.7995	-6.4022	-5.6401	-5.7206	-6.6225	-8.3038	-10.637	-13.516	-16.975	-20.956	-25.203	-29.594	-34.139	-38.42	-41.783	-44.143	-45.882	-47.049	-47.503	-47.541	-47.481	-47.055	-45.958	-44.484	-42.985	-41.367	-39.662	-38.291	-37.31	-36.146	-34.395	-32.14	-29.43	-26.195	-22.684	-19.425	-16.897	-15.473	-15.308	-16.167	-17.677	-19.67	-21.872	-23.752	-25.163	-26.571	-28.242	-29.881	-31.292	-32.485	-33.063	-32.443	-30.743	-28.548	-26.08	-23.453	-21.218	-19.778	-18.736	-17.61	-16.858	-16.966	-16.938	-16.687	-16.753	-17.564	-18.779	-19.942	-21.058	-22.019	-22.323	-21.879	-21.202	-20.549	-19.741	-18.84	-18.109	-17.348	-16.192	-14.856	-13.836	-13.254	-13.035	-13.306	-14.171	-15.496	-17.134	-18.979	-20.917	-23.014	-25.449	-28.077	-30.521	-32.794	-35.105	-37.179	-38.517	-39.123	-39.186	-38.428	-36.636	-34.235	-31.672	-28.903	-25.966	-23.316	-21.117	-19.031	-17.007	-15.436	-14.416	-13.655	-13.06	-12.723	-12.54	-12.38	-12.313	-12.491	-13.087	-14.341	-16.242	-18.383	-20.431	-22.385	-24.069	-25.061	-25.411	-25.667	-26.042	-26.392	-26.957	-28.094	-29.502	-30.604	-31.326	-31.744	-31.538	-30.551	-29.288	-28.273	-27.509	-26.946	-26.814	-27.176	-27.779	-28.522	-29.465	-30.61	-31.906	-33.292	-34.548	-35.48	-36.257	-37.078	-37.783	-38.243	-38.685	-39.102	-39.02	-38.293	-37.377	-36.525	-35.582	-34.714	-34.378	-34.475	-34.493	-34.33	-34.086	-33.388	-31.743	-29.221	-26.158	-22.703	-19.144	-16.068	-13.938	-12.866	-12.764	-13.373	-14.31	-15.415	-16.775	-18.344	-20.049	-22.169	-24.982	-28.192	-31.418	-34.831	-38.57	-42.17	-45.196	-47.716	-49.64	-50.446	-50.012	-48.877	-47.413	-45.599	-43.7	-42.166	-40.886	-39.375	-37.468	-35.284	-32.816	-30.091	-27.367	-24.899	-22.923	-21.715	-21.311	-21.448	-22.013	-23.066	-24.293	-25.146	-25.612	-26.051	-26.364	-26.228	-25.818	-25.456	-24.963	-24.18	-23.525	-23.364	-23.454	-23.583	-23.964	-24.519	-24.708	-24.28	-23.525	-22.672	-21.685	-20.67	-19.889	-19.521	-19.678	-20.343	-21.216	-22.024	-22.786	-23.425	-23.551	-23.091	-22.525	-22.114	-21.595	-20.915	-20.392	-20.007	-19.542	-19.333	-19.931	-21.231	-22.755	-24.41	-26.047	-26.936	-26.523	-25.139	-23.419	-21.653	-20.695	-20.032	-19.302	-18.159	-16.887	-15.834	-14.791	-13.593	-12.549	-11.762	-10.813	-9.5679	-8.4463	-7.6815	-7.1679	-7.0978	-7.8197	-9.1827	-10.794	-12.707	-15.194	-18.153	-21.315	-24.653	-28.156	-31.573	-34.624	-37.001	-38.369	-38.66	-38.065	-36.668	-34.55	-32.295	-30.657	-29.725	-29.119	-28.775	-28.742	-28.621	-28.115	-27.614	-27.538	-27.697	-27.858	-28.155	-28.441	-28.164	-27.161	-25.821	-24.344	-22.604	-20.675	-18.856	-17.257	-15.89	-14.885	-14.322	-14.227	-14.633	-15.372	-16.003	-16.325	-16.538	-16.692	-16.557	-16.247	-16.18	-16.325	-16.345	-16.393	-16.905	-17.75	-18.54	-19.317	-20.165	-20.668	-20.529	-20.173	-20.137	-20.493	-21.238	-22.583	-24.481	-26.526	-28.451	-30.189	-31.628	-32.658	-33.219	-33.124	-32.245	-30.851	-29.306	-27.636	-25.89	-24.404	-23.241	-21.955	-20.408	-19.059	-18.137	-17.44	-17.078	-17.465	-18.512	-19.782	-21.279	-23.199	-25.215	-26.784	-27.814	-28.396	-28.411	-27.859	-27.121	-26.496	-25.978	-25.49	-24.911	-24.1	-23.192	-22.575	-22.375	-22.536	-23.253	-24.608	-26.051	-26.996	-27.512	-27.768	-27.479	-26.471	-25.126	-23.695	-21.955	-19.976	-18.292	-17.051	-15.929	-14.873	-14.096	-13.505	-12.875	-12.395	-12.435	-13.044	-14.011	-15.156	-16.324	-17.465	-18.768	-20.372	-22.266	-24.587	-27.61	-31.121	-34.527	-37.664	-40.664	-43.164	-44.542	-44.664	-43.625	-41.152	-37.127	-32.152	-26.885	-21.428	-15.951	-11.081	-7.1659	-4.0755	-1.926	-1.2541	-2.3277	-4.9422	-8.853	-13.829	-19.508	-25.527	-31.52	-36.999	-41.62	-45.404	-48.311	-49.999	-50.48	-50.39	-50.18	-49.787	-49.27	-48.875	-48.297	-46.892	-44.539	-41.504	-37.717	-33.138	-28.416	-24.274	-20.753	-17.743	-15.604	-14.64	-14.573	-15.001	-15.806	-17.57	-19.499	-21.441	-23.515	-25.769	-27.77	-29.153	-30.177	-31.137	-31.733	-31.675	-31.185	-30.332	-28.735	-26.355	-23.784	-21.469	-19.5	-18.196	-17.938	-18.46	-19.144	-19.79	-20.462	-20.984	-21.171	-21.164	-21.162	-21.186	-21.194	-21.141	-20.957	-20.768	-20.842	-21.156	-21.507	-22.044	-23.062	-24.34	-25.424	-26.353	-27.332	-28.104	-28.391	-28.447	-28.488	-28.198	-27.403	-26.42	-25.413	-24.172	-22.809	-21.833	-21.369	-21.081	-20.764	-20.429	-20.003	-19.439	-5.8387	-4.6398	-3.4074	-2.3415	-1.5191	-1.0641	-1.1616	-1.8382	-2.9709	-4.5041	-6.3391	-8.0524	-9.1831	-9.5433	-9.1346	-8.0053	-6.4109	-4.7879	-3.4696	-2.6364	-2.3886	-2.5712	-2.8042	-2.7922	-2.4844	-1.8013	-0.60647	0.86565	2.0565	2.5875	2.3768	1.3467	-0.19056	-2.3056	-4.1925	-5.6991	-6.7946	-7.4505	-7.8775	-8.4124	-9.0723	-9.5408	-9.6166	-9.2222	-8.2234	-6.5294	-4.3485	-2.0533	-0.023944	1.3732	1.993	2.0281	1.7606	1.3636	1.1474	0.81126	1.8785	3.1821	4.3808	5.4348	6.2184	6.54	6.4958	6.2882	5.807	4.8982	3.7038	2.3858	0.89642	-0.65751	-1.8914	-2.6898	-3.387	-4.2961	-5.4353	-6.7315	-8.0664	-9.2039	-9.9007	-9.9913	-9.3383	-7.9915	-6.3082	-4.5843	-2.705	-0.53938	1.6701	3.7149	5.7029	7.5864	9.0084	9.8145	10.139	9.9603	9.1828	8.0666	7.0022	5.9865	4.9472	4.2298	4.1753	3.6555	3.2711	2.4001	1.2986	0.022321	-1.6745	-3.827	-5.9018	-7.3806	-8.2143	-8.4618	-8.1127	-7.467	-7.0397	-6.9762	-7.084	-7.2422	-7.3116	-6.9087	-5.8056	-4.3022	-2.8327	-1.4887	-0.23581	0.81967	1.5842	1.1932	1.3399	1.1383	0.52409	-0.62143	-2.3433	-4.362	-6.2694	-8.0088	-9.737	-11.389	-12.823	-14.162	-15.541	-16.726	-17.471	-17.794	-17.651	-16.832	-15.355	-13.447	-11.142	-8.4254	-5.6564	-3.3426	-1.6704	-0.56311	-0.009214	-0.7391	-0.75713	-0.8705	-1.0964	-1.5183	-2.2905	-3.6279	-5.5398	-7.7594	-10.124	-12.607	-14.995	-16.93	-18.267	-19.066	-19.258	-18.797	-17.884	-16.74	-15.392	-13.912	-12.495	-11.121	-9.6132	-8.0392	-6.652	-5.5084	-4.4806	-3.57	-2.8232	-2.0792	-1.1652	-0.067746	1.1734	2.4975	3.6611	4.3629	4.5054	4.058	2.9481	1.296	-0.47526	-2.0257	-3.3094	-4.3493	-5.1674	-5.9921	-7.1198	-8.6174	-10.405	-12.386	-14.224	-15.385	-15.561	-14.813	-13.272	-11.147	-8.9749	-7.3422	-6.4688	-6.2162	-6.3651	-6.5704	-6.3698	-5.5336	-4.1638	-2.4399	-0.61242	0.87041	1.6371	1.6691	1.1601	0.26565	-0.76803	-1.5608	-1.8546	-1.6597	-1.0778	-0.31004	0.36545	0.85451	1.3431	2.0331	2.9747	4.3151	6.2199	8.4337	10.388	11.738	12.406	12.284	11.57	10.009	8.3314	6.7007	5.2988	4.4157	4.1319	4.2754	4.7707	5.634	6.645	7.4344	7.8559	7.9677	7.7219	7.0265	5.8249	4.0175	1.6322	-1.0795	-3.8154	-6.34	-8.2264	-9.6869	-9.0383	-7.5082	-5.5536	-3.4538	-1.6361	-0.53644	-0.10174	0.052337	0.12832	0.27011	0.76341	1.6598	2.5494	3.1093	3.391	3.4463	3.1443	2.5379	1.9623	1.6219	1.5239	1.6734	2.0168	2.4602	3.0056	3.5863	3.9079	3.7949	3.5289	3.4106	3.3679	3.365	3.6294	4.1721	4.6017	4.7177	4.6343	4.3206	3.6704	2.9434	2.4319	1.9318	1.1394	0.22549	-0.525	-1.9576	-2.684	-3.1392	-3.0229	-2.3979	-2.3859	-2.532	-2.969	-3.7461	-4.8063	-6.153	-7.6176	-8.7291	-9.221	-9.3616	-9.4413	-9.3774	-9.1124	-8.8799	-8.7452	-8.4221	-7.7663	-6.8546	-5.5755	-3.7572	-1.6081	0.51734	2.5564	4.4981	6.0468	7.0456	7.7764	8.5844	9.5307	10.532	10.605	11.173	11.263	10.797	9.7101	7.9729	5.8096	3.5072	1.0557	-1.6398	-4.3452	-6.6922	-8.5524	-9.8818	-10.481	-10.292	-9.5324	-8.321	-6.5687	-4.3475	-1.9126	0.64641	3.3069	5.7785	7.7179	9.1545	10.349	11.409	11.485	12.425	13.083	13.169	12.527	11.136	9.0649	6.6383	4.37	2.5331	1.0471	-0.15807	-1.0563	-1.7882	-2.5595	-3.3255	-3.9401	-4.4556	-4.9532	-5.3449	-5.614	-5.8764	-6.0331	-5.8036	-5.1414	-4.2172	-3.0873	-1.7773	-0.51739	0.42757	1.023	1.3779	1.5528	1.6562	1.8251	2.0569	2.2887	2.5794	2.9553	3.2657	3.4179	3.5433	3.6861	3.7029	3.5225	3.1839	2.6301	1.7151	0.41684	-1.2114	-3.172	-5.2767	-7.0864	-8.2675	-8.7382	-8.4125	-7.272	-5.6883	-4.2257	-3.1938	-2.6565	-2.6662	-3.1257	-3.7121	-4.2292	-4.6875	-5.055	-5.2794	-5.4981	-5.8849	-6.3705	-6.8553	-7.4635	-8.3622	-9.5508	-11.013	-12.736	-14.574	-16.276	-17.666	-18.53	-18.603	-17.878	-16.63	-15.004	-12.967	-10.683	-8.4675	-6.3747	-4.3086	-2.3959	-0.52212	0.55515	1.2463	1.3608	0.89035	0.14206	-0.6758	-1.4846	-2.049	-2.0834	-1.672	-1.1627	-0.77394	-0.58175	-0.6539	-0.97677	-1.4142	-1.8388	-2.1412	-2.1895	-2.0883	-2.1743	-2.5851	-3.8866	-4.386	-4.9204	-5.3396	-5.2833	-4.7154	-3.9166	-3.0338	-2.1236	-1.4247	-1.0948	-0.93253	-0.79315	-0.86674	-1.2996	-1.9429	-2.7366	-3.8109	-5.0609	-6.0824	-6.5658	-6.4926	-5.9713	-5.2209	-4.4423	-3.6413	-2.7785	-2.025	-1.5315	-1.1918	-1.0579	-1.5552	-2.9199	-4.8252	-6.8143	-8.63	-9.9087	-10.221	-9.6189	-8.5229	-7.1152	-5.4387	-3.8589	-2.6883	-1.659	-0.38135	0.37501	1.7629	3.2871	5.0562	5.7361	5.9743	5.8853	5.1869	3.756	1.9334	0.069072	-1.9	-3.9972	-5.8538	-7.1739	-8.0423	-8.4954	-8.3521	-7.6746	-6.8131	-5.9493	-5.1283	-4.6027	-4.5317	-4.635	-4.5583	-4.2769	-3.8357	-3.0911	-1.9595	-0.61538	0.74278	1.2523	2.4121	3.5558	4.749	5.8816	6.7432	7.2975	7.5583	7.272	6.1716	4.4197	2.3798	0.22588	-1.8912	-3.6256	-4.765	-5.418	-5.6982	-5.6196	-5.3935	-5.3857	-5.6018	-5.7728	-5.7881	-5.6296	-5.0804	-3.9218	-2.281	-1.3945	0.49625	2.1465	3.429	4.3708	5.0593	5.4925	5.7034	5.834	5.883	5.7071	5.347	5.0435	4.8703	4.7297	4.6296	4.5912	4.4285	3.9869	3.3405	2.5268	1.4156	0.01632	-1.4775	-3.0853	-4.9584	-6.9655	-8.766	-10.168	-11.081	-11.336	-10.832	-9.6773	-8.0094	-5.9177	-3.6036	-1.2732	0.99945	3.1165	4.8067	5.9315	6.6129	6.996	7.1531	7.271	7.6006	8.1339	8.6832	9.0347	8.9122	7.9614	6.0502	3.3881	0.24132	-3.1526	-6.34	-8.7328	-10.016	-10.15	-9.0907	-6.8852	-3.8577	-0.40505	3.1991	6.6695	9.6908	12.179	14.259	15.922	17.099	17.895	18.4	18.488	18.048	17.168	15.989	14.583	13.094	11.702	10.429	9.285	8.3981	7.6944	6.8567	5.7198	4.3475	2.6826	0.57412	-1.8189	-4.109	-6.0478	-7.1193	-7.7268	-7.22	-5.6901	-3.2737	-0.038562	3.6954	7.374	10.674	13.51	15.731	17.235	18.24	19.111	20.086	21.266	22.61	23.853	24.664	24.867	24.302	22.782	20.483	17.188	14.71	12.222	9.7138	7.3863	5.2883	3.3955	1.9775	1.4004	1.6783	2.6184	4.1322	5.9919	7.7463	9.2066	10.646	12.265	13.931	15.52	17.025	18.308	19.138	19.367	18.978	18.076	16.916	15.735	14.487	13.122	11.835	10.665	9.2053	7.1377	4.6201	1.8681	-1.0509	-3.8338	-5.9493	-7.2042	-7.6991	-7.3541	-6.0843	-4.2037	-2.0488	0.51452	3.6814	6.5046	9.7868	12.795	15.438	17.413	18.43	18.382	17.35	15.648	13.679	11.185	9.2375	7.6644	6.2684	4.8339	3.2039	1.2989	-0.77978	-2.8817	-5.0377	-7.2013	-9.043	-10.388	-11.505	-12.59	-13.361	-13.508	-12.98	-11.634	-9.1428	-5.5355	-1.229	3.4627	8.2817	12.714	16.274	18.941	20.823	21.765	21.664	20.782	19.46	17.836	15.964	13.124	10.816	8.2913	5.5676	2.6449	-0.43922	-3.3365	-5.5985	-7.1048	-7.9394	-8.0293	-7.2992	-6.0013	-4.4339	-2.631	-0.62703	1.3722	3.2892	5.2429	7.1885	8.9311	10.507	12.076	13.497	14.472	14.931	14.925	14.392	12.428	11.144	9.7574	8.4913	7.5558	7.0329	6.7798	6.6479	6.5781	6.3743	5.7031	4.4879	2.9618	1.3156	-0.29318	-1.5171	-1.9895	-1.6076	-0.43582	1.5046	4.0433	6.8113	9.6148	12.519	15.436	18.08	20.321	22.138	23.331	23.627	22.984	21.512	19.343	16.708	13.934	11.257	8.8199	6.8074	5.2887	4.0877	3.0228	2.1139	1.3403	0.5217	-0.42695	-1.4111	-2.3432	-3.084	-3.2924	-2.6353	-1.0208	1.5011	4.8148	8.5068	11.954	14.787	16.986	18.554	19.463	19.868	19.936	19.619	18.864	17.816	16.651	15.509	14.628	14.221	14.19	14.255	14.281	14.192	13.793	12.971	11.864	10.655	9.4798	8.5527	8.1229	8.2946	9.0859	10.527	12.403	14.225	15.641	16.563	16.912	16.628	16.013	15.615	15.742	16.704	17.899	19.485	20.993	22.05	22.565	22.508	21.865	20.905	20.047	19.448	19.032	18.809	18.792	18.86	18.831	18.529	17.77	16.527	15.08	13.767	12.82	12.571	12.673	14.556	16.93	19.267	21.33	22.869	23.658	23.818	23.608	22.989	21.78	19.979	17.575	14.421	10.644	6.8231	3.4649	0.71818	-1.2831	-2.2931	-2.2466	-1.308	0.31252	2.3666	4.6113	6.9431	9.2733	11.357	13.066	14.631	16.236	17.676	18.744	19.568	20.235	20.559	20.53	20.345	19.935	19.073	17.857	16.523	14.983	13.115	11.187	9.4972	7.3132	5.6323	4.1177	3.0742	2.5844	2.602	3.059	3.8527	4.9183	6.2777	7.8144	9.3765	11.127	13.312	15.76	17.534	18.94	20.782	23.119	25.545	27.671	29.394	30.632	31.256	31.301	30.914	30.239	29.471	28.716	27.848	26.815	25.91	25.319	24.806	24.18	23.7	23.607	23.831	24.377	25.404	26.754	27.932	28.603	28.669	27.944	26.344	24.244	22.088	19.984	17.971	16.344	15.4	15.149	15.47	15.427	16.354	17.312	18.157	18.746	19.075	19.476	20.393	21.954	24.07	26.783	30.109	33.675	36.96	39.668	41.505	42.083	41.276	39.344	36.518	32.915	28.874	24.812	20.832	16.875	13.121	9.865	7.1933	4.2223	2.8977	2.3192	2.581	3.8684	6.3604	10.033	14.774	20.455	26.621	32.6	37.947	42.551	46.276	48.95	50.618	51.36	51.098	49.814	47.763	45.228	42.344	39.353	36.552	33.877	30.962	27.56	23.578	18.884	13.428	7.5281	1.7279	-3.372	-7.1226	-8.9298	-8.5206	-5.9488	-1.4605	4.4162	10.873	17.178	22.952	28.003	32.161	35.435	37.963	39.743	40.686	40.839	40.32	39.187	37.62	35.931	34.201	32.195	29.713	26.686	22.992	18.578	13.778	9.1214	5.0134	1.7405	-0.45826	-1.5535	-1.7363	-1.1188	0.26056	2.1858	4.3547	6.5765	8.6801	10.303	11.171	11.319	10.99	10.498	10.277	10.754	12.085	14.222	17.046	20.234	23.277	25.879	28.089	29.918	31.263	32.181	32.812	33.048	32.903	31.797	30.118	27.785	24.876	21.716	18.549	15.529	13.006	11.471	11.119	11.872	13.64	16.249	19.334	22.497	25.409	27.786	29.509	30.701	31.464	31.721	31.54	30.508	30.032	29.226	28.061	26.826	25.719	24.813	24.306	24.382	24.848	25.369	25.84	26.153	26.02	25.382	24.532	23.668	22.684	21.541	20.434	19.515	18.797	18.268	17.881	17.554	17.312	17.192	17.082	16.993	17.255	18.089	19.231	20.371	21.516	22.631	23.525	24.232	25.004	25.844	26.52	27.028	27.431	27.454	26.839	25.793	24.635	22.649	20.959	19.216	17.767	16.742	16.158	16.004	16.146	16.387	16.535	16.267	15.345	14.022	12.762	10.847	9.0227	8.0188	8.1188	9.1396	10.876	13.268	16.13	19.087	21.828	24.162	25.99	27.405	28.546	29.384	29.941	30.474	31.073	31.346	30.945	29.94	28.413	26.216	23.373	20.244	17.058	13.828	10.777	8.2367	6.2253	4.6277	3.597	3.3149	3.6419	4.418	5.7811	7.8679	10.493	13.352	15.313	17.836	19.962	21.658	22.869	23.524	23.746	23.685	23.172	21.982	20.289	18.472	16.721	15.17	14.041	13.359	12.83	12.267	11.77	11.405	11.19	11.398	12.304	13.749	15.267	16.552	17.411	17.578	16.139	14.811	12.898	10.662	8.4412	6.5195	5.0164	4.0608	3.763	3.9997	4.4335	4.8985	5.4766	6.1991	7.0385	8.1128	9.5303	11.154	12.776	14.311	15.599	16.365	16.571	16.444	16.058	15.285	14.133	12.705	10.92	8.6357	5.9475	3.1726	0.6212	-1.3552	-2.4038	-2.4121	-1.4609	0.37181	2.9179	5.7951	8.6719	11.465	14.123	16.502	18.576	20.471	22.232	23.856	25.447	27.052	28.534	29.769	30.719	31.173	30.756	29.306	26.925	23.706	19.79	15.599	11.613	8.1117	5.2479	3.1814	1.9622	1.5401	1.9923	3.4748	5.9328	9.1462	12.976	17.197	21.34	24.916	27.637	29.326	29.871	29.36	28.035	26.116	23.846	21.52	19.263	17.016	14.79	12.77	10.998	9.376	8.0091	7.1439	6.8108	7.0156	7.3137	7.7963	8.099	7.9988	7.5666	6.9239	6.1701	5.5848	5.4824	5.806	6.2274	6.5411	6.7281	6.8112	6.9456	7.3747	8.2047	9.3914	10.813	12.156	12.938	12.954	11.787	11.02	10.104	9.2804	8.9447	9.2167	9.9266	10.982	12.356	13.766	14.9	15.708	16.096	15.748	14.566	12.849	10.89	8.7657	6.6542	4.9089	3.7466	3.13	2.9458	3.0292	3.1909	3.379	3.5404	3.4404	2.9902	2.4852	2.2419	2.2127	2.388	3.0203	4.2057	5.7077	7.3775	9.2404	11.094	12.584	13.668	14.47	14.824	14.557	13.927	13.216	11.597	10.261	8.7341	7.2903	6.0034	4.8469	3.8293	2.8566	1.8522	0.78961	-0.46082	-1.9487	-3.805	-4.931	-5.5766	-5.4379	-4.3709	-2.4692	0.15862	3.4115	7.1281	11.159	15.251	18.922	21.81	23.95	25.367	25.831	25.309	24.203	22.887	21.327	19.475	17.476	15.262	12.573	9.4237	6.077	2.6432	-0.74975	-3.6638	-5.7095	-6.9605	-7.6631	-7.9137	-7.8505	-7.7933	-7.992	-9.3044	-9.8863	-10.203	-9.8601	-8.6255	-6.5063	-3.5593	0.00901	3.5767	6.4303	8.3008	9.2849	9.5043	9.2415	9.0388	9.2636	9.8291	10.533	11.229	11.653	11.564	11.126	10.757	10.635	10.748	11.205	12.086	13.218	13.563	14.788	15.735	16.207	16.117	15.436	14.144	12.412	10.627	9.0284	7.6044	6.4179	5.6277	5.2298	5.1277	5.411	6.1779	7.2544	8.3792	9.4066	10.143	10.371	10.189	10.003	10.145	10.754	11.999	13.974	16.451	18.974	21.154	22.669	23.219	22.739	21.442	19.645	17.755	16.288	15.578	15.565	16.02	16.743	17.478	17.935	18.067	18.053	18	17.918	17.827	17.615	17	15.848	14.337	12.677	11.034	9.7682	9.3001	9.7236	10.838	12.472	14.45	16.429	18.103	19.377	20.209	20.577	20.689	20.92	21.503	22.543	24.132	26.148	28.084	29.309	29.391	28.123	25.515	21.907	17.797	13.555	9.4639	5.7885	2.5844	-0.27856	-2.7515	-4.5772	-5.6863	-6.2311	-6.2588	-5.7391	-4.8348	-3.6627	-2.6252	-1.4843	-0.40678	0.51263	1.3384	2.0478	2.5323	2.9136	3.4618	4.219	5.0075	5.7004	6.211	6.3898	6.1662	5.6222	4.8829	4.1677	3.7854	3.7876	3.8616	3.6996	3.206	2.1889	0.39765	-1.991	-4.3475	-6.1481	-7.192	-7.3092	-6.5105	-5.2474	-4.0322	-3.0261	-2.2525	-1.8437	-1.7275	-1.5453	-1.1478	-0.76906	-0.58188	-0.4849	-0.37045	-0.23322	-0.080543	0.026829	0.025293	0.019219	0.11455	0.2206	0.33251	0.7128	1.4447	2.1491	2.5001	2.5939	2.5758	2.4674	2.5	3.047	4.0623	5.2088	6.3577	7.4613	8.2051	8.4042	8.3938	8.5363	7.992	7.7496	7.0937	6.0717	4.6329	2.8445	0.98938	-0.57086	-1.4538	-2.1026	-1.6331	-0.66543	0.34412	1.0363	1.2383	1.0093	0.61936	0.34334	0.27173	0.53831	1.4984	3.2429	5.3551	7.4283	9.4252	11.241	12.551	13.304	13.795	14.168	14.362	14.5	14.756	15.005	15.02	14.855	14.596	14.023	12.896	11.265	9.2507	6.8783	4.2819	0.91036	-1.3109	-2.7931	-3.2726	-2.7519	-1.4002	0.69992	3.4082	6.2274	8.6634	10.644	12.279	13.525	14.449	15.396	16.573	17.85	19.137	20.45	21.561	22.108	22.006	21.313	19.919	17.71	14.824	11.513	7.9287	3.5283	0.24266	-2.672	-5.1476	-7.1842	-8.9343	-10.639	-12.296	-13.658	-14.585	-15.04	-14.81	-13.739	-12.054	-10.101	-7.9527	-5.5899	-3.1731	-0.85022	1.4055	3.5109	5.1826	6.3586	7.2471	7.9688	8.5656	9.2015	9.9838	10.748	11.32	11.734	12.07	12.414	12.955	13.821	14.904	16.014	17.024	17.663	17.513	16.457	14.726	12.446	9.6767	6.8036	4.3132	2.3468	0.86429	-0.034306	-0.29909	-0.067173	0.62005	1.9016	3.7082	5.7431	7.8326	9.8806	11.611	12.823	13.739	14.726	15.999	17.709	19.926	22.359	24.506	26.012	26.597	25.974	24.228	21.932	19.611	17.48	15.808	14.974	14.988	15.5	16.257	17.106	17.809	18.274	18.745	19.396	20.18	21.16	22.471	23.892	25	25.687	26.074	26.102	25.847	25.07	24.156	23.074	21.975	21.132	20.513	19.968	19.63	19.542	19.314	18.617	17.634	16.641	15.663	14.792	14.277	14.192	14.484	15.293	16.691	18.372	20.097	21.852	23.316	23.807	23.017	21.239	18.79	15.916	13.154	11.037	9.6306	8.8624	8.795	9.2373	9.7599	10.361	11.395	12.787	14.112	15.33	16.655	17.95	18.955	19.717	20.321	20.68	20.882	21.182	21.574	22.025	22.935	24.592	26.617	28.497	30.153	31.529	32.257	32.14	31.3	29.705	27.222	24.074	20.507	16.41	11.904	7.6764	4.1413	0.39349	-2.8388	-5.8489	-7.617	-7.9075	-6.7427	-4.1439	-0.16929	4.8318	10.303	15.75	20.761	24.946	28.04	29.967	30.693	30.23	28.856	27.057	25.075	22.697	19.642	15.868	11.384	6.0514	-0.1889	-7.7546	-14.436	-20.328	-25.139	-28.646	-30.481	-30.37	-28.474	-25.271	-21.256	-16.834	-12.426	-8.3259	-4.5565	-1.0533	2.2073	5.3046	8.3204	11.013	12.917	13.876	14.154	13.992	13.447	12.699	12.184	12.225	12.745	12.652	13.228	13.415	13.096	12.083	10.291	8.0199	6.5091	4.9268	3.506	2.0152	0.78829	0.24825	0.27964	0.60571	1.2379	2.2112	3.3305	4.4159	5.4632	6.494	7.5938	8.8561	10.082	10.886	11.19	11.171	10.808	10.032	9.2178	8.8167	8.8667	9.2715	10.079	11.054	11.598	11.44	10.752	9.4964	7.4373	4.8621	2.4317	0.34097	-1.5892	-3.2236	-4.1941	-4.3748	-3.8493	-2.6698	-0.97966	0.95628	2.9786	4.8696	6.2748	7.1147	7.8017	8.6544	9.6277	10.774	12.337	14.211	15.987	17.459	18.463	18.555	17.45	15.4	12.636	9.0219	4.6835	0.2932	-3.718	-7.4596	-10.895	-13.597	-15.247	-15.81	-15.269	-13.67	-11.275	-8.3577	-5.1772	-2.2262	0.072071	1.813	3.3027	4.4942	5.3091	6.0362	6.9273	7.8886	8.9104	10.173	11.524	12.539	13.097	13.212	12.476	10.509	7.6604	4.5179	1.1502	-2.527	-6.2044	-9.5218	-12.442	-14.979	-16.983	-18.359	-18.995	-18.686	-17.438	-15.524	-12.988	-9.5973	-5.4652	-1.1018	3.214	7.3991	11.061	13.736	15.355	15.892	15.111	13.082	10.341	7.1788	3.5721	-0.0495	-2.8347	-4.4706	-5.233	-5.2474	-4.419	-2.9492	-1.2759	0.34778	1.7745	2.8789	3.7199	4.3748	4.6879	4.6299	4.6512	5.1328	5.9566	6.9787	8.3319	9.9	11.247	12.228	12.951	13.26	12.995	12.442	11.796	11.553	11.375	10.586	9.2174	6.8724	3.5394	-0.23633	-4.1126	-8.0631	-11.747	-14.646	-16.61	-17.643	-17.477	-15.991	-13.556	-10.554	-7.0474	-3.114	0.93749	4.8607	7.7834	11.158	14.368	17.532	20.505	23.046	25.203	26.996	28.022	27.893	26.849	25.309	23.255	20.602	17.588	14.324	10.568	6.2647	1.7508	-2.6929	-6.8725	-10.281	-12.341	-12.969	-12.387	-10.636	-7.7697	-4.2093	-0.48109	3.0766	6.2115	8.7511	10.709	12.134	13.049	13.703	14.47	15.386	16.185	16.832	17.45	17.849	17.653	16.795	15.369	13.252	10.384	7.0218	3.3865	-0.43385	-4.1322	-7.1933	-9.3601	-10.606	-10.757	-9.5583	-7.0947	-3.7256	0.25726	4.5371	8.6282	12.091	14.621	15.983	16.166	15.588	14.76	13.967	13.48	13.608	14.331	15.258	16.066	16.682	16.976	16.782	16.094	14.864	12.857	9.9551	6.3566	2.286	-2.0654	-6.2199	-9.5267	-11.629	-12.529	-12.279	-11.021	-9.1718	-7.1643	-5.2626	-3.7191	-2.7502	-2.276	-2.0261	-1.9111	-1.8934	-1.72	-1.1473	-0.22117	0.93458	2.3517	3.9687	5.5179	6.7679	7.5518	7.6906	7.1805	6.3462	5.4687	4.5703	3.7526	3.1869	2.7627	2.1242	1.1329	-0.083654	-1.471	-2.9739	-4.343	-5.3512	-5.9757	-6.1638	-5.7453	-4.7492	-3.4356	-1.9328	-0.24378	1.4345	2.8035	3.8272	4.6568	5.3917	6.058	6.6243	6.9198	6.6892	5.7775	4.0368	1.2739	-2.3593	-6.2719	-9.9252	-13.113	-15.629	-17.198	-17.851	-17.869	-17.304	-16.035	-14.108	-11.608	-8.4231	-4.608	-0.62361	3.1182	6.5129	9.4183	11.519	12.739	13.348	13.575	13.51	13.201	12.652	11.798	10.649	9.1794	7.1538	4.3906	1.0202	-2.8381	-7.356	-12.566	-17.977	-22.971	-27.108	-29.871	-30.77	-29.854	-27.683	-24.715	-21.271	-17.851	-13.817	-9.1057	-4.4827	0.20464	4.9514	9.3625	13.157	16.428	19.284	21.789	24.216	26.848	29.51	31.754	33.304	33.918	33.152	30.751	27.024	22.531	17.747	13.146	9.2209	6.3257	4.6138	4.0726	4.4153	5.2075	6.2421	7.5168	8.9197	10.382	12.194	14.679	17.741	21.041	24.321	27.226	29.215	29.984	29.594	28.112	25.633	22.605	19.63	16.955	14.534	12.393	10.517	8.6835	6.7323	4.8197	3.3302	2.668	3.1812	4.9542	7.7094	11.03	14.568	17.929	20.693	22.726	24.125	24.826	24.646	23.607	21.926	19.82	17.64	15.909	14.955	14.713	15.013	15.717	16.538	17.155	17.584	18.086	18.754	19.509	20.286	20.956	21.237	20.959	20.113	18.699	16.79	14.673	12.617	10.657	8.8412	7.398	6.4719	6.0036	5.9809	6.4555	7.3188	8.3405	9.4187	10.49	11.396	12.148	12.995	14.103	15.42	16.931	18.62	20.193	21.227	21.52	21.064	19.861	18.009	15.768	13.315	10.706	8.1329	5.886	4.1068	2.8975	2.5082	3.1287	4.628	6.755	9.3575	12.26	15.234	18.137	20.875	23.227	25.015	26.22	26.8	26.623	25.764	24.509	22.986	21.107	18.937	16.647	14.234	11.668	9.1384	6.901	5.0596	3.7843	3.3595	3.8272	4.944	6.5379	8.5383	10.725	12.844	14.876	16.935	19.008	20.999	22.805	24.252	25.205	25.742	25.895	25.48	24.408	22.847	20.845	18.236	15.135	11.995	9.1078	6.5193	4.3739	2.8208	1.7708	1.1335	1.1106	1.8919	3.3415	5.3417	7.9652	11.071	14.176	16.864	18.959	20.315	20.781	20.383	19.317	17.943	16.746	16.047	15.754	15.619	15.574	15.507	15.083	14.184	13.202	12.494	12.039	11.805	11.862	12.057	12.151	12.265	12.665	13.272	13.894	15.45	17.395	19.293	20.823	22.136	23.38	24.344	24.887	25.1	24.898	24.022	22.498	20.565	18.299	15.764	13.35	11.444	10.024	8.9608	8.3627	8.3093	8.5994	9.0134	9.469	9.9353	10.463	11.164	12.033	12.998	14.166	15.652	17.221	18.477	19.367	20.007	20.341	20.314	20.123	19.926	19.633	19.241	18.925	18.694	18.378	17.998	17.677	17.248	16.433	15.281	14.047	12.854	11.759	10.93	10.484	10.403	10.672	11.232	11.945	12.709	13.548	14.333	14.756	14.751	14.561	14.368	14.263	14.463	15.118	15.966	16.605	16.793	16.303	14.897	12.678	10.091	7.473	5.0088	3.0333	1.9132	1.7349	2.3734	3.7562	5.7188	7.9261	10.092	12.021	13.467	14.221	14.284	13.662	12.238	10.054	7.4493	4.7901	2.3355	0.38848	-0.77183	-1.1635	-1.0189	-0.51762	0.16855	0.82638	1.4124	2.1186	3.0104	3.9305	4.8518	5.8792	6.9619	7.9718	8.9497	9.9926	11.026	11.904	12.588	13.013	13.06	12.79	12.375	11.818	11.034	10.096	9.1041	7.9771	6.6226	5.1227	3.562	1.9639	0.48391	-0.67585	-1.3832	-1.475	-0.70036	0.98925	3.3445	6.1701	9.435	12.947	16.389	19.698	22.976	26.137	28.949	31.307	33.074	33.941	33.741	32.579	30.553	27.667	24.164	20.473	16.842	13.328	10.084	7.3114	5.0614	3.3275	2.1493	1.5429	1.5888	2.4917	4.3176	6.7952	9.6087	12.625	15.597	18.121	20.134	22.01	24.05	26.319	28.922	31.823	34.567	36.622	37.781	37.963	37.03	35.087	32.577	29.763	26.521	22.753	18.63	14.378	10.198	6.3529	3.0723	0.47953	-1.3011	-2.2397	-2.5119	-2.1383	-0.74513	1.9992	5.9217	10.652	15.944	21.38	26.281	30.201	33.116	34.943	35.55	35.167	34.166	32.607	30.52	28.368	26.621	25.223	23.962	22.634	20.816	18.996	17.08	15.271	13.654	11.924	9.919	7.9827	6.5203	5.6322	5.4408	6.1754	7.7334	9.663	11.667	13.636	15.29	16.43	17.276	18.125	18.944	19.659	20.495	21.64	22.978	24.254	25.21	25.548	25.052	23.701	21.587	18.924	16.234	14.048	12.415	11.08	9.9612	9.0367	8.056	6.8836	5.7653	5.0016	4.6918	5.0011	6.2139	8.3203	11.035	14.189	17.662	21.036	23.809	25.875	27.397	28.447	29.109	29.549	29.852	29.938	29.69	29.003	27.737	25.934	23.83	21.54	18.989	16.231	13.492	10.818	8.1854	5.7639	3.7731	2.2455	1.2018	0.84932	1.3201	2.5596	4.593	7.4874	10.996	14.59	17.897	20.756	22.967	24.434	25.382	26.092	26.696	27.234	27.668	27.741	27.191	25.985	24.252	22.136	19.917	18.066	16.852	16.146	15.707	15.296	14.604	13.438	11.949	10.461	9.2068	8.4587	8.4894	9.2424	10.407	11.762	13.23	14.601	15.602	16.187	16.448	16.415	16.185	16.036	16.134	16.42	16.823	17.226	17.342	16.917	16.069	15.138	14.371	13.959	14.115	14.863	15.976	17.143	18.061	18.402	18.002	16.982	15.51	13.702	11.878	10.555	9.9956	10.131	10.958	12.465	14.366	16.265	17.985	19.438	20.411	20.844	20.926	20.74	20.24	19.599	19.169	19.073	19.233	19.629	20.226	20.761	20.834	20.09	18.207	15.13	11.254	7.1366	3.2956	0.3361	-1.0775	-0.76264	0.8345	3.18	5.8795	8.3711	10.04	10.678	10.368	9.1594	7.2285	5.1353	3.4525	2.4185	2.2302	3.1676	5.1573	7.6501	10.08	12.157	13.715	14.631	14.928	14.705	14.034	13.04	11.797	10.15	8.0534	5.8343	3.8109	1.9576	0.22863	-1.1295	-1.9721	-2.4216	-2.4515	-1.8428	-0.68375	0.66345	2.0714	3.5306	4.7374	5.451	5.9839	6.765	7.7575	8.7462	9.7372	10.33	10.11	9.6583	8.9469	8.0797	7.4555	7.3029	7.2856	7.0399	6.6169	6.0531	5.0812	3.6243	1.9525	0.20291	-1.6761	-3.4622	-4.7462	-5.3845	-5.3534	-4.44	-2.5607	-0.16442	2.1485	4.0934	5.52	6.2172	6.114	5.3915	4.2806	3.0239	1.87	0.89078	0.067383	-0.43553	-0.43938	-0.12483	0.15019	0.31747	0.44452	0.36952	-0.060165	-0.66279	-1.2261	-1.7754	-2.2146	-2.2472	-1.8279	-1.1669	-0.31722	0.74807	1.7099	2.146	2.0371	1.6403	1.1205	0.59174	0.22161	0.030598	-0.16319	-0.55071	-1.3102	-2.5899	-4.2718	-5.9608	-7.4206	-8.7104	-9.8303	-10.681	-11.339	-11.985	-12.553	-12.855	-12.859	-12.541	-11.746	-10.48	-8.9991	-7.4304	-5.736	-4.0664	-2.7283	-1.7841	-1.0684	-0.53124	-0.20225	0.02961	0.29435	0.54811	0.7281	0.8219	0.73339	0.37171	-0.13805	-0.63382	-1.1307	-1.5874	-1.7605	-1.4929	-0.87078	0.007424	1.063	2.0386	2.5853	2.544	1.8732	0.5122	-1.3918	-3.4136	-5.2297	-6.7538	-7.8087	-8.1634	-7.8697	-7.1577	-6.1084	-4.7169	-3.116	-1.4191	0.40003	2.2828	4.0242	5.5158	6.7275	7.4654	7.4773	6.7445	5.3501	3.2689	0.58889	-2.3425	-5.1726	-7.7127	-9.8305	-11.542	-13.108	-14.746	-16.41	-17.959	-19.274	-20.052	-19.934	-19.047	-17.949	-17.114	-16.764	-17.033	-17.833	-18.699	-19.172	-19.175	-18.832	-18.285	-17.869	-17.969	-18.57	-19.284	-19.802	-20.004	-19.733	-18.874	-17.524	-15.868	-14.072	-12.336	-10.807	-9.4275	-8.1279	-6.9878	-5.9578	-4.7304	-3.228	-1.7763	-0.62845	0.20805	0.64203	0.54647	0.10014	-0.36045	-0.75785	-1.1259	-1.3257	-1.3474	-1.4746	-1.8478	-2.2322	-2.472	-2.7175	-3.0361	-3.3091	-3.4701	-3.592	-3.7581	-4.0743	-4.6214	-5.2881	-5.9138	-6.5174	-7.0886	-7.3396	-7.0923	-6.6385	-6.2867	-5.9634	-5.5894	-5.2634	-4.9093	-4.2344	-3.229	-2.1332	-0.9378	0.43572	1.6895	2.4393	2.7332	2.7261	2.2085	0.96682	-0.77663	-3.0628	-5.843	-8.2587	-10.317	-12.117	-13.6	-14.938	-16.73	-19.364	-22.573	-25.874	-28.911	-31.106	-31.684	-30.338	-27.34	-23.104	-18.137	-13.278	-9.2966	-6.3606	-4.3614	-3.3542	-3.301	-3.816	-4.5271	-5.3591	-6.3744	-7.5984	-9.1171	-11.038	-13.418	-16.349	-19.842	-23.578	-27.085	-30.134	-32.615	-34.185	-34.504	-33.653	-31.903	-29.412	-26.466	-23.625	-21.328	-19.7	-18.833	-18.762	-19.115	-19.319	-19.158	-18.678	-17.84	-16.635	-15.353	-14.362	-13.83	-13.845	-14.469	-15.658	-17.33	-19.457	-21.855	-24.125	-25.987	-27.361	-28.072	-27.862	-26.798	-25.24	-23.45	-21.616	-20.05	-18.917	-18.058	-17.257	-16.457	-15.494	-14.13	-12.475	-10.894	-9.5768	-8.499	-7.7505	-7.4784	-7.6658	-8.2935	-9.4585	-11.201	-13.403	-15.957	-18.667	-21.16	-23.164	-24.713	-25.887	-26.608	-26.871	-26.831	-26.559	-26.024	-25.344	-24.692	-24.107	-23.572	-23.149	-22.782	-22.215	-21.389	-20.503	-19.66	-18.823	-18.093	-17.643	-17.417	-17.256	-17.161	-17.151	-17.123	-17.058	-17.049	-17.083	-17.074	-17.094	-17.251	-17.426	-17.479	-17.516	-17.686	-18.037	-18.664	-19.683	-21.046	-22.584	-24.149	-25.547	-26.491	-26.907	-27.008	-26.905	-26.527	-25.951	-25.396	-24.829	-24.007	-22.86	-21.413	-19.524	-17.148	-14.522	-11.959	-9.687	-8.0382	-7.4482	-8.0428	-9.6246	-12.021	-15.09	-18.461	-21.644	-24.299	-26.201	-27.254	-27.588	-27.433	-26.942	-26.321	-25.901	-25.784	-25.754	-25.749	-26.035	-26.757	-27.76	-28.972	-30.408	-31.768	-32.611	-32.776	-32.274	-31.006	-29.045	-26.82	-24.644	-22.468	-20.27	-18.261	-16.517	-14.831	-13.051	-11.219	-9.453	-7.9732	-7.0922	-7.0112	-7.8914	-9.9538	-13.14	-16.853	-20.421	-23.537	-25.987	-27.423	-27.776	-27.426	-26.637	-25.419	-23.924	-22.405	-20.764	-18.759	-16.523	-14.259	-11.796	-8.9588	-6.2243	-4.5726	-3.2353	-2.1909	-1.8235	-2.4219	-3.7914	-5.7063	-8.2098	-11.21	-14.306	-17.267	-20.101	-22.605	-24.434	-25.552	-26.043	-25.768	-24.67	-23.081	-21.387	-19.652	-17.866	-16.168	-14.668	-13.368	-12.267	-11.355	-10.595	-10.082	-9.9804	-10.198	-10.509	-10.989	-11.783	-12.693	-13.451	-14.099	-14.753	-15.348	-15.868	-16.466	-17.107	-17.486	-17.442	-17.046	-16.284	-15.174	-14.163	-13.843	-14.423	-15.771	-17.709	-19.927	-21.932	-23.266	-23.668	-23.092	-21.749	-20.085	-18.485	-17.092	-16.057	-15.525	-15.322	-14.989	-14.233	-12.975	-11.102	-8.643	-5.9807	-3.5873	-1.8093	-1.0317	-1.6738	-3.7914	-7.0073	-10.933	-15.199	-19.189	-22.255	-24.17	-25.06	-25.124	-24.658	-24.04	-23.495	-23.001	-22.47	-21.714	-20.406	-18.347	-15.684	-12.69	-9.5986	-6.7735	-4.7278	-3.7834	-3.9719	-5.2534	-7.4342	-10.063	-12.644	-14.833	-16.309	-16.769	-16.264	-15.206	-13.957	-12.785	-12.112	-12.335	-13.441	-15.094	-16.96	-18.641	-19.648	-19.751	-19.105	-17.983	-16.719	-15.84	-15.794	-16.574	-17.854	-19.266	-20.361	-20.577	-19.575	-17.398	-14.33	-10.841	-7.5477	-4.9365	-3.1977	-2.4496	-2.8177	-4.123	-5.9396	-8.0519	-10.442	-12.919	-15.197	-17.253	-19.203	-21.014	-22.65	-24.215	-25.665	-26.707	-27.179	-27.088	-26.281	-24.517	-21.847	-18.529	-14.702	-10.441	-5.9772	-1.5982	2.3944	5.6278	7.7999	8.8423	8.7375	7.4301	5.1117	2.2681	-0.85799	-4.4493	-8.5839	-13.066	-17.774	-22.616	-27.173	-30.868	-33.441	-34.83	-34.89	-33.641	-31.449	-28.548	-24.839	-20.373	-15.551	-10.784	-6.3097	-2.4216	0.51694	2.3345	3.0329	2.7689	1.8986	0.72131	-0.79127	-2.7339	-4.9225	-7.2013	-9.7208	-12.454	-14.924	-16.741	-17.912	-18.457	-18.357	-17.918	-17.574	-17.336	-16.932	-16.376	-15.779	-14.933	-13.593	-12.604	-12.202	-12.752	-13.977	-15.402	-16.743	-17.661	-17.729	-16.934	-15.679	-14.224	-12.626	-11.057	-9.6141	-8.0372	-6.1295	-4.1374	-2.4007	-0.94356	0.30377	1.3041	2.0663	2.6658	3.0826	3.2267	2.9567	2.001	0.11291	-2.5844	-5.7108	-9.0277	-12.288	-14.952	-16.524	-17.015	-16.725	-15.849	-14.611	-13.31	-11.919	-10.025	-7.347	-3.8624	0.44026	5.429	10.522	14.985	18.461	20.863	22.041	21.876	20.445	17.868	14.286	10.01	5.457	0.9882	-2.9821	-6.031	-8.0561	-9.2676	-9.7763	-9.5324	-8.6093	-7.1786	-5.2744	-2.9049	-0.29483	2.3651	5.1162	8.0052	10.977	14.071	17.35	20.512	22.993	24.394	24.529	23.218	20.452	16.563	12.02	7.2092	2.454	-2.0083	-6.1667	-10.084	-13.646	-16.72	-19.327	-21.413	-22.779	-23.395	-23.486	-23.228	-22.622	-21.685	-20.385	-18.542	-16.066	-13.176	-10.134	-7.1255	-4.4301	-2.3266	-0.7763	0.49775	1.5605	2.2979	2.7216	2.9086	2.8017	2.4093	1.9327	1.5115	1.1066	0.71161	0.31953	-0.30731	-1.4253	-2.9796	-4.7723	-6.7056	-8.6316	-10.251	-11.326	-11.819	-11.765	-11.29	-10.713	-10.305	-10.122	-10.224	-10.7	-11.353	-11.806	-11.946	-11.948	-11.856	-11.595	-11.257	-10.923	-10.424	-9.5662	-8.3871	-6.9295	-5.1776	-3.3258	-1.7582	-0.66495	-0.010169	0.12667	-0.39583	-1.4742	-2.8411	-4.3127	-5.754	-7.0169	-8.0024	-8.5817	-8.4696	-7.5304	-5.9644	-3.9718	-1.6172	0.79073	2.6462	3.6784	4.0841	4.0795	3.7717	3.4538	3.4215	3.5455	3.5521	3.3944	3.0089	2.1169	0.65674	-1.0118	-2.5846	-4.0309	-5.2161	-5.8347	-5.741	-5.0716	-4.0912	-3.128	-2.4634	-2.1443	-2.0916	-2.3068	-2.668	-2.7512	-2.303	-1.605	-0.97627	-0.37973	0.22257	0.63993	0.90031	1.2492	1.6203	1.7135	1.5108	1.1438	0.46853	0.094387	-0.25219	-0.76437	-1.1372	-1.145	-0.95266	-0.70464	-0.33394	0.003056	-0.057155	-0.63064	-1.589	-2.8942	-4.4334	-5.7386	-6.3936	-6.4387	-6.0379	-5.149	-3.7762	-2.1483	-0.51461	0.96584	2.1626	3.0013	3.5298	3.7688	3.7495	3.7475	4.0621	4.5782	4.9866	5.1907	5.1961	4.7943	3.8342	2.5074	1.0066	-0.68674	-2.5076	-4.2518	-5.9125	-7.6098	-9.2081	-10.41	-11.152	-11.48	-11.222	-10.212	-8.5882	-6.6228	-4.5289	-2.4844	-0.58568	1.2672	3.2609	5.5013	8.0973	11.097	14.212	16.844	18.576	19.311	19.027	17.782	15.894	13.682	11.165	8.2674	5.0344	1.5299	-2.1374	-5.5307	-8.016	-9.2836	-9.5142	-9.0267	-8.2214	-7.6675	-7.761	-8.3765	-9.0774	-9.4238	-9.0298	-7.7237	-5.7108	-3.4257	-1.2029	0.73892	2.2323	3.3604	4.5091	6.0224	7.9726	10.373	13.221	16.296	19.237	21.765	23.599	24.427	24.176	23.077	21.352	19.169	16.859	14.813	13.094	11.535	10.102	8.7849	7.3992	5.7676	3.8715	1.6737	-0.89238	-3.6327	-6.1474	-8.1185	-9.2859	-9.3238	-8.1368	-6.1071	-3.7825	-1.5592	0.27362	1.5434	2.3707	3.015	3.6477	4.4262	5.5462	6.9788	8.4559	9.8684	11.305	12.653	13.6	14.055	14.123	13.753	12.853	11.579	10.134	8.5461	6.9349	5.6237	4.8072	4.4981	4.8228	5.9655	7.7859	9.8797	11.983	13.986	15.778	17.333	18.716	19.927	20.925	21.738	22.267	22.205	21.48	20.397	19.163	17.72	16.183	14.9	13.998	13.389	13.154	13.428	13.977	14.461	14.781	14.808	14.209	12.955	11.481	10.191	9.1829	8.6194	8.7963	9.7809	11.394	13.379	15.448	17.347	19.014	20.452	21.491	22.065	22.458	22.87	23.077	22.91	22.588	22.278	21.905	21.521	21.321	21.187	20.762	19.996	18.985	17.587	15.746	13.945	12.767	12.325	12.534	13.539	15.346	17.238	19.141	20.748	22.152	23.431	24.346	24.801	25.145	25.672	26.278	26.85	27.418	27.776	27.486	26.379	24.541	21.975	18.773	15.423	12.432	9.8911	7.7463	6.1595	5.2731	4.9955	5.2319	5.9684	7.1802	8.8085	10.795	12.991	15.242	17.633	20.313	23.059	25.462	27.363	28.77	29.583	29.831	29.917	30.222	30.769	31.475	32.26	32.765	32.514	31.424	29.723	27.487	24.708	21.63	18.545	15.546	12.714	10.351	8.8084	8.3673	9.2418	11.44	14.614	18.294	22.07	25.421	27.826	29.159	29.688	29.676	29.3	28.831	28.426	27.932	27.15	26.05	24.648	22.957	21.217	19.842	18.948	18.359	18.001	17.86	17.747	17.504	17.255	17.205	17.465	18.123	19.257	20.758	22.414	24.14	25.824	27.17	27.971	28.274	28.117	27.352	25.985	24.213	22.171	20.013	18.085	16.74	16.167	16.511	17.87	19.963	22.192	24.08	25.359	25.7	24.851	22.967	20.423	17.512	14.526	11.857	9.7494	8.2429	7.4027	7.2615	7.6321	8.329	9.4474	11.141	13.33	15.885	18.787	21.882	24.851	27.449	29.527	30.886	31.467	31.448	30.943	29.876	28.375	26.819	25.323	23.753	22.168	20.779	19.531	18.228	16.849	15.4	13.757	11.921	10.124	8.4959	7.0764	6.1571	6.1363	7.0667	8.7598	11.137	14.113	17.382	20.614	23.581	26.014	27.707	28.718	29.172	28.988	28.286	27.55	27.05	26.602	26.086	25.663	25.259	24.497	23.196	21.377	18.947	15.917	12.739	9.9489	7.8805	6.9646	7.7488	10.271	13.923	18.103	22.361	26.131	28.889	30.411	30.707	29.955	28.664	27.469	26.652	26.285	26.582	27.476	28.185	27.864	26.332	23.741	20.194	16.073	12.092	8.6786	5.8825	3.8988	2.9159	2.7333	3.1257	4.3041	6.4156	9.0309	11.671	14.318	17.025	19.615	21.966	24.111	26.078	27.237	27.574	27.204	26.148	24.353	22.018	19.516	16.886	13.872	10.577	7.6022	5.4049	4.1082	3.9228	5.0468	7.135	9.4374	11.404	12.754	13.221	12.73	11.621	10.349	9.1488	8.1513	7.5344	7.371	7.476	7.5107	7.2348	6.6489	5.9655	5.3264	4.7364	4.3745	4.5721	5.327	6.2695	7.2244	8.3538	9.6166	10.633	11.207	11.467	11.434	11.02	10.415	9.916	9.5275	8.9625	7.9717	6.3405	3.8297	0.44002	-3.4171	-7.1035	-10.079	-12.042	-12.863	-12.467	-10.832	-8.1572	-4.8599	-1.1559	3.0451	7.6244	12.085	16.108	19.745	22.859	24.907	25.493	24.732	22.846	20.036	16.815	13.894	11.605	9.8811	8.5952	7.4851	6.0491	3.9269	1.2215	-1.7137	-4.5685	-7.0722	-8.9455	-9.9106	-9.7328	-8.3681	-6.0787	-3.1166	0.57569	4.9522	9.4629	13.605	17.456	21.117	24.171	26.248	27.492	28.085	27.904	26.968	25.578	23.821	21.594	19.122	16.755	14.482	12.195	10.154	8.6781	7.6997	6.9776	6.4176	6.0136	5.7762	5.7194	5.6972	5.5582	5.5456	6.0659	7.058	8.2063	9.7411	12.104	15.099	18.181	21.225	24.231	26.817	28.651	29.818	30.318	29.912	28.742	27.278	25.564	23.4	21.107	19.314	18.143	17.334	16.816	16.668	16.886	17.465	18.314	19.167	19.948	20.892	21.911	22.474	22.522	22.648	23.103	23.492	23.617	23.631	23.345	22.484	21.343	20.371	19.561	18.997	19.131	19.912	20.552	20.691	20.817	21.201	21.581	21.945	22.686	24.015	25.891	28.208	30.597	32.549	33.895	34.497	33.762	31.348	27.949	24.526	21.372	18.585	16.598	15.58	15.226	15.54	16.832	18.882	21.294	24.267	27.849	31.137	33.337	34.852	36.317	37.524	38.125	38.331	38.301	37.778	36.593	34.761	32.234	29.254	26.399	23.801	21.122	18.644	18.012	18.461	19.45	20.726	22.49	24.808	27.18	29.813	31.88	33.622	35.127	36.387	37.311	37.874	38.3	38.596	38.195	36.845	35.174	33.643	31.707	28.844	25.419	21.773	17.716	13.546	10.201	8.0064	6.6053	6.0598	6.6347	7.7769	8.724	9.7037	11.411	13.778	16.337	19.161	22.588	26.488	30.392	33.856	36.488	38.09	38.579	37.647	35.075	31.437	27.665	24.061	20.586	17.638	15.615	14.226	13.134	12.55	12.463	12.233	11.655	11.281	11.254	11.157	11.268	12.514	15.088	18.244	21.435	24.6	27.482	29.571	30.574	30.527	29.657	28.326	26.79	25.107	23.497	22.373	21.743	21.156	20.459	19.825	19.178	18.419	17.931	18.001	18.191	18.08	17.993	18.172	18.182	17.904	18.072	19.138	20.555	21.736	22.724	23.578	24.009	23.844	23.23	22.359	21.434	20.674	20.107	19.618	19.189	18.747	17.992	16.818	15.507	14.316	13.408	13.204	14.044	15.46	16.686	17.622	18.445	18.816	18.478	18.074	18.374	19.274	20.283	21.36	22.597	23.736	24.496	24.888	24.946	24.609	23.93	23.016	21.882	20.6	19.355	18.242	17.33	16.744	16.493	16.463	16.795	17.738	18.99	19.902	20.359	20.73	21.012	20.959	20.945	21.618	22.883	24.057	24.758	24.926	24.384	23.077	21.401	19.83	18.548	17.652	17.291	17.462	18.006	18.825	19.906	21.205	22.6	23.803	24.44	24.432	24.045	23.274	21.758	19.51	17.114	14.943	12.934	11.342	10.771	11.311	12.425	13.706	15.052	16.206	16.921	17.454	18.217	19.224	20.327	21.58	23.003	24.342	25.307	25.808	25.856	25.446	24.499	22.883	20.718	18.512	16.648	15.037	13.612	12.702	12.474	12.531	12.551	12.654	12.821	12.705	12.284	11.956	11.947	12.257	13.102	14.698	16.643	18.208	19.023	19.063	18.271	16.654	14.548	12.492	10.964	10.197	10.528	11.108	11.946	12.751	13.222	13.196	12.77	12.28	11.935	11.586	11.177	10.969	10.964	10.658	9.802	8.7891	7.9999	7.4908	7.4749	8.3252	9.9302	11.783	13.72	15.803	17.739	19.192	20.36	21.56	22.585	23.049	22.991	22.723	22.412	22.092	21.835	21.704	21.745	21.903	21.893	21.483	20.84	20.227	19.553	18.643	17.685	16.894	16.155	15.429	14.984	14.867	14.735	14.438	14.122	13.601	12.412	10.604	8.7446	7.1451	5.7995	4.9057	4.7728	5.3591	6.229	6.9587	7.3623	7.4795	7.5504	7.8321	8.4874	9.6246	11.152	12.563	13.169	12.632	10.98	8.3311	5.0865	2.0511	-0.14551	-1.445	-1.878	-1.1991	0.61484	3.1537	6.1737	9.8472	14.112	18.366	22.116	25.258	27.748	29.444	30.33	30.509	30.017	28.852	27.024	24.592	21.743	18.788	15.951	13.277	10.791	8.4812	6.1089	3.4956	0.87001	-1.4397	-3.4234	-5.0451	-5.8243	-5.3144	-3.5979	-0.9145	2.7866	7.4102	12.33	16.845	20.663	23.685	25.774	26.969	27.533	27.678	27.462	26.917	26.072	24.95	23.638	22.279	21.016	20.025	19.4	18.917	18.203	17.177	15.929	14.338	12.31	10.286	8.9136	8.378	8.5331	9.4394	11.149	13.297	15.427	17.499	19.665	21.932	24.302	26.854	29.481	31.815	33.54	34.541	34.802	34.351	33.244	31.533	29.273	26.519	23.199	19.251	14.983	10.983	7.4914	4.3484	1.5683	-0.57697	-2.0481	-3.0188	-3.3148	-2.5414	-0.72957	1.6957	4.4467	7.3258	9.9869	12.232	14.316	16.571	18.992	21.461	23.965	26.388	28.385	29.595	29.804	29.001	27.388	25.214	22.696	20.234	18.451	17.649	17.515	17.708	18.207	18.889	19.376	19.549	19.663	19.743	19.493	18.87	18.089	17.178	16.175	15.508	15.592	16.247	16.972	17.488	17.713	17.524	16.885	15.995	15.162	14.919	14.808	15.031	15.476	16.101	17.005	18.166	19.304	20.235	21.087	21.875	22.22	21.899	21.213	20.413	19.421	18.291	17.335	16.571	15.774	15.092	14.874	15.099	15.567	16.41	17.817	19.476	20.885	21.922	22.728	23.321	23.619	23.65	23.513	23.362	23.314	23.322	23.331	23.527	24.054	24.581	24.596	23.885	22.381	19.953	16.77	13.466	10.55	8.1079	6.2927	5.399	5.3383	5.7226	6.5385	8.1557	10.626	13.605	16.896	20.494	24.193	27.589	30.36	32.374	33.645	34.23	34.186	33.574	32.609	31.551	30.403	28.981	27.255	25.272	22.946	20.247	17.478	14.905	12.47	10.271	8.838	8.5435	9.2596	10.834	13.33	16.484	19.557	21.989	23.798	25.206	26.381	27.546	28.918	30.51	32.098	33.341	33.86	33.381	31.844	29.282	25.815	21.808	17.761	14.017	10.835	8.5706	7.3712	6.8368	6.5041	6.4107	6.7216	7.2678	7.9714	9.1999	11.24	13.852	16.681	19.68	22.858	26.016	28.949	31.506	33.416	34.312	33.974	32.412	29.822	26.574	23.085	19.651	16.501	13.751	11.268	8.9295	7.015	5.942	5.7265	6.0817	6.9168	8.1433	9.2053	9.4748	8.9647	8.1067	7.2087	6.5548	6.6515	7.8905	10.211	13.301	16.801	20.166	22.746	24.159	24.446	23.898	22.877	21.719	20.626	19.664	18.76	17.626	15.985	14.069	12.496	11.589	11.25	11.416	12.093	12.864	13.044	12.41	11.256	9.7775	8.078	6.5516	5.6315	5.3785	5.7061	6.6917	8.3073	10.164	11.865	13.304	14.465	15.233	15.489	15.236	14.622	13.878	13.154	12.427	11.776	11.482	11.521	11.345	10.555	9.3121	7.8824	6.3938	5.1999	4.8389	5.3692	6.2768	7.1339	7.7052	7.6306	6.7013	5.35	4.2244	3.5514	3.2815	3.5438	4.4055	5.9493	7.9101	10.057	12.43	14.854	16.73	17.677	17.944	17.862	17.497	17.025	16.742	16.511	15.868	14.742	13.448	12.114	10.814	10.022	10.162	11.032	12.137	13.309	14.615	16.03	17.405	18.577	19.359	19.545	18.925	17.282	14.625	11.443	8.341	5.5853	3.2432	1.4847	0.33651	-0.52725	-1.291	-1.7132	-1.5925	-0.97489	0.30313	2.6071	5.8255	9.3409	12.756	15.997	18.764	20.6	21.458	21.71	21.633	21.237	20.443	19.169	17.34	15.018	12.405	9.8273	7.8044	6.8358	6.9869	7.9082	9.2152	10.536	11.392	11.581	11.39	11.078	10.53	9.7087	8.9363	8.4061	7.9735	7.7291	8.1388	9.3529	10.899	12.239	13.138	13.461	13.118	12.257	11.259	10.475	10.089	10.084	10.291	10.547	10.802	11.057	11.34	11.807	12.602	13.617	14.678	15.828	17.074	18.042	18.364	18.172	17.709	16.848	15.467	13.868	12.327	10.678	8.7283	6.6154	4.5305	2.4844	0.55486	-1.0639	-2.2366	-2.8956	-2.8918	-2.0592	-0.37582	2.0269	4.839	7.5969	9.9396	11.641	12.473	12.378	11.769	11.178	10.662	10.035	9.3996	8.9897	8.6133	7.8852	6.7668	5.3243	3.3054	0.42979	-3.1544	-7.0633	-10.999	-14.597	-17.377	-19.073	-19.759	-19.587	-18.648	-17.111	-15.21	-13.145	-11.011	-8.7849	-6.3762	-3.8557	-1.4473	0.86424	3.2852	5.6973	7.6584	9.0636	10.195	11.119	11.661	11.967	12.381	12.848	13.018	12.782	12.117	10.789	8.6993	6.1596	3.5493	0.93308	-1.6733	-4.1189	-6.3351	-8.4578	-10.624	-12.779	-14.678	-15.949	-16.386	-16.048	-14.963	-12.949	-10.038	-6.6967	-3.2677	0.30202	3.8834	6.9333	9.0639	10.298	10.594	9.7907	8.1693	6.2834	4.3473	2.3433	0.51168	-0.90862	-2.1424	-3.5337	-5.0568	-6.4824	-7.7604	-8.9761	-9.8397	-9.9758	-9.4466	-8.2378	-6.0899	-3.056	0.26937	3.337	6.0409	8.3256	9.983	11.079	11.957	12.639	12.837	12.555	12.009	11.068	9.5117	7.5623	5.5613	3.3875	0.76101	-2.2155	-5.1542	-7.7316	-9.6952	-10.771	-10.724	-9.4762	-7.1936	-4.3595	-1.4997	1.1582	3.5485	5.4744	6.8326	7.9128	9.0477	10.26	11.57	13.122	14.744	15.896	16.33	16.211	15.564	14.23	12.439	10.718	9.2085	7.636	5.9253	4.334	3.0556	2.1119	1.5362	1.3381	1.4282	1.6307	1.7089	1.4981	1.1326	0.97118	1.2441	2.039	3.5196	5.756	8.4898	11.423	14.48	17.441	19.729	20.954	21.249	20.747	19.284	16.955	14.29	11.621	8.8475	5.9684	3.3233	1.2421	-0.17926	-0.92426	-1.0266	-0.6561	-0.079109	0.45999	0.81033	0.97872	1.1253	1.3592	1.6744	2.0948	2.638	3.1302	3.4458	3.8	4.3517	4.8085	4.8396	4.5859	4.2847	3.846	3.28	3.0558	3.5606	4.5827	5.6708	6.5614	7.0043	6.6914	5.5751	3.9539	2.1926	0.61867	-0.4506	-0.85272	-0.64575	-0.033269	0.67501	1.1329	1.1712	0.79512	-0.040786	-1.2876	-2.502	-3.1764	-3.3165	-3.198	-2.7421	-1.6802	-0.12831	1.6837	3.9069	6.7549	9.9415	12.961	15.536	17.482	18.563	18.746	18.334	17.602	16.647	15.554	14.425	13.211	11.685	9.5811	6.7385	3.2563	-0.53961	-4.3446	-7.9039	-10.709	-12.181	-12.282	-11.504	-10.128	-8.1032	-5.615	-3.0579	-0.46818	2.3737	5.329	8.0519	10.466	12.64	14.409	15.62	16.427	16.879	16.692	15.641	13.864	11.643	9.1942	6.7031	4.3296	2.1781	0.29391	-1.4498	-3.3318	-5.3183	-6.8969	-7.6342	-7.5396	-6.6066	-4.5916	-1.5702	1.8421	5.1451	8.1793	10.628	12.052	12.464	12.244	11.589	10.614	9.7696	9.482	9.5922	9.691	9.6709	9.5886	9.3503	8.8331	8.0736	7.2435	6.5843	6.5355	6.4428	6.8046	7.5093	8.3825	9.2911	10.215	11.092	11.689	11.966	12.186	12.433	12.333	11.645	10.646	9.6303	8.679	8.0516	8.1327	8.8208	9.6295	10.331	10.906	11.101	10.651	9.8399	9.1499	8.6452	8.2138	8.0363	8.4079	9.3596	10.671	12.081	13.372	14.398	15.054	15.158	14.63	13.725	12.764	11.75	10.632	9.6583	9.0213	8.5367	8.0054	7.4729	6.8091	5.7315	4.4245	3.5595	3.5863	4.5304	6.4872	9.5559	13.284	16.812	19.575	21.505	22.644	23.047	22.91	22.539	22.221	22.109	22.143	22.134	21.979	21.633	20.946	19.796	18.376	16.992	15.719	14.587	13.771	13.23	12.539	11.501	10.481	9.8434	9.581	9.8003	10.907	12.98	15.54	18.126	20.608	22.874	24.686	25.895	26.485	26.41	25.629	24.171	22.132	19.761	17.453	15.526	14.15	13.466	13.469	13.796	14.011	13.984	13.639	12.627	10.809	8.6906	6.9406	5.8137	5.4667	6.3086	8.4984	11.569	14.909	18.231	21.378	24.139	26.424	28.255	29.532	30.026	29.595	28.254	26.156	23.575	20.797	18.021	15.422	13.054	10.695	8.1025	5.4594	3.1345	1.1177	-0.71483	-2.0444	-2.3933	-1.7311	-0.22329	2.2464	5.7508	9.8369	13.837	17.383	20.284	22.331	23.544	24.231	24.594	24.56	24.063	23.144	21.807	20.014	17.773	15.169	12.405	9.7262	7.2273	4.8996	3.0215	2.0481	2.0089	2.4902	3.309	4.6218	6.3351	8.1431	10.115	12.551	15.351	18.132	20.721	23.012	24.699	25.588	25.909	25.9	25.503	24.668	23.552	22.262	20.731	18.874	16.709	14.391	12.2	10.314	8.7028	7.4554	6.8791	6.9773	7.2551	7.3488	7.4226	7.6613	7.999	8.5857	9.8333	11.774	14.007	16.284	18.524	20.394	21.584	22.313	22.978	23.579	23.945	24.183	24.503	24.828	24.933	24.693	24.088	23.186	22.065	20.687	19.496	18.022	16.68	15.533	14.561	13.798	13.375	13.506	14.233	15.27	16.396	17.67	18.98	19.818	19.925	19.63	19.296	19.011	19.032	19.781	21.2	22.798	24.309	25.659	26.463	26.334	25.467	24.292	22.886	21.166	19.36	17.799	16.514	15.333	14.101	12.77	11.414	10.147	8.977	7.9831	7.5149	7.9049	9.0808	10.835	13.207	16.171	19.36	22.468	25.462	28.114	29.951	30.845	31.14	30.97	30.146	28.761	27.144	25.235	22.618	19.229	15.451	11.682	8.1904	5.271	3.1999	2.1175	2.014	2.6997	3.9114	5.5651	7.7031	10.204	12.856	15.617	18.486	21.197	23.519	25.539	27.245	28.273	28.472	28.179	27.597	26.529	24.965	23.342	21.939	20.626	19.373	18.447	18.001	17.904	17.975	18.129	18.311	18.553	19.046	20.065	21.931	24.878	28.8	33.243	37.683	41.592	44.38	45.724	45.877	45.229	43.818	41.671	39.23	36.907	34.65	32.417	30.589	29.462	28.77	28.096	27.275	26.181	24.602	22.532	20.283	18.192	16.568	15.75	15.996	17.377	19.755	22.789	25.982	28.918	31.356	33.086	34.072	34.757	35.701	36.964	38.277	39.629	41.053	42.112	42.227	41.345	39.695	37.288	34.21	30.956	28.122	26.058	25.008	25.221	26.611	28.746	31.178	33.615	35.804	37.498	38.465	38.546	37.739	36.218	34.115	31.588	29.144	27.477	26.752	26.59	26.798	27.491	28.528	29.565	30.651	32.052	33.6	34.814	35.437	35.382	34.461	32.681	30.5	28.383	26.445	24.779	23.694	23.453	24.049	25.327	27.047	28.987	30.962	32.74	34.048	34.943	35.865	37.021	38.07	38.659	38.824	38.51	37.393	35.482	33.244	30.937	28.523	26.221	24.411	23.138	22.289	22.109	22.85	24.231	25.752	27.296	28.959	30.674	32.314	33.861	35.321	36.668	37.774	38.307	37.992	36.968	35.5	33.525	31.037	28.595	26.577	25.529	25.387	25.904	26.968	28.361	29.666	30.524	30.829	30.774	30.788	31.139	31.693	32.279	32.946	33.581	33.738	33.285	32.671	32.309	32.216	32.458	33.218	34.29	35.214	35.936	36.718	37.458	37.881	38.086	38.236	38.037	37.093	35.511	33.749	32.132	30.806	29.885	29.459	29.601	30.302	31.351	32.519	33.78	35.056	35.887	35.771	34.674	32.785	30.203	27.284	24.741	23.016	22.093	22.041	23.083	25.005	27.182	29.309	31.44	33.395	34.781	35.565	36.103	36.635	37.133	37.522	37.743	37.733	37.472	36.912	36.014	34.892	33.691	32.328	30.596	28.57	26.52	24.617	23.116	22.501	22.966	24.101	25.458	26.959	28.455	29.511	30.021	30.433	31.016	31.538	31.785	31.827	31.721	31.371	30.734	29.886	28.881	27.764	26.6	25.447	24.434	23.671	23.096	22.47	21.651	20.617	19.321	17.909	16.978	17.062	18.12	19.875	22.277	25.146	27.856	29.919	31.497	32.909	34.116	35.04	35.855	36.68	37.389	37.851	38.061	37.947	37.377	36.333	34.89	33.172	31.338	29.513	27.806	26.375	25.4	24.865	24.701	25.092	26.222	27.776	29.191	30.329	31.296	31.913	31.947	31.65	31.441	31.318	31.097	30.868	30.763	30.678	30.534	30.42	30.294	29.9	29.119	28.076	26.927	25.807	24.846	24.176	23.981	24.464	25.589	27.13	29.039	31.377	33.755	35.443	36.15	36.136	35.562	34.442	33.134	32.147	31.541	31.089	30.836	30.94	31.31	31.85	32.673	33.726	34.547	34.71	34.187	33.139	31.762	30.334	29.181	28.598	28.733	29.419	30.183	30.693	30.99	31.018	30.373	28.898	26.992	25.032	23.077	21.374	20.448	20.442	21.067	22.195	23.84	25.686	27.327	28.805	30.322	31.684	32.556	33.01	33.311	33.5	33.488	33.233	32.72	31.934	30.848	29.353	27.506	26.188	24.912	23.947	23.633	23.942	24.61	25.316	25.805	26.008	25.844	25.154	24.05	23.078	22.588	22.367	22.234	22.389	22.896	23.479	24.054	24.8	25.593	26.058	26.212	26.316	26.329	26.079	25.804	25.839	26.018	26.018	25.901	25.934	26.143	26.303	26.175	25.606	24.56	23.127	21.387	19.524	17.963	17.004	16.418	15.767	14.977	14.15	13.247	12.434	12.217	12.828	14.02	15.657	17.86	20.422	22.785	24.751	26.514	27.923	28.497	28.077	26.871	25.039	22.617	19.749	16.743	13.938	11.621	9.8991	8.7394	8.1525	8.1372	8.5029	9.0057	9.7091	10.816	12.3	14.095	16.316	18.864	21.205	22.976	24.344	25.425	25.942	25.795	25.276	24.463	22.994	20.67	17.769	14.66	11.564	8.7171	6.3943	4.7244	3.7129	3.3302	3.5008	4.1783	5.3713	6.9773	8.7576	10.598	12.47	14.195	15.67	17.131	18.744	20.203	21.159	21.762	22.228	22.37	22.019	21.491	21.071	20.544	19.634	18.43	17.141	15.884	14.859	14.411	14.75	15.853	17.616	19.887	22.409	24.86	26.889	28.199	28.671	28.37	27.343	25.756	24.146	23.091	22.596	22.303	22.137	22.105	21.822	20.852	19.347	17.733	16.086	14.319	12.598	11.117	9.8482	8.8719	8.4898	8.8703	9.8618	11.269	12.945	14.678	16.223	17.434	18.313	19.017	19.775	20.585	21.227	21.687	22.148	22.457	22.168	21.231	20.028	18.688	17.064	15.348	13.932	12.839	11.771	10.667	9.5544	8.2151	6.54	4.8278	3.3927	2.2342	1.3375	0.8888	1.005	1.5583	2.2991	3.0332	3.7171	4.4351	5.2014	5.8893	6.5511	7.5006	8.7759	9.8996	10.51	10.78	10.863	10.656	10.318	10.291	10.657	11.029	11.152	10.949	10.131	8.4679	6.3069	4.2095	2.3001	0.4834	-1.0893	-2.218	-2.9982	-3.6498	-4.2406	-4.6833	-4.8046	-4.4968	-3.8788	-3.0866	-1.4971	-0.22103	0.6163	1.1329	1.3379	1.2551	0.99905	0.71528	0.56265	0.51034	0.26884	-0.28209	-0.81018	-1.0543	-1.2042	-1.3643	-1.2121	-0.6053	0.13825	0.83436	1.5752	2.1724	2.2299	1.822	1.3874	1.0121	0.63311	0.57043	1.1055	1.8682	2.2023	1.8181	0.71592	-1.1321	-3.6776	-6.6324	-9.5027	-11.734	-12.923	-13.017	-12.163	-10.412	-7.9098	-5.1897	-2.7659	-0.67626	1.2071	2.7721	4.0139	5.1723	6.2321	6.784	6.716	6.358	5.8197	4.8992	3.7282	2.691	1.6979	0.22176	-1.9687	-4.6687	-7.6708	-10.845	-13.96	-16.705	-18.792	-20.061	-20.507	-20.199	-19.078	-17.021	-14.167	-10.849	-7.3007	-3.7367	-0.57663	1.8485	3.5902	4.6647	4.7706	3.7906	2.0863	-0.079444	-2.825	-6.047	-9.1697	-11.821	-14.148	-16.299	-18.118	-19.522	-20.673	-21.67	-22.481	-23.055	-23.352	-23.314	-22.942	-22.27	-21.299	-20.145	-19.014	-17.937	-16.807	-15.652	-14.508	-13.169	-11.566	-10.144	-9.3759	-9.1878	-9.3509	-9.9955	-11.2	-12.603	-13.93	-15.432	-17.43	-19.835	-22.37	-24.823	-26.902	-28.245	-28.686	-28.307	-27.264	-25.704	-23.786	-21.632	-19.354	-17.09	-14.886	-12.744	-10.82	-9.2696	-7.9029	-6.4658	-5.1721	-4.4886	-4.493	-5.042	-6.2871	-8.382	-10.923	-13.316	-15.46	-17.547	-19.622	-21.766	-24.255	-27.187	-30.279	-33.168	-35.617	-37.364	-38.125	-37.837	-36.707	-35.03	-33.097	-31.046	-28.879	-26.679	-24.617	-22.619	-20.423	-18.141	-16.257	-14.954	-14.06	-13.673	-14.157	-15.504	-17.363	-19.645	-22.402	-25.344	-28.078	-30.531	-32.688	-34.315	-35.363	-36.156	-37.005	-37.886	-38.678	-39.335	-39.792	-39.915	-39.551	-38.574	-37.038	-35.227	-33.258	-30.94	-28.328	-25.984	-24.36	-23.404	-23.015	-23.273	-23.933	-24.373	-24.316	-23.977	-23.51	-22.997	-22.844	-23.421	-24.493	-25.601	-26.673	-27.76	-28.59	-28.835	-28.475	-27.661	-26.501	-25.102	-23.589	-22.121	-20.773	-20.21	-19.984	-20.059	-20.36	-20.704	-20.753	-20.311	-19.48	-18.342	-16.766	-14.926	-13.537	-13.111	-13.528	-14.597	-16.268	-18.159	-19.653	-20.662	-21.494	-22.189	-22.644	-23.135	-23.98	-24.971	-25.75	-26.419	-27.236	-28.075	-28.658	-28.969	-29.131	-29.254	-29.406	-29.545	-29.565	-29.419	-29.001	-27.99	-26.206	-23.994	-21.854	-19.957	-18.399	-17.452	-17.12	-17.011	-17.016	-17.465	-18.408	-19.512	-20.74	-22.286	-23.895	-25.048	-25.777	-26.557	-27.621	-28.942	-30.576	-32.518	-34.471	-36.052	-36.984	-37.08	-36.374	-35.108	-33.484	-31.623	-29.789	-28.238	-26.87	-25.502	-24.218	-23.027	-21.678	-20.213	-19.213	-19.051	-19.544	-20.578	-22.282	-24.353	-26.037	-26.994	-27.47	-27.678	-27.676	-27.733	-28.191	-29.061	-30.161	-31.362	-32.474	-33.208	-33.347	-32.783	-31.465	-29.54	-27.361	-25.175	-23.113	-21.444	-20.308	-19.344	-18.209	-17.129	-16.38	-15.75	-15.043	-14.514	-14.28	-14.01	-13.607	-13.509	-14.011	-14.964	-16.265	-17.873	-19.376	-20.237	-20.389	-20.094	-19.519	-18.812	-18.2	-17.818	-17.662	-17.699	-17.788	-17.694	-17.436	-17.179	-16.753	-15.862	-14.785	-14.085	-13.798	-13.701	-13.992	-14.853	-15.883	-16.689	-17.439	-18.272	-18.895	-19.197	-19.435	-19.559	-19.166	-18.307	-17.502	-17.027	-16.844	-16.987	-17.54	-18.39	-19.348	-20.232	-20.831	-21.132	-21.407	-21.729	-21.831	-21.751	-21.94	-22.482	-23.024	-23.525	-24.175	-24.672	-24.575	-24.079	-23.563	-22.903	-22.025	-21.418	-21.283	-21.03	-20.229	-19.196	-18.203	-17.076	-15.814	-14.795	-14.275	-14.289	-14.891	-16.048	-17.654	-19.777	-22.401	-25.001	-27.016	-28.393	-29.171	-29.124	-28.324	-27.31	-26.286	-25.035	-23.711	-22.705	-21.763	-20.459	-19.216	-18.658	-18.512	-18.261	-18.216	-18.818	-19.741	-20.491	-21.109	-21.726	-22.184	-22.415	-22.373	-22.586	-22.598	-22.688	-23.15	-23.814	-24.395	-24.947	-25.399	-25.273	-24.37	-23.101	-21.841	-20.699	-19.927	-19.651	-19.451	-18.926	-18.296	-17.77	-16.983	-15.823	-14.913	-14.657	-14.72	-14.895	-15.472	-16.529	-17.751	-18.935	-20.004	-20.791	-21.365	-22.09	-23.012	-23.774	-24.225	-24.445	-24.236	-23.365	-22.098	-20.822	-19.624	-18.623	-17.958	-17.298	-16.25	-15.18	-14.708	-14.71	-14.78	-15.145	-16.086	-17.148	-17.843	-18.389	-19.145	-20.069	-21.149	-22.499	-23.899	-25.065	-26.125	-27.185	-27.843	-27.734	-27.014	-25.887	-24.305	-22.367	-20.314	-18.147	-15.821	-13.505	-11.132	-8.4488	-5.9152	-4.5221	-4.5279	-5.3228	-6.5773	-8.7477	-11.779	-14.952	-17.802	-20.587	-23.471	-26.08	-28.035	-29.238	-29.695	-29.47	-28.781	-27.81	-26.702	-25.676	-24.722	-23.432	-21.519	-19.152	-16.575	-13.884	-11.419	-9.5837	-8.2521	-7.0832	-6.278	-6.2087	-6.6936	-7.4837	-8.9511	-11.408	-14.314	-16.939	-19.196	-21.213	-22.741	-23.516	-23.624	-23.225	-22.351	-21.053	-19.408	-17.442	-15.275	-13.166	-11.273	-9.6927	-8.6405	-8.2486	-8.3424	-8.7195	-9.2906	-9.7152	-9.5796	-9.1095	-8.9761	-9.3496	-9.9043	-10.7	-11.946	-13.166	-13.572	-13.048	-11.995	-10.579	-8.8793	-7.3065	-6.2563	-5.7758	-5.8181	-6.3911	-7.2803	-8.1204	-8.7089	-8.9962	-8.9551	-8.6817	-8.3623	-8.0658	-7.8789	-8.0045	-8.344	-8.473	-8.3451	-8.4256	-8.841	-9.1384	-9.1357	-9.0856	-8.853	-7.909	-6.2184	-4.3247	-2.5674	-1.0324	0.00382	0.34091	0.27267	0.1819	0.14498	0.20017	0.55214	1.2325	1.9553	2.3987	2.3585	1.7356	0.61609	-0.83835	-2.5532	-4.2816	-5.4785	-5.8799	-5.9445	-6.1836	-6.5553	-6.9752	-7.6885	-8.6087	-9.0402	-8.5353	-7.2931	-5.5745	-3.4596	-1.3395	0.28431	1.5044	2.7712	4.1696	5.5489	6.9675	8.455	9.6347	9.9775	9.2138	7.5012	4.4992	0.77851	-3.2783	-7.1741	-10.525	-13.208	-15.05	-15.667	-14.887	-13.046	-10.511	-7.3082	-3.5215	0.45964	4.3576	8.053	11.188	13.309	14.408	14.791	14.522	13.614	12.49	11.653	11.05	10.308	9.3617	8.3488	7.1908	5.591	3.2957	0.18833	-3.618	-7.7966	-11.956	-15.514	-17.647	-17.712	-15.7	-12.059	-7.2273	-1.6698	4.0148	9.4437	14.542	19.052	22.445	24.477	25.325	25.035	23.57	21.377	19.229	17.458	15.863	14.327	12.986	11.892	10.85	9.6468	8.1078	6.0744	3.4135	0.012301	-4.134	-8.7531	-13.439	-17.95	-22.156	-25.803	-28.598	-30.455	-31.241	-30.657	-28.645	-25.613	-21.869	-17.305	-12	-6.4792	-1.1292	4.0437	8.8527	12.708	15.192	16.389	16.51	15.639	13.875	11.402	8.401	5.024	1.4564	-2.1504	-5.669	-9.024	-12.257	-15.444	-18.424	-20.836	-22.356	-22.592	-21.024	-17.542	-12.825	-7.7673	-2.8733	1.4666	4.6285	6.2843	6.7997	6.6993	6.1432	5.2491	4.4673	4.1769	4.4346	5.1811	6.3066	7.4973	8.342	8.5703	8.1251	7.0646	5.5495	3.7641	1.8813	0.14044	-1.228	-2.1895	-2.7789	-2.778	-1.9771	-0.69781	0.53034	1.6699	2.9582	4.2554	5.3342	6.3846	7.6423	8.8648	9.6372	9.904	9.8022	9.3853	8.8753	8.6701	8.9523	9.576	10.38	11.316	12.311	13.261	14.108	14.816	15.391	15.825	15.882	15.216	13.859	12.175	10.272	8.0109	5.6371	3.7349	2.4892	1.685	1.3574	1.6785	2.3954	3.0088	3.3813	3.6065	3.6273	3.5082	3.668	4.4108	5.5917	6.9647	8.4747	10.06	11.531	12.738	13.645	14.337	14.928	15.334	15.28	14.682	13.842	12.928	11.706	10.131	8.6562	7.6085	6.915	6.6289	7.0327	7.9872	8.9189	9.5042	9.7306	9.3925	8.3678	7.0813	6.0763	5.3363	4.5282	3.2017	1.3108	-0.74399	-2.4985	-3.6874	-4.6173	-5.4964	-6.0422	-6.0389	-5.5805	-4.5402	-2.5592	0.21845	3.2094	6.1269	8.9134	11.203	12.662	13.559	14.391	15.155	15.607	15.848	16.14	16.487	16.715	16.673	16.264	15.481	14.33	12.741	10.776	8.8331	7.3289	6.24	5.3937	4.8769	4.7677	4.8604	5.0254	5.4327	6.0365	6.3919	6.3628	6.2961	6.3551	6.4548	6.8777	8.1764	10.357	12.842	15.204	17.337	19.052	20.051	20.243	19.778	18.907	17.931	17.05	16.33	15.848	15.673	15.531	14.97	13.844	12.253	10.262	8.1153	6.4337	5.6391	5.5558	5.9738	7.0391	8.6799	10.36	11.771	13.104	14.374	15.111	14.974	14.077	12.609	10.632	8.3629	6.1558	4.3213	3.0274	2.265	1.8563	1.5748	1.261	0.73699	-0.10385	-1.0717	-1.802	-2.1172	-1.9237	-0.94197	0.91794	3.1862	5.3673	7.5332	9.8371	11.924	13.394	14.278	14.602	14.026	12.341	9.8923	7.2131	4.6081	2.2874	0.42471	-1.032	-2.2896	-3.4724	-4.5592	-5.4802	-6.1511	-6.5478	-6.7037	-6.5699	-6.0525	-5.2243	-4.2187	-2.8731	-1.0432	0.85942	2.1984	2.876	3.1791	3.1193	2.6292	2.1276	2.1034	2.4702	2.8696	3.2165	3.5153	3.5662	3.293	2.9024	2.506	2.0062	1.4145	0.92717	0.72143	0.88619	1.4133	2.1956	3.134	4.1133	4.8506	5.0374	4.8142	4.6705	4.7075	4.5926	4.247	3.88	3.3763	2.3911	1.0321	-0.27134	-1.4618	-2.7758	-4.2178	-5.6857	-7.2976	-9.0481	-10.47	-11.062	-10.737	-9.548	-7.4071	-4.394	-0.91588	2.4955	5.392	7.4719	8.6169	8.7438	7.7538	5.8881	3.8116	1.9816	0.26829	-1.4585	-2.9539	-4.0972	-5.1192	-5.947	-6.0965	-5.4083	-4.1908	-2.6193	-0.77784	0.89828	1.9686	2.9857	4.3055	5.0144	5.438	5.8539	6.118	6.2536	6.5131	6.7592	6.5552	5.8842	5.0296	3.9092	2.3356	0.65924	-0.62862	-1.5762	-2.4679	-3.1979	-3.462	-3.2154	-2.5887	-1.6264	-0.2493	1.6634	4.1225	6.8632	9.5254	12.028	14.283	15.867	16.418	16.097	15.264	14.032	12.623	11.516	10.851	10.269	9.6159	9.0897	8.5743	7.6918	6.5216	5.5307	4.7575	3.8216	2.6538	1.5485	0.70136	0.15004	-0.026039	0.32585	1.3302	3.0154	5.2373	7.7072	10.217	12.578	14.328	14.964	14.406	12.935	10.878	8.7345	7.2652	6.8507	7.1139	7.5647	8.1001	8.5426	8.478	7.9171	7.4596	7.4726	7.6739	7.7314	7.6263	7.3017	6.5429	5.2973	3.7451	2.0997	0.53531	-0.80079	-1.8336	-2.5097	-2.7606	-2.6577	-2.3758	-1.9258	-1.2277	-0.39951	0.44065	1.4628	2.7484	3.9014	4.5677	4.9835	5.5084	6.087	6.6646	7.5609	8.9138	10.233	10.921	10.817	9.9872	8.4927	6.6145	4.8493	3.5546	2.8079	2.53	2.5364	2.5032	2.0882	0.9944	-0.94942	-3.6325	-6.7471	-10.074	-13.419	-16.272	-18.094	-18.941	-19.158	-18.665	-17.191	-14.933	-12.314	-9.3703	-6.0808	-2.9231	-0.48548	1.1116	2.0046	2.2209	1.8941	1.3396	0.70957	-0.10998	-1.1377	-2.1374	-2.8562	-3.115	-2.8538	-2.1876	-1.2977	-0.41101	0.11733	-0.007511	-0.57285	-0.97245	-0.97782	-0.85216	-0.63624	-0.083014	0.70903	1.3465	1.8346	2.4677	3.1213	3.3804	3.1637	2.6163	1.6845	0.44206	-0.66564	-1.3315	-1.7301	-2.1478	-2.602	-3.0453	-3.5291	-4.0616	-4.5451	-4.8155	-4.7001	-4.2796	-3.9219	-3.7971	-3.6572	-3.3831	-3.2873	-3.4924	-3.6156	-3.4054	-3.0592	-2.6025	-1.7561	-0.5445	0.66452	1.7632	2.9148	3.9839	4.7765	5.5743	6.7428	8.0971	8.772	9.3172	9.9201	10.101	9.5374	8.5165	7.3373	5.9657	4.5461	3.3943	2.3398	0.86674	-1.0493	-3.039	-4.9848	-6.8247	-7.9802	-7.8548	-6.539	-4.5017	-1.9317	1.1476	4.4712	7.6527	10.4	12.584	14.265	15.544	16.395	16.8	16.996	17.142	16.938	16.006	14.381	12.234	9.5799	6.6198	3.9078	1.7017	-0.22739	-1.9254	-3.1091	-3.8594	-4.6083	-5.3304	-5.5345	-5.05	-4.0909	-2.6622	-0.5063	2.3611	5.5835	8.754	11.559	13.767	15.269	16.047	16.143	15.811	15.348	14.723	13.668	12.108	10.111	7.6384	4.8568	2.347	0.51426	-0.79001	-1.6893	-1.9275	-1.4391	-0.63805	0.28644	1.648	3.5317	5.4656	7.1124	8.6167	10.236	12.103	14.343	17.079	20.178	23.257	25.824	27.392	27.689	26.743	24.701	21.77	18.367	14.99	11.886	9.1997	7.25	6.1588	5.4024	4.3391	2.8667	1.0037	-1.507	-4.6835	-7.8232	-10.133	-11.383	-11.54	-10.425	-8.0555	-4.8434	-1.2408	2.4546	5.9517	8.9979	11.552	13.72	15.639	17.398	18.959	20.109	20.682	20.533	19.317	16.774	13.165	9.0212	4.5342	-0.2238	-4.6614	-8.0411	-10.225	-11.421	-11.553	-10.546	-8.8571	-7.0915	-5.453	-3.974	-2.8025	-1.9486	-1.127	-0.14842	0.93928	2.1122	3.4948	5.1165	6.833	8.4493	9.7685	10.703	11.274	11.363	10.811	9.8486	8.9757	8.2536	7.2854	5.9611	4.5537	3.0308	1.1303	-0.96222	-2.7053	-3.9217	-4.7162	-4.9417	-4.4127	-3.3292	-1.9236	-0.12088	2.0583	4.1801	5.8259	6.9242	7.5484	7.7183	7.4906	7.0571	6.6693	6.5342	6.5826	6.4372	5.8743	5.0524	3.991	2.3068	-0.1202	-2.8011	-5.2928	-7.545	-9.3686	-10.318	-10.397	-10.069	-9.5134	-8.6192	-7.5208	-6.4081	-4.98	-2.8653	-0.30786	2.1986	4.4968	6.0388	7.0171	7.6145	8.1252	8.5845	8.4304	7.2508	5.2553	2.7211	-0.28566	-3.4285	-6.0887	-8.0839	-9.6619	-10.771	-11.143	-10.912	-10.327	-9.1053	-6.8667	-3.8577	-0.63792	2.5803	5.7702	8.6969	11.03	12.61	13.466	13.776	13.697	13.167	12.1	10.652	8.9429	6.6513	3.4276	-0.53823	-4.8279	-9.1939	-13.23	-16.267	-18.048	-18.915	-19.089	-18.501	-17.384	-16.218	-14.971	-13.171	-10.727	-7.9977	-5.1305	-1.974	1.4172	4.6787	7.4602	9.5419	10.79	11.175	10.72	9.5344	7.9699	6.4365	4.9978	3.4614	1.7815	-0.008768	-2.0014	-4.13	-5.9354	-7.0865	-7.7956	-8.2652	-8.3571	-8.1697	-8.3071	-9.0958	-10.204	-11.332	-12.527	-13.622	-14.037	-13.319	-11.426	-8.5043	-4.7714	-0.56854	3.7118	7.7605	11.349	14.362	16.794	18.528	19.344	19.209	18.235	16.436	13.897	11.082	8.3657	5.5381	2.3054	-1.1069	-4.4011	-7.7222	-11.16	-14.276	-16.675	-18.55	-20.206	-21.593	-22.581	-23.218	-23.462	-23.126	-22.13	-20.555	-18.454	-15.869	-12.912	-9.7224	-6.5187	-3.5759	-1.0684	0.9056	2.0907	2.3032	1.8666	1.2684	0.52258	-0.57927	-1.8092	-2.7791	-3.5717	-4.4345	-5.1454	-5.3479	-5.1963	-5.0611	-5.0015	-4.9703	-5.0946	-5.3769	-5.5456	-5.4087	-5.04	-4.5042	-3.7829	-2.9469	-2.1943	-1.7721	-1.8448	-2.4338	-3.4342	-4.8337	-6.6121	-8.3208	-9.2373	-9.1011	-8.2264	-6.7975	-4.8022	-2.6468	-1.0456	-0.19693	0.18953	0.19585	-0.23659	-0.82698	-1.229	-1.5145	-1.8543	-2.1197	-2.2137	-2.4139	-2.92	-3.549	-4.0199	-4.1999	-4.0133	-3.3676	-2.1963	-0.49824	1.4636	3.1678	4.3398	5.186	5.8156	5.933	5.4398	4.7619	4.1753	3.5102	2.7973	2.3969	2.2987	2.0752	1.5682	0.84266	-0.3259	-2.1457	-4.2249	-5.9489	-7.208	-8.1355	-8.5683	-8.2431	-7.2259	-5.7711	-4.0143	-1.9944	0.26384	2.9674	4.7348	6.2698	7.3064	7.6731	7.3834	6.684	5.8038	4.8036	3.9556	3.8464	4.7083	6.0533	7.3203	8.3525	8.9261	8.6163	7.4076	5.7561	3.8388	1.5325	-0.96366	-3.2765	-5.4881	-7.8376	-10.028	-11.621	-12.742	-13.777	-14.783	-15.656	-16.511	-17.564	-18.829	-20.089	-20.94	-20.967	-19.955	-17.779	-14.216	-9.2385	-3.4308	2.4061	7.8025	12.453	15.945	18.146	19.38	19.781	19.087	17.271	14.644	11.219	6.7251	1.3989	-4.0217	-9.0768	-13.683	-17.528	-20.069	-21.079	-20.751	-19.396	-17.335	-14.889	-12.313	-9.7995	-7.4499	-5.1315	-2.5968	0.11872	2.7575	5.1879	7.3162	8.8308	9.4674	9.3653	8.635	7.0325	4.579	1.8742	-0.59599	-2.8382	-4.7384	-5.7982	-5.8446	-5.3112	-4.5853	-3.6493	-2.4581	-1.151	0.18529	1.5491	2.9083	4.2214	5.5056	6.8229	8.3058	10.098	12.069	13.838	15.091	15.607	15.167	13.847	12.279	11.133	10.451	9.9934	9.7561	9.6011	8.8918	7.1573	4.6966	1.9963	-0.81841	-3.6538	-6.0864	-7.7581	-8.6326	-8.735	-8.0511	-6.7252	-5.0505	-3.2571	-1.4791	0.21115	1.8171	3.3452	4.7471	6.0702	7.3886	8.5599	9.4032	10.071	10.781	11.21	10.83	9.6841	8.1838	6.428	4.4355	2.645	1.5328	0.94932	0.45042	-0.096703	-0.65148	-1.2606	-1.8075	-1.9038	-1.3327	-0.20762	1.3071	3.1143	5.0331	6.7704	8.0443	8.6554	8.6377	8.2102	7.5108	6.637	5.9714	5.9639	6.4577	6.7756	6.625	6.2516	5.8306	5.4301	5.5146	6.6797	8.8687	11.506	14.137	16.439	17.953	18.434	18.187	17.591	16.71	15.615	14.651	14.101	13.902	13.812	13.56	12.956	11.977	10.658	9.0546	7.5249	6.7496	7.0275	7.8873	8.8046	9.6953	10.418	10.559	10.085	9.4225	8.7522	7.9057	7.0172	6.4841	6.3788	6.6347	7.5546	9.3914	11.741	13.944	15.774	17.291	18.416	18.992	18.951	18.279	17.179	14.833	11.875	8.482	5.0306	2.0113	-0.24661	-1.8173	-2.7404	-2.7577	-1.837	-0.45765	1.0588	2.8859	5.0688	7.2412	9.2296	11.175	12.936	14.16	14.97	15.774	16.541	17.007	17.281	17.528	17.39	16.39	14.615	12.532	10.512	8.7589	7.4153	6.5246	6.0395	5.8126	5.5387	4.9886	4.3285	3.8386	3.4483	2.9994	2.6954	2.7427	2.99	3.3428	4.0201	5.0016	5.898	6.6661	7.72	9.1658	10.688	12.227	13.977	15.702	16.809	17.137	17.091	17.047	17.119	17.31	17.504	17.479	17	15.881	14.121	12.056	10.159	8.5988	7.2388	6.0278	4.956	3.8111	2.5217	1.4623	0.93724	0.79341	0.95266	1.7352	3.2088	4.9196	6.6035	8.4558	10.487	12.274	13.559	14.526	15.334	15.867	15.979	15.606	14.691	13.249	11.422	9.4723	7.7894	6.7408	6.4111	6.596	7.0803	7.6397	7.9255	7.7631	7.4487	7.3476	7.3727	7.3522	7.5564	8.2453	9.1484	10.028	11.179	12.876	14.809	16.516	17.839	18.662	18.715	17.886	16.398	14.541	12.614	11.011	10.111	10.091	10.925	12.36	13.965	15.361	16.312	16.592	16.153	15.444	15.007	14.818	14.502	14.049	13.671	13.168	12.282	11.319	10.762	10.58	10.504	10.557	10.853	11.33	11.979	13.023	14.538	16.272	17.963	19.466	20.617	21.243	21.255	20.669	19.667	18.532	17.327	15.974	14.676	13.794	13.283	12.741	12.183	12.062	12.514	13.288	14.378	15.926	17.584	18.76	19.293	19.303	18.767	17.779	16.779	16.089	15.549	14.919	14.211	13.467	12.549	11.333	9.8086	8.1255	6.6008	5.4694	4.8078	4.839	6.0317	8.4889	11.658	15.009	18.481	21.896	24.755	26.845	28.355	29.241	29.163	28.154	26.568	24.488	21.908	19.194	16.733	14.346	11.625	8.6187	5.7096	3.1352	1.0929	-0.13158	-0.28711	0.77594	3.1832	5.9104	9.2885	12.823	16.046	18.671	20.667	22.073	22.85	23.204	23.682	24.496	25.186	25.293	24.863	23.968	22.442	20.462	18.574	16.935	15.321	13.853	12.858	12.256	11.795	11.657	12.104	12.815	13.234	13.247	13.057	12.777	12.465	12.291	12.502	13.326	14.783	16.547	18.178	19.47	20.32	20.433	19.672	18.464	17.355	16.548	16.201	16.592	17.567	18.503	19.069	19.397	19.442	18.92	17.996	17.205	16.668	16.076	15.377	14.866	14.675	14.716	14.918	15.239	15.598	15.886	15.921	15.584	15.028	14.565	14.311	14.221	14.391	14.891	15.482	15.937	16.337	16.633	16.405	15.481	14.281	13.217	12.337	11.864	12.344	13.942	16.127	18.324	20.343	22.076	23.35	24.187	24.803	25.349	25.842	26.204	26.289	25.992	25.305	24.203	22.598	20.529	18.115	15.347	12.243	9.1888	6.5591	4.2678	2.1878	0.68684	0.14808	0.43714	1.4072	3.3626	6.5378	10.604	15.113	19.922	24.86	29.482	33.35	36.185	37.715	37.729	36.282	33.662	30.26	26.501	22.696	19.016	15.64	12.742	10.307	8.3117	7.0642	6.8964	7.5833	8.633	10.002	11.894	14.118	16.352	18.698	21.335	23.914	25.887	27.092	27.567	27.279	26.375	25.263	24.162	22.951	21.515	19.869	18.028	16.018	13.952	11.964	10.213	8.8197	7.6679	6.5593	5.7065	5.6447	6.5327	8.0246	9.9162	12.18	14.349	15.677	15.968	15.549	14.618	13.279	11.968	11.194	11.069	11.576	12.893	15.009	17.45	19.665	21.408	22.566	22.983	22.633	21.68	20.425	19.231	18.284	17.516	17.008	17.141	17.988	19.041	19.832	20.346	20.523	20.04	18.963	17.88	17.114	16.577	16.317	16.456	16.682	16.55	16.144	15.768	15.344	14.68	13.967	13.535	13.396	13.317	13.127	12.747	12.164	11.429	10.855	9.8701	9.5413	10.194	11.887	14.482	17.683	21.16	24.478	27.104	28.902	30.329	31.733	32.885	33.503	33.577	32.879	30.873	27.446	23.047	18.087	12.891	8.1775	4.7596	2.8018	2.0598	2.5161	4.1285	6.3043	8.2924	9.8248	11.002	11.898	12.554	13.118	13.851	15.007	16.671	18.622	20.543	22.368	24.046	25.198	25.487	25.027	24.042	22.571	20.807	19.278	18.27	17.676	17.604	18.457	20.228	22.433	24.82	27.358	29.596	30.741	30.437	28.883	26.396	23.25	19.815	16.482	13.55	11.201	9.4727	8.3601	7.9857	8.4904	9.6927	11.214	12.865	14.571	16.172	17.699	19.557	21.938	24.488	26.839	28.98	30.764	31.694	31.612	30.945	29.99	28.617	26.775	24.755	22.821	21.014	19.39	18.07	17.091	16.431	16.044	15.844	15.789	15.906	16.15	16.433	16.845	17.598	18.685	20.036	21.831	24.085	26.244	27.757	28.676	29.241	29.361	29.031	28.728	28.803	29.009	28.985	28.67	28.03	26.842	24.962	22.444	19.336	15.696	11.795	8.0585	4.9462	2.8381	1.9015	2.0537	3.1688	5.0759	7.4048	9.8602	12.606	15.932	19.603	23.108	26.29	29.115	31.147	31.879	31.416	30.176	28.298	25.885	23.364	21.144	19.291	17.793	16.735	15.999	15.244	14.249	13.02	11.655	10.263	9.0416	8.2603	8.2721	9.3905	11.562	14.384	17.603	21.114	24.423	26.781	27.987	28.435	28.356	27.741	26.908	26.338	25.992	25.487	24.711	23.663	22.126	19.978	17.534	15.118	12.755	10.554	8.9428	8.3498	8.9094	10.503	12.854	15.571	18.239	20.385	21.552	21.784	21.745	21.992	22.51	23.234	24.365	25.799	26.99	27.632	27.871	27.672	26.737	25.069	22.906	20.165	16.719	12.978	9.5123	6.4462	3.736	1.6878	0.7044	0.86786	2.0311	4.0652	6.8614	10.281	14.096	18.104	21.373	24.289	26.668	28.428	29.654	30.588	31.312	31.601	31.314	30.634	29.581	27.756	24.999	21.779	18.588	15.609	13.175	11.727	11.157	10.896	10.647	10.385	9.8515	8.8411	7.7624	7.2279	7.3553	7.9751	9.1458	11.002	13.362	15.831	18.076	19.929	21.41	22.623	23.61	24.468	25.51	26.904	28.315	29.269	29.609	29.29	28.096	26.094	23.783	21.505	19.248	17.231	15.955	15.493	15.448	15.662	16.258	16.992	17.301	16.988	16.311	15.465	14.474	13.414	12.426	11.65	11.215	11.187	11.562	12.475	14.096	16.315	18.868	21.674	24.646	27.425	29.706	31.499	32.71	32.903	31.918	30.199	28.117	25.659	23.013	20.767	19.166	17.86	16.495	15.028	13.425	11.577	9.5855	7.8027	6.6387	6.4508	7.4703	9.6896	12.889	16.695	20.554	23.909	26.501	28.327	29.335	29.602	29.55	29.51	29.271	28.587	27.732	27.027	26.332	25.521	24.91	24.725	24.693	24.544	24.383	24.342	24.36	24.417	24.581	24.771	24.833	24.815	24.904	25.299	26.156	27.507	29.211	31.115	33.076	34.744	35.77	36.265	36.49	36.255	35.213	33.605	31.988	30.562	29.393	28.881	29.347	30.454	31.619	32.577	33.237	33.455	33.343	33.318	33.576	33.943	34.267	34.534	34.685	34.611	34.267	33.68	32.961	32.277	31.586	30.7	29.726	29.04	28.682	28.316	27.964	28.068	28.738	29.673	30.864	32.48	34.232	35.659	36.77	37.782	38.632	39.305	40.129	41.216	42.138	42.529	42.401	41.817	40.718	39.134	37.252	35.336	33.686	32.492	31.658	31.142	31.23	32.012	33.048	33.966	34.877	35.849	36.574	36.978	37.352	37.652	37.498	36.908	36.167	35.199	33.868	32.663	32.225	32.505	33.125	34.051	35.3	36.542	37.466	38.078	38.521	38.941	39.618	39.975	40.365	40.46	40.196	39.806	39.359	38.647	37.701	36.969	36.624	36.297	35.731	35.155	34.735	34.302	33.793	33.327	32.803	32.046	31.313	31.048	31.371	32.204	33.644	35.72	37.997	39.802	40.784	41.103	41.152	41.177	41.222	41.405	41.972	42.865	43.531	43.511	42.933	42.025	40.706	38.972	37.203	35.744	34.634	33.913	33.701	33.822	33.843	33.694	33.633	33.738	33.94	34.473	35.771	37.873	40.309	42.486	44.056	44.941	45.043	44.131	42.22	39.806	37.423	35.112	32.758	30.613	29.054	28.123	27.759	28.136	29.248	30.637	31.854	32.703	32.847	31.872	29.98	27.963	26.44	25.569	25.447	26.267	27.963	30.065	32.012	33.48	34.509	35.252	35.578	35.209	34.311	33.428	32.798	32.36	32.311	32.955	34.077	35.144	35.866	35.987	35.065	33.057	30.612	28.348	26.389	24.961	24.666	25.716	27.575	29.616	31.573	33.292	34.52	34.981	34.581	33.564	32.461	31.633	31.021	30.671	30.959	31.96	33.109	33.869	34.138	33.77	32.573	30.932	29.581	28.767	28.506	29.169	30.889	32.873	34.241	34.999	35.497	35.606	35.132	34.381	33.764	33.389	33.156	32.89	32.376	31.636	30.816	29.691	27.993	26.104	24.688	23.877	23.525	23.722	24.358	24.85	24.927	24.926	24.969	24.86	25.011	26.107	27.772	28.938	29.368	29.548	29.517	28.989	28.193	27.596	27.254	26.998	26.71	26.247	25.67	25.426	25.721	26.196	26.679	27.522	28.84	30.34	31.982	33.803	35.274	35.824	35.587	34.742	33.037	30.797	29.205	28.712	28.464	27.884	27.381	27.114	26.57	25.674	24.964	24.677	24.641	24.792	25.05	25.212	25.46	26.188	27.157	27.819	28.172	28.418	28.326	27.77	27.103	26.476	25.76	25.543	25.366	25.441	25.196	24.89	24.756	24.175	22.867	21.839	21.99	22.935	24.039	25.33	26.804	28.102	29.153	30.144	30.98	31.651	32.434	33.085	32.861	31.741	31.598	30.968	29.842	28.048	26.191	24.854	23.861	22.899	22.119	21.684	21.545	21.749	22.295	22.994	23.788	24.67	25.182	24.869	24.072	23.429	22.807	21.753	20.478	19.403	18.382	17.313	16.668	16.731	17.11	17.535	18.104	18.531	18.345	17.831	17.74	18.244	19.015	20.034	21.48	23.215	24.911	26.388	27.502	28.162	28.433	28.245	27.322	25.791	24.268	23.064	21.973	21.012	20.496	20.413	20.513	20.866	21.577	22.33	22.906	23.595	24.556	25.484	26.364	27.696	29.567	31.354	32.591	33.357	33.782	33.828	33.544	33.045	32.32	31.342	30.048	28.255	25.92	23.463	21.37	19.728	18.446	17.614	17.339	17.62	18.574	20.257	22.3	24.147	25.515	26.185	25.747	24.199	22.369	21.178	20.85	21.155	21.923	22.944	23.744	23.918	23.401	22.339	20.973	19.622	18.481	17.571	16.989	16.993	17.71	18.961	20.465	22.001	23.436	24.692	25.625	25.963	25.505	24.4	22.933	21.196	19.263	17.608	16.748	16.627	16.732	16.625	16.119	15.185	13.953	12.761	12	11.954	12.76	14.295	16.116	17.658	18.59	18.839	18.369	17.127	15.249	13.263	11.836	11.356	11.707	12.623	13.962	15.515	16.872	17.692	18.015	18.101	18.058	17.787	17.171	16.234	15.183	14.322	13.886	13.908	14.262	14.841	15.518	16.039	16.079	15.522	14.545	13.413	12.165	10.702	9.2265	8.2889	8.2426	8.9237	10.045	11.547	13.343	15.075	16.406	17.303	17.852	18.023	17.781	17.113	15.969	14.453	13.008	12.012	11.374	11.281	11.204	11.188	11.476	11.837	12.093	12.679	13.924	15.541	17.261	19.22	21.419	23.623	25.842	28.128	30.155	31.539	32.343	32.747	32.745	32.494	32.34	32.33	32.16	31.644	30.648	28.892	26.362	23.505	20.685	17.953	15.654	14.404	14.297	14.878	15.904	17.343	18.832	19.941	20.784	21.747	22.891	24.183	25.746	27.497	29.063	30.295	31.327	32.123	32.456	32.263	31.568	30.236	28.243	25.839	23.284	20.786	18.704	17.343	16.643	16.494	17.082	18.461	20.139	21.623	22.881	23.927	24.592	25.008	25.723	27.035	28.732	30.501	32.035	32.816	32.421	30.989	28.995	26.818	24.763	23.173	22.178	21.591	21.224	21.033	20.983	21.045	21.225	21.37	21.261	20.989	20.867	20.969	21.178	21.592	22.352	23.149	23.516	23.465	23.336	23.247	23.197	23.377	23.848	24.289	24.444	24.412	24.321	24.158	24.105	24.487	25.375	26.538	27.763	28.935	29.836	30.202	29.913	28.976	27.619	26.293	25.36	24.851	24.724	25.037	25.56	25.716	25.2	24.253	23.15	21.959	20.943	20.574	21.025	22.093	23.658	25.664	27.701	29.273	30.276	30.782	30.69	29.952	28.857	27.723	26.602	25.44	24.253	23.108	22.111	21.365	20.786	20.154	19.438	18.701	17.748	16.401	15.041	14.27	14.245	14.857	16.15	18.029	19.959	21.453	22.478	23.058	23.03	22.536	22.08	21.874	21.727	21.655	21.89	22.36	22.679	22.644	22.314	21.788	21.182	20.575	19.98	19.477	19.286	19.438	19.69	20.056	20.927	22.38	23.989	25.476	26.839	27.852	28.155	27.839	27.207	26.187	24.623	22.783	20.784	19.44	18.166	17.174	16.621	16.284	16.055	16.168	16.71	17.512	18.567	20.019	21.638	22.964	23.887	24.591	25.11	25.37	25.458	25.541	25.661	25.791	25.857	25.706	25.349	24.952	24.501	23.808	22.975	22.391	22.177	22.137	22.213	22.44	22.526	22.104	21.256	20.337	19.558	19.148	19.533	20.857	22.689	24.502	26.042	27.066	27.246	26.525	25.244	23.813	22.554	21.749	21.544	21.916	22.753	23.811	24.662	25.002	24.954	24.768	24.433	23.929	23.4	22.813	21.82	20.287	18.508	16.762	15.143	13.895	13.333	13.42	13.878	14.662	15.895	17.459	19.106	20.8	22.574	24.299	25.829	27.12	28.16	28.91	29.342	29.41	29.084	28.577	28.269	28.297	28.515	28.825	29.101	28.904	27.769	25.733	23.183	20.39	17.655	15.551	14.553	14.685	15.812	17.919	20.769	23.769	26.427	28.588	30.12	30.827	30.759	30.22	29.462	28.595	27.669	26.673	25.546	24.255	22.674	20.494	17.582	14.214	10.807	7.6969	5.4291	4.77	6.0343	8.7998	12.433	16.429	20.149	22.983	24.86	26.105	26.852	27.041	26.781	26.175	25.052	23.336	21.4	19.728	18.509	17.71	17.281	17.066	16.902	16.724	16.475	16.167	16.067	16.459	17.215	18.021	18.882	19.922	20.892	21.463	21.754	21.977	22.001	21.714	21.293	20.788	19.895	18.493	16.861	15.145	13.31	11.615	10.593	10.434	10.909	11.836	13.186	14.895	16.861	18.944	20.907	22.551	23.817	24.493	24.222	23.075	21.658	20.433	19.406	18.666	18.459	18.65	18.862	19.126	19.691	20.435	21.166	22.078	23.282	24.343	24.869	25.065	25.094	24.631	23.829	22.47	20.886	19.557	18.539	17.793	17.544	17.861	18.34	18.617	18.71	18.614	18.186	17.626	17.373	17.496	17.768	18.16	18.809	19.617	20.334	20.902	21.403	21.898	22.431	22.985	23.448	23.801	24.147	24.358	24.113	23.442	22.723	22.116	21.529	21.096	21.084	21.401	21.771	22.168	22.654	22.97	22.839	22.287	21.321	19.708	17.449	15.03	12.956	11.453	10.685	10.823	11.848	13.497	15.517	17.764	20.174	22.781	25.516	28.065	30.131	31.683	32.739	33.126	32.812	32.069	31.054	29.587	27.576	25.235	22.707	19.989	17.323	15.129	13.551	12.499	12.054	12.34	13.172	14.244	15.473	16.891	18.375	19.766	21.017	22.083	22.874	23.328	23.387	23	22.286	21.471	20.541	19.297	17.757	16.119	14.416	12.564	10.787	9.4226	8.4588	7.74	7.3712	7.528	8.1275	9.1009	10.582	12.523	14.5	16.137	17.362	18.159	18.502	18.63	18.978	19.813	21.097	22.605	23.992	24.905	25.211	24.855	23.745	21.948	19.838	17.707	15.58	13.656	12.495	12.422	13.211	14.53	16.144	17.607	18.356	18.323	17.899	17.368	16.85	16.625	16.879	17.349	17.69	17.873	18.001	17.994	17.747	17.312	16.82	16.439	16.347	16.562	16.99	17.663	18.615	19.586	20.246	20.72	21.287	21.759	21.761	21.299	20.53	19.384	17.928	16.626	15.785	15.198	14.697	14.372	14.101	13.569	12.851	12.39	12.341	12.499	12.768	13.251	14.022	15.11	16.501	18.051	19.66	21.333	22.9	23.991	24.577	25.084	25.682	26.089	26.2	26.198	26.028	25.453	24.6	23.722	22.601	20.899	18.771	16.442	13.794	10.916	8.5469	7.3506	7.3394	8.3068	10.238	13.014	16.196	19.279	22.406	24.255	25.368	25.915	26.157	26.223	26.182	26.195	26.284	26.02	25.002	23.467	21.928	20.533	19.298	18.438	17.981	17.534	16.852	16.175	15.8	15.864	16.661	18.507	21.211	24.221	27.223	30.146	32.822	35.043	36.795	38.137	39.083	39.683	39.983	40.024	39.971	40.039	40.112	39.759	38.741	37.121	34.848	31.779	28.153	24.474	20.956	17.583	14.55	12.042	9.8727	7.7823	5.808	4.0518	2.4252	1.0434	0.44349	1.1245	3.1935	6.5747	11.134	16.496	22.069	27.317	31.843	35.434	38.105	39.934	40.848	40.792	39.953	38.496	36.349	33.547	30.516	27.706	25.269	23.395	22.409	22.296	22.603	22.917	23.044	22.718	21.717	20.259	18.848	17.756	17.008	16.72	16.996	17.71	18.686	19.89	21.343	23.042	24.958	26.993	29.014	31.041	33.207	35.425	37.416	39.078	40.44	41.322	41.447	40.933	40.131	39.088	37.69	36.068	34.395	32.595	30.665	28.918	27.595	26.583	25.767	25.282	25.177	25.34	25.813	26.788	28.289	30.137	32.126	34.057	35.795	37.405	38.946	40.274	41.308	42.198	42.972	43.316	43.068	42.404	41.349	39.587	37.036	34.075	31.079	28.352	26.452	25.955	26.899	28.856	31.426	34.238	36.693	38.317	39.165	39.555	39.683	39.696	39.816	40.218	40.966	41.979	42.96	43.502	43.427	42.76	41.403	39.365	37.217	35.726	35.132	35.255	36.047	37.355	38.588	39.252	39.391	39.154	38.504	37.644	37.065	36.931	36.951	37.006	37.227	37.465	37.315	36.651	35.702	34.77	34.149	34.073	34.591	35.693	37.369	39.293	40.814	41.585	41.77	41.428	40.363	38.717	37.036	35.588	34.318	33.44	33.202	33.349	33.467	33.626	33.952	34.133	34.023	34.081	34.697	35.633	36.507	37.261	37.833	37.955	37.387	36.012	33.831	31.067	28.557	25.602	22.473	19.482	16.989	15.394	15.013	15.857	17.734	20.517	23.895	27.041	29.154	30.11	30.151	29.36	27.917	26.408	25.307	24.56	23.987	23.569	23.075	22.107	20.621	18.948	17.291	15.729	14.567	14.167	14.498	15.208	15.988	16.664	17.137	17.408	17.52	17.488	17.414	17.438	17.47	17.224	16.731	16.33	16.113	15.899	15.707	15.732	15.892	15.945	15.944	16.064	16.193	16.16	16.095	16.101	15.99	15.66	15.307	15.015	14.51	13.531	12.048	10.111	7.8851	5.7546	4.2012	3.6458	4.3623	6.2671	8.7952	11.247	13.191	14.346	14.406	13.389	11.794	10.132	8.5957	7.3833	6.8623	7.1447	7.9586	9.0928	10.456	11.744	12.54	12.753	12.615	12.238	11.618	10.989	10.636	10.585	10.742	11.095	11.644	12.306	12.986	13.551	13.832	13.813	13.647	13.332	12.728	11.914	11.105	10.267	9.2431	8.203	7.5046	7.1342	6.8676	6.6493	6.3797	5.7173	4.4634	2.8904	1.4098	0.22582	-0.39768	-0.10698	1.1323	2.9479	4.9581	6.9236	8.5919	9.7475	10.383	10.689	10.976	11.636	12.856	14.383	15.813	16.857	17.145	16.203	14.003	11.155	8.2401	5.398	2.7325	0.43885	-1.5597	-3.5206	-5.341	-6.6007	-7.1314	-6.9911	-6.1048	-4.4778	-2.4865	-0.54594	1.3161	3.2134	5.0882	6.8267	8.4399	9.9466	11.297	12.396	13.025	12.932	12.13	10.792	8.8585	6.2502	3.3278	0.62601	-1.7585	-3.9461	-5.7182	-6.7983	-7.2742	-7.2726	-6.6274	-5.3586	-3.9011	-2.5438	-1.1613	0.2324	1.3786	2.3663	3.563	5.0018	6.3534	7.4526	8.3788	9.2009	9.9098	10.426	10.511	9.9594	8.7696	6.8355	3.9664	0.39287	-3.1301	-6.1098	-8.6306	-10.725	-12.212	-13.196	-13.931	-14.177	-13.429	-11.614	-8.8715	-5.0807	-0.35464	4.5057	8.6932	12.03	14.515	15.853	15.951	15.257	14.31	13.308	12.244	10.984	10.025	8.2091	5.8487	3.1344	0.3406	-2.2678	-4.632	-6.7733	-8.4619	-9.464	-9.897	-9.8971	-9.2012	-7.5985	-5.4336	-3.2556	-1.2501	0.4857	1.6785	2.3411	2.9411	3.8509	5.0693	6.5628	8.2769	9.7741	10.45	10.149	9.1584	7.7423	6.1036	4.4978	3.0925	1.8642	0.69312	-0.55301	-1.9824	-3.4968	-4.8067	-5.8317	-6.748	-7.51	-7.78	-7.433	-6.5911	-5.1785	-3.0504	-0.50478	1.8921	3.8663	5.3943	6.3143	6.5583	6.4157	6.2052	5.9417	5.67	5.74	6.3944	7.4656	8.6267	9.5867	9.9845	9.4627	7.9664	5.7649	3.3501	1.2887	-0.051169	-0.72188	-0.98019	-0.9345	-0.69113	-0.54025	-0.61877	-0.70959	-0.6731	-0.68033	-0.78167	-0.67889	-0.1642	0.6856	1.8547	3.391	4.9932	6.1337	6.5924	6.4231	5.5874	4.0234	1.9082	-0.48072	-3.0318	-5.6333	-7.9929	-9.7591	-10.669	-10.579	-9.5784	-8.004	-6.1936	-4.3818	-2.9318	-2.2387	-2.3378	-3.0353	-4.3508	-6.4191	-8.9908	-11.549	-13.792	-15.569	-16.543	-16.491	-15.661	-14.456	-13.082	-11.761	-10.899	-10.619	-10.615	-10.55	-10.253	-9.5375	-8.2063	-6.3523	-4.3625	-2.6935	-1.7341	-1.6909	-2.4398	-3.753	-5.5378	-7.6487	-9.7718	-11.773	-13.809	-15.815	-17.272	-17.828	-17.634	-16.928	-15.863	-14.825	-14.35	-14.534	-15.019	-15.581	-16.108	-16.285	-15.823	-14.853	-13.637	-12.167	-10.381	-8.4985	-6.8533	-5.6595	-5.063	-5.1084	-5.7388	-6.9322	-8.6822	-10.764	-12.875	-15.028	-17.343	-19.541	-21.211	-22.442	-23.545	-24.502	-25.193	-25.749	-26.183	-26.095	-25.24	-23.884	-22.276	-20.424	-18.539	-17.068	-16.056	-15.148	-14.27	-13.746	-13.829	-14.546	-15.891	-17.782	-19.997	-22.296	-24.376	-25.89	-26.804	-27.495	-28.145	-28.503	-28.519	-28.539	-28.649	-28.572	-28.289	-28.027	-27.677	-26.99	-26.169	-25.525	-24.932	-24.216	-23.67	-23.467	-23.189	-22.496	-21.638	-20.925	-20.29	-19.621	-19.005	-18.281	-18.38	-18.641	-19.183	-20.066	-21.053	-21.916	-22.856	-24.167	-25.688	-27.119	-28.482	-29.788	-30.658	-30.749	-30.113	-28.815	-26.699	-23.855	-20.758	-17.75	-14.992	-12.861	-11.801	-11.767	-12.326	-13.2	-14.301	-15.519	-16.811	-18.25	-19.91	-21.849	-24.084	-26.456	-28.667	-30.664	-32.621	-34.473	-35.885	-36.776	-37.355	-37.637	-37.53	-37.204	-36.92	-36.536	-35.701	-34.28	-32.221	-29.339	-25.65	-21.611	-17.669	-13.93	-10.483	-7.6172	-5.4923	-4.0152	-3.0815	-2.6648	-2.7036	-3.1217	-3.8826	-4.916	-6.1976	-7.8724	-10.04	-12.499	-15.028	-17.671	-20.436	-23.024	-25.185	-26.956	-28.267	-28.789	-28.38	-27.264	-25.66	-23.67	-21.6	-19.879	-18.599	-17.562	-16.741	-16.248	-16.061	-16.107	-16.477	-17.296	-18.498	-19.938	-21.516	-23.177	-24.986	-27.09	-29.451	-31.813	-33.986	-35.855	-37.1	-37.337	-36.576	-35.058	-32.768	-29.585	-25.771	-21.775	-17.865	-14.303	-11.576	-9.9841	-9.3236	-9.308	-9.8713	-10.931	-12.253	-13.78	-15.643	-17.771	-19.813	-21.467	-22.626	-23.287	-23.567	-23.627	-23.545	-23.409	-23.44	-23.74	-24.107	-24.43	-24.896	-25.525	-25.934	-25.888	-25.583	-25.175	-24.552	-23.771	-23.051	-22.3	-21.184	-19.646	-17.877	-15.878	-13.656	-11.571	-10.003	-8.9197	-8.1608	-7.8219	-8.0729	-8.9558	-10.437	-12.451	-14.871	-17.623	-20.616	-23.515	-25.916	-27.787	-29.29	-30.266	-30.485	-30.203	-29.871	-29.508	-28.951	-28.253	-27.348	-25.803	-23.407	-20.497	-17.456	-14.48	-12.01	-10.651	-10.476	-10.998	-11.86	-13.004	-14.314	-15.593	-16.792	-18.021	-19.415	-21.109	-23.04	-24.89	-26.496	-27.992	-29.272	-29.884	-29.701	-29.084	-28.202	-26.871	-25.145	-23.263	-21.102	-18.424	-15.484	-12.691	-10.053	-7.6095	-5.5272	-3.8876	-2.5794	-1.7539	-1.5543	-1.7235	-2.0309	-2.6224	-3.5737	-4.654	-5.7569	-7.0437	-8.4982	-9.9283	-11.434	-13.305	-15.485	-17.602	-19.437	-20.914	-21.843	-22.004	-21.328	-19.884	-17.845	-15.481	-12.989	-10.461	-8.192	-6.6228	-5.8153	-5.4297	-5.2805	-5.4108	-5.6758	-5.8324	-6.0026	-6.467	-7.1408	-7.7342	-8.1757	-8.4138	-8.2216	-7.5798	-6.8993	-6.5844	-6.6929	-7.2316	-8.3553	-10.069	-12.122	-14.261	-16.331	-18.166	-19.613	-20.551	-20.86	-20.501	-19.625	-18.331	-16.42	-13.706	-10.347	-6.5829	-2.481	1.7398	5.5166	8.4518	10.589	11.987	12.526	12.269	11.463	10.088	7.9283	5.08	1.9097	-1.3628	-4.6006	-7.4679	-9.6258	-11.05	-11.881	-12.222	-12.167	-11.805	-11.177	-10.326	-9.3129	-8.0737	-6.5018	-4.7253	-3.0484	-1.5361	-0.088885	1.1516	1.9506	2.3953	2.706	2.7849	2.4351	1.7522	0.94415	0.0057	-1.0278	-1.8892	-2.4654	-3.0603	-4.0036	-5.3536	-7.0947	-9.1723	-11.178	-12.409	-12.315	-10.717	-7.7582	-3.8925	0.24405	4.0621	7.0615	8.7829	9.1091	8.4478	7.2948	5.8991	4.62	4.0802	4.5791	5.8188	7.437	9.2556	10.91	11.842	11.849	11.051	9.4136	6.8557	3.6701	0.29364	-3.1486	-6.5962	-9.7101	-12.181	-14.019	-15.329	-16.098	-16.249	-15.732	-14.548	-12.883	-11.013	-8.9445	-6.5354	-3.9087	-1.2734	1.5314	4.7098	7.895	10.478	12.285	13.402	13.74	13.403	12.908	12.595	12.306	11.88	11.378	10.62	9.2054	7.1523	4.9081	2.6918	0.38048	-2.0353	-4.3703	-6.4908	-8.3305	-9.8042	-10.889	-11.501	-11.481	-10.946	-10.319	-9.7412	-8.8916	-7.6421	-6.2762	-4.9179	-3.4193	-1.941	-0.90701	-0.3318	0.019049	0.045677	-0.38865	-0.93416	-1.2767	-1.6715	-1.6024	-1.4054	-1.4256	-1.4999	-1.7752	-2.3645	-2.9612	-3.2947	-3.4686	-3.532	-3.2584	-2.5904	-1.7318	-0.71021	0.58922	1.9576	2.925	3.3324	3.2892	2.7825	1.7453	0.34238	-1.1023	-2.3203	-3.1001	-3.3294	-3.0433	-2.2865	-1.0792	0.28071	1.2952	1.8239	2.1239	2.3401	2.4388	2.619	3.1829	4.0306	4.8084	5.4547	6.0607	6.4778	6.5741	6.4928	6.2829	5.6264	4.2782	2.4001	0.23482	-2.0765	-4.2502	-5.8117	-6.3731	-5.8232	-4.2412	-1.8382	1.0477	4.0811	6.9032	9.0685	10.32	10.835	10.88	10.475	9.6599	8.6979	7.7538	6.719	5.6628	4.9954	4.9663	5.4216	6.1329	6.8606	7.0649	6.1266	3.9573	0.96936	-2.3866	-5.648	-8.1819	-9.4568	-9.3691	-8.0862	-5.7924	-2.6979	0.94959	4.9388	9.048	13.021	16.766	20.303	23.445	25.85	27.416	28.251	28.268	27.345	25.758	23.994	22.247	20.535	19.063	17.971	17.041	16.048	15.072	14.18	13.201	12.017	10.75	9.4311	7.9191	6.233	4.6647	3.5117	3.0143	3.4079	4.8376	7.3006	10.708	14.749	18.824	22.413	25.38	27.642	28.952	29.31	29.122	28.648	27.724	26.278	24.55	22.638	20.483	18.335	16.626	15.423	14.514	13.883	13.568	13.303	12.855	12.373	12.146	12.252	12.7	13.633	15.183	17.398	20.225	23.371	26.382	28.987	31.02	32.126	32.032	31.066	29.795	28.347	26.587	24.662	22.761	20.773	18.722	17.058	16.131	15.826	16.003	16.684	17.583	18.17	18.339	18.435	18.597	18.649	18.515	18.279	17.983	17.634	17.233	16.731	16.137	15.587	15.038	14.263	13.389	12.991	13.36	14.232	15.449	17.135	19.135	21.097	23.05	25.173	27.135	28.443	29.055	29.021	28.057	26.114	23.833	22.168	20.676	18.929	17.229	16.017	15.319	15.059	15.401	16.334	17.396	18.251	19.013	19.806	20.587	21.522	22.889	24.559	26.108	27.355	28.354	28.971	28.94	28.208	26.919	25.235	23.355	21.439	19.56	17.843	16.456	15.285	14.013	12.631	11.459	10.604	9.9248	9.4691	9.4494	9.8102	10.391	11.401	13.164	15.613	18.506	21.724	24.959	27.549	29.025	29.454	29.096	28.117	26.766	25.42	24.277	23.213	22.026	20.499	18.466	15.974	13.18	10.122	6.9122	3.9625	1.6388	-0.058655	-1.1863	-1.607	-1.2939	-0.51031	0.70104	2.6734	5.6021	9.3289	13.678	18.449	23.044	26.695	29.078	30.299	30.484	29.79	28.596	27.269	25.837	24.128	22.024	19.453	16.421	13.121	9.8894	7.0813	5.2261	4.8469	6.0493	8.4905	11.795	15.671	19.608	23.106	26.165	29.015	31.538	33.433	34.616	35.078	34.67	33.477	32.015	30.713	29.583	28.517	27.472	26.227	24.462	22.158	19.626	17.167	14.998	13.303	12.091	11.294	10.943	11.058	11.491	12.204	13.458	15.362	17.573	19.801	22.105	24.396	26.261	27.548	28.549	29.411	30.045	30.575	31.235	31.873	32.107	31.805	30.927	29.26	26.753	23.769	20.753	17.924	15.443	13.481	12.067	11.215	10.975	11.243	11.869	13.006	14.903	17.377	20.066	23.004	26.297	29.489	31.965	33.621	34.536	34.455	33.232	31.226	28.778	25.873	22.674	19.62	16.878	14.34	12.12	10.516	9.5306	9.0005	9.004	9.7381	11.296	13.659	16.571	19.509	22.085	24.291	26.049	27.122	27.767	28.648	29.833	30.668	30.743	30.137	28.731	26.318	23.318	20.443	17.891	15.581	13.726	12.446	11.413	10.498	10.114	10.507	11.419	12.275	13.64	15.054	16.162	17.238	18.621	20.235	22.052	24.24	26.52	28.191	28.87	28.539	27.047	24.41	21.393	18.926	17.229	16.102	15.543	15.565	15.793	15.719	15.114	14.004	12.58	11.139	9.9053	9.0732	9.0402	10.129	12.061	14.153	15.961	17.234	17.563	16.716	14.983	12.753	10.174	7.5583	5.4898	4.1972	3.5052	3.5093	4.5359	6.35	8.189	9.6214	10.684	11.325	11.398	11.062	10.686	10.566	10.844	11.415	11.916	11.994	11.518	10.375	8.4048	5.8384	3.3597	1.5542	0.71912	1.0703	2.5681	4.641	6.6415	8.397	9.8345	10.718	11.194	11.941	13.332	15.018	16.581	17.972	19.077	19.493	18.993	17.692	15.751	13.296	10.482	7.4176	4.1949	1.0929	-1.5361	-3.5502	-4.9063	-5.4419	-5.0908	-4.0396	-2.5076	-0.66678	1.1588	2.7157	4.2442	6.1171	8.2649	10.452	12.778	15.25	17.3	18.359	18.501	18.068	17.099	15.523	13.394	10.672	7.2051	3.0328	-1.5463	-6.1522	-10.256	-13.205	-14.593	-14.447	-12.984	-10.489	-7.3427	-3.9066	-0.42542	2.8267	5.5986	7.9646	10.199	12.251	13.859	15.127	16.354	17.375	17.719	17.28	16.3	14.859	12.97	10.955	9.2137	7.8832	7.0136	6.6554	6.6915	6.9088	7.33	8.1501	9.387	10.892	12.547	14.216	15.719	16.931	17.774	18.171	18.256	18.363	18.553	18.496	18.061	17.5	16.88	15.994	14.907	14.044	13.614	13.463	13.501	13.691	13.756	13.416	12.701	11.73	10.52	9.2579	8.3993	8.2687	8.8674	10.094	11.899	14.163	16.667	19.152	21.291	22.89	24.036	24.804	24.975	24.433	23.443	22.208	20.543	18.318	15.792	13.214	10.637	8.2195	6.2787	4.8625	3.8023	3.1181	2.9053	2.9847	3.1906	4.0176	5.2266	7.2641	9.4707	11.44	13.349	15.38	17.279	18.663	19.62	20.614	21.668	22.143	21.614	20.363	18.018	16.296	14.265	11.744	8.7242	5.5377	2.5266	-0.13543	-2.2589	-3.5164	-3.6672	-2.7248	-0.97376	1.1424	3.2302	5.0194	6.2509	6.7046	6.5124	6.2045	6.2545	6.7266	7.5412	8.6809	9.9935	11.181	12.116	12.93	13.694	14.348	14.832	15.036	14.669	13.522	11.783	9.8414	7.9556	6.2599	4.9146	4.0381	3.5476	3.2626	3.1056	3.1626	3.594	4.3905	5.3057	6.0526	6.5245	6.7328	6.6512	6.3099	5.9116	5.7442	5.913	6.3385	6.9344	7.6247	8.333	8.9991	9.6012	10.098	10.435	10.686	11.054	11.645	12.412	13.295	14.255	15.159	15.687	15.514	14.506	12.693	10.128	6.8893	3.1886	-0.54713	-3.7682	-6.0468	-7.1841	-7.1559	-5.9654	-3.6883	-0.60391	2.957	6.8552	11.092	15.606	20.176	24.53	28.431	31.654	34.077	35.69	36.485	36.442	35.662	34.288	32.249	29.254	25.07	19.667	13.081	5.4318	-2.9077	-11.229	-18.629	-24.28	-27.684	-28.759	-27.672	-24.694	-20.252	-14.969	-9.3567	-3.5612	2.3506	8.0804	13.255	17.727	21.504	24.553	26.897	28.584	29.487	29.394	28.279	26.237	23.285	19.57	15.565	11.789	8.3591	5.1149	1.9849	-0.9586	-3.559	-5.6252	-7.0163	-7.6209	-7.2387	-5.7215	-3.2964	-0.41768	2.7525	6.2775	9.9626	13.417	16.511	19.372	21.965	24.117	25.765	26.777	26.817	25.743	23.784	21.178	18.081	14.972	12.582	11.237	10.685	10.572	10.668	10.723	10.482	9.7721	8.5847	7.1572	5.9313	5.1969	4.8866	5.0061	5.8349	7.3968	9.2419	11.009	12.749	14.494	16.112	17.645	19.225	20.633	21.502	21.804	21.616	20.778	19.347	17.976	17.297	17.23	17.396	17.99	18.02	17.893	17.735	17.314	16.459	15.508	14.844	14.332	13.643	12.773	11.799	10.584	9.1268	7.8058	6.9616	6.6474	6.938	7.9757	9.628	11.582	13.75	16.202	18.799	21.208	23.204	24.751	25.907	26.744	27.285	27.5	27.457	27.26	26.762	25.686	24.144	22.615	21.3	20.007	18.651	17.252	15.534	13.132	10.115	6.9073	3.8811	1.4384	0.19613	0.55781	2.3934	5.3684	9.2429	13.624	17.858	21.401	24.055	25.826	26.764	26.952	26.523	25.641	24.506	23.204	21.636	19.812	18.055	16.656	15.534	14.538	13.733	13.058	12.181	10.945	9.611	8.4353	7.4707	6.8621	6.8716	7.4396	8.2031	9.0057	9.8564	10.538	10.73	10.405	9.74	8.8346	7.7913	6.8399	6.1752	5.8264	5.6505	5.3373	4.5767	3.3518	1.9676	0.72925	-0.13664	-0.2765	0.59115	2.2173	4.0455	5.8162	7.475	8.7944	9.5267	9.7129	9.3867	8.2922	6.2951	3.731	1.0552	-1.4587	-3.4928	-4.643	-4.8287	-4.3948	-3.72	-3.0266	-2.5064	-2.292	-2.3485	-2.5341	-2.632	-2.3543	-1.5801	-0.54841	0.44449	1.2707	1.7172	1.4133	0.36888	-0.86911	-1.8185	-2.3838	-2.4846	-1.9487	-0.89926	0.31943	1.6593	3.2897	5.0978	6.7955	8.3375	9.7551	10.826	11.358	11.545	11.683	11.802	11.738	11.345	10.496	9.1006	7.178	4.7432	1.8538	-1.1759	-3.9667	-6.4702	-8.7389	-10.448	-11.162	-10.95	-10.146	-8.8582	-7.1941	-5.5992	-4.4126	-3.505	-2.7746	-2.4097	-2.4054	-2.419	-2.3407	-2.3184	-2.1614	-1.4103	0.067878	1.969	3.992	5.9615	7.6618	8.9044	9.5999	9.6981	9.3116	8.7221	7.9917	6.8651	5.3217	3.7251	2.2034	0.5245	-1.2929	-2.9003	-4.2323	-5.4819	-6.5759	-7.371	-8.1492	-9.2471	-10.438	-11.352	-11.978	-12.178	-11.377	-8.4131	-4.6522	-1.0707	2.1151	4.9395	7.1635	8.6167	9.5775	10.263	10.482	10.17	9.6453	9.0837	8.3907	7.6431	6.9977	6.1897	4.726	2.4938	-0.2487	-3.3354	-6.6766	-10.004	-12.953	-15.249	-16.641	-16.94	-16.073	-13.934	-10.48	-6.0825	-1.428	3.0618	7.3395	11.242	14.47	17.055	19.213	20.828	21.626	21.678	21.174	20.023	18.144	15.765	13.036	9.814	6.1531	2.5489	-0.52002	-2.9064	-4.5351	-5.2525	-5.0822	-4.2498	-2.954	-1.3379	0.52484	2.6832	5.1366	7.6884	10.21	12.848	15.726	18.639	21.338	23.755	25.629	26.375	25.59	23.351	19.837	15.265	10.236	5.5846	1.829	-0.85682	-2.2615	-2.2905	-1.319	0.029818	1.3565	2.4488	3.0964	3.2474	3.148	3.1494	3.5174	4.3692	5.5767	6.8211	7.8795	8.6787	9.0452	8.755	7.8921	6.741	5.3535	3.6843	2.0268	0.7849	-0.009766	-0.49545	-0.61914	-0.41122	-0.23102	-0.36543	-0.71679	-1.1695	-1.8113	-2.5781	-3.1402	-3.3145	-3.1719	-2.7368	-1.9805	-1.0361	-0.18326	0.35095	0.43577	0.095706	-0.44687	-0.97072	-1.4652	-1.9041	-2.0605	-1.8429	-1.441	-0.895	0.076299	1.5539	3.2119	4.7935	6.2477	7.3096	7.5282	6.7819	5.2147	2.8143	-0.4462	-4.1685	-7.7612	-10.885	-13.297	-14.567	-14.411	-12.972	-10.633	-7.7488	-4.6198	-1.464	1.6099	4.4557	6.9216	9.0767	11.064	12.714	13.775	14.411	14.915	15.156	14.811	13.889	12.481	10.395	7.6141	4.6054	1.7861	-0.76763	-2.844	-4.0241	-4.3125	-4.1419	-3.7281	-2.9924	-2.062	-1.2666	-0.68486	-0.14292	0.48389	1.1969	1.8518	2.1643	1.9486	1.2957	0.29224	-1.0529	-2.3843	-3.0228	-2.7173	-1.8579	-0.79082	0.40387	1.4929	2.2217	2.87	3.9304	5.3918	6.9797	8.6688	10.304	11.261	11.146	10.289	10.02	9.2583	7.8008	6.1335	4.8016	3.794	2.927	2.295	1.8814	1.3271	0.52151	-0.15596	-0.40299	-0.20441	0.57336	2.1361	4.2138	6.2689	8.1536	10.03	11.886	13.545	14.923	15.962	16.527	16.538	15.994	14.97	13.761	12.777	12.102	11.5	10.951	10.687	10.687	10.676	10.645	10.751	10.811	10.529	9.9998	9.511	9.1287	8.9365	9.3102	10.463	12.141	14.086	16.335	18.844	21.288	23.401	25.164	26.566	27.53	28.045	28.185	28.044	27.766	27.405	26.799	25.843	24.726	23.626	22.383	20.819	18.991	16.874	14.246	11.159	8.0799	5.3469	2.9823	1.0678	-0.21771	-1.0017	-1.4798	-1.4061	-0.29814	1.997	5.3274	9.5453	14.362	19.198	23.447	26.777	29.058	30.289	30.573	29.989	28.575	26.504	24.061	21.293	18.051	14.399	10.574	6.591	2.4301	-1.5806	-5.02	-7.8251	-10.105	-11.75	-12.661	-12.971	-12.652	-11.305	-8.6549	-4.8299	-0.022381	5.6425	11.798	17.844	23.356	28.141	32.005	34.703	36.017	35.776	33.941	30.744	26.515	21.544	16.211	11.104	6.5554	2.4557	-1.2813	-4.4692	-7.0693	-9.3401	-11.356	-12.901	-13.941	-14.647	-14.933	-14.58	-13.698	-12.607	-11.36	-9.8934	-8.4065	-7.0662	-5.6521	-3.8541	-1.6566	0.85109	3.6167	6.5235	9.3977	12.04	14.114	15.236	15.285	14.344	12.358	9.3797	6.0018	2.9959	0.63215	-1.1465	-2.2203	-2.5693	-2.5773	-2.5236	-2.2116	-1.5025	-0.60543	0.39473	1.6214	2.8688	3.627	3.7709	3.6644	3.5721	3.551	3.8	4.6065	6.0066	7.7515	9.4055	10.438	10.54	9.8139	8.4662	6.6545	4.8902	3.9791	4.2309	5.2658	6.7115	8.4107	10.008	11.08	11.712	12.215	12.47	12.207	11.56	10.627	9.0827	6.8355	4.4838	2.639	1.3364	0.46466	0.14321	0.39669	0.96155	1.3983	1.3256	1.0115	0.65497	0.35962	0.24592	0.64094	1.6686	2.7917	3.3311	3.1985	2.5824	1.3722	-0.44456	-2.4286	-4.2014	-5.8412	-7.3486	-8.366	-8.6839	-8.3894	-7.3956	-5.5319	-3.0951	-0.68422	1.4312	3.2769	4.749	5.6807	6.1206	6.2582	6.2618	6.2642	6.2972	6.275	6.1881	6.0578	5.636	4.4931	2.6359	0.51599	-1.5525	-3.5015	-5.0637	-5.8958	-6.091	-5.9593	-5.4834	-4.5323	-3.2761	-1.8986	-0.33654	1.3378	2.6662	3.2979	3.3781	3.1388	2.6092	1.95	1.5178	1.5246	1.9415	2.6276	3.3659	3.9024	4.153	4.1025	3.6238	2.72	1.7225	0.89832	0.16349	-0.58366	-1.1867	-1.5758	-1.9476	-2.3096	-2.3522	-1.9752	-1.3816	-0.63594	0.32691	1.2955	1.9143	2.1468	2.1652	1.9463	1.4119	0.79016	0.48562	0.74204	1.6567	3.2536	5.3783	7.6482	9.6247	10.888	11.162	10.566	9.5461	8.428	7.3305	6.4517	5.9586	5.6338	5.1343	4.5436	4.1862	4.098	4.1798	4.555	5.2835	6.0935	6.8007	7.6052	8.6785	9.8812	11.132	12.528	13.989	15.196	16.017	16.605	17.115	17.625	18.211	18.889	19.631	20.445	21.219	21.621	21.403	20.593	19.152	16.838	13.716	10.357	7.2635	4.584	2.5545	1.5844	1.7536	2.8057	4.6428	7.2424	10.213	13.049	15.626	17.999	20.006	21.531	22.816	24.122	25.409	26.513	27.372	27.966	28.313	28.454	28.302	27.696	26.683	25.391	23.669	21.37	18.861	16.692	14.977	13.63	12.839	12.778	13.201	13.847	14.783	15.932	16.835	17.236	17.311	17.096	16.469	15.726	15.487	16.049	17.231	18.8	20.586	22.352	23.89	25.099	25.959	26.605	27.348	28.262	29.077	29.731	30.496	31.328	31.747	31.511	30.74	29.37	27.29	24.91	22.852	21.263	20.032	19.327	19.166	19.031	18.582	18.222	18.444	19.215	20.391	22.053	24.2	26.53	28.701	30.478	31.737	32.57	33.086	33.786	33.862	33.152	31.648	29.461	26.829	24.033	21.218	18.498	16.244	14.696	13.515	12.312	11.264	10.722	10.628	10.831	11.5	12.604	13.607	14.102	14.184	14.037	13.761	13.779	14.618	16.235	18.101	19.85	21.326	22.248	22.392	21.888	21.083	20.253	19.545	18.933	18.244	17.434	16.625	15.767	14.655	13.405	12.429	11.823	11.321	10.858	10.546	10.206	9.6146	8.981	8.6962	8.8275	9.3228	10.3	11.689	13.024	13.973	14.668	15.296	15.815	16.233	16.731	17.363	18.042	18.72	19.358	19.941	20.54	21.141	21.472	21.298	20.722	19.897	18.715	17.114	15.352	13.618	11.808	9.97	8.4856	7.5527	7.0679	7.0593	7.6913	8.8539	10.294	12.056	14.325	16.954	19.527	21.785	23.579	24.687	24.986	24.666	24.049	23.383	22.804	22.219	21.372	20.177	18.769	17.173	15.333	13.459	11.896	10.659	9.5736	8.7969	8.6491	9.1276	10.072	11.537	13.532	15.718	17.771	19.68	21.336	22.373	22.554	21.979	20.729	18.837	16.6	14.536	13.023	12.148	11.823	11.85	12.033	12.357	12.813	13.232	13.525	13.851	14.234	14.396	14.274	14.218	14.395	14.541	14.461	14.226	13.759	12.901	11.849	11.033	10.511	10.061	9.6658	9.3644	8.9588	8.347	7.8623	7.9166	8.5595	9.6169	10.929	12.364	13.829	15.297	16.642	17.639	18.243	18.495	18.204	17.243	16.038	15.208	14.81	14.542	14.312	14.036	13.379	12.282	11.29	10.924	11.244	12.266	14.068	16.281	18.171	19.427	20.242	20.673	20.542	19.864	18.907	17.918	17.093	16.625	16.581	16.99	17.866	18.88	19.341	18.854	17.57	15.616	12.906	9.7859	7.0403	5.1329	4.1685	4.4251	6.129	8.8995	12.186	15.891	19.919	23.693	26.765	29.329	31.563	33.139	33.811	33.827	33.53	33.023	32.299	31.293	29.92	28.2	26.142	23.527	20.25	16.749	13.581	10.204	7.6941	6.5238	6.6317	7.7483	9.7603	12.417	15.194	17.677	19.782	21.655	23.603	25.92	28.607	31.526	34.697	37.964	40.642	42.004	41.971	40.766	38.381	34.969	31.247	27.918	25.169	23.102	21.96	21.652	21.695	21.8	21.963	21.947	21.455	20.715	20.315	20.619	21.672	23.445	25.779	28.284	30.547	32.25	33.235	33.69	34.015	34.297	34.267	33.877	33.39	32.861	32.164	31.522	31.332	31.569	31.936	32.396	33.014	33.54	33.719	33.633	33.284	32.335	30.638	28.516	26.31	24.088	21.946	20.149	18.874	18.138	17.963	18.372	19.336	20.829	22.677	24.467	25.848	26.892	27.78	28.471	28.974	29.557	30.314	30.955	31.303	31.53	31.686	31.541	31.065	30.445	29.614	28.347	26.727	25.013	23.15	20.92	18.37	15.745	13.248	11.157	9.9137	9.8891	11.2	13.747	17.168	20.967	24.863	28.817	32.662	36.101	39.029	41.413	42.919	43.165	42.264	40.641	38.502	36.005	33.546	31.387	29.346	27.222	25.149	23.275	21.505	19.904	18.794	18.327	18.359	18.783	19.622	20.778	22.062	23.386	24.759	26.295	28.229	30.667	33.368	36.039	38.548	40.632	41.81	41.951	41.498	40.86	40.04	39.096	38.23	37.316	35.991	34.262	32.474	30.752	29.069	27.622	26.562	25.618	24.467	23.2	22.076	21.192	20.635	20.607	21.261	22.611	24.545	26.728	28.764	30.551	32.179	33.532	34.485	35.366	36.562	37.867	38.777	39.128	38.893	37.851	36.048	34.091	32.497	31.295	30.517	30.318	30.463	30.387	29.903	29.283	28.568	27.487	25.955	24.134	22.229	20.472	19.139	18.427	18.524	19.636	21.615	23.916	26.271	28.888	31.801	34.675	37.436	40.344	43.324	46.008	48.344	50.415	51.822	52.097	51.297	49.558	46.615	42.445	37.789	33.383	29.403	25.904	23.202	21.505	20.666	20.388	20.38	20.403	20.41	20.423	20.265	19.881	19.753	20.437	21.94	23.639	26.092	29.548	33.926	38.523	42.612	45.992	48.729	50.794	52.255	53.286	53.986	54.396	54.476	54.009	52.865	51.295	49.512	47.23	44.131	40.521	36.904	33.389	30.066	27.39	25.664	24.683	24.296	24.712	25.965	27.819	30.271	33.446	37.019	40.399	43.395	46.144	48.586	50.504	51.847	52.625	52.808	52.401	51.425	49.924	48.122	46.359	44.632	42.63	40.318	37.989	35.725	33.393	31.164	29.401	28.104	27.114	26.56	26.642	27.185	27.946	28.974	30.265	31.516	32.581	33.751	35.228	36.802	38.196	39.293	39.947	40.019	39.57	38.846	38.197	38.029	38.564	39.625	40.926	42.396	43.96	45.23	45.939	46.203	46.108	45.48	44.326	43.001	41.664	40.182	38.647	37.384	36.489	35.881	35.742	36.349	37.562	39	40.504	42.035	43.437	44.59	45.557	46.416	47.138	47.624	47.687	47.127	46.017	44.67	43.215	41.618	40.009	38.531	36.951	34.909	32.504	30.124	27.954	26.148	25.115	25.147	26.056	27.549	29.55	31.865	34.057	35.919	37.62	39.326	41.045	42.871	44.983	47.306	49.496	51.175	52.005	51.805	50.663	48.742	46.065	42.777	39.308	35.984	32.839	30.092	28.305	27.744	28.089	28.98	30.233	31.467	32.211	32.464	32.609	32.8	33.037	33.54	34.501	35.673	36.707	37.603	38.437	39.053	39.274	39.103	38.615	37.904	37.076	36.109	34.947	33.783	32.892	32.214	31.568	31.172	31.336	31.855	32.317	32.675	32.923	32.73	31.924	30.775	29.482	27.929	26.208	24.762	23.776	23.112	22.917	23.607	25.243	27.506	30.182	33.208	36.422	39.589	42.47	44.799	46.47	47.599	48.17	47.939	46.955	45.687	44.32	42.513	40.096	37.254	33.976	30.188	26.374	23.279	21.185	20.154	20.519	22.39	25.156	28.205	31.533	35.159	38.683	41.777	44.584	47.29	49.801	51.905	53.376	53.97	53.598	52.241	49.736	46.263	43.03	39.455	35.655	31.719	27.833	24.18	20.953	18.338	16.293	14.742	13.933	14.078	14.906	16.122	17.994	20.864	24.458	28.292	32.167	35.75	38.343	39.579	39.741	39.16	37.981	36.567	35.341	34.201	32.682	30.709	28.579	26.477	24.475	22.788	21.668	21.219	21.426	22.136	23.071	24.068	25.111	25.989	26.388	26.488	26.928	28.061	29.798	32.09	34.811	37.335	38.892	39.304	38.792	37.492	35.698	34.077	33.063	32.518	32.263	32.405	32.926	33.467	33.737	33.686	33.274	32.442	31.272	29.956	28.737	27.926	27.719	28.015	28.654	29.705	31.164	32.667	33.965	35.191	36.472	37.744	39.145	41.103	43.751	46.77	49.9	52.962	55.456	56.831	57.034	56.365	54.937	52.735	49.98	46.925	43.56	39.783	35.632	31.199	26.65	22.262	18.359	15.254	13.401	13.297	14.99	18.091	22.239	27.074	31.926	36.142	39.597	42.473	44.722	46.228	47.147	47.551	47.2	45.976	44.154	41.958	39.337	36.38	33.465	30.838	28.51	26.599	25.27	24.499	24.05	23.667	23.162	22.555	22.152	22.293	23.072	24.502	26.657	29.315	31.874	33.937	35.587	36.849	37.485	37.486	37.147	36.557	35.616	34.534	33.653	32.933	32.112	31.224	30.432	29.663	28.893	28.438	28.613	29.313	30.22	31.027	31.477	31.426	30.928	30.059	28.915	27.814	27.061	26.537	25.959	25.433	25.223	25.196	25.047	24.838	24.703	24.441	24.008	23.829	24.238	25.142	26.504	28.435	30.616	32.338	33.283	33.635	33.505	32.849	31.779	30.529	29.167	27.579	25.612	23.171	20.489	18.147	16.568	15.813	16.03	17.542	20.199	23.32	26.48	29.684	32.757	35.389	37.67	39.778	41.401	42.171	42.219	41.745	40.503	38.403	36.026	33.88	31.838	29.66	27.417	25.147	22.677	19.908	16.949	14.122	12.001	10.943	12.028	14.289	17.465	21.135	24.879	28.344	31.154	33.132	34.558	35.716	36.324	36.037	35.122	34.013	32.716	31.204	29.868	28.972	28.272	27.628	27.27	27.213	27.145	27	26.925	26.645	25.641	23.833	21.514	18.832	15.871	12.946	10.508	8.9346	8.4939	9.2824	11.18	14.068	17.854	22.115	26.193	29.835	33.218	36.317	38.857	40.839	42.396	43.28	43.135	42.067	40.355	37.995	34.977	31.595	27.993	23.877	19.088	13.969	8.9223	4.1323	-0.079765	-3.184	-4.7869	-4.7617	-3.1528	-0.18785	3.7672	8.3226	13.005	17.176	20.422	22.877	24.853	26.448	27.779	29.175	30.637	31.678	31.973	31.63	30.757	29.357	27.712	26.189	24.697	22.84	20.564	18.143	15.719	13.438	11.716	10.914	10.988	11.652	12.697	13.993	15.475	17.199	19.14	21.171	23.236	25.33	27.185	28.391	28.887	28.84	28.241	27.08	25.764	24.809	24.304	24.118	24.266	24.648	24.867	24.718	24.463	24.32	24.178	23.973	23.826	23.724	23.51	23.225	23.132	23.391	23.947	24.652	25.335	25.892	26.443	27.136	27.89	28.619	29.367	29.941	29.83	28.799	27.167	25.28	23.211	21.158	19.46	18.091	16.73	15.373	14.31	13.629	13.343	13.788	15.258	17.558	20.306	23.339	26.518	29.502	31.977	33.875	35.282	36.363	37.274	37.968	38.239	38.044	37.409	36.085	33.898	31.242	28.738	26.573	24.698	23.358	22.738	22.616	22.813	23.492	24.632	25.773	26.638	27.342	27.869	28.014	27.999	28.374	29.287	30.429	31.531	32.505	33.245	33.623	33.526	32.765	31.274	29.197	26.58	23.355	19.844	16.777	14.551	12.962	11.851	11.242	10.864	10.332	9.8017	9.6695	9.9515	10.619	12.069	14.588	17.835	21.461	25.547	29.996	34.092	37.119	38.88	39.403	38.702	36.907	34.26	31.062	27.459	23.95	20.3	16.672	13.196	9.906	6.6619	3.4309	0.56639	-1.5732	-3.1176	-4.2328	-4.5513	-3.6428	-1.638	1.1712	4.7968	9.0798	13.344	17.007	19.937	22.016	23.091	23.481	23.798	24.216	24.521	24.763	25.155	25.555	25.605	25.202	24.462	23.455	22.17	20.598	18.78	16.945	15.425	14.262	13.268	12.55	12.484	13.154	14.314	15.845	17.721	19.577	20.898	21.563	21.72	21.455	21.001	20.875	21.325	22.048	22.731	23.398	23.983	24.148	23.721	22.904	21.881	20.605	19.022	17.222	15.41	13.838	12.687	11.934	11.516	11.538	12.028	12.702	13.256	13.686	14.073	14.361	14.601	15.097	16.035	17.325	18.856	20.5	21.858	22.489	22.412	21.953	21.234	20.243	19.241	18.583	18.232	17.956	17.735	17.699	17.908	18.379	19.147	20.196	21.509	23.109	24.824	26.205	26.823	26.531	25.244	22.859	19.607	16.04	12.62	9.5656	7.0783	5.2797	4.0692	3.4317	3.6171	4.7565	6.6164	8.9883	11.94	15.393	18.96	22.476	26.144	29.98	33.615	36.604	38.549	39.106	38.237	36.267	33.506	30.085	26.274	22.39	18.395	14.114	9.8275	6.1352	3.3594	1.5324	0.67595	0.66722	1.1558	1.9769	3.2487	4.9727	7.0228	9.511	12.576	15.827	18.683	21.058	23.16	24.926	26.203	27.064	27.591	27.735	27.58	27.202	26.36	24.846	22.889	20.694	18.066	15.06	12.365	10.512	9.3935	8.8467	8.9144	9.4318	10.11	11	12.218	13.531	14.766	16.112	17.542	18.613	19.263	20.037	21.315	22.942	24.763	26.71	28.461	29.712	30.477	30.698	30.197	29.266	28.423	27.547	26.16	24.421	22.8	21.133	18.957	16.356	13.598	10.59	7.4295	4.6662	2.5863	1.1148	0.57066	1.3716	3.1979	5.4683	8.2551	11.827	15.796	19.529	22.783	25.431	27.262	28.355	28.927	28.908	28.337	27.72	26.864	26.382	25.171	23.469	21.845	20.272	18.623	17.232	16.167	15.063	14.1	13.832	14.013	14.06	14.283	15.212	16.375	17.148	17.864	18.989	20.207	21.154	21.913	22.388	22.313	21.883	21.341	20.359	18.79	17.206	15.861	14.292	12.495	11.148	10.387	9.7256	9.1037	8.6958	8.1689	7.4295	7.207	7.9319	9.1478	10.746	13.227	16.216	18.47	19.535	19.938	19.838	19.008	17.828	16.971	16.667	17.065	18.372	20.221	21.935	23.45	24.847	25.553	25.157	24.292	23.674	23.241	22.982	23.269	23.917	24.28	24.366	24.485	24.176	23.045	21.843	21.227	20.557	19.142	17.404	15.757	13.695	10.918	8.0234	5.6588	4.1562	3.9755	5.39	8.0954	11.787	16.338	21.044	24.79	27.281	29.261	30.62	30.932	30.115	29.022	28.381	28.096	27.897	27.706	27.373	26.832	26.153	25.068	23.251	21.022	18.78	16.181	13.128	10.799	10.349	11.451	13.307	15.808	18.631	20.742	21.859	22.911	24.434	26.054	27.701	29.555	30.896	30.692	29.109	27.115	25.145	23.2	21.573	20.547	20.011	19.739	19.475	18.865	17.943	17.202	16.679	15.925	15.178	15.254	16.08	16.774	17.107	17.392	17.389	16.843	16.462	17.003	18.203	19.693	21.754	24.231	26.13	27.077	27.835	28.908	29.952	30.774	31.609	32.434	32.94	32.9	32.106	30.482	28.394	26.204	23.722	20.849	18.253	16.467	15.054	13.567	12.301	11.465	10.854	10.776	11.98	14.445	17.537	21.152	25.319	29.184	31.826	33.532	35.004	36.076	36.265	35.776	35.041	34.095	32.891	31.513	29.936	28.209	26.543	24.854	22.804	20.672	19.219	18.537	18.07	17.62	17.315	16.936	16.385	16.28	17.075	18.415	20.037	22.148	24.337	25.565	25.655	25.482	25.467	25.219	24.671	24.261	24.074	23.825	23.433	22.952	22.369	21.875	21.661	21.463	21.092	21.536	22.085	22.687	23.06	23.049	22.632	21.863	21.032	20.274	19.245	17.845	16.716	16.234	15.84	15.22	15.053	15.75	16.663	17.3	18.012	18.964	19.738	20.288	21.134	22.363	23.604	24.824	26.147	27.21	27.641	27.706	27.899	28.247	28.489	28.44	27.987	27.127	26.031	24.816	23.667	23.144	23.729	25.05	26.375	27.68	29.329	31.072	32.413	33.497	34.628	35.485	35.702	35.592	35.558	35.506	35.413	35.566	35.872	35.742	34.967	33.878	32.663	31.159	29.312	27.27	25.154	23.003	20.831	18.668	16.713	15.311	14.465	13.824	13.393	13.718	15.061	17.093	19.596	22.63	25.854	28.624	30.825	32.866	34.92	36.911	38.976	41.158	42.894	43.577	43.26	42.278	40.694	38.518	36.003	33.383	30.591	27.498	24.149	20.788	17.813	15.529	13.911	12.848	12.459	12.864	13.804	14.963	16.466	18.491	20.809	23.165	25.66	28.337	30.847	32.876	34.452	35.529	35.849	35.52	35.097	34.912	34.877	34.955	35.254	35.626	35.67	35.191	34.338	33.347	32.425	31.684	31.167	30.925	31.025	31.312	31.42	31.197	30.832	30.42	29.859	29.355	29.423	30.255	31.622	33.389	35.489	37.546	39.164	40.43	41.64	42.729	43.501	44.009	44.229	43.753	42.242	39.832	36.882	33.618	30.208	26.892	23.904	21.458	19.673	18.461	17.704	17.525	18.081	19.239	20.831	23.077	26.219	29.961	33.825	37.617	41.151	43.987	45.909	47.148	47.802	47.629	46.66	45.309	43.745	41.914	40.122	38.928	38.43	38.26	38.09	37.789	37.322	36.737	36.164	35.733	35.661	36.246	37.48	38.992	40.615	42.502	44.494	46.057	46.963	47.391	47.372	46.857	46.211	45.859	45.646	45.256	44.782	44.299	43.467	42.173	40.954	40.233	39.781	39.287	38.838	38.615	38.663	39.02	39.669	40.502	41.429	41.991	42.507	42.281	41.425	40.259	39.265	38.89	39.231	40.253	42.151	44.906	47.82	50.2	52.105	53.833	55.18	55.911	56.225	56.109	55.039	52.753	49.574	45.782	41.492	37.195	33.564	30.701	28.327	26.549	25.777	26.076	27.236	29.182	31.888	35.236	39.099	43.282	47.486	51.585	55.548	58.958	61.152	61.923	61.557	60.136	57.54	54.026	50.051	45.702	40.986	36.437	32.675	29.843	27.992	27.369	27.858	28.761	29.571	30.349	31.164	31.811	32.184	32.47	32.83	33.313	34.002	34.97	36.28	38.047	40.214	42.36	44.127	45.562	46.752	47.492	47.692	47.624	47.446	46.972	46.212	45.442	44.632	43.437	41.745	39.642	36.944	33.486	29.69	26.27	23.609	21.839	21.201	21.845	23.577	26.049	29.005	32.212	35.43	38.47	41.087	43.032	44.399	45.492	46.376	46.92	47.168	47.211	46.806	45.694	44.107	42.467	40.918	39.552	38.705	38.493	38.56	38.621	38.784	39.054	39.145	38.956	38.683	38.401	38.01	37.561	37.294	37.364	37.79	38.506	39.322	40.049	40.657	41.14	41.366	41.373	41.529	42.04	42.75	43.6	44.786	46.229	47.491	48.363	48.93	49.067	48.546	47.543	46.415	45.131	43.508	41.66	39.731	37.499	34.76	31.718	28.72	25.982	23.747	22.36	22.149	23.346	25.997	29.802	34.243	38.932	43.53	47.497	50.409	52.42	53.912	54.857	55.067	54.607	53.476	51.34	48.094	44.158	39.934	35.558	31.362	27.897	25.287	23.235	21.725	21.039	21.184	21.904	23.108	24.823	26.951	29.336	31.762	33.943	35.735	37.197	38.228	38.534	38.155	37.56	36.985	36.306	35.644	35.405	35.666	36.257	37.279	38.799	40.296	41.121	41.127	40.29	38.334	35.321	32.009	29.145	26.837	24.997	23.775	23.255	23.293	23.743	24.538	25.624	27.117	29.188	30.919	32.151	32.809	32.95	32.672	31.89	30.565	29.068	27.711	26.211	24.308	22.509	21.463	21.201	21.566	22.68	24.373	25.892	26.711	26.901	26.52	25.509	24.252	23.37	22.898	22.486	22.148	22.161	22.486	22.882	23.307	23.845	24.552	25.435	26.36	27.041	27.334	27.241	26.476	24.643	21.976	19.308	17.252	16.041	16.024	17.426	19.742	22.179	24.378	26.186	27.251	27.481	27.31	27.073	26.622	25.948	25.528	25.669	26.181	26.826	27.506	28.077	28.33	28.185	27.694	27.009	26.392	25.926	25.343	24.472	23.599	23.052	22.803	22.807	23.176	23.69	23.726	22.968	21.625	19.933	18.074	16.553	15.884	15.969	16.338	16.851	17.569	18.254	18.629	18.757	18.832	18.832	18.723	18.676	18.947	19.785	21.368	23.601	26.121	28.579	30.675	31.936	31.906	30.675	28.7	26.306	23.824	21.908	21.135	21.508	22.757	24.693	26.916	28.685	29.533	29.566	28.968	27.769	26.208	24.745	23.581	22.579	21.667	20.928	20.384	20.061	20.038	20.359	21.069	22.239	23.772	25.252	26.346	27.072	27.442	27.342	26.983	26.941	27.512	28.514	29.77	31.204	32.437	32.952	32.709	31.993	30.859	29.333	27.797	26.672	25.98	25.623	25.728	26.334	27.153	27.821	28.142	28.039	27.567	26.876	25.984	24.803	23.461	22.168	20.816	19.297	17.987	17.377	17.506	18.237	19.65	21.683	23.856	25.801	27.568	29.096	30.026	30.284	30.143	29.622	28.479	26.787	24.96	23.184	21.419	19.819	18.726	18.354	18.719	19.616	20.629	21.42	21.929	22.125	21.955	21.754	22.215	23.594	25.521	27.644	29.791	31.557	32.496	32.721	32.559	31.884	30.46	28.492	26.138	23.08	19.189	15.019	11.174	7.7659	4.9087	3.0591	2.5997	3.4822	4.8644	7.2112	9.9336	12.471	14.815	17.054	18.767	19.575	19.818	19.948	19.804	19.203	18.486	17.901	17.252	16.535	16.15	16.221	16.516	17.122	18.32	19.865	21.217	22.299	23.321	24.202	24.671	24.674	24.324	23.722	22.961	22.114	21.223	20.533	20.408	20.782	21.23	21.624	22.197	22.859	23.26	23.464	23.747	23.962	23.815	23.455	23.12	22.732	22.359	22.509	23.478	24.966	26.695	28.751	30.995	32.919	34.168	34.716	34.57	33.677	32.116	30.081	27.885	26.018	24.865	24.448	24.709	25.781	27.595	29.65	31.529	33.214	34.622	35.479	35.833	36.087	36.386	36.582	36.732	36.965	36.995	36.421	35.372	34.242	33.127	31.98	30.976	30.267	29.732	29.194	28.577	27.878	27.157	26.508	25.903	25.228	24.562	24.129	23.876	23.556	23.192	22.899	22.501	21.818	21.132	20.821	20.894	21.291	22.163	23.449	24.694	25.613	26.356	27.006	27.342	27.343	27.308	27.363	27.366	27.274	27.161	27.006	26.685	26.1	25.241	24.215	23.321	22.766	22.47	22.345	22.438	22.618	22.554	22.272	22.214	22.644	23.43	24.514	25.966	27.588	29.096	30.639	32.533	34.665	36.685	38.488	39.993	40.894	41.058	40.797	40.442	39.955	39.084	37.622	35.437	32.601	29.42	26.153	22.93	19.943	17.29	14.697	11.912	9.2635	7.2928	6.1372	5.7468	6.2848	7.7938	9.919	12.398	15.376	18.781	22.081	24.882	27.128	28.602	28.977	28.442	27.567	26.626	25.492	24.073	22.485	20.877	19.433	18.323	17.557	17.099	16.932	16.78	16.173	15.053	13.898	12.995	12.247	11.708	11.575	11.671	11.65	11.624	11.871	12.285	12.727	13.498	14.831	16.411	18.019	19.965	22.432	24.821	27.292	29.444	30.672	31.09	31.012	30.234	28.581	26.431	24.119	21.555	18.851	16.555	14.943	13.852	13.349	13.625	14.349	14.884	15.102	15.255	15.324	15.1	14.576	13.894	13.194	12.655	12.402	12.397	12.718	13.485	14.389	14.841	14.757	14.555	14.41	14.191	14.017	14.052	13.98	13.392	12.453	11.562	10.846	10.534	11.15	12.83	15.03	17.241	19.402	21.401	22.924	23.831	24.32	24.575	24.634	24.526	24.261	23.862	23.458	23.085	22.483	21.512	20.444	19.532	18.676	17.859	17.314	17.055	16.732	16.237	15.827	15.577	15.343	15.214	15.39	15.619	15.488	15.075	14.736	14.562	14.529	14.845	15.726	17.057	18.58	20.117	21.502	22.564	23.17	23.166	22.411	21.071	19.566	18.124	16.8	15.804	15.341	15.202	15.077	15.044	15.294	15.718	16.221	16.99	18.058	19.051	19.762	20.33	20.734	20.654	19.986	18.989	17.84	16.567	15.395	14.663	14.522	14.879	15.506	16.071	16.339	16.315	16.037	15.384	14.331	13.111	11.853	10.479	9.205	8.6222	9.063	10.392	12.395	14.83	17.053	18.333	18.522	17.916	16.734	15.192	13.814	13.005	12.622	12.323	12.046	11.779	11.366	10.741	10.059	9.5629	9.5188	10.132	11.334	12.853	14.508	16.162	17.4	17.838	17.614	17.091	16.314	15.277	14.333	13.791	13.588	13.718	14.431	15.687	17.012	18.103	19.005	19.604	19.676	19.456	19.495	20.002	20.779	21.631	22.427	22.996	23.211	23.006	22.333	21.323	20.298	19.398	18.515	17.815	17.785	18.557	19.737	21.063	22.48	23.628	24.079	23.947	23.59	22.962	21.952	20.861	19.909	18.83	17.508	16.429	16.01	16.069	16.324	16.766	17.13	16.872	16.644	16.436	16.667	17.641	18.948	20.089	21.204	22.54	23.832	24.841	25.838	26.961	27.868	28.418	28.922	29.501	29.999	30.615	31.702	33.044	34.072	34.593	34.69	34.202	32.856	30.66	27.84	24.572	20.983	17.1	12.901	8.6084	4.6823	1.308	-1.6031	-3.7897	-4.734	-4.3889	-3.111	-0.95615	2.2215	6.2012	10.65	15.623	21.176	26.861	32.179	36.979	40.923	43.304	43.753	42.603	40.332	37.235	33.725	30.354	27.39	24.719	22.03	18.971	15.32	11.171	6.6931	1.8876	-3.1257	-7.9035	-12.12	-15.88	-19.239	-21.936	-23.858	-25.184	-25.86	-25.511	-24.024	-21.566	-18.079	-13.491	-8.2767	-3.1437	1.625	5.9769	9.6004	12.148	13.662	14.38	14.41	13.899	13.172	12.562	12.322	12.557	13.089	13.564	13.85	14.023	14.05	13.842	13.588	13.57	13.73	13.91	14.277	15.039	16.02	16.973	17.843	18.398	18.146	16.924	15.14	13.204	11.246	9.4299	7.99	6.8202	5.5395	3.9809	2.323	0.88245	0.061679	0.26003	1.6626	4.2339	7.8282	12.024	16.101	19.494	22.03	23.618	24.109	23.707	22.959	22.13	21.097	19.841	18.499	17.003	15.258	13.622	12.605	12.252	12.297	12.617	13.071	13.28	13.068	12.798	13.004	13.956	15.694	18.104	20.863	23.548	25.775	27.174	27.512	26.96	25.902	24.496	22.838	21.318	20.251	19.415	18.432	17.291	16.076	14.698	13.32	12.471	12.405	12.896	13.789	15.12	16.641	17.917	18.887	19.79	20.606	21.085	21.169	21.035	20.866	20.817	20.949	21.142	21.232	21.145	20.661	19.478	17.762	16.167	15.13	14.62	14.613	15.131	15.797	16.087	15.983	15.781	15.509	15.209	15.306	16.085	17.234	18.46	19.949	21.787	23.535	24.745	25.339	25.324	24.607	23.154	21.029	18.332	15.307	12.219	8.7622	5.2056	1.892	-0.89239	-3.1587	-4.9487	-5.9732	-6.0462	-5.5453	-4.8227	-3.5558	-1.329	1.67	5.0903	8.9378	13.065	16.86	19.917	22.3	23.924	24.482	24.06	23.047	21.443	19.039	16.099	13.18	10.515	8.0023	5.5907	3.2798	0.97508	-1.3683	-3.7304	-5.9942	-7.7549	-8.4507	-7.9583	-6.6246	-4.6189	-1.9124	1.1689	4.0774	6.7109	9.2565	11.586	13.442	14.9	16.045	16.555	16.196	15.237	13.898	12.029	9.7317	7.5774	5.9693	4.8205	3.9649	3.338	2.7822	2.0658	1.0779	-0.12926	-1.3492	-2.215	-2.4907	-2.3415	-2.0143	-1.4755	-0.77446	-0.26172	-0.11405	-0.083585	0.024173	0.15999	0.5008	1.4368	3.0148	4.9486	7.129	9.5472	11.812	13.411	14.3	14.684	14.489	13.583	12.194	10.673	9.2076	7.9362	7.0557	6.7021	6.8741	7.497	8.3338	9.0881	9.7205	10.422	11.249	12.175	13.411	15.153	17.173	19.066	20.73	22.139	23.024	23.221	22.941	22.326	21.174	19.385	17.203	14.795	12.11	9.3387	6.9427	5.184	4.0087	3.3354	3.1121	3.1644	3.2783	3.3691	3.4576	3.6956	4.4279	5.9	8.0307	10.691	13.836	17.181	20.17	22.509	24.309	25.597	26.179	26.053	25.411	24.193	22.23	19.748	17.149	14.535	11.919	9.6142	7.9238	6.7776	6.0262	5.7406	5.9483	6.392	6.7431	6.8218	6.597	6.2028	5.9168	5.9316	6.3405	7.3499	9.1022	11.327	13.661	16.135	18.864	21.587	23.916	25.774	27.104	27.617	27.252	26.372	25.215	23.643	21.649	19.457	17.02	14.085	10.816	7.7715	5.3014	3.4274	2.1911	1.642	1.6805	2.0993	2.6611	3.1044	3.3324	3.5212	3.8106	4.2137	5.0347	6.867	9.8978	13.744	18.021	22.449	26.455	29.401	31.169	31.909	31.456	29.68	26.96	23.697	19.904	15.756	11.975	9.0796	6.9322	5.2511	4.0416	3.3664	3.2033	3.5993	4.6165	6.2128	8.2947	10.637	12.747	14.66	17.038	19.097	21.193	23.39	25.614	27.709	29.381	30.365	30.498	29.625	27.856	25.792	23.96	22.196	20.12	17.827	15.505	12.941	10.044	7.2816	5.0465	3.2243	1.7517	0.86861	0.5439	0.50969	0.87018	1.9623	3.6779	5.5825	7.5612	9.7318	11.96	13.997	15.856	17.739	19.797	22.076	24.378	26.273	27.44	27.733	26.834	24.415	20.776	16.738	12.854	9.3124	6.4149	4.4311	3.0982	1.9382	0.89587	0.080833	-0.63265	-1.2026	-1.2042	-0.44347	0.73373	2.0372	3.5405	5.198	6.6594	7.6955	8.4075	8.9594	9.4556	10.055	10.913	12.122	13.768	15.764	17.726	19.372	20.823	22.197	23.269	23.839	23.947	23.512	22.283	20.431	18.605	17.301	16.702	16.97	18.082	19.428	20.239	20.336	20.005	19.467	18.892	18.619	18.901	19.631	20.557	21.56	22.588	23.6	24.535	25.186	25.253	24.662	23.587	22.106	20.287	18.465	17.033	16.007	15.247	14.904	15.147	15.797	16.633	17.676	18.799	19.568	19.776	19.672	19.456	19.055	18.495	17.974	17.511	16.919	16.168	15.429	14.855	14.547	14.63	15.17	16.196	17.756	19.701	21.595	23.062	24.013	24.395	24.113	23.462	23.115	23.492	24.551	26.175	28.244	30.304	31.787	32.579	32.804	32.316	30.913	28.724	25.961	22.61	18.698	14.576	10.628	6.9708	3.6469	0.79874	-1.3873	-2.6877	-2.854	-1.8036	0.40351	3.7931	8.3478	13.665	19.197	24.719	30.038	34.582	37.749	39.384	39.55	38.231	35.667	32.533	29.32	26.066	22.888	20.126	17.828	15.76	13.975	12.771	12.142	11.783	11.524	11.391	11.436	11.732	12.284	12.967	13.651	14.322	14.8	14.7	14.018	13.212	12.562	12.022	11.739	12.032	12.878	14.058	15.637	17.717	19.937	21.874	23.553	24.994	25.844	25.968	25.834	25.875	26.004	26.062	26.132	26.272	26.322	26.065	25.35	24.116	22.504	20.727	18.851	17.032	15.813	15.678	16.246	18.275	21.113	24.225	27.492	30.833	33.905	36.395	38.169	39.176	39.513	39.361	38.756	37.775	36.805	36.097	35.285	33.952	32.323	30.811	29.397	28.034	27.034	26.491	26.009	25.365	24.786	24.405	24.161	24.319	25.28	26.9	28.665	30.385	32.125	33.711	34.839	35.444	35.615	35.438	35.047	34.555	34.038	33.742	34.014	34.827	35.82	36.864	38.108	39.382	40.246	40.573	40.48	39.82	38.469	36.764	35.12	33.582	32.133	30.983	30.087	28.935	27.207	25.077	22.8	20.473	18.38	17.074	17.009	18.36	21.066	24.77	28.903	32.882	36.113	37.983	38.271	37.414	36.055	34.571	33.279	32.586	32.525	32.657	32.685	32.618	32.366	31.703	30.731	29.738	28.704	27.505	26.401	25.842	25.923	26.5	27.523	28.897	30.297	31.413	32.166	32.642	32.958	33.214	33.347	33.17	32.673	31.992	31.115	29.94	28.582	27.193	25.578	23.453	20.96	18.45	16.081	14.06	12.813	12.545	12.983	13.87	15.24	17.019	18.901	20.774	22.824	25.117	27.539	30.059	32.733	35.433	37.866	39.707	40.615	40.427	39.278	37.422	35.065	32.547	30.38	28.827	27.733	26.993	26.716	26.799	26.868	26.753	26.558	26.227	25.635	25.033	24.825	25.081	25.702	26.802	28.477	30.467	32.42	34.257	35.954	37.309	38.158	38.526	38.572	38.556	38.708	39.021	39.297	39.414	39.26	38.489	36.864	34.71	32.567	30.635	28.923	27.612	26.741	25.979	25.166	24.608	24.54	24.9	25.741	27.24	29.194	31.04	32.553	33.948	35.347	36.716	38.183	39.951	42.019	44.171	46.042	47.195	47.372	46.613	44.968	42.403	39.194	35.943	32.961	30.151	27.552	25.473	24.001	23.074	22.953	23.882	25.541	27.428	29.374	31.222	32.531	33.163	33.646	34.493	35.667	36.944	38.269	39.506	40.372	40.669	40.392	39.712	39	38.576	38.376	38.223	38.206	38.331	38.909	39.027	38.314	36.957	35.24	33.221	30.966	28.671	26.578	24.996	24.223	24.322	25.237	27.052	29.621	32.126	33.696	34.24	34.088	33.339	32.194	31.255	30.878	30.774	30.638	30.512	30.346	29.974	29.703	30.089	31.18	32.587	34.155	35.885	37.468	38.466	38.716	38.263	37.225	35.805	34.165	32.386	30.626	29.067	27.539	25.611	23.269	20.955	18.909	17.128	15.854	15.347	15.364	15.497	15.693	15.995	16.198	16.244	16.518	17.239	18.214	19.359	20.925	22.937	24.978	26.685	27.916	28.579	28.671	28.396	28.002	27.71	27.718	28.031	28.335	28.401	28.4	28.591	28.927	29.357	29.987	30.677	31.038	31.018	31.012	31.283	31.864	32.927	34.524	36.147	37.12	37.281	36.833	35.89	34.623	33.5	32.895	32.743	32.763	32.649	32.046	30.705	28.66	26.133	23.438	21.161	19.952	19.996	20.996	22.589	24.358	25.658	26.003	25.528	24.601	23.407	22.168	21.301	20.93	20.755	20.647	20.782	21.189	21.675	22.236	22.996	23.803	24.37	24.606	24.592	24.388	24.164	24.185	24.556	25.218	26.096	26.952	27.296	26.776	25.428	23.361	20.637	17.652	15.036	13.105	11.846	11.341	11.669	12.51	13.425	14.342	15.356	16.375	17.369	18.57	20.087	21.682	23.105	24.233	24.843	24.68	23.686	21.956	19.57	16.724	13.766	10.916	8.2554	6.024	4.4587	3.4495	2.8151	2.6817	3.1899	4.1424	5.3707	7.0322	9.1431	11.365	13.462	15.473	17.285	18.626	19.517	20.168	20.55	20.584	20.483	20.458	20.409	20.196	19.806	19.172	18.15	16.787	15.242	13.56	11.904	10.63	9.8473	9.3674	9.2203	9.6255	10.404	11.06	11.404	11.48	11.108	10.184	9.0587	8.1891	7.7217	7.7465	8.4438	9.6785	10.976	12.072	12.983	13.61	13.824	13.797	13.855	14.19	14.924	16.15	17.684	19.169	20.401	21.047	20.935	20.157	18.951	17.48	15.689	13.669	11.874	10.618	9.6638	8.7283	7.9666	7.6469	7.6615	7.7478	7.8626	8.0556	8.2986	8.6254	9.1457	9.936	11.133	12.894	15.112	17.293	18.953	19.932	20.277	20.073	19.422	18.473	17.395	16.375	15.421	14.229	12.493	10.329	8.0634	5.7486	3.3239	1.1163	-0.27009	-0.49204	0.3478	1.9594	4.0836	6.4162	8.6196	10.463	11.971	13.469	15.385	17.931	20.913	23.898	26.474	28.376	29.484	29.764	29.231	28.025	26.46	24.763	22.841	20.517	17.931	15.484	13.33	11.27	9.191	7.3041	5.8852	5.0022	4.631	4.9005	6.0209	7.9626	10.323	12.613	14.547	16.027	16.977	17.356	17.278	16.977	16.725	16.815	17.447	18.528	19.716	20.747	21.457	21.471	20.353	18.151	15.473	12.926	10.733	8.9651	7.8001	7.3674	7.4518	7.581	7.3971	6.9682	6.59	6.42	6.5657	7.3688	9.2023	11.998	15.29	18.586	21.431	23.33	24.093	23.985	23.324	22.209	20.862	19.73	18.947	18.175	17.189	16.213	15.452	14.708	13.658	12.304	10.92	9.7322	8.7504	7.9395	7.4366	7.4339	7.7841	8.0598	8.1442	8.3103	8.8706	9.3381	9.7048	9.8698	10.002	10.177	10.184	9.8772	9.4149	8.9466	8.5025	8.1627	8.0909	8.4564	9.3903	10.763	12.121	13.216	14.311	15.558	16.47	16.616	16.285	15.797	14.846	13.171	11.232	9.5354	8.0395	6.6364	5.566	4.9516	4.6727	4.8055	5.5856	6.8159	7.9615	8.7998	9.4588	9.9205	10.053	9.9881	10.081	10.56	11.31	11.982	12.352	12.609	13.058	13.525	13.572	13.186	12.634	11.757	10.194	8.2148	6.5146	5.3114	4.405	3.8271	3.6883	3.7279	3.7774	4.1768	5.1723	6.4305	7.6104	8.8439	10.167	11.178	11.644	11.904	12.337	12.862	13.16	13.095	12.885	12.917	13.384	14.168	15.145	16.383	17.73	18.888	19.682	19.909	19.345	18.162	16.785	15.146	12.819	9.9777	7.3157	5.1197	3.2069	1.57	0.35204	-0.50758	-1.0468	-1.1123	-0.64794	0.33756	2.1238	4.8842	8.0337	10.723	12.752	14.304	15.222	15.24	14.55	13.611	12.799	12.473	12.883	13.965	15.558	17.645	19.933	21.644	22.273	22.121	21.686	21.091	20.42	19.955	19.854	20.05	20.425	20.784	20.869	20.682	20.526	20.323	19.591	18.222	16.665	15.237	13.875	12.641	11.865	11.783	12.43	13.709	15.358	17.093	18.893	20.828	22.624	23.834	24.435	24.711	24.676	24.073	22.848	21.197	19.386	17.621	16.022	14.625	13.604	13.322	13.882	14.859	15.755	16.471	17.016	17.129	16.584	15.578	14.51	13.65	13.082	12.701	12.278	11.695	11.089	10.544	9.9395	9.2849	8.908	9.043	9.4451	9.6701	9.5462	9.1658	8.594	7.7944	6.7728	5.7601	5.1692	5.3004	6.0905	7.2719	8.688	10.293	11.885	13.122	13.85	14.197	14.405	14.627	14.879	15.047	15.023	14.841	14.543	13.983	12.953	11.569	10.213	9.0486	7.8883	6.6541	5.5964	4.9422	4.5613	4.1698	3.6929	3.2225	2.7877	2.2918	1.609	0.7023	-0.32728	-1.3222	-2.2137	-3.0717	-3.8898	-4.4658	-4.583	-4.1907	-3.3346	-1.9952	-0.052567	2.5735	5.6943	8.837	11.609	13.961	15.937	17.317	17.888	17.897	17.79	17.602	17.008	15.875	14.302	12.334	9.9449	7.2237	4.3089	1.3012	-1.5922	-4.106	-6.157	-7.8123	-8.9829	-9.4364	-9.1602	-8.4872	-7.7078	-6.8655	-5.8925	-4.765	-3.5567	-2.2649	-0.62126	1.7567	4.8983	8.3923	11.877	15.252	18.194	20.042	20.396	19.462	17.633	15.154	12.341	9.526	6.7162	3.7678	0.75521	-2.2483	-5.4437	-8.8814	-12.124	-14.702	-16.567	-17.777	-18.095	-17.19	-14.999	-11.942	-8.5116	-4.5741	-0.35552	3.8542	7.65	10.901	13.885	16.699	18.892	19.99	19.948	18.815	16.453	12.973	8.921	4.8111	0.96111	-2.2451	-4.5148	-6.0604	-7.2505	-8.0379	-8.2355	-8.035	-7.6802	-6.9593	-5.4875	-3.2361	-0.48083	2.5924	5.9144	9.379	12.764	15.742	18.056	19.757	21.063	21.987	22.416	22.482	22.451	22.332	21.946	21.196	19.995	18.18	15.774	12.996	9.9245	6.5574	3.2707	0.65281	-1.1016	-2.1723	-2.5453	-1.9824	-0.49326	1.5571	3.819	6.1775	8.6112	11.064	13.396	15.519	17.513	19.567	21.689	23.607	25.017	25.742	25.66	24.662	22.732	19.963	16.547	12.784	8.9405	5.0506	0.9973	-3.0664	-6.6664	-9.4631	-11.457	-12.596	-12.596	-11.31	-9.015	-6.1448	-2.9382	0.52838	4.1626	7.7776	11.174	14.227	16.895	19.136	20.792	21.635	21.55	20.637	19.076	16.991	14.429	11.567	8.7916	6.4767	4.7129	3.3781	2.4844	2.2046	2.5368	3.156	3.711	4.1044	4.3863	4.531	4.4565	4.2395	4.1152	4.2957	4.7965	5.4379	6.0196	6.4516	6.7898	7.1264	7.4599	7.6916	7.7955	7.8617	7.9138	7.7882	7.3979	7.0221	7.045	7.5072	8.1763	8.9936	10.106	11.495	12.89	13.98	14.544	14.464	13.716	12.363	10.527	8.4298	6.4331	4.8636	3.79	3.1323	2.8777	3.1261	3.9239	5.1719	6.5864	7.897	9.0648	10.184	11.158	11.772	12.16	12.678	13.38	13.947	14.217	14.34	14.368	14.139	13.546	12.581	11.172	9.3316	7.1876	4.787	2.0556	-0.86758	-3.6032	-5.9198	-7.8199	-9.2423	-9.9518	-9.7493	-8.633	-6.8349	-4.6508	-2.2163	0.50751	3.3879	6.0142	8.1931	10.141	11.966	13.355	14.089	14.331	14.237	13.698	12.67	11.279	9.5196	7.3695	5.0349	2.7247	0.3384	-2.1961	-4.5417	-6.3316	-7.6177	-8.5986	-9.2335	-9.439	-9.3732	-9.3107	-9.4046	-9.495	-9.1088	-7.79	-5.5653	-2.1031	1.8765	6.0286	9.6518	12.114	13.174	12.997	11.995	10.525	8.7257	6.7153	4.78	3.0049	1.0092	-1.5052	-4.2463	-6.7473	-8.8378	-10.374	-11.109	-11.038	-10.465	-9.5645	-8.3643	-7.1485	-6.2153	-5.4129	-4.5363	-3.8351	-3.6553	-3.8123	-3.8198	-3.4577	-2.729	-1.5579	0.17933	2.4935	5.1793	7.8402	10.09	11.8	12.95	13.295	12.51	10.62	7.934	4.7003	1.1486	-2.3685	-5.5646	-8.3459	-10.646	-12.403	-13.827	-15.219	-16.476	-17.179	-17.136	-16.421	-14.905	-12.292	-8.6772	-4.6467	-0.80672	2.497	5.0727	6.776	7.5323	7.377	6.515	5.2866	3.9385	2.5136	1.0094	-0.48246	-1.9102	-3.3562	-4.9482	-6.7675	-8.7811	-10.741	-12.271	-13.146	-13.331	-12.682	-10.987	-8.3997	-5.5148	-2.8878	-0.71094	0.98151	2.1184	2.7501	3.1978	3.8794	4.9847	6.3824	7.7425	8.7471	9.256	9.3071	8.9973	8.4064	7.6762	7.0329	6.6197	6.3442	5.9166	5.0726	3.7463	1.9519	-0.35728	-3.167	-6.15	-8.6917	-10.336	-11.057	-11.051	-10.437	-9.3289	-8.0009	-6.7652	-5.7687	-4.8871	-3.8767	-2.5718	-0.96662	0.85575	2.8119	4.821	6.7279	8.2767	9.2483	9.6363	9.6315	9.3549	8.6532	7.3106	5.4127	3.2385	0.92936	-1.4352	-3.5289	-4.8787	-5.2975	-4.9916	-4.3216	-3.578	-2.9581	-2.5673	-2.4446	-2.5888	-2.8849	-3.0207	-2.6619	-1.6923	-0.14625	1.9415	4.5351	7.4684	10.35	12.63	13.85	13.925	13.05	11.375	9.042	6.5134	4.4367	3.0535	2.137	1.5511	1.439	1.8808	2.7703	4.042	5.6182	7.2582	8.686	9.7314	10.2	9.8242	8.6122	6.8633	4.7563	2.2629	-0.5686	-3.4252	-5.9084	-7.7795	-8.9806	-9.5632	-9.489	-8.6073	-6.9789	-4.9469	-2.6962	-0.071287	2.8746	5.6229	7.7239	9.1786	10.093	10.441	10.383	10.229	10.083	9.889	9.7084	9.5577	9.1293	8.1692	6.8748	5.4969	3.9328	2.0379	0.02268	-1.7576	-3.1179	-4.0645	-4.6708	-4.9775	-4.9468	-4.9031	-4.9942	-5.0769	-5.1865	-5.3463	-5.4044	-5.1194	-4.3208	-3.0585	-1.6481	-0.31629	1.0811	2.6569	4.1715	5.4791	6.8663	8.6029	10.533	12.395	14.113	15.5	16.237	16.243	15.606	14.217	11.984	9.262	6.5503	3.9562	1.4344	-0.71847	-2.1163	-2.8053	-3.0991	-3.161	-2.9259	-2.2798	-1.1511	0.39904	2.2526	4.4352	6.9728	9.5851	11.849	13.635	15.074	16.177	16.82	17.008	16.775	16.076	14.988	13.712	12.244	10.417	8.3621	6.3973	4.5054	2.4114	0.14883	-1.9302	-3.6419	-5.1713	-6.7204	-8.2933	-9.8373	-11.334	-12.764	-14.027	-14.853	-14.889	-13.999	-12.353	-10.178	-7.5648	-4.5779	-1.3401	1.9857	5.216	8.1385	10.594	12.501	13.667	13.869	13.179	11.993	10.533	8.6668	6.3472	3.8565	1.4929	-0.73178	-2.8972	-4.951	-6.789	-8.3775	-9.7652	-10.964	-11.851	-12.187	-11.731	-10.458	-8.5851	-6.3941	-4.1093	-1.8808	0.10241	1.624	2.6265	3.3037	3.9068	4.4302	4.6453	4.4205	3.7985	2.7156	0.94031	-1.6075	-4.6307	-7.57	-9.9539	-11.489	-11.965	-11.292	-9.5818	-7.2137	-4.7474	-2.6872	-1.2971	-0.569	-0.36658	-0.59429	-1.1971	-2.0291	-2.8125	-3.3469	-3.6911	-3.9279	-3.9148	-3.5037	-2.8936	-2.4913	-2.4556	-2.6273	-2.8113	-2.9543	-3.0273	-3.0187	-2.9869	-3.0612	-3.4031	-4.1179	-5.0982	-5.9797	-6.3994	-6.268	-5.768	-5.1479	-4.6216	-4.3419	-4.4087	-4.839	-5.46	-5.835	-5.5105	-4.4468	-2.9255	-1.099	1.0609	3.3443	5.2866	6.6721	7.6338	8.2741	8.5158	8.348	7.8866	7.2279	6.5067	5.9309	5.5692	5.2994	5.0473	4.8765	4.6848	4.1715	3.1681	1.8186	0.41279	-0.86135	-1.967	-2.9234	-3.6379	-3.9159	-3.7762	-3.5118	-3.2537	-2.7776	-2.0257	-1.3512	-1.032	-0.89312	-0.66053	-0.23282	0.53204	1.8269	3.5034	5.1732	6.5763	7.4848	7.5064	6.4739	4.7922	2.971	1.1447	-0.73	-2.5346	-4.17	-5.8177	-7.8059	-10.376	-13.526	-16.953	-20.349	-23.432	-25.655	-26.723	-26.566	-25.205	-22.805	-19.648	-16.179	-12.903	-10.019	-7.2253	-4.1814	-0.97368	2.1906	5.3415	8.4095	10.906	12.381	12.741	11.986	10.107	7.372	4.1968	0.68281	-3.1827	-7.1073	-10.794	-14.365	-18.001	-21.407	-24.031	-25.63	-26.227	-25.855	-24.559	-22.475	-12.112	-12.6	-12.809	-12.795	-12.742	-12.808	-12.947	-13.039	-13.106	-13.181	-13.103	-12.708	-12.118	-11.53	-10.946	-10.358	-9.9237	-9.6933	-9.4041	-8.7927	-7.904	-6.9325	-6.0072	-5.2919	-5.0435	-5.3895	-6.1505	-6.9949	-7.7223	-8.3512	-8.9736	-9.6504	-10.444	-11.486	-12.822	-14.248	-15.515	-16.633	-17.751	-18.828	-19.684	-20.293	-20.702	-20.749	-20.252	-19.319	-18.134	-16.628	-14.649	-12.248	-9.5719	-6.7109	-3.8768	-1.5149	-0.033147	0.47786	0.18293	-0.69993	-2.0016	-3.5819	-5.2715	-6.9699	-8.7658	-10.801	-13.016	-15.19	-17.316	-19.548	-21.859	-24.017	-25.933	-27.639	-28.98	-29.738	-29.964	-29.847	-29.348	-28.303	-26.73	-24.691	-22.129	-19.094	-15.966	-13.232	-11.157	-9.8156	-9.2449	-9.4502	-10.329	-11.613	-12.965	-14.176	-15.202	-15.958	-16.281	-16.24	-16.227	-16.535	-17.107	-17.849	-18.75	-19.613	-20.1	-20.177	-20.118	-20.097	-20.18	-20.617	-21.681	-23.259	-24.998	-26.708	-28.276	-29.401	-29.736	-29.229	-28.112	-26.692	-25.22	-23.198	-21.31	-19.635	-18.089	-16.485	-14.672	-12.734	-11.013	-9.7738	-9.0131	-8.7635	-9.2636	-10.535	-12.194	-13.93	-15.73	-17.519	-19.054	-20.331	-21.556	-22.661	-23.338	-23.525	-23.323	-22.634	-21.359	-19.724	-18.07	-16.401	-14.497	-12.276	-9.8586	-7.442	-5.2609	-3.5605	-2.5896	-2.5381	-3.316	-4.494	-5.6297	-6.6188	-7.5223	-8.324	-9.1078	-10.19	-11.737	-13.541	-15.327	-16.951	-18.142	-18.452	-17.724	-16.223	-14.215	-11.866	-9.594	-8.0106	-7.4223	-7.6897	-8.5741	-9.9082	-11.471	-12.958	-14.154	-15.031	-15.655	-16.013	-15.912	-15.159	-13.778	-11.942	-9.7639	-7.4105	-5.2844	-3.7783	-2.9674	-2.8515	-3.5843	-5.1695	-7.2172	-9.2691	-11.075	-12.339	-12.663	-11.963	-10.649	-9.205	-7.8818	-6.8317	-6.212	-6.0356	-6.096	-6.1737	-6.2134	-6.2977	-6.4677	-6.596	-6.5237	-6.2378	-5.7649	-5.0146	-3.953	-2.8264	-1.9255	-1.301	-0.92352	-0.9287	-1.4333	-2.2895	-3.3572	-4.7566	-6.6015	-8.743	-10.965	-13.216	-15.381	-17.119	-18.136	-18.386	-17.97	-16.967	-15.458	-13.635	-11.757	-10.014	-8.4131	-6.9291	-5.6403	-4.6329	-3.791	-2.9597	-2.262	-1.9419	-2.039	-2.4857	-3.3617	-4.7414	-6.4046	-8.0645	-9.6743	-11.254	-12.685	-13.859	-14.88	-15.887	-16.835	-17.664	-18.504	-19.536	-20.764	-22.033	-23.171	-24.035	-24.478	-24.337	-23.595	-22.549	-21.638	-21.061	-20.717	-20.499	-20.277	-19.702	-18.368	-16.235	-13.625	-10.839	-8.1064	-5.8276	-4.398	-3.8664	-4.0999	-5.0853	-6.771	-8.8395	-10.909	-12.828	-14.57	-16.048	-17.198	-18.146	-19.176	-20.506	-22.135	-23.874	-25.5	-26.797	-27.417	-26.91	-25.134	-22.419	-19.167	-15.604	-12.007	-8.7112	-5.7957	-3.0956	-0.64331	1.2842	2.5797	3.2725	3.2144	2.2549	0.59186	-1.4163	-3.6897	-6.3137	-9.1522	-11.918	-14.648	-16.366	-17.707	-18.556	-19.005	-19.381	-19.884	-20.41	-20.871	-21.369	-21.833	-21.84	-21.071	-19.579	-17.447	-14.708	-11.719	-9.095	-7.1727	-5.9263	-5.3578	-5.4387	-5.7771	-5.8942	-5.7276	-5.4659	-5.1493	-4.745	-4.3826	-4.3057	-4.6517	-5.4213	-6.5455	-7.9964	-9.8412	-12.081	-14.51	-16.93	-19.342	-21.686	-23.593	-24.678	-24.872	-24.208	-22.658	-20.439	-18.075	-15.929	-13.985	-12.209	-10.677	-9.2725	-7.7418	-6.1424	-4.8707	-4.2012	-4.1253	-4.6108	-5.7098	-7.3528	-9.2945	-11.282	-13.159	-14.848	-16.25	-17.181	-17.54	-17.503	-17.345	-17.173	-16.986	-16.877	-16.842	-16.623	-16.031	-15.199	-14.272	-13.182	-11.891	-10.584	-9.3562	-8.0884	-6.8206	-5.8975	-5.6095	-5.9256	-6.6772	-7.7286	-8.8633	-9.6969	-9.8855	-9.3585	-8.3138	-7.0448	-5.7721	-4.6896	-4.042	-3.9436	-4.226	-4.6582	-5.1971	-5.9085	-6.7256	-7.5879	-8.6261	-9.9215	-11.272	-12.44	-13.467	-14.446	-15.282	-15.907	-16.469	-17.067	-17.553	-17.72	-17.531	-17.046	-16.24	-15.084	-13.725	-12.457	-11.524	-11.042	-11.074	-11.714	-12.989	-14.644	-16.313	-17.805	-19.059	-19.883	-20.116	-19.913	-19.586	-19.265	-18.982	-18.915	-19.217	-19.696	-20.04	-20.154	-19.998	-19.421	-18.382	-17.142	-16.051	-15.321	-15.006	-15.091	-15.53	-16.127	-16.525	-16.361	-15.518	-14.09	-12.113	-9.5913	-6.7988	-4.2106	-2.0781	-0.40581	0.70759	1.1267	1.0011	0.58444	-0.13153	-1.3112	-2.9527	-4.9931	-7.5316	-10.608	-13.949	-17.184	-20.163	-22.802	-24.858	-26.003	-26.08	-25.123	-23.258	-20.649	-17.517	-14.231	-11.232	-8.7134	-6.5091	-4.4756	-2.6757	-1.1197	0.334	1.6376	2.4744	2.6695	2.279	1.2621	-0.49115	-2.7714	-5.1383	-7.4006	-9.5323	-11.331	-12.619	-13.603	-14.645	-15.864	-17.146	-18.388	-19.544	-20.538	-21.241	-21.539	-20.848	-19.788	-18.524	-17.142	-15.631	-13.931	-12.102	-10.354	-8.7634	-7.159	-5.4951	-4.0715	-3.1193	-2.5686	-2.4441	-3.0184	-4.3847	-6.3461	-8.8561	-12.053	-15.834	-19.911	-24.18	-28.61	-32.848	-36.394	-39.046	-40.768	-41.374	-40.624	-38.523	-35.308	-31.246	-26.589	-21.619	-16.69	-12.199	-8.3758	-5.1479	-2.3746	-0.10577	1.6125	2.9287	3.8924	4.2096	3.555	1.8769	-0.86906	-4.7885	-9.6787	-14.956	-20.081	-24.793	-28.777	-31.636	-33.292	-33.969	-33.742	-32.466	-30.094	-26.808	-22.85	-18.419	-13.755	-9.2042	-5.1625	-1.8827	0.59142	2.2655	3.0385	2.8881	2.0508	0.86793	-0.52449	-2.0646	-3.5501	-4.9176	-6.3947	-8.1536	-10.034	-11.839	-13.559	-15.093	-16.115	-16.46	-16.276	-15.675	-14.555	-12.916	-11.021	-9.1816	-7.5869	-6.34	-5.5246	-5.1733	-5.1636	-5.2107	-5.118	-4.9622	-4.9282	-5.0844	-5.4311	-6.0747	-7.0679	-8.1831	-9.1607	-9.9846	-10.665	-10.995	-10.777	-10.085	-9.0497	-7.6935	-6.1493	-4.821	-4.0767	-3.9692	-4.3767	-5.2129	-6.3774	-7.6785	-8.9566	-10.243	-11.679	-13.316	-14.956	-16.301	-17.184	-17.53	-17.218	-16.219	-14.822	-13.399	-12.016	-10.557	-9.0651	-7.6238	-6.1431	-4.5538	-3.0826	-2.009	-1.3401	-0.97142	-0.92443	-1.2127	-1.6365	-2.0267	-2.4335	-2.9787	-3.6599	-4.4094	-5.2274	-6.2017	-7.4035	-8.7658	-10.163	-11.563	-12.955	-14.105	-14.665	-14.571	-14.057	-13.266	-12.204	-11.063	-10.112	-9.3235	-8.4847	-7.6081	-6.8187	-6.056	-5.2036	-4.3263	-3.4991	-2.5705	-1.4181	-0.22918	0.66236	1.0454	0.8318	-0.051408	-1.6213	-3.7263	-6.0063	-8.0159	-9.4588	-10.265	-10.352	-9.5699	-8.0373	-6.2234	-4.5012	-2.9261	-1.5386	-0.44419	0.51288	1.7083	3.2512	4.9498	6.6811	8.3488	9.5719	9.9331	9.4351	8.364	6.8661	5.0105	3.0538	1.2915	-0.23349	-1.6978	-3.2782	-4.8892	-6.1299	-7.296	-8.3893	-9.3684	-10.173	-10.726	-11.05	-11.261	-11.256	-10.64	-9.1986	-7.1657	-4.8353	-2.2952	0.25675	2.4381	4.1225	5.5119	6.6449	7.3057	7.4059	6.9855	5.8935	3.9567	1.4143	-1.2831	-3.9641	-6.6366	-9.1403	-11.23	-12.85	-14.096	-14.993	-15.459	-15.406	-14.835	-13.827	-12.389	-10.367	-7.6957	-4.6532	-1.6062	1.2906	3.9159	6.0035	7.4518	8.4878	9.2463	9.5781	9.387	8.7603	7.6677	5.9747	3.8247	1.6329	-0.36025	-2.2033	-3.8856	-5.279	-6.4001	-7.4457	-8.5376	-9.6102	-10.529	-11.228	-11.711	-11.917	-11.619	-10.617	-8.8989	-6.5408	-3.578	-0.1871	3.1405	5.882	7.8318	8.9752	9.2743	8.9029	8.3595	8.0357	7.9245	7.9455	8.1525	8.4564	8.5234	8.1049	7.2364	6.0057	4.3976	2.4513	0.39809	-1.5173	-3.236	-4.9016	-6.7197	-8.7898	-11.157	-13.87	-16.818	-19.583	-21.679	-22.866	-23.056	-22.119	-20.063	-17.249	-14.109	-10.825	-7.502	-4.3725	-1.551	1.1551	3.922	6.6311	9.0241	10.934	12.181	12.485	11.685	9.9717	7.7846	5.5556	3.5602	1.9674	0.8963	0.32489	0.02531	-0.20579	-0.25249	0.14518	1.0079	2.1875	3.6136	5.1868	6.5615	7.428	7.8764	8.2359	8.6739	9.2465	10.068	11.082	11.895	12.098	11.596	10.536	9.0862	7.4867	6.1036	5.265	5.0666	5.3844	6.0693	7.1044	8.5185	10.198	11.935	13.67	15.442	17.071	18.224	18.816	19.011	18.818	18.117	16.983	15.615	13.994	12.026	9.889	7.8661	6.0108	4.3137	2.9792	2.208	1.9156	1.9222	2.2071	2.8549	3.892	5.2865	7.0494	9.2739	12.021	15.097	18.034	20.421	22.08	22.81	22.308	20.56	17.941	14.764	11.132	7.2607	3.5179	0.033957	-3.2626	-6.2313	-8.631	-10.488	-11.933	-12.801	-12.798	-11.919	-10.332	-8.0591	-5.0631	-1.5213	2.2031	5.7865	9.0363	11.863	14.158	15.724	16.447	16.47	15.57	14.463	13.158	11.6	9.849	7.8928	5.5058	2.4952	-1.0671	-4.7907	-8.0657	-10.357	-11.441	-11.239	-9.7216	-7.2146	-4.4895	-2.1092	-0.11021	1.5874	2.9452	4.152	5.644	7.5715	9.6881	11.776	13.675	14.962	15.187	14.397	12.987	11.206	9.2011	7.2853	5.751	4.5572	3.4145	2.1129	0.64242	-0.8494	-2.2277	-3.4408	-4.4169	-4.9936	-5.1288	-5.0854	-5.1157	-5.1488	-5.0497	-4.891	-4.7021	-4.2838	-3.5374	-2.6429	-1.6677	-0.45224	0.98796	2.3882	3.6546	4.8829	5.9328	6.4512	6.3301	5.8164	5.1383	4.3549	3.5188	2.7639	2.1725	1.6752	1.0896	0.28689	-0.68919	-1.7735	-3.0506	-4.5875	-6.1835	-7.5623	-8.6239	-9.3005	-9.3877	-8.8358	-7.9447	-7.0295	-6.1306	-5.2407	-4.4727	-3.754	-2.7323	-1.2089	0.63695	2.5826	4.565	6.4776	8.0424	9.0148	9.4036	9.3681	9.0245	8.4411	7.7545	7.1863	6.8793	6.746	6.6269	6.5376	6.5289	6.4928	6.3495	6.2496	6.335	6.4655	6.462	6.3997	6.3806	6.2836	5.9834	5.5816	5.1642	4.59	3.7449	2.803	2.0127	1.453	1.106	0.96818	1.003	1.0195	0.77162	0.22375	-0.37542	-0.67326	-0.46497	0.30831	1.7033	3.6391	5.6873	7.3434	8.418	8.9569	8.9222	8.3011	7.3419	6.3135	5.1897	3.8596	2.4413	1.1098	-0.13119	-1.2819	-2.1616	-2.6017	-2.663	-2.4971	-2.1626	-1.641	-1.0049	-0.43974	-0.068717	0.12965	0.21231	0.11212	-0.28193	-0.85463	-1.3326	-1.6368	-1.8505	-1.8873	-1.5337	-0.8375	-0.052495	0.72302	1.5057	2.1418	2.4655	2.637	2.9521	3.4725	4.1306	4.9655	5.9248	6.6578	6.8166	6.3541	5.4614	4.3616	3.2261	2.1981	1.406	0.89943	0.51907	-0.03299	-0.86946	-1.8012	-2.6297	-3.3386	-3.8215	-3.8039	-3.2505	-2.4907	-1.7681	-1.1281	-0.72384	-0.76053	-1.1123	-1.444	-1.6767	-1.9096	-2.0419	-1.9164	-1.6695	-1.5512	-1.5572	-1.5332	-1.4926	-1.6133	-2.0435	-2.8029	-3.7322	-4.6054	-5.3803	-5.4973	-4.9435	-3.7486	-2.2935	-1.1219	-0.69154	-1.1779	-2.4595	-4.2939	-6.4275	-8.4186	-9.6462	-9.7877	-9.0632	-7.7707	-5.9813	-3.8757	-1.8377	-0.00912	1.789	3.5708	5.1087	6.2962	7.1294	7.3535	6.6698	5.1866	3.2385	0.93371	-1.7804	-4.7701	-7.8478	-11.037	-14.431	-17.94	-21.233	-23.87	-25.514	-26.041	-25.415	-23.578	-20.654	-17.118	-13.501	-10.019	-6.7861	-4.0511	-1.9411	-0.31359	0.8663	1.3438	0.97748	-0.089558	-1.7528	-3.9703	-6.3828	-8.3912	-9.6797	-10.385	-10.717	-10.794	-10.825	-11.065	-11.58	-12.164	-12.549	-12.632	-12.518	-12.354	-12.156	-11.916	-11.691	-11.469	-11.01	-10.116	-8.891	-7.5714	-6.2492	-5.0495	-4.2812	-4.1342	-4.4491	-5.0321	-5.8963	-6.9383	-7.789	-8.1955	-8.2736	-8.2039	-7.9857	-7.6676	-7.4655	-7.551	-7.8729	-8.3277	-8.9318	-9.8141	-11.073	-12.676	-14.536	-16.585	-18.66	-20.354	-21.247	-21.237	-20.414	-18.799	-16.508	-13.957	-11.527	-9.2822	-7.221	-5.5359	-4.3631	-3.583	-3.0665	-2.8912	-3.0848	-3.4534	-3.815	-4.2191	-4.8253	-5.7136	-6.8954	-8.3702	-10.107	-11.913	-13.391	-14.206	-14.343	-14	-13.321	-12.483	-11.843	-11.715	-12.027	-12.446	-12.771	-12.885	-12.531	-11.566	-10.242	-8.9379	-7.7795	-6.7712	-5.987	-5.3771	-4.6727	-3.6503	-2.398	-1.1659	-0.11139	0.69434	1.1701	1.249	0.99269	0.60219	0.21816	-0.28063	-1.2192	-2.7658	-4.8778	-7.5689	-10.848	-14.389	-17.649	-20.35	-22.492	-24.013	-24.836	-25.153	-25.249	-25.111	-24.614	-23.829	-22.848	-21.518	-19.658	-17.311	-14.564	-11.375	-7.7275	-3.8062	0.000605	3.2702	5.7222	7.2232	7.6322	6.8032	4.8399	2.1665	-0.87177	-4.1597	-7.4956	-10.504	-13.027	-15.211	-17.12	-18.647	-19.869	-21.001	-21.989	-22.617	-22.939	-23.167	-23.222	-22.86	-22.065	-20.88	-19.114	-16.51	-13.133	-9.3598	-5.6818	-2.5585	-0.12874	1.5136	2.1923	1.9514	0.89841	-0.74132	-2.6719	-4.5952	-6.3605	-8.0323	-9.6073	-10.892	-11.906	-13.022	-14.483	-16.158	-17.933	-19.872	-21.821	-23.339	-24.186	-24.423	-24.009	-22.839	-21.116	-19.196	-17.142	-14.884	-12.625	-10.693	-9.1793	-8.0196	-7.2664	-7.0151	-7.2049	-7.5884	-7.9114	-8.0614	-8.1244	-8.2334	-8.3952	-8.6201	-9.0839	-9.8763	-10.765	-11.507	-12.14	-12.709	-13.065	-13.163	-13.183	-13.144	-12.788	-12.013	-10.984	-9.7522	-8.2287	-6.5762	-5.2038	-4.3243	-3.8507	-3.6885	-3.8258	-4.1473	-4.3682	-4.2029	-3.5243	-2.3968	-0.96276	0.67012	2.349	3.7656	4.6574	5.0455	5.0321	4.5377	3.4786	1.932	-0.072407	-2.7038	-5.9819	-9.536	-12.948	-16.028	-18.579	-20.289	-21.08	-21.272	-21.181	-20.867	-20.31	-19.564	-18.654	-17.484	-15.953	-14.144	-12.301	-10.636	-9.2265	-8.0844	-7.2561	-6.7282	-6.2849	-5.7229	-5.1291	-4.7318	-4.642	-5.0155	-6.235	-8.6033	-11.991	-16.052	-20.513	-24.988	-28.835	-31.49	-32.799	-32.845	-31.73	-29.683	-27.179	-24.677	-22.4	-20.382	-18.627	-17.173	-16.007	-15.028	-14.188	-13.629	-13.523	-13.823	-14.373	-15.186	-16.342	-17.675	-18.941	-20.156	-21.438	-22.695	-23.784	-24.819	-25.981	-27.218	-28.429	-29.71	-31.131	-32.531	-33.678	-34.5	-34.96	-34.939	-34.372	-33.411	-32.405	-31.686	-31.386	-31.436	-31.746	-32.18	-32.355	-31.828	-30.498	-28.583	-26.214	-23.419	-20.47	-17.83	-15.749	-14.347	-13.902	-14.649	-16.401	-18.726	-21.331	-23.964	-26.262	-28.002	-29.335	-30.525	-31.635	-32.563	-33.228	-33.592	-33.626	-33.269	-32.47	-31.325	-30.071	-28.792	-27.327	-25.657	-24.048	-22.683	-21.512	-20.589	-20.148	-20.188	-20.455	-20.849	-21.442	-22.087	-22.517	-22.763	-23.003	-23.159	-23.09	-22.947	-23.037	-23.409	-23.948	-24.565	-25.053	-25.742	-26.45	-27.096	-27.754	-28.392	-28.785	-28.893	-29.003	-29.281	-29.557	-29.694	-29.795	-29.836	-29.602	-29.093	-28.524	-27.874	-26.887	-25.495	-23.797	-21.73	-19.273	-16.806	-14.889	-13.774	-13.407	-13.721	-14.642	-16	-17.576	-19.233	-20.973	-22.904	-25.008	-27.009	-28.644	-29.919	-30.907	-31.493	-31.59	-31.352	-30.826	-29.791	-28.136	-26.045	-23.671	-20.986	-18.132	-15.444	-13.037	-10.755	-8.6082	-6.8325	-5.554	-4.7372	-4.4354	-4.8386	-6.0403	-7.9405	-10.355	-13.139	-16.185	-19.317	-22.224	-24.65	-26.559	-27.968	-28.752	-28.821	-28.346	-27.517	-26.328	-24.779	-23.109	-21.524	-20.012	-18.636	-17.725	-17.517	-17.918	-18.764	-20.011	-21.492	-22.805	-23.653	-24.08	-24.291	-24.421	-24.567	-24.858	-25.405	-26.142	-26.864	-27.425	-27.876	-28.317	-28.641	-28.649	-28.297	-27.594	-26.379	-24.573	-22.449	-20.39	-18.528	-16.922	-15.801	-15.3	-15.264	-15.522	-16.161	-17.275	-18.725	-20.326	-22.019	-23.709	-25.122	-25.962	-26.124	-25.726	-24.947	-23.911	-22.759	-21.758	-21.102	-20.681	-20.253	-19.791	-19.419	-19.088	-18.672	-18.279	-18.094	-18.025	-17.888	-17.775	-17.857	-18.088	-18.364	-18.763	-19.331	-19.843	-20.011	-19.767	-19.163	-18.166	-16.751	-15.075	-13.44	-12.078	-11.017	-10.193	-9.6668	-9.5364	-9.6807	-9.8631	-10.076	-10.51	-11.176	-11.898	-12.656	-13.574	-14.581	-15.48	-16.306	-17.249	-18.274	-19.255	-20.28	-21.48	-22.696	-23.671	-24.356	-24.804	-24.875	-24.329	-23.142	-21.533	-19.764	-17.996	-16.333	-14.952	-14.071	-13.71	-13.624	-13.661	-13.946	-14.563	-15.338	-16.16	-17.116	-18.16	-19.056	-19.759	-20.441	-21.038	-21.249	-20.947	-20.149	-18.657	-16.246	-13.181	-10.101	-7.4841	-5.4799	-4.1656	-3.5976	-3.6781	-4.1136	-4.4957	-4.5225	-4.4575	-4.4578	-4.7512	-5.4453	-6.4323	-7.4943	-8.5092	-9.4948	-10.349	-10.855	-11.042	-11.263	-11.766	-12.413	-13.036	-13.627	-14.105	-14.257	-14.057	-13.708	-13.331	-12.901	-12.437	-11.979	-11.408	-10.624	-9.8207	-9.322	-9.2225	-9.3772	-9.6217	-9.8446	-9.9254	-9.7322	-9.2372	-8.645	-8.3213	-8.4453	-8.8641	-9.3816	-9.9636	-10.567	-10.994	-11.159	-11.255	-11.504	-11.973	-12.727	-13.893	-15.418	-17.042	-18.495	-19.541	-19.837	-19.052	-17.15	-14.425	-11.238	-7.8766	-4.6434	-1.9087	0.028134	1.0902	1.361	0.88317	-0.37204	-2.2769	-4.4434	-6.5226	-8.429	-10.191	-11.788	-13.301	-14.973	-16.971	-19.179	-21.383	-23.378	-24.868	-25.545	-25.315	-24.299	-22.651	-20.531	-18.234	-16.104	-14.318	-12.815	-11.419	-9.9826	-8.4596	-6.8494	-5.1696	-3.6095	-2.5931	-2.4742	-3.2423	-4.6758	-6.6251	-8.8949	-11.097	-12.907	-14.304	-15.39	-16.178	-16.736	-17.267	-17.876	-18.525	-19.185	-19.804	-20.152	-19.942	-19.143	-17.99	-16.789	-15.816	-15.253	-15.128	-15.271	-15.381	-15.057	-14.06	-12.609	-11.216	-10.242	-9.8411	-10.193	-11.359	-13.008	-14.634	-15.985	-17.02	-17.641	-17.867	-17.962	-18.139	-18.397	-18.748	-19.243	-19.714	-19.847	-19.568	-19.038	-18.392	-17.663	-16.932	-16.248	-15.537	-14.702	-13.644	-12.27	-10.699	-9.3106	-8.3651	-7.808	-7.6106	-7.8672	-8.445	-8.9753	-9.3471	-9.7717	-10.358	-11.088	-12.059	-13.274	-14.396	-15.076	-15.312
[truncated: 10,931,227 more chars]
