# Supplementary material for: Dynamical Hurst analysis identifies EEG channel differences between PTSD and healthy controls
Source: PLoS One. 2018 Jul 3;13(7):e0199144. doi: 10.1371/journal.pone.0199144 (PMC6029761; doi:10.1371/journal.pone.0199144)
Supplement: S1 Appendix — Zip file containing files: Standard Deviations of Healthy 1 - H3_w3.txtStandard Deviations of Healthy 2 - H4_w3.txtStandard Deviations of Healthy 3 - H5_w3.txtStandard Deviations of Healthy 4 - H6_w3.txtStandard Deviations of Healthy 5 - H7_w3.txtStandard Deviations of Healthy 6 - H12_w3.txtStandard Deviations of PTSD 1 - P1_w3.txtStandard Deviations of PTSD 2 - P2_w3.txtStandard Deviations of PTSD 3 - P8_w3.txtStandard Deviations of PTSD 4 - P9_w3.txtStandard Deviations of PTSD 5 - P10_w3.txtStandard Deviations of PTSD 6 - P11_w3.txtHurst Values of Healthy 1 - Hurst_H3.txtHurst Values of Healthy 2 - Hurst_H4.txtHurst Values of Healthy 3 - Hurst_H5.txtHurst Values of Healthy 4 - Hurst_H6.txtHurst Values of Healthy 5 - Hurst_H7.txtHurst Values of Healthy 6 - Hurst_H12.txtHurst Values of PTSD 1 - Hurst_P1.txtHurst Values of PTSD 2 - Hurst_P2.txtHurst Values of PTSD 3 - Hurst_P8.txtHurst Values of PTSD 4 - Hurst_P9.txtHurst Values of PTSD 5 - Hurst_P10.txtHurst Values of PTSD 6 - Hurst_P11.txtOriginal Data Healthy 1 - H3.txtOriginal Data Healthy 2 - H4.txtOriginal Data Healthy 3 - H5.txtOriginal Data Healthy 4 - H6.txtOriginal Data Healthy 5 - H7.txtOriginal Data Healthy 6 - H12.txtOriginal Data PTSD 1 - P1.txtOriginal Data PTSD 2 - P2.txtOriginal Data PTSD 3 - P8.txtOriginal Data PTSD 4 - P9.txtOriginal Data PTSD 5 - P10.txtOriginal Data PTSD 6 - P11.txt. (ZIP) [file pone.0199144.s001.zip › P8.txt]

40.667	40.397	40.166	40.077	40.355	41.089	42.169	43.168	43.625	43.164	41.605	39.097	35.986	32.557	28.998	25.526	22.298	19.312	16.62	14.37	12.803	12.041	12.116	12.932	14.222	15.557	16.476	16.717	16.238	15.108	13.678	12.372	11.452	11.033	11.192	11.982	13.34	15.148	17.206	19.38	21.513	23.381	24.995	26.407	27.711	28.907	29.928	30.529	30.514	29.946	28.964	27.604	26.028	24.305	22.435	20.426	18.429	16.768	15.746	15.489	15.961	16.944	17.972	18.703	19.047	19.075	18.967	19.035	19.617	20.886	22.749	25.071	27.544	29.802	31.609	32.736	33.142	32.882	32.191	31.307	30.425	29.658	29.138	28.867	28.695	28.319	27.539	26.334	24.873	23.443	22.326	21.6	21.11	20.776	20.454	20.185	20.178	20.566	21.366	22.295	22.757	22.121	19.934	16.132	11.242	5.9774	1.0781	-2.7839	-5.1136	-5.859	-5.2367	-3.4233	-0.63907	3.0028	6.2948	9.339	11.88	13.906	15.565	17.046	18.533	20.143	21.95	23.924	25.821	27.367	28.399	28.946	29.222	29.491	29.996	30.834	31.901	32.929	33.49	33.311	32.277	30.43	27.891	24.931	21.827	18.764	15.785	12.882	10.066	7.3171	4.6109	2.0313	-0.30069	-2.3436	-4.0797	-5.4619	-6.4518	-7.0507	-7.2441	-6.9962	-6.2874	-5.1881	-3.8511	-2.4549	-1.1939	-0.2191	0.4076	0.70058	0.72777	0.60589	0.44235	0.31275	0.27137	0.38507	0.68667	1.1508	1.7419	2.4611	3.3296	4.359	5.5798	7.0553	8.7794	10.595	12.292	13.682	14.596	14.958	14.861	14.541	14.256	14.2	14.476	15.094	15.948	16.91	17.896	18.858	19.774	20.628	21.351	21.838	22.022	21.885	21.443	20.761	19.986	19.27	18.693	18.252	17.947	17.768	17.644	17.472	17.196	16.767	16.112	15.203	14.123	12.99	11.935	11.1	10.63	10.6	10.956	11.572	12.305	13.005	13.543	13.848	13.901	13.765	13.601	13.591	13.875	14.557	15.701	17.26	19.068	20.95	22.784	24.455	25.864	26.981	27.842	28.444	28.745	28.727	28.372	27.622	26.429	24.853	23.045	21.166	19.387	17.921	16.933	16.459	16.417	16.632	16.929	17.22	17.537	18.013	18.805	20.055	21.805	23.905	26.092	28.16	29.99	31.525	32.78	33.841	34.736	35.377	35.647	35.467	34.793	33.672	32.28	30.895	29.741	28.904	28.382	28.107	27.935	27.724	27.407	27.01	26.639	26.435	26.49	26.807	27.324	27.928	28.449	28.694	28.567	28.141	27.538	26.842	26.126	25.638	24.6	23.547	22.409	21.116	19.65	18.162	16.92	16.182	16.113	16.778	18.108	19.895	21.843	23.668	25.172	26.29	27.086	27.681	28.198	28.748	29.376	29.989	30.406	30.479	30.203	29.645	28.93	28.275	27.891	27.85	28.082	28.43	28.678	28.596	28.063	27.146	26.024	24.876	23.87	23.18	22.926	23.155	23.895	25.167	26.93	29.06	31.367	33.592	35.461	36.779	37.426	37.33	36.509	35.094	33.267	31.206	29.148	27.38	26.114	25.43	25.321	25.719	26.46	27.352	28.299	29.297	30.329	31.34	32.268	33.03	33.506	33.597	33.293	32.673	31.872	31.058	30.384	29.946	29.742	29.686	29.656	29.549	29.33	29.078	28.909	28.928	29.223	29.783	30.453	31.004	31.26	31.15	30.703	30.092	29.608	29.503	29.864	30.624	31.627	32.621	33.334	33.636	33.563	33.254	32.87	32.582	32.468	32.482	32.478	32.248	31.616	30.515	29.043	27.396	25.792	24.45	23.541	23.101	23.024	23.16	23.361	23.486	23.429	23.13	22.588	21.803	20.787	19.654	18.587	17.763	17.352	17.511	18.308	19.656	21.328	23.045	24.543	25.585	26.035	25.91	25.369	24.68	24.143	23.974	24.227	24.839	25.629	26.26	26.394	25.823	24.518	22.584	20.288	18.046	16.284	15.276	15.142	15.854	17.142	18.542	19.614	20.049	19.669	18.471	16.656	14.586	12.639	11.113	10.216	10.017	10.417	11.21	12.123	12.844	13.154	13.014	12.482	11.676	10.792	10.045	9.4696	8.9267	8.7177	8.6231	8.5078	8.3307	8.0848	7.7982	7.5504	7.4418	7.5215	7.7886	8.2425	8.8623	9.6175	10.491	11.452	12.448	13.458	14.487	15.437	16.12	16.37	16.113	15.347	14.169	12.838	11.695	11.001	10.88	11.333	12.189	13.135	13.86	14.19	14.087	13.618	12.976	12.439	12.22	12.367	12.778	13.251	13.555	13.509	13.063	12.292	11.396	10.66	10.294	10.344	10.744	11.395	12.162	12.898	13.519	14.02	14.349	14.369	13.963	13.076	11.697	9.9006	7.8945	5.9901	4.4731	3.5363	3.2994	3.7605	4.7471	5.9811	7.1844	8.1258	8.6607	8.7772	8.5874	8.2755	8.0509	8.0772	8.4172	9.0247	9.7932	10.602	11.321	11.847	12.178	12.36	12.392	12.252	11.957	11.515	10.893	10.069	9.1075	8.1053	7.158	6.3583	5.8054	5.5429	5.5402	5.7914	6.3337	7.203	8.4274	10.024	11.946	14.038	16.05	17.679	18.649	18.824	18.262	17.183	15.888	14.705	13.888	13.429	13.073	12.482	11.415	9.777	7.6883	5.5057	3.7022	2.6641	2.5571	3.3455	4.8343	6.6856	8.5734	10.321	11.876	13.26	14.576	15.938	17.421	19.059	20.817	22.609	24.292	25.694	26.64	26.951	26.491	25.274	23.46	21.271	18.976	16.9	15.303	14.244	13.648	13.404	13.348	13.298	13.181	13.074	13.116	13.385	13.969	14.977	16.383	18.008	19.615	20.947	21.745	21.801	21.066	19.674	17.924	16.192	14.786	13.845	13.352	13.154	12.988	12.597	11.887	10.96	10.006	9.218	8.7813	8.7833	9.0822	8.9841	8.902	8.8265	8.8131	8.9659	9.3046	9.7471	10.225	10.668	10.943	10.896	10.478	9.7662	8.909	8.0872	7.4657	7.163	7.2311	7.6406	8.2737	9.0007	9.77	10.589	11.42	12.172	12.788	13.234	13.426	13.301	12.893	12.29	11.537	10.677	9.8162	9.0559	8.4408	8.0432	7.9994	8.3781	9.0983	10.007	10.934	11.665	11.978	11.752	11.028	9.9828	8.8738	7.9839	7.5214	7.5843	8.1687	9.1407	10.241	11.214	11.919	12.296	12.333	12.115	11.796	11.474	11.145	10.796	10.432	10.021	9.5497	9.0975	8.7893	8.6714	8.7099	8.8769	9.1047	9.2693	9.2685	9.0825	8.7554	8.3014	7.695	6.8911	5.8682	4.7047	3.6131	2.884	2.8328	3.7663	5.8336	8.9118	12.625	16.477	19.972	22.687	24.381	25.087	24.991	24.324	23.334	22.275	21.313	20.536	20.072	20.084	20.682	21.874	23.558	25.53	27.459	28.952	29.7	29.581	28.696	27.335	25.864	24.573	23.617	23.011	22.604	22.155	21.487	20.584	19.545	18.513	17.649	17.106	16.932	17.079	17.514	18.249	19.254	20.503	22.011	23.771	25.696	27.638	29.448	30.984	32.099	32.709	32.863	32.704	32.401	32.096	31.84	31.573	31.195	30.596	29.669	28.384	26.852	25.273	23.834	22.715	22.115	22.176	22.869	24.023	25.437	26.866	28.042	28.834	29.287	29.51	29.597	29.654	29.758	29.864	29.865	29.721	29.473	29.171	28.847	28.535	28.263	28.056	27.95	27.954	28.05	28.242	28.552	28.953	29.372	29.772	30.136	30.388	30.415	30.18	29.73	29.153	28.594	28.251	28.27	28.621	29.154	29.68	29.906	30.732	30.836	30.226	29.134	27.862	26.629	25.58	24.82	24.325	23.93	23.476	22.893	22.134	21.199	20.213	19.364	18.77	18.509	18.669	19.301	20.339	21.597	22.827	23.785	24.298	24.315	23.897	23.22	22.582	22.292	22.489	23.103	23.976	24.884	25.555	25.806	25.662	25.322	25	24.902	25.243	26.128	27.495	29.223	31.187	33.177	34.891	36.054	36.52	36.242	35.296	33.924	32.475	31.27	30.521	30.274	30.411	30.747	31.146	31.519	31.788	31.93	31.984	31.958	31.794	31.44	30.883	30.12	29.155	28.067	26.991	26.016	25.188	24.58	24.267	24.244	24.448	24.842	25.376	25.946	26.424	26.71	26.722	26.374	25.627	24.482	22.991	21.291	19.619	18.258	17.482	17.546	18.604	20.601	23.287	26.316	29.3	31.834	33.619	34.565	34.725	34.197	33.14	31.775	30.306	28.864	27.599	26.706	26.33	26.51	27.194	28.239	29.394	30.374	30.963	31.056	30.669	29.918	28.947	27.869	26.77	25.743	24.839	24.067	23.465	23.105	23.002	23.098	23.331	23.655	23.995	24.254	24.385	24.401	24.31	24.147	24.009	23.996	24.12	24.298	24.45	24.486	24.287	23.82	23.188	22.589	22.209	22.155	22.426	22.906	23.416	23.763	23.781	23.399	22.716	21.936	21.226	20.721	20.537	20.709	21.14	21.685	22.258	22.798	23.258	23.681	24.172	24.782	25.438	26.051	26.541	26.769	26.615	26.072	25.251	24.268	23.204	22.106	20.992	19.863	18.756	17.769	17.032	16.703	16.932	17.733	18.956	20.444	22.093	23.819	25.572	27.382	29.283	31.182	32.888	34.204	34.948	34.925	34.052	32.455	30.338	27.901	26.473	25.088	23.795	22.597	21.544	20.659	19.89	19.222	18.719	18.432	18.316	18.3	18.281	18.064	17.443	16.344	14.853	13.113	11.345	9.8739	9.0438	9.0664	9.962	11.577	13.622	15.752	17.659	19.123	20.043	20.495	20.678	20.754	20.816	20.95	21.244	21.724	22.357	23.132	24.008	24.813	25.304	25.301	24.695	23.442	21.677	19.733	17.953	16.563	15.703	15.419	15.622	16.118	16.716	17.3	17.838	18.37	18.98	19.714	20.579	21.549	22.491	23.182	23.411	23.078	22.179	20.767	19.022	17.234	15.648	14.421	13.652	13.361	13.431	13.641	13.808	13.829	13.651	13.285	12.877	12.639	12.739	13.271	14.292	15.775	17.59	19.557	21.49	23.206	24.577	25.536	26.037	26.067	25.682	24.99	24.09	23.097	22.167	21.439	20.962	20.725	20.743	20.984	21.348	21.745	22.137	22.476	22.682	22.709	22.585	22.362	22.095	21.864	21.766	21.84	22.039	22.304	22.594	22.874	23.112	23.295	23.387	23.363	23.241	23.018	22.667	22.2	21.714	21.309	21.044	21.007	21.328	22.072	23.208	24.676	26.381	28.112	29.583	30.561	30.866	30.384	29.164	27.477	25.705	24.224	23.329	23.176	23.703	24.638	25.596	26.21	26.242	25.684	24.698	23.49	22.251	21.147	20.26	19.51	18.768	18.01	17.278	16.624	16.135	15.945	16.133	16.672	17.5	18.554	19.698	20.728	21.493	21.937	22.02	21.707	21.015	20.034	18.852	17.54	16.219	15.057	14.255	13.986	14.313	15.154	16.339	17.675	18.957	19.992	20.715	21.186	21.449	21.477	21.238	20.735	19.994	19.125	18.417	18.21	18.68	19.825	21.509	23.378	24.884	25.544	25.052	24.546	23.166	21.295	19.274	17.377	15.821	14.655	13.713	12.77	11.676	10.351	8.8049	7.2299	5.9954	5.4479	5.8041	7.1513	9.3856	12.165	15.018	17.519	19.373	20.424	20.663	20.197	19.191	17.823	16.257	14.594	12.896	11.243	9.7409	8.4293	7.2775	6.2726	5.4383	4.74	4.1076	3.5328	3.0283	2.5602	2.12	1.8201	1.8361	2.3108	3.3513	5.0312	7.2838	9.8699	12.509	14.999	17.189	18.971	20.307	21.191	21.602	21.517	20.955	19.97	18.706	17.384	16.203	15.275	14.642	14.317	14.274	14.38	14.507	14.591	14.569	14.364	13.978	13.491	12.972	12.461	12.024	11.712	11.495	11.313	11.192	11.217	11.443	11.887	12.563	13.465	14.529	15.684	16.857	17.962	18.918	19.615	19.889	19.56	18.537	16.878	14.763	12.481	10.407	8.8963	8.1376	8.1243	8.7519	9.8379	11.154	12.532	13.941	15.409	16.925	18.457	19.957	21.305	22.323	22.898	23.052	22.882	22.546	22.221	22.03	21.993	22.041	22.057	21.878	21.381	20.551	19.425	18.058	16.567	15.148	13.96	13.071	12.539	12.419	12.689	13.24	13.988	14.898	15.905	16.918	17.885	18.767	19.491	20.012	20.405	20.811	21.343	22.074	23.034	24.147	25.224	26.033	26.377	26.142	25.369	24.192	22.751	21.174	19.591	18.076	16.573	14.997	13.383	11.843	10.47	9.3499	8.599	8.2833	8.382	8.8791	9.8002	11.115	12.714	14.492	16.359	18.14	19.609	20.608	21.119	21.177	20.837	20.219	19.48	18.768	18.214	17.874	17.724	17.733	17.888	18.152	18.449	18.772	19.209	19.838	20.666	21.693	22.888	24.08	25.027	25.564	25.602	25.08	24.085	22.93	21.967	21.408	21.38	21.931	22.97	24.257	25.5	26.326	27.102	27.338	27.005	26.161	24.866	23.241	21.534	19.981	18.662	17.567	16.718	16.13	15.767	15.652	15.886	16.507	17.426	18.511	19.642	20.637	21.306	21.615	21.655	21.512	21.258	20.991	20.792	20.669	20.559	20.358	19.966	19.335	18.505	17.56	16.577	15.668	14.957	14.47	14.144	13.937	13.857	13.88	13.963	14.131	14.409	14.735	15.027	15.295	15.583	15.878	16.181	16.533	16.935	17.295	17.512	17.557	17.43	17.154	16.796	16.449	16.204	16.139	16.297	16.668	17.228	17.95	18.76	19.516	20.059	20.282	20.095	19.409	18.233	16.692	14.928	13.076	11.317	9.8641	8.8309	8.2018	7.9004	7.8015	7.7177	7.5079	7.226	7.1029	7.4004	8.3448	10.046	12.38	14.988	17.41	19.252	20.294	20.574	20.331	19.851	19.361	19.002	18.832	18.784	18.746	18.668	18.542	18.311	17.893	17.267	16.466	15.543	14.641	13.982	13.762	14.039	14.769	15.887	17.261	18.719	20.129	21.416	22.491	23.233	23.538	23.349	22.682	21.642	20.409	19.16	18.052	17.196	16.581	16.058	15.462	14.682	13.642	12.318	10.825	9.4259	8.3854	7.8961	8.079	8.9217	10.212	11.612	12.821	13.67	14.119	14.303	14.531	15.13	16.262	17.877	19.761	21.563	22.912	23.538	23.374	22.551	21.35	20.113	19.095	18.419	18.126	18.175	18.396	18.603	18.733	18.79	18.72	18.474	18.063	17.528	16.873	16.168	15.589	15.265	15.25	15.571	16.212	17.036	17.801	18.326	18.527	18.365	17.852	17.073	16.18	15.346	14.745	14.497	14.619	15.075	15.788	16.593	17.248	17.605	17.677	17.509	17.159	16.78	16.58	16.686	17.141	18.003	19.244	20.671	22.052	23.236	24.1	24.536	24.579	24.46	24.441	24.668	25.147	25.761	26.293	26.506	26.005	25.056	23.628	21.916	20.169	18.681	17.662	17.126	16.968	17.067	17.241	17.202	16.744	15.906	14.883	13.902	13.224	13.114	13.653	14.669	15.903	17.124	18.128	18.811	19.285	19.762	20.347	20.999	21.615	22.07	22.198	21.897	21.229	20.39	19.663	19.347	19.603	20.417	21.672	23.203	24.727	25.929	26.626	26.779	26.388	25.486	24.211	22.733	21.155	19.555	18.098	16.976	16.328	16.284	16.95	18.263	19.934	21.566	22.797	23.346	23.079	22.081	20.66	19.252	18.281	18.026	18.528	19.607	20.964	22.24	23.088	23.335	23.043	22.386	21.508	20.534	19.57	18.62	17.619	16.599	15.708	15.104	14.876	15.086	15.731	16.655	17.626	18.502	19.245	19.83	20.239	20.502	20.652	20.674	20.533	20.221	19.75	19.148	18.465	17.722	16.915	16.092	15.324	14.649	14.075	13.664	13.491	13.557	13.827	14.301	14.957	15.686	16.365	16.931	17.338	17.535	17.554	17.544	17.655	17.956	18.47	19.182	19.992	20.742	21.286	21.558	21.542	21.27	20.791	20.129	19.311	18.415	17.532	16.713	16.055	15.711	15.762	16.184	16.917	17.921	19.101	20.313	21.498	22.647	23.698	24.568	25.252	25.77	26.057	26.014	25.594	24.761	23.471	21.74	19.724	17.674	15.88	14.616	14.08	14.33	15.3	16.809	18.549	20.208	21.63	22.799	23.737	24.513	25.258	26.063	26.854	27.476	27.813	27.755	27.189	26.117	24.684	23.021	21.207	19.357	17.648	16.216	15.176	14.702	14.999	16.126	17.975	20.31	22.811	25.142	27.057	28.419	29.206	29.576	29.793	30.058	30.415	30.849	31.322	31.683	31.704	31.243	30.261	28.753	26.79	24.607	22.494	20.651	19.25	18.488	18.457	19.062	20.141	21.602	23.347	25.21	27.025	28.675	30.059	30.793	31.311	31.268	30.67	29.649	28.477	27.482	26.905	26.919	27.685	29.216	31.254	33.419	35.393	36.908	37.718	37.731	37.058	35.886	34.371	32.665	30.938	29.268	27.694	26.362	25.469	25.092	25.175	25.622	26.308	27.076	27.802	28.46	29.133	29.945	30.982	32.216	33.502	34.679	35.634	36.261	36.48	36.35	36.049	35.685	35.29	34.867	34.349	33.572	32.393	30.806	28.929	26.918	24.993	23.439	22.434	21.96	21.926	22.272	22.965	24	25.42	27.275	29.541	32.052	34.492	36.437	37.487	37.422	36.23	34.077	31.322	28.476	26.027	24.238	23.204	22.903	23.157	23.67	24.212	24.702	25.128	25.525	26.022	26.784	27.844	29.105	30.489	31.9	33.194	34.222	34.89	35.152	34.949	34.236	33.014	31.327	29.298	27.082	24.811	22.604	20.62	19.028	17.926	17.375	17.46	18.236	19.627	21.457	23.562	25.783	27.912	29.786	31.365	32.639	33.572	34.194	34.607	34.85	34.862	34.547	33.854	32.72	31.082	28.975	26.547	24.017	21.65	19.697	18.321	17.621	17.649	18.335	19.481	20.909	22.516	24.213	25.876	27.421	28.842	30.103	31.111	31.815	32.276	32.538	32.634	32.646	32.637	32.546	32.24	31.616	30.567	28.965	26.747	24.015	20.994	17.974	15.265	13.143	11.78	11.26	11.557	12.497	13.867	15.517	17.355	19.231	21.006	22.638	24.098	25.252	25.945	26.124	25.797	24.973	23.804	22.616	21.733	21.365	21.631	22.536	23.883	25.342	26.666	27.767	28.633	29.307	29.904	30.547	31.33	32.33	33.546	34.889	36.277	37.641	38.822	39.578	39.759	39.369	38.472	37.164	35.662	34.271	33.205	32.554	32.362	32.551	32.843	32.939	32.697	32.074	31.07	29.812	28.565	27.563	26.854	26.417	26.541	26.621	26.569	26.284	25.743	25.085	24.506	24.095	23.901	24.049	24.626	25.536	26.631	27.785	28.811	29.482	29.673	29.415	28.785	27.881	26.909	26.115	25.598	25.314	25.198	25.205	25.265	25.335	25.437	25.61	25.879	26.245	26.627	26.908	27.046	27.1	27.14	27.233	27.502	28.096	29.035	30.201	31.481	32.747	33.789	34.424	34.605	34.367	33.75	32.875	31.981	31.276	30.825	30.628	30.678	30.888	31.069	31.033	30.629	29.756	28.395	26.661	24.766	22.986	21.646	20.992	21.078	21.798	22.984	24.408	25.781	26.922	27.86	28.705	29.541	30.448	31.481	32.54	33.399	33.858	33.794	33.114	31.796	30.001	28.012	26.079	24.402	23.142	22.348	21.917	21.683	21.518	21.329	21.103	20.916	20.853	20.95	21.233	21.736	22.437	23.287	24.324	25.668	27.371	29.384	31.623	33.931	35.993	37.458	38.097	37.802	36.554	34.501	31.939	29.167	26.388	23.746	21.305	19.037	16.873	14.824	12.997	11.532	10.61	10.434	11.138	12.781	15.374	18.817	22.796	26.877	30.683	33.862	36.068	37.135	37.167	36.371	34.915	32.991	30.842	28.651	26.494	24.491	22.791	21.422	20.338	19.501	18.848	18.288	17.834	17.661	17.967	18.848	20.314	22.249	24.432	26.636	28.726	30.603	32.178	33.462	34.492	35.125	35.12	34.424	33.188	31.593	29.838	28.213	26.973	26.124	25.519	25.011	24.409	23.506	22.236	20.688	18.942	17.067	15.269	13.817	12.874	12.487	12.692	13.472	14.737	16.378	18.269	20.208	22.05	23.802	25.449	26.837	27.88	28.689	29.327	29.654	29.554	29.077	28.254	27.067	25.616	24.071	22.523	21.044	19.794	18.883	18.234	17.779	17.588	17.69	17.992	18.342	19.279	20.395	21.63	22.929	24.263	25.531	26.56	27.261	27.649	27.737	27.592	27.393	27.266	27.126	26.86	26.485	25.972	25.191	24.096	22.867	21.796	21.129	21.062	21.71	23.028	24.769	26.521	27.805	28.238	27.728	26.463	24.748	22.93	21.341	20.18	19.454	19.087	18.987	19.033	19.166	19.439	19.888	20.373	20.702	20.867	20.976	21.093	21.318	21.869	22.919	24.423	26.163	27.853	29.207	30.021	30.23	29.88	29.066	27.937	26.672	25.365	24.021	22.656	21.347	20.206	19.407	19.133	19.439	20.278	21.623	23.4	25.346	27.121	28.579	29.746	30.614	31.149	31.461	31.73	32.026	32.34	32.659	32.904	32.97	32.81	32.41	31.721	30.706	29.439	28.062	26.7	25.443	24.334	23.326	22.339	21.291	20.065	18.584	17.021	15.763	15.079	15.044	15.693	17.029	18.857	20.841	22.727	24.377	25.652	26.455	26.815	26.799	26.439	25.843	25.214	24.66	24.137	23.595	23.06	22.577	22.173	21.87	21.665	21.56	21.575	21.644	21.603	21.393	21.155	21.012	20.947	20.991	21.291	21.921	22.825	23.956	25.279	26.601	27.664	28.35	28.621	28.414	27.794	27.054	26.471	26.089	25.82	25.604	25.397	25.129	24.745	24.244	23.666	23.077	22.501	21.844	21.02	20.151	19.468	19.097	19.444	19.794	20.844	22.487	24.304	26.022	27.586	28.852	29.608	29.842	29.655	29.057	28.094	26.94	25.71	24.469	23.44	22.869	22.727	22.851	23.266	24.065	25.138	26.291	27.44	28.475	29.228	29.654	29.808	29.673	29.303	28.97	28.889	28.957	29.027	29.109	29.138	28.843	28.046	26.837	25.393	23.931	22.776	22.156	22.013	22.195	22.621	23.091	23.275	23.091	22.772	22.218	22.248	22.311	22.371	22.426	22.522	22.656	22.794	22.941	23.162	23.488	23.868	24.223	24.477	24.604	24.685	24.836	25.115	25.534	26.184	27.167	28.354	29.451	30.27	30.8	31.04	30.966	30.662	30.332	30.177	30.28	30.598	30.984	31.234	31.185	30.704	29.68	28.106	26.115	23.922	21.728	19.7	17.958	16.564	15.598	15.123	15.041	15.113	15.174	15.215	15.235	15.19	15.153	15.371	16.039	17.107	18.416	19.816	21.148	22.249	23.001	23.324	23.15	22.464	21.33	19.833	18.104	16.379	15.006	14.275	14.316	15.081	16.354	17.813	19.18	20.224	20.746	20.729	20.459	20.314	20.497	21.072	22.08	23.449	24.864	25.928	26.365	26.025	24.877	23.03	20.68	18.023	15.262	12.631	10.325	8.4358	7.022	6.1666	5.9522	6.3599	7.261	8.4367	9.6119	10.59	11.286	11.657	11.735	11.785	12.195	13.175	14.686	16.576	18.652	20.584	21.972	22.589	22.427	21.631	20.464	19.239	18.17	17.304	16.634	16.134	15.702	15.203	14.6	13.981	13.468	13.176	13.172	13.441	13.935	14.612	15.358	15.934	16.151	16.016	15.573	14.77	13.577	12.094	10.437	8.6081	6.6092	4.5354	2.4559	0.41683	-1.4767	-3.1094	-4.404	-5.2375	-5.3721	-4.5843	-2.819	-0.18545	3.1	6.7292	10.339	13.618	16.354	18.484	20.154	21.566	22.769	23.665	24.219	24.456	24.289	23.637	22.582	21.296	19.86	18.308	16.753	15.298	13.98	12.892	12.186	11.936	12.091	12.63	13.57	14.817	16.175	17.474	18.617	19.559	20.338	21.062	21.857	22.877	24.216	25.729	27.033	27.736	27.637	26.627	24.673	21.982	18.99	16.085	13.503	11.439	10.009	9.1394	8.7374	8.8424	9.5163	10.702	12.305	14.272	15.991	18.152	19.815	20.77	21.116	21.073	20.782	20.375	20.078	20.016	20.089	20.217	20.421	20.625	20.675	20.572	20.458	20.405	20.464	20.815	21.633	22.811	24.031	25.031	25.646	25.778	25.439	24.774	23.999	23.305	22.8	22.403	21.93	21.308	20.586	19.805	19.004	18.334	17.976	17.955	18.22	18.785	19.607	20.515	21.407	22.337	23.281	24.082	24.669	25.13	25.465	25.514	25.216	24.69	24.08	23.488	23.021	22.762	22.706	22.784	22.878	22.851	22.695	22.609	22.852	23.57	24.803	26.521	28.524	30.494	32.228	33.629	34.571	34.988	35.018	34.829	34.417	33.787	33.143	32.659	32.254	31.744	31.057	30.171	29.041	27.697	26.293	25.011	24.006	23.42	23.327	23.733	24.649	26.091	27.955	29.996	31.929	33.465	34.333	34.45	33.966	33.102	32.068	31.148	30.616	30.449	30.349	30.065	29.491	28.495	26.975	25.095	23.228	21.657	20.535	19.953	19.894	20.2	20.672	21.148	21.471	21.529	21.337	21.019	20.732	20.655	20.988	21.838	23.233	25.142	27.378	29.583	31.416	32.718	33.386	33.275	32.418	31.103	29.611	28.032	26.425	24.944	23.676	22.608	21.794	21.387	21.472	22.013	22.943	24.12	25.289	26.208	26.785	27.037	27.011	26.813	26.606	26.552	26.828	27.573	28.789	30.374	32.206	34.088	35.614	36.352	36.142	35.074	33.28	30.988	28.643	26.679	25.278	24.458	24.202	24.417	24.915	25.587	26.417	27.335	28.216	29.004	29.712	30.317	30.756	31.044	31.249	31.439	31.671	31.905	31.997	31.83	31.372	30.568	29.376	27.972	26.752	26.029	25.903	26.389	27.398	28.575	29.422	29.605	29.021	27.681	25.792	23.807	22.141	20.971	20.313	20.113	19.602	19.554	19.193	18.465	17.635	17.087	17.044	17.601	18.821	20.607	22.671	24.771	26.85	28.853	30.683	32.373	34.001	35.451	36.496	37.06	37.187	36.846	35.979	34.663	33.094	31.453	29.872	28.453	27.235	26.237	25.49	24.963	24.592	24.441	24.657	25.234	25.982	26.747	27.417	27.833	27.927	27.863	27.865	28.021	28.364	28.946	29.652	30.138	30.148	29.679	28.776	27.451	25.87	24.383	23.326	22.868	23.03	23.698	24.643	25.611	26.381	26.805	26.88	26.761	26.609	26.448	26.258	26.066	25.894	25.803	26.035	26.863	28.304	30.143	32.096	33.764	34.611	34.252	32.786	30.653	28.305	26.189	24.758	24.245	24.503	25.168	25.829	26.135	25.872	25.056	23.88	22.64	21.707	21.434	21.987	23.312	25.243	27.529	29.831	31.883	33.591	34.904	35.773	36.28	36.583	36.664	36.359	35.646	34.674	33.494	32.041	30.387	28.681	26.971	25.244	23.591	22.177	21.14	20.618	20.73	21.49	22.777	24.424	26.225	27.905	29.242	30.139	30.595	30.711	30.708	30.781	30.948	31.152	31.378	31.528	31.375	30.816	30.003	29.094	28.056	26.846	25.544	24.228	22.908	21.7	20.845	20.531	20.866	21.939	23.75	26.128	28.801	31.521	34.027	36.034	37.319	37.769	37.401	36.37	34.896	33.127	31.177	29.261	27.605	26.253	25.184	24.522	24.401	24.716	25.228	25.781	26.257	26.48	26.36	26.022	25.632	25.284	25.102	25.244	25.725	26.428	27.288	28.317	29.455	30.56	31.49	32.132	32.384	32.169	31.413	30.066	28.208	26.081	23.902	21.813	20.057	18.999	18.848	19.575	21.081	23.231	25.747	28.28	30.643	32.771	34.556	35.907	36.851	37.364	37.262	36.42	34.934	33.038	30.262	28.005	26.158	24.999	24.522	24.565	25.013	25.721	26.416	26.888	27.16	27.311	27.356	27.35	27.435	27.654	27.91	28.128	28.257	28.086	27.356	26.054	24.387	22.536	20.656	19	17.857	17.362	17.481	18.103	19.084	20.278	21.55	22.708	23.546	24.026	24.267	24.362	24.357	24.347	24.43	24.524	24.488	24.317	24.062	23.728	23.437	23.468	23.989	24.937	26.24	27.913	29.826	31.638	33.031	33.84	33.972	33.403	32.271	30.857	29.471	28.353	27.587	27.029	26.47	25.811	25.052	24.272	23.679	23.554	24.049	25.097	26.567	28.258	29.809	30.891	31.452	31.591	31.311	30.63	29.744	28.802	27.682	26.144	24.098	21.609	18.821	16.03	13.683	12.167	11.656	12.127	13.377	15.08	17	19.062	21.286	23.707	26.322	28.988	31.375	33.141	34.051	33.939	32.734	30.617	27.998	25.214	22.473	20.089	18.426	17.617	17.549	18.098	19.167	20.567	22.064	23.533	24.942	26.24	27.416	28.528	29.6	30.629	31.648	32.689	33.702	34.578	35.209	35.461	35.241	34.578	33.541	32.15	30.477	28.741	27.089	25.459	23.808	22.272	20.958	19.83	18.931	18.477	18.655	19.501	21.007	23.144	25.746	28.537	31.304	33.847	35.938	37.396	38.176	38.286	37.75	36.632	35.057	33.174	31.15	29.127	27.135	25.131	23.17	21.369	19.729	18.27	17.236	16.952	17.523	18.861	20.888	23.443	26.207	28.853	31.209	33.183	34.67	35.674	36.327	36.687	36.705	36.377	35.727	34.677	33.067	30.808	27.975	24.839	21.804	19.293	17.632	17.047	17.63	19.184	21.286	23.576	25.892	28.094	29.988	31.493	32.622	33.277	33.302	32.666	31.436	29.663	27.5	25.292	23.351	21.788	20.626	19.928	19.665	18.992	18.898	18.722	18.513	18.248	17.94	17.767	17.89	18.285	18.881	19.689	20.658	21.591	22.371	23.047	23.657	24.188	24.73	25.391	26.056	26.46	26.482	26.145	25.433	24.324	22.956	21.531	20.168	18.921	17.847	17.018	16.514	16.385	16.566	16.877	17.21	17.536	17.741	17.678	17.349	16.867	16.302	15.718	15.303	15.202	15.393	15.837	16.575	17.523	18.447	19.231	19.958	20.676	21.296	21.784	22.23	22.679	23.096	23.448	23.716	23.883	23.924	23.802	23.442	22.821	22.05	21.248	20.446	19.658	18.929	18.214	17.415	16.559	15.781	15.172	14.836	15.009	15.881	17.35	19.177	21.2	23.232	24.925	25.95	26.235	25.868	24.951	23.655	22.245	20.984	20.073	19.647	19.724	20.193	20.911	21.755	22.569	23.182	23.524	23.623	23.549	23.458	23.558	23.916	24.416	24.927	25.384	25.614	25.421	24.899	24.369	24.055	23.975	24.107	24.389	24.608	24.499	23.949	23	21.767	20.418	19.159	18.115	17.312	16.792	16.592	16.711	17.121	17.81	18.703	19.698	20.732	21.707	22.462	22.909	23.12	23.19	23.076	22.798	22.575	22.571	22.729	22.991	23.413	23.961	24.464	24.782	24.85	24.597	23.941	22.927	21.689	20.336	19.026	17.994	17.428	17.371	17.784	18.592	19.66	20.879	22.145	23.278	24.096	24.522	24.547	24.096	23.152	21.944	20.824	19.987	19.456	19.249	19.274	19.232	18.859	18.112	17.131	16.104	15.292	14.968	15.181	15.747	16.448	17.126	17.652	17.97	18.176	18.446	18.928	19.684	20.625	21.552	22.31	22.843	23.055	22.788	22.031	20.944	19.64	18.133	16.577	15.277	14.459	14.259	14.83	16.207	18.168	20.344	22.434	24.156	25.208	25.465	25.093	24.361	23.447	22.509	21.738	21.267	21.127	20.316	19.991	19.916	19.954	19.996	19.981	19.928	19.963	20.182	20.512	20.832	21.153	21.485	21.691	21.666	21.482	21.219	20.854	20.424	20.058	19.777	19.481	19.174	18.959	18.818	18.624	18.343	17.961	17.308	16.188	14.619	12.875	11.345	10.427	10.403	11.315	12.951	14.919	16.729	17.965	18.552	18.716	18.703	18.661	18.736	19.006	19.374	19.717	20.069	20.461	20.793	20.999	21.143	21.251	21.207	21.019	20.892	20.961	21.17	21.445	21.798	22.193	22.522	22.7	22.678	22.417	21.899	21.112	20.072	18.901	17.88	17.259	17.119	17.439	18.149	19.062	19.913	20.575	21.035	21.229	21.112	20.782	20.356	19.754	18.866	17.791	16.678	15.515	14.275	13.07	12.073	11.334	10.866	10.695	10.807	11.134	11.603	12.145	12.694	13.283	14.032	15.003	16.176	17.489	18.811	19.925	20.659	20.965	20.796	20.117	19.07	17.916	16.776	15.593	14.427	13.427	12.601	11.84	11.167	10.742	10.647	10.879	11.493	12.539	14.002	15.861	18.103	20.62	23.221	25.717	27.891	29.468	30.197	29.934	28.664	26.512	23.775	20.791	17.811	15.085	12.899	11.4	10.474	10.002	10.024	10.523	11.317	12.247	13.289	14.407	15.473	16.444	17.396	18.364	19.332	20.304	21.253	22.019	22.445	22.485	22.163	21.528	20.68	19.745	18.831	18.035	17.415	16.92	16.458	16.045	15.75	15.529	15.34	15.32	15.65	16.317	17.183	18.166	19.186	20.045	20.599	20.907	21.084	21.201	21.366	21.707	22.175	22.558	22.673	22.435	21.797	20.785	19.56	18.387	17.524	17.132	17.198	17.53	17.932	18.289	18.479	18.37	18.028	17.681	17.439	17.233	16.985	16.669	16.19	15.448	14.509	13.527	12.585	11.757	11.2	11.028	11.182	11.62	12.403	13.559	14.994	16.564	18.194	19.853	21.494	23.042	24.377	24.725	25.162	25.559	25.959	26.422	27.02	27.786	28.691	29.673	30.585	31.169	31.228	30.807	30.072	29.096	27.926	26.659	25.325	23.791	21.983	20.028	18.096	16.333	14.99	14.318	14.305	14.708	15.296	15.863	16.135	15.885	15.134	14.131	13.161	12.474	12.234	12.473	13.109	13.952	14.711	15.095	15.028	14.661	14.164	13.682	13.413	13.492	13.858	14.348	14.899	15.496	16.091	16.732	17.581	18.654	19.723	20.563	21.108	21.289	21.008	20.33	19.515	18.788	18.245	17.903	17.733	17.701	17.829	18.174	18.755	19.566	20.618	21.814	22.882	23.548	23.632	23.01	21.646	19.743	17.663	15.686	14.03	12.936	12.515	12.588	12.886	13.335	13.973	14.771	15.72	16.956	18.587	20.521	22.556	24.492	26.149	27.424	28.314	28.903	29.266	29.49	29.652	29.731	29.629	29.261	28.576	27.515	26.103	24.471	22.681	20.716	18.678	16.787	15.195	13.986	13.37	13.626	14.806	16.711	19.116	21.814	24.484	26.793	28.56	29.734	30.295	30.287	29.848	29.109	28.153	27.078	25.94	24.716	23.361	21.886	20.375	18.974	17.921	17.401	17.387	17.763	18.423	19.205	19.87	20.343	20.82	21.487	22.343	23.329	24.403	25.429	26.205	26.642	26.789	26.696	26.37	25.824	25.036	23.887	22.277	20.22	17.806	15.167	12.494	10.04	8.0291	6.6514	6.0033	6.0002	6.456	7.2393	8.2624	9.3887	10.509	11.723	13.191	14.847	16.462	17.849	18.826	19.137	18.644	17.469	15.851	14.026	12.261	10.834	9.8456	9.2003	8.7745	8.4561	8.0793	7.48	6.6284	5.6447	4.7379	4.1535	4.032	4.3237	4.8735	5.4773	5.8729	5.8104	5.3136	4.7188	4.3703	4.4636	5.0925	6.231	7.613	8.8827	9.8635	10.544	10.947	11.138	11.247	11.3	11.102	10.471	9.4342	8.1571	6.8642	5.8393	5.387	5.6908	6.7801	8.5009	10.57	12.729	14.843	16.853	18.661	20.578	22.223	23.764	25.191	26.449	27.338	27.655	27.323	26.39	24.972	23.275	21.559	20.085	19.118	18.767	18.868	19.159	19.481	19.725	19.73	19.439	18.997	18.569	18.207	17.948	17.873	17.976	18.15	18.399	18.825	19.41	20.058	20.794	21.68	22.627	23.466	24.108	24.544	24.721	24.551	23.957	22.888	21.374	19.55	17.531	15.435	13.49	11.999	11.141	10.935	11.392	12.454	13.877	15.364	16.74	17.88	18.62	18.914	18.879	18.567	17.891	16.851	15.663	14.562	13.686	13.209	13.308	13.986	14.999	16.003	16.695	16.873	16.528	15.779	14.785	13.729	12.802	12.1	11.578	11.179	10.897	10.719	10.614	10.64	10.91	11.424	12.132	13.088	14.281	15.498	16.472	17.102	17.358	17.123	16.342	15.168	13.855	12.563	11.388	10.433	9.7271	9.2345	8.9382	8.8264	8.9058	9.2584	10.002	11.158	12.636	14.316	16.038	17.594	18.825	19.675	20.099	20.03	19.541	18.818	17.934	16.874	15.738	14.711	13.808	12.878	11.846	10.74	9.5583	8.2933	7.0682	6.0953	5.5497	5.9241	6.7089	8.1842	10.197	12.549	15.015	17.31	19.2	20.548	21.311	21.548	21.445	21.202	20.897	20.575	20.355	20.22	19.98	19.505	18.888	18.264	17.642	17.073	16.704	16.597	16.663	16.821	17.035	17.236	17.382	17.525	17.737	17.987	18.189	18.286	18.229	17.961	17.484	16.888	16.338	16.013	16.042	16.399	16.93	17.514	18.032	18.259	18.001	17.323	16.469	15.605	14.868	14.477	14.629	15.31	16.379	17.688	19.016	20.046	20.58	20.607	20.186	19.42	18.551	17.879	17.569	17.647	18.038	18.621	19.243	19.773	20.086	20.061	19.689	19.077	18.316	17.459	16.673	16.237	16.281	16.694	17.291	17.862	18.07	17.599	16.402	14.692	12.782	11.064	9.988	9.8452	10.594	11.99	13.779	15.674	17.349	18.583	19.36	19.798	20.085	20.403	20.838	21.35	21.831	21.915	21.686	21.14	20.253	19.258	18.496	18.26	18.668	19.61	20.794	21.919	22.734	23.051	22.898	22.619	22.585	22.925	23.57	24.423	25.3	25.934	26.212	26.238	26.141	25.972	25.834	25.834	25.909	25.949	25.996	26.211	26.637	27.177	27.747	28.254	28.538	28.445	27.919	27.056	26.057	25.148	24.46	24.014	23.87	24.11	24.687	25.447	26.28	27.107	27.768	28.115	28.129	27.845	27.24	26.338	25.29	24.164	22.892	21.526	20.307	19.432	18.906	18.682	18.687	18.732	18.571	18.044	17.185	16.21	15.46	15.293	15.913	17.38	19.651	22.498	25.496	28.212	30.36	31.748	32.287	32.101	31.441	30.475	29.303	28.092	26.975	25.876	24.705	23.577	22.681	22.046	21.622	21.444	21.537	21.822	22.207	22.678	23.277	24.029	24.943	25.958	26.893	27.571	27.858	27.64	26.886	25.721	24.355	22.968	21.737	20.796	20.089	19.385	18.515	17.458	16.187	14.697	13.211	12.107	11.61	11.71	12.384	13.592	15.165	16.892	18.648	20.381	21.993	23.748	24.83	25.432	25.441	24.871	23.874	22.627	21.282	19.948	18.643	17.357	16.139	15.042	14.05	13.171	12.525	12.17	12.02	12.067	12.478	13.389	14.728	16.364	18.215	20.109	21.791	23.125	24.152	24.925	25.482	25.894	26.18	26.238	25.962	25.349	24.442	23.266	21.866	20.307	18.646	16.967	15.362	13.871	12.514	11.413	10.716	10.414	10.442	10.854	11.72	12.954	14.391	15.985	17.745	19.592	21.432	23.24	24.93	26.309	27.22	27.597	27.375	26.515	25.136	23.507	21.839	20.218	18.681	17.211	15.754	14.268	12.758	11.272	9.9837	9.2305	9.0405	9.5619	10.767	12.623	14.909	17.194	19.107	20.45	21.071	20.919	20.199	19.244	18.307	17.584	17.271	17.405	17.783	18.167	18.463	18.628	18.553	18.165	17.513	16.72	15.949	15.375	14.465	14.59	15.551	17.304	19.65	22.293	24.88	27.118	28.872	30.113	30.836	31.129	31.265	31.513	31.926	32.418	32.911	33.266	33.234	32.666	31.632	30.227	28.53	26.736	25.074	23.616	22.331	21.3	20.67	20.462	20.579	20.969	21.606	22.425	23.353	24.363	25.439	26.612	27.914	29.26	30.45	31.336	31.856	31.923	31.487	30.654	29.621	28.528	27.486	26.677	26.228	26.11	26.292	26.834	27.705	28.679	29.566	30.276	30.665	30.545	29.883	28.884	27.835	26.956	26.375	26.07	25.866	25.545	24.942	24.003	22.85	21.816	21.207	21.113	21.416	21.877	22.148	21.929	21.184	20.127	19.025	18.143	17.776	18.107	19.064	20.479	22.296	24.475	26.821	29.077	31.096	32.761	33.903	34.408	34.297	33.659	32.607	31.275	29.781	28.195	26.608	25.161	23.954	23.027	22.399	22.038	21.824	21.643	21.46	21.239	20.944	20.722	20.891	21.66	23.06	25.126	27.859	31.016	34.153	36.898	39.022	40.314	40.621	39.973	38.513	36.426	34.329	31.797	29.369	27.152	25.233	23.66	22.397	21.367	20.514	19.822	19.328	19.127	19.29	19.781	20.557	21.62	22.889	24.123	25.134	25.947	26.623	27.097	27.281	27.196	26.832	26.091	24.958	23.562	22.07	20.627	19.398	18.508	17.923	17.561	17.428	17.595	18.128	19.099	20.54	22.383	24.463	26.546	28.312	29.479	29.976	29.895	29.306	28.267	26.99	25.734	24.582	23.49	22.506	21.715	21.093	20.635	20.457	20.653	21.205	22.064	23.176	24.39	25.46	26.236	26.729	27.013	27.134	27.138	27.049	26.86	26.559	26.108	25.472	24.708	24.022	23.317	22.705	22.135	21.644	21.216	20.771	20.32	20.012	19.984	20.291	21.046	22.381	24.25	26.461	28.85	31.219	33.225	34.54	35.052	34.816	33.921	31.655	30.038	28.222	26.437	24.89	23.638	22.66	21.962	21.506	21.12	20.588	19.859	18.982	18.029	17.174	16.7	16.811	17.544	18.889	20.831	23.216	25.759	28.215	30.459	32.358	33.724	34.444	34.548	34.15	33.33	32.116	30.537	28.662	26.606	24.449	22.267	20.219	18.545	17.447	17.026	17.373	18.558	20.529	23.147	26.261	29.651	32.918	35.617	37.456	38.26	37.908	36.461	34.297	31.929	29.706	27.776	26.194	24.937	23.857	22.733	21.431	19.984	18.546	17.307	16.415	15.991	16.139	16.872	18.041	19.399	20.717	21.798	22.531	22.964	23.279	23.613	23.974	24.339	24.67	24.792	24.455	23.629	22.574	21.53	20.543	19.597	18.716	17.883	16.993	16.03	15.18	14.721	14.88	15.753	17.299	19.323	21.554	23.728	25.614	27.074	28.069	28.636	28.903	29.067	29.257	29.443	29.567	29.649	29.632	29.286	28.417	27.117	25.599	23.946	22.2	20.545	19.21	18.236	17.532	17.035	16.689	16.781	16.622	16.542	16.573	16.745	17.139	17.865	18.952	20.278	21.615	22.721	23.381	23.417	22.689	21.212	19.32	17.518	16.132	15.235	14.882	15.135	15.835	16.633	17.359	18.111	19	20.013	21.15	22.402	23.62	24.609	25.301	25.718	25.85	25.763	25.635	25.597	25.593	25.47	25.194	24.864	24.626	24.573	24.706	25.035	25.594	26.231	26.582	26.374	25.677	24.674	23.426	22.043	20.854	20.171	20.071	20.542	21.579	23.021	24.542	25.902	27	27.698	27.91	27.815	27.706	27.68	27.615	27.389	26.966	26.325	25.429	24.292	23.075	22.172	21.682	21.852	22.575	23.813	25.551	27.514	29.296	30.715	31.81	32.591	33.086	33.469	33.851	34.074	33.92	33.285	32.034	29.989	26.924	24.059	21.187	18.483	16.07	14.136	12.69	11.599	10.845	10.462	10.449	10.909	11.975	13.504	15.176	16.881	18.599	20.009	20.996	21.249	21.261	21.351	21.668	22.343	23.453	24.844	26.135	26.902	26.812	25.751	23.856	21.37	18.56	15.797	13.516	11.934	10.935	10.363	10.18	10.319	10.713	11.481	12.821	14.714	16.99	19.502	21.99	23.994	25.155	25.496	25.203	24.372	23.132	21.777	20.531	19.391	18.244	16.975	15.506	13.843	12.063	10.249	8.5186	7.098	6.1787	5.7467	5.6965	6.0204	6.7073	7.6116	8.6246	9.7514	10.93	12.037	13.113	14.273	15.429	16.374	17.077	17.599	17.828	17.571	16.84	15.783	14.455	12.868	11.135	9.4251	7.9031	6.7431	6.0566	5.8692	6.1943	7.0517	8.3823	10.031	11.898	13.933	16.013	17.988	19.796	21.365	22.543	23.301	23.787	24.062	24.025	23.676	23.182	22.548	21.553	20.085	18.246	16.15	13.849	11.499	9.3344	7.5122	6.45	5.6321	5.3023	5.3676	5.781	6.5453	7.5914	8.7942	10.078	11.382	12.658	13.935	15.262	16.546	17.656	18.581	19.249	19.41	18.884	17.826	16.496	14.979	13.35	11.831	10.578	9.5296	8.6076	7.8779	7.3959	7.1866	7.3538	7.9845	9.0238	10.348	11.902	13.629	15.381	17.014	18.431	19.566	20.387	20.901	21.065	20.814	20.244	19.538	18.742	17.838	16.982	16.406	16.096	15.861	15.615	15.345	14.963	14.432	13.937	13.723	13.893	14.502	15.581	16.985	18.407	19.625	20.559	21.14	21.301	21.075	20.6	20.066	19.7	19.691	20.112	21	22.447	24.016	25.487	26.507	26.944	26.707	25.678	23.977	21.976	20.012	18.319	17.167	16.771	17.061	17.764	18.631	19.386	19.667	19.268	18.349	17.253	16.276	14.772	14.736	15.146	15.844	16.509	16.888	16.998	17.065	17.308	17.914	19.058	20.711	22.538	24.083	24.991	25.051	24.211	22.695	20.902	19.138	17.551	16.273	15.426	15	14.897	15.075	15.536	16.189	16.84	17.29	17.449	17.406	17.417	17.755	18.626	20.162	22.364	24.972	27.519	29.598	30.947	31.388	30.868	29.512	27.511	24.99	22.11	19.12	16.194	13.389	10.799	8.6271	6.9918	5.8533	5.1915	5.1096	5.7129	7.0014	8.9068	11.324	14.093	17.038	19.928	22.478	24.43	25.628	25.975	25.397	23.949	21.882	19.538	17.256	15.346	14.018	13.222	12.725	12.357	12.007	11.525	10.863	10.24	9.9847	10.259	11.109	12.583	14.668	17.147	19.681	21.953	23.666	24.59	24.662	23.935	22.529	20.649	18.56	16.459	14.427	12.51	10.714	9.0307	7.5484	6.4725	5.9776	6.1363	7.017	8.6192	10.655	12.618	14.115	15.002	15.238	14.887	14.246	13.751	13.697	14.133	14.955	15.936	16.739	17.374	17.244	16.649	15.74	14.766	13.992	13.545	13.41	13.522	13.803	14.211	14.812	15.698	16.846	18.16	19.556	20.826	21.611	21.682	21.171	20.364	19.509	18.892	18.852	19.524	20.741	22.227	23.71	24.877	25.49	25.502	25.002	24.078	22.807	21.323	19.745	18.125	16.503	14.957	13.584	12.497	11.822	11.577	11.7	12.168	12.927	13.749	14.377	14.791	15.131	15.455	15.774	16.2	16.854	17.657	18.461	19.224	19.91	20.417	20.714	20.862	20.836	20.535	19.962	19.245	18.49	17.722	16.966	16.259	15.616	15.045	14.529	14.029	13.587	13.382	13.234	13.172	13.126	13.166	13.286	13.387	13.493	13.754	14.227	14.857	15.653	16.636	17.688	18.688	19.676	20.675	21.542	22.114	22.365	22.278	21.77	20.832	19.638	18.46	16.772	16.379	16.614	17.325	18.289	19.314	20.336	21.36	22.35	23.267	24.107	24.76	24.889	24.14	22.377	19.643	16.105	12.141	8.3026	5.0516	2.6563	1.3037	1.0737	1.8067	3.1718	4.9385	6.9743	9.0668	11.004	12.746	14.394	16.07	17.866	19.837	21.974	24.234	26.536	28.706	30.528	31.852	32.627	32.773	32.2	30.97	29.283	27.325	25.303	23.499	22.13	21.237	20.824	20.976	21.686	22.781	24.106	25.635	27.265	28.733	29.827	30.515	30.854	30.93	30.906	30.99	31.322	31.918	32.655	33.269	33.463	33.073	32.097	30.638	28.943	27.391	26.269	25.712	25.761	26.316	27.06	27.598	27.71	27.325	26.403	25.07	23.782	23.095	23.324	24.537	26.652	29.339	32.048	34.214	35.476	35.699	34.988	33.639	31.995	30.318	28.75	27.348	26.073	24.844	23.694	22.746	22.117	21.945	22.367	23.336	24.592	25.895	27.085	27.965	28.354	28.32	28.179	28.172	28.386	28.904	29.781	30.903	32.034	33.006	33.732	34.12	34.421	34.177	33.645	32.817	31.746	30.569	29.433	28.477	27.82	27.497	27.465	27.67	28.026	28.385	28.682	29.034	29.536	30.097	30.601	31.087	31.55	31.805	31.728	31.409	30.97	30.445	29.905	29.466	29.12	28.761	28.318	27.757	27.031	26.171	25.371	24.841	24.671	24.836	25.222	25.637	25.911	25.947	25.682	25.155	24.611	24.333	24.4	24.729	25.283	26.021	26.704	27.024	26.893	26.387	25.599	24.7	24.025	23.834	24.178	24.988	26.136	27.342	28.253	28.68	28.661	28.309	27.75	27.168	26.744	26.593	26.731	27.05	27.315	27.336	27.084	26.352	25.184	23.664	22.101	20.727	19.605	18.825	18.518	18.678	19.197	20.017	21.072	22.113	22.869	23.263	23.328	23.09	22.704	22.524	22.815	23.578	24.615	25.638	26.34	26.463	25.157	24.073	22.727	21.404	20.394	19.952	20.264	21.336	22.923	24.659	26.266	27.554	28.334	28.574	28.509	28.451	28.594	29.082	30.002	31.209	32.34	33.05	33.116	32.335	30.648	28.338	25.918	23.804	22.229	21.328	21.102	21.349	21.772	22.101	22.188	22.083	22.011	22.226	22.928	24.304	26.446	29.16	32.018	34.578	36.477	37.434	37.394	36.607	35.447	34.179	33.005	32.12	31.557	31.141	30.768	30.504	30.382	30.271	30.036	29.669	29.192	28.617	28.024	27.549	27.315	27.396	27.794	28.413	29.131	29.882	30.617	31.22	31.635	31.88	31.959	31.859	31.68	31.567	31.537	31.521	31.511	31.484	31.231	30.529	29.366	27.843	25.988	23.861	21.701	19.801	18.337	17.421	17.148	17.499	18.339	19.493	20.758	21.895	22.731	23.199	23.281	23.016	22.545	22.068	21.728	21.662	22.008	22.745	23.672	24.61	25.465	26.055	26.145	25.719	24.967	23.99	22.769	21.335	19.784	18.144	16.44	14.848	13.662	13.171	13.914	15.519	18.146	21.469	25.074	28.55	31.501	33.63	34.799	34.989	34.305	33.007	31.391	29.681	28.099	26.897	26.163	25.684	25.19	24.578	23.782	22.675	21.293	19.947	18.976	18.548	18.746	19.589	20.905	22.392	23.805	24.98	25.783	26.191	26.347	26.421	26.47	26.485	26.446	26.322	26.127	25.897	25.612	25.241	24.883	24.66	24.5	24.252	23.941	23.705	23.571	23.573	23.909	24.788	26.192	27.956	29.899	31.754	33.168	33.95	34.155	33.903	33.321	32.622	32.023	31.579	31.181	30.708	30.122	29.475	28.893	28.491	28.298	28.301	28.499	28.513	28.152	27.268	26.015	24.649	23.416	22.637	22.639	23.472	24.935	26.806	28.842	30.681	32.014	32.799	33.116	32.998	32.562	32.103	31.861	31.849	31.941	31.325	31.422	31.099	30.325	29.188	27.761	26.174	24.693	23.547	22.769	22.324	22.287	22.725	23.566	24.726	26.159	27.693	29.045	30.044	30.673	30.919	30.778	30.42	30.067	29.755	29.368	28.833	28.179	27.476	26.82	26.306	25.962	25.72	25.435	24.872	23.809	22.236	20.37	18.479	16.815	15.664	15.25	15.567	16.475	17.906	19.774	21.896	24.143	26.533	29.031	31.429	33.572	35.467	37.077	38.237	38.843	38.934	38.57	37.79	36.697	35.425	34.06	32.624	31.049	29.173	26.879	24.238	21.469	18.86	16.757	15.497	15.197	15.725	16.881	18.452	20.148	21.742	23.261	24.838	26.472	28.129	29.924	31.939	34.02	35.899	37.393	38.369	38.645	38.139	36.923	35.153	33.011	30.709	28.444	26.358	24.607	23.349	22.623	22.323	22.281	22.296	22.169	21.862	21.557	21.482	21.804	22.697	24.249	26.253	28.295	30.098	31.599	32.73	33.369	33.504	33.199	32.414	31.068	29.231	27.114	24.95	23.246	21.763	20.79	20.232	19.985	19.983	20.174	20.532	21.065	21.765	22.601	23.588	24.715	25.866	26.968	28.074	29.184	30.111	30.699	31	31.062	30.804	30.191	29.338	28.321	27.109	25.741	24.345	23.018	21.829	20.917	20.415	20.317	20.553	21.084	21.858	22.727	23.528	24.156	24.575	24.831	25.03	25.184	25.237	25.208	25.125	24.861	24.266	23.425	22.582	21.92	21.554	21.659	22.312	23.302	24.265	24.897	24.926	24.148	22.633	20.737	18.865	17.331	16.422	16.321	16.991	18.21	19.719	21.308	22.834	24.202	25.304	26.017	26.327	26.394	26.24	26.08	26.095	26.549	27.482	28.635	29.732	30.602	31.075	31.055	30.731	30.457	30.453	30.802	31.547	32.549	33.38	33.609	33.074	31.807	29.908	27.598	25.213	22.46	20.995	20.027	19.496	19.344	19.584	20.241	21.25	22.526	24.079	25.864	27.642	29.149	30.27	30.945	31.108	30.842	30.398	29.976	29.626	29.375	29.207	28.916	28.237	27.127	25.748	24.251	22.753	21.416	20.393	19.728	19.362	19.226	19.285	19.554	20.082	20.851	21.744	22.675	23.593	24.341	24.688	24.552	23.994	23.089	21.97	20.912	20.139	19.674	19.484	19.561	19.767	19.803	19.492	18.911	18.17	17.318	16.488	15.901	15.671	15.741	15.958	16.141	16.143	15.889	15.393	14.722	14.025	13.535	13.433	13.726	14.33	15.141	16.006	16.746	17.311	17.758	18.076	18.233	18.297	18.295	18.031	17.262	15.971	14.305	12.393	10.44	8.8408	7.987	8.0445	8.9731	10.593	12.605	14.673	16.541	18.077	19.24	20.104	20.805	21.41	21.893	22.224	22.39	22.381	22.261	22.172	22.16	22.136	22.016	21.767	21.206	20.062	18.292	16.095	13.667	11.157	8.8458	7.1349	6.272	6.3224	7.3047	9.1465	11.629	14.693	17.724	20.594	23.003	24.76	25.797	26.109	25.775	25.002	24.011	22.988	22.091	21.364	20.654	19.781	18.707	17.428	15.868	14.103	12.442	11.153	10.266	9.7392	9.5794	9.7136	9.942	10.159	10.449	10.92	11.646	12.712	14.107	15.63	17.005	18.022	18.551	18.554	18.11	17.378	16.527	15.687	14.906	14.098	13.149	12.11	11.159	10.39	9.8388	9.6473	9.9076	10.417	10.824	10.903	10.557	9.7257	8.4995	7.1727	6.0287	5.1532	4.5252	4.0808	3.6015	2.7733	1.4565	-0.25015	-2.1783	-4.1399	-5.8951	-7.2005	-7.8976	-7.9426	-7.4322	-6.5537	-5.4215	-3.9841	-2.4091	-0.65611	1.2515	3.396	5.7241	7.9969	10.064	11.933	13.591	14.999	16.229	17.345	18.235	18.756	18.941	18.894	18.653	18.345	18.247	18.565	19.251	20.153	21.149	22.13	23.033	23.838	24.521	25.07	25.513	25.809	25.752	25.153	24.059	22.895	21.037	19.137	17.374	16.018	15.25	15.043	15.228	15.621	16.054	16.4	16.616	16.757	16.947	17.313	17.91	18.601	19.175	19.542	19.655	19.406	18.756	17.85	16.86	15.871	14.981	14.352	14.046	13.997	14.178	14.632	15.297	16.082	17.065	18.417	20.169	22.168	24.224	26.118	27.581	28.404	28.532	28.087	27.318	26.49	25.742	25.052	24.367	23.632	22.711	21.482	19.972	18.339	16.709	15.194	13.964	13.126	12.631	12.42	12.562	13.074	13.837	14.801	16.047	17.57	19.196	20.751	22.182	23.44	24.453	25.213	25.779	26.233	26.663	27.134	27.592	27.923	28.061	27.956	27.533	26.839	26.067	25.414	24.993	24.893	25.123	25.479	25.714	25.78	25.756	25.651	25.497	25.482	25.76	26.241	26.713	27.083	27.338	27.441	27.396	27.267	27.103	26.902	26.643	26.303	25.848	25.302	24.789	24.413	24.252	24.382	24.805	25.419	26.105	26.796	27.372	27.691	27.776	27.804	27.881	28	28.233	28.683	29.232	29.574	29.492	28.939	27.942	26.643	25.383	24.548	24.409	25.281	26.722	28.618	30.525	32.047	32.929	33.092	32.611	31.692	30.58	29.484	28.618	28.111	27.947	28.096	28.604	29.459	30.463	31.422	32.29	33.011	33.455	33.593	33.606	33.672	33.824	34.036	34.247	34.278	33.889	33.001	31.669	29.981	28.106	26.299	24.778	23.614	22.791	22.253	21.913	21.728	21.694	21.796	22.057	22.626	23.694	25.256	27.164	29.324	31.606	33.692	35.21	36.015	36.13	35.592	34.505	33.123	31.677	30.289	29.1	28.282	27.904	27.909	28.276	29.007	30.008	31.098	32.139	33.066	33.883	34.637	35.369	36.066	36.719	37.43	37.841	37.923	37.555	36.803	35.709	34.254	32.517	30.691	28.868	27.053	25.325	23.766	22.341	21.005	19.88	19.096	18.649	18.558	18.96	19.933	21.376	23.078	24.839	26.491	27.908	29.041	29.887	30.503	30.596	30.748	31.133	31.558	31.859	31.911	31.667	31.173	30.547	29.969	29.669	29.827	30.448	31.456	32.807	34.398	35.955	37.147	37.762	37.66	36.735	35.088	33.015	30.798	28.616	26.691	25.28	24.468	24.241	24.628	25.663	27.17	28.778	30.181	31.186	31.702	31.781	31.591	31.319	31.096	30.972	30.847	30.543	30.012	29.36	28.721	28.189	27.893	27.936	28.248	28.675	29.118	29.48	29.601	29.432	29.146	28.933	28.917	29.259	30.169	31.694	33.621	35.668	37.615	39.229	40.283	40.629	40.246	39.206	37.679	35.896	34.076	32.463	31.32	30.799	30.84	31.281	31.952	32.625	33.079	33.255	33.215	32.986	32.579	32.141	31.82	31.578	31.357	31.246	31.341	31.534	31.642	31.616	31.474	31.226	30.938	30.756	30.8	31.085	31.526	31.953	32.167	32.068	31.724	31.283	30.888	30.676	30.703	30.889	31.136	31.368	31.476	31.337	30.968	30.512	30.031	29.509	29.048	28.823	28.815	28.793	28.571	28.078	27.247	26.092	24.77	23.519	22.514	22.017	21.806	21.914	22.168	22.453	22.747	23.038	23.329	23.658	24.045	24.519	25.153	25.94	26.738	27.387	27.842	28.063	27.946	27.505	26.957	26.503	26.115	25.693	25.222	24.665	23.944	23.099	22.293	21.627	21.099	20.702	20.383	20.007	19.46	18.772	18.072	17.451	16.955	16.61	16.4	16.327	16.398	16.587	16.863	17.302	17.992	18.827	19.587	20.158	20.479	20.372	19.687	18.489	16.978	15.325	13.73	12.468	11.748	11.598	12.001	12.935	14.214	15.499	16.499	17.044	17.008	16.368	15.322	14.238	13.553	13.639	14.648	16.443	18.691	21.056	22.7	23.276	22.546	20.709	18.155	15.314	12.718	10.875	9.9546	9.8114	10.204	10.859	11.469	11.881	12.218	12.671	13.291	14.053	14.954	15.913	16.697	17.092	17.037	15.826	15.121	14.192	13.128	12.103	11.301	10.824	10.759	11.282	12.508	14.346	16.612	19.172	21.883	24.525	26.931	29.024	30.656	31.607	31.77	31.183	29.88	27.924	25.553	23.068	20.618	18.206	15.86	13.7	11.866	10.529	9.8418	9.8819	10.598	11.788	13.11	14.18	14.807	15.027	14.936	14.62	14.179	13.674	13.014	12.074	10.923	9.7308	8.6316	7.79	7.4175	7.5572	8.0017	8.5517	9.1449	9.7396	10.22	10.544	10.798	11.07	11.421	11.966	12.87	14.258	16.17	18.498	20.957	23.203	24.964	26.032	26.282	25.732	24.553	22.938	21.049	19.102	17.343	15.923	14.938	14.578	14.981	16.03	17.463	19.089	20.705	21.991	22.685	22.77	22.405	21.767	21.064	20.534	20.335	20.491	20.928	21.479	21.898	21.997	21.684	20.904	19.664	18.082	16.326	14.54	12.884	11.564	10.712	10.363	10.594	11.469	12.832	14.339	15.733	16.914	17.777	18.223	18.36	18.45	18.632	18.893	19.155	19.28	19.04	18.397	17.11	15.377	13.385	11.463	9.9835	9.2391	9.3986	10.523	12.548	15.284	18.481	21.786	24.718	26.866	28.051	28.247	27.518	26.177	24.8	23.912	23.744	24.321	25.562	27.197	28.779	29.918	30.378	30.022	28.827	26.996	24.876	22.801	21.076	19.95	19.532	19.73	20.311	21.031	21.668	22.102	22.31	22.273	21.996	21.608	21.295	21.101	20.988	21.037	21.345	21.835	22.343	22.791	23.147	23.288	23.12	22.708	22.173	21.591	21.103	20.946	21.215	21.84	22.74	23.871	25.145	26.438	27.674	28.838	29.914	30.863	31.568	31.848	31.589	30.941	29.667	28.054	26.339	24.901	23.976	23.543	23.487	23.654	23.751	23.472	22.75	21.711	20.5	19.298	18.392	17.975	18.004	18.38	19.092	20.083	21.165	22.148	22.911	22.736	23.08	23.167	23	22.64	22.213	21.818	21.412	20.912	20.353	19.789	19.181	18.498	17.851	17.367	17.065	16.955	17.117	17.568	18.249	19.182	20.43	21.874	23.226	24.233	24.713	24.454	23.364	21.659	19.784	18.181	17.154	16.821	17.109	17.81	18.691	19.511	20.092	20.493	20.953	21.662	22.708	24.143	25.929	27.811	29.423	30.478	30.759	30.106	28.578	26.49	24.148	21.698	19.254	16.977	14.929	13.047	11.339	9.971	9.1206	8.8679	9.2031	10.052	11.255	12.632	14.021	15.278	16.376	17.447	18.665	20.087	21.674	23.312	24.758	25.702	25.967	25.562	24.561	23.119	21.556	20.171	18.988	17.92	17	16.3	15.762	15.323	15.07	15.136	15.559	16.345	17.522	19.072	20.907	22.902	24.896	26.675	28.082	29.048	29.534	29.533	29.111	28.367	27.372	26.219	25.046	23.928	22.854	21.865	21.091	20.549	20.169	20.027	20.317	21.107	22.3	23.81	25.568	27.371	28.958	30.15	30.864	31.058	30.947	30.427	29.755	28.973	28.107	27.146	25.998	24.573	22.837	20.787	18.465	16.027	13.649	11.448	9.576	8.3164	7.9118	8.4157	9.853	12.298	15.639	19.442	23.168	26.397	28.794	30.12	30.379	29.838	28.811	27.546	26.283	25.169	24.169	23.203	22.274	21.423	20.645	19.919	19.234	18.602	18.097	17.827	17.85	18.173	18.817	19.755	20.734	21.428	21.722	21.678	21.28	20.5	19.458	18.318	17.148	15.991	14.964	14.14	13.465	12.905	12.509	12.3	12.31	12.727	13.848	15.842	18.657	22.066	25.69	29.085	31.83	33.593	34.194	33.719	32.624	30.93	29.074	27.279	25.816	24.765	23.949	23.213	22.501	21.71	20.726	19.629	18.629	17.852	17.398	17.465	18.155	19.295	20.642	22.081	23.511	24.765	25.714	26.349	26.728	26.892	26.864	26.038	25.512	25.169	25.161	25.569	26.38	27.483	28.691	29.825	30.719	31.197	31.202	30.888	30.466	30.009	29.499	28.906	28.111	26.91	25.217	23.162	20.946	18.788	17.025	15.987	15.75	16.174	17.115	18.464	20.016	21.533	22.924	24.234	25.507	26.724	27.839	28.786	29.506	29.949	30.037	29.705	28.994	28.051	27.026	26.07	25.369	25.076	25.197	25.615	26.186	26.723	26.989	26.921	26.697	26.517	26.478	26.708	27.401	28.558	29.94	31.241	32.236	32.721	32.483	31.425	29.648	27.421	25.118	23.143	21.809	21.288	21.6	22.544	23.714	24.645	24.95	24.392	22.968	20.95	18.754	16.775	15.353	14.769	15.118	16.192	17.649	19.3	21.011	22.524	23.563	24.027	23.93	23.277	22.088	20.514	18.805	17.216	15.99	15.315	15.264	15.776	16.703	17.816	18.812	19.399	19.395	18.788	17.736	16.482	15.202	13.996	12.984	12.262	11.8	11.541	11.639	12.439	14.132	16.643	19.781	23.282	26.726	29.591	31.477	32.188	31.684	30.233	27.897	25.165	22.335	19.732	17.712	16.529	16.224	16.66	17.641	18.958	20.37	21.604	22.434	22.822	22.886	22.725	22.375	21.953	21.74	21.95	22.541	23.331	24.154	24.83	25.166	25.119	24.858	24.637	24.684	25.194	26.223	27.557	28.849	29.898	30.66	31.128	31.31	31.321	31.365	31.552	31.822	32.037	32.128	32.114	32.009	31.756	31.304	30.771	30.35	30.122	30.077	30.238	30.626	31.159	31.694	32.14	32.434	32.52	32.427	32.295	32.195	32.027	31.721	31.328	30.857	30.206	29.369	28.534	27.877	27.392	26.926	26.378	25.747	25.22	24.541	24.067	23.984	24.457	25.468	26.788	28.13	29.27	30.023	30.246	29.907	29.041	27.666	25.86	23.861	21.916	20.106	18.48	17.238	16.568	16.434	16.733	17.56	19.098	21.345	24.123	27.23	30.454	33.503	36.028	37.706	38.58	38.467	37.537	36.07	34.292	32.389	30.689	29.529	28.998	28.897	28.897	28.716	28.192	27.279	26.055	24.782	23.955	24.06	25.226	27.225	29.784	32.638	35.383	37.614	39.207	40.223	40.643	40.462	39.814	38.77	37.237	35.248	33.094	31.033	29.142	27.563	26.557	26.187	26.198	26.217	25.958	25.286	24.195	22.802	21.368	20.315	20.105	20.932	22.587	24.706	26.972	29.019	30.483	32.056	32.406	32.316	32.034	31.861	31.86	31.778	31.329	30.405	28.984	27.06	24.785	22.487	20.473	18.928	17.931	17.458	17.418	17.742	18.366	19.193	20.191	21.475	23.16	25.229	27.594	30.133	32.608	34.707	36.269	37.321	37.849	37.843	37.448	36.76	35.614	33.791	31.329	28.444	25.346	22.306	19.735	18.011	17.3	17.606	18.825	20.742	23.086	25.56	27.843	29.615	30.742	31.298	31.443	31.4	31.443	31.773	32.398	33.225	34.138	34.914	35.267	35.1	34.538	33.674	32.52	31.266	30.249	29.63	29.342	29.33	29.585	29.972	30.309	30.516	30.585	30.504	30.428	30.183	29.903	29.601	29.366	29.271	29.269	29.214	28.915	28.144	26.749	24.818	22.59	20.304	18.282	16.919	16.415	16.639	17.396	18.626	20.24	21.974	23.577	24.951	26.002	26.591	26.706	26.496	26.123	25.729	25.48	25.475	25.653	25.906	26.184	26.446	26.622	26.663	26.567	26.355	26.113	25.942	25.8	25.558	25.193	24.742	24.144	23.341	22.533	22.031	21.931	22.123	22.502	22.945	23.227	23.227	23.075	22.972	23.02	23.279	23.734	24.167	24.227	23.721	22.701	21.324	19.778	18.302	17.125	16.437	16.395	17.057	18.376	20.328	23.011	25.888	28.759	31.303	33.413	34.982	35.875	36.105	35.808	35.019	33.714	32.027	30.163	28.232	26.355	24.753	23.554	22.674	21.999	21.513	21.181	20.852	20.394	19.798	19.103	18.387	17.734	17.177	16.312	16.106	16.212	16.591	17.179	17.909	18.689	19.447	20.186	20.897	21.49	21.893	22.168	22.387	22.47	22.306	21.915	21.337	20.565	19.671	18.815	18.056	17.337	16.654	16.082	15.623	15.268	15.186	15.616	16.613	18.044	19.722	21.434	22.91	23.914	24.353	24.256	23.764	23.08	22.346	21.585	20.833	20.161	19.543	18.878	18.161	17.456	16.745	16.009	15.346	14.856	14.527	14.367	14.479	14.874	15.373	15.826	16.211	16.468	16.476	16.231	15.889	15.605	15.453	15.449	15.548	15.652	15.692	15.661	15.579	15.547	15.759	16.335	17.188	18.137	18.994	19.539	19.562	19.015	17.994	16.577	14.879	13.207	11.943	11.309	11.462	12.606	14.796	17.734	20.942	24.002	26.566	28.307	29.021	28.714	27.505	25.579	23.21	20.725	18.433	16.652	15.639	15.431	15.84	16.579	17.344	17.886	18.113	18.125	18.063	17.999	18.032	18.257	18.558	18.657	18.424	17.916	17.173	16.216	15.218	14.479	14.182	14.338	14.881	15.68	16.515	17.338	17.95	18.489	19	19.585	20.302	21.082	21.817	22.434	22.905	23.269	23.642	24.096	24.557	24.927	25.223	25.425	25.364	24.949	24.321	23.619	22.835	22.008	21.322	20.9	20.702	20.651	20.669	20.62	20.38	19.993	19.616	19.377	19.371	19.689	20.315	21.089	21.815	22.345	22.633	22.762	22.873	23.025	23.187	23.35	23.474	23.346	22.75	21.734	20.525	19.288	18.141	17.291	16.896	16.903	17.198	17.752	18.532	19.426	20.372	21.396	22.431	23.288	23.823	23.987	23.709	22.906	21.561	19.758	17.681	15.598	13.771	12.393	11.619	11.673	12.116	12.871	13.692	14.52	15.324	16.054	16.801	17.749	18.917	20.148	21.307	22.293	22.922	23.088	22.926	22.624	22.249	21.853	21.575	21.493	21.51	21.466	21.304	21.043	20.755	20.543	20.487	20.625	20.977	21.137	21.315	21.486	21.511	21.406	21.399	21.801	22.816	24.466	26.549	28.717	30.619	31.961	32.483	32.116	31.061	29.591	27.854	25.94	23.977	22.052	20.158	18.35	16.792	15.602	14.82	14.524	14.793	15.536	16.549	17.709	18.96	20.157	21.105	21.726	22.057	22.133	21.991	21.695	21.304	20.904	20.571	20.318	20.112	19.98	19.974	20.041	20.048	19.958	19.861	19.817	19.89	20.221	20.867	21.688	22.515	23.27	23.834	24.018	23.783	23.278	22.624	21.829	20.953	20.17	19.619	19.323	19.254	19.331	19.421	19.426	19.294	18.978	18.498	17.956	17.418	16.836	16.152	15.388	14.586	13.808	13.231	13.065	13.392	14.175	15.391	16.95	18.571	19.965	21.069	21.928	22.488	22.643	22.383	21.737	20.683	19.259	17.67	16.212	15.164	14.721	14.865	15.345	15.813	15.977	15.669	14.887	13.86	12.926	12.349	12.287	12.753	13.521	14.209	14.548	14.515	14.157	13.559	12.986	12.78	13.053	13.65	14.395	15.167	15.828	16.27	16.511	16.623	16.613	16.62	16.4	16.09	15.703	15.357	15.227	15.436	16.014	16.923	18.024	19.132	20.117	20.859	21.161	20.905	20.173	19.087	17.686	16.103	14.641	13.57	12.905	12.553	12.453	12.449	12.309	11.941	11.436	10.942	10.623	10.692	11.313	12.454	13.959	15.64	17.278	18.642	19.544	19.894	19.711	19.141	18.395	17.635	16.987	16.642	16.759	17.305	18.165	19.354	20.916	22.715	24.497	26.078	27.272	27.792	27.428	26.223	24.371	22.099	19.734	17.637	15.996	14.773	13.909	13.399	13.2	13.261	13.605	14.286	15.311	16.622	18.059	19.394	20.473	21.373	21.723	21.668	21.243	20.617	19.915	19.134	18.335	17.668	17.194	16.885	16.816	17.062	17.537	18.101	18.683	19.201	19.475	19.414	19.152	18.918	18.859	19.081	19.704	20.765	22.183	23.784	25.306	26.508	27.311	27.474	27.363	27.19	26.962	26.636	26.186	25.567	24.72	23.652	22.448	21.277	20.355	19.791	19.474	19.204	18.87	18.426	17.811	17.086	16.527	16.413	16.841	17.817	19.317	21.147	23.003	24.706	26.235	27.548	28.593	29.449	30.201	30.731	30.774	30.158	28.89	27.116	25.132	23.344	22.148	21.852	22.566	24.127	26.166	28.329	30.365	32.044	33.202	33.856	34.156	34.191	34.007	33.694	33.253	32.544	31.456	30.07	28.528	26.945	25.563	24.747	24.671	25.165	25.919	26.669	27.182	27.291	27.011	26.522	26.081	25.952	26.326	27.227	28.557	30.181	31.887	33.379	34.403	34.858	34.733	34.079	33.099	32.018	30.902	29.732	28.571	27.517	26.545	25.63	24.909	24.522	24.398	24.384	24.442	24.582	24.775	24.991	25.253	25.579	25.962	26.405	26.901	27.391	27.832	28.204	28.451	28.473	28.23	27.718	26.912	25.869	24.746	23.643	22.575	21.62	20.915	20.45	20.058	19.681	19.418	19.323	19.389	19.747	20.587	21.921	23.585	25.373	27.052	28.351	29.231	29.444	29.209	28.683	28.079	27.605	27.352	27.273	27.252	27.119	26.747	26.175	25.544	24.977	24.629	24.698	25.231	26.008	26.776	27.45	27.97	28.185	28.034	27.647	27.148	26.561	25.964	25.5	25.248	25.221	25.421	25.796	26.179	26.391	26.366	26.12	25.67	25.089	24.511	24.081	23.961	24.265	24.948	25.873	26.936	28.014	28.86	29.245	29.195	28.921	28.555	28.143	27.814	27.674	27.613	27.459	27.171	26.744	26.152	25.475	24.88	24.44	24.136	23.988	24.055	24.29	24.506	24.504	24.116	23.233	21.846	20.02	17.907	15.814	14.269	13.236	12.991	13.538	14.879	16.817	18.945	20.893	22.437	23.37	23.564	23.143	22.393	21.538	20.751	20.245	20.126	20.266	20.521	20.917	21.508	22.234	23.017	23.811	24.567	25.212	25.678	25.907	25.906	25.791	25.673	25.485	25.325	25.233	25.128	24.972	24.842	24.82	24.889	24.94	24.819	24.393	23.661	22.727	21.696	20.729	20.09	19.956	20.228	20.704	21.259	21.784	22.149	22.334	22.46	22.596	22.674	22.655	22.523	22.164	21.455	20.473	19.457	18.612	18.091	18.067	18.672	19.875	21.475	23.187	24.712	25.837	26.476	26.628	26.37	25.917	25.563	25.465	25.595	25.888	26.266	26.6	26.812	27.001	27.287	27.632	27.936	28.125	28.038	27.436	26.275	24.838	23.477	22.427	21.877	21.97	22.678	23.782	25.011	26.113	26.893	27.285	27.303	26.978	26.383	25.656	24.898	24.099	23.225	22.31	21.411	20.608	20.111	20.16	20.786	21.835	23.141	24.486	25.539	26.057	26.101	25.909	25.644	25.426	25.42	25.763	26.432	27.341	28.454	29.719	31.014	32.191	33.058	33.38	33.043	32.127	30.821	29.387	28.131	27.259	26.779	26.58	26.549	26.509	26.27	25.826	25.365	25.003	24.728	24.609	24.789	25.264	25.896	26.63	27.478	28.37	29.181	29.872	30.474	30.99	31.581	31.984	32.285	32.345	32.039	31.288	30.023	28.237	26.027	23.578	21.129	18.959	17.29	16.178	15.62	15.652	16.2	16.979	17.71	18.305	18.678	18.633	18.104	17.259	16.317	15.421	14.741	14.454	14.592	15.057	15.747	16.565	17.346	17.959	18.399	18.7	18.863	18.912	18.92	18.97	19.154	19.542	20.086	20.689	21.353	22.094	22.791	23.277	23.538	23.628	23.459	22.925	22.117	21.232	20.385	19.674	19.249	19.147	19.229	19.383	19.597	19.84	20.064	20.343	20.823	21.524	22.33	23.115	23.812	24.408	24.935	25.421	25.829	26.124	26.411	26.25	25.704	24.74	23.527	22.203	20.794	19.388	18.131	17.063	16.155	15.483	15.147	15.1	15.229	15.484	15.78	15.924	15.795	15.529	15.342	15.354	15.61	16.13	16.874	17.739	18.203	19.164	20.336	21.69	23.13	24.53	25.769	26.725	27.236	27.253	26.96	26.605	26.295	26.042	25.902	25.877	25.833	25.698	25.554	25.468	25.429	25.497	25.764	26.177	26.593	27.006	27.506	28.077	28.592	28.991	29.253	29.29	28.989	28.297	27.232	25.943	24.683	23.671	23.03	22.871	23.245	23.999	24.818	25.482	25.904	26.027	25.881	25.642	25.437	25.22	24.907	24.503	23.957	23.148	22.129	21.16	20.46	20.071	20.006	20.319	20.99	21.898	22.914	23.937	24.882	25.672	26.216	26.369	26.024	25.224	24.102	22.804	21.51	20.449	19.758	19.432	19.46	19.827	20.426	21.143	22.035	23.195	24.518	25.812	27.019	28.118	28.968	29.447	29.617	29.59	29.37	28.925	28.266	27.427	26.476	25.55	24.794	24.287	24.072	24.152	24.436	24.773	25.073	25.293	25.394	25.406	25.422	25.426	25.286	24.93	24.379	23.571	22.401	20.996	19.694	18.756	18.281	18.37	19.1	20.328	21.743	23.072	24.134	24.792	25.114	24.935	24.416	23.592	22.576	21.545	20.654	20.022	19.746	19.835	20.226	20.863	21.641	22.393	23.022	23.59	24.123	24.481	24.569	24.483	24.298	23.944	23.407	22.842	22.346	21.875	21.409	20.981	20.561	20.066	19.481	18.829	18.098	17.325	16.658	16.271	16.224	16.508	17.055	17.738	18.432	19.039	19.455	19.63	19.697	19.865	20.19	20.649	21.332	22.308	23.401	24.273	24.685	24.492	23.586	22.046	20.226	18.553	17.343	16.835	17.178	18.255	19.719	21.223	22.522	23.41	23.757	23.608	23.164	22.71	22.525	22.781	23.47	24.499	25.926	27.007	27.646	27.601	26.891	25.597	23.786	21.68	19.663	18.03	16.985	16.767	17.536	19.197	21.51	24.25	27.121	29.655	31.448	32.355	32.369	31.495	29.597	27.833	25.627	23.267	21.047	19.101	17.487	16.302	15.554	15.046	14.551	14.002	13.4	12.728	12.057	11.578	11.377	11.367	11.495	11.754	12.042	12.237	12.421	12.82	13.548	14.59	15.895	17.362	18.792	19.924	20.566	20.642	20.215	19.494	18.686	17.946	17.452	17.38	17.727	18.348	19.133	19.998	20.798	21.411	21.85	22.149	22.253	22.156	22.017	21.958	21.954	22.04	22.403	23.138	24.169	25.419	26.882	28.499	30.102	31.493	32.498	32.995	32.946	32.411	31.503	30.391	29.338	28.559	28.105	27.973	28.18	28.652	29.25	29.905	30.593	31.195	31.59	31.813	31.919	31.806	31.35	30.612	29.711	28.629	27.334	25.98	24.785	23.879	23.336	23.202	23.437	23.915	24.503	25.069	25.501	25.814	26.142	26.607	27.278	28.156	29.134	29.993	30.531	30.68	30.442	29.876	29.205	28.75	28.597	28.55	28.432	28.162	27.605	26.638	25.369	24.122	23.183	22.689	22.696	23.173	23.933	24.741	25.443	25.916	26.075	25.964	25.716	25.431	25.17	24.977	24.863	24.868	25.111	25.69	26.585	27.716	29.026	30.318	31.179	31.268	30.562	29.19	27.26	25.015	22.867	21.154	20.026	19.566	19.812	20.639	21.799	23.083	24.315	25.283	25.838	26.015	25.945	25.749	25.57	25.555	25.795	26.328	27.144	28.11	29.038	29.865	30.598	31.132	31.322	31.187	30.822	30.177	29.175	27.929	26.642	25.415	24.299	23.405	22.77	22.293	21.928	21.739	21.749	21.895	22.145	22.498	22.86	23.099	23.172	23.161	23.231	23.585	24.325	25.356	26.49	27.692	28.282	28.238	27.516	26.359	24.998	23.532	22.123	20.997	20.242	19.853	19.928	20.57	21.897	23.756	25.436	26.632	27.207	27.284	27.041	26.614	26.17	25.823	25.455	24.834	23.861	22.595	21.096	19.435	17.816	16.492	15.613	15.21	15.243	15.629	16.26	17.036	17.803	18.384	18.727	18.922	19.038	19.108	19.244	19.57	20.05	20.551	21	21.318	21.325	20.903	20.117	19.052	17.723	16.244	14.889	13.852	13.128	12.681	12.525	12.632	12.945	13.465	14.267	15.435	16.988	18.813	20.638	22.155	23.17	23.599	23.433	22.804	21.991	21.223	20.607	20.213	20.03	19.855	19.424	18.648	17.544	16.094	14.349	12.62	11.288	10.507	10.284	10.666	11.629	13.003	14.581	16.224	17.796	19.147	20.162	20.743	20.811	20.398	19.694	18.941	18.351	18.133	18.426	19.212	20.385	21.824	23.285	24.427	25.057	25.165	24.716	23.684	22.262	20.836	19.649	18.74	18.161	17.987	18.178	18.621	19.28	20.135	21.096	22.043	22.894	23.553	23.921	23.979	23.786	23.383	22.788	22.034	21.138	20.169	19.279	18.608	18.168	17.955	18.035	18.394	18.854	19.284	19.749	20.304	20.807	21.116	21.255	21.28	21.225	21.256	21.63	22.439	23.554	24.736	25.666	25.951	25.319	23.825	21.768	19.522	17.46	15.9	15.017	14.872	15.434	16.547	17.999	19.699	21.614	23.566	25.331	26.882	28.295	29.488	30.306	30.751	30.899	30.722	30.222	29.573	28.944	28.389	27.968	27.753	27.656	27.446	26.961	26.167	25.035	23.534	21.739	19.786	17.826	16.051	14.634	13.731	13.577	14.439	16.327	18.911	21.751	24.45	26.556	27.66	27.71	27.015	25.918	24.949	23.981	22.687	21.091	19.21	17.081	14.924	13.071	11.659	10.61	9.8719	9.4217	9.1243	8.8497	8.6603	8.7587	9.3194	10.436	12.14	14.383	17.055	19.987	22.892	25.428	27.347	28.55	28.939	28.418	27.053	25.014	22.414	19.372	16.145	13.016	10.141	7.6843	5.8959	4.9015	4.5987	4.8956	5.8195	7.2829	9.0114	10.75	12.406	13.935	15.284	16.485	17.616	18.734	19.848	20.898	21.749	22.292	22.544	22.535	22.197	21.452	20.272	18.607	16.412	13.819	11.091	8.4257	5.9932	4.086	2.9955	2.7796	3.4112	4.9769	7.4883	10.665	14.061	17.321	20.163	22.276	23.428	23.542	22.649	20.856	18.4	15.605	12.817	10.405	8.681	7.7525	7.5238	7.8056	8.3686	8.9884	9.6039	10.305	11.131	11.997	12.851	13.69	14.375	14.692	14.674	14.576	14.564	14.639	14.836	15.236	15.804	16.427	17.111	17.935	18.892	19.901	20.829	21.423	21.381	20.545	18.967	16.835	14.45	12.182	10.331	9.0998	8.6233	8.8852	9.6708	10.734	11.937	13.105	13.934	14.247	14.191	14.01	13.865	13.97	14.603	15.849	17.486	19.174	20.595	21.428	21.424	20.597	19.177	17.438	15.662	14.131	12.971	12.068	11.183	10.107	8.7633	7.2997	6.0685	5.4514	5.7392	7.1223	9.5525	12.562	15.452	17.717	19.117	19.532	19.067	18.19	17.459	17.186	17.455	18.202	19.156	19.869	19.991	19.441	18.273	16.651	14.948	13.634	13.013	13.164	14.022	15.421	17.139	18.958	20.657	22.009	22.886	23.28	23.126	22.288	20.807	18.963	17.001	15.024	13.161	11.586	10.281	9.086	7.9533	6.9471	6.0987	5.7218	6.4301	7.5764	9.1938	11.123	13.171	15.204	17.036	18.425	19.267	19.594	19.389	18.631	17.505	16.316	15.224	14.254	13.423	12.751	12.178	11.612	11.02	10.457	10.049	9.9503	10.219	10.798	11.644	12.755	14.019	15.25	16.388	17.452	18.386	19.141	19.757	20.235	20.418	20.17	19.525	18.559	17.32	16.016	15.03	14.595	14.631	14.948	15.394	15.817	16.085	16.201	16.269	16.385	16.569	16.723	16.643	16.164	15.321	14.312	13.352	12.694	12.577	13.047	13.935	15.034	16.155	17.051	17.548	17.721	17.756	17.704	17.574	17.522	17.683	17.968	18.218	18.418	18.597	18.701	18.666	18.467	18.06	17.403	16.493	15.379	14.167	13.077	12.409	12.344	12.872	13.854	15.045	16.12	16.85	17.195	17.178	16.831	16.343	15.976	15.792	15.653	15.503	15.422	15.374	15.201	14.863	14.471	14.065	13.628	13.222	12.936	12.811	12.882	13.209	13.816	14.668	15.734	16.968	18.228	19.309	20.027	20.243	19.921	19.192	18.274	17.332	16.568	16.245	16.436	16.884	17.28	17.499	17.483	17.155	16.601	16.162	16.161	16.715	17.846	19.498	21.419	23.271	24.816	25.898	26.352	26.093	25.195	23.801	22.047	20.06	17.981	15.933	14.026	12.359	10.926	9.6893	8.7222	8.121	7.8099	7.6345	7.5996	7.8077	8.2447	8.8882	9.8991	11.491	13.705	16.452	19.613	22.909	25.864	28.061	29.31	29.55	28.871	27.616	26.273	25.222	24.614	24.444	24.598	24.882	25.081	24.977	24.375	23.24	21.74	20.086	18.462	17.181	16.667	17.101	18.326	20.083	22.094	23.98	25.375	26.191	26.542	26.5	26.125	25.566	24.829	24.394	23.81	23.007	21.905	20.561	19.048	17.341	15.492	13.679	12.029	10.591	9.5283	9.0609	9.2264	9.9253	11.127	12.842	14.885	16.938	18.765	20.223	21.195	21.637	21.627	21.336	20.973	20.728	20.635	20.569	20.414	20.117	19.604	18.807	17.814	16.781	15.767	14.784	13.915	13.234	12.714	12.398	12.477	13.013	13.833	14.755	15.725	16.65	17.353	17.784	18.065	18.297	18.468	18.526	18.412	18.067	17.497	16.788	16.023	15.29	14.683	14.244	13.902	13.586	13.305	13.06	12.847	12.775	12.996	13.556	14.404	15.53	16.848	18.067	18.876	19.19	19.099	18.655	17.922	17.068	16.238	15.417	14.548	13.669	12.887	12.346	12.197	12.49	13.083	13.709	14.105	14.067	13.483	12.452	11.247	10.188	9.6032	9.7859	10.832	12.602	14.905	17.549	20.176	22.325	23.708	24.27	23.982	22.79	20.796	18.274	15.521	12.827	10.551	9.0285	8.4117	8.6926	9.6833	10.987	12.115	12.696	12.616	11.987	11.097	10.367	10.22	10.931	12.549	14.887	17.561	20.188	22.589	24.698	26.41	27.644	28.442	28.81	28.565	27.491	25.549	22.87	19.65	16.194	12.909	10.144	8.1341	7.0899	7.1108	8.0699	9.7101	11.82	14.205	16.607	18.792	20.666	22.246	23.565	24.601	25.246	25.343	24.857	23.912	22.633	21.122	19.584	18.3	17.387	16.719	16.119	15.452	14.604	13.521	12.301	11.116	10.107	9.457	9.3647	9.8648	10.788	11.953	13.266	14.59	15.7	16.453	16.889	17.105	17.171	17.116	16.927	16.557	16.047	15.476	14.867	14.272	13.917	14.071	14.797	15.963	17.39	18.882	20.215	21.249	21.958	22.339	22.424	22.37	22.306	22.15	21.759	21.166	20.481	19.699	18.366	17.778	17.442	17.565	18.162	19.136	20.308	21.351	21.871	21.643	20.643	18.952	16.839	14.788	13.196	12.17	11.742	12.045	13.084	14.578	16.186	17.718	19.043	19.986	20.451	20.524	20.411	20.357	20.542	20.982	21.567	22.201	22.769	23.076	22.95	22.359	21.338	19.964	18.436	17.018	15.867	15.132	15.08	15.865	17.296	19.039	20.966	23.024	24.959	26.486	27.554	28.224	28.479	28.27	27.643	26.705	25.604	24.529	23.59	22.768	22.002	21.24	20.378	19.293	17.948	16.433	14.957	13.832	13.385	13.719	14.739	16.432	18.768	21.429	23.963	26.206	28.25	30.044	31.374	32.145	32.372	31.989	30.888	29.102	26.798	24.197	21.645	19.513	17.973	16.993	16.517	16.465	16.681	16.99	17.255	17.439	17.64	17.983	18.416	18.723	18.855	18.994	19.211	19.402	19.635	20.254	21.444	23.042	24.866	26.816	28.671	30.12	30.994	31.267	30.935	30.112	29.082	28.058	27.011	25.876	24.724	23.642	22.617	21.617	20.658	19.821	19.201	18.75	18.23	17.524	16.838	16.354	15.943	15.453	14.969	14.578	14.165	13.671	13.306	13.302	13.737	14.67	16.106	17.792	19.353	20.597	21.436	21.663	21.104	19.923	18.541	17.292	16.338	15.764	15.645	16.014	16.765	17.622	18.349	19.001	19.741	20.456	20.916	20.965	20.613	19.874	18.711	17.106	15.148	13.021	10.923	9.0475	7.5736	6.6354	6.2936	6.4842	7.0476	7.9114	9.1514	10.808	12.781	14.977	17.378	19.821	21.936	23.438	24.275	24.451	23.948	22.863	21.45	19.902	18.22	16.379	14.402	12.257	9.8842	7.3622	4.9468	2.9453	1.589	1.0531	1.4591	2.7888	4.7915	7.0616	9.2438	11.123	12.557	13.455	13.89	14.144	14.481	14.949	15.47	16.007	16.472	16.632	15.731	15.058	14.121	12.894	11.48	10.15	9.1365	8.5523	8.5078	9.0784	10.244	11.968	14.232	16.956	20.02	23.322	26.68	29.771	32.317	34.198	35.31	35.564	35.094	34.192	33.011	31.58	30.032	28.526	26.991	25.282	23.476	21.774	20.279	19.06	18.267	17.949	17.896	17.808	17.464	16.707	15.501	14.03	12.63	11.633	11.327	11.889	13.282	15.276	17.575	19.825	21.641	22.799	23.348	23.447	23.242	22.947	22.803	22.795	22.652	22.18	21.384	20.311	19.065	17.934	17.278	17.274	17.936	19.252	21.16	23.48	25.972	28.403	30.499	31.939	32.484	32.03	30.589	28.311	25.462	22.338	19.239	16.486	14.324	12.835	12.031	11.948	12.516	13.528	14.816	16.37	18.209	20.277	22.55	25.075	27.778	30.43	32.794	34.669	35.835	36.101	35.439	33.964	31.833	29.26	26.543	23.987	21.801	20.083	18.865	18.157	17.93	18.12	18.585	19.165	19.753	20.268	20.594	20.665	20.558	20.422	20.352	20.385	20.596	21.047	21.708	22.505	23.378	24.229	24.9	25.292	25.438	25.394	25.193	24.94	24.808	24.917	25.235	25.696	26.306	27.087	28.014	29.009	29.994	30.9	31.671	32.218	32.469	32.437	32.193	31.812	31.35	30.852	30.325	29.723	28.998	28.133	27.133	26.024	24.886	23.883	23.163	22.751	22.603	22.719	23.119	23.73	24.433	25.213	26.133	27.168	28.199	29.111	29.829	30.28	30.441	30.397	30.306	30.353	30.725	31.526	32.679	33.918	34.888	35.271	34.873	33.681	31.859	29.696	27.572	25.816	24.562	23.766	23.36	23.323	23.588	24.006	24.503	25.12	25.846	26.606	27.368	28.166	28.997	29.789	30.478	30.993	31.227	31.092	30.61	29.85	28.838	27.616	26.316	25.103	24.096	23.38	23.043	23.158	23.306	24.602	25.97	27.231	28.27	29.075	29.645	29.944	30.008	29.974	29.964	29.989	30.018	30.049	30.027	29.801	29.252	28.368	27.142	25.562	23.729	21.784	19.797	17.836	16.085	14.765	13.985	13.765	14.134	15.107	16.587	18.363	20.188	21.801	22.943	23.372	22.877	21.394	19.132	16.522	14.057	12.191	11.289	11.516	12.773	14.764	17.131	19.517	21.625	23.33	24.655	25.622	26.247	26.647	26.994	27.354	27.653	27.81	27.797	27.575	27.057	26.198	25.041	23.707	22.344	21.056	19.888	18.877	18.071	17.486	17.076	16.806	16.681	16.742	17.042	17.598	18.346	19.146	19.892	20.542	21.039	21.342	21.527	21.774	22.192	22.73	23.262	23.669	23.835	23.63	22.968	21.864	20.436	18.879	17.382	16.068	14.994	14.197	13.735	13.672	14.068	14.97	16.431	18.448	20.869	23.399	25.709	27.551	28.823	29.501	29.609	29.223	28.453	27.371	25.963	24.205	22.166	20.03	18.053	16.487	15.536	15.333	15.896	17.114	18.761	20.561	22.272	23.744	24.925	25.805	26.379	26.646	26.652	26.42	25.893	25.007	23.782	22.344	20.824	19.35	18.106	17.307	17.099	17.485	18.317	19.332	20.197	20.628	20.443	19.608	18.297	16.878	15.803	15.433	15.921	17.165	18.866	20.61	21.955	22.535	22.186	21.037	19.419	17.673	16.05	14.788	14.075	13.962	14.367	15.219	16.49	18.107	19.925	21.729	23.263	24.268	24.571	24.153	23.111	21.62	19.976	18.561	17.676	17.448	17.867	18.816	20.088	21.42	22.504	23.073	23.022	22.466	21.601	20.595	19.673	19.12	19.135	19.699	20.694	21.976	23.329	24.481	25.229	25.468	25.149	24.33	23.24	22.133	21.143	20.344	19.823	19.625	19.659	19.781	19.903	20.017	20.175	20.444	20.886	21.566	22.56	23.864	24.918	25.559	25.991	26.152	25.984	25.559	25.125	24.935	25.118	25.617	26.22	26.686	26.838	26.587	25.916	24.931	23.892	23.007	22.281	21.634	21.053	20.537	20.06	19.661	19.435	19.406	19.539	19.856	20.395	21.105	21.906	22.798	23.769	24.671	25.301	25.571	25.485	25.07	24.383	23.502	22.547	21.681	21.043	20.666	20.509	20.545	20.729	20.931	20.994	20.86	20.582	20.251	19.993	19.95	20.196	20.714	21.447	22.291	23.045	23.481	23.527	23.26	22.772	22.104	21.321	20.521	19.761	18.999	18.196	17.395	16.71	16.265	16.141	16.316	16.747	17.418	18.297	19.32	20.417	21.533	22.591	23.479	24.063	24.202	23.813	22.948	21.782	20.5	19.269	18.315	17.918	18.246	19.265	20.781	22.492	24.025	25.007	25.166	24.473	23.186	21.74	20.599	20.109	20.414	21.468	23.06	24.869	26.51	27.643	28.063	27.738	26.757	25.25	23.402	21.501	19.853	18.656	17.974	17.793	18.071	18.684	19.382	19.89	20.022	19.743	19.164	18.513	18.118	18.319	19.382	21.399	24.233	27.531	30.823	33.642	35.641	36.615	36.489	35.394	33.667	31.706	29.812	28.172	26.935	26.201	25.927	25.956	26.134	26.369	26.55	26.55	26.273	25.679	24.81	23.825	22.937	22.333	22.166	22.54	23.495	24.96	26.766	28.725	30.683	32.52	34.097	35.196	35.566	35.077	33.774	31.739	29.102	26.165	23.33	20.902	19.014	17.727	17.051	16.896	17.064	17.346	17.546	17.517	17.272	16.961	16.757	16.777	17.116	17.843	18.922	20.203	21.521	22.779	23.976	25.127	26.161	26.943	27.369	27.429	27.124	26.418	25.37	24.19	23.077	22.111	21.338	20.843	20.667	20.765	21.115	21.692	22.423	23.254	24.251	25.49	26.925	28.446	30.002	31.502	32.731	33.474	33.649	33.328	32.683	31.912	30.474	29.858	29.527	29.315	29.013	28.473	27.652	26.619	25.435	24.09	22.597	21.085	19.686	18.472	17.55	17.118	17.35	18.298	19.959	22.288	25.112	28.178	31.236	34.007	36.119	37.253	37.342	36.494	34.875	32.742	30.449	28.328	26.549	25.101	23.89	22.812	21.825	20.958	20.255	19.786	19.677	20.017	20.746	21.695	22.735	23.832	24.991	26.269	27.755	29.457	31.254	32.948	34.279	34.96	34.798	33.891	32.585	31.23	30.069	29.256	28.851	28.74	28.665	28.372	27.734	26.766	25.556	24.192	22.746	21.302	19.989	18.938	18.27	18.101	18.521	19.544	21.048	22.788	24.468	25.833	26.794	27.412	27.767	27.906	27.879	27.736	27.462	26.948	26.124	25.071	23.957	22.925	22.066	21.449	21.129	21.145	21.492	22.124	22.934	23.813	24.654	25.328	25.71	25.726	25.438	25.027	24.686	24.529	24.573	24.819	25.251	25.76	26.197	26.462	26.561	26.53	26.375	26.109	25.805	25.59	25.577	25.834	26.362	27.107	27.968	28.797	29.426	29.731	29.698	29.445	29.165	29.025	29.068	29.263	29.564	29.862	29.965	29.682	28.947	27.801	26.298	24.507	22.606	20.857	19.534	18.861	18.955	19.768	21.123	22.774	24.457	25.951	27.157	28.138	29.042	29.966	30.888	31.685	32.21	32.351	32.044	31.261	30.038	28.525	26.897	25.221	23.479	21.703	20.023	18.565	17.408	16.675	16.53	17.046	18.165	19.729	21.472	23.068	24.26	24.938	25.103	24.853	24.415	24.042	23.862	23.792	23.614	23.116	22.203	20.924	19.453	18.011	16.875	16.312	16.414	17.067	18.131	19.59	21.429	23.504	25.618	27.584	29.16	30.089	30.252	29.699	28.565	27.06	25.5	24.111	22.902	21.779	20.73	19.786	18.921	18.098	17.346	16.739	16.367	16.326	16.669	16.818	17.936	19.851	22.374	25.188	27.868	30.007	31.312	31.689	31.24	30.134	28.549	26.689	24.868	23.366	22.297	21.695	21.562	21.779	22.061	22.109	21.737	20.861	19.544	18.074	16.853	16.184	16.268	17.266	19.17	21.7	24.413	26.906	28.826	29.852	29.8	28.693	26.765	24.41	22.034	19.892	18.065	16.564	15.336	14.252	13.2	12.216	11.446	11.043	11.135	11.796	13	14.634	16.571	18.672	20.7	22.375	23.546	24.195	24.314	23.892	23.036	21.982	20.981	20.2	19.738	19.652	19.932	20.467	21.042	21.39	21.308	20.74	19.762	18.52	17.209	16.048	15.222	14.842	14.934	15.45	16.297	17.405	18.707	20.039	21.153	21.862	22.144	22.04	21.614	21.001	20.416	20.036	19.888	19.881	19.891	19.81	19.576	19.154	18.531	17.734	16.874	16.131	15.678	15.619	15.959	16.627	17.504	18.428	19.222	19.771	20.117	20.388	20.675	20.979	21.263	21.518	21.733	21.856	21.844	21.702	21.471	21.158	20.712	20.069	19.181	18.057	16.734	15.257	13.708	12.207	10.919	9.9906	9.5029	9.4135	9.629	10.082	10.684	11.28	11.711	11.945	12.082	12.228	12.448	12.82	13.406	14.163	14.929	15.508	15.745	15.592	15.132	14.485	13.722	12.842	11.832	10.684	9.4072	8.0943	6.9583	6.3047	6.4103	7.3869	9.1105	11.265	13.511	15.571	17.177	18.154	18.543	18.58	18.46	18.246	17.922	17.422	16.639	15.48	13.973	12.263	10.57	9.1938	8.4227	8.3753	8.97	10.021	11.328	12.645	13.735	14.476	14.872	15.053	15.176	15.324	15.467	15.567	15.642	15.666	15.537	15.22	14.825	14.463	14.113	13.76	13.471	13.302	13.265	13.381	13.667	14.028	14.333	14.556	14.704	14.713	14.544	14.291	14.082	13.971	13.96	14.06	14.274	13.846	14.011	13.923	13.441	12.54	11.377	10.284	9.5915	9.4553	9.9141	10.951	12.408	13.934	15.162	15.934	16.241	16.152	15.872	15.66	15.642	15.81	16.123	16.488	16.701	16.623	16.331	16.022	15.787	15.597	15.419	15.191	14.765	13.967	12.704	11.047	9.2321	7.5747	6.3375	5.7078	5.8238	6.7033	8.1552	9.835	11.416	12.671	13.456	13.776	13.773	13.584	13.294	12.988	12.723	12.441	12.072	11.694	11.496	11.578	11.862	12.208	12.462	12.432	11.938	10.951	9.6355	8.2788	7.1685	6.4736	6.1988	6.2661	6.5843	7.0709	7.6683	8.3688	9.2443	10.367	11.726	13.194	14.529	15.465	15.822	15.568	14.748	13.467	11.955	10.511	9.3326	8.4505	7.8329	7.5072	7.5198	7.8709	8.5284	9.4455	10.567	11.789	12.958	13.868	14.346	14.3	13.719	12.658	11.203	9.4883	7.6946	6.0342	4.6718	3.6663	3.0507	2.8902	3.222	3.9512	4.8405	5.6524	6.2254	6.4336	6.2139	5.6246	4.8942	4.3509	4.2744	4.7858	5.8217	7.1718	8.5416	9.6306	10.206	10.178	9.6327	8.8067	7.9884	7.3637	6.9552	6.7076	6.5657	6.4685	6.3131	6.0453	5.7837	5.7278	6.0111	6.6388	7.5317	8.5762	9.5912	10.37	10.76	10.712	10.316	9.7779	9.3306	9.1377	9.2512	9.6528	10.245	10.858	11.307	11.505	11.493	11.425	11.455	11.609	11.794	11.886	11.762	11.261	10.25	8.8448	7.3963	6.2599	5.6539	5.652	6.2028	7.0862	8.0053	8.7474	9.2243	9.4716	9.6437	9.9476	10.489	11.197	11.92	12.519	12.873	12.903	12.626	12.161	11.665	11.255	10.914	10.525	10.016	9.4319	8.8445	8.2617	7.7391	7.4325	7.4298	7.6682	8.0552	8.5663	9.1713	9.8142	10.522	11.343	12.24	13.132	13.989	14.771	15.335	15.572	15.541	15.368	15.098	14.717	14.22	13.069	12.242	11.015	9.4547	7.7289	5.9678	4.2126	2.5187	1.0591	0.007191	-0.58813	-0.7075	-0.27132	0.77119	2.3736	4.4768	7.0263	9.8526	12.7	15.35	17.594	19.165	19.88	19.797	19.102	17.907	16.258	14.26	12.056	9.7645	7.4982	5.431	3.8081	2.9035	2.905	3.7982	5.3996	7.4776	9.7711	11.97	13.807	15.176	16.096	16.627	16.867	16.924	16.841	16.598	16.234	15.819	15.345	14.737	13.974	13.114	12.165	11.077	9.8997	8.8202	8.0371	7.66	7.7284	8.2366	9.1365	10.342	11.738	13.212	14.7	16.184	17.632	18.953	20.023	20.749	21.091	21.06	20.707	20.073	19.163	17.981	16.537	14.788	12.68	10.316	7.9838	5.9923	4.5329	3.7317	3.675	4.3471	5.5862	7.1405	8.797	10.425	11.939	13.28	14.394	15.252	15.868	16.272	16.449	16.322	15.809	14.901	13.709	12.404	11.138	10.06	9.3271	9.0494	9.1841	9.5796	10.108	10.728	11.434	12.17	12.844	13.408	13.836	14.105	14.207	14.198	14.227	14.502	15.176	16.286	17.739	19.351	20.928	22.278	23.193	23.482	23.055	21.971	20.359	18.288	15.825	13.165	10.591	8.3442	6.557	5.3165	4.6727	4.5939	4.9842	5.7441	6.8274	8.2327	9.9603	11.927	13.912	15.622	16.812	17.348	17.2	16.429	15.157	13.57	11.894	10.327	8.9841	7.9573	7.38	7.3447	7.7422	8.2671	8.6377	8.7091	8.4127	7.7528	6.9289	6.2976	6.1671	6.714	7.9832	9.8341	11.935	13.896	15.388	16.13	15.932	14.842	13.166	11.278	9.4824	8.0109	7.0166	6.5767	6.7121	7.3593	8.3901	9.7026	11.228	12.789	14.067	14.826	15.012	14.656	13.799	12.588	11.281	10.087	9.1135	8.4689	8.2402	8.4261	9.0057	10.024	11.474	13.17	14.865	16.402	17.676	18.529	18.863	18.759	18.423	17.385	17.103	16.932	16.813	16.674	16.499	16.282	16.006	15.748	15.728	16.136	16.948	18.023	19.222	20.377	21.265	21.75	21.849	21.635	21.235	20.846	20.64	20.625	20.725	20.944	21.308	21.741	22.151	22.552	23.039	23.635	24.259	24.79	25.127	25.235	25.121	24.813	24.378	23.987	23.817	23.888	24.071	24.207	24.15	23.772	23.01	21.934	20.69	19.466	18.538	18.175	18.47	19.341	20.691	22.406	24.231	25.836	27.025	27.814	28.31	28.611	28.796	28.929	29.037	29.102	29.046	28.764	28.192	27.356	26.274	24.953	23.42	21.754	20.084	18.578	17.385	16.613	16.335	16.635	17.57	19.058	20.853	22.699	24.395	25.719	26.417	26.373	25.693	24.643	23.513	22.551	21.94	21.781	22.056	22.637	23.33	23.937	24.345	24.564	24.673	24.768	24.934	25.247	25.775	26.483	27.178	27.609	27.615	27.131	26.132	24.67	22.952	21.31	20.047	19.326	19.164	19.463	20.05	20.688	21.108	21.125	20.723	20.064	19.403	19.002	19.037	19.56	20.543	21.841	23.203	24.327	24.99	25.134	24.809	24.074	23.026	21.884	20.893	20.178	19.717	19.425	19.227	19.058	18.866	18.666	18.538	18.597	18.945	19.611	20.487	21.377	22.117	22.562	22.589	22.151	21.314	20.284	19.366	18.854	18.928	19.638	20.974	22.845	24.984	27	28.631	29.801	30.48	30.634	30.329	29.749	29.07	28.428	27.95	27.711	27.691	27.826	28.031	28.127	27.861	27.087	25.857	24.321	22.661	21.119	19.954	19.358	19.398	19.954	20.788	21.723	22.724	23.784	24.843	25.905	27.077	28.362	29.548	30.382	30.713	30.432	29.487	27.988	26.166	24.194	22.221	20.443	18.989	17.818	16.867	16.207	15.972	16.214	16.429	17.628	19.196	21.131	23.304	25.43	27.264	28.754	29.94	30.793	31.28	31.415	31.126	30.247	28.703	26.585	24.076	21.446	19.053	17.179	15.824	14.817	14.032	13.401	12.842	12.33	12.019	12.142	12.83	14.076	15.787	17.842	20.135	22.524	24.808	26.772	28.265	29.203	29.508	29.16	28.279	27.073	25.707	24.287	22.884	21.489	20.07	18.706	17.565	16.753	16.309	16.308	16.799	17.678	18.742	19.857	21.027	22.279	23.599	24.933	26.184	27.242	27.993	28.334	28.22	27.729	27.042	26.33	25.66	25.008	24.304	23.486	22.532	21.497	20.478	19.604	19.021	18.801	18.867	19.035	19.188	19.354	19.612	19.995	20.518	21.218	22.085	22.981	23.722	24.183	24.335	24.214	23.867	23.318	22.584	21.737	20.901	20.204	19.74	19.55	19.673	20.11	20.779	21.522	22.168	22.641	22.947	23.09	23.067	22.956	22.918	23.066	23.368	23.688	23.835	23.619	22.873	21.487	19.464	16.984	14.381	12.041	10.324	9.4755	9.6202	10.744	12.689	15.167	17.806	20.297	22.532	24.535	26.321	27.898	29.326	30.644	31.743	32.409	32.455	31.79	30.41	28.404	26.001	23.521	21.305	19.638	18.645	18.21	18.061	17.928	17.601	16.983	16.089	15.041	14.032	13.256	12.819	12.697	12.804	13.14	13.792	14.785	16.071	17.63	19.466	21.429	23.257	24.746	25.813	26.46	26.763	26.882	26.961	27.034	27.075	27.043	26.829	26.32	25.549	24.713	24.034	23.663	23.662	24.019	24.66	25.452	26.209	26.722	26.88	26.727	26.329	25.697	24.92	24.235	23.826	23.685	23.727	23.882	24.061	24.176	24.24	24.354	24.59	24.993	25.638	26.53	27.505	28.37	29.068	29.578	29.809	29.638	29.036	28.092	26.158	24.836	23.709	22.92	22.569	22.697	23.211	23.885	24.542	25.161	25.756	26.261	26.641	26.981	27.366	27.812	28.328	28.905	29.454	29.855	30.117	30.304	30.423	30.493	30.657	31.015	31.472	31.822	31.939	31.788	31.369	30.71	29.932	29.242	28.875	28.991	29.577	30.473	31.491	32.428	33.042	33.122	32.645	31.781	30.795	29.975	29.542	29.533	29.824	30.233	30.579	30.661	30.331	29.651	28.86	28.144	27.574	27.214	27.14	27.358	27.789	28.346	28.983	29.652	30.262	30.68	30.752	30.425	29.798	29.085	28.51	28.256	28.429	29.004	29.828	30.673	31.31	31.603	31.598	31.448	31.268	31.065	30.834	30.586	30.258	29.73	28.947	27.995	27.044	26.254	25.753	25.614	25.85	26.382	27.054	27.683	28.154	28.483	28.813	29.315	30.084	31.104	32.265	33.385	34.22	34.526	34.192	33.324	32.179	31.019	30.04	29.398	29.193	29.394	29.838	30.296	30.603	30.71	30.648	30.514	30.442	30.56	30.931	31.495	32.05	32.346	32.217	31.669	30.867	30.032	29.342	28.913	28.806	28.973	29.248	29.471	29.646	29.906	30.329	30.888	31.532	32.23	32.934	33.611	34.269	34.913	35.523	36.074	36.497	36.679	36.558	36.207	35.773	35.364	35.016	34.714	34.433	34.156	33.881	33.564	33.14	32.641	32.159	31.71	31.27	30.937	30.905	31.248	31.849	32.515	33.04	33.201	32.858	32.071	31.056	30.081	29.451	29.422	30.023	31.046	32.217	33.285	34.036	34.32	34.103	33.523	32.821	32.234	31.896	31.791	31.861	32.072	32.316	32.418	32.316	32.141	32.019	31.952	31.907	31.865	31.737	31.433	30.987	30.551	30.252	30.191	30.493	31.149	31.907	32.491	32.795	32.834	32.665	32.43	32.358	32.647	33.363	34.404	35.5	35.803	36.019	35.898	35.504	35.06	34.799	34.865	35.254	35.865	36.531	36.994	36.976	36.383	35.397	34.291	33.235	32.351	31.752	31.463	31.408	31.518	31.753	32.042	32.345	32.73	33.272	33.935	34.68	35.602	36.813	38.271	39.832	41.386	42.853	44.069	44.807	44.869	44.171	42.798	40.935	38.801	36.66	34.847	33.605	32.941	32.662	32.503	32.195	31.537	30.54	29.391	28.324	27.592	27.457	28.046	29.188	30.559	31.941	33.213	34.23	34.863	35.107	35.062	34.805	34.363	33.739	32.952	32.059	31.11	30.096	29.022	27.997	27.211	26.856	27.034	27.735	28.811	30.025	31.159	32.049	32.562	32.681	32.577	32.466	32.397	32.281	32.098	31.899	31.673	31.335	30.839	30.234	29.585	28.925	28.271	27.669	27.219	27.037	27.188	27.637	28.309	29.126	29.987	30.79	31.431	31.794	31.814	31.54	31.073	30.416	29.579	28.752	28.162	27.825	27.587	27.373	27.231	27.207	27.302	27.563	28.075	28.846	29.798	30.772	31.545	31.972	32.073	31.951	31.676	31.28	30.808	30.319	29.891	29.562	29.288	28.99	28.669	28.378	28.071	27.657	27.221	27.008	27.095	27.33	27.607	27.959	28.416	28.978	29.697	30.646	31.81	33.053	34.157	34.802	34.66	33.604	31.782	29.484	27.038	24.806	23.114	22.162	21.946	22.266	22.849	23.568	24.488	25.657	26.982	28.418	30.06	31.862	33.512	34.725	35.44	35.679	35.452	34.889	34.228	33.613	33.094	32.723	32.492	32.249	31.884	31.485	31.181	30.968	30.788	30.637	30.521	30.427	30.313	30.12	29.905	29.869	30.156	30.668	31.245	31.931	32.778	33.609	34.199	34.537	34.7	34.641	34.321	33.822	33.141	32.164	30.897	29.474	27.928	26.279	24.76	23.702	23.189	23.048	23.111	23.297	23.542	23.815	24.164	24.736	25.758	27.376	29.111	30.733	32.284	33.672	34.708	35.207	35.207	34.907	34.408	33.665	32.701	31.682	30.789	30.163	29.915	30.12	30.746	31.679	32.776	33.882	34.853	35.619	36.223	36.761	37.268	37.642	37.714	37.412	36.754	35.756	34.457	33.086	32.05	31.58	31.588	31.909	32.271	32.716	33.068	33.121	32.891	32.62	32.48	32.534	32.888	33.618	34.617	35.74	36.924	38.05	38.936	39.558	40.001	40.163	39.847	39.07	37.987	36.575	34.738	32.595	30.369	28.189	26.197	24.643	23.71	23.433	23.795	24.678	25.76	26.725	27.474	28.02	28.362	28.621	29.064	29.86	31.026	32.524	34.215	35.782	36.948	37.626	37.705	37.005	35.61	33.915	32.214	30.601	29.238	28.327	27.83	27.525	27.281	27.05	26.77	26.489	26.382	26.529	26.873	27.396	28.1	28.819	29.369	29.754	30.074	30.373	30.675	30.963	31.072	30.825	30.238	29.419	28.421	27.404	26.751	26.706	27.114	27.696	28.306	28.79	28.922	28.656	28.154	27.529	26.812	26.08	25.399	24.702	23.974	23.387	23.096	23.098	23.376	23.957	24.774	25.657	26.429	26.913	26.957	26.587	25.975	25.238	24.47	23.948	23.973	24.57	25.578	26.913	28.453	29.843	30.692	30.813	30.135	28.663	26.666	24.649	23.035	22.057	21.9	22.618	23.944	25.456	26.883	28.091	28.984	29.567	29.933	30.189	30.468	30.942	31.671	32.532	33.427	34.352	35.145	35.521	35.407	34.966	34.3	33.453	32.609	31.953	31.469	31.065	30.75	30.473	30.044	29.381	28.6	27.766	26.818	25.827	25.042	24.642	24.683	25.184	26.086	27.228	28.424	29.477	30.157	30.342	30.13	29.618	28.731	27.436	25.914	24.345	22.784	21.385	20.414	19.99	20.067	20.644	21.689	22.963	24.191	25.293	26.226	26.802	26.921	26.754	26.532	25.648	25.283	25.057	24.935	25.007	25.332	25.789	26.251	26.734	27.215	27.538	27.612	27.476	27.115	26.481	25.683	24.883	24.068	23.176	22.323	21.631	21.015	20.347	19.664	19.053	18.516	18.032	17.63	17.342	17.23	17.379	17.795	18.404	19.175	20.08	20.944	21.54	21.822	21.912	21.926	22.009	22.388	23.138	24.088	25.039	25.85	26.317	26.248	25.73	25.087	24.526	24.076	23.8	23.763	23.838	23.761	23.352	22.525	21.259	19.66	17.897	16.12	14.506	13.273	12.53	12.209	12.212	12.482	12.901	13.301	13.625	13.868	13.947	13.874	13.882	14.196	14.907	16.117	17.967	20.327	22.726	24.7	26.004	26.486	26.047	24.838	23.205	21.457	19.823	18.469	17.432	16.64	16.072	15.758	15.662	15.725	15.973	16.432	17.038	17.729	18.492	19.245	19.881	20.416	20.87	21.1	20.984	20.598	20.03	19.214	18.152	17.104	16.37	16.073	16.281	17.083	18.452	20.178	22.021	23.749	25.093	25.862	26.032	25.633	24.681	23.262	21.563	19.759	18.006	16.488	15.354	14.65	14.413	14.651	15.193	15.796	16.402	17.077	17.758	18.323	18.864	19.514	20.179	20.658	20.868	20.752	20.202	19.213	17.968	16.683	15.564	14.907	15.001	15.904	17.465	19.475	21.661	23.64	25.059	25.702	25.5	24.594	23.318	21.998	20.83	20	19.665	19.719	19.861	19.915	19.921	19.894	19.797	19.725	19.828	20.112	20.508	21.058	21.792	22.603	23.406	24.214	24.964	25.475	25.66	25.609	25.42	25.131	24.779	24.393	23.948	23.4	22.675	21.623	20.159	18.403	16.533	14.644	12.924	11.748	11.402	11.892	13.107	14.905	16.963	18.849	20.307	21.273	21.685	21.561	21.129	20.598	19.946	19.085	18.059	16.332	14.895	13.478	12.419	11.991	12.198	12.928	14.101	15.521	16.842	17.816	18.365	18.415	17.929	17.077	16.113	15.127	14.16	13.396	13.018	12.995	13.24	13.802	14.714	15.874	17.106	18.227	19.044	19.413	19.286	18.624	17.454	15.994	14.566	13.383	12.549	12.178	12.307	12.756	13.25	13.605	13.667	13.292	12.57	11.809	11.222	10.885	10.92	11.442	12.312	13.205	13.928	14.44	14.687	14.618	14.296	13.842	13.346	12.913	12.619	12.451	12.41	12.577	12.984	13.558	14.247	15.037	15.817	16.406	16.705	16.686	16.289	15.56	14.761	14.091	13.516	13.01	12.682	12.551	12.512	12.61	13.074	14.015	15.321	16.791	18.218	19.345	19.988	20.159	19.99	19.65	19.366	19.288	19.361	19.41	19.311	18.977	18.355	17.531	16.682	15.906	15.198	14.576	13.987	13.21	12.107	10.858	9.7796	9.0609	8.8637	9.427	10.806	12.705	14.727	16.579	18.002	18.783	18.884	18.431	17.566	16.469	15.385	14.476	13.742	13.138	12.631	12.149	11.61	11.026	10.443	9.8842	9.4375	9.2086	9.1329	9.0512	8.9641	8.9544	8.9266	8.732	8.4551	8.3206	8.4267	8.8209	9.6677	11.096	13.028	15.291	17.718	20.034	21.916	23.178	23.751	23.535	22.495	20.799	18.75	16.65	14.768	13.311	12.347	11.85	11.764	11.919	12.064	12.106	12.139	12.177	12.086	11.858	11.609	11.293	10.719	9.8074	8.6038	7.1273	5.4406	3.7822	2.402	1.3645	0.66765	0.31022	0.13269	-0.1674	-0.73487	-1.4267	-2.0024	-2.2369	-1.9051	-0.85276	0.93432	3.3616	6.2104	9.1402	11.863	14.284	16.355	17.936	18.987	19.699	20.235	20.578	20.724	20.763	20.688	20.402	19.936	19.425	18.883	18.284	17.705	17.179	16.062	15.146	14.13	13.022	11.965	11.033	10.108	9.0744	7.9167	6.5783	5.0373	3.4994	2.27	1.4887	1.1836	1.4528	2.3081	3.4975	4.6997	5.7726	6.6754	7.3344	7.7112	7.8645	7.9112	8.0527	8.5323	9.4856	10.916	12.786	14.955	17.009	18.431	18.921	18.427	17.034	15.057	13.041	11.45	10.481	10.185	10.494	11.066	11.413	11.29	10.704	9.6512	8.1531	6.4541	4.9258	3.816	3.2422	3.2829	3.9108	4.9562	6.199	7.4073	8.3605	8.9734	9.3364	9.5552	9.6328	9.5784	9.4352	9.151	8.6211	7.8721	7.0202	6.1384	5.3598	4.9365	5.0203	5.5268	6.3622	7.5387	8.9585	10.364	11.641	12.905	14.236	15.58	16.873	18.068	19.011	19.491	19.364	18.545	17.027	15.002	12.801	10.702	8.9166	7.6148	6.8324	6.409	6.1499	5.9524	5.7837	5.7249	6.0497	7.0347	8.6846	10.837	13.364	16.043	18.434	20.18	21.253	21.734	21.62	20.977	20.011	18.873	17.594	16.201	14.71	13.054	11.241	9.4535	7.8945	6.6878	5.969	5.8761	6.3976	7.4032	8.7449	10.232	11.654	12.948	14.176	15.306	16.237	16.991	17.598	17.851	17.491	16.552	15.289	13.91	12.576	11.485	10.706	10.047	9.2999	8.4316	7.501	6.664	6.2384	6.5288	7.5692	9.1493	11.004	12.88	14.534	15.816	16.696	17.186	17.326	17.209	16.856	16.202	15.319	14.451	13.738	13.144	12.716	12.578	12.666	12.718	12.539	12.061	11.18	9.8669	8.341	6.9189	5.8138	5.221	5.3404	6.1494	7.3563	8.6458	9.8089	10.693	11.209	11.426	11.533	11.744	12.247	13.082	14.053	14.901	15.498	15.746	15.48	14.709	13.717	12.758	11.889	11.168	10.734	10.606	10.697	11.022	11.633	12.405	13.091	13.484	13.786	13.228	11.795	9.6198	6.8655	3.8895	1.1954	-0.87073	-2.1603	-2.5252	-1.9097	-0.5418	1.2682	3.3649	5.631	7.7863	9.5251	10.739	11.448	11.683	11.53	11.16	10.741	10.419	10.291	10.278	10.176	9.8507	9.2279	8.1832	6.6512	4.8363	3.1052	1.7406	0.94224	0.85779	1.4029	2.2428	3.087	3.8076	4.2778	4.3988	4.347	4.4721	4.9341	5.6701	6.6509	7.8655	9.1432	10.219	10.917	11.146	10.893	10.306	9.6336	9.1072	8.978	9.4813	10.625	12.14	13.685	14.99	15.812	15.991	15.635	14.988	14.224	13.505	13.055	12.943	12.987	13.041	13.126	13.16	12.878	12.12	10.952	9.5026	7.9178	6.4989	5.6224	5.5311	6.2744	7.754	9.6789	11.637	13.307	14.505	15.111	15.124	14.758	14.285	13.897	13.747	13.913	14.261	14.525	14.529	14.146	13.219	11.759	10.126	8.7607	7.88	7.5642	7.9127	8.8681	10.118	11.366	12.537	13.662	14.805	16.094	17.599	19.178	20.564	21.519	21.853	21.468	20.514	19.357	18.338	17.641	17.279	17.06	16.644	15.812	14.576	13.039	11.41	10.109	9.5268	9.6616	10.227	10.998	11.834	12.519	12.9	13.083	13.274	13.549	13.916	14.373	14.803	15.006	14.932	14.69	14.369	14.071	13.975	14.222	14.774	15.477	16.116	16.447	16.325	15.757	14.809	13.56	12.247	11.226	10.66	10.446	10.498	10.795	11.159	11.325	11.254	11.125	11.111	11.389	12.177	13.554	15.311	17.165	18.935	20.427	21.408	21.801	21.719	21.251	20.416	19.267	17.889	16.401	15.013	13.93	13.215	12.862	12.891	13.198	13.488	13.526	13.34	13.021	12.571	12.089	11.773	11.679	11.71	11.83	12.039	12.237	12.353	12.564	13.396	14.33	15.378	16.355	17.108	17.612	17.766	17.435	16.67	15.627	14.302	12.641	10.778	8.8921	7.0091	5.1704	3.5999	2.5625	2.217	2.6301	3.779	5.5228	7.5965	9.6631	11.321	12.227	12.375	12.049	11.565	11.236	11.41	12.252	13.57	14.991	16.161	16.746	16.491	15.465	14.063	12.652	11.44	10.661	10.485	10.721	10.944	10.892	10.519	9.8475	8.9948	8.1824	7.6419	7.492	7.7489	8.3436	9.1264	10.002	11.05	12.348	13.84	15.457	17.14	18.714	19.936	20.672	20.859	20.417	19.385	17.991	16.424	14.682	12.834	11.105	9.627	8.3387	7.2762	6.6683	6.6665	7.2427	8.323	9.7961	11.443	13.008	14.325	15.29	15.862	16.155	16.337	16.45	16.479	16.47	16.462	16.432	16.373	16.296	16.113	15.707	15.114	14.464	13.794	13.173	12.85	12.989	13.425	13.897	14.317	14.638	14.749	14.64	14.478	14.417	14.505	14.784	15.281	15.928	16.648	17.447	18.295	19.077	19.727	20.238	20.55	20.585	20.342	19.854	19.168	18.434	17.835	17.358	16.818	16.131	15.299	14.209	12.785	11.289	10.153	9.6155	9.7152	10.444	11.656	13.028	14.264	15.262	16.011	16.545	17.022	17.63	18.375	19.143	19.865	20.487	20.9	21.039	20.914	20.555	20.051	19.56	19.15	18.747	18.34	18.02	17.716	17.204	16.411	15.485	14.501	13.423	12.326	11.356	10.526	9.7952	9.2382	8.9374	8.8555	8.9897	9.4355	10.178	11.019	11.789	12.416	12.798	12.805	12.379	11.581	10.575	9.6191	8.9791	8.7877	9.0983	9.9698	11.298	12.726	13.934	14.865	15.526	15.859	15.898	15.782	15.532	15.033	14.277	13.359	12.303	11.15	10.144	9.6769	9.3446	9.1419	8.9124	8.5658	8.1526	7.6771	7.0844	6.4646	5.943	5.4613	4.933	4.4512	4.1401	3.97	3.8684	3.8622	3.9515	3.9812	3.753	3.1754	2.2754	1.2448	0.4139	0.057192	0.30907	1.22	2.6697	4.2387	5.4011	5.8791	5.6676	4.9202	3.9989	3.4529	3.7064	4.8451	6.7774	9.2964	11.932	14.121	15.594	16.397	16.599	16.258	15.59	14.867	14.168	13.424	12.601	11.716	10.798	9.9308	9.1769	8.5126	7.9281	7.4986	7.2675	7.1987	7.3023	7.6329	8.1267	8.591	8.8714	8.8527	8.3987	7.533	6.5188	5.5884	4.7901	4.1939	3.9668	4.1212	4.4671	4.9017	5.5052	6.3043	7.1765	8.0324	8.8518	9.5699	10.14	10.6	10.983	11.305	11.617	11.928	12.095	11.901	11.233	10.088	8.5389	6.8287	5.3481	4.4064	4.1607	4.6992	5.9334	7.4709	8.8931	10.051	10.908	11.325	11.238	10.804	10.199	9.4305	8.5318	7.687	7.0631	6.7182	6.6867	6.9566	7.3854	7.8293	8.2673	8.7081	9.1141	9.5079	9.9587	10.447	10.891	11.239	11.454	11.486	11.385	11.248	11.02	10.555	9.8774	9.104	8.2134	7.1433	6.0462	5.159	4.5022	4.0014	3.7063	3.6961	3.9516	4.4838	5.3615	6.5406	7.8506	9.1382	10.28	11.088	11.42	11.336	11.007	10.567	10.116	9.7137	9.3398	8.9601	8.6018	8.2351	7.752	7.1762	6.667	6.2733	5.9048	5.6215	5.6435	6.0431	6.6866	7.4613	8.2871	8.9497	9.2438	9.1892	8.8991	8.4223	7.8651	7.4373	7.2509	7.2628	7.4784	8.0031	8.8704	9.962	11.113	12.136	12.848	13.189	13.209	12.974	12.648	12.505	12.684	13.044	13.418	13.806	14.209	14.517	14.696	14.851	14.983	14.964	14.772	14.451	13.917	13.046	11.839	10.624	9.0285	7.2258	5.3632	3.7394	2.7377	2.501	2.9089	3.7969	4.9636	6.0923	6.9676	7.7002	8.5201	9.4523	10.39	11.245	11.869	12.017	11.522	10.368	8.6561	6.5828	4.3814	2.2093	0.1607	-1.5779	-2.7948	-3.4581	-3.665	-3.4536	-2.8613	-2.0661	-1.2418	-0.41575	0.36529	0.9729	1.3744	1.632	1.7034	1.4678	0.99406	0.52121	0.16954	-0.057785	-0.058472	0.32014	1.0586	2.0095	3.0316	3.9954	4.7892	5.3703	5.7534	5.9547	6.0551	6.2307	6.5615	6.9411	7.2386	7.3805	7.2502	6.7367	5.9338	5.0611	4.2763	3.7632	3.7855	4.4315	5.4921	6.7443	8.1155	9.4686	10.524	11.151	11.454	11.49	11.202	10.59	9.7348	8.6756	7.4441	6.1312	4.8029	3.5012	2.3497	1.5337	1.1774	1.3621	2.1934	3.6926	5.6984	7.9856	10.33	12.462	14.175	15.5	16.546	17.258	17.541	17.44	16.979	15.999	14.434	12.528	10.594	8.7993	7.2691	6.157	5.4772	5.1066	4.9598	4.9927	5.1039	5.2117	5.3307	5.4461	5.4657	5.3651	5.2333	5.1706	5.2528	5.5635	6.0858	6.6804	7.2264	7.632	7.7276	7.3879	6.7671	6.1749	5.7417	5.4701	5.4892	5.9565	6.8066	7.8863	9.1669	10.631	12.129	13.499	14.671	15.554	16.039	16.172	16.089	15.828	15.354	14.711	13.974	13.15	12.255	11.363	10.547	9.9104	9.5685	9.4763	9.4284	9.3042	9.1451	8.9537	8.6798	8.508	8.8361	9.8911	11.619	13.894	16.503	19	20.888	21.898	21.941	21.014	19.341	17.392	15.581	14.113	13.126	12.73	12.857	13.255	13.661	13.877	13.796	13.455	12.963	12.392	11.872	11.658	11.893	12.432	13.087	13.824	14.544	14.983	14.972	14.551	13.78	12.721	11.632	10.863	10.581	10.796	11.517	12.627	13.726	14.379	13.976	13.127	11.569	9.6255	7.4681	5.2686	3.3414	1.9226	1.0702	0.87871	1.4572	2.6926	4.2779	5.9495	7.4735	8.5175	8.8556	8.6281	8.1522	7.6296	7.2021	7.0886	7.4365	8.1776	9.1351	10.12	10.962	11.6	12.091	12.486	12.843	13.339	14.155	15.247	16.399	17.486	18.433	19.091	19.384	19.427	19.307	18.973	18.44	17.842	17.199	16.462	15.794	15.48	15.598	16.029	16.695	17.557	18.464	19.228	19.792	20.2	20.504	20.75	20.922	20.886	20.507	19.751	18.603	17.051	15.25	13.519	12.114	11.186	10.862	11.156	11.869	12.778	13.835	15.042	16.324	17.739	19.515	21.665	23.847	25.689	26.972	27.472	27.01	25.679	23.829	21.849	20.067	18.733	17.902	17.436	17.179	17.023	16.826	16.509	16.184	16.011	16.045	16.307	16.795	17.371	17.871	18.321	18.811	19.259	19.547	19.706	19.714	19.309	18.303	16.853	15.234	13.616	12.146	10.998	10.179	9.5154	8.8524	8.0927	7.1592	6.0865	5.0784	4.3516	4.0196	4.179	4.9359	6.3059	8.223	10.598	13.273	16.025	18.704	21.194	23.222	24.452	24.784	24.326	23.12	21.249	19.099	17.178	15.757	14.916	14.715	15.088	15.776	16.55	17.359	18.172	18.939	19.709	20.549	21.341	21.859	21.983	21.702	21.05	20.154	19.214	18.413	17.905	17.809	18.049	18.357	18.525	18.499	18.175	17.397	16.251	15.079	14.121	13.446	13.142	13.243	13.546	13.762	13.772	13.557	13.076	12.435	11.91	11.692	11.766	12.124	12.814	13.79	14.899	16.008	17.032	17.911	18.65	19.267	19.721	20.025	20.339	20.756	21.157	21.417	21.594	21.703	21.598	21.206	20.632	19.924	19.022	17.991	17.003	16.107	15.312	14.801	14.743	15.074	15.226	15.952	16.899	18.114	19.431	20.669	21.812	22.805	23.499	23.864	23.997	23.886	23.436	22.677	21.7	20.486	19.026	17.531	16.259	15.219	14.301	13.503	12.855	12.33	11.95	11.824	12.063	12.755	13.94	15.48	17.108	18.629	19.905	20.7	20.775	20.134	18.957	17.395	15.649	14.057	12.842	11.997	11.51	11.404	11.522	11.607	11.64	11.786	12.074	12.407	12.805	13.352	13.984	14.528	14.879	15.013	14.935	14.719	14.465	14.225	14.067	14.108	14.334	14.568	14.683	14.679	14.575	14.439	14.481	14.923	15.801	17.057	18.63	20.283	21.592	22.317	22.541	22.355	21.728	20.754	19.667	18.565	17.374	16.078	14.787	13.6	12.613	11.965	11.739	11.904	12.409	13.184	14.032	14.733	15.241	15.636	16.004	16.491	17.267	18.324	19.519	20.767	21.963	22.87	23.328	23.456	23.418	23.153	22.622	22.009	21.501	21.086	20.743	20.56	20.536	20.561	20.591	20.644	20.703	20.776	20.941	21.184	21.339	21.252	20.872	20.176	19.177	18.003	16.796	15.645	14.71	14.188	14.095	14.332	14.929	15.917	17.048	17.951	18.497	18.732	18.611	18.098	17.352	16.543	15.683	14.771	13.906	13.16	12.551	12.168	12.099	12.228	12.325	12.292	12.142	11.938	11.784	11.796	11.969	12.19	12.315	12.104	11.301	9.9445	8.3916	6.9415	5.7052	4.8523	4.6181	4.9861	5.702	6.6222	7.7133	8.818	9.7428	10.436	10.834	10.755	10.094	8.9558	7.4313	5.5183	3.3284	1.1087	-0.9523	-2.7966	-4.4039	-5.7366	-6.7408	-7.3037	-7.2965	-6.6913	-5.4768	-3.5878	-1.1419	1.4439	3.7471	5.5616	6.7046	6.9019	6.069	4.4098	2.1675	-0.41997	-2.9432	-4.9484	-6.2332	-6.7702	-6.4644	-5.2947	-3.5042	-1.3724	1.0064	3.0815	5.6584	7.8128	9.3548	10.399	11.126	11.563	11.725	11.738	11.618	11.195	10.426	9.4836	8.514	7.6221	7.0334	6.9405	7.25	7.7593	8.4487	9.3571	10.379	11.42	12.583	14.009	15.656	17.368	18.941	20.127	20.699	20.527	19.539	17.785	15.571	13.307	11.242	9.4728	8.1529	7.384	7.0462	6.9655	7.0885	7.3395	7.5695	7.7825	8.1462	8.6781	9.2451	9.8598	10.591	11.276	11.605	11.489	11.032	10.305	9.3716	8.4057	7.6098	7.1151	6.9994	7.2496	7.7281	8.3178	9.0032	9.7261	10.33	10.751	11.06	11.262	11.299	11.207	11.042	10.736	10.256	9.7369	9.2381	8.6492	8.0067	7.5776	7.495	7.6269	7.8792	8.3165	8.913	9.5397	10.196	11.008	12.051	13.324	14.795	16.308	17.627	18.617	19.23	19.388	19.036	18.256	17.172	15.858	14.432	13.058	11.811	10.742	9.9972	9.6867	9.6818	9.8249	10.157	10.688	11.18	11.422	11.462	11.399	11.202	10.885	10.604	10.453	10.414	10.503	10.784	11.244	11.859	12.667	13.617	14.495	15.092	15.343	15.265	14.998	14.84	15.084	15.916	17.443	19.621	22.103	24.388	26.179	27.341	27.646	26.893	25.181	22.779	19.81	16.403	12.908	9.7086	7.0077	4.9335	3.601	2.9628	2.8335	3.1034	3.7454	4.6445	5.6252	6.6041	7.5398	8.3344	8.9361	9.4025	9.8518	10.468	11.459	12.84	14.388	15.901	17.247	18.186	18.421	17.941	16.997	15.728	14.109	12.236	10.271	8.2442	6.1736	4.277	2.8374	2.0159	1.9645	2.8659	4.6916	7.1206	9.7753	12.364	14.613	16.28	17.289	17.752	17.904	18.011	18.195	18.333	18.247	17.852	17.064	15.77	14.084	12.427	11.166	10.385	10.095	10.315	10.884	11.54	12.204	12.955	13.763	14.528	15.288	16.07	16.675	16.861	16.65	16.215	15.661	15.07	14.578	14.302	14.277	14.435	14.589	14.556	14.202	13.272	12.244	11.406	11.003	11.094	11.621	12.435	13.298	13.982	14.283	14.014	13.197	12.177	11.335	10.813	10.705	11.212	12.39	14.02	15.896	17.9	19.752	21.059	21.653	21.539	20.631	18.945	16.864	14.841	13.032	11.501	10.473	10.111	10.281	10.702	11.133	11.364	11.23	10.711	9.9185	9.0328	8.3767	8.2837	8.8002	9.7339	10.962	12.413	13.882	15.196	16.365	17.365	18.016	18.228	18.079	17.525	16.423	14.928	13.394	11.9	10.311	8.7461	7.5358	6.8274	6.6261	7.031	8.133	9.8156	11.835	13.934	15.791	17.132	17.872	17.984	17.393	16.152	14.545	12.842	11.243	10.02	9.4127	9.4072	9.8672	10.706	11.677	12.295	12.296	11.839	11.042	9.8036	8.248	6.8081	5.7145	4.8664	4.2142	3.8781	3.9005	4.2107	4.7988	5.6287	6.498	7.171	7.4872	7.2548	6.3111	4.744	2.8361	0.83345	-1.0365	-2.5067	-3.4011	-3.6293	-3.0436	-1.5615	0.59682	3.1596	6.1046	9.3571	12.468	14.994	16.91	18.22	18.592	17.737	15.76	12.889	9.3145	5.4128	1.7332	-1.3692	-3.7771	-5.447	-6.4928	-7.2688	-8.0444	-8.7492	-9.1589	-9.0555	-8.2221	-6.5158	-4.0072	-0.92188	2.4204	5.5098	7.8413	9.3331	10.182	10.365	9.7355	8.4934	7.0121	5.3359	3.371	1.3788	-0.23095	-1.3518	-2.0492	-2.3359	-2.3956	-2.63	-3.2481	-4.1088	-5.0462	-5.9269	-6.4157	-6.1451	-5.0656	-3.4069	-1.4307	0.64926	2.6875	4.6336	6.4075	7.8584	9.0144	10.107	11.129	11.748	11.818	11.519	10.836	9.5422	7.7118	5.7799	4.0586	2.7122	2.0639	2.3671	3.447	5.0001	6.9411	9.136	11.189	12.861	14.296	15.603	16.592	17.027	16.795	15.809	14	11.369	8.007	4.2365	0.67693	-2.0963	-3.9192	-4.7799	-4.5062	-3.1025	-1.0105	1.3688	3.7008	6.1091	8.6138	10.959	13.01	14.778	16.129	16.885	17.063	16.804	16.276	15.755	15.446	15.249	15.009	14.731	14.242	13.083	10.723	7.9132	5.0752	2.5218	0.53297	-0.4859	-0.4217	0.43122	1.9005	3.9972	6.4372	8.8186	11.247	14.046	16.98	19.488	21.411	22.832	23.56	23.372	22.451	21.133	19.582	17.961	16.467	15.101	13.81	12.716	11.864	11.069	10.275	9.7297	9.6181	9.9479	10.792	12.156	13.731	15.217	16.634	17.952	18.914	19.553	20.265	21.099	21.609	21.573	21.192	20.547	19.493	18.117	16.719	15.369	13.996	12.651	11.391	10.19	9.195	8.7188	8.9184	9.7936	11.418	13.814	16.739	19.838	22.762	25.058	26.29	26.402	25.597	24.015	21.945	20.096	19.086	18.9	19.303	20.259	21.635	22.932	23.747	24.062	23.859	22.973	21.397	19.323	16.872	14.168	11.556	9.383	7.7785	6.7886	6.4696	6.7096	7.1981	7.6405	7.7927	7.4551	6.7223	6.0253	5.7657	6.162	7.4932	9.9378	13.123	16.327	19.102	21.294	22.656	22.974	22.418	21.258	19.504	17.126	14.371	11.517	8.6985	6.1455	4.2197	3.0763	2.6309	2.8123	3.556	4.6811	5.99	7.4102	8.9291	10.583	12.494	14.696	16.961	19.011	20.683	21.713	21.694	20.515	18.492	15.963	13.13	10.347	8.1209	6.6913	6.0324	6.1987	7.283	9.1388	11.496	14.212	17.106	19.782	21.859	23.188	23.707	23.361	22.237	20.591	18.698	16.832	15.231	13.981	13.043	12.406	12.042	11.752	11.375	11.013	10.811	10.681	10.5	10.315	10.121	9.7121	9.0278	8.3334	7.8869	7.7807	8.1581	9.1972	10.81	12.7	14.683	16.68	18.52	20.004	21.094	21.856	22.345	22.656	22.932	23.25	23.617	23.979	24.187	24.048	23.546	22.827	21.952	20.922	19.881	18.997	18.203	17.362	16.574	16.027	15.736	15.665	15.927	16.563	17.382	18.218	19.079	19.932	20.622	21.092	21.41	21.568	21.475	21.112	20.506	19.625	18.4	16.792	14.818	12.629	10.512	8.6968	7.9893	8.0707	8.9175	10.405	12.363	14.704	17.411	20.349	23.3	26.206	29.067	31.634	33.553	34.711	35.158	34.925	34.146	33.169	32.285	31.477	30.592	29.514	28.022	25.859	23.093	20.145	17.459	15.347	14.07	13.795	14.462	15.841	17.643	19.58	21.445	23.162	24.687	25.942	26.919	27.747	28.456	28.903	29.021	28.925	28.674	28.268	27.857	27.645	27.614	27.587	27.474	27.184	26.483	25.23	23.586	21.799	19.993	18.321	17.076	16.496	16.622	17.393	18.66	20.169	21.652	22.922	23.81	24.228	24.286	24.181	23.994	23.773	23.669	23.805	24.146	24.622	25.209	25.732	25.844	25.337	24.246	22.673	20.79	19.014	17.833	17.429	17.66	18.317	19.154	19.858	20.208	20.235	20.137	20.136	20.437	21.148	22.174	23.316	24.413	25.294	25.804	25.921	25.729	25.241	24.409	23.285	21.955	20.422	18.764	17.282	16.274	15.806	15.843	16.371	17.23	18.067	18.622	18.867	18.874	18.769	18.802	19.251	20.24	21.735	23.629	25.694	27.598	29.057	29.872	29.892	29.086	27.646	25.878	24.12	22.787	22.263	22.606	23.531	24.698	25.825	26.599	26.799	26.537	26.156	25.864	25.712	25.727	25.847	25.881	25.703	25.395	25.068	24.745	24.46	24.267	24.124	23.931	23.672	23.384	23.128	23.043	23.252	23.75	24.431	25.19	25.833	26.005	25.488	24.395	22.981	21.434	19.978	18.902	18.292	17.992	17.861	17.846	17.861	17.84	17.875	18.097	18.486	18.952	19.481	20.078	20.662	21.155	21.521	21.701	21.664	21.44	21.066	20.59	20.168	19.983	20.034	20.196	20.454	20.853	21.31	21.686	22.005	22.339	22.625	22.81	22.978	23.191	23.381	23.523	23.694	23.878	23.97	24.004	24.171	24.603	25.308	26.245	27.277	28.168	28.743	29.316	29.24	28.565	27.509	26.437	25.715	25.456	25.518	25.742	25.972	25.936	25.373	24.319	23.053	21.823	20.852	20.437	20.678	21.35	22.178	23.049	23.818	24.281	24.448	24.545	24.711	24.876	24.981	25.047	25.018	24.777	24.283	23.567	22.725	21.969	21.542	21.563	22.094	23.177	24.655	26.15	27.331	28.093	28.399	28.234	27.75	27.156	26.474	25.637	24.754	24.001	23.403	22.947	22.76	22.885	23.117	23.222	23.152	22.923	22.529	22.005	21.436	20.833	20.174	19.443	18.595	17.592	16.519	15.56	14.814	14.329	14.241	14.635	15.402	16.406	17.586	18.795	19.799	20.501	20.992	21.292	21.337	21.216	21.153	21.217	21.326	21.469	21.684	21.893	21.982	21.932	21.757	21.457	21.065	20.608	20.033	19.276	18.384	17.445	16.554	15.905	15.747	16.176	17.122	18.495	20.129	21.679	22.839	23.568	23.931	23.923	23.631	23.31	23.11	22.93	22.645	22.244	21.727	21.074	20.375	19.78	19.361	19.129	19.132	19.416	19.974	20.839	22.066	23.604	25.288	26.932	28.305	29.135	29.33	29.018	28.324	27.32	26.189	25.179	24.341	23.552	22.788	22.08	21.33	20.43	19.483	18.695	18.194	18.12	18.629	19.714	21.16	22.765	24.392	25.909	27.225	28.328	29.239	29.938	30.41	30.641	30.538	30.031	29.218	28.203	26.955	25.465	23.879	22.294	20.669	19.042	17.624	16.607	16.073	16.161	17.033	18.669	20.884	23.504	26.328	29.023	31.285	32.999	34.136	34.678	34.67	34.226	33.482	32.591	31.718	30.927	30.182	29.46	28.716	27.739	26.258	24.257	21.939	19.498	17.164	15.306	14.229	13.927	14.232	15.012	16.095	17.239	18.365	19.626	21.145	22.907	24.908	27.148	29.444	31.488	33.032	33.935	34.301	34.749	34.448	33.355	31.54	29.164	26.373	23.313	20.33	17.87	16.166	15.226	15.039	15.541	16.463	17.517	18.654	19.893	21.158	22.46	23.932	25.568	27.132	28.467	29.62	30.572	31.175	31.406	31.411	31.29	31.077	30.841	30.674	30.674	30.958	31.583	32.436	33.359	34.245	34.928	35.158	34.827	34.085	33.152	32.213	31.54	31.387	31.706	32.25	32.845	33.347	33.526	33.301	32.929	32.737	32.833	33.192	33.798	34.511	35.025	35.078	34.578	33.568	32.229	30.866	29.74	29.006	28.803	29.199	30.071	31.203	32.452	33.684	34.701	35.398	35.842	36.08	36.081	35.931	35.842	35.872	35.902	35.898	35.888	35.737	35.209	34.232	32.882	31.249	29.48	27.858	26.668	26.093	26.249	27.152	28.635	30.413	32.226	33.799	34.823	35.122	34.7	33.594	31.889	29.85	27.769	25.777	23.971	22.583	21.818	21.66	22.024	22.889	24.107	25.315	26.214	26.738	26.946	26.941	26.947	27.203	27.772	28.575	29.535	30.56	31.529	32.391	33.125	33.638	33.795	33.525	32.776	31.499	29.823	28.047	26.379	24.891	23.719	23.056	22.92	23.19	23.848	24.884	26.082	27.144	27.93	28.417	28.582	28.499	28.369	28.333	28.388	28.496	28.636	28.763	28.847	28.952	29.177	29.583	30.209	31.013	31.781	32.241	32.236	31.67	30.438	28.638	26.684	24.998	23.784	23.16	23.207	23.797	24.607	25.423	26.251	27.116	28.042	29.171	30.62	32.294	33.966	35.435	36.502	36.924	36.546	35.393	33.599	31.394	29.08	26.903	25.018	23.562	22.612	22.021	21.536	21.069	20.658	20.241	19.772	19.397	19.312	19.556	20.101	21.009	22.253	23.62	24.952	26.208	27.256	27.886	28.029	27.749	27.063	25.934	24.39	22.522	20.434	18.373	17.249	16.313	15.612	15.256	15.393	16.033	17.076	18.507	20.338	22.356	24.189	25.582	26.442	26.688	26.365	25.802	25.353	25.141	25.173	25.421	25.63	25.338	24.28	22.539	20.331	17.894	15.643	14.124	13.733	14.6	16.666	19.659	23.137	26.657	29.816	32.235	33.73	34.383	34.319	33.6	32.352	30.813	29.141	27.403	25.762	24.413	23.341	22.411	21.605	20.923	20.218	19.395	18.631	18.168	18.077	18.367	19.083	20.201	21.562	23.018	24.506	25.992	27.469	28.953	30.38	31.541	32.184	32.075	30.955	28.671	25.361	21.384	17.144	13.133	9.8965	7.7466	6.6549	6.5198	7.2643	8.6705	10.458	12.54	15.007	17.834	20.852	23.949	27.023	29.844	32.144	33.763	34.586	34.526	33.639	32.07	29.973	27.532	24.98	22.482	20.088	17.847	15.83	14.01	12.333	10.882	9.8106	9.1683	9.0326	9.6425	11.172	13.548	16.6	20.189	24.048	27.716	30.795	33.1	34.546	35.076	34.773	33.851	32.479	30.787	28.913	26.928	24.815	22.551	20.171	17.742	15.435	13.571	12.455	12.218	12.849	14.211	15.912	17.436	18.512	19.198	19.645	20.032	20.672	21.819	23.366	24.984	26.396	27.398	27.794	27.532	26.775	25.709	24.458	23.185	22.077	21.219	20.599	20.191	19.914	19.622	19.209	18.647	17.92	17.1	16.422	16.077	16.043	16.238	16.663	17.247	17.769	18.092	18.269	18.336	18.233	17.969	17.661	17.34	16.968	16.588	16.264	15.936	15.53	15.059	14.567	14.054	13.552	13.166	12.991	13.1	13.521	14.152	14.755	15.144	15.218	14.831	13.904	12.668	11.548	10.818	10.574	10.857	11.572	12.386	13.002	13.372	13.566	13.627	13.68	13.905	14.303	14.706	15.041	15.403	15.906	16.611	17.586	18.848	20.268	21.628	22.671	23.13	22.885	22.049	20.787	19.199	17.508	16.093	15.221	14.952	15.33	16.329	17.297	18.532	19.856	21.162	22.204	22.724	22.764	22.502	21.964	21.101	19.964	18.68	17.354	16.086	14.958	14	13.221	12.626	12.106	11.484	10.755	10.086	9.5623	9.1813	9.042	9.2781	9.8541	10.685	11.814	13.233	14.737	16.148	17.459	18.585	19.294	19.469	19.174	18.388	16.957	14.878	12.38	9.7745	7.3999	5.6002	4.61	4.4564	4.9867	5.8737	6.6465	6.9405	6.6863	5.9805	4.9532	3.8662	3.0818	2.8249	3.1314	4.0293	5.518	7.368	9.2472	11.011	12.596	13.841	14.664	15.226	15.688	15.959	15.84	15.209	13.954	11.996	9.4657	6.7329	4.2454	2.4307	1.6273	1.9607	3.3217	5.5449	8.4277	11.645	14.849	17.811	20.333	22.156	23.118	23.244	22.604	21.242	19.377	17.414	15.633	14.158	13.197	12.973	13.452	14.36	15.428	16.423	17.068	17.175	16.779	16.081	15.315	14.733	14.533	14.746	15.311	16.179	17.273	18.468	19.731	21.097	22.51	23.863	25.109	26.203	26.975	27.263	27.104	26.572	25.625	24.317	22.919	21.692	20.726	20.114	19.96	20.191	20.524	20.666	20.378	19.46	17.858	15.77	13.548	11.555	10.162	9.6769	10.163	11.512	13.53	15.901	18.257	20.378	22.257	23.903	25.293	26.535	27.803	29.081	30.203	31.099	31.751	32.024	31.757	30.937	29.632	27.892	25.857	23.808	21.995	20.535	19.486	18.865	18.55	18.328	18.044	17.605	16.949	16.127	15.223	14.301	13.497	13.082	13.305	14.207	15.738	17.869	20.428	23.015	25.283	27.113	28.431	29.166	29.412	29.38	29.197	28.906	28.593	28.346	28.108	27.809	27.506	27.301	27.22	27.289	27.567	28.076	28.824	29.837	31.085	32.465	33.889	35.261	36.315	36.736	36.449	35.598	34.354	32.926	31.682	30.925	30.668	30.782	31.162	31.622	31.88	31.786	31.371	30.643	29.557	28.196	26.785	25.511	24.509	23.941	23.939	24.536	25.681	27.227	28.922	30.548	32.025	33.28	34.19	34.754	35.129	35.405	35.54	35.617	35.286	35.057	35.092	35.266	35.25	34.826	33.84	32.08	29.48	26.353	23.282	20.872	19.606	19.716	21.091	23.367	26.058	28.581	30.421	31.436	31.83	31.804	31.5	31.163	31.009	31.001	31.007	31.01	30.984	30.794	30.389	29.929	29.553	29.24	29.068	29.262	29.885	30.78	31.84	33.074	34.441	35.813	37.042	37.949	38.362	38.206	37.523	36.414	35.094	33.93	33.189	32.86	32.829	33.009	33.216	33.223	32.995	32.601	31.992	31.067	29.899	28.616	27.229	25.805	24.641	24.005	23.901	24.218	24.884	25.798	26.808	27.828	28.849	29.862	30.842	31.768	32.581	33.185	33.578	33.825	33.896	33.714	33.297	32.685	31.871	30.945	30.138	29.589	29.242	29.033	28.944	28.829	28.477	27.923	27.42	27.148	27.185	27.658	28.656	30.061	31.636	33.166	34.444	35.288	35.63	35.54	35.104	34.426	33.624	32.724	31.643	30.353	28.931	27.469	26.092	25.041	24.514	24.469	24.747	25.278	25.992	26.704	27.329	27.977	28.726	29.469	30.091	30.579	30.882	30.904	30.681	30.366	30.088	29.954	30.116	30.643	31.473	32.483	33.518	34.343	34.715	34.494	33.618	32.073	30.032	27.821	25.692	23.774	22.241	21.268	20.813	20.709	20.928	21.516	22.396	23.424	24.531	25.642	26.585	27.237	27.645	27.915	28.126	28.411	28.891	29.511	30.081	30.422	30.388	29.898	29.047	28.085	27.255	26.794	26.925	27.674	28.772	29.876	30.826	31.521	31.825	31.769	31.602	31.507	31.472	31.479	31.535	31.549	31.391	31.058	30.602	29.991	29.166	28.161	27.043	25.84	24.609	23.472	22.54	21.909	21.658	21.747	22.059	22.539	23.163	23.792	24.258	24.592	24.934	25.278	25.534	25.722	25.865	25.846	25.59	25.211	24.845	24.518	24.282	24.241	24.347	24.376	24.163	23.698	22.975	21.986	20.841	19.755	18.958	18.674	19.036	20.015	21.51	23.407	25.467	27.175	28.277	29.08	29.586	29.752	29.659	29.428	29.092	28.627	28.003	27.172	26.139	24.994	23.806	22.632	21.711	21.381	21.77	22.81	24.451	26.596	28.932	31.108	32.962	34.385	35.183	35.275	34.817	33.924	32.58	30.881	29.094	27.369	25.674	24.03	22.548	21.278	20.193	19.26	18.431	17.653	16.917	16.243	15.633	15.188	15.149	15.708	16.86	18.521	20.609	22.89	25.011	26.743	28.011	28.715	28.823	28.557	28.219	27.918	27.684	27.629	27.737	27.68	27.061	25.702	23.606	20.919	17.998	15.329	13.338	12.296	12.301	13.176	14.563	16.145	17.694	18.987	19.854	20.31	20.464	20.367	20.105	19.86	19.698	19.49	19.15	18.689	18.031	17.054	15.84	14.65	13.622	12.735	12.019	11.549	11.33	11.372	11.757	12.533	13.632	14.94	16.282	17.396	18.073	18.276	18.041	17.424	16.573	15.705	14.965	14.449	14.308	14.607	15.153	15.665	15.971	15.929	15.361	14.26	12.921	11.684	10.725	10.154	10.049	10.333	10.808	11.355	11.948	12.574	13.253	14.072	15.073	16.205	17.394	18.544	19.498	20.136	20.482	20.62	20.596	20.506	20.473	20.442	20.198	19.646	18.857	17.875	16.753	15.695	14.953	14.592	14.538	14.789	15.334	16.054	16.841	17.661	18.431	18.963	19.135	18.965	18.551	18.047	17.636	17.441	17.448	17.571	17.67	17.54	17.058	16.313	15.483	14.675	14.011	13.698	13.816	14.229	14.769	15.352	15.853	16.082	16.007	15.792	15.6	15.572	15.92	16.809	18.133	19.619	21.015	22.063	22.494	22.158	21.109	19.531	17.664	15.803	14.177	12.909	12.141	12.015	12.495	13.412	14.671	16.177	17.661	18.835	19.62	20.088	20.278	20.277	20.286	20.407	20.544	20.59	20.508	20.198	19.508	18.443	17.136	15.666	14.061	12.398	10.821	9.4909	8.6163	8.4009	8.9303	10.201	12.146	14.323	16.356	18.332	20.043	21.464	22.671	23.698	24.536	25.14	25.408	25.272	24.723	23.717	22.214	20.343	18.336	16.279	14.13	11.951	9.8582	7.8593	5.9713	4.4111	3.4151	3.0232	3.2754	4.282	5.968	8.0168	10.178	12.356	14.372	15.933	16.864	17.161	16.857	15.995	14.727	13.249	11.746	10.421	9.3858	8.5907	7.9511	7.4629	7.0779	6.6282	6.0081	5.2543	4.4117	3.4913	2.6609	2.1993	2.2631	2.9243	4.3109	6.4573	9.1217	11.938	14.661	17.083	18.901	19.908	20.175	19.926	19.342	18.613	17.918	17.333	16.871	16.522	16.207	15.816	15.346	14.839	14.254	13.539	12.768	12.063	11.477	11.109	11.186	11.84	13	14.601	16.61	18.806	20.829	22.499	23.812	24.725	25.157	25.159	24.859	24.25	23.259	21.884	20.17	18.2	16.173	14.362	12.952	12.059	11.748	11.936	12.407	13.009	13.699	14.437	15.219	16.157	17.327	18.572	19.642	20.42	20.821	20.717	20.118	19.28	18.469	17.791	17.331	17.205	17.404	17.766	18.116	18.297	18.111	17.414	16.25	14.808	13.333	12.119	11.439	11.399	11.947	12.971	14.268	15.547	16.606	17.399	17.856	17.884	17.547	17.035	16.414	15.645	14.775	13.888	12.962	11.96	10.996	10.239	9.7421	9.5162	9.5924	9.9021	10.264	10.567	10.791	10.938	11.059	11.281	11.709	12.365	13.234	14.269	15.316	16.214	16.94	17.498	17.789	17.745	17.461	16.991	16.239	15.185	14.012	12.9	11.971	11.416	11.437	12.022	12.921	13.858	14.566	14.747	14.236	13.149	11.746	10.277	8.9379	7.8366	6.9529	6.2138	5.593	5.0903	4.7532	4.7601	5.3199	6.4593	8.0597	10.065	12.432	14.916	17.197	19.106	20.542	21.356	21.504	21.172	20.561	19.733	18.737	17.635	16.32	14.568	12.334	9.8417	7.403	5.3404	4.0105	3.6943	4.4664	6.1939	8.5718	11.193	13.74	16.09	18.204	20.049	21.705	23.331	24.618	25.674	26.472	26.862	26.716	26.141	25.394	24.691	24.173	23.905	23.82	23.766	23.568	22.983	21.791	20.017	17.915	15.716	13.599	11.864	10.812	10.496	10.833	11.798	13.31	15.132	17.086	19.163	21.28	23.201	24.814	26.197	27.346	28.137	28.535	28.604	28.361	27.762	26.786	25.442	23.792	21.999	20.235	18.597	17.179	16.118	15.436	14.949	14.494	14.037	13.538	12.984	12.549	12.498	12.922	13.777	15.047	16.627	18.172	19.33	20.024	20.318	20.227	19.848	19.444	19.228	19.2	19.228	19.12	18.67	17.749	16.411	14.85	13.317	12.124	11.526	11.53	11.932	12.521	13.098	13.468	13.628	13.795	14.178	14.836	15.823	17.166	18.676	20.001	20.924	21.43	21.488	21.072	20.35	19.591	18.964	18.572	18.514	18.83	19.469	20.386	21.553	22.899	24.328	25.772	27.131	28.215	28.883	29.1	28.853	28.201	27.368	26.599	25.946	25.367	24.9	24.536	24.111	23.521	22.881	22.339	21.917	21.673	21.774	22.308	23.21	24.388	25.728	26.998	27.907	28.273	28.027	27.166	25.817	24.237	22.693	21.398	20.536	20.171	20.208	20.517	20.962	21.308	21.291	20.86	20.189	19.434	18.71	18.269	18.375	19.026	20.014	21.165	22.302	23.181	23.629	23.665	23.378	22.807	22.044	21.259	20.571	20.022	19.682	19.65	19.96	20.587	21.453	22.399	23.266	24.008	24.616	25.045	25.333	25.677	26.201	26.806	27.37	27.886	28.274	28.282	27.725	26.611	24.964	22.841	20.508	18.361	16.677	15.568	15.128	15.326	15.895	16.526	17.123	17.782	18.674	19.994	21.848	24.188	26.824	29.45	31.637	33.007	33.477	33.192	32.211	30.543	28.341	25.804	22.976	19.906	16.889	14.281	12.303	11.119	10.906	11.611	12.866	14.342	15.906	17.426	18.735	19.893	21.155	22.675	24.394	26.123	27.613	28.866	29.717	29.97	29.797	29.339	28.698	27.944	27.046	25.968	24.78	23.495	22.061	20.619	19.478	18.796	18.539	18.733	19.389	20.216	20.825	21.114	21.108	20.687	19.918	19.287	19.209	19.701	20.706	22.288	24.287	26.189	27.512	28.049	27.722	26.561	24.807	22.792	20.777	18.981	17.524	16.295	15.151	14.182	13.582	13.459	13.966	15.304	17.398	19.863	22.427	24.969	27.16	28.623	29.413	29.811	29.738	28.955	27.578	25.876	23.853	21.456	18.931	16.616	14.644	13.093	12.07	11.552	11.439	11.731	12.412	13.329	14.359	15.476	16.569	17.499	18.303	19.086	19.791	20.432	21.215	22.09	22.655	22.718	22.48	21.967	20.889	19.224	17.32	15.362	13.307	11.359	9.9446	9.2774	9.3629	10.227	11.748	13.543	15.281	16.833	18.086	18.933	19.425	19.703	19.82	19.806	19.688	19.3	18.461	17.327	16.144	14.838	13.356	12.075	11.318	10.842	10.321	9.8973	9.7989	9.947	10.332	11.241	12.765	14.601	16.491	18.279	19.635	20.256	20.214	19.741	18.862	17.493	15.633	13.284	10.442	7.2239	3.8103	0.39125	-2.6095	-4.6395	-5.5587	-5.6153	-4.8204	-3.0258	-0.58933	1.8185	3.9824	6.0895	8.1325	10.024	12.035	14.429	16.958	19.236	21.118	22.375	22.62	21.845	20.513	18.985	17.334	15.674	14.198	12.968	11.937	11.037	10.157	9.2862	8.6865	8.5378	8.699	9.1818	10.358	12.294	14.425	16.254	17.747	18.806	19.152	18.89	18.459	17.938	17.109	16.03	14.816	13.198	11.001	8.651	6.6416	4.9999	3.6292	2.6535	2.2044	2.2197	2.626	3.3872	4.4443	5.8865	7.8112	9.9667	12.02	14.077	16.354	18.574	20.396	21.721	22.645	23.126	23.004	22.305	21.243	19.944	18.491	17.041	15.697	14.482	13.509	12.915	12.637	12.523	12.529	12.616	12.614	12.457	12.383	12.667	13.446	14.872	17.075	19.709	22.449	24.922	26.897	28.057	28.166	27.303	25.721	23.619	21.168	18.573	15.987	13.52	11.33	9.5008	8.0658	7.1821	7.019	7.4865	8.3846	9.6686	11.278	12.921	14.341	15.645	17.041	18.545	20.23	22.367	25.014	27.817	30.371	32.423	33.64	33.635	32.314	29.907	26.714	23.017	19.191	15.614	12.523	10.094	8.4482	7.601	7.5535	8.3383	9.8441	11.785	13.944	16.189	18.234	19.729	20.637	21.189	21.501	21.62	21.784	22.182	22.654	22.908	22.853	22.456	21.588	20.257	18.704	17.14	15.584	14.05	12.649	11.443	10.49	9.9368	9.9478	10.627	12.027	14.076	16.494	18.978	21.368	23.506	25.173	26.324	27.171	27.857	28.287	28.398	28.186	27.45	25.89	23.496	20.557	17.371	14.293	11.831	10.387	9.9815	10.391	11.405	12.792	14.282	15.731	17.134	18.492	19.767	20.907	21.758	22.116	21.934	21.28	20.231	18.922	17.683	16.856	16.501	16.541	16.922	17.488	17.918	18.001	17.777	17.28	16.462	15.409	14.331	13.318	12.37	11.635	11.337	11.567	12.313	13.561	15.245	17.22	19.384	21.63	23.767	25.614	27.069	27.986	28.172	27.6	26.45	24.848	22.824	20.498	18.033	15.463	12.824	10.364	8.3917	7.0653	6.4889	6.7822	7.9051	9.5991	11.64	13.969	16.499	19.018	21.308	23.143	24.255	24.45	23.745	22.319	20.517	18.842	17.74	17.364	17.631	18.42	19.517	20.561	21.312	21.776	22.003	21.978	21.78	21.572	21.393	21.213	21.123	20.996	21.25	21.459	21.554	21.516	21.258	20.744	20.088	19.443	18.916	18.594	18.483	18.502	18.622	18.866	19.154	19.311	19.263	19.012	18.446	17.424	15.995	14.337	12.589	10.948	9.7258	9.1093	9.0318	9.4014	10.167	11.181	12.244	13.361	14.73	16.447	18.398	20.369	22.087	23.24	23.629	23.26	22.309	21.104	20.062	19.44	19.207	19.206	19.305	19.312	18.965	18.182	17.086	15.82	14.529	13.485	12.965	13.031	13.649	14.854	16.612	18.679	20.816	22.989	25.181	27.223	28.907	30.085	30.613	30.365	29.349	27.669	25.487	23.052	20.58	18.137	15.713	13.435	11.602	9.7633	8.4545	7.7804	7.8919	8.7665	10.122	11.62	13.032	14.231	15.171	15.878	16.398	16.797	17.214	17.755	18.359	18.96	19.634	20.407	21.052	21.331	21.219	20.754	19.934	18.886	17.885	17.049	16.258	15.418	14.502	13.408	12.111	10.907	10.256	10.431	11.481	13.357	15.884	18.729	21.511	23.926	25.763	26.961	27.577	27.63	27.126	26.227	25.195	24.155	23.099	22.081	21.188	20.38	19.595	18.91	18.405	18.007	17.679	17.527	17.587	17.767	18.097	18.741	19.714	20.817	21.849	22.678	23.16	23.158	22.653	21.728	20.495	19.123	17.761	16.453	15.255	14.332	13.8	13.623	13.765	14.242	14.987	15.834	16.683	17.497	18.132	18.423	18.382	18.113	17.622	16.949	16.334	16.017	16.043	16.365	16.968	17.799	18.728	19.652	20.535	21.337	22.004	22.484	22.633	22.265	21.311	19.808	17.803	15.426	12.954	10.69	8.8231	7.5262	7.0095	7.3526	8.4253	10.089	12.224	14.541	16.643	18.322	19.612	20.575	21.276	21.874	22.519	23.19	23.724	23.989	23.892	23.354	22.401	21.175	19.823	18.482	17.314	16.417	15.777	15.377	15.2	15.139	15.031	14.818	14.497	13.98	13.227	12.381	11.587	10.824	10.068	9.409	8.905	8.5122	8.2447	8.2487	8.6397	9.4405	10.669	12.284	14.073	15.759	17.146	18.103	18.576	18.662	18.537	18.319	18.049	17.724	17.228	16.338	14.907	12.962	10.584	7.8877	5.1969	2.9623	1.4676	0.82202	1.1189	2.3902	4.4521	6.996	9.787	12.614	15.2	17.287	18.749	19.521	19.547	18.895	17.778	16.423	15.052	13.912	13.186	12.953	13.231	13.954	14.938	15.972	16.947	17.799	18.397	18.696	18.841	18.92	18.83	18.472	17.888	17.131	16.234	15.386	14.879	14.873	15.359	16.278	17.239	18.518	19.619	20.508	21.279	22.002	22.725	23.472	24.167	24.685	24.916	24.761	24.182	23.276	22.213	21.035	19.689	18.245	16.86	15.58	14.393	13.423	12.803	12.498	12.439	12.656	13.159	13.862	14.751	15.898	17.259	18.658	19.97	21.141	22.037	22.451	22.265	21.482	20.217	18.696	17.166	15.796	14.694	13.923	13.368	12.755	11.952	11.105	10.347	9.989	10.202	11.17	12.827	14.907	17.187	19.491	21.572	23.24	24.515	25.454	25.986	26.087	25.911	25.599	25.38	25.578	25.465	24.854	23.843	22.649	21.403	20.287	19.63	19.651	20.288	21.37	22.745	24.149	25.147	25.93	26.544	27.097	27.643	28.33	29.239	30.16	30.727	30.674	29.906	28.435	26.403	24.057	21.676	19.544	17.886	16.744	16.042	15.791	16.103	16.97	18.28	19.997	22.088	24.328	26.416	28.185	29.509	30.199	30.185	29.586	28.461	26.718	24.371	21.611	18.613	15.505	12.564	10.177	8.616	7.9647	8.1942	9.1463	10.594	12.365	14.347	16.409	18.494	20.633	22.777	24.717	26.258	27.322	27.829	27.699	27.044	26.118	25.083	24.041	23.172	22.59	22.167	21.709	21.178	20.605	19.96	19.287	18.82	18.787	19.263	20.192	21.446	22.8	24.037	25.049	25.777	26.195	26.376	26.419	26.307	25.954	25.369	24.606	23.683	22.663	21.711	20.877	20.042	19.141	18.227	17.289	16.276	15.3	14.578	14.181	14.027	14.093	14.401	14.913	15.574	16.386	17.351	18.421	19.551	20.677	21.655	22.351	22.69	22.595	21.98	20.867	19.413	17.79	16.153	14.723	13.665	12.93	12.397	12.049	11.856	11.692	11.502	11.428	11.583	11.915	12.353	12.888	13.461	13.939	14.284	14.561	14.835	15.167	15.653	16.318	17.061	17.746	18.241	18.372	18.005	17.152	15.917	14.449	13.049	12.117	11.894	12.381	13.496	15.083	16.805	18.266	19.297	19.921	20.152	20.009	19.617	19.091	18.415	17.572	16.638	15.628	14.476	13.15	11.678	10.106	8.5345	7.1858	6.3341	6.211	6.9791	8.6521	11.025	13.758	16.563	19.147	21.155	22.384	22.904	22.892	22.482	21.873	21.337	21.009	20.828	20.714	20.627	20.444	20.021	19.331	18.157	16.941	15.385	13.58	11.703	9.8921	8.3007	7.0805	6.3158	6.0194	6.1642	6.6624	7.38	8.2655	9.3303	10.457	11.459	12.286	12.984	13.543	13.984	14.494	15.278	16.371	17.714	19.277	20.952	22.5	23.726	24.538	24.784	24.289	23.054	21.267	19.158	16.944	14.856	13.082	11.712	10.744	10.114	9.735	9.5754	9.6985	10.088	10.572	11.05	11.573	12.131	12.47	12.807	13.257	13.942	14.747	15.407	15.763	15.777	15.458	14.912	14.294	13.733	13.355	13.264	13.426	13.728	14.195	14.944	15.957	17.088	18.231	19.343	20.269	20.855	21.129	21.164	20.931	20.464	19.943	19.463	18.951	18.391	17.902	17.539	17.24	17.014	17.003	17.311	17.958	18.927	20.131	21.412	22.612	23.559	24.04	23.946	23.332	22.278	20.825	19.09	17.312	15.675	14.266	13.25	12.814	12.985	13.712	15.048	16.98	19.229	21.407	23.24	24.504	24.937	24.419	23.131	21.393	19.502	17.762	16.437	15.635	15.353	15.538	16.037	16.664	17.308	17.938	18.524	19.069	19.681	20.463	21.372	22.304	23.194	23.874	24.086	23.71	22.842	21.581	19.999	18.33	16.901	15.88	15.271	15.069	15.254	15.664	16.07	16.341	16.408	16.231	15.875	15.485	15.184	15.097	15.386	16.15	17.345	18.848	20.494	21.982	22.98	23.346	23.121	22.399	21.367	20.36	19.628	19.15	18.813	18.585	18.415	18.16	17.765	17.333	16.944	16.606	16.38	16.38	16.663	17.264	18.21	19.45	20.839	22.237	23.509	24.469	24.943	24.872	24.249	23.112	21.678	20.318	19.305	18.734	18.664	19.1	19.854	20.653	21.378	22.025	22.511	22.732	22.713	22.542	22.26	21.962	21.826	21.977	22.4	23.04	23.819	24.569	25.078	25.198	24.837	23.946	22.593	20.96	19.234	17.619	16.368	15.581	15.079	14.626	14.148	13.622	13.025	12.471	12.244	12.548	13.369	14.629	16.224	17.899	19.339	20.371	20.75	20.801	20.378	19.706	19.048	18.539	18.172	17.832	17.297	16.348	14.912	13.078	11.113	9.469	8.6072	8.7191	9.7112	11.421	13.633	15.997	18.183	20.075	21.672	22.922	23.785	24.345	24.655	24.661	24.364	23.866	23.191	22.28	21.151	19.933	18.7	17.465	16.287	15.284	14.565	14.245	14.4	14.998	15.966	17.248	18.688	20.012	21.043	21.789	22.092	21.814	20.888	19.369	17.475	15.348	13.111	10.997	9.2361	7.9663	7.2673	7.1868	7.7522	9.0115	10.971	13.436	16.043	18.477	20.51	21.861	22.296	21.867	20.819	19.364	17.741	16.282	15.217	14.542	14.211	14.243	14.535	14.815	14.892	14.763	14.396	13.678	12.657	11.603	10.821	10.587	11.121	12.519	14.708	17.476	20.485	23.277	25.455	26.846	27.405	27.101	26.033	24.464	22.598	20.532	18.414	16.384	14.432	12.529	10.817	9.4951	8.6167	8.2312	8.5492	9.754	11.751	14.318	17.246	20.25	22.938	24.975	26.183	26.519	26.093	25.131	23.851	22.396	20.921	19.594	18.488	17.606	17.018	16.753	16.686	16.669	16.636	16.478	16.039	15.321	14.494	13.687	12.953	12.459	12.446	12.973	13.912	15.176	16.689	18.268	19.716	20.913	21.749	22.08	21.814	20.964	19.616	17.959	16.316	15.01	14.237	14.111	14.655	15.706	16.998	18.363	19.673	20.72	21.356	21.643	21.73	21.683	21.597	21.662	21.96	22.361	22.738	23.069	23.336	23.526	23.717	24.013	24.377	24.684	24.835	24.779	24.488	24.052	23.65	23.424	23.459	23.816	24.437	25.126	25.756	26.32	26.772	27.029	27.144	27.267	27.419	27.495	27.486	27.473	27.458	27.474	27.709	28.353	29.408	30.751	32.177	33.363	33.941	33.687	32.616	30.892	28.791	26.675	24.868	23.588	22.967	23.02	23.588	24.446	25.45	26.45	27.246	27.784	28.229	28.766	29.414	30.129	30.883	31.505	31.676	31.232	30.263	28.924	27.393	25.933	24.584	23.743	23.123	22.694	22.494	22.562	22.955	23.731	24.841	26.117	27.329	28.195	28.479	28.168	27.438	26.437	25.296	24.247	23.509	23.082	22.855	22.787	22.849	22.883	22.73	22.394	21.909	21.251	20.509	19.922	19.659	19.776	20.362	21.522	23.188	25.119	27.047	28.717	29.872	30.348	30.086	29.111	27.611	25.915	24.288	22.824	21.607	20.784	20.251	19.881	19.531	19.275	19.319	19.71	20.354	21.189	22.139	23.05	23.769	24.228	24.463	24.634	24.968	25.585	26.446	27.498	28.651	29.617	30.038	29.784	28.959	27.698	26.188	24.741	23.546	22.517	21.522	20.573	19.69	18.875	18.3	18.278	18.934	20.114	21.59	23.159	24.58	25.641	26.27	26.536	26.574	26.574	26.667	26.825	26.97	27.072	27.046	26.739	26.122	25.361	24.634	24.066	23.832	24.068	24.668	25.376	26.043	26.604	26.923	26.966	26.941	27.094	27.472	28.041	28.814	29.756	30.718	31.522	32.023	32.081	31.612	30.616	29.146	27.299	25.303	23.465	21.972	20.907	20.326	20.136	20.046	19.741	19.033	17.81	16.062	14.082	12.425	11.559	11.711	13.008	15.42	18.585	21.944	25.026	27.518	29.165	29.816	29.515	28.428	26.779	24.867	22.993	21.291	19.737	18.252	16.681	14.848	12.773	10.72	9.0521	8.1688	8.4936	10.266	13.329	17.265	21.628	25.921	29.562	32.146	33.617	34.073	33.591	32.312	30.467	28.238	25.738	23.141	20.674	18.499	16.696	15.304	14.262	13.4	12.582	11.788	11.077	10.603	10.592	11.198	12.423	14.227	16.571	19.286	22.108	24.891	27.565	29.925	31.669	32.631	32.746	31.91	30.089	27.486	24.458	21.372	18.651	16.787	16.101	16.628	18.2	20.499	23.025	25.225	26.678	27.157	26.657	25.432	23.901	22.462	21.441	21.094	21.451	22.205	22.937	23.343	23.182	22.25	20.583	18.488	16.291	14.233	12.561	11.497	11.057	11.075	11.397	11.734	12.161	12.373	12.423	12.481	12.704	13.247	14.223	15.638	17.415	19.445	21.559	23.568	25.391	27.033	28.399	29.332	29.826	29.961	29.724	29.077	28.114	26.958	25.586	23.981	22.278	20.617	19.063	17.721	16.756	16.191	15.875	15.701	15.689	15.887	16.377	17.313	18.82	20.871	23.234	25.493	27.163	27.887	27.607	26.459	24.666	22.841	20.941	19.443	18.436	17.77	17.308	16.94	16.552	16.1	15.632	15.258	15.164	15.557	16.514	17.958	19.813	21.995	24.219	26.09	27.404	28.132	28.267	27.897	27.273	26.592	25.843	24.975	24.024	22.952	21.614	20.033	18.449	17.036	15.824	14.871	14.32	14.244	14.611	15.345	16.338	17.462	18.641	19.817	20.905	21.863	22.745	23.553	24.139	24.396	24.339	23.98	23.32	22.476	21.594	20.661	19.572	18.359	17.118	15.847	14.592	13.598	13.063	12.937	13.085	13.474	14.101	14.946	16.029	17.399	19.002	20.695	22.32	23.691	24.645	25.182	25.449	25.555	25.548	25.506	25.417	25.138	24.561	23.701	22.589	21.236	19.816	18.669	18.018	17.916	18.419	19.565	21.171	22.934	24.664	26.28	27.698	28.815	29.562	29.839	29.51	28.531	26.998	25.105	23.152	21.527	20.523	20.204	20.502	21.267	22.215	23.057	23.662	24.021	24.08	23.822	23.389	22.912	22.374	21.775	21.255	20.917	20.729	20.694	20.931	21.533	22.486	23.758	25.287	26.872	28.246	29.174	29.486	29.089	28.052	26.599	24.984	23.448	22.213	21.395	20.95	20.849	21.114	21.694	22.453	23.328	24.288	25.14	25.585	25.49	24.92	23.984	22.866	21.909	21.428	21.482	21.952	22.67	23.4	23.892	24.054	23.966	23.727	23.411	23.104	22.837	22.558	22.227	21.825	21.304	20.677	20.107	19.767	19.694	19.918	20.572	21.677	23.059	24.551	26.116	27.682	29.072	30.182	31.016	31.526	31.669	31.541	31.173	30.841	30.38	29.787	29.041	28.071	26.876	25.587	24.379	23.44	22.89	22.692	22.679	22.719	22.748	22.65	22.335	21.907	21.552	21.285	21.015	20.73	20.433	20.025	19.451	18.783	18.083	17.322	16.529	15.868	15.464	15.355	15.643	16.454	17.733	19.238	20.686	21.844	22.575	22.906	22.981	22.951	22.982	23.229	23.674	24.101	24.342	24.416	24.295	23.821	23.376	22.932	22.341	21.622	20.866	20.018	18.971	17.746	16.474	15.31	14.43	14.043	14.302	15.308	17.031	19.161	21.194	22.723	23.524	23.404	22.282	20.387	18.145	15.908	13.968	12.637	12.079	12.175	12.756	13.759	15.025	16.248	17.258	18.105	18.832	19.423	19.979	20.732	21.85	23.343	25.11	26.959	28.66	30.048	31.052	31.655	31.95	32.146	32.361	32.498	32.441	32.137	31.492	30.449	29.123	27.751	26.463	25.327	24.509	24.124	24.061	24.151	24.388	24.803	25.28	25.728	26.214	26.822	27.535	28.321	29.157	29.935	30.498	30.733	30.568	29.984	29.117	28.218	27.458	26.89	26.562	26.454	26.426	26.384	26.418	26.606	26.912	27.347	27.95	28.601	29.063	29.272	29.349	29.357	29.303	29.276	29.351	29.475	29.524	29.424	29.126	28.596	27.883	27.101	26.356	25.758	25.445	25.44	25.653	25.97	26.302	26.52	26.533	26.424	26.342	26.322	26.368	26.562	26.92	27.287	27.542	27.755	28.002	28.243	28.465	28.75	29.097	29.397	29.59	29.7	29.748	29.792	29.978	30.432	31.166	32.12	33.174	34.119	34.767	35.048	34.953	34.505	33.831	33.14	32.535	31.996	31.578	31.406	31.464	31.637	31.896	32.241	32.546	32.658	32.566	32.348	32.037	31.682	31.398	31.222	31.06	30.836	30.544	30.175	29.725	29.287	28.981	28.898	29.123	29.675	30.417	31.14	31.678	31.839	31.351	30.083	28.218	26.095	24.037	22.444	21.751	22.137	23.443	25.38	27.617	29.745	31.394	32.424	32.778	32.765	32.412	32.001	31.818	32.017	32.636	33.628	34.812	35.95	36.843	37.332	37.34	36.975	36.466	35.933	35.384	34.884	34.516	34.222	33.893	33.575	33.368	33.252	33.2	33.269	33.442	33.573	33.579	33.492	33.299	32.933	32.432	31.925	31.478	31.096	30.813	30.68	30.742	31.061	31.668	32.503	33.485	34.565	35.622	36.426	36.846	36.929	36.646	36.136	35.077	33.844	32.876	32.131	31.471	30.914	30.563	30.382	30.271	30.237	30.35	30.601	30.918	31.208	31.357	31.325	31.169	30.949	30.73	30.698	31.043	31.711	32.445	33.056	33.433	33.467	33.182	32.848	32.755	32.995	33.588	34.542	35.682	36.632	37.125	37.116	36.584	35.495	33.975	32.32	30.822	29.695	29.082	29	29.327	29.895	30.494	30.878	30.887	30.571	30.049	29.376	28.663	28.124	27.92	28.107	28.782	30.034	31.722	33.54	35.261	36.694	37.563	37.698	37.219	36.365	35.26	33.98	32.657	31.382	30.131	28.9	27.755	26.776	26.088	25.843	26.124	26.927	28.241	30.018	32.071	34.158	36.133	37.871	39.192	39.969	40.21	39.911	39.018	37.644	36.114	34.704	33.577	32.926	32.907	33.414	34.16	34.935	35.664	36.271	36.705	37.015	37.221	37.249	37.028	36.516	35.672	34.532	33.266	32.046	30.972	30.151	29.692	29.604	29.836	30.386	31.248	32.255	33.218	34.108	34.928	35.603	36.143	36.735	37.528	38.482	39.513	40.565	41.498	42.095	42.223	41.842	40.914	39.448	37.539	35.3	32.811	30.21	27.71	25.51	23.813	22.836	22.681	23.26	24.367	25.721	26.893	27.42	27.145	26.26	25.096	24.052	23.634	24.238	25.851	28.105	30.519	32.594	33.863	34.12	33.526	32.434	31.218	30.252	29.796	29.841	30.159	30.462	30.485	30.044	29.132	27.896	26.512	25.176	24.149	23.604	23.518	23.843	24.646	25.955	27.633	29.533	31.611	33.771	35.809	37.591	39.084	40.211	40.875	41.145	41.077	40.962	40.691	40.337	39.919	39.318	38.399	37.112	35.488	33.633	31.754	30.035	28.58	27.514	26.943	26.798	26.895	27.186	27.707	28.359	28.982	29.539	30.036	30.379	30.524	30.598	30.722	30.893	31.137	31.517	31.943	32.179	32.093	31.73	31.191	30.598	30.142	30.008	30.255	30.826	31.583	32.345	33	33.59	34.173	34.698	35.154	35.61	35.945	35.829	35.349	34.771	34.008	32.936	31.631	30.297	29.023	27.844	26.902	26.351	26.215	26.433	26.926	27.6	28.417	29.405	30.526	31.655	32.756	33.857	34.853	35.514	35.72	35.453	34.644	33.274	31.523	29.609	27.623	25.669	23.918	22.4	20.987	19.701	18.802	18.522	18.94	20.099	21.988	24.366	26.82	28.954	30.471	31.225	31.282	30.852	30.15	29.377	28.766	28.427	28.246	28.045	27.746	27.295	26.614	25.775	24.963	24.266	23.671	23.205	22.871	22.505	21.978	21.418	21.055	21.005	21.35	22.222	23.596	25.203	26.713	27.886	28.577	28.794	28.748	28.702	28.834	29.27	30.018	30.847	31.407	31.461	30.933	29.819	28.257	26.549	24.978	23.677	22.73	22.243	22.191	22.43	22.899	23.625	24.506	25.325	25.978	26.478	26.815	27.01	27.202	27.55	28.091	28.794	29.593	30.324	30.801	30.97	30.852	30.446	29.83	29.231	28.836	28.705	28.869	29.301	29.794	30.073	30.038	29.69	28.989	27.98	26.869	25.822	24.825	23.877	23.119	22.68	22.604	22.921	23.63	24.593	25.567	26.365	26.854	26.945	26.719	26.428	26.311	26.526	27.234	28.518	30.234	32.083	33.786	35.035	35.477	34.96	33.625	31.683	29.347	26.952	24.873	23.25	22.017	21.157	20.674	20.487	20.559	20.997	21.885	23.182	24.796	26.604	28.384	29.928	31.202	32.274	33.195	34.039	34.897	35.692	36.211	36.327	36.007	35.186	33.877	32.312	30.771	29.336	28.012	26.868	25.892	24.926	23.892	22.895	22.038	21.364	20.988	20.968	21.549	22.544	23.904	25.533	27.252	28.923	30.498	31.918	33.122	34.122	34.906	35.3	35.133	34.366	32.992	31.021	28.686	26.406	24.463	22.918	21.807	21.128	20.69	20.288	19.966	19.881	20.058	20.472	21.144	21.967	22.679	23.095	23.209	23.06	22.717	22.353	22.137	22.125	22.355	22.858	23.518	24.129	24.589	24.849	24.799	24.424	23.971	23.599	23.149	22.878	22.666	22.229	21.431	20.364	19.242	18.333	17.941	18.297	19.459	21.276	23.403	25.407	26.952	27.909	28.25	27.99	27.253	26.236	25.051	23.712	22.28	20.738	19.937	19.433	19.37	19.695	20.15	20.57	20.93	21.134	21.05	20.768	20.614	20.853	21.519	22.542	23.85	25.331	26.731	27.683	27.909	27.368	26.203	24.593	22.768	21.121	20.063	19.758	20.134	21.038	22.224	23.313	24.018	24.303	24.215	23.72	22.896	22.007	21.248	20.613	20.105	19.896	20.128	20.719	21.495	22.367	23.31	24.27	25.161	25.937	26.662	27.425	28.19	28.764	28.928	28.493	27.27	25.143	22.249	19.015	15.968	13.629	12.499	12.837	14.426	16.778	19.464	22.141	24.415	25.977	26.841	27.223	27.27	27.04	26.682	26.4	26.27	26.214	26.087	25.745	25.11	24.176	22.988	21.661	20.359	19.237	18.403	17.955	18.001	18.574	19.587	20.925	22.469	23.972	25.111	25.749	26.012	26.028	25.805	25.407	24.994	24.64	24.265	23.836	23.448	23.187	23.059	23.051	23.125	23.188	23.137	22.905	22.456	21.787	20.92	19.897	18.769	17.615	16.514	15.496	14.596	13.908	13.48	13.187	12.895	12.641	12.535	12.617	12.932	13.648	14.906	16.62	18.569	20.572	22.473	24.091	25.318	26.176	26.681	26.768	26.367	25.403	23.797	21.507	18.618	15.362	12.09	9.1834	6.9554	5.5634	5.0472	5.3559	6.2749	7.5009	8.8701	10.4	12.078	13.796	15.488	17.12	18.553	19.589	20.173	20.42	20.473	20.446	20.503	20.655	21.023	21.36	21.588	21.648	21.465	21.02	20.391	19.734	19.245	19.144	19.615	20.785	22.741	25.429	28.579	31.836	34.944	37.727	39.929	41.315	41.888	41.713	40.801	39.194	37.029	34.414	31.343	27.827	23.901	19.58	14.892	10.073	5.5506	1.7125	-1.1738	-2.9425	-3.5168	-2.9455	-1.3384	1.1706	4.4331	8.5336	13.598	18.974	24.389	29.547	34.202	38.208	41.501	44.075	45.861	46.616	46.008	43.934	40.598	36.346	31.654	27.148	23.414	20.772	19.346	19.228	20.393	22.569	25.393	28.602	31.829	34.597	36.586	37.804	38.408	38.525	38.352	38.151	38.047	37.984	37.84	37.509	36.915	36.052	34.944	33.569	31.943	30.168	28.338	26.468	24.662	23.147	22.074	21.488	21.42	21.817	22.394	22.793	22.889	22.744	22.412	22.014	21.817	21.999	22.425	22.791	22.885	22.602	21.942	21.106	20.5	20.5	21.329	23.006	25.28	27.712	29.911	31.617	32.655	32.99	32.78	32.25	31.542	30.766	30.042	29.337	28.469	27.338	26.017	24.532	22.845	21.058	19.354	17.76	16.194	14.668	13.333	12.367	11.962	12.331	13.57	15.553	17.978	20.437	22.449	23.607	23.73	22.818	20.965	18.396	15.411	12.25	9.1065	6.2101	3.7527	1.7576	0.21168	-0.7667	-1.0665	-0.74294	0.13449	1.5944	3.5907	5.9081	8.3489	10.845	13.327	15.689	17.89	19.91	21.656	23.013	23.94	24.44	24.514	24.252	23.833	23.388	22.998	22.735	22.588	22.438	22.214	21.944	21.61	21.153	20.664	20.35	20.308	20.502	20.954	21.714	22.686	23.699	24.669	25.51	26.009	25.939	25.188	23.683	21.397	18.513	15.404	12.437	9.9043	8.0045	6.7939	6.1899	6.0976	6.4474	7.1478	8.1433	9.4939	11.203	13.048	14.752	16.18	17.214	17.671	17.501	16.858	15.879	14.63	13.242	11.93	10.83	9.9881	9.5118	9.4244	9.77	10.323	11.008	11.784	12.554	13.219	13.709	13.943	13.867	13.49	12.834	11.95	10.997	10.153	9.4047	8.5943	7.6485	6.599	5.4417	4.2844	3.4997	3.5225	4.5745	6.671	9.694	13.269	16.76	19.582	21.4	22.028	21.453	19.992	18.192	16.538	15.34	14.758	14.797	15.317	16.124	17.024	17.861	18.605	19.373	20.258	21.226	22.251	23.349	24.197	24.386	23.978	22.86	20.981	18.683	16.527	14.937	14.143	14.248	15.181	16.682	18.432	20.168	21.693	22.909	23.781	24.225	24.151	23.654	23.002	22.377	21.856	21.56	21.549	21.651	21.624	21.398	20.972	20.284	19.348	18.314	17.247	16.06	14.768	13.581	12.648	11.989	11.659	11.777	12.375	13.394	14.772	16.457	18.355	20.346	22.261	23.847	24.91	25.456	25.569	25.311	24.82	24.313	23.869	23.393	22.83	22.224	21.561	20.866	20.378	20.356	20.791	21.513	22.397	23.264	23.789	23.764	23.273	22.559	21.869	21.472	21.593	22.296	23.499	25.032	26.614	27.912	28.714	28.923	28.456	27.321	25.721	23.965	22.342	21.172	20.793	21.343	22.669	24.553	26.791	29.048	30.905	32.169	32.872	33.027	32.607	31.697	30.459	28.99	27.381	25.807	24.438	23.354	22.607	22.21	22.052	21.994	21.989	22.033	22.142	22.419	22.998	23.891	24.982	26.168	27.308	28.109	28.339	28.029	27.336	26.362	25.27	24.381	23.933	23.917	24.223	24.751	25.324	25.707	25.784	25.565	25.059	24.285	23.357	22.394	21.456	20.676	20.227	20.205	20.635	21.5	22.669	23.877	24.939	25.83	26.533	27.02	27.422	27.952	28.602	29.159	29.457	29.383	28.762	27.498	25.755	23.829	21.965	20.363	19.206	18.543	18.274	18.319	18.687	19.388	20.417	21.749	23.249	24.679	25.824	26.552	26.8	26.67	26.459	26.455	26.743	27.307	28.172	29.248	30.248	30.939	31.257	31.119	30.393	29.098	27.414	25.529	23.604	21.901	20.656	20.039	19.966	20.42	21.333	22.539	23.875	25.272	26.716	28.226	29.841	31.527	33.166	34.666	35.933	36.746	36.86	36.248	35.066	33.425	31.437	29.421	27.712	26.444	25.659	25.4	25.592	26.03	26.59	27.321	28.252	29.324	30.534	31.882	33.164	34.034	34.231	33.655	32.378	30.642	28.956	28.451	28.285	28.376	28.497	28.417	27.986	27.094	25.716	24.073	22.559	21.422	20.727	20.579	21.081	22.159	23.69	25.675	28.076	30.645	33.107	35.318	37.092	38.151	38.425	38.111	37.367	36.211	34.731	33.105	31.457	29.831	28.273	26.785	25.306	23.768	22.086	20.167	18.056	16.025	14.367	13.219	12.682	12.842	13.596	14.701	16.021	17.536	19.167	20.798	22.442	24.113	25.651	26.893	27.913	28.834	29.648	30.309	30.846	31.23	31.287	30.851	29.834	28.209	26.068	23.651	21.253	19.156	17.681	17.106	17.464	18.573	20.217	22.126	23.936	25.404	26.505	27.242	27.549	27.461	27.139	26.613	25.788	24.714	23.553	22.318	20.897	19.284	17.573	15.837	14.164	12.736	11.711	11.158	11.113	11.564	12.398	13.477	14.742	16.13	17.519	18.858	20.188	21.477	22.653	23.726	24.684	25.388	25.747	25.889	26.002	26.133	26.304	26.607	26.99	27.19	27.005	26.437	25.572	24.538	23.584	22.976	22.849	23.22	24.068	25.3	26.749	28.277	29.8	31.222	32.48	33.591	34.548	35.241	35.588	35.561	35.042	33.875	32.099	29.961	27.671	25.362	23.259	21.608	20.434	19.63	19.162	18.99	18.964	18.975	19.031	19.152	19.305	19.507	19.864	20.418	21.14	22.01	22.977	23.974	24.987	26.027	27.035	27.91	28.598	28.978	28.782	27.841	26.26	24.255	21.995	19.726	17.786	16.348	15.318	14.59	14.112	13.768	13.473	13.338	13.562	14.222	15.313	16.838	18.71	20.693	22.574	24.234	25.62	26.781	27.85	28.901	29.9	30.795	31.489	31.711	31.175	29.86	27.982	25.759	23.419	21.311	19.725	18.679	18.095	17.972	18.294	18.961	19.962	21.376	23.154	25.061	26.884	28.49	29.681	30.222	30.018	29.118	27.634	25.75	23.667	21.539	19.532	18.011	17.236	16.895	16.923	17.253	17.735	18.181	18.452	18.481	18.333	18.206	18.266	18.642	19.567	21.296	23.822	26.878	30.195	33.494	36.351	38.367	39.432	39.603	38.947	37.668	36.149	34.617	33.025	31.351	29.73	28.21	26.698	25.185	23.747	22.371	20.953	19.424	17.768	16.039	14.426	13.151	12.325	12.019	12.335	13.246	14.528	15.967	17.485	18.984	20.317	21.467	22.494	23.303	23.745	23.836	23.615	22.965	21.793	20.23	18.486	16.651	14.848	13.365	12.509	12.445	13.208	14.679	16.538	18.375	19.876	20.848	21.28	21.398	21.526	21.834	22.317	22.903	23.452	23.757	23.74	23.58	23.452	23.344	23.222	23.075	22.724	21.905	20.594	19.026	17.413	15.89	14.65	13.867	13.551	13.642	14.162	15.135	16.532	18.334	20.502	22.865	25.185	27.246	28.821	29.687	29.782	29.211	28.092	26.572	24.923	23.396	22.003	20.644	19.303	17.943	16.403	14.594	12.659	10.799	9.1354	7.8494	7.2071	7.3567	8.2384	9.7161	11.593	13.545	15.258	16.602	17.606	18.366	19.05	19.791	20.568	21.261	21.769	22.003	21.875	21.443	20.912	20.369	19.732	18.993	18.226	17.371	16.332	15.202	14.185	13.372	12.8	12.601	12.892	13.62	14.68	16.009	17.477	18.873	20.081	21.107	21.918	22.459	22.703	22.622	22.183	21.453	20.554	19.558	18.528	17.589	16.813	16.111	15.443	14.985	14.896	15.146	15.676	16.472	17.413	18.271	18.951	19.541	20.115	20.705	21.386	22.259	23.066	23.65	23.914	23.809	23.25	22.223	20.822	19.204	17.571	16.146	15.065	14.37	14.088	14.241	14.692	15.24	15.915	16.923	18.32	20.058	22.158	24.574	27.024	29.18	30.867	31.962	32.344	32.068	31.395	30.55	29.608	28.67	27.856	27.123	26.328	25.425	24.485	23.651	23.125	23.075	23.527	24.456	25.812	27.386	28.816	29.866	30.563	30.735	30.375	29.965	29.709	29.73	30.244	31.387	32.939	34.468	35.636	36.269	36.322	35.895	35.173	34.324	33.45	32.595	31.66	30.51	29.237	28.123	27.338	26.886	26.783	26.997	27.294	27.462	27.526	27.594	27.668	27.773	28.043	28.472	28.871	29.183	29.586	30.214	31.025	31.986	33.08	34.179	35.098	35.742	36.102	36.211	36.156	35.997	35.681	35.163	34.512	33.806	33.025	32.199	31.467	30.871	30.339	29.894	29.626	29.473	29.297	29.112	28.934	28.576	27.85	26.828	25.685	24.509	23.406	22.594	22.207	22.182	22.373	22.642	22.835	22.86	22.748	22.558	22.339	22.205	22.284	22.575	23.02	23.65	24.491	25.453	26.449	27.47	28.413	29.038	29.216	29.011	28.439	27.458	26.216	25.031	24.092	23.448	23.215	23.522	24.321	25.46	26.793	28.142	29.29	30.106	30.574	30.723	30.646	30.503	30.376	30.198	29.916	29.543	29.072	28.543	28.152	28.094	28.341	28.747	29.258	29.793	30.128	30.131	29.926	29.671	29.39	29.145	29.105	29.364	29.866	30.551	31.364	32.165	32.82	33.35	33.83	34.295	34.772	35.249	35.586	35.597	35.205	34.379	33.103	31.504	29.83	28.226	26.713	25.436	24.679	24.597	25.175	26.436	28.375	30.75	33.199	35.467	37.337	38.537	38.856	38.251	36.763	34.487	31.705	28.863	26.359	24.465	23.308	22.837	22.829	23.05	23.316	23.438	23.345	23.184	23.099	23.04	22.914	22.786	22.687	22.476	22.085	21.632	21.199	20.721	20.19	19.664	19.089	18.389	17.639	17.098	16.589	16.171	15.834	15.528	15.084	14.35	13.282	11.932	10.482	9.2155	8.3499	8.0152	8.3562	9.4587	11.174	13.21	15.414	17.737	20.021	22.076	23.885	25.484	26.764	27.598	28.036	28.136	27.886	27.408	26.995	26.828	26.904	27.234	27.854	28.657	29.4	29.896	30.047	29.812	29.237	28.387	27.286	26.015	24.773	23.691	22.769	21.91	21.54	21.753	22.443	23.5	24.774	26.008	26.954	27.462	27.491	27.171	26.725	26.277	25.826	25.429	25.187	25.059	24.923	24.827	24.941	25.316	25.949	26.905	28.139	29.366	30.315	30.908	31.058	30.621	29.68	28.58	27.609	26.85	26.366	26.239	26.408	26.7	26.992	27.223	27.394	27.614	27.996	28.54	29.246	30.187	31.385	32.697	33.972	35.157	36.142	36.739	36.904	36.723	36.192	35.303	34.245	33.265	32.437	31.783	31.478	31.627	32.042	32.4	32.458	32.034	31.007	29.494	27.845	26.439	25.589	25.474	26.008	26.885	27.791	28.495	28.788	28.567	27.932	27.071	26.085	25.117	24.428	24.16	24.248	24.639	25.333	26.161	26.823	27.179	27.283	27.186	26.922	26.667	26.679	27.095	27.932	29.167	30.659	32.148	33.43	34.414	35.065	35.424	35.593	35.606	35.382	34.844	33.998	32.855	31.479	30.138	29.148	28.592	28.398	28.559	29.004	29.467	29.723	29.789	29.731	29.527	29.2	28.893	28.675	28.501	28.382	28.399	28.577	28.949	29.603	30.531	31.553	32.422	32.892	32.727	31.85	30.455	28.869	27.409	26.415	26.202	26.778	27.837	29.086	30.344	31.355	31.878	31.941	31.748	31.4	30.922	30.444	30.1	29.873	29.709	29.617	29.548	29.372	29.022	28.544	28	27.472	27.106	27.015	27.212	27.667	28.303	28.955	29.496	29.969	30.434	30.804	31.022	31.213	31.447	31.592	31.551	31.367	31.037	30.447	29.626	28.801	28.129	27.661	27.481	27.733	28.035	28.31	28.54	28.777	29.015	29.239	29.442	29.569	29.531	29.278	28.773	27.988	27.045	26.146	25.333	24.528	23.787	23.253	22.893	22.601	22.436	22.495	22.69	22.904	23.156	23.432	23.607	23.665	23.748	23.915	24.076	24.21	24.372	24.523	24.568	24.516	24.483	24.6	24.954	25.49	25.964	26.119	26.038	25.615	24.836	23.897	23.1	22.665	22.695	23.163	23.904	24.746	25.573	26.269	26.736	27.063	27.46	27.975	28.479	28.897	29.182	29.161	28.688	27.853	26.79	25.509	24.09	22.784	21.757	20.995	20.548	20.568	21.041	21.741	22.48	23.171	23.719	24.051	24.212	24.311	24.464	24.826	25.49	26.389	27.414	28.518	29.593	30.42	30.856	30.943	30.727	30.205	29.514	28.852	28.24	27.579	26.884	26.22	25.497	24.619	23.712	22.956	22.357	21.867	21.553	21.478	21.63	22.025	22.728	23.74	24.987	26.339	27.557	28.344	28.528	28.134	27.248	26.05	24.88	24.03	23.544	23.359	23.441	23.652	23.739	23.638	23.514	23.465	23.458	23.545	23.859	24.332	24.713	24.865	24.79	24.477	23.976	23.455	23.074	22.893	22.897	22.995	22.97	22.593	21.779	20.545	18.963	17.251	15.741	14.662	14.123	14.266	15.142	16.523	18.106	19.759	21.407	22.859	23.98	24.84	25.485	25.738	25.419	24.516	23.052	21.073	18.809	16.623	14.814	13.605	13.175	13.536	14.482	15.708	16.902	17.76	18.108	18.023	17.731	17.459	17.511	18.188	19.483	21.089	22.744	24.322	25.616	26.371	26.534	26.187	25.291	23.758	21.699	19.352	16.914	14.627	12.789	11.562	10.911	10.772	11.154	12.041	13.357	15.039	16.973	18.965	20.858	22.553	23.929	24.97	25.852	26.702	27.38	27.708	27.682	27.295	26.44	25.133	23.619	22.109	20.636	19.28	18.195	17.375	16.706	16.173	15.917	15.501	14.953	14.353	13.891	13.706	13.89	14.516	15.544	16.851	18.323	19.805	21.112	22.208	23.148	23.81	23.979	23.648	22.973	22.01	20.787	19.506	18.38	17.402	16.464	15.612	14.887	14.205	13.593	13.251	13.267	13.575	14.205	15.269	16.769	18.571	20.528	22.498	24.284	25.684	26.515	26.598	26.178	25.817	25.16	24.257	23.16	21.947	20.685	19.494	18.552	17.91	17.491	17.312	17.466	17.856	18.248	18.557	18.813	18.97	19.004	19.066	19.263	19.488	19.647	19.82	20.041	20.212	20.341	20.584	20.927	21.128	21.003	20.545	19.815	18.92	18.044	17.354	16.936	16.805	16.878	16.955	16.882	16.685	16.393	15.918	15.255	14.559	13.93	13.383	13.014	12.96	13.134	13.304	13.412	13.54	13.688	13.913	14.479	15.575	17.028	18.492	19.683	20.348	20.234	19.245	17.469	15.066	12.259	9.3462	6.6239	4.3542	2.8528	2.4255	3.131	4.7943	7.1887	9.9673	12.624	14.736	16.128	16.709	16.39	15.312	13.863	12.371	11.012	10.012	9.6181	9.8091	10.338	11.016	11.726	12.309	12.641	12.751	12.702	12.512	12.231	11.906	11.502	10.98	10.416	9.9027	9.4655	9.1987	9.2313	9.5282	9.9325	10.363	10.763	10.942	10.769	10.395	10.056	9.8223	9.7281	9.9396	10.545	11.416	12.418	13.52	14.653	15.658	16.425	16.904	17.013	16.729	16.193	15.634	15.257	15.251	15.73	16.614	17.706	18.84	19.82	20.429	20.638	20.586	20.302	19.652	18.616	17.326	15.836	14.145	12.481	11.221	10.54	10.453	10.989	12.089	13.516	15.042	16.57	18.009	19.206	20.101	20.737	21.114	21.173	20.915	20.395	19.673	18.892	18.213	17.654	17.164	16.787	16.513	16.146	15.568	14.96	14.551	14.398	14.53	15.077	15.998	17.001	17.855	18.484	18.799	18.761	18.54	18.581	18.581	18.707	18.959	19.282	19.495	19.409	18.918	17.966	16.566	14.804	12.745	10.474	8.2838	6.607	5.7164	5.7277	6.8034	8.9857	11.921	15.007	17.776	19.926	21.177	21.462	21.084	20.438	19.732	19.123	18.766	18.568	18.213	17.51	16.492	15.189	13.599	11.812	9.9856	8.2761	6.8709	5.9596	5.6637	6.099	7.4068	9.5131	12.054	14.817	17.05	19.096	20.9	22.389	23.625	24.699	25.594	26.239	26.568	26.513	26.082	25.36	24.34	22.94	21.209	19.29	17.168	14.74	12.119	9.5887	7.3473	5.594	4.6806	4.895	6.2188	8.5173	11.665	15.314	18.871	21.863	24.103	25.459	25.821	25.313	24.304	23.134	22.005	21.028	20.209	19.502	18.917	18.49	18.194	18.016	18.03	18.202	18.294	18.129	17.749	17.237	16.693	16.397	16.679	17.6	18.994	20.729	22.633	24.338	25.532	26.222	26.565	26.59	26.308	25.853	25.307	24.591	23.584	22.204	20.411	18.298	16.12	14.155	12.614	11.7	11.542	12.006	12.822	13.822	14.926	16.023	17.12	18.405	19.945	21.573	23.157	24.661	25.919	26.646	26.766	26.408	25.608	24.308	22.572	20.55	18.314	15.937	13.588	11.447	9.6546	8.3663	7.7153	7.6983	8.2191	9.174	10.398	11.654	12.808	13.884	14.906	15.882	16.951	18.204	19.466	20.452	21.017	21.113	20.64	19.651	18.487	17.493	16.761	16.262	15.942	15.611	14.988	13.936	12.492	10.738	8.8403	7.0741	5.7043	4.8941	4.7538	5.3169	6.4794	8.0486	9.8681	11.754	13.461	14.91	16.217	17.445	18.531	19.528	20.549	21.49	22.103	22.298	22.136	21.618	20.742	19.671	18.601	17.59	16.665	15.938	15.486	15.296	15.423	15.969	16.935	18.236	19.77	21.388	22.908	24.233	25.302	25.996	26.219	26.015	25.423	24.332	22.711	20.8	18.888	17.14	15.772	15.106	15.28	16.146	17.504	19.163	20.83	22.197	23.155	23.993	24.11	23.751	23.021	22.076	21.025	19.984	19.104	18.508	18.299	18.543	19.149	19.907	20.683	21.406	21.879	21.88	21.449	20.809	20.053	19.188	18.34	17.632	17.025	16.477	16.097	15.989	16.113	16.44	16.976	17.553	17.859	17.714	17.167	16.361	15.481	14.771	14.451	14.674	15.511	16.869	18.485	20.131	21.938	23.653	25.107	26.109	26.538	26.3	25.411	23.981	22.168	20.254	18.598	17.371	16.541	16.144	16.258	16.716	17.239	17.771	18.358	18.905	19.401	20.105	21.182	22.429	23.603	24.642	25.342	25.298	24.349	22.715	20.67	18.433	16.333	14.745	13.893	13.85	14.571	15.834	17.348	18.937	20.464	21.754	22.787	23.756	24.769	25.732	26.636	27.556	28.357	28.799	28.925	28.888	28.58	27.819	26.736	25.557	24.209	22.565	20.77	19.023	17.321	15.684	14.331	13.486	13.269	13.778	15.004	16.75	18.779	20.919	22.98	24.806	26.425	27.883	29.059	29.821	30.199	30.135	29.414	28.065	26.401	24.563	22.454	20.206	18.167	16.449	14.934	13.696	12.956	12.696	12.761	13.148	13.897	14.921	16.119	17.442	18.738	19.781	20.477	20.825	20.829	20.587	20.278	19.972	19.674	19.53	19.681	20.039	20.533	21.359	22.561	23.73	24.472	24.767	24.644	23.966	22.823	21.665	20.839	20.37	20.251	20.513	21.004	21.508	22.002	22.531	22.992	23.284	23.428	23.438	23.267	22.895	22.289	21.361	20.163	18.874	17.536	16.165	15.111	14.802	15.195	15.938	16.915	18.13	19.292	20.083	20.611	21.121	21.605	22.003	22.386	22.663	22.509	21.773	20.551	18.884	16.81	14.654	12.932	12.021	12.065	12.995	14.507	16.232	17.912	19.272	20.031	20.287	20.505	20.854	21.029	20.829	20.353	19.536	18.141	16.302	14.489	12.954	11.787	11.226	11.429	12.177	13.193	14.456	16.137	17.404	18.271	18.873	19.429	20.001	20.589	21.165	21.659	22.039	22.222	21.959	21.128	20.007	18.86	17.519	15.806	13.965	12.289	10.757	9.4295	8.6699	8.6465	9.1663	10.145	11.644	13.412	15.055	16.588	18.219	19.773	20.892	21.524	21.791	21.64	20.928	19.659	17.97	16.092	14.257	12.489	10.693	8.9989	7.8082	6.9017	6.0943	5.4358	5.013	4.8011	4.6019	4.3208	4.1956	4.4952	5.2184	6.2818	7.7325	9.5432	11.42	13.014	14.149	14.775	14.928	14.749	14.35	13.709	12.827	11.829	10.822	9.818	8.9095	8.3591	8.3996	9.0681	10.212	11.558	12.836	13.906	14.723	15.21	15.316	15.213	15.145	15.098	14.873	14.432	13.902	13.348	12.747	12.145	11.649	11.303	11.133	11.162	11.266	11.226	10.941	10.428	9.6532	8.5984	7.4623	6.6228	6.387	6.8526	7.9442	9.4888	11.293	13.194	14.983	16.422	17.449	18.222	18.83	19.157	19.098	18.729	18.149	17.391	16.577	15.932	15.63	15.74	16.276	17.109	17.926	18.483	18.797	18.962	18.971	18.852	18.794	18.967	19.343	19.762	20.102	20.31	20.342	20.136	19.593	18.689	17.588	16.509	15.542	14.69	14.049	13.78	13.95	14.569	15.664	17.206	19.03	20.944	22.784	24.279	25.183	25.516	25.484	25.169	24.547	23.742	23.006	22.44	21.95	21.453	20.966	20.476	19.92	19.259	18.483	17.655	16.92	16.359	15.927	15.573	15.356	15.344	15.535	15.882	16.307	16.667	16.824	16.733	16.351	15.602	14.586	13.624	12.944	12.485	12.15	12.004	12.035	12.034	11.832	11.533	11.379	11.572	12.278	13.556	15.272	17.156	18.877	20.078	20.453	19.934	18.747	17.24	15.707	14.34	13.224	12.355	11.75	11.426	11.288	11.253	11.414	11.85	12.361	12.653	12.684	12.622	12.528	12.385	12.342	12.606	13.216	14.119	15.28	16.57	17.725	18.518	18.797	18.391	17.186	15.353	13.306	11.453	10.071	9.3315	9.3029	9.9706	11.249	12.904	14.597	16.116	17.404	18.304	18.557	18.117	17.245	16.177	14.975	13.779	12.84	12.255	11.972	11.994	12.284	12.606	12.709	12.546	12.125	11.379	10.354	9.3157	8.4989	7.919	7.4945	7.219	7.1641	7.4572	8.2229	9.4606	11.1	13.08	15.058	16.305	16.776	16.306	15.048	13.371	11.688	10.337	9.5054	9.2349	9.4299	9.8136	9.9777	9.6582	8.9394	8.0742	7.1963	6.407	5.8548	5.5382	5.2467	4.817	4.2668	3.6109	2.8206	2.0045	1.3377	0.81866	0.36042	0.056971	0.11455	0.55066	1.2222	2.0496	3.0021	3.9463	4.6881	5.0809	5.0708	4.7231	4.1811	3.5855	3.0946	2.9894	3.5801	4.949	6.9376	9.3441	11.917	14.248	15.953	16.902	17.105	16.548	15.343	13.796	12.102	10.213	8.143	6.1233	4.3284	2.7593	1.509	0.85546	0.99725	1.9331	3.5717	5.7721	8.3478	11.103	13.822	16.257	18.207	19.599	20.423	20.655	20.385	19.902	19.474	19.253	19.393	19.948	20.638	21.05	20.973	20.329	18.968	16.892	14.47	12.176	10.208	8.6051	7.5154	7.0745	7.2281	7.876	8.9667	10.393	11.987	13.609	15.136	16.484	17.689	18.892	20.197	21.589	22.977	24.2	25.001	25.227	24.931	24.186	23.03	21.701	20.553	19.704	19.011	18.438	18.095	17.899	17.561	16.952	16.13	15.109	13.886	12.64	11.658	11.153	11.32	12.324	14.127	16.471	19.028	21.448	23.359	24.464	24.66	24.01	22.731	21.213	19.801	18.603	17.659	17.108	16.966	17.012	17.121	17.471	18.193	19.134	20.105	21.026	21.723	21.898	21.43	20.463	19.216	17.938	16.99	16.659	16.942	17.646	18.595	19.624	20.54	21.233	21.707	22.026	22.268	22.465	22.507	22.237	21.693	21.035	20.282	19.38	18.487	17.823	17.34	16.884	16.503	16.333	16.366	16.569	17.023	17.734	18.541	19.368	20.277	21.259	22.209	23.124	24.062	24.923	25.475	25.552	25.119	24.26	23.156	21.967	20.761	19.64	18.773	18.187	17.737	17.426	17.454	17.847	18.35	18.739	18.933	18.785	18.127	17.046	15.78	14.419	13.018	11.81	11.013	10.648	10.753	11.529	13.057	15.101	17.281	19.252	20.728	21.503	21.556	21.164	20.499	19.694	18.851	18.024	17.28	16.765	16.61	16.782	17.206	17.951	19.039	20.249	21.3	22.084	22.547	22.597	22.287	21.856	21.487	21.189	21.009	21.052	21.235	21.377	21.497	21.738	22.084	22.372	22.511	22.484	22.279	21.92	21.504	21.185	21.152	21.564	22.403	23.495	24.685	25.856	26.752	27.036	26.559	25.364	23.53	21.252	18.955	17.055	15.714	14.984	14.949	15.502	16.277	17.033	17.801	18.589	19.249	19.706	20.043	20.351	20.639	20.933	21.291	21.717	22.187	22.643	22.967	23.083	23.057	22.971	22.784	22.497	22.195	21.906	21.589	21.296	21.106	20.923	20.576	20.047	19.394	18.52	17.369	16.22	15.442	15.15	15.327	15.999	17.105	18.353	19.39	19.997	20.08	19.679	18.985	18.223	17.526	16.961	16.575	16.317	16.079	15.843	15.632	15.402	15.128	14.82	14.379	13.649	12.692	11.801	11.158	10.767	10.735	11.271	12.332	13.631	14.994	16.391	17.708	18.736	19.35	19.492	19.081	18.091	16.615	14.769	12.666	10.529	8.6442	7.1907	6.2376	5.7936	5.7357	5.869	6.0558	6.1632	6.0059	5.5577	5.0758	4.8164	4.8113	5.0929	5.854	7.1314	8.5933	9.8728	10.82	11.322	11.248	10.678	9.8912	9.1166	8.4582	7.9907	7.699	7.3736	6.7925	5.936	4.9269	3.9211	3.108	2.6764	2.7299	3.288	4.2652	5.4005	6.3804	7.0889	7.5323	7.5932	7.1565	6.4041	5.6628	5.0735	4.664	4.5853	4.9484	5.5932	6.274	6.8662	7.2585	7.2984	7.0135	6.6495	6.384	6.2568	6.3647	6.8322	7.6176	8.5172	9.3292	9.9161	10.191	10.128	9.7132	8.9277	7.8793	6.8237	5.9176	5.1419	4.5871	4.5224	5.0395	5.97	7.1689	8.5635	9.9396	11.023	11.745	12.189	12.342	12.185	11.855	11.435	10.804	9.8888	8.8638	7.9449	7.2017	6.6512	6.3559	6.3311	7.4271	8.771	10.188	11.567	12.764	13.517	13.649	13.262	12.591	11.758	10.876	10.176	9.8037	9.6794	9.7111	9.8974	10.139	10.222	10.071	9.7423	9.182	8.2824	7.1592	6.0966	5.2396	4.622	4.3529	4.5718	5.3147	6.5259	8.1173	9.9643	11.939	13.908	15.637	16.826	17.301	17.059	16.107	14.473	12.403	10.266	8.317	6.737	5.7417	5.3985	5.5019	5.8324	6.3415	6.9649	7.5324	8.0128	8.596	9.3685	10.161	10.781	11.143	11.172	10.8	10.111	9.3318	8.7265	8.512	8.7713	9.3759	10.09	10.73	11.143	11.153	10.684	9.8136	8.6384	7.2466	5.8715	4.8334	4.2812	4.2183	4.7028	5.6991	6.8727	7.8147	8.4014	8.6641	8.5331	7.9881	7.2214	6.4541	5.7491	5.1015	4.5453	4.0975	3.7575	3.584	3.6217	3.8572	4.2853	4.9085	5.6181	6.2285	6.6396	6.8191	6.7429	6.4624	6.1089	5.6973	5.1126	4.3698	3.6647	3.1049	2.6911	2.5882	3.0591	4.0772	5.3197	6.5161	7.5336	8.2114	8.4119	8.1897	7.715	7.1251	6.5512	6.1161	5.8394	5.6497	5.4911	5.3438	5.1515	4.8785	4.578	4.3427	4.2924	4.5883	5.2917	6.2356	7.2041	8.125	8.8906	9.2486	9.1006	8.6785	8.2466	7.8319	7.4175	7.1181	6.9895	6.9367	6.9335	7.0933	7.4539	7.9531	8.5416	9.1076	9.3842	9.1265	8.2935	6.9932	5.3814	3.6816	2.131	0.92379	0.19558	-0.037479	0.039568	0.17413	0.31133	0.51015	0.68271	0.71835	0.75556	1.0302	1.541	2.154	2.8414	3.5619	4.0882	4.2127	3.9519	3.4102	2.6615	1.9006	1.4282	1.3745	1.634	2.1	2.7354	3.421	3.9876	4.3472	4.5175	4.5383	4.45	4.2519	3.8799	3.3485	2.7979	2.2819	1.7135	1.1362	0.7899	0.80339	1.0851	1.5822	2.3102	3.1105	3.7138	4.0219	4.066	3.8	3.228	2.5602	1.9998	1.5252	1.0757	0.71227	0.43881	0.086874	-0.4907	-1.2833	-2.1138	-1.9965	-1.4913	-0.51021	0.97771	2.8629	4.8116	6.4526	7.6357	8.3474	8.5254	8.1881	7.5751	6.9488	6.4255	6.1225	6.2121	6.6991	7.3748	8.0738	8.7094	9.0672	8.9497	8.4649	7.9344	7.5698	7.4178	7.501	7.7793	8.0932	8.2432	8.0991	7.6753	7.1622	6.8378	6.8798	7.2821	7.9844	8.8941	9.7547	10.235	10.186	9.6539	8.7293	7.6127	6.6654	6.1729	6.1466	6.5016	7.1955	8.0562	8.7559	9.1203	9.2683	9.3278	9.2594	9.0488	8.7644	8.407	7.8841	7.1203	6.1103	4.9386	3.7993	2.9489	2.6052	2.9382	4.0862	5.9959	8.3223	10.607	12.445	13.458	13.409	12.394	10.771	8.8725	7.02	5.6351	5.0499	5.2738	6.1467	7.6255	9.6592	11.923	13.99	15.617	16.667	16.993	16.549	15.447	13.862	11.961	9.9161	7.873	5.9309	4.2071	2.8611	1.9848	1.5685	1.5821	1.9441	2.4785	3.061	3.7162	4.4512	5.1853	5.9333	6.7628	7.5037	7.7994	7.483	6.6692	5.4883	4.0456	2.6183	1.5725	1.0556	0.96694	1.1726	1.5541	1.9554	2.2754	2.5181	2.6871	2.7359	2.6723	2.5641	2.467	2.427	2.504	2.7111	3.0067	3.3717	3.7411	3.9547	3.9403	3.8139	3.6576	3.3287	2.7365	2.0559	1.4875	1.0701	0.88038	1.1301	1.8924	3.006	4.2879	5.6296	6.8974	7.9563	8.8156	9.5145	9.9605	10.04	9.7536	9.1386	8.2044	7.0112	5.706	4.4639	3.4807	2.9096	2.7313	2.8061	3.0689	3.4682	3.7608	3.6937	3.3094	2.8526	2.4311	2.068	1.9389	2.2086	2.8415	3.7546	4.9599	6.4119	7.9375	9.4027	10.783	11.991	12.866	13.384	13.681	13.825	13.769	13.468	12.902	12.08	11.05	9.8566	8.5203	7.1538	5.981	5.1147	4.5246	4.2932	4.6551	5.6717	7.1181	8.7302	10.28	11.416	11.788	11.373	10.405	9.095	7.6793	6.5025	5.7689	5.3621	5.0772	4.8969	4.8524	4.8762	4.919	5.0289	5.2687	5.6561	6.1658	6.6929	7.3765	8.1987	9.0264	9.6542	9.8711	9.5144	8.5103	6.9518	5.0213	2.8651	0.66033	-1.2649	-2.6028	-3.2758	-3.3436	-2.8359	-1.8652	-0.70316	0.42217	1.4347	2.2433	2.75	3.0616	3.4403	4.0576	4.9702	6.3027	8.1342	10.253	12.265	13.832	14.773	15.005	14.555	13.571	12.242	10.76	9.2825	7.8512	6.4218	5.0559	3.9277	3.1165	2.581	2.3171	2.309	2.3874	2.3523	2.1787	1.9126	1.5524	1.2009	1.0989	1.3709	1.8767	2.4963	3.2799	4.2394	5.2784	6.3949	7.7221	9.3004	10.956	12.383	13.232	13.189	12.086	9.9582	7.0367	3.7536	0.70195	-1.5659	-2.746	-2.7504	-1.657	0.22762	2.4631	4.7326	6.8886	8.78	10.299	11.505	12.44	12.917	12.735	11.992	10.967	9.8385	8.7538	7.9508	7.5891	7.6084	7.8529	8.2292	8.6951	9.2426	9.8835	10.582	11.218	11.674	11.908	11.893	11.643	11.267	10.885	10.543	10.284	10.184	10.197	10.153	9.999	9.8185	9.6095	9.2876	8.9694	8.9524	9.3397	9.9801	10.731	11.509	12.148	12.486	12.552	12.502	12.446	12.447	12.537	12.631	12.565	12.264	11.783	11.218	10.692	10.324	10.157	10.157	10.306	10.532	10.653	10.572	10.411	10.28	10.109	9.8512	9.6529	9.6144	9.6156	9.5511	9.4802	9.456	9.4162	9.3459	9.3108	9.3132	9.3178	9.386	9.6237	10.043	10.624	11.376	12.242	13.03	13.509	13.514	12.999	12.081	10.982	9.8685	8.8557	8.1342	7.8632	7.9743	8.2851	8.7756	9.4744	10.186	10.615	10.666	10.401	9.8669	9.2052	8.7459	8.7569	9.2722	10.222	11.526	12.965	14.227	15.147	15.732	15.972	15.79	15.171	14.214	13.08	11.986	11.143	10.666	10.644	11.128	11.947	12.72	13.189	13.344	13.223	12.844	12.378	12.127	12.214	12.546	13.049	13.631	14.033	14.012	13.576	12.822	11.759	10.478	9.2306	8.2047	7.3828	6.675	6.0601	5.5688	5.2458	5.1566	5.3424	5.9462	6.7139	7.7385	8.8452	9.8678	10.654	11.101	11.166	10.912	10.509	10.124	9.8038	9.5675	9.5533	9.8789	10.458	11.146	11.884	12.583	13.031	13.101	12.861	12.403	11.814	11.327	11.255	11.713	12.629	13.958	15.655	17.492	19.138	20.382	21.168	21.48	21.356	20.911	20.278	19.576	18.838	17.921	16.564	14.631	12.203	9.4486	6.5978	4.0183	2.0642	0.83422	0.24542	0.22855	0.6949	1.4753	2.5044	3.9292	5.8004	7.8941	9.9619	11.863	13.402	14.3	14.47	14.099	13.411	12.542	11.567	10.492	9.2628	7.8438	6.2378	4.4535	2.5877	0.8664	-0.50665	-1.4947	-2.118	-2.3666	-2.2908	-1.9513	-1.2748	-0.12514	1.5065	3.5432	5.9633	8.6578	11.245	13.259	14.444	14.681	13.843	11.972	9.4723	6.9278	4.8422	3.5561	3.2325	3.7943	4.9667	6.4433	7.9534	9.2933	10.395	11.306	12.045	12.551	12.793	12.792	12.589	12.323	12.222	12.363	12.616	12.869	13.093	13.138	12.79	12.085	11.296	10.608	10.055	9.7521	9.8855	10.5	11.481	12.686	13.921	14.897	15.401	15.391	14.934	14.205	13.534	13.292	13.722	14.898	16.732	18.966	21.278	23.386	25.042	26.003	26.197	25.854	25.24	24.454	23.607	22.93	22.532	22.257	21.948	21.619	21.298	20.933	20.522	20.128	19.72	19.195	18.535	17.78	16.929	15.99	15.05	14.181	13.342	12.465	11.517	10.546	9.7072	9.2143	9.2074	9.7494	10.929	12.786	15.104	17.57	20.05	22.474	24.587	26.067	26.782	26.727	25.869	24.257	22.161	19.859	17.474	15.122	12.947	10.95	8.9943	7.0282	5.1179	3.2853	1.5106	-0.15094	-1.5753	-2.5883	-3.0116	-2.7597	-1.8921	-0.52407	1.1933	2.9525	4.3532	5.2018	5.6292	5.8292	5.9329	6.1577	6.7371	7.6457	8.6396	9.5065	10.066	10.08	9.4583	8.3992	7.1571	5.8376	4.5263	3.4293	2.727	2.4472	2.5957	3.2566	4.4736	6.1873	8.2426	10.356	12.227	13.81	14.552	14.655	14.106	13.088	11.88	10.726	9.7794	9.0635	8.5183	8.09	7.6988	7.1999	6.5518	5.9446	5.6028	5.5637	5.7687	6.2232	6.8826	7.5851	8.2341	8.8325	9.2806	9.3737	9.016	8.2259	6.9198	4.9836	2.4898	-0.35179	-3.4041	-6.5571	-9.5777	-12.173	-14.171	-15.602	-16.67	-17.697	-18.97	-20.589	-22.457	-24.265	-25.446	-25.369	-23.684	-20.432	-15.883	-10.491	-4.9025	0.27537	4.7082	8.231	10.697	12.104	12.651	12.503	11.693	10.365	8.8628	7.4888	6.3629	5.5694	5.214	5.2726	5.5509	5.8246	5.9059	5.6783	5.1508	4.4495	3.7345	3.1825	2.9779	3.1235	3.3748	3.3921	2.891	1.6378	-0.47373	-3.2661	-6.3635	-9.4334	-12.188	-14.258	-15.332	-15.37	-14.458	-12.576	-9.7673	-6.3305	-2.66	0.96917	4.345	7.2213	9.4004	10.821	11.504	11.515	10.976	10.041	8.8517	7.5586	6.2939	5.047	3.656	1.9296	-0.30097	-3.1509	-6.54	-10.152	-13.643	-16.761	-19.264	-20.961	-21.92	-22.394	-22.475	-22.041	-21.055	-19.623	-17.811	-15.648	-13.321	-11.106	-9.1657	-7.5619	-6.3409	-5.5048	-4.9883	-4.7566	-4.807	-5.0764	-5.4743	-5.972	-6.5673	-7.2491	-8.0079	-8.8061	-9.5385	-10.136	-10.672	-11.234	-11.796	-12.351	-13.02	-13.805	-14.474	-14.844	-14.982	-15.014	-14.963	-14.873	-14.813	-14.672	-14.149	-12.99	-11.073	-8.3609	-4.9623	-1.2101	2.513	5.9572	8.9749	11.46	13.348	14.601	15.192	15.151	14.574	13.556	12.237	10.904	9.8362	9.0671	8.4787	8.0792	7.9577	8.1025	8.4749	9.1581	10.212	11.482	12.733	13.839	14.701	15.193	15.297	15.117	14.66	13.817	12.564	11.023	9.3633	7.7918	6.5997	6.0961	6.5027	7.8971	10.168	13.01	16.087	19.147	21.873	23.913	25.119	25.568	25.315	24.331	22.731	20.795	18.763	16.84	15.341	14.584	14.645	15.453	16.969	19.054	21.395	23.709	25.911	28.004	29.954	31.747	33.446	35.099	36.651	37.954	38.787	38.954	38.449	37.406	35.96	34.082	32.001	29.853	27.789	25.894	24.134	22.527	21.252	20.529	20.516	21.241	22.518	24.013	25.368	26.232	26.29	25.449	23.964	22.21	20.422	18.743	17.341	16.279	15.444	14.766	14.332	14.206	14.347	14.765	15.49	16.375	17.157	17.73	18.139	18.397	18.521	18.685	19.121	19.933	21.056	22.311	23.443	24.231	24.549	24.337	23.614	22.595	21.58	20.715	19.979	19.339	18.755	18.077	17.196	16.197	15.215	14.316	13.598	13.229	13.221	13.392	13.64	14.048	14.667	15.417	16.243	17.182	18.228	19.287	20.284	21.21	22.065	22.842	23.476	23.81	23.713	23.184	22.258	20.948	19.312	17.491	15.625	13.844	12.4	11.597	11.602	12.423	14.029	16.212	18.457	20.222	21.258	21.545	21.115	20.13	18.954	17.982	17.429	17.349	17.709	18.373	19.117	19.742	20.087	20.042	19.65	19.09	18.558	18.202	18.15	18.45	19.012	19.743	20.608	21.524	22.35	23.061	23.718	24.236	24.388	24.108	23.518	22.69	21.633	20.483	19.456	18.639	18.004	17.561	17.348	17.362	17.611	18.143	18.941	19.909	20.957	22.022	23.029	23.886	24.529	24.882	24.882	24.555	23.944	23.032	21.867	20.627	19.432	18.25	17.104	16.191	15.662	15.461	15.484	15.696	15.997	16.21	16.284	16.334	16.473	16.754	17.22	17.818	18.346	18.596	18.503	18.118	17.54	16.906	16.353	15.958	15.763	15.773	15.913	16.076	16.268	16.538	16.81	16.966	17.062	17.224	17.387	17.386	17.149	16.628	15.693	14.281	12.525	10.623	8.7348	7.0661	5.8668	5.2378	5.1109	5.4329	6.1975	7.336	8.6977	10.139	11.539	12.784	13.78	14.423	14.642	14.536	14.347	14.263	14.311	14.501	14.856	15.224	15.3	14.904	14.063	12.854	11.407	9.9974	8.9209	8.3039	8.1813	8.6244	9.6172	10.955	12.448	14.068	15.797	17.504	19.052	20.379	21.456	22.264	22.777	22.958	22.81	22.44	21.985	21.481	20.94	20.487	19.425	18.423	17.492	16.591	15.822	15.284	14.967	14.831	14.911	15.251	15.843	16.654	17.624	18.664	19.719	20.706	21.452	21.85	21.984	21.959	21.753	21.308	20.64	19.748	18.6	17.297	16.128	15.365	15.172	15.704	17.051	19.049	21.399	23.896	26.397	28.667	30.427	31.518	31.923	31.685	30.899	29.757	28.487	27.312	26.406	25.815	25.476	25.362	25.474	25.713	25.914	26.017	26.054	26.026	25.964	26.016	26.289	26.729	27.263	27.916	28.661	29.364	29.991	30.639	31.268	31.614	31.399	30.465	28.711	26.128	22.929	19.543	16.497	14.305	13.313	13.548	14.792	16.711	18.916	21.003	22.714	24.019	24.984	25.674	26.186	26.588	26.803	26.714	26.37	25.898	25.325	24.703	24.269	24.282	24.815	25.826	27.288	29.114	31.042	32.754	34.009	34.662	34.679	34.14	33.171	31.887	30.44	29.011	27.709	26.582	25.695	25.093	24.731	24.545	24.498	24.493	24.399	24.248	24.264	24.603	25.307	26.501	28.317	30.651	33.17	35.573	37.654	39.203	40.067	40.249	39.849	38.911	37.429	35.39	32.766	29.593	26.069	22.525	19.337	16.862	15.368	14.955	15.573	17.103	19.349	22.029	24.879	27.749	30.465	32.74	34.39	35.482	36.166	36.505	36.614	36.693	36.813	36.845	36.624	36.026	34.904	33.132	30.754	27.965	24.988	22.113	19.708	18.085	17.407	17.72	18.969	20.986	23.581	26.573	29.717	32.778	35.643	38.257	40.461	42.072	43.071	43.531	43.404	42.601	41.204	39.395	37.297	35.092	33.087	31.543	30.572	30.202	30.404	30.984	31.649	32.208	32.609	32.83	32.841	32.666	32.365	31.997	31.614	31.214	30.756	30.273	29.892	29.672	29.579	29.689	30.188	31.122	32.334	33.659	34.959	35.997	36.53	36.522	36.091	35.361	34.494	33.735	33.23	32.902	32.623	32.383	32.197	32.018	31.845	31.738	31.749	31.861	31.993	32.03	31.896	31.641	31.23	30.669	30.209	29.925	29.889	30.215	30.939	31.969	33.114	34.125	34.799	35.092	35.063	34.781	34.39	34.142	34.219	34.594	35.159	35.887	36.744	37.643	38.547	39.484	40.391	41.113	41.557	41.682	41.378	40.55	39.288	37.84	36.401	35.089	34.033	33.353	33.058	33.062	33.237	33.454	33.613	33.658	33.501	33.069	32.421	31.733	31.135	30.653	30.315	30.156	30.115	30.117	30.23	30.577	31.202	32.147	33.491	35.162	36.878	38.377	39.56	40.346	40.595	40.255	39.438	38.304	36.997	35.654	34.397	33.301	32.402	31.693	31.101	30.596	30.257	30.162	30.313	30.677	31.204	31.767	32.186	32.375	32.352	32.101	31.628	31.077	30.61	30.235	29.9	29.664	29.615	29.676	29.709	29.682	29.627	29.549	29.457	29.416	29.499	29.756	30.242	30.999	32.021	33.299	34.788	36.309	37.592	38.381	38.465	37.721	36.25	34.397	32.546	31.005	30.052	29.882	30.408	31.284	32.19	32.927	33.297	33.129	32.452	31.485	30.469	29.613	29.134	29.204	29.869	31.05	32.591	34.262	35.792	36.966	37.674	37.902	37.724	37.272	36.647	35.922	35.182	34.456	33.692	32.9	32.244	31.882	31.808	31.994	32.524	33.442	34.628	35.96	37.439	39.015	40.481	41.591	42.146	41.978	41.028	39.487	37.71	36.041	34.724	33.875	33.432	33.17	32.844	32.33	31.692	31.17	31.032	31.393	32.188	33.289	34.506	35.547	36.193	36.507	36.725	36.998	37.347	37.782	38.262	38.62	38.677	38.397	37.816	36.966	35.949	34.944	34.071	33.382	32.978	33.024	33.615	34.717	36.206	37.912	39.658	41.274	42.582	43.413	43.703	43.497	42.806	41.57	39.833	37.814	35.72	33.675	31.831	30.167	29.126	28.711	28.871	29.511	30.548	31.909	33.561	35.526	37.741	39.981	41.953	43.415	44.177	44.096	43.241	41.965	40.74	39.926	39.626	40.195	41.253	42.374	43.133	43.311	42.946	42.311	41.827	41.841	42.487	43.729	45.385	47.106	48.497	49.358	49.698	49.595	49.163	48.533	47.759	46.778	45.538	44.064	42.378	40.518	38.687	37.178	36.161	35.642	35.59	35.918	36.401	36.759	36.785	36.373	35.53	34.395	33.166	32.004	31.048	30.419	30.179	30.3	30.772	31.654	32.972	34.663	36.586	38.525	40.192	41.338	41.861	41.748	41.042	39.905	38.622	37.459	36.542	35.946	35.756	35.979	36.516	37.247	38.078	38.936	39.79	40.654	41.535	42.388	43.157	43.788	44.173	44.193	43.833	43.21	42.493	41.84	41.377	41.128	40.97	40.752	40.341	39.628	38.604	37.436	36.389	35.627	35.153	34.945	34.989	35.264	35.785	36.639	37.889	39.457	41.124	42.562	43.392	43.347	42.423	40.848	38.973	37.183	35.808	35.024	34.781	34.876	35.052	35.066	34.814	34.382	33.949	33.665	33.62	33.858	34.311	34.769	35.06	35.171	35.213	35.326	35.615	36.129	36.811	37.526	38.162	38.66	38.995	39.195	39.312	39.351	39.267	39.041	38.731	38.458	38.385	38.659	39.306	40.2	41.165	42.026	42.616	42.817	42.681	42.387	42.057	41.685	41.246	40.719	40.045	39.177	38.169	37.144	36.218	35.481	35.019	34.881	35.038	35.443	36.062	36.811	37.545	38.13	38.471	38.543	38.424	38.286	38.294	38.582	39.234	40.185	41.193	41.96	42.303	42.171	41.578	40.652	39.646	38.787	38.151	37.72	37.43	37.135	36.659	35.891	34.84	33.563	32.158	30.81	29.754	29.157	29.08	29.504	30.339	31.427	32.604	33.717	34.662	35.449	36.175	36.882	37.521	38.071	38.545	38.895	39.047	39.05	39.07	39.221	39.544	40.079	40.781	41.472	41.97	42.202	42.17	41.912	41.574	41.383	41.489	41.858	42.343	42.789	43.074	43.153	43.112	43.056	43.343	44	44.95	45.981	46.827	47.269	47.222	46.765	46.132	45.56	45.143	44.843	44.597	44.302	43.784	42.93	41.78	40.428	38.956	37.523	36.365	35.635	35.362	35.539	36.108	36.889	37.648	38.263	38.725	39.04	39.228	39.37	39.586	39.952	40.487	41.158	41.889	42.601	43.236	43.759	44.178	44.585	45.101	45.722	46.309	46.685	46.685	46.182	45.175	43.85	42.48	41.28	40.401	39.932	39.833	39.921	40.027	40.085	40.067	39.949	39.772	39.671	39.791	40.212	40.931	41.867	42.874	43.802	44.487	44.785	44.647	44.147	43.419	42.569	41.703	40.924	40.283	39.776	39.415	39.235	39.237	39.405	39.761	40.322	40.985	41.578	41.972	42.074	41.794	41.092	40.049	38.887	37.847	37.121	36.838	37.035	37.633	38.448	39.257	39.899	40.368	40.811	41.446	42.483	44.015	45.945	47.982	49.754	50.946	51.377	51.026	50.054	48.753	47.394	46.132	45.063	44.286	43.861	43.777	43.984	44.437	45.065	45.75	46.395	46.983	47.525	47.985	48.296	48.355	48.045	47.31	46.219	44.987	43.912	43.27	43.214	43.74	44.709	45.885	46.964	47.655	47.773	47.274	46.2	44.663	42.895	41.193	39.78	38.766	38.187	38.014	38.134	38.406	38.76	39.184	39.638	40.044	40.336	40.463	40.39	40.151	39.886	39.779	39.986	40.57	41.467	42.539	43.61	44.501	45.064	45.229	45.008	44.449	43.547	42.302	40.801	39.185	37.623	36.353	35.682	35.842	36.891	38.734	41.151	43.793	46.242	48.177	49.48	50.176	50.378	50.315	50.261	50.409	50.825	51.472	52.208	52.846	53.179	53.041	52.378	51.288	49.996	48.7	47.508	46.47	45.563	44.68	43.689	42.601	41.593	40.889	40.703	41.218	42.49	44.366	46.596	48.976	51.319	53.421	55.118	56.339	57.012	57.008	56.228	54.674	52.348	49.932	47.341	44.822	42.613	40.953	39.992	39.727	40.084	40.983	42.287	43.747	45.145	46.432	47.668	48.903	50.173	51.485	52.7	53.557	53.839	53.448	52.376	50.726	48.777	46.871	45.24	43.945	42.951	42.187	41.566	41.042	40.66	40.525	40.75	41.369	42.271	43.253	44.184	45.044	45.86	46.699	47.663	48.811	50.064	51.232	52.144	52.676	52.737	52.345	51.651	50.792	49.799	48.682	47.5	46.294	45.062	43.825	42.652	41.634	40.827	40.253	39.917	39.823	39.985	40.412	41.111	42.099	43.42	45.053	46.864	48.68	50.338	51.684	52.607	53.102	53.235	53.043	52.517	51.664	50.532	49.168	47.664	46.255	45.234	44.773	44.861	45.36	46.049	46.651	46.964	46.958	46.758	46.564	46.554	46.805	47.271	47.817	48.275	48.512	48.481	48.281	48.096	48.103	48.463	49.283	50.517	51.97	53.391	54.568	55.337	55.596	55.372	54.799	54.007	53.048	51.927	50.654	49.229	47.64	45.935	44.261	42.829	41.893	41.691	42.372	43.922	46.138	48.656	51.041	52.897	53.967	54.155	53.527	52.285	50.688	48.979	47.352	45.978	44.969	44.312	43.884	43.547	43.19	42.734	42.185	41.672	41.405	41.514	41.96	42.597	43.233	43.683	43.857	43.808	43.688	43.626	43.682	43.837	44.001	44.062	43.946	43.68	43.384	43.202	43.232	43.477	43.872	44.325	44.7	44.835	44.641	44.171	43.547	42.896	42.343	42.007	41.918	41.965	41.964	41.775	41.341	40.724	40.143	39.905	40.236	41.195	42.673	44.401	45.999	47.089	47.444	47.04	46.028	44.649	43.137	41.66	40.334	39.23	38.382	37.83	37.683	38.097	39.116	40.617	42.364	44.065	45.393	46.091	46.105	45.575	44.706	43.713	42.802	42.061	41.424	40.801	40.186	39.638	39.211	38.864	39.354	39.954	40.632	41.339	41.955	42.363	42.529	42.45	42.088	41.465	40.738	40.091	39.642	39.466	39.57	39.824	39.994	39.921	39.578	38.995	38.246	37.469	36.81	36.309	35.937	35.682	35.559	35.591	35.783	36.11	36.533	37.04	37.629	38.268	38.894	39.438	39.818	39.89	39.494	38.616	37.387	36.041	34.896	34.29	34.448	35.38	36.9	38.726	40.517	41.921	42.704	42.843	42.455	41.683	40.698	39.706	38.877	38.309	38.041	38.109	38.511	39.176	39.973	40.722	41.267	41.519	41.46	41.113	40.556	39.911	39.272	38.681	38.185	37.859	37.743	37.853	38.225	38.861	39.656	40.458	41.165	41.728	42.103	42.283	42.323	42.271	42.114	41.764	41.132	40.182	38.964	37.615	36.356	35.418	34.966	35.047	35.551	36.254	36.926	37.404	37.643	37.738	37.866	38.213	38.901	39.961	41.362	42.988	44.638	46.126	47.361	48.298	48.889	49.122	49.018	48.571	47.722	46.417	44.648	42.508	40.185	37.937	36.036	34.697	34.048	34.109	34.78	35.878	37.195	38.53	39.73	40.734	41.533	42.118	42.483	42.632	42.548	42.144	41.317	40.061	38.485	36.769	35.092	33.635	32.542	31.868	31.58	31.62	31.952	32.523	33.269	34.145	35.094	36.048	36.976	37.92	38.94	40.048	41.186	42.209	42.917	43.121	42.718	41.756	40.449	39.188	38.355	38.145	38.578	39.568	40.923	42.363	43.637	44.602	45.187	45.343	45.055	44.371	43.347	42.045	40.579	39.067	37.573	36.115	34.706	33.409	32.335	31.61	31.35	31.644	32.478	33.71	35.12	36.49	37.692	38.703	39.551	40.297	41.047	41.9	42.832	43.704	44.343	44.578	44.266	43.341	41.917	40.255	38.625	37.283	36.453	36.205	36.377	36.679	36.801	36.47	35.502	33.883	31.696	29.783	28.235	27.376	27.375	28.217	29.694	31.441	33.096	34.468	35.515	36.258	36.782	37.222	37.658	38.066	38.405	38.681	38.912	39.103	39.266	39.385	39.366	39.072	38.433	37.485	36.318	35.07	33.933	33.082	32.626	32.552	32.752	33.099	33.502	33.922	34.323	34.691	35.061	35.475	35.915	36.307	36.592	36.74	36.725	36.541	36.252	35.926	35.563	35.122	34.591	33.977	33.326	32.796	32.666	33.204	34.539	36.619	39.222	41.99	44.455	46.175	46.866	46.442	45.022	42.874	40.344	37.812	35.622	34.012	33.054	32.695	32.795	33.154	33.616	34.146	34.833	35.806	37.125	38.774	40.622	42.413	43.864	44.817	45.254	45.242	44.898	44.362	43.732	43.003	42.117	41.049	39.828	38.548	37.351	36.38	35.726	35.377	35.237	35.135	34.903	34.455	33.784	32.976	32.183	31.569	31.228	31.124	31.156	31.257	31.421	31.718	32.292	33.319	34.871	36.855	39.026	41.076	42.709	43.704	44.027	43.823	43.335	42.802	42.401	42.227	42.28	42.489	42.749	42.931	42.907	42.578	41.884	40.821	39.469	37.999	36.619	35.547	34.991	35.098	35.881	37.23	38.998	41.009	43.096	45.127	47.025	48.784	50.395	51.821	53.028	53.967	54.548	54.686	54.336	53.513	52.294	50.808	49.238	47.797	46.663	45.925	45.575	45.494	45.485	45.34	44.902	44.131	43.155	42.198	41.467	41.125	41.269	41.875	42.757	43.652	44.335	44.666	44.586	44.163	43.595	43.136	43.017	43.386	44.294	45.627	47.16	48.66	49.953	50.934	51.574	51.941	52.168	52.399	52.71	53.065	53.333	53.359	53.006	52.187	50.925	49.398	47.864	46.535	45.497	44.75	44.253	43.926	43.713	43.624	43.68	43.818	43.91	43.837	43.493	42.818	41.889	40.946	40.276	40.069	40.37	41.11	41.827	42.839	43.761	44.46	44.831	44.814	44.423	43.709	42.714	41.531	40.354	39.394	38.775	38.547	38.708	39.157	39.682	40.071	40.215	40.111	39.865	39.702	39.87	40.497	41.573	43.012	44.674	46.35	47.827	48.962	49.7	50.046	50.038	49.726	49.188	48.534	47.875	47.274	46.731	46.216	45.692	45.093	44.352	43.471	42.505	41.496	40.487	39.524	38.639	37.836	37.133	36.597	36.302	36.279	36.544	37.11	37.904	38.755	39.473	39.917	40.018	39.804	39.412	39.035	38.839	38.911	39.206	39.553	39.745	39.648	39.247	38.643	38.05	37.742	37.89	38.48	39.362	40.296	41.004	41.252	40.954	40.173	39.054	37.792	36.628	35.78	35.362	35.39	35.794	36.406	36.978	37.251	37.06	36.408	35.479	34.591	34.099	34.292	35.294	37.033	39.252	41.604	43.782	45.551	46.766	47.397	47.507	47.194	46.537	45.613	44.472	43.127	41.579	39.877	38.161	36.6	35.352	34.56	34.339	34.699	35.541	36.702	37.989	39.229	40.268	40.975	41.271	41.124	40.528	39.523	38.219	36.798	35.489	34.548	34.196	34.56	35.626	37.23	39.121	41.043	42.781	44.18	45.166	45.706	45.793	45.404	44.52	43.216	41.703	40.265	39.191	38.738	39.022	39.965	41.336	42.811	44.036	44.724	44.756	44.188	43.234	42.175	41.273	40.703	40.499	40.545	40.634	40.516	40.003	39.057	37.771	36.322	34.961	33.962	33.511	33.637	34.225	35.089	36.047	36.941	37.701	38.381	39.066	39.797	40.556	41.275	41.832	42.126	42.152	41.99	41.764	41.564	41.399	41.243	41.059	40.828	40.572	40.341	40.195	40.151	40.12	39.918	39.387	38.473	37.233	35.86	34.653	33.931	33.898	34.575	35.799	37.259	38.556	39.341	39.472	39.022	38.197	37.309	36.694	36.547	36.835	37.343	37.618	38.086	38.19	37.989	37.653	37.364	37.175	37.03	36.844	36.511	35.934	35.134	34.27	33.546	33.078	32.896	32.951	33.1	33.156	33.01	32.688	32.258	31.802	31.45	31.313	31.412	31.685	32.09	32.618	33.284	34.094	35.029	36.056	37.1	38.043	38.719	38.956	38.674	37.911	36.773	35.437	34.152	33.16	32.599	32.504	32.833	33.478	34.282	35.114	35.916	36.642	37.223	37.604	37.772	37.709	37.379	36.81	36.101	35.395	34.845	34.572	34.636	35.047	35.746	36.615	37.515	38.353	39.119	39.841	40.524	41.158	41.703	42.07	42.164	41.961	41.504	40.852	40.093	39.344	38.717	38.249	37.917	37.686	37.527	37.345	37.019	36.5	35.815	35.052	34.355	33.878	33.748	34.024	34.659	35.532	36.492	37.402	38.152	38.673	38.92	38.896	38.651	38.253	37.793	37.37	37.044	36.799	36.597	36.39	36.114	35.709	35.169	34.554	33.924	33.296	32.695	32.184	31.81	31.625	31.684	32.029	32.657	33.537	34.615	35.828	37.127	38.478	39.815	41.024	41.963	42.503	42.566	42.166	41.431	40.551	39.704	39.008	38.508	38.158	37.852	37.499	37.075	36.615	36.136	35.627	35.056	34.376	33.542	32.545	31.45	30.408	29.604	29.195	29.27	29.837	30.807	32.016	33.271	34.381	35.179	35.553	35.481	35.006	34.218	33.227	32.164	31.191	30.471	30.119	30.188	30.66	31.457	32.42	33.335	34.024	34.399	34.451	34.23	33.846	33.422	33.032	32.702	32.451	32.281	32.177	32.139	32.203	32.422	32.816	33.375	34.068	34.847	35.645	36.372	36.938	37.277	37.374	37.262	36.982	36.572	36.084	35.589	35.146	34.798	34.591	34.548	34.634	34.763	34.822	34.652	34.086	33.045	31.574	29.838	28.082	26.59	25.647	25.405	25.823	26.708	27.789	28.784	28.975	28.964	28.702	28.392	28.22	28.304	28.684	29.294	29.974	30.587	31.107	31.551	31.892	32.079	32.084	31.863	31.362	30.612	29.765	29.017	28.538	28.46	28.825	29.531	30.399	31.329	32.331	33.443	34.702	36.133	37.688	39.2	40.411	41.062	40.988	40.197	38.876	37.309	35.813	34.689	34.149	34.217	34.757	35.564	36.417	37.091	37.416	37.323	36.8	35.825	34.417	32.642	30.553	28.181	25.627	23.091	20.797	18.961	17.813	17.556	18.271	19.896	22.231	24.967	27.772	30.374	32.612	34.432	35.863	36.99	37.851	38.38	38.458	37.997	36.976	35.499	33.83	32.306	31.207	30.68	30.728	31.205	31.84	32.339	32.519	32.325	31.8	31.074	30.346	29.797	29.52	29.478	29.544	29.54	29.32	28.826	28.141	27.476	27.086	27.144	27.654	28.435	29.202	29.667	29.641	29.126	28.308	27.455	26.798	26.469	26.463	26.618	26.699	26.543	26.125	25.516	24.858	24.346	24.15	24.325	24.804	25.464	26.182	26.85	27.413	27.874	28.272	28.653	29.045	29.443	29.813	30.133	30.402	30.64	30.852	31.007	31.023	30.768	30.121	29.052	27.642	26.09	24.681	23.728	23.441	23.837	24.782	26.051	27.384	28.562	29.476	30.145	30.676	31.191	31.762	32.382	32.965	33.388	33.545	33.387	32.95	32.37	31.833	31.497	31.443	31.637	31.938	32.165	32.194	31.992	31.624	31.219	30.937	30.924	31.237	31.821	32.54	33.22	33.672	33.728	33.313	32.475	31.353	30.137	29.021	28.183	27.702	27.533	27.549	27.579	27.439	27.006	26.258	25.302	24.325	23.524	23.041	22.918	23.11	23.488	23.879	24.149	24.267	24.288	24.304	24.403	24.616	24.902	25.167	25.336	25.411	25.454	25.587	25.953	26.632	27.57	28.556	29.311	29.6	29.307	28.488	27.368	26.258	25.425	24.997	24.93	25.06	25.192	25.192	24.83	24.448	24.212	24.202	24.51	25.22	26.357	27.863	29.619	31.465	33.226	34.761	35.963	36.75	37.074	36.951	36.421	35.504	34.243	32.772	31.276	29.955	29.021	28.666	28.959	29.832	31.114	32.568	33.9	34.839	35.243	35.09	34.435	33.384	32.1	30.779	29.612	28.778	28.435	28.694	29.61	31.161	33.228	35.606	38.085	40.45	42.472	43.966	44.84	45.096	44.808	44.115	43.228	42.344	41.596	41.066	40.808	40.817	41.019	41.352	41.762	42.174	42.489	42.634	42.61	42.487	42.368	42.361	42.545	42.925	43.393	43.78	43.904	43.633	42.95	41.949	40.816	39.799	39.134	38.952	39.234	39.851	40.584	41.175	41.416	41.236	40.709	39.985	39.258	38.735	38.563	38.769	39.28	39.981	40.725	41.361	41.771	41.889	41.719	41.328	40.827	40.339	39.966	39.778	39.796	39.988	40.291	40.642	40.977	41.232	41.361	41.372	41.313	41.257	41.304	41.528	41.918	42.358	42.687	42.769	42.517	41.932	41.136	40.344	39.776	39.566	39.725	40.137	40.602	40.907	40.898	40.535	39.899	39.145	38.429	37.857	37.472	37.263	37.201	37.258	37.464	37.867	38.494	39.335	40.321	41.32	42.156	42.689	42.874	42.764	42.453	42.049	41.665	41.386	41.234	41.19	41.224	41.304	41.392	41.441	41.403	41.227	40.876	40.339	39.652	38.868	38.046	37.239	36.471	35.746	35.06	34.396	33.748	33.151	32.664	32.356	32.284	32.479	32.943	33.612	34.318	34.877	35.154	35.096	34.772	34.366	34.118	34.234	34.786	35.682	36.707	37.591	38.081	38.026	37.424	36.383	35.087	33.777	32.689	32.038	31.962	32.478	33.499	34.865	36.331	37.621	38.503	38.86	38.718	38.218	37.559	36.962	36.577	36.443	36.523	36.746	37.023	37.257	37.37	37.32	37.084	36.654	36.064	35.415	34.805	34.296	33.888	33.535	33.157	32.696	32.162	31.67	31.416	31.617	32.42	33.849	35.618	37.128	38.826	40.476	41.897	42.94	43.472	43.416	42.781	41.651	40.165	38.511	36.877	35.459	34.451	33.98	34.086	34.729	35.824	37.237	38.745	40.095	41.083	41.57	41.468	40.799	39.691	38.307	36.81	35.382	34.193	33.353	32.911	32.894	33.29	33.985	34.801	35.572	36.173	36.516	36.589	36.438	36.139	35.796	35.505	35.316	35.243	35.289	35.439	35.622	35.727	35.669	35.42	34.995	34.464	33.927	33.462	33.063	32.681	32.276	31.834	31.388	31.052	30.998	31.346	32.097	33.15	34.317	35.35	35.993	36.067	35.515	34.427	33.012	31.552	30.344	29.643	29.619	30.321	31.645	33.38	35.273	37.045	38.451	39.379	39.837	39.914	39.765	39.563	39.433	39.412	39.468	39.554	39.633	39.703	39.811	40.036	40.396	40.811	41.123	41.146	40.743	39.891	38.676	37.234	35.702	34.188	32.735	31.336	29.972	28.676	27.536	26.677	26.228	26.295	26.908	28.011	29.524	31.366	33.424	35.541	37.553	39.324	40.734	41.697	42.211	42.346	42.2	41.867	41.402	40.823	40.116	39.248	38.211	37.038	35.789	34.514	33.227	31.893	30.445	28.835	27.077	25.282	23.658	22.43	21.766	21.753	22.383	23.533	24.99	26.539	28.029	29.379	30.548	31.531	32.35	33.033	33.59	34.037	34.367	34.562	34.607	34.507	34.267	33.893	33.381	32.695	31.771	30.528	28.893	26.854	24.544	22.243	20.307	19.039	18.61	19.011	20.041	21.343	22.549	23.41	23.84	24.291	24.099	23.804	23.521	23.274	23.048	22.842	22.69	22.652	22.831	23.345	24.249	25.496	26.982	28.535	29.946	31.017	31.613	31.706	31.39	30.833	30.232	29.762	29.555	29.657	30.013	30.51	31.034	31.484	31.775	31.832	31.606	31.058	30.158	28.943	27.541	26.107	24.799	23.741	22.944	22.291	21.589	20.69	19.592	18.433	17.464	16.988	17.243	18.31	20.054	22.17	24.277	26.049	27.302	27.663	27.643	27.373	26.974	26.6	26.4	26.493	26.923	27.625	28.445	29.222	29.779	29.951	29.728	29.299	28.907	28.744	28.965	29.667	30.77	31.99	33.003	33.566	33.542	32.941	31.962	30.906	30.058	29.633	29.72	30.221	30.906	31.537	31.943	32.053	31.922	31.692	31.496	31.42	31.517	31.778	32.08	32.291	32.425	32.571	32.741	32.899	33.08	33.328	33.596	33.837	34.081	34.37	34.685	34.994	35.26	35.418	35.413	35.285	35.134	35.017	34.947	34.884	34.714	34.285	33.489	32.271	30.682	28.951	27.404	26.255	25.557	25.323	25.511	25.929	26.325	26.604	26.839	27.109	27.446	27.904	28.481	29.054	29.514	29.85	30.103	30.327	30.61	31.016	31.51	31.967	32.259	32.307	32.097	31.659	31.027	30.2	29.19	28.102	27.05	26.103	25.422	25.267	25.777	26.852	28.293	29.888	31.364	32.385	32.747	32.469	31.66	30.493	29.25	28.227	27.581	27.346	27.506	27.917	28.304	28.398	28.041	27.244	26.172	25.092	24.263	23.859	23.975	24.548	25.305	25.978	26.568	27.224	28.028	29.024	30.288	31.765	33.174	34.219	34.802	34.935	34.663	34.111	33.43	32.639	31.667	30.534	29.365	28.274	27.366	26.795	26.7	27.099	27.873	28.813	29.703	30.425	30.987	31.404	31.697	32.011	32.512	33.135	33.642	33.902	33.946	33.832	33.639	33.578	33.835	34.345	34.893	35.276	35.24	34.518	33.064	31.139	29.075	27.576	26.03	25.073	24.791	25.088	25.76	26.572	27.367	28.103	28.749	29.223	29.509	29.704	29.796	29.6	29.025	28.181	27.198	26.173	25.304	24.84	24.834	25.184	25.834	26.675	27.436	27.872	27.97	27.808	27.387	26.733	26.035	25.527	25.356	25.555	26.077	26.806	27.602	28.318	28.783	28.921	28.885	28.885	28.979	28.804	29.254	29.959	30.865	31.857	32.841	33.787	34.688	35.525	36.277	36.95	37.351	37.516	37.773	38.008	38.175	38.314	38.502	38.777	39.123	39.517	39.903	40.153	40.155	39.915	39.53	39.084	38.634	38.189	37.709	37.092	36.231	35.096	33.716	32.167	30.62	29.321	28.471	28.173	28.447	29.263	30.521	32.027	33.561	34.965	36.168	37.173	37.995	38.616	39.027	39.221	39.155	38.774	38.097	37.228	36.276	35.331	34.48	33.782	33.224	32.752	32.314	31.847	31.263	30.521	29.688	28.902	28.295	27.964	27.976	28.339	28.927	29.491	29.802	29.732	29.287	28.593	27.844	27.248	26.989	27.145	27.665	28.45	29.395	30.377	31.272	31.983	32.421	32.511	32.204	31.547	30.665	29.647	28.517	27.293	25.983	24.556	23.015	21.467	20.134	19.254	18.99	19.382	20.366	21.772	23.378	25.013	26.618	28.207	29.821	31.461	33.038	34.398	35.335	35.666	35.308	34.299	32.782	30.949	29.041	27.31	25.956	25.111	24.875	25.299	26.3	27.627	28.947	29.949	30.378	30.089	29.105	27.625	25.927	24.27	22.858	21.821	21.201	20.992	21.16	21.68	22.547	23.746	25.244	26.955	28.724	30.356	31.657	32.493	32.837	32.764	32.39	31.861	31.342	30.929	30.63	30.419	30.292	30.252	30.272	30.298	30.285	30.191	29.952	29.553	29.025	28.417	27.782	27.176	26.642	26.21	25.923	25.855	26.101	26.722	27.704	28.963	30.375	31.797	33.119	34.275	35.255	36.122	36.929	37.639	38.132	38.269	37.961	37.204	36.091	34.813	34.116	33.245	32.78	32.766	33.163	33.852	34.702	35.596	36.426	37.095	37.522	37.665	37.551	37.253	36.89	36.612	36.528	36.671	36.977	37.281	37.393	37.172	36.558	35.592	34.44	33.368	32.65	32.486	32.971	34.066	35.603	37.314	38.927	40.235	41.073	41.339	41.046	40.274	39.142	37.788	36.374	35.069	34.024	33.329	33.037	33.13	33.501	34.009	34.503	34.874	35.092	34.473	34.079	33.913	34.023	34.31	34.579	34.604	34.19	33.278	32.006	30.662	29.563	28.996	29.17	30.133	31.746	33.737	35.785	37.536	38.686	39.111	38.854	38.074	37.02	35.988	35.185	34.646	34.284	33.986	33.681	33.362	33.091	32.968	33.044	33.294	33.616	33.877	33.966	33.852	33.583	33.229	32.85	32.509	32.262	32.122	32.081	32.147	32.308	32.555	32.894	33.354	33.962	34.716	35.63	36.701	37.845	38.904	39.756	40.327	40.548	40.387	39.852	38.988	37.877	36.654	35.487	34.536	33.932	33.744	33.945	34.4	34.92	35.347	35.565	35.522	35.276	34.958	34.702	34.646	34.927	35.599	36.637	37.955	39.424	40.863	42.039	42.753	42.911	42.514	41.645	40.5	39.334	38.391	37.843	37.765	38.089	38.619	39.11	39.305	39.02	38.212	37.02	35.732	34.686	34.18	34.393	35.278	36.557	37.847	38.741	38.877	38.07	36.376	34.033	31.375	28.766	26.561	25.017	24.23	24.177	24.765	25.839	27.221	28.76	30.339	31.841	33.149	34.142	34.332	34.307	33.757	32.785	31.565	30.299	29.187	28.388	27.975	27.946	28.246	28.76	29.362	29.96	30.503	30.929	31.168	31.172	30.923	30.371	29.516	28.454	27.358	26.42	25.826	25.708	26.077	26.833	27.837	28.945	30.02	30.956	31.694	32.169	32.281	31.932	31.067	29.71	27.974	26.068	24.217	22.629	21.503	20.985	21.123	21.849	23.044	25.059	26.757	28.404	29.864	31.058	31.952	32.553	32.919	33.116	33.199	33.201	33.152	33.048	32.84	32.512	32.109	31.71	31.369	31.082	30.756	30.23	29.328	27.92	25.972	23.604	21.076	18.69	16.689	15.227	14.402	14.246	14.722	15.782	17.378	19.404	21.7	24.112	26.516	28.814	30.961	32.991	34.922	36.65	37.967	38.657	38.567	37.657	36.046	33.669	31.45	29.442	27.858	26.725	25.938	25.377	24.948	24.621	24.455	24.579	25.096	25.985	27.126	28.364	29.519	30.461	31.182	31.762	32.294	32.847	33.462	34.125	34.723	35.113	35.208	34.979	34.446	33.71	32.949	32.386	32.231	32.636	33.615	35.008	36.563	37.968	38.9	39.134	38.593	37.343	35.516	33.292	30.912	28.626	26.665	25.27	24.676	25.023	26.306	28.409	31.066	33.863	36.334	38.096	38.926	38.776	37.786	36.25	34.511	32.854	31.445	30.317	29.407	28.633	27.976	27.46	27.134	27.061	27.283	27.769	28.399	29.014	29.431	29.454	28.959	27.937	26.48	24.758	23.028	21.58	20.595	20.099	20.01	20.212	20.559	20.912	21.255	21.67	22.289	23.217	24.495	26.054	27.732	29.346	30.736	31.806	32.538	32.981	33.226	33.318	33.248	32.991	32.516	31.834	31.03	30.21	29.426	28.67	27.92	27.1	26.097	24.858	23.48	22.163	21.101	20.486	20.493	21.194	22.534	24.389	26.567	28.795	30.799	32.347	32.868	32.994	32.436	31.376	30.067	28.772	27.712	27.006	26.653	26.57	26.619	26.606	26.359	25.832	25.077	24.179	23.286	22.608	22.316	22.452	22.92	23.552	24.125	24.397	24.198	23.464	22.211	20.504	18.475	16.341	14.36	12.815	11.978	12.038	13.007	14.729	16.943	19.372	21.797	24.102	26.237	28.162	29.822	31.138	31.986	32.265	31.994	31.836	30.99	30.055	29.118	28.201	27.231	26.097	24.746	23.198	21.53	19.926	18.663	18.018	18.206	19.354	21.455	24.303	27.517	30.666	33.333	35.182	36.037	35.893	34.87	33.22	31.293	29.411	27.793	26.593	25.913	25.733	25.892	26.188	26.446	26.499	26.222	25.611	24.78	23.888	23.111	22.63	22.55	22.844	23.41	24.154	25.02	25.839	26.992	28.113	29.084	29.789	30.174	30.236	29.981	29.451	28.745	27.955	27.124	26.308	25.617	25.163	25.022	25.263	25.875	26.699	27.519	28.169	28.567	28.702	28.654	28.598	28.703	29.034	29.557	30.174	30.755	31.2	31.448	31.452	31.196	30.755	30.29	29.961	29.914	30.29	31.135	32.346	33.709	34.977	35.904	36.308	36.156	35.556	34.648	33.55	32.401	31.336	30.417	29.649	29.068	28.74	28.677	28.837	29.164	29.587	30.033	30.452	30.828	31.148	31.409	31.615	31.727	31.648	31.293	30.646	29.741	28.677	27.625	26.739	26.082	25.632	25.34	25.12	24.866	24.545	24.222	23.962	23.779	23.666	23.605	23.517	23.303	22.919	22.407	21.85	21.359	21.037	20.907	20.905	20.911	20.772	20.338	19.524	18.388	17.09	15.843	14.878	14.38	14.413	14.905	15.722	16.735	17.818	18.904	20.033	21.259	22.551	23.832	25.029	26.065	26.858	27.374	27.638	27.672	27.426	26.823	25.798	24.323	22.471	20.44	18.015	16.193	14.762	13.843	13.474	13.647	14.33	15.465	16.939	18.606	20.316	21.886	23.156	24.059	24.61	24.802	24.618	24.112	23.372	22.439	21.334	20.099	18.791	17.452	16.142	14.982	14.101	13.613	13.647	14.268	15.416	16.945	18.691	20.484	22.173	23.642	24.819	25.661	26.149	26.3	26.146	25.738	25.197	24.679	24.256	23.891	23.532	23.695	23.234	22.652	22.033	21.523	21.238	21.223	21.486	21.957	22.487	22.938	23.255	23.411	23.401	23.28	23.142	23.062	23.058	23.093	23.098	22.987	22.715	22.3	21.822	21.432	21.338	21.684	22.467	23.586	24.901	26.21	27.29	27.989	28.259	28.108	27.581	26.802	25.94	25.116	24.404	23.877	23.573	23.451	23.333	23.88	24.413	24.809	24.898	24.588	23.952	23.156	22.419	22.017	22.219	23.148	24.731	26.762	28.906	30.708	31.721	31.674	30.53	28.42	25.644	22.638	19.813	17.443	15.639	14.375	13.548	13.052	12.832	12.882	13.2	13.774	14.549	15.399	16.198	16.944	17.745	18.731	20.018	21.667	23.579	25.484	27.079	28.118	28.43	27.981	26.922	25.527	24.021	22.553	21.254	20.222	19.505	19.128	19.131	19.54	20.316	21.357	22.496	23.51	24.195	24.436	24.209	23.568	22.694	21.867	21.352	21.33	21.896	23.032	24.565	26.246	27.846	29.165	30.046	30.453	30.503	30.328	29.998	29.602	29.226	28.879	28.504	28.059	27.553	27.026	26.531	26.128	25.836	25.612	25.371	25.033	24.538	23.901	23.263	22.848	22.865	23.456	24.632	26.237	28.004	29.668	31.013	31.891	32.282	32.331	32.243	32.153	32.143	32.268	32.511	32.743	32.812	32.614	32.073	31.165	29.988	28.72	27.546	26.633	26.112	25.56	25.785	26.259	26.865	27.463	27.899	28.06	27.887	27.384	26.677	26.001	25.572	25.517	25.91	26.718	27.734	28.679	29.379	29.803	29.994	30.045	30.118	30.329	30.681	31.11	31.542	31.874	31.99	31.825	31.36	30.585	29.522	28.247	26.857	25.429	24.009	22.63	21.296	20.026	18.887	17.952	17.304	17.072	17.412	18.341	19.714	21.323	23.534	24.942	25.863	26.249	26.244	26.064	25.924	26.008	26.382	26.942	27.487	27.822	27.751	27.109	25.858	24.1	22.015	19.82	17.767	16.097	14.987	14.519	14.656	15.267	16.213	17.423	18.843	20.368	21.904	23.398	24.748	25.79	26.426	26.673	26.593	26.26	25.787	25.273	24.716	24.065	23.311	22.45	21.427	20.199	19.509	18.757	17.988	17.266	16.69	16.322	16.135	16.086	16.169	16.359	16.632	17.042	17.673	18.508	19.487	20.576	21.722	22.805	23.669	24.194	24.328	24.053	23.414	22.552	21.642	20.869	20.369	20.147	20.108	20.134	20.116	19.941	19.53	18.873	18.008	16.987	15.914	14.927	14.149	13.626	13.385	13.45	13.78	14.301	15.026	16.049	17.409	19.044	20.822	22.552	23.99	24.931	25.327	25.281	24.98	24.638	24.403	24.281	24.168	23.913	23.362	22.386	20.978	19.253	17.392	15.592	14.071	13.025	12.547	12.645	13.284	14.332	15.572	16.822	18.018	19.139	20.163	21.101	21.975	22.738	23.279	23.512	23.43	23.078	22.556	21.992	21.477	21.025	20.612	20.19	19.689	19.083	18.442	17.861	17.406	17.101	16.944	16.881	16.851	16.856	16.931	17.089	17.371	17.874	18.693	19.838	21.282	23.003	24.924	26.846	28.495	29.633	30.086	29.796	28.904	27.696	26.498	25.614	25.228	24.85	25.193	25.615	25.96	26.166	26.242	26.242	26.181	25.984	25.558	24.845	23.853	22.689	21.598	20.859	20.597	20.767	21.252	21.909	22.597	23.233	23.837	24.456	25.062	25.567	25.891	25.953	25.711	25.229	24.642	24.06	23.546	23.115	22.747	22.39	22.006	21.587	21.138	20.699	20.372	20.246	20.361	20.717	21.271	21.889	22.369	22.591	23.173	23.099	23.123	23.51	24.449	25.94	27.795	29.719	31.364	32.401	32.647	32.117	30.954	29.346	27.505	25.619	23.818	22.161	20.699	19.504	18.659	18.269	18.404	19.047	20.088	21.366	22.674	23.765	24.458	24.723	24.621	24.237	23.683	23.102	22.599	22.213	21.971	21.884	21.902	21.954	22.018	22.073	22.076	22	22.557	23.117	23.699	24.253	24.725	25.126	25.473	25.731	25.878	25.89	25.66	25.029	23.905	22.32	20.402	18.397	16.679	15.588	15.25	15.584	16.415	17.51	18.626	19.603	20.393	20.971	21.442	21.866	22.196	22.34	22.255	21.977	21.565	21.106	20.757	20.672	20.889	21.349	21.958	22.562	22.959	23.026	22.768	22.231	21.489	20.669	19.91	19.225	18.509	17.675	16.708	15.63	14.521	13.543	12.885	12.692	13.033	13.847	14.943	16.08	17.067	17.764	18.113	18.199	18.215	18.346	18.727	19.441	20.483	21.717	22.975	24.148	25.155	25.885	26.269	26.306	25.995	25.303	24.279	23.074	21.875	20.83	20.034	19.509	19.19	18.974	18.805	18.681	18.669	18.906	19.524	20.522	21.766	23.035	24.067	24.623	24.612	24.107	23.282	22.369	21.621	21.227	21.217	21.511	22.022	22.641	23.187	23.495	23.503	23.209	22.622	21.794	20.844	19.882	18.954	18.073	17.251	16.489	15.835	15.407	14.815	15.117	15.888	17.101	18.611	20.212	21.704	22.937	23.834	24.404	24.71	24.789	24.647	24.322	23.878	23.347	22.774	22.264	21.923	21.765	21.741	21.787	21.833	21.814	21.723	21.604	21.468	21.262	20.926	20.42	19.721	18.885	18.07	17.471	17.235	17.416	17.977	18.783	19.645	20.393	20.888	21.024	20.798	20.333	19.764	19.172	18.637	18.855	18.578	18.281	17.909	17.48	17.06	16.76	16.738	17.119	17.896	18.969	20.189	21.332	22.146	22.462	22.25	21.615	20.758	19.914	19.273	18.931	18.875	19.009	19.189	19.327	19.434	19.585	19.826	20.169	20.605	21.058	21.407	21.582	21.589	21.473	21.284	21.103	21.024	21.074	21.249	21.568	22.045	22.638	23.293	23.97	24.494	25.413	26.066	26.334	26.192	25.667	24.782	23.609	22.272	20.864	19.421	17.976	16.572	15.243	14.029	13.009	12.297	11.934	11.904	12.193	12.759	13.508	14.357	15.282	16.292	17.37	18.473	19.529	20.428	21.007	21.237	21.071	20.527	19.74	18.911	18.21	17.737	17.54	17.584	17.717	17.74	17.502	16.91	15.945	14.716	13.43	12.28	11.384	10.83	10.652	10.78	11.105	11.583	12.244	13.121	14.209	15.462	16.764	17.949	18.858	19.41	19.615	19.617	19.673	20.026	20.817	22.047	23.576	25.145	26.439	27.228	27.438	27.14	26.549	25.954	25.572	25.425	25.409	25.364	25.105	24.476	23.444	22.138	20.76	19.502	18.538	18.013	17.999	18.509	19.505	20.863	22.396	23.932	25.346	26.527	27.408	27.991	28.315	28.433	28.445	28.473	28.61	28.878	29.272	29.73	30.098	30.214	30.016	29.528	28.816	28.018	27.351	26.988	26.977	27.264	27.738	28.229	28.558	28.614	28.377	27.894	27.284	26.709	25.72	25.4	25.231	25.181	25.181	25.164	25.11	25.034	24.966	24.969	25.127	25.484	26.023	26.72	27.527	28.333	29.007	29.46	29.639	29.475	28.919	28.007	26.861	25.65	24.583	23.869	23.656	23.985	24.797	25.939	27.185	28.309	29.163	29.694	29.915	29.903	29.754	29.538	29.302	29.043	28.705	28.207	27.539	26.777	25.996	25.243	24.58	24.749	24.472	24.306	24.217	24.22	24.321	24.523	24.849	25.302	25.846	26.44	27.055	27.633	28.054	28.223	28.107	27.703	27.053	26.278	25.577	25.164	25.208	25.764	26.729	27.896	29.031	29.909	30.338	30.264	29.821	29.233	28.718	28.482	28.694	29.387	30.47	31.812	33.254	34.624	35.791	36.715	37.411	37.879	38.124	38.183	38.099	37.89	37.195	36.815	36.467	36.166	35.875	35.564	35.299	35.178	35.244	35.52	36.038	36.751	37.532	38.276	38.966	39.595	40.152	40.666	41.155	41.55	41.747	41.71	41.456	40.997	40.383	39.74	39.209	38.858	38.684	38.616	38.48	38.14	37.559	36.74	35.795	34.954	34.477	34.495	34.959	35.723	36.581	37.31	37.778	38.014	38.12	38.159	38.157	38.076	37.748	36.965	35.648	33.896	31.922	30.014	28.523	27.77	27.906	28.891	30.555	32.646	34.883	37.035	38.918	40.397	41.434	42.093	42.479	42.692	42.844	43.054	43.384	43.812	44.275	44.675	44.881	44.805	44.461	43.888	43.108	42.176	41.205	40.278	39.397	38.58	37.891	37.361	36.958	36.638	36.368	36.106	35.832	35.563	35.313	35.097	34.952	34.909	34.974	35.155	35.489	36.008	36.69	37.465	38.225	38.817	39.116	39.122	38.936	38.678	38.482	38.503	38.823	39.365	39.971	40.503	40.846	40.882	40.549	39.892	39.008	38.006	37.024	36.201	35.631	35.337	35.304	34.917	35.11	35.309	35.498	35.694	35.915	36.172	36.404	36.483	36.291	35.76	34.87	33.68	32.376	31.215	30.378	29.985	30.13	30.854	32.093	33.722	35.643	37.742	39.848	41.782	43.386	44.516	45.055	44.976	44.345	43.282	41.965	40.625	39.492	38.695	38.241	38.045	37.944	37.779	37.487	37.108	36.744	36.554	36.703	37.235	38.046	38.991	40.594	41.421	41.95	42.158	42.116	41.896	41.563	41.207	40.909	40.711	40.651	40.768	41.049	41.426	41.832	42.206	42.457	42.477	42.159	41.42	40.228	38.638	36.775	34.811	32.941	31.365	30.188	29.366	28.793	28.397	28.139	27.99	27.994	28.271	28.9	29.876	31.156	32.642	34.152	35.491	36.528	37.203	37.477	37.387	37.083	36.757	36.557	36.586	36.407	36.739	37.251	37.758	38.083	38.131	37.951	37.667	37.382	37.191	37.178	37.317	37.476	37.519	37.378	37.009	36.406	35.669	34.945	34.337	33.911	33.736	33.837	34.136	34.508	34.853	35.068	35.052	34.756	34.201	33.419	32.483	31.581	30.828	30.299	30.051	30.087	30.27	30.38	30.239	29.754	28.916	27.861	26.87	26.236	26.14	26.647	27.706	29.104	30.532	31.721	32.511	32.786	32.489	31.678	30.517	29.208	27.958	26.975	26.417	26.325	26.599	27.022	27.349	27.412	27.198	26.809	26.43	26.263	26.465	27.058	27.936	28.963	30.027	31.021	31.894	32.641	33.198	33.404	33.128	32.37	31.204	29.751	28.248	26.974	26.076	25.5	25.06	24.519	23.679	22.487	21.091	19.758	18.776	18.403	18.766	19.79	21.241	22.828	24.273	25.336	25.895	25.965	25.652	25.167	24.835	24.959	25.714	27.11	28.996	31.045	32.752	33.622	33.374	31.966	29.579	26.608	23.582	20.982	19.13	18.17	18.059	18.582	19.496	20.599	21.174	22.218	23.202	24.211	25.344	26.662	28.171	29.786	31.344	32.689	33.699	34.287	34.456	34.344	34.151	34.005	33.942	33.966	34.028	34.02	33.835	33.442	32.865	32.107	31.146	29.954	28.473	26.651	24.535	22.293	20.159	18.398	17.266	16.906	17.262	18.113	19.161	20.102	20.74	21.064	21.185	21.282	21.555	22.179	23.165	24.366	25.631	27.52	28.738	29.835	30.89	32.014	33.231	34.465	35.606	36.498	36.964	36.913	36.367	35.439	34.265	32.999	31.814	30.832	30.112	29.707	29.668	30.051	30.87	32.047	33.387	34.658	35.655	36.215	36.239	35.772	35.012	34.193	33.481	32.989	32.758	32.708	32.657	32.469	32.055	31.345	30.349	29.197	28.07	27.093	26.355	25.948	25.918	26.226	26.758	27.393	28.001	28.488	28.861	29.205	29.657	30.408	31.587	33.145	34.536	36.255	37.433	37.892	37.956	37.805	37.619	37.459	37.315	37.172	37.013	36.85	36.762	36.861	37.232	37.954	38.899	39.843	40.541	40.833	40.637	39.925	38.792	37.497	36.332	35.511	35.171	35.369	35.994	36.811	37.642	38.393	38.997	39.471	39.961	40.61	41.405	42.199	42.821	43.098	42.897	42.216	41.213	40.108	39.112	38.442	38.07	37.811	37.477	36.951	36.185	35.255	34.386	33.816	33.654	33.84	34.202	34.467	34.347	33.743	32.81	31.831	31.124	31.026	31.772	33.325	35.391	37.579	39.482	40.712	40.971	40.15	38.342	35.81	32.961	30.28	28.223	27.135	27.208	28.397	30.421	32.897	35.428	37.633	39.219	40.066	40.198	39.7	38.765	37.672	36.625	35.68	34.808	33.985	33.15	32.222	31.265	30.518	30.195	30.357	30.937	31.739	32.46	32.788	32.54	31.711	30.467	29.12	28.025	27.433	27.432	27.975	28.888	29.895	30.748	31.353	31.744	32.066	32.563	33.419	34.591	35.856	36.978	37.728	37.901	37.467	36.69	35.936	35.421	35.225	35.339	35.642	35.936	36.115	36.176	36.168	36.175	36.285	35.876	36.02	36.033	35.857	35.442	34.742	33.748	32.456	30.882	29.143	27.437	25.924	24.686	23.826	23.419	23.372	23.504	23.764	24.217	24.885	25.72	26.669	27.64	28.459	28.973	29.155	29.066	28.821	28.591	28.513	28.567	28.592	28.423	27.941	27.093	25.955	24.734	23.675	23.045	23.061	23.739	24.871	26.183	27.463	28.516	29.155	29.377	30.034	30.124	30.268	30.463	30.673	30.746	30.512	29.945	29.157	28.288	27.512	27.035	26.952	27.186	27.608	28.134	28.708	29.294	29.952	30.779	31.83	33.084	34.386	35.386	35.722	35.253	34.045	32.286	30.358	28.823	28.148	28.429	29.487	30.997	32.466	33.334	33.216	31.997	29.751	26.728	23.414	20.398	18.143	16.934	16.922	18.052	20.045	22.156	24.785	27.694	30.706	33.715	36.533	38.932	40.665	41.516	41.392	40.458	39.145	37.974	37.323	37.309	37.775	38.338	38.552	38.109	36.93	35.196	33.271	31.549	30.249	29.289	28.368	27.161	25.457	23.192	20.508	17.768	15.275	13.538	12.82	13.182	14.565	16.865	19.906	23.397	26.961	30.225	32.864	34.579	35.142	34.512	32.869	30.563	28.033	25.708	23.88	22.684	22.119	22.074	22.365	22.777	23.168	23.518	23.823	24.02	24.037	23.855	23.524	23.149	22.862	22.83	23.248	24.298	26.032	28.304	30.849	33.374	35.118	36.785	37.754	37.896	37.204	35.873	34.196	32.43	30.794	29.464	28.477	27.726	27.135	26.745	26.67	27.064	28.124	29.952	32.4	35.113	37.672	39.645	40.696	40.73	39.883	38.388	36.498	34.478	32.498	30.59	28.747	27.023	25.535	24.443	23.982	24.406	25.817	28.128	31.12	34.407	37.464	39.8	41.142	41.454	40.884	39.736	38.405	37.208	36.285	35.669	35.346	35.273	35.438	35.907	36.109	37.168	38.356	39.454	40.168	40.249	39.601	38.299	36.536	34.574	32.703	31.132	29.939	29.178	28.906	29.097	29.686	30.67	32.034	33.648	35.303	36.811	37.992	38.676	38.792	38.424	37.718	36.841	35.988	35.329	34.893	34.58	34.276	33.894	33.352	32.652	31.91	31.295	30.98	31.135	31.842	33.026	34.495	36.002	37.264	38.024	38.201	38.553	37.977	37.22	36.391	35.555	34.671	33.673	32.606	31.598	30.783	30.318	30.325	30.772	31.484	32.244	32.879	33.252	33.298	33.071	32.722	32.418	32.302	32.468	32.88	33.39	33.839	34.094	34.065	33.787	33.448	33.25	33.282	33.534	33.912	34.215	34.184	33.668	32.688	31.343	29.811	28.358	27.235	26.566	26.38	26.671	27.367	28.299	29.291	30.233	31.049	31.682	32.098	32.277	32.202	31.552	30.958	30.417	30.036	29.922	30.121	30.615	31.309	31.972	32.78	33.554	34.275	34.991	35.826	36.837	37.953	39.045	40.014	40.773	41.237	41.407	41.341	41.07	40.612	40.025	39.358	38.602	37.765	36.956	36.307	35.917	35.861	36.238	37.091	38.351	39.849	41.37	42.71	43.503	43.743	43.383	42.45	41.077	39.428	37.599	35.63	33.613	31.701	30.048	28.84	28.298	28.552	29.563	31.172	33.157	35.195	36.952	38.255	39.095	39.515	39.594	39.492	39.38	39.342	39.383	39.491	39.627	39.737	39.783	39.751	39.646	39.519	39.452	39.48	39.562	39.602	39.46	38.927	37.797	36.005	33.676	31.075	28.592	26.657	25.514	25.139	25.351	25.922	26.61	27.214	27.704	28.205	28.843	29.657	30.629	31.708	32.812	33.87	34.877	35.823	36.665	37.353	37.815	37.95	37.693	37.089	36.268	35.375	34.554	33.915	33.478	33.174	32.928	32.635	32.153	31.412	30.514	29.649	28.967	28.607	28.719	29.344	30.338	31.474	32.521	33.278	33.641	33.659	33.47	33.218	33.019	32.945	32.349	32.316	32.185	31.928	31.57	31.159	30.77	30.468	30.275	30.221	30.342	30.627	31.052	31.662	32.513	33.589	34.798	36.034	37.158	37.964	38.256	37.958	37.126	35.889	34.477	33.185	32.224	31.667	31.501	31.619	31.837	31.98	31.988	31.905	31.827	31.87	32.116	32.568	33.164	33.832	34.481	35.004	35.351	35.523	35.492	35.192	34.596	34.382	33.39	32.267	31.164	30.247	29.589	29.183	29.029	29.11	29.401	29.923	30.726	31.833	33.192	34.722	36.335	37.893	39.22	40.172	40.675	40.718	40.375	39.799	39.136	38.532	38.129	37.945	37.854	37.671	37.233	36.416	35.118	33.347	31.272	29.144	27.212	25.748	24.985	25.011	25.774	27.149	28.927	30.831	32.63	34.22	35.556	36.223	37.183	37.769	37.824	37.278	36.139	34.456	32.37	30.145	28	26.006	24.168	22.483	20.937	19.555	18.495	17.976	18.108	18.863	20.134	21.718	23.319	24.694	25.781	26.675	27.531	28.485	29.6	30.892	32.008	32.931	33.446	33.364	32.618	31.27	29.435	27.28	25.055	23.018	21.327	20.074	19.324	19.086	19.325	20.038	21.248	22.888	24.786	26.755	28.632	30.21	31.302	31.847	31.915	31.626	31.089	30.403	29.648	28.868	28.091	27.342	26.633	25.991	25.478	25.149	24.991	24.972	25.061	25.154	25.095	24.765	24.091	23.047	21.733	20.414	19.402	18.934	19.151	20.083	21.57	23.262	24.818	26.015	26.725	26.889	26.526	25.693	24.44	22.857	21.117	19.483	18.289	17.867	18.429	19.96	22.2	24.731	27.053	28.694	29.365	29.014	27.768	25.895	23.78	21.793	20.161	18.985	18.316	18.132	18.298	18.679	19.246	20.003	20.921	21.973	23.138	24.327	25.365	26.034	26.13	25.494	24.091	22.068	18.944	16.539	14.53	13.264	12.927	13.52	14.905	16.833	19.013	21.223	23.316	25.164	26.674	27.808	28.56	28.909	28.822	28.36	27.667	26.873	26.101	25.492	25.153	25.119	25.382	25.919	26.681	27.601	28.606	29.594	30.395	30.807	30.71	30.082	28.997	27.625	26.194	24.898	23.865	23.162	22.748	22.5	22.329	22.209	22.114	21.994	21.844	22.354	22.361	22.47	22.733	23.217	23.94	24.866	25.937	27.066	28.134	29.05	29.771	30.245	30.404	30.216	29.723	29.009	28.19	27.396	26.73	26.229	25.87	25.561	25.162	24.541	23.652	22.529	21.226	19.871	18.674	17.806	17.33	17.243	17.513	18.056	18.761	19.577	20.521	21.619	22.88	24.299	25.814	27.193	28.142	28.452	27.59	26.714	25.511	24.299	23.462	23.27	23.728	24.673	25.872	27.014	27.785	28.031	27.797	27.23	26.518	25.885	25.514	25.438	25.57	25.833	26.161	26.41	26.452	26.267	25.899	25.388	24.788	24.156	23.624	23.022	22.559	22.237	22.011	21.868	21.825	21.868	21.963	22.145	22.47	22.897	23.346	23.772	24.133	24.365	24.458	24.481	24.482	24.451	24.422	24.452	24.51	24.49	24.356	24.167	23.997	23.92	24.017	24.327	24.825	25.424	25.997	26.432	26.701	26.888	27.087	27.321	27.576	27.823	27.974	27.954	27.778	27.511	27.199	26.86	26.51	26.125	25.63	25.009	24.384	23.896	23.632	23.686	24.176	25.129	26.459	28.024	29.64	31.082	32.118	32.589	32.425	31.661	30.48	29.147	27.882	26.83	26.067	25.571	25.208	24.824	24.294	23.511	22.44	21.176	19.901	18.774	17.926	17.5	17.573	18.059	18.788	19.625	20.455	21.181	21.766	22.254	22.727	23.256	23.906	24.73	25.734	26.883	28.12	28.607	29.494	29.941	29.839	29.174	28.081	26.824	25.695	24.924	24.656	24.913	25.546	26.309	27.014	27.561	27.854	27.818	27.476	26.915	26.202	25.399	24.601	23.893	23.284	22.749	22.271	21.829	21.439	21.201	21.275	21.781	22.737	24.077	25.645	27.222	28.603	29.646	30.303	30.619	30.687	30.596	30.387	30.09	29.764	29.433	29.055	28.61	28.702	28.231	27.7	27.123	26.534	25.923	25.207	24.284	22.991	21.133	18.617	15.551	12.243	9.1567	6.8381	5.7689	6.1777	7.9737	10.783	14.046	17.193	19.831	21.784	23.056	23.804	24.262	24.623	24.95	25.231	25.458	25.594	25.547	25.223	24.557	23.518	22.137	20.567	19.078	17.937	17.329	17.35	17.954	18.921	19.947	20.748	21.106	20.851	19.901	17.711	15.122	12.46	9.8282	7.4938	5.6944	4.6508	4.4565	4.9938	6.0202	7.3016	8.6111	9.7508	10.672	11.462	12.198	12.909	13.627	14.356	15.047	15.639	16.144	16.561	16.737	16.407	15.298	13.194	10.058	6.1755	2.1797	-1.0529	-2.7197	-2.078	1.0375	6.2611	12.83	19.801	26.262	31.549	35.406	37.928	39.391	40.146	40.545	40.825	41.079	41.365	41.732	42.187	42.658	43.07	43.344	43.333	42.882	41.964	40.693	39.222	37.695	36.244	34.924	33.716	32.536	31.244	29.676	27.708	25.309	22.531	19.48	16.376	13.55	11.326	9.9612	9.6247	10.329	11.887	14.007	16.394	18.763	20.877	22.643	24.126	25.414	26.547	27.557	28.522	29.467	30.347	31.119	31.737	32.132	32.215	31.9	31.128	29.918	28.409	26.816	25.348	24.159	23.35	22.95	22.913	23.182	23.704	24.393	25.134	25.829	26.37	26.611	26.468	26.015	25.429	24.903	24.617	24.743	25.364	26.418	27.771	29.295	30.869	32.399	33.851	35.226	36.525	37.733	38.818	39.024	39.504	39.535	39.077	38.14	36.799	35.216	33.596	32.134	30.998	30.293	29.976	29.872	29.78	29.537	29.022	28.199	27.179	26.164	25.303	24.653	24.229	23.976	23.785	23.578	23.37	23.267	23.398	23.894	24.823	26.13	27.657	29.213	30.612	31.723	32.526	33.106	33.59	34.098	34.686	35.272	35.641	35.553	34.872	33.581	31.807	29.862	28.676	27.618	27.264	27.605	28.477	29.588	30.639	31.441	31.981	32.38	32.87	33.714	35.063	36.869	38.93	40.961	42.622	43.608	43.754	43.047	41.636	39.79	37.808	35.955	34.445	33.434	32.975	33.001	33.376	33.969	34.651	35.252	35.646	35.786	35.639	35.201	34.538	33.745	32.894	32.053	31.303	30.714	30.306	30.072	29.622	29.678	29.83	30.058	30.276	30.417	30.52	30.677	30.971	31.47	32.202	33.069	33.887	34.508	34.842	34.841	34.543	34.066	33.527	32.948	32.275	31.464	30.489	29.334	28.004	26.546	25.031	23.567	22.429	21.844	22.048	23.249	25.532	28.743	32.482	36.224	39.428	41.628	42.563	42.244	40.884	38.805	36.39	33.997	31.869	30.129	28.875	28.21	28.172	28.709	29.724	31.074	32.529	33.782	34.554	34.645	33.984	32.705	31.108	29.579	28.524	28.263	28.928	30.403	32.402	34.582	36.593	38.172	39.231	39.803	39.954	39.751	39.258	38.473	37.335	35.814	34.005	32.077	30.234	28.75	27.913	27.899	28.75	30.4	32.697	35.413	38.276	40.981	43.221	44.721	45.289	44.868	43.545	41.535	39.156	36.687	34.285	32.01	29.872	27.863	26.051	24.641	23.898	24.038	25.164	27.248	30.118	33.468	36.973	40.376	43.46	45.999	47.828	48.888	49.195	48.836	47.962	46.745	45.331	43.813	42.255	40.016	38.433	36.959	35.704	34.757	34.151	33.876	33.881	34.071	34.358	34.645	34.801	34.693	34.252	33.5	32.496	31.33	30.171	29.208	28.55	28.233	28.278	28.675	29.361	30.241	31.181	32.013	32.534	32.587	32.098	31.073	29.605	27.863	26.049	24.338	22.838	21.597	20.613	19.89	19.461	19.34	19.526	20.019	20.817	21.842	22.933	23.933	25.276	25.938	26.356	26.577	26.685	26.74	26.795	26.933	27.246	27.777	28.543	29.542	30.706	31.88	32.923	33.783	34.473	35.054	35.622	36.228	36.852	37.418	37.79	37.81	37.384	36.536	35.37	34	32.561	31.212	30.053	29.089	28.286	27.613	27.014	26.431	25.857	25.307	24.793	24.324	23.936	23.669	23.533	23.554	23.809	24.382	25.309	26.554	28.013	29.512	30.857	31.867	32.226	32.315	32.065	31.555	30.85	29.893	29.055	28.234	27.479	26.851	26.44	26.29	26.339	26.471	26.57	26.527	26.254	25.723	25.001	24.18	23.359	22.678	22.275	22.215	22.49	23.054	23.804	24.553	25.116	25.401	25.441	25.338	25.221	25.205	25.286	25.425	25.585	25.658	25.587	25.421	25.264	25.192	25.241	25.421	25.726	26.143	26.673	27.369	28.271	29.325	30.433	31.479	32.326	32.832	32.942	32.708	32.216	31.541	30.786	30.05	29.368	28.708	28.038	27.347	26.621	25.886	25.211	24.68	24.362	24.298	24.454	24.718	24.971	25.121	25.123	24.979	24.762	24.571	24.438	24.346	24.28	24.182	23.974	23.647	23.267	22.895	22.555	22.249	21.958	21.638	21.239	20.791	20.414	20.235	20.364	20.858	21.68	22.705	23.771	24.734	25.464	25.897	26.044	25.944	25.632	25.151	24.568	23.96	23.403	22.989	22.769	22.693	22.647	22.507	22.158	21.49	20.475	19.188	17.772	16.356	15.056	13.992	13.248	12.865	12.878	13.287	14.037	15.031	16.142	16.558	17.43	18.09	18.569	18.975	19.434	20.048	20.848	21.774	22.711	23.553	24.202	24.638	24.984	25.441	26.135	27.083	28.216	29.365	30.301	30.818	30.795	30.217	29.118	27.601	25.84	24.007	22.256	20.753	19.631	18.909	18.504	18.278	18.065	17.728	17.19	16.456	15.597	14.713	13.909	13.259	12.786	12.548	12.653	13.197	14.213	15.69	18.007	20.028	21.83	23.093	23.586	23.207	22.044	20.382	18.586	16.988	15.845	15.307	15.398	16.046	17.165	18.668	20.456	22.404	24.339	26.078	27.425	28.228	28.402	27.939	26.93	25.57	24.095	22.718	21.639	21.016	20.917	21.315	22.114	23.199	24.445	25.705	26.859	27.826	28.522	28.911	29.024	28.91	28.605	28.146	27.596	27.036	26.534	26.155	25.972	26.039	26.363	26.919	27.639	28.454	29.437	30.638	31.759	32.749	33.516	33.943	33.926	33.307	32.434	31.283	30.027	28.857	27.972	27.487	27.386	27.577	27.936	28.313	28.585	28.724	28.806	28.938	29.197	29.632	30.25	30.965	31.666	32.307	32.897	33.455	34.007	34.581	35.147	35.596	35.772	35.535	34.723	33.391	31.69	29.856	28.181	26.978	26.498	26.828	27.888	29.487	31.362	33.216	34.779	35.854	36.299	36.035	35.094	33.637	31.9	30.167	28.758	27.952	27.873	28.436	29.431	30.592	31.66	32.465	32.986	33.354	33.781	34.473	35.555	36.997	38.647	40.3	41.722	42.706	43.167	43.17	42.9	42.611	42.574	42.995	43.908	45.198	46.635	47.888	48.602	48.548	47.686	46.127	44.088	41.872	39.807	38.153	37.057	36.541	36.531	36.881	37.419	38.022	38.632	39.256	39.957	40.78	41.7	42.616	43.403	43.964	44.273	44.385	44.417	44.466	44.562	44.709	44.912	45.175	45.536	46.086	46.879	47.834	48.779	49.516	49.85	49.645	48.902	47.78	46.516	45.336	44.447	43.985	43.973	44.351	45.032	45.191	45.958	46.56	46.878	46.808	46.277	45.257	43.798	42.038	40.218	38.645	37.588	37.2	37.476	38.208	39.013	39.486	39.37	38.621	37.386	35.972	34.747	33.979	33.745	33.95	34.396	34.857	35.151	35.23	35.156	35.036	34.989	35.115	35.436	35.866	36.237	36.362	36.069	35.243	33.873	32.066	30.048	28.17	26.83	26.326	26.773	28.106	30.553	32.91	35.136	36.89	37.991	38.415	38.278	37.801	37.208	36.626	36.1	35.631	35.149	34.548	33.767	32.821	31.779	30.722	29.763	29.023	28.609	28.594	28.982	29.686	30.579	31.521	32.351	32.9	33.099	33.04	32.907	32.921	33.298	34.198	35.619	37.394	39.258	40.897	42.013	42.418	42.116	41.275	40.136	38.969	38.027	37.461	37.269	37.331	37.465	36.953	36.54	35.794	35.071	34.225	33.321	32.465	31.821	31.529	31.663	32.27	33.405	35.091	37.273	39.83	42.573	45.217	47.406	48.834	49.272	48.566	46.737	44.048	40.904	37.713	34.838	32.57	31.063	30.285	30.078	30.236	30.484	30.717	30.888	30.967	30.94	30.835	30.695	30.539	30.382	30.281	30.306	30.512	30.944	31.621	32.497	33.448	34.352	35.107	35.607	35.782	35.658	35.295	34.713	33.899	32.845	31.571	30.136	28.684	27.454	26.69	26.567	27.151	28.339	29.866	31.403	32.675	33.518	33.904	33.949	33.848	33.768	33.784	33.885	33.999	33.991	33.744	33.238	32.535	31.718	30.899	30.209	29.721	29.428	29.321	29.431	29.798	30.439	31.364	32.56	33.905	35.161	36.048	36.285	35.672	34.207	32.092	29.659	27.298	25.37	24.091	23.483	23.43	23.744	24.224	24.725	25.206	25.699	26.239	26.854	27.595	28.458	29.345	30.143	30.77	31.146	31.189	30.906	30.409	29.883	29.506	29.408	29.633	30.096	30.623	31.05	30.57	30.468	30.183	29.879	29.698	29.714	29.933	30.272	30.613	30.881	31.063	31.16	31.215	31.33	31.603	32.033	32.534	33.024	33.444	33.714	33.8	33.763	33.697	33.659	33.671	33.711	33.699	33.528	33.12	32.466	31.591	30.549	29.444	28.41	27.548	26.927	26.593	26.561	26.833	27.397	28.182	29.063	29.899	30.537	30.782	30.45	29.494	28.041	26.307	24.556	23.097	22.161	21.788	21.867	22.241	22.76	23.312	23.876	24.523	25.311	26.206	27.096	27.835	28.259	28.235	27.749	26.877	25.747	24.51	23.276	22.102	21.031	20.123	19.44	19.002	18.823	18.927	19.287	19.791	20.329	20.847	21.276	21.559	21.734	21.884	22.086	22.404	22.931	23.704	24.65	25.638	26.551	27.279	27.697	27.722	27.349	26.609	25.584	24.105	22.876	21.864	21.093	20.345	19.931	19.568	19.198	18.838	18.589	18.53	18.662	18.94	19.339	19.813	20.283	20.727	21.2	21.739	22.365	23.113	24.006	24.997	26.02	27.057	28.076	28.99	29.7	30.157	30.321	30.12	29.502	28.468	27.043	25.303	23.451	21.644	20.042	18.824	18.135	18.02	18.433	19.273	20.404	21.609	22.675	23.464	23.908	24	23.808	23.458	23.044	22.618	22.249	22.026	21.995	22.162	22.549	23.139	23.807	24.367	24.651	24.538	23.993	23.093	21.996	20.882	19.925	19.267	18.948	18.884	18.939	19.005	19.005	18.91	18.794	18.788	18.981	19.416	20.088	20.871	21.536	21.913	21.938	21.613	20.971	20.105	19.151	18.167	17.114	15.943	14.622	13.144	11.577	10.053	8.7043	7.6327	6.9027	6.4978	6.3097	6.1961	6.0577	5.8596	5.6337	5.4862	5.5543	5.9284	6.6293	7.6329	8.871	10.208	11.531	12.772	13.839	14.584	14.892	14.742	14.2	13.387	12.497	11.776	11.393	11.377	11.656	12.085	12.466	12.634	12.521	11.474	10.891	10.337	10.058	10.273	11.095	12.504	14.331	16.282	18.039	19.337	20.017	20.057	19.6	18.882	18.063	17.235	16.491	15.893	15.435	15.104	14.96	15.089	15.515	16.189	17.006	17.774	18.241	18.231	17.703	16.736	15.562	14.545	14.042	14.225	15.05	16.299	17.644	18.819	19.711	20.363	20.945	21.69	22.774	24.147	25.539	26.633	27.195	27.079	26.289	25.056	23.729	22.62	21.919	21.686	21.821	22.102	22.312	22.327	22.099	21.632	20.999	20.307	19.609	18.889	18.12	17.296	16.459	15.721	15.219	15.062	15.322	16.03	17.097	18.301	19.388	20.195	20.617	20.594	20.19	19.568	18.87	18.165	17.473	16.753	15.87	14.694	13.23	11.615	10.029	8.7042	7.9033	7.8213	8.4955	9.8345	11.67	13.823	16.137	18.486	20.753	22.832	24.643	26.118	27.167	27.523	27.68	27.311	27.059	26.596	25.899	24.968	23.807	22.397	20.776	19.086	17.475	16.074	14.996	14.298	13.786	13.835	14.113	14.437	14.651	14.704	14.624	14.479	14.369	14.418	14.687	15.138	15.697	16.317	16.93	17.472	17.957	18.415	18.804	19.093	19.327	19.601	19.994	20.564	21.375	22.424	23.586	24.671	25.508	25.985	26.086	26.069	26.166	26.563	27.357	28.511	29.806	30.932	31.604	31.641	30.99	29.761	28.216	26.665	25.369	24.545	24.326	24.674	25.422	26.398	27.461	28.48	29.375	30.183	30.984	31.774	32.462	32.905	32.946	32.493	31.597	30.459	29.349	28.554	28.294	28.6	29.308	30.169	30.941	31.448	31.627	31.547	31.321	31.017	30.644	30.204	29.685	29.099	28.562	28.275	28.39	28.914	29.746	30.715	31.576	32.086	32.115	31.676	30.853	29.744	28.432	26.97	25.391	23.746	22.125	20.62	19.336	18.398	17.912	17.914	18.398	19.313	20.53	21.857	23.118	24.157	24.819	25.057	24.98	24.75	24.465	24.188	23.987	23.863	23.721	23.489	23.211	22.982	22.918	23.142	23.725	24.601	25.621	26.625	26.808	27.335	27.613	27.745	27.835	27.925	28.009	28.047	28.001	27.896	27.791	27.708	27.618	27.504	27.338	27.031	26.53	25.913	25.355	25.004	24.986	25.407	26.291	27.541	29	30.493	31.8	32.696	33.053	32.835	32.063	30.834	29.312	27.676	26.063	24.571	23.26	22.161	21.298	20.692	20.313	20.077	19.933	19.869	19.856	19.872	19.998	20.4	21.202	22.436	24.093	26.073	28.14	30.025	31.535	32.574	33.107	33.215	33.079	32.845	32.565	32.259	31.946	31.627	31.299	30.995	30.792	30.739	30.826	30.979	31.071	30.993	30.741	30.368	29.955	29.658	29.691	30.201	31.183	32.545	34.15	35.786	37.2	38.23	38.825	38.959	38.647	37.985	37.067	35.928	34.641	33.391	32.372	31.682	31.347	31.327	31.52	31.798	32.084	32.37	32.71	33.213	33.927	34.746	35.284	35.881	36.722	37.307	37.714	38.003	38.116	37.971	37.526	36.78	35.785	34.687	33.671	32.702	32.272	32.133	32.155	32.217	32.294	32.4	32.519	32.65	32.837	33.099	33.421	33.833	34.406	35.149	35.979	36.801	37.477	37.794	37.58	36.831	35.655	34.183	32.582	31.069	29.831	28.953	28.427	28.198	28.18	28.161	28.089	27.851	27.386	26.741	26.064	25.498	25.168	25.209	25.691	26.567	27.722	28.998	30.199	31.133	31.711	31.951	31.902	31.621	31.233	30.906	30.705	30.603	30.595	30.703	30.922	31.244	31.682	32.265	32.988	33.812	34.667	35.451	36.078	36.527	36.814	36.951	36.964	36.901	36.787	36.605	36.34	35.986	35.53	35.018	34.574	34.303	34.216	34.282	34.483	34.721	34.795	34.192	33.69	32.973	32.118	31.232	30.491	30.103	30.212	30.867	31.991	33.363	34.688	35.719	36.3	36.373	36.046	35.575	35.199	35.036	35.111	35.408	35.857	36.367	36.898	37.467	38.045	38.542	38.852	38.871	38.487	37.657	36.472	35.139	33.892	32.962	32.539	32.687	33.324	34.252	35.243	36.131	36.854	37.444	37.999	38.647	39.476	40.465	41.464	42.262	42.68	42.606	41.989	40.877	39.401	37.684	35.827	33.928	32.091	30.426	29.073	28.196	27.934	28.325	29.26	30.548	31.966	33.263	34.213	34.676	34.632	34.137	33.264	32.107	30.808	29.549	28.504	27.798	27.498	27.594	28.004	28.548	29.002	29.187	29.016	28.512	27.828	27.194	26.824	26.848	27.285	28.038	28.916	29.661	30.091	30.164	29.907	29.335	28.47	27.38	26.162	24.932	23.822	22.992	22.608	22.714	23.192	23.838	24.442	24.849	25.027	25.089	25.253	25.73	26.663	28.108	29.995	32.099	34.113	35.757	36.825	37.214	36.927	36.097	34.959	33.757	32.644	31.636	30.66	29.608	28.346	26.763	24.885	22.932	21.185	19.87	19.149	19.092	19.632	20.612	21.614	23.09	24.808	26.439	28.234	29.86	31.272	32.401	33.194	33.705	34.026	34.149	33.983	33.487	32.696	31.672	30.525	29.422	28.525	27.953	27.757	27.874	28.133	28.343	28.319	27.871	26.878	25.403	23.692	22.077	20.935	20.596	21.257	22.614	24.509	26.622	28.626	30.253	31.401	32.078	32.261	31.85	30.743	28.926	26.468	23.51	20.248	16.891	13.579	10.368	7.2374	4.1173	0.99349	-2.0507	-4.8713	-7.3455	-9.363	-10.812	-11.632	-11.806	-11.333	-10.26	-8.728	-6.9481	-5.1451	-3.5383	-2.327	-1.5793	-1.1793	-0.91571	-0.59917	-0.08816	0.7167	1.8168	3.0912	4.3467	5.3854	6.0483	6.2606	6.0524	5.5346	4.8895	4.34	4.0752	4.1742	4.5914	5.2221	5.9388	6.6406	7.3211	8.0443	8.8963	9.9366	11.181	12.582	14.01	15.346	16.565	17.72	18.874	20.071	21.329	22.613	23.846	24.95	25.89	26.666	27.3	27.788	28.066	27.996	27.426	26.249	24.428	22.012	19.139	15.97	12.629	9.1984	5.7437	2.3318	-0.92636	-3.8824	-6.397	-8.3997	-9.9306	-11.105	-12.054	-12.885	-13.612	-14.155	-14.37	-14.156	-13.495	-12.476	-11.274	-10.092	-9.0891	-8.3334	-7.7774	-7.3181	-6.8537	-6.3291	-5.7509	-5.1836	-4.7268	-4.508	-4.6489	-5.1991	-6.1235	-7.3068	-8.5431	-9.5752	-10.135	-9.9647	-8.8557	-6.7103	-3.5771	0.38868	4.9425	9.7598	14.488	18.828	22.569	25.596	27.904	29.588	30.761	31.485	31.778	31.626	30.986	29.838	28.266	26.409	24.419	22.439	20.572	18.888	17.433	16.263	15.437	15.011	15	15.354	15.944	16.591	17.149	17.565	17.853	18.1	18.439	18.982	19.758	20.715	21.734	22.636	23.211	23.3	22.869	22	20.86	19.681	18.687	17.992	17.573	17.341	17.205	17.113	17.121	17.36	17.95	18.932	20.232	21.649	22.912	23.795	24.209	24.156	23.672	22.838	21.778	20.619	19.468	18.456	17.708	17.385	17.725	18.342	19.1	19.953	20.692	21.78	23.024	24.42	25.79	26.87	27.469	27.507	27.015	26.176	25.309	24.727	24.604	24.929	25.519	26.117	26.478	26.44	25.936	25.025	23.933	22.952	22.301	22.108	22.467	23.402	24.826	26.613	28.625	30.719	32.481	33.815	34.576	34.672	34.08	32.932	31.505	30.071	28.83	27.949	27.527	27.537	27.842	28.239	28.527	28.568	28.324	27.861	27.333	26.937	26.85	27.116	27.625	28.183	28.595	28.703	28.457	27.934	27.253	26.47	25.591	24.624	23.556	22.374	21.153	20.088	19.395	19.22	19.621	20.567	21.911	23.408	24.794	25.836	26.384	26.407	25.982	25.259	24.419	23.645	23.069	22.731	22.594	22.583	22.609	22.606	22.571	22.559	22.623	22.814	23.184	23.76	24.523	25.448	26.546	27.825	29.249	30.719	32.109	33.259	34.009	34.279	34.095	33.563	32.826	32.029	31.299	30.716	30.345	30.238	30.425	30.925	31.75	32.87	34.187	35.561	36.834	37.845	38.472	38.659	38.419	37.837	37.06	36.261	35.589	35.132	34.934	34.964	35.1	35.148	34.915	34.247	33.075	31.486	29.732	28.154	27.09	26.763	27.189	28.163	29.352	30.43	31.189	31.57	31.658	31.638	31.692	31.927	32.367	32.945	33.549	34.069	34.405	34.447	34.083	33.233	31.878	30.07	27.966	25.85	24.066	22.9	22.533	23.015	24.236	25.945	27.843	29.667	31.217	32.403	33.246	33.848	34.331	34.803	35.336	35.944	36.56	37.072	37.348	37.263	36.766	35.885	34.686	33.251	31.695	30.145	28.687	27.381	26.328	25.662	25.476	25.829	26.744	28.155	29.866	31.604	33.121	34.219	34.767	34.784	34.438	33.95	33.52	33.308	33.405	33.785	34.327	34.824	35.032	34.773	34.013	32.85	31.47	30.137	29.129	28.598	28.49	28.634	28.86	29.02	28.704	28.932	29.256	30.244	31.635	33.329	35.093	36.661	37.881	38.708	39.129	39.144	38.8	38.151	37.236	36.11	34.856	33.593	32.483	31.688	31.28	31.248	31.547	32.09	32.749	33.422	34.055	34.619	35.062	35.348	35.495	35.587	35.413	35.182	34.983	34.855	34.787	34.764	34.787	34.844	34.925	35.03	35.161	35.278	35.305	35.192	34.917	34.494	33.991	33.494	33.056	32.711	32.495	32.418	32.467	32.621	32.829	32.993	32.983	32.735	32.281	31.715	31.219	31.033	31.363	32.288	33.771	35.68	37.773	39.743	41.279	42.122	42.102	41.193	39.548	37.502	35.508	34.016	33.33	33.5	34.322	35.432	36.398	36.866	36.687	35.965	34.976	34.04	33.428	33.283	33.583	34.188	34.931	35.668	36.301	36.786	37.116	37.289	37.306	37.216	37.124	37.157	37.413	37.916	38.587	39.256	39.711	39.762	39.301	38.359	37.112	35.809	34.709	34.04	33.966	34.543	35.694	37.236	38.901	40.368	41.345	41.64	41.216	40.194	38.828	37.403	36.122	35.052	34.152	33.328	32.5	31.697	31.1	30.937	31.359	32.369	33.812	35.394	36.796	37.812	38.403	38.681	38.828	39.008	39.28	39.592	39.843	39.957	39.912	39.728	39.453	39.091	38.609	37.987	37.218	36.304	35.283	34.248	33.293	32.45	31.742	31.262	31.166	31.608	32.702	34.5	36.874	39.497	41.943	43.786	44.673	44.408	43.043	40.834	38.125	35.259	32.536	30.186	28.357	27.156	26.63	26.765	27.496	28.672	30.001	31.123	31.78	31.925	31.671	31.252	31.002	31.225	32.046	33.401	35.128	37.011	38.815	40.376	41.626	42.489	42.833	42.553	41.611	40.01	37.786	35.055	32.035	29.014	26.302	24.179	22.827	22.307	22.567	23.373	24.346	25.155	25.639	25.797	25.734	25.664	25.842	26.055	26.937	28.493	30.289	32.097	33.641	34.712	35.24	35.251	34.807	34.016	33.01	31.902	30.765	29.618	28.465	27.339	26.326	25.563	25.162	25.178	25.641	26.527	27.68	28.893	29.982	30.796	31.225	31.243	30.92	30.371	29.556	28.658	27.774	26.954	26.204	25.555	25.051	24.693	24.429	24.212	24.005	23.788	23.588	23.444	23.403	23.511	23.769	24.093	24.321	24.302	23.95	23.257	22.317	21.333	20.568	20.245	20.475	21.229	22.339	23.516	24.438	24.894	24.808	24.217	23.28	22.254	21.41	20.954	21.023	21.663	22.791	24.201	25.607	26.728	27.355	27.398	26.918	26.095	25.191	24.515	24.315	24.706	25.677	27.077	28.609	29.91	30.673	30.712	30.041	28.881	27.616	26.66	26.327	26.77	27.954	29.668	31.582	33.37	34.769	35.622	35.883	35.593	34.837	33.715	32.338	30.806	29.201	27.623	26.196	25.046	24.275	23.933	24.027	24.501	25.229	26.05	26.771	27.215	27.265	26.903	26.219	25.403	24.713	24.385	24.524	25.056	25.767	26.354	26.512	26.075	25.09	23.775	22.44	21.401	20.893	20.958	21.465	22.206	22.963	23.562	23.903	23.97	23.782	23.337	22.628	21.674	20.563	19.47	18.637	18.306	18.644	19.685	21.292	23.177	25.004	26.499	27.487	27.864	27.626	26.872	25.744	24.365	22.852	21.325	19.869	18.53	17.373	16.487	15.952	15.839	16.216	17.105	18.42	20	21.668	23.258	24.662	25.838	26.773	27.458	27.888	28.088	28.042	27.72	27.181	26.578	26.038	25.619	25.366	25.286	25.296	25.268	25.128	24.872	24.532	24.203	24.047	24.184	24.624	25.326	26.243	27.278	28.269	29.085	29.631	29.879	29.847	29.586	29.172	28.732	28.427	28.319	28.32	28.289	28.121	27.742	27.114	26.346	25.364	24.874	25.146	25.91	27.012	28.133	28.931	29.227	29.006	28.346	27.406	26.42	25.613	25.131	25.036	25.307	25.865	26.604	27.383	28.022	28.351	28.296	27.884	27.203	26.392	25.665	25.249	25.274	25.783	26.745	28.02	29.37	30.561	31.411	31.764	31.488	30.568	29.084	27.136	24.826	22.297	19.721	17.266	15.11	13.448	12.461	12.299	13.048	14.657	16.917	19.538	22.204	24.606	26.5	27.781	28.467	28.62	28.314	27.636	26.648	25.383	23.909	22.36	20.925	19.782	19.051	18.777	18.907	19.295	19.797	20.342	20.938	21.668	22.669	24.058	25.877	28.058	30.422	32.715	34.686	36.168	37.087	37.442	37.321	36.87	36.234	35.487	34.643	33.655	32.386	30.682	28.463	25.755	22.707	19.608	16.841	14.78	13.711	13.763	14.861	16.738	18.995	21.222	23.084	24.383	25.08	25.225	24.907	24.223	23.309	22.337	21.488	20.947	20.895	21.42	22.472	23.864	25.308	26.488	27.154	27.188	26.615	25.602	24.418	23.363	22.664	22.428	22.653	23.243	24.053	24.952	25.882	26.822	27.75	28.62	29.3	29.577	29.263	28.306	26.842	25.158	23.62	22.559	22.145	22.328	22.884	23.546	24.089	24.401	24.514	24.531	24.546	24.644	24.852	25.11	25.35	25.573	25.848	26.248	26.825	27.604	28.539	29.483	30.262	30.734	30.821	30.525	29.972	29.385	28.981	28.911	29.234	29.881	30.652	31.29	31.589	31.454	30.908	30.087	29.185	28.403	27.935	27.916	28.341	29.089	30.009	30.989	31.901	32.616	33.104	33.422	33.609	33.679	33.654	33.52	33.179	32.546	31.598	30.311	28.687	26.825	24.928	23.229	21.947	21.28	21.387	22.314	23.986	26.206	28.682	31.127	33.334	35.133	36.372	36.982	36.985	36.391	35.158	33.312	30.988	28.384	25.751	23.415	21.701	20.77	20.923	22.175	23.773	25.345	26.535	27.157	27.251	26.978	26.546	26.207	26.157	26.425	26.915	27.513	28.1	28.527	28.695	28.612	28.347	27.964	27.504	26.99	26.424	25.795	25.11	24.349	23.489	22.602	21.813	21.227	20.933	21.065	21.726	22.925	24.582	26.544	28.568	30.356	31.658	32.328	32.295	31.591	30.4	29.007	27.693	26.686	26.165	26.217	26.787	27.684	28.645	29.406	29.751	29.595	28.981	28.087	27.218	26.745	26.968	28.016	29.852	32.26	34.867	37.251	39.074	40.159	40.484	40.18	39.49	38.636	37.741	36.858	35.998	35.102	34.099	32.961	31.708	30.416	29.199	28.185	27.486	27.171	27.273	27.775	28.629	29.758	31.075	32.472	33.796	34.89	35.617	35.874	35.641	35.023	34.211	33.428	32.892	32.764	33.099	33.827	34.763	35.657	36.246	36.325	35.807	34.734	33.262	31.638	30.156	29.068	28.557	28.73	29.591	31.016	32.779	34.593	36.119	37.022	37.085	36.27	34.712	32.689	30.547	28.616	27.104	26.055	25.365	24.852	24.33	23.689	22.915	22.064	21.249	20.62	20.296	20.286	20.524	20.926	21.405	21.899	22.405	22.959	23.589	24.304	25.091	25.911	26.681	27.339	27.879	28.312	28.64	28.858	28.95	28.905	28.747	28.558	28.448	28.537	28.954	29.752	30.856	32.118	33.407	34.587	35.492	35.973	35.974	35.511	34.624	33.429	32.127	30.921	29.965	29.38	29.238	29.474	29.92	30.416	30.84	31.109	31.184	31.098	30.921	30.738	30.613	30.569	30.592	30.668	30.801	30.951	31.046	31.081	31.083	31.033	30.877	30.61	30.241	29.728	29.037	28.193	27.262	26.312	25.452	24.825	24.498	24.422	24.505	24.649	24.699	24.471	23.854	22.842	21.539	20.153	18.951	18.202	18.15	18.97	20.65	22.955	25.545	28.093	30.269	31.763	32.449	32.417	31.839	30.901	29.812	28.749	27.743	26.75	25.791	25.14	24.954	25.07	25.521	26.328	27.411	28.584	29.654	30.494	31.01	31.137	30.927	30.514	30.024	29.58	29.371	29.541	30.091	30.904	31.791	32.54	32.94	32.862	32.312	31.41	30.347	29.325	28.489	27.934	27.756	28.045	28.799	29.947	31.405	33.04	34.645	36.001	36.95	37.374	37.182	36.358	34.978	33.159	31.046	28.88	26.952	25.488	24.621	24.401	24.773	25.565	26.557	27.545	28.374	28.958	29.285	29.38	29.299	29.162	29.151	29.431	30.12	31.292	32.946	34.964	37.154	39.323	41.29	42.901	44.064	44.754	44.928	44.512	43.455	41.77	39.536	36.923	34.187	31.61	29.438	27.826	26.814	26.319	26.19	26.264	26.393	26.432	26.285	25.917	25.335	24.591	23.786	23.061	22.542	22.346	22.563	23.256	24.451	26.135	28.255	30.695	33.259	35.689	37.722	39.132	39.798	39.725	39.022	37.865	36.469	35.021	33.619	32.266	30.921	29.543	28.13	26.759	25.59	24.81	24.553	24.856	25.646	26.735	27.852	28.771	29.375	29.682	29.837	30.062	30.572	31.515	32.915	34.628	36.366	37.78	38.582	38.598	37.773	36.23	34.246	32.152	30.241	28.733	27.74	27.235	27.082	27.109	27.124	26.946	26.47	25.733	24.883	24.103	23.57	23.408	23.644	24.216	24.986	25.765	26.376	26.753	26.921	26.923	26.82	26.727	26.763	26.949	27.253	27.664	28.137	28.558	28.814	28.835	28.556	27.923	26.969	25.799	24.534	23.269	22.102	21.114	20.305	19.629	19.052	18.596	18.341	18.397	18.82	19.57	20.573	21.722	22.85	23.788	24.486	25.011	25.424	25.722	25.911	25.992	25.917	25.659	25.31	24.996	24.76	24.596	24.461	24.232	23.72	22.83	21.634	20.306	19.039	18.042	17.483	17.433	17.85	18.602	19.496	20.379	21.196	21.929	22.554	23.113	23.723	24.424	25.123	25.697	26.057	26.105	25.748	25.007	23.984	22.957	22.378	21.834	21.308	20.827	20.454	20.203	20.013	19.817	19.562	19.181	18.657	18.115	17.756	17.715	18.019	18.619	19.389	20.135	20.667	20.869	20.715	20.252	19.564	18.72	17.787	16.885	16.159	15.691	15.499	15.594	15.953	16.452	16.965	17.43	17.822	18.124	18.381	18.676	19.008	19.27	19.348	19.157	18.622	17.739	16.64	15.57	14.788	14.493	14.776	15.587	16.769	18.115	19.417	20.529	21.417	22.111	22.615	22.87	22.815	22.412	21.643	20.569	19.348	18.173	17.2	16.533	16.216	16.202	16.355	16.539	16.654	16.621	16.384	15.932	15.312	14.628	13.997	13.522	13.283	13.308	13.568	13.979	14.416	14.758	14.936	14.954	14.863	14.764	14.772	14.942	15.251	15.631	15.989	16.255	16.43	16.613	16.93	17.456	18.167	18.953	19.644	20.063	20.153	19.972	19.623	19.208	18.797	18.382	17.911	17.37	16.82	16.372	16.147	16.236	16.648	17.279	17.976	18.593	19.023	19.224	19.232	19.13	19.023	19.003	19.133	19.419	19.83	20.315	20.816	21.257	21.588	21.812	21.931	21.927	21.802	21.6	21.381	21.211	21.167	21.323	21.694	22.221	22.803	23.324	23.666	23.758	23.636	23.393	23.137	22.957	22.904	22.98	23.147	23.324	23.396	23.237	22.791	22.076	21.161	20.205	19.47	19.228	19.612	20.597	22.024	23.588	24.92	25.747	26.017	25.856	25.475	25.081	24.785	24.521	24.101	23.371	22.292	20.935	19.464	18.063	16.87	15.942	15.262	14.774	14.417	14.167	14.033	13.986	13.942	13.844	13.688	13.445	13.102	12.722	12.377	12.048	11.664	11.202	10.674	10.106	9.593	9.302	9.3574	9.7649	10.467	11.4	12.442	13.46	14.347	15.035	15.471	15.601	15.378	14.799	13.939	12.974	12.084	11.382	10.937	10.798	10.919	11.179	11.514	11.974	12.626	13.485	14.556	15.802	17.069	18.163	18.978	19.791	20.408	20.782	20.95	20.989	20.949	20.832	20.638	20.373	19.993	19.425	18.651	17.675	16.489	15.123	13.716	12.46	11.512	10.961	10.816	10.987	11.296	11.545	11.606	11.478	11.322	11.408	11.991	13.224	15.118	17.511	20.061	22.366	24.106	25.099	25.284	24.704	23.501	21.855	19.937	17.958	16.154	14.705	13.719	13.241	13.248	13.593	14.064	14.488	14.774	14.904	14.936	14.978	15.139	15.494	16.059	16.782	17.53	18.175	18.608	18.715	18.415	17.734	16.808	15.84	15.052	14.662	14.819	15.518	16.616	17.887	19.046	19.848	20.192	20.151	19.914	19.675	19.567	19.605	19.67	19.569	19.139	18.327	17.211	15.987	14.896	14.12	13.748	13.771	14.091	14.571	15.111	15.678	16.284	16.953	17.681	18.431	19.105	19.575	19.751	19.595	19.129	18.441	17.661	16.911	16.265	15.752	15.333	14.94	14.538	14.143	13.812	13.621	13.629	13.859	14.249	14.683	15.037	15.22	15.2	15.057	14.97	15.123	15.641	16.568	17.822	19.211	20.495	21.484	22.077	22.283	22.227	22.063	21.887	21.719	21.52	21.186	20.576	19.622	18.401	17.087	15.873	14.943	14.428	14.346	14.623	15.155	15.835	16.575	17.328	18.105	18.92	19.746	20.507	21.096	21.415	21.433	21.198	20.838	20.554	20.584	21.095	22.076	23.372	24.753	25.965	26.763	27.032	26.854	26.437	25.984	25.627	25.386	25.138	24.682	23.892	22.771	21.414	19.991	18.732	17.859	17.464	17.525	17.987	18.772	19.787	20.937	22.103	23.139	23.944	24.493	24.765	24.754	24.529	24.201	23.805	23.288	22.63	21.852	20.937	19.862	18.664	17.387	16.033	14.66	13.439	12.548	12.133	12.322	13.197	14.69	16.576	18.569	20.394	21.848	22.827	23.327	23.411	23.207	22.887	22.55	22.187	21.779	21.341	20.873	20.35	19.82	19.4	19.149	19.039	19.019	19.02	18.911	18.601	18.149	17.703	17.734	18.186	19.059	20.252	21.597	22.888	23.915	24.559	24.847	24.869	24.733	24.547	24.367	24.158	23.834	23.348	22.73	22.052	21.443	21.084	21.13	21.641	22.554	23.683	24.783	25.641	26.126	26.204	25.948	25.537	25.163	24.92	24.778	24.654	24.448	24.088	23.605	23.159	22.947	23.097	23.649	24.537	25.598	26.62	27.439	27.999	28.315	28.414	28.321	28.051	27.584	26.9	26.028	25.066	24.172	23.552	23.37	23.696	24.509	25.702	27.086	28.432	29.549	30.343	30.783	30.889	30.75	30.497	30.22	29.948	29.689	29.438	29.156	28.804	28.376	27.869	27.241	26.442	25.443	24.258	22.951	21.646	20.515	19.735	19.432	19.627	20.216	21.006	21.785	22.371	22.652	22.613	22.356	22.024	21.755	21.668	21.834	22.23	22.751	23.282	23.707	23.952	24	23.93	23.885	23.994	24.323	24.854	25.498	26.116	26.571	26.787	26.779	26.668	26.616	26.737	27.04	27.445	27.82	28.03	27.993	27.726	27.348	27.016	26.847	26.902	27.155	27.516	27.876	28.164	28.385	28.58	28.804	29.135	29.637	30.294	31	31.625	32.063	32.239	32.109	31.678	31.011	30.182	29.243	28.229	27.182	26.162	25.237	24.476	23.944	23.68	23.656	23.784	23.958	24.096	24.124	23.975	23.635	23.162	22.652	22.21	21.947	21.973	22.322	22.903	23.537	24.033	24.233	24.038	23.451	22.591	21.63	20.716	19.96	19.448	19.241	19.385	19.908	20.84	22.178	23.823	25.567	27.161	28.391	29.12	29.291	28.949	28.258	27.431	26.639	25.974	25.493	25.199	24.991	24.722	24.302	23.711	22.982	22.208	21.545	21.147	21.042	21.109	21.182	21.099	20.755	20.182	19.567	19.175	19.239	19.832	20.847	22.056	23.188	23.99	24.349	24.343	24.175	24.052	24.097	24.352	24.779	25.248	25.596	25.769	25.843	25.905	26.014	26.216	26.53	26.915	27.261	27.471	27.492	27.276	26.995	26.546	25.975	25.321	24.752	24.444	24.455	24.753	25.204	25.588	25.74	25.632	25.318	24.869	24.456	24.278	24.354	24.491	24.54	24.489	24.343	24.135	24.004	24.075	24.341	24.743	25.241	25.719	25.997	26.016	25.857	25.568	25.118	24.55	24.002	23.568	23.309	23.296	23.552	24.074	24.866	25.855	26.826	27.557	27.972	28.025	27.636	26.83	25.822	24.822	23.914	23.169	22.647	22.277	21.969	21.774	21.778	21.962	22.316	22.916	23.769	24.689	25.457	25.978	26.209	26.092	25.617	24.828	23.8	22.666	21.585	20.641	19.87	19.392	19.316	19.598	19.649	20.489	21.618	22.938	24.269	25.443	26.342	26.919	27.204	27.234	27.034	26.69	26.344	26.033	25.672	25.264	24.948	24.759	24.531	24.146	23.65	23.091	22.481	21.938	21.66	21.738	22.138	22.784	23.541	24.193	24.576	24.693	24.634	24.472	24.29	24.179	24.185	24.286	24.388	24.348	24.085	23.645	23.11	22.472	21.737	21.034	20.488	20.084	19.816	19.838	20.305	21.217	22.481	23.976	25.472	26.668	27.401	27.703	27.689	27.521	27.449	27.697	28.269	28.984	29.634	30.028	30.043	29.644	28.867	27.814	26.685	25.734	25.103	24.808	24.86	25.258	25.839	26.344	26.629	26.674	26.47	26.03	25.469	24.897	24.295	23.651	23.038	22.506	22.034	21.632	21.367	21.226	21.094	20.89	20.622	20.352	20.169	20.165	20.393	20.898	21.745	22.929	24.31	25.715	27.028	28.082	28.647	28.611	28.065	27.171	26.103	25.103	24.398	24.053	24.005	24.204	24.578	24.96	25.176	25.164	24.933	24.475	23.825	23.118	22.527	22.2	22.236	22.659	23.414	24.424	25.588	26.721	27.613	28.157	28.329	28.116	27.562	26.836	26.111	25.433	24.789	24.2	23.649	23.093	22.636	22.489	22.752	23.342	24.133	24.969	25.641	25.977	25.962	25.72	25.429	25.26	25.308	25.561	25.983	26.571	27.284	28.02	28.706	29.317	29.792	30.058	30.153	30.205	30.299	30.484	30.82	31.289	31.713	31.889	31.444	30.748	29.503	27.85	26.046	24.243	22.521	21.046	20.001	19.464	19.469	20.105	21.365	23.073	25.004	26.937	28.59	29.717	30.306	30.554	30.644	30.697	30.814	31.055	31.376	31.656	31.78	31.64	31.176	30.394	29.287	27.855	26.22	24.633	23.291	22.315	21.845	22.007	22.769	23.973	25.48	27.155	28.817	30.348	31.766	33.077	34.163	34.912	35.292	35.223	34.592	33.413	31.892	30.299	28.862	27.739	26.984	26.535	26.287	26.14	26	25.847	25.775	25.901	26.25	26.839	27.738	28.967	30.446	32.098	33.831	35.446	36.678	37.361	37.434	36.845	35.647	34.101	32.529	31.133	30.005	29.194	28.657	28.236	27.773	27.206	26.565	25.984	25.674	25.823	26.536	27.861	29.782	32.132	34.631	37.018	39.063	40.516	41.213	41.162	40.463	39.234	37.691	36.123	34.726	33.57	32.732	32.296	32.208	32.267	32.299	32.207	31.906	31.387	30.769	30.22	29.874	29.821	30.061	30.48	30.931	31.318	31.59	31.75	31.895	32.193	32.734	33.488	34.367	35.211	35.767	35.84	35.473	34.853	34.161	33.563	33.202	33.065	32.94	32.618	32.066	31.404	30.858	30.725	31.271	32.535	34.341	36.412	38.4	39.982	40.982	41.42	41.431	41.219	41.014	40.926	40.899	40.815	40.558	39.983	38.977	37.605	36.085	34.597	33.254	32.193	31.527	31.225	31.191	31.366	31.668	31.966	32.156	32.218	32.161	32.009	31.843	31.777	31.857	32.033	32.203	32.238	31.989	31.373	30.4	29.126	27.68	26.284	25.123	24.245	23.624	23.248	23.067	22.964	22.871	22.837	22.891	22.973	23.031	23.041	22.928	22.627	22.189	21.755	21.441	21.344	21.559	22.095	22.839	23.614	24.262	24.638	24.636	24.239	23.47	22.381	21.112	19.844	18.686	17.701	16.992	16.626	16.53	16.557	16.619	16.677	16.662	16.561	16.47	16.456	16.487	16.504	16.48	16.353	16.057	15.673	15.395	15.405	15.775	16.495	17.461	18.485	19.396	20.099	20.564	20.856	21.067	21.188	21.086	20.657	19.947	19.081	18.226	17.645	17.622	18.23	19.304	20.623	21.947	23	23.425	23.177	22.569	21.719	20.82	20.12	19.772	19.77	20.072	20.607	21.157	21.45	21.389	21.033	20.474	19.827	19.242	18.792	18.395	17.893	17.159	16.199	15.22	14.555	14.482	15.09	16.304	17.876	19.377	20.406	20.835	20.815	20.595	20.416	20.476	20.778	21.069	21.043	20.546	19.543	18.109	16.518	15.177	14.373	14.173	14.519	15.269	16.195	17.051	17.702	18.149	18.509	18.965	19.7	20.769	22.124	23.666	25.181	26.358	26.958	26.901	26.193	24.886	23.157	21.239	19.282	17.402	15.78	14.59	13.893	13.69	14.004	14.762	15.738	16.706	17.575	18.311	18.883	19.289	19.527	19.551	19.319	18.851	18.208	17.495	16.886	16.549	16.544	16.803	17.221	17.682	18.037	18.2	18.185	18.016	17.671	17.18	16.658	16.162	15.694	15.325	15.177	15.295	15.622	16.099	16.66	17.186	17.574	17.819	17.976	18.13	18.405	18.888	19.548	20.257	20.87	21.237	21.226	20.827	20.16	19.361	18.554	17.868	17.362	16.968	16.587	16.237	15.986	15.848	15.846	16.065	16.521	17.091	17.624	18.034	18.254	18.227	17.963	17.491	16.792	15.822	14.601	13.218	11.818	10.627	9.8792	9.7211	10.181	11.165	12.421	13.61	14.472	14.919	14.968	14.713	14.39	14.288	14.545	15.114	15.908	16.815	17.611	18.073	18.133	17.837	17.273	16.598	16.024	15.684	15.549	15.502	15.404	15.105	14.524	13.743	12.953	12.368	12.158	12.364	12.837	13.356	13.796	14.11	14.306	14.516	14.976	15.833	17.023	18.383	19.741	20.888	21.625	21.914	21.881	21.671	21.395	21.152	20.968	20.723	20.249	19.486	18.486	17.379	16.364	15.668	15.463	15.797	16.608	17.723	18.927	20.091	21.165	22.085	22.791	23.324	23.767	24.119	24.337	24.449	24.507	24.493	24.394	24.282	24.22	24.209	24.28	24.49	24.792	25.04	25.143	25.112	24.984	24.833	24.806	25.034	25.547	26.254	26.95	27.383	27.392	27.001	26.351	25.592	24.928	24.584	24.629	25.197	25.436	25.709	25.928	26.045	26.152	26.369	26.653	26.834	26.754	26.319	25.534	24.526	23.538	22.849	22.687	23.167	24.207	25.603	27.193	28.904	30.66	32.356	33.949	35.398	36.528	37.124	37.079	36.344	34.884	32.797	30.353	27.836	25.484	23.562	22.331	21.856	21.966	22.427	23.03	23.59	23.989	24.229	24.374	24.485	24.611	24.723	24.706	24.466	24.004	23.361	22.571	21.752	21.12	20.836	20.962	21.513	22.404	23.385	24.139	24.462	24.285	23.613	22.575	21.476	20.647	20.256	20.368	21.037	22.253	23.899	25.804	27.762	29.502	30.754	31.32	31.095	30.097	28.518	26.668	24.838	23.251	22.08	21.381	21.051	20.933	20.924	20.918	20.789	20.518	20.168	19.713	19.038	18.121	17.065	15.994	15.07	14.548	14.676	15.536	17.006	18.81	20.558	21.853	22.431	22.24	21.409	20.183	18.854	17.63	16.557	15.583	14.607	13.493	12.178	10.752	9.4039	8.3094	7.6379	7.5817	8.2398	9.5307	11.282	13.32	15.399	17.19	18.444	19.095	19.172	18.768	18.074	17.305	16.567	15.873	15.22	14.609	14.048	13.619	13.473	13.717	14.387	15.461	16.82	18.27	19.665	20.985	22.239	23.41	24.52	25.588	26.491	27.011	27.013	26.498	25.542	24.312	23.099	22.162	21.594	21.345	21.318	21.368	21.341	21.178	20.942	20.726	20.626	20.737	21.099	21.686	22.476	23.45	24.569	25.824	27.267	28.911	30.637	32.281	33.717	34.753	35.117	34.624	33.281	31.211	28.61	25.828	23.269	21.193	19.665	18.625	17.902	17.235	16.421	15.458	14.511	13.827	13.702	14.396	16.055	18.654	22.006	25.753	29.446	32.688	35.18	36.703	37.174	36.757	35.744	34.338	32.64	30.724	28.626	26.303	23.795	21.306	19.103	17.412	16.394	16.116	16.46	17.134	17.903	18.679	19.462	20.329	21.45	22.982	24.931	27.138	29.283	30.965	31.874	31.893	31.081	29.684	28.34	27.166	26.247	25.605	25.212	25.012	24.959	25.033	25.228	25.531	25.926	26.346	26.705	27.041	27.486	28.102	28.842	29.643	30.389	30.867	30.894	30.468	29.712	28.766	27.818	27.102	26.708	26.543	26.491	26.486	26.436	26.214	25.808	25.33	24.906	24.633	24.586	24.807	25.288	26.016	26.975	28.103	29.341	30.702	32.178	33.691	35.173	36.6	37.921	39.024	39.85	40.377	40.529	40.212	39.449	38.3	36.743	34.761	32.464	30.006	27.481	24.998	22.783	21.081	20.071	19.863	20.483	21.818	23.645	25.679	27.572	29	29.823	30.106	30.031	29.884	30.01	30.644	31.782	33.222	34.659	35.699	35.986	35.429	34.228	32.664	31.009	29.555	28.52	27.921	27.62	27.501	27.502	27.527	27.449	27.164	26.591	25.682	24.508	23.259	22.173	21.467	21.28	21.591	22.194	22.816	23.221	23.25	22.887	22.34	21.922	21.881	22.378	23.517	25.233	27.251	29.248	30.983	32.265	32.929	32.933	32.395	31.47	30.292	29.019	27.781	26.567	25.27	23.777	21.997	19.91	17.68	15.628	14.131	13.513	13.966	15.454	17.699	20.342	23.078	25.631	27.761	29.374	30.483	31.063	31.075	30.603	29.842	29.003	28.284	27.889	27.907	28.221	28.599	28.828	28.732	28.22	27.392	26.508	25.845	25.614	25.903	26.632	27.585	28.507	29.16	29.346	28.972	28.09	26.805	25.163	23.239	21.213	19.266	17.523	16.165	15.412	15.392	16.085	17.391	19.178	21.245	23.374	25.435	27.361	29.071	30.487	31.598	32.396	32.825	32.841	32.459	31.718	30.712	29.573	28.444	27.448	26.737	26.439	26.547	26.94	27.52	28.24	29.016	29.816	30.761	32.007	33.552	35.241	36.858	38.111	38.652	38.264	36.929	34.744	31.873	28.614	25.366	22.48	20.236	18.864	18.514	19.189	20.753	22.965	25.528	28.188	30.796	33.239	35.398	37.261	38.932	40.462	41.777	43.131	43.649	43.73	43.31	42.378	41.109	39.769	38.5	37.326	36.257	35.292	34.418	33.67	33.109	32.785	32.727	32.894	33.129	33.192	32.917	32.232	31.061	29.313	27.039	24.416	21.645	19.009	16.919	15.721	15.529	16.266	17.731	19.537	21.192	22.354	22.935	22.99	22.656	22.193	21.926	22.056	22.618	23.521	24.585	25.624	26.551	27.375	28.163	29.049	30.198	31.674	33.376	35.148	36.854	38.313	39.317	39.771	39.679	39.047	37.889	36.343	34.61	32.818	31.078	29.556	28.377	27.511	26.885	26.472	26.249	26.14	26.111	26.193	26.445	26.958	27.836	29.112	30.717	32.543	34.425	36.12	37.39	38.133	38.361	38.125	37.582	36.993	36.556	36.352	36.438	36.854	37.513	38.233	38.891	39.432	39.747	39.716	39.325	38.64	37.711	36.59	35.366	34.134	32.943	31.844	30.863	29.973	29.165	28.485	28.001	27.756	27.81	28.2	28.849	29.587	30.253	30.715	30.847	30.615	30.149	29.625	29.142	28.772	28.622	28.754	29.142	29.787	30.739	31.975	33.363	34.719	35.834	36.485	36.511	35.903	34.779	33.355	31.924	30.765	30.03	29.721	29.731	29.862	29.888	29.7	29.339	28.899	28.478	28.204	28.164	28.272	28.313	28.111	27.586	26.729	25.64	24.585	23.857	23.626	23.934	24.728	25.82	26.918	27.78	28.292	28.429	28.254	27.926	27.615	27.438	27.483	27.808	28.397	29.21	30.241	31.444	32.647	33.647	34.314	34.527	34.183	33.343	32.258	31.227	30.484	30.217	30.522	31.292	32.289	33.287	34.104	34.571	34.615	34.306	33.784	33.179	32.583	32.06	31.593	31.107	30.536	29.829	28.994	28.158	27.519	27.228	27.332	27.858	28.777	29.939	31.158	32.332	33.408	34.296	34.943	35.396	35.7	35.843	35.842	35.766	35.63	35.391	35.047	34.653	34.234	33.767	33.247	32.686	32.075	31.435	30.808	30.228	29.749	29.457	29.361	29.373	29.44	29.593	29.853	30.199	30.651	31.265	32.13	32.3	32.45	32.517	32.501	32.447	32.334	32.09	31.706	31.214	30.585	29.794	28.948	28.247	27.891	28.03	28.705	29.827	31.228	32.727	34.11	35.194	35.936	36.418	36.713	36.845	36.895	36.969	37.085	37.211	37.337	37.413	37.306	36.933	36.34	35.587	34.682	33.674	32.668	31.698	30.736	29.831	29.146	28.858	29.085	29.851	31.037	32.383	33.588	34.387	34.581	34.138	33.207	31.98	30.597	29.189	27.899	26.809	25.946	25.386	25.234	25.518	26.191	27.218	28.527	29.914	31.133	32.032	32.522	32.511	32.008	31.18	30.243	29.387	28.754	28.418	28.341	28.397	28.442	28.33	27.944	27.268	26.383	25.369	24.315	23.361	22.619	22.106	21.832	21.843	22.131	22.606	23.2	23.879	24.547	25.088	25.495	25.861	26.251	26.681	27.181	27.741	28.274	28.678	28.904	28.94	28.797	28.511	28.139	27.728	27.329	27.03	26.905	26.959	27.167	27.455	27.698	27.772	27.661	27.445	27.191	26.953	26.818	26.82	26.874	26.891	26.904	26.982	27.124	27.307	27.523	27.709	27.752	27.608	27.313	26.951	26.65	26.576	26.866	27.555	28.598	29.896	31.26	32.471	33.359	33.79	33.647	32.911	31.672	30.026	28.077	26.055	24.282	23.003	22.362	22.458	23.276	24.611	26.16	27.696	29.097	30.293	31.298	32.179	32.923	33.407	33.502	33.114	32.195	30.792	29.084	27.317	25.732	24.525	23.781	23.442	23.37	23.467	23.646	23.793	23.849	23.87	23.915	23.951	23.952	23.962	24.028	24.153	24.362	24.713	25.205	25.769	26.363	26.983	27.616	28.259	28.942	29.657	30.279	30.632	30.551	29.915	28.686	26.942	24.838	22.577	20.408	18.577	17.192	16.218	15.628	15.391	15.371	15.434	15.598	15.953	16.556	17.476	18.818	20.589	22.63	24.761	26.835	28.674	30.085	30.999	31.463	31.526	31.236	30.682	29.927	28.98	27.838	26.465	24.812	22.911	20.924	19.05	17.472	16.377	15.954	16.244	17.094	18.313	19.767	21.335	22.913	24.51	26.181	27.893	29.56	31.138	32.597	33.857	34.879	35.729	36.472	37.044	37.155	37.438	37.293	36.636	35.403	33.643	31.596	29.562	27.738	26.281	25.374	25.115	25.439	26.245	27.471	28.989	30.587	32.12	33.493	34.574	35.255	35.586	35.728	35.8	35.87	36.011	36.261	36.57	36.847	37.023	37.052	36.955	36.778	36.505	36.049	35.344	34.383	33.157	31.692	30.145	28.746	27.68	27.08	27.081	27.731	28.903	30.427	32.171	33.98	35.64	37.004	38.051	38.751	39.018	38.799	38.119	37.012	35.536	33.815	32.007	30.295	28.894	27.976	27.618	27.821	28.541	29.638	30.862	31.971	32.779	33.143	32.98	32.375	31.504	30.486	29.385	28.315	27.383	26.615	26.034	25.746	25.84	26.288	26.985	27.815	28.644	29.313	29.742	29.95	30.008	30.037	30.174	30.511	31.044	31.712	32.393	32.889	33.014	32.723	32.103	31.324	30.627	30.289	30.461	31.092	32.032	33.12	34.164	34.965	35.45	35.656	35.603	35.293	34.81	34.307	33.888	33.626	33.568	33.679	33.837	33.894	33.73	33.265	32.515	31.614	30.739	30.026	29.594	29.547	29.885	30.502	31.308	32.203	33.02	33.613	33.947	34.036	33.875	33.483	32.952	32.359	31.699	30.969	30.238	29.556	28.934	28.427	28.137	28.163	28.617	29.619	31.238	33.43	36.066	38.921	41.677	44.006	45.654	46.462	46.345	45.383	43.78	41.721	39.353	36.878	34.55	32.557	31.004	30.005	29.613	29.691	29.976	30.234	30.302	30.111	29.741	29.415	29.351	29.655	30.334	31.292	32.303	33.109	33.532	33.53	33.182	32.689	32.303	32.211	32.505	33.175	34.036	34.746	35.004	34.709	33.939	32.855	31.712	30.818	30.345	30.266	30.478	30.88	31.35	31.768	32.097	32.321	32.356	32.122	31.63	30.975	30.263	29.611	29.137	28.889	28.851	28.993	29.254	29.555	29.891	30.301	30.759	31.212	31.71	32.349	33.158	34.11	35.206	36.402	37.524	38.387	38.919	39.134	39.091	38.967	39	39.301	39.78	40.255	40.505	40.293	39.45	37.971	36.05	34.001	32.145	30.708	29.745	29.181	28.916	28.837	28.848	28.97	29.321	29.952	30.768	31.622	32.374	32.85	32.926	32.647	32.198	31.741	31.398	31.304	31.529	31.585	31.917	32.203	32.336	32.317	32.2	32.021	31.869	31.882	32.104	32.457	32.861	33.262	33.598	33.838	34.089	34.51	35.121	35.8	36.42	36.865	37.036	36.905	36.545	36.07	35.601	35.223	34.917	34.592	34.236	33.933	33.769	33.805	34.139	34.863	35.945	37.252	38.657	39.988	40.99	41.489	41.439	40.855	39.789	38.416	37.022	35.834	34.914	34.245	33.786	33.463	33.21	33.042	33.017	33.168	33.483	33.859	34.102	34.062	33.738	33.241	32.707	32.287	32.104	32.146	32.298	32.472	32.668	32.902	33.223	33.765	34.641	35.817	37.18	38.667	40.189	41.586	42.682	43.343	43.486	43.079	42.208	41.08	39.923	38.931	38.21	37.713	37.276	36.734	36.001	35.031	33.873	32.72	31.779	31.151	30.873	30.936	31.252	31.689	32.207	32.922	33.935	35.226	36.715	38.238	39.484	40.116	39.946	38.996	37.434	35.49	33.438	31.503	29.801	28.412	27.415	26.889	26.889	27.434	28.456	29.766	31.179	32.587	33.92	35.181	36.483	37.947	39.571	41.267	42.948	44.501	45.726	46.469	46.747	46.625	46.161	45.473	44.715	43.962	43.171	42.269	41.192	39.888	38.374	36.756	35.176	33.739	32.512	31.522	30.74	30.137	29.741	29.629	29.863	30.502	31.58	32.993	34.518	35.969	37.243	38.257	38.953	39.385	39.672	39.882	40.032	40.129	40.163	40.032	39.631	38.911	37.844	36.428	34.75	32.984	31.296	29.844	28.777	28.173	28.035	28.32	28.927	29.674	30.364	30.9	31.234	31.309	31.136	30.861	30.62	30.419	30.249	30.171	30.239	30.467	30.895	31.582	32.496	33.512	34.53	35.473	36.244	36.744	36.952	36.861	36.434	35.655	34.571	33.312	32.082	31.078	30.387	29.976	29.761	29.659	29.568	29.432	29.357	29.559	30.141	31.076	32.316	33.753	35.231	36.678	38.161	39.749	41.399	43.006	44.433	45.441	45.76	45.294	44.183	42.662	40.988	39.43	38.157	37.21	36.543	36.061	35.671	35.389	35.358	35.716	36.488	37.626	39.037	40.511	41.73	42.465	42.951	42.219	41.122	39.919	38.847	37.96	37.17	36.394	35.593	34.741	33.857	33.07	32.541	32.333	32.426	32.702	32.987	33.124	33.051	32.787	32.416	32.126	32.139	32.533	33.211	34.015	34.761	35.228	35.287	35.007	34.567	34.137	33.841	33.756	33.819	33.822	33.617	33.214	32.703	32.185	31.791	31.603	31.547	31.423	31	30.099	28.679	26.86	24.87	22.951	21.328	20.199	19.625	19.506	19.704	20.138	20.699	21.262	21.794	22.331	22.884	23.464	24.119	24.879	25.645	26.279	26.731	27.002	27.07	26.932	26.673	26.362	25.996	25.58	25.155	24.792	24.571	24.572	24.819	25.254	25.79	26.336	26.775	27.026	27.138	27.237	27.394	27.659	28.1	28.703	29.35	29.937	30.416	30.682	30.567	30.008	29.076	27.86	26.474	25.147	24.143	23.596	23.491	23.707	24.031	24.205	24.054	23.556	22.762	21.76	20.655	19.463	18.113	16.599	15.074	13.793	13.081	13.281	14.561	16.729	19.341	21.919	24.021	25.306	25.708	25.487	25.011	24.557	24.308	24.366	24.681	25.092	25.444	25.615	25.49	24.988	24.103	22.86	21.273	19.412	17.401	15.39	13.595	12.306	11.776	12.135	13.417	15.553	18.279	21.189	23.921	26.26	28.026	29.129	29.703	30.014	30.256	30.535	30.92	31.344	31.55	31.252	30.295	28.715	26.715	24.673	23.045	22.13	21.977	22.415	23.11	23.682	23.866	23.553	22.708	21.404	19.843	18.248	16.785	15.642	15.107	15.389	16.468	18.191	20.362	22.663	24.708	26.294	27.433	28.176	28.555	28.665	28.599	28.341	27.852	27.218	26.591	26.096	25.867	26.02	26.572	27.46	28.61	29.878	31.089	32.148	33.007	33.551	33.659	33.333	32.624	31.497	29.939	28.12	26.27	24.537	23.056	22.031	21.557	21.537	21.855	22.452	23.246	24.122	25.029	25.959	26.82	27.457	27.751	27.672	27.287	26.802	26.479	26.513	27.012	27.936	28.985	29.669	29.596	28.615	26.73	24.133	21.321	18.92	17.348	16.746	17.125	18.363	19.573	20.801	21.866	22.763	23.518	24.131	24.645	25.082	25.366	25.458	25.497	25.692	26.173	26.987	28.134	29.501	30.835	31.817	32.177	31.781	30.712	29.197	27.48	25.814	24.446	23.483	22.794	22.14	21.354	20.335	19.022	17.512	16.06	14.892	14.143	13.932	14.356	15.373	16.838	18.628	20.629	22.638	24.413	25.796	26.737	27.25	27.403	27.321	27.161	27.086	27.234	27.66	28.343	29.248	30.303	31.329	32.13	32.611	32.774	32.651	32.316	31.929	31.626	31.409	31.234	31.13	31.105	31.106	31.125	31.221	31.371	31.449	31.367	31.145	30.846	30.558	30.411	30.523	30.932	31.59	32.385	33.165	33.822	34.324	34.669	34.41	34.463	34.562	34.746	34.861	34.777	34.537	34.214	33.796	33.299	32.821	32.415	32.063	31.736	31.404	31.035	30.652	30.325	30.071	29.889	29.887	30.205	30.871	31.873	33.233	34.88	36.586	38.15	39.453	40.337	40.665	40.478	39.933	39.069	37.868	36.462	35.032	33.595	32.09	30.564	29.109	27.78	26.677	25.971	25.802	26.214	27.154	28.413	29.641	30.535	30.949	30.85	30.32	29.639	29.157	29.076	29.458	30.315	31.516	32.782	33.9	34.839	35.549	35.908	35.897	35.58	34.894	33.663	31.888	29.809	27.749	26.031	24.98	24.787	25.35	26.359	27.434	28.226	28.543	28.483	28.332	28.367	28.78	29.638	30.8	31.978	32.92	33.488	33.616	33.359	32.938	32.544	32.183	31.826	31.555	31.418	31.318	31.207	31.183	31.324	31.583	31.918	32.331	32.774	33.139	33.362	33.391	33.142	32.591	31.822	30.961	30.091	29.296	28.66	28.202	27.885	27.661	27.46	27.226	27.056	27.142	27.595	28.404	29.579	31.067	32.577	33.716	34.29	34.328	33.92	33.203	32.383	31.598	30.784	29.812	28.612	27.153	25.51	23.926	22.724	22.094	22.049	22.48	23.206	23.998	24.667	25.085	25.203	25.101	24.957	24.891	24.899	25.01	25.304	25.777	26.3	26.818	27.414	28.107	28.807	29.436	29.94	30.177	29.977	29.314	28.27	26.915	25.389	23.952	22.82	21.858	21.322	21.035	20.911	20.959	21.17	21.436	21.648	21.792	21.794	21.499	20.893	20.152	19.457	18.919	18.654	18.73	19.015	19.229	19.154	18.705	17.927	16.998	16.179	15.699	15.684	16.141	16.935	17.831	18.653	19.331	19.821	20.097	20.243	20.376	20.51	20.612	20.695	20.758	20.7	20.452	20.094	19.725	19.381	19.117	19.058	19.232	19.5	19.677	19.629	19.249	18.491	17.462	16.378	15.457	14.851	14.596	14.563	14.541	14.376	13.996	13.43	12.849	12.516	12.59	13.07	13.851	14.762	15.531	15.925	15.929	15.71	15.428	15.239	15.344	15.87	16.751	17.807	18.861	19.734	20.251	20.34	20.078	19.603	19.058	18.614	18.395	18.419	18.645	19.009	19.362	19.52	19.382	18.927	18.177	17.243	16.37	15.789	15.611	15.894	16.67	17.846	19.206	20.565	21.827	22.886	23.623	23.999	24.031	23.736	23.166	22.451	21.752	21.189	20.844	20.759	20.885	21.126	21.433	21.792	22.21	22.769	23.567	24.584	25.675	26.682	27.448	27.792	27.615	27.013	26.147	25.098	23.928	22.753	21.673	20.714	19.922	19.385	19.134	19.097	19.189	19.36	19.55	19.748	20.016	20.419	20.951	21.539	22.054	22.342	22.294	21.942	21.41	20.834	20.366	20.133	20.109	20.105	19.989	19.76	19.446	19.123	18.958	19.119	19.617	20.328	21.101	21.801	22.304	22.564	22.649	22.624	22.485	22.241	21.921	21.534	21.072	20.533	19.901	19.161	18.348	17.522	16.768	16.232	16.101	16.486	17.303	18.362	19.523	20.641	21.528	22.072	22.305	22.274	21.966	21.403	20.668	19.835	18.996	18.321	17.987	18.038	18.412	19.031	19.787	20.51	21.037	21.293	21.259	20.971	20.52	19.976	19.397	18.898	18.607	18.521	18.528	18.56	18.569	18.451	18.092	17.491	16.725	15.823	14.837	13.908	13.156	12.608	12.297	12.282	12.519	12.865	13.217	13.564	13.921	14.287	14.69	15.162	15.699	16.247	16.722	17.017	17.062	16.901	16.595	16.142	15.594	15.093	14.734	14.509	14.407	14.439	14.53	14.552	14.464	14.312	14.093	13.8	13.545	13.432	13.402	13.358	13.269	13.105	12.811	12.683	12.406	12.025	11.692	11.573	11.715	12.068	12.582	13.169	13.635	13.838	13.767	13.421	12.837	12.163	11.59	11.226	11.089	11.184	11.495	11.942	12.403	12.827	13.227	13.586	13.871	14.077	14.166	14.114	13.956	13.692	13.294	12.812	12.335	11.908	11.576	11.44	11.619	12.133	12.897	13.82	14.778	15.569	16.073	16.331	16.433	16.444	16.462	16.588	16.805	16.976	16.953	16.669	16.129	15.415	14.691	14.156	13.959	14.169	14.755	15.587	16.512	17.447	18.348	19.142	19.767	20.219	20.469	20.456	20.192	19.766	19.22	18.553	17.783	16.911	15.859	14.579	13.17	11.81	10.653	9.8367	9.4717	9.559	9.9656	10.484	10.905	11.077	10.976	10.723	10.509	10.53	10.952	11.853	13.142	14.624	16.107	17.432	18.438	19.04	19.271	19.169	18.749	18.094	17.382	16.739	16.183	15.717	15.352	15.006	14.553	13.969	13.34	12.778	12.4	12.304	12.498	12.892	13.362	13.806	14.151	14.403	14.672	15.081	15.689	16.498	17.444	18.352	19.022	19.354	19.328	18.933	18.209	17.281	16.264	15.173	13.987	12.754	11.555	10.447	9.5344	8.9693	8.8395	9.1339	9.7922	10.724	11.813	12.983	14.238	15.613	17.113	18.679	20.205	21.523	22.464	22.939	22.933	22.485	21.754	21.006	20.443	20.147	20.155	20.457	20.891	21.2	21.193	20.812	20.064	19.05	18.012	17.234	16.883	17.009	17.588	18.48	19.472	20.393	21.17	21.782	22.232	22.548	22.734	22.747	22.543	22.094	21.372	20.414	19.373	18.431	17.671	17.136	16.904	16.987	17.263	17.586	17.868	18.003	17.862	17.41	16.755	16.02	15.33	14.869	14.778	15.069	15.668	16.5	17.497	18.551	19.586	20.593	21.593	22.627	23.75	24.963	26.193	27.359	28.377	29.093	29.343	29.134	28.614	27.917	27.151	26.481	26.048	25.855	25.841	26.018	26.397	26.907	27.482	28.082	28.569	28.726	28.434	27.739	26.758	25.634	24.565	23.738	23.241	23.045	23.054	23.161	23.335	23.667	24.228	24.989	25.912	26.968	28.031	28.878	29.379	29.55	29.433	29.095	28.699	28.398	28.206	28.069	27.988	27.923	27.75	27.389	26.89	26.309	25.633	24.863	24.067	23.348	22.805	22.508	22.469	22.622	22.902	23.211	23.394	23.359	23.2	22.829	22.119	21.689	21.561	21.752	22.204	22.753	23.262	23.707	24.138	24.637	25.295	26.112	26.982	27.738	28.171	28.047	27.266	25.981	24.518	23.199	22.299	22.019	22.365	23.113	23.996	24.841	25.55	26.135	26.759	27.625	28.77	30.047	31.251	32.171	32.605	32.485	31.936	31.192	30.462	29.868	29.437	29.09	28.721	28.253	27.616	26.767	25.777	24.806	24.005	23.484	23.375	23.774	24.6	25.661	26.785	27.805	28.564	29.054	29.445	29.931	30.594	31.467	32.552	33.717	34.721	35.37	35.581	35.341	34.704	33.806	32.793	31.776	30.846	30.062	29.442	29.015	28.867	29.068	29.598	30.383	31.334	32.319	33.173	33.792	34.15	34.222	33.992	33.528	32.905	32.13	31.209	30.265	29.465	28.92	28.7	28.868	29.414	30.192	30.999	31.641	31.965	31.93	31.64	31.298	31.119	31.323	32.054	33.271	34.75	36.223	37.412	38.067	38.108	37.688	37.05	36.4	35.925	35.752	35.822	35.901	35.787	35.389	34.652	33.562	32.222	30.8	29.445	28.298	27.506	27.155	27.257	27.805	28.751	29.972	31.338	32.762	34.174	35.495	36.666	37.648	38.365	38.72	38.704	38.367	37.714	36.779	35.731	34.766	33.963	33.339	32.945	32.8	32.857	33.084	33.527	34.232	35.188	36.337	37.563	38.669	39.452	39.826	39.814	39.511	39.066	38.609	38.169	37.712	37.191	36.569	35.848	35.177	34.796	34.818	35.17	35.697	36.231	36.542	36.437	35.951	35.305	34.726	34.372	34.363	34.727	35.36	36.144	37.041	38.009	38.956	39.773	40.334	40.47	40.003	38.864	37.153	35.135	33.22	31.864	31.399	31.955	33.477	35.662	37.978	39.903	41.15	41.665	41.54	41.016	40.415	39.93	39.537	39.112	38.56	37.828	36.954	36.168	35.758	35.896	36.614	37.83	39.328	40.772	41.836	42.3	42.087	41.261	40.006	38.537	37.041	35.715	34.734	34.101	33.714	33.551	33.653	33.983	34.455	35.04	35.698	36.279	36.62	36.651	36.344	35.648	34.622	33.454	32.332	31.419	30.941	31.116	31.997	33.425	35.098	36.662	37.794	38.288	38.113	37.399	36.413	35.494	34.845	34.44	34.198	34.107	34.152	34.294	34.579	35.104	35.845	36.638	37.316	37.747	37.771	37.311	36.494	35.509	34.455	33.431	32.632	32.228	32.27	32.871	34.056	35.423	36.711	37.66	38.175	38.285	38.044	37.547	36.937	36.27	35.479	34.513	33.439	32.4	31.55	31.056	31.012	31.311	31.691	31.916	31.858	31.489	30.902	30.319	29.939	29.825	29.914	30.064	30.127	30.047	29.912	29.876	30.096	30.724	31.832	33.326	34.984	36.607	38.068	39.254	40.112	40.728	41.229	41.641	41.93	42.071	41.962	41.436	40.415	38.97	37.227	35.33	33.481	31.923	30.804	30.15	29.911	29.989	30.253	30.599	30.965	31.273	31.459	31.533	31.505	31.336	31.034	30.684	30.371	30.146	30.078	30.229	30.562	30.967	31.39	31.828	32.243	32.641	33.1	33.686	34.346	34.969	35.462	35.721	35.638	35.156	34.29	33.109	31.73	30.303	28.956	27.762	26.8	26.139	25.78	25.699	25.913	26.431	27.21	28.194	29.347	30.556	31.623	32.397	32.867	33.087	33.129	33.178	33.486	34.182	35.222	36.466	37.699	38.65	39.095	38.958	38.295	37.237	35.984	34.746	33.648	32.722	31.967	31.355	30.858	30.53	30.51	30.898	31.726	32.972	34.487	35.935	36.931	37.245	36.831	35.725	34.094	32.231	30.408	28.745	27.293	26.12	25.288	24.851	24.906	25.536	26.708	28.253	29.933	31.463	32.534	32.919	32.54	31.44	29.804	27.975	26.322	25.123	24.571	24.762	25.587	26.763	28.026	29.24	30.303	31.126	31.714	32.112	32.276	32.103	31.582	30.796	29.853	28.916	28.188	27.807	27.768	27.946	28.165	28.241	28.027	27.502	26.764	25.987	25.4	25.206	25.448	26.022	26.803	27.623	28.251	28.554	28.652	28.764	29.028	29.535	30.357	31.38	32.286	32.79	32.768	32.169	31.037	29.584	28.068	26.642	25.397	24.444	23.859	23.667	23.911	24.628	25.801	27.381	29.277	31.281	33.117	34.595	35.598	36.01	35.815	35.227	34.587	34.149	34.031	34.282	34.816	35.362	35.628	35.465	34.834	33.758	32.374	30.915	29.564	28.375	27.367	26.568	25.944	25.406	24.918	24.548	24.421	24.666	25.34	26.369	27.615	28.949	30.193	31.133	31.682	31.932	31.964	31.77	31.372	30.842	30.182	29.358	28.423	27.464	26.485	25.51	24.703	24.131	24.048	24.345	24.923	25.663	26.386	26.874	27.02	26.906	26.673	26.434	26.309	26.361	26.514	26.627	26.673	26.712	26.819	27.109	27.706	28.656	29.871	31.171	32.353	33.221	33.656	33.636	33.196	32.406	31.42	30.448	29.638	29.066	28.799	28.873	29.239	29.789	30.415	31.01	31.415	31.505	31.256	30.689	29.81	28.686	27.465	26.247	25.052	23.905	22.866	22.001	21.392	21.152	21.384	22.143	23.442	25.231	27.363	29.663	31.999	34.22	36.116	37.533	38.425	38.793	38.671	38.185	37.504	36.691	35.736	34.665	33.551	32.437	31.384	30.545	30.067	29.969	30.177	30.611	31.199	31.876	32.639	33.544	34.615	35.845	37.204	38.591	39.853	40.87	41.589	42.007	42.189	42.26	42.322	42.366	42.298	42.002	41.317	40.091	38.362	36.413	34.616	33.288	32.664	32.843	33.683	34.866	36.07	37.075	37.775	38.185	38.436	38.671	38.967	39.353	39.793	40.162	40.321	40.19	39.755	39.072	38.293	37.615	37.149	36.887	36.802	36.834	36.835	36.691	36.466	36.327	36.402	36.758	37.431	38.344	39.255	39.901	40.143	39.994	39.579	39.156	39.025	39.341	40.072	41.053	42.012	42.672	42.869	42.611	42.026	41.301	40.638	40.139	39.765	39.448	39.175	38.906	38.574	38.218	37.952	37.803	37.699	37.613	37.579	37.604	37.704	37.985	38.564	39.45	40.561	41.779	42.923	43.764	44.15	44.077	43.634	42.972	42.283	41.735	41.42	41.361	41.504	41.708	41.826	41.814	41.701	41.483	41.191	40.952	40.838	40.764	40.637	40.472	40.315	40.194	40.196	40.419	40.843	41.338	41.784	42.091	42.151	41.916	41.488	41.024	40.624	40.337	40.195	40.203	40.355	40.63	40.937	41.132	41.127	40.914	40.481	39.847	39.184	38.734	38.576	38.612	38.729	38.812	38.69	38.268	37.637	36.95	36.326	35.9	35.791	35.975	36.289	36.589	36.795	36.824	36.596	36.129	35.542	35.008	34.705	34.729	35.056	35.623	36.385	37.235	37.992	38.567	39.012	39.363	39.571	39.638	39.652	39.65	39.627	39.661	39.863	40.234	40.721	41.395	42.048	42.462	42.586	42.366	41.83	41.116	40.38	39.744	39.344	39.294	39.583	40.099	40.729	41.352	41.788	41.862	41.497	40.726	39.649	38.417	37.208	36.185	35.47	35.131	35.144	35.405	35.814	36.28	36.65	36.764	36.585	36.191	35.697	35.266	35.132	35.492	36.357	37.594	39.024	40.387	41.376	41.803	41.675	41.115	40.307	39.502	38.944	38.759	38.924	39.273	39.537	39.451	38.889	37.923	36.772	35.752	35.204	35.301	35.94	36.861	37.794	38.499	38.852	38.935	38.974	39.126	39.409	39.766	40.072	40.127	39.768	39.009	37.986	36.806	35.583	34.486	33.676	33.253	33.274	33.747	34.595	35.706	36.969	38.276	39.509	40.584	41.439	41.975	42.09	41.759	41.053	40.098	39.082	38.256	37.768	37.559	37.477	37.391	37.17	36.705	36.031	35.326	34.761	34.44	34.437	34.782	35.393	36.119	36.789	37.24	37.355	37.154	36.77	36.361	36.066	35.995	36.126	36.306	36.39	36.295	35.972	35.456	34.915	34.539	34.39	34.446	34.717	35.197	35.785	36.371	36.928	37.452	37.885	38.201	38.443	38.643	38.801	38.927	39.048	39.131	39.086	38.816	38.22	37.199	35.733	33.938	32.053	30.404	29.336	29.055	29.535	30.611	32.069	33.633	35.035	36.171	37.097	37.834	38.315	38.505	38.421	38.062	37.486	36.889	36.495	36.419	36.669	37.186	37.804	38.257	38.333	37.942	37.076	35.816	34.346	32.894	31.658	30.795	30.39	30.387	30.644	31.052	31.497	31.804	31.863	31.729	31.52	31.277	31.053	30.972	31.093	31.36	31.709	32.126	32.558	32.945	33.301	33.69	34.113	34.531	34.937	35.316	35.624	35.839	35.957	35.971	35.854	35.558	35.008	34.151	33.09	32.04	31.185	30.653	30.6	31.122	32.089	33.24	34.367	35.315	35.879	35.885	35.296	34.135	32.442	30.388	28.275	26.369	24.81	23.698	23.102	22.961	23.132	23.533	24.164	25.051	26.216	27.63	29.174	30.716	32.171	33.426	34.336	34.86	35.113	35.192	35.088	34.827	34.501	34.121	33.631	33.046	32.408	31.673	30.816	29.932	29.123	28.427	28.189	28.03	27.87	27.694	27.497	27.237	26.915	26.582	26.253	25.891	25.512	25.228	25.136	25.323	25.908	26.965	28.388	29.946	31.386	32.501	33.167	33.397	33.309	33.058	32.81	32.702	32.738	32.795	32.727	32.439	31.846	30.91	29.759	28.622	27.656	26.942	26.501	26.25	26.004	25.631	25.16	24.709	24.39	24.311	24.55	25.062	25.688	26.291	26.833	27.331	27.808	28.282	28.74	29.138	29.455	29.687	29.832	29.927	30.051	30.25	30.495	30.759	31.088	31.525	32.07	32.762	33.652	34.673	35.659	36.476	37.031	37.197	36.874	36.091	34.946	33.509	31.869	30.159	28.504	26.967	25.593	24.431	23.494	22.765	22.239	21.882	21.644	21.522	21.556	21.759	22.107	22.579	23.123	23.613	23.943	24.111	24.148	24.052	23.883	23.775	23.798	23.926	24.152	24.512	24.981	25.459	25.873	26.185	26.36	26.393	26.375	26.381	26.405	26.379	26.195	25.712	24.849	23.675	22.372	21.142	20.184	19.628	19.447	19.502	19.692	19.965	20.235	20.426	20.57	20.718	20.827	20.855	20.863	20.95	21.173	21.563	22.141	22.856	23.593	24.276	24.892	25.439	25.916	26.344	26.701	26.876	26.733	26.168	25.12	23.635	21.908	20.191	18.702	17.656	17.227	17.412	18.013	18.845	19.806	20.753	21.518	22.064	22.487	22.858	23.217	23.678	24.328	25.119	25.947	26.721	27.336	27.678	27.72	27.55	27.28	26.982	26.706	26.441	26.133	25.76	25.328	24.845	24.358	24.012	23.915	24.014	24.209	24.47	24.723	24.808	24.63	24.248	23.779	23.315	22.995	22.997	23.363	24.003	24.825	25.741	26.599	27.251	27.641	27.769	27.631	27.24	26.664	26.008	25.42	25.064	25.053	25.433	26.237	27.43	28.78	29.925	30.599	30.671	30.034	28.697	26.92	25.091	23.506	22.375	21.861	21.967	22.505	23.268	24.14	24.991	25.668	26.135	26.482	26.767	26.972	27.073	27.03	26.78	26.274	25.49	24.425	23.193	22.021	21.083	20.426	20.08	20.109	20.463	20.937	21.365	21.691	21.842	21.747	21.504	21.308	21.272	21.459	21.952	22.736	23.611	24.367	25.147	26	26.749	27.42	27.948	28.254	28.34	28.243	27.955	27.515	27.028	26.519	25.933	25.276	24.645	24.147	23.904	24.101	24.874	26.148	27.678	29.176	30.398	31.168	31.419	31.203	30.629	29.844	28.996	28.16	27.339	26.55	25.825	25.137	24.422	23.687	23.017	22.462	22.036	21.787	21.715	21.708	21.662	21.593	21.567	21.662	22.022	22.826	24.11	25.714	27.4	28.942	30.144	30.894	31.231	31.304	31.324	31.537	32.124	33.104	34.365	35.736	36.971	37.773	37.946	37.464	36.412	34.92	33.222	31.608	30.267	29.291	28.776	28.795	29.273	30.038	30.95	31.873	32.615	33.023	33.087	32.885	32.517	32.096	31.717	31.4	31.121	30.874	30.654	30.461	30.365	30.464	30.767	31.188	31.623	31.933	31.922	31.473	30.627	29.492	28.136	26.69	25.339	24.192	23.263	22.608	22.369	22.637	23.392	24.553	25.975	27.397	28.542	29.225	29.386	29.061	28.395	27.565	26.69	25.823	24.994	24.197	23.389	22.587	21.85	21.187	20.576	20.064	19.732	19.565	19.526	19.655	19.991	20.455	20.937	21.418	21.899	22.316	22.636	22.913	23.193	23.494	23.877	24.399	25.053	25.776	26.491	27.097	27.474	27.537	27.265	26.66	25.779	24.755	23.713	22.698	21.768	21.023	20.465	19.992	19.592	19.345	19.266	19.297	19.419	19.648	19.916	20.123	20.3	20.576	21.044	21.771	22.801	24.04	25.253	26.204	26.747	26.815	26.447	25.787	25.009	24.258	23.652	23.25	23.013	22.874	22.829	22.853	22.805	22.559	22.106	21.459	20.573	19.482	18.347	17.334	16.546	16.112	16.187	16.782	17.751	18.891	19.95	20.615	20.658	20.102	19.168	18.162	17.402	17.128	17.412	18.152	19.131	20.047	20.601	20.67	20.302	19.553	18.518	17.476	16.775	16.582	16.906	17.717	18.902	20.212	21.428	22.495	23.421	24.176	24.779	25.284	25.622	25.623	25.23	24.544	23.684	22.763	21.898	21.174	20.631	20.256	19.972	19.66	19.233	18.689	17.989	17.052	15.937	14.894	14.148	13.798	13.94	14.632	15.75	17.069	18.456	19.832	21.06	22.024	22.741	23.228	23.383	23.146	22.64	22.03	21.65	21.432	21.289	21.121	20.886	20.549	20.024	19.319	18.613	18.119	17.964	18.217	18.873	19.746	20.529	21.014	21.129	20.84	20.177	19.33	18.509	17.762	17.024	16.256	15.466	14.696	14.027	13.548	13.301	13.316	13.616	14.172	14.904	15.812	16.954	18.279	19.637	20.907	21.99	22.775	23.23	23.467	23.571	23.501	23.216	22.767	22.161	21.353	20.436	19.658	19.198	19.116	19.45	20.208	21.311	22.626	24.031	25.368	26.46	27.178	27.442	27.183	26.416	25.32	24.13	23.035	22.208	21.799	21.803	22.104	22.604	23.188	23.66	23.871	23.872	23.787	23.654	23.453	23.214	22.934	22.494	21.812	20.98	20.192	19.667	19.639	20.274	21.54	23.233	25.045	26.613	27.602	27.84	27.356	26.279	24.798	23.189	21.714	20.522	19.737	19.504	19.849	20.651	21.826	23.308	24.883	26.26	27.298	27.999	28.365	28.436	28.374	28.354	28.429	28.606	28.916	29.349	29.849	30.418	31.069	31.739	32.335	32.801	33.09	33.135	32.941	32.582	32.114	31.58	31.085	30.716	30.445	30.242	30.19	30.305	30.423	30.365	30.044	29.344	28.112	26.358	24.299	22.218	20.399	19.134	18.597	18.703	19.232	19.968	20.703	21.298	21.822	22.499	23.518	24.925	26.626	28.34	29.691	30.414	30.46	29.884	28.844	27.681	26.752	26.16	25.784	25.503	25.198	24.665	23.771	22.571	21.186	19.717	18.303	17.11	16.16	15.385	14.792	14.447	14.361	14.539	15.066	15.985	17.207	18.577	19.893	20.902	21.43	21.507	21.234	20.7	20.112	19.791	19.906	20.359	20.929	21.758	22.759	23.556	23.907	23.927	23.766	23.446	23.007	22.5	21.879	21.109	20.246	19.352	18.532	18.052	18.112	18.585	19.251	20.073	20.977	21.711	22.158	22.444	22.534	22.189	21.419	20.478	19.428	18.244	17.198	16.63	16.514	16.654	17.084	17.869	18.826	19.711	20.432	20.898	20.987	20.724	20.264	19.767	19.457	19.588	20.188	21.075	22.16	23.411	24.626	25.605	26.374	26.932	27.043	26.571	25.69	24.499	22.908	21.056	19.382	18.131	17.3	17.045	17.628	18.997	20.815	22.793	24.675	26.097	26.793	26.769	26.162	25.147	24.006	23.005	22.231	21.723	21.424	21.299	21.393	21.667	22.125	22.669	23.2	23.734	24.235	24.533	24.603	24.63	24.693	24.667	24.516	24.372	24.255	24.023	23.558	22.805	21.723	20.372	18.948	17.631	16.535	15.83	15.634	15.813	16.116	16.469	16.949	17.601	18.489	19.662	21.009	22.286	23.331	24.065	24.365	24.211	23.807	23.329	22.681	21.676	20.296	18.572	16.503	14.226	12.039	10.238	9.0544	8.711	9.301	10.689	12.655	14.985	17.373	19.406	20.81	21.55	21.668	21.257	20.492	19.52	18.375	17.1	15.797	14.493	13.186	12.028	11.255	10.909	10.848	10.987	11.261	11.466	11.402	11.049	10.476	9.7158	8.8691	8.0863	7.4022	6.7791	6.2787	6.0375	6.1224	6.5777	7.528	9.0363	10.971	13.088	15.089	16.627	17.432	17.425	16.649	15.195	13.315	11.419	9.8399	8.7103	8.1266	8.1615	8.7009	9.4796	10.276	10.914	11.174	10.898	10.106	8.8938	7.345	5.6367	4.081	2.9568	2.4088	2.5619	3.5252	5.2506	7.5341	10.109	12.657	14.845	16.475	17.504	17.945	17.888	17.548	17.115	16.584	15.859	14.911	13.712	12.202	10.452	8.6871	7.0954	5.8308	5.1245	5.1804	5.9909	7.391	9.2611	11.469	13.765	15.915	17.815	19.386	20.506	21.082	21.09	20.538	19.535	18.351	17.269	16.456	16.007	15.934	16.078	16.2	16.148	15.884	15.384	14.722	14.123	13.799	13.852	14.39	15.536	17.235	19.223	21.254	23.159	24.734	25.765	26.186	26.031	25.345	24.216	22.83	21.407	20.142	19.256	18.96	19.321	20.261	21.61	23.115	24.47	25.441	25.902	25.782	25.116	24.142	23.19	22.494	22.236	22.619	23.702	25.252	26.922	28.456	29.604	30.113	29.917	29.184	28.145	27.031	26.12	25.648	25.653	26.028	26.644	27.363	28.006	28.456	28.711	28.827	28.876	28.919	28.939	28.869	28.724	28.616	28.592	28.648	28.836	29.211	29.637	29.87	29.787	29.383	28.634	27.576	26.405	25.318	24.365	23.581	23.065	22.87	22.976	23.452	24.419	25.877	27.657	29.542	31.289	32.668	33.551	33.926	33.854	33.485	32.991	32.37	31.415	29.955	28.022	25.745	23.293	20.977	19.161	17.997	17.39	17.195	17.277	17.435	17.575	17.806	18.271	18.951	19.767	20.713	22.03	23.351	24.498	25.393	26.07	26.549	26.745	26.579	26.101	25.396	24.494	23.45	22.371	21.309	20.234	19.169	18.208	17.389	16.738	16.342	16.301	16.611	17.218	18.119	19.335	20.857	22.645	24.619	26.642	28.563	30.245	31.543	32.35	32.706	32.766	32.614	32.213	31.479	30.29	28.481	25.989	23.013	19.954	17.24	15.314	14.553	15.078	16.68	18.999	21.686	24.403	26.861	28.948	30.731	32.336	33.852	35.329	36.733	37.946	38.831	39.252	39.057	38.138	36.529	34.345	31.723	28.907	26.24	24.023	22.45	21.665	21.729	22.511	23.766	25.291	26.905	28.342	29.33	29.74	29.554	28.806	27.654	26.416	25.422	24.892	24.897	25.342	25.952	26.412	26.5	26.116	25.304	24.26	23.275	22.585	22.347	22.687	23.647	25.12	26.952	29.004	31.071	32.853	34.111	34.758	34.781	34.222	33.292	32.315	31.518	30.948	30.549	30.21	29.761	29.069	28.151	27.135	26.182	25.449	25.03	24.876	24.837	24.757	24.491	23.918	23.041	21.979	20.855	19.783	18.937	18.483	18.451	18.776	19.435	20.366	21.369	22.219	22.803	23.029	22.775	22.041	20.996	19.863	18.83	18.033	17.511	17.147	16.725	16.099	15.247	14.291	13.509	13.255	13.775	15.139	17.259	19.865	22.543	24.921	26.76	27.872	28.141	27.656	26.703	25.565	24.458	23.628	23.292	23.469	24.014	24.771	25.592	26.291	26.74	26.946	26.983	26.941	26.988	27.346	28.172	29.501	31.267	33.285	35.265	36.92	38.029	38.409	37.996	36.902	35.266	33.12	30.509	27.616	24.62	21.602	18.701	16.194	14.341	13.263	13.033	13.647	14.906	16.467	18.037	19.398	20.367	20.904	21.171	21.393	21.715	22.205	22.891	23.747	24.732	25.823	26.964	28.066	29.098	30.052	30.787	31.094	30.909	30.299	29.311	28.007	26.597	25.331	24.328	23.619	23.251	23.214	23.405	23.765	24.35	25.149	26.03	26.865	27.569	28.01	28.05	27.647	26.905	26.015	25.2	24.636	24.37	24.39	24.698	25.225	25.813	26.403	27.104	27.976	28.935	29.891	30.765	31.386	31.566	31.318	30.868	30.035	29.126	28.327	27.843	27.736	27.918	28.303	28.821	29.323	29.634	29.671	29.423	28.846	27.898	26.635	25.173	23.613	22.082	20.712	19.618	18.906	18.661	18.881	19.467	20.326	21.409	22.612	23.791	24.911	25.986	26.951	27.715	28.251	28.546	28.546	28.261	27.814	27.301	26.741	26.162	25.656	25.279	25.032	24.973	25.214	25.79	26.651	27.672	28.667	29.447	29.897	29.96	29.605	28.865	27.835	26.606	25.199	23.657	22.112	20.721	19.64	19.094	19.315	20.37	22.158	24.536	27.301	30.153	32.814	35.171	37.191	38.772	39.797	40.206	40	39.225	38.051	36.753	35.588	34.734	34.232	33.936	33.545	32.777	31.474	29.583	27.201	24.61	22.176	20.204	18.933	18.566	19.126	20.429	22.244	24.385	26.638	28.764	30.648	32.285	33.62	34.531	34.925	34.753	33.974	32.619	30.843	28.836	26.745	24.68	22.71	20.841	19.083	17.527	16.293	15.483	15.172	15.357	15.868	16.438	16.861	17.018	16.817	16.269	15.587	15.062	14.878	15.137	15.904	17.116	18.516	19.794	20.706	21.079	20.826	20.035	18.909	17.631	16.335	15.132	14.068	13.119	12.238	11.386	10.491	9.5019	8.4638	7.4467	6.4947	5.6939	5.1685	4.9299	4.8629	4.9164	5.1429	5.5841	6.2485	7.2101	8.5541	10.212	11.992	13.696	15.12	15.99	16.069	15.282	13.676	11.433	8.9339	6.7129	5.2844	4.981	5.885	7.8114	10.37	13.137	15.762	18.003	19.777	21.193	22.355	23.194	23.562	23.399	22.682	21.394	19.69	17.933	16.467	15.474	15.026	15.088	15.429	15.688	15.598	15.003	13.786	11.951	9.6752	7.1887	4.6408	2.1111	-0.33022	-2.6131	-4.6074	-6.0812	-6.7766	-6.4698	-4.9783	-2.2899	1.2707	5.1233	8.7044	11.576	13.398	14.048	13.77	13.028	12.275	11.913	12.271	13.449	15.249	17.347	19.421	21.116	22.114	22.343	22.002	21.346	20.583	19.876	19.305	18.867	18.522	18.22	17.915	17.62	17.425	17.348	17.276	17.155	17.071	17.111	17.279	17.61	18.167	18.878	19.56	20.105	20.486	20.643	20.567	20.532	20.603	20.673	20.827	21.117	21.634	22.514	23.776	25.265	26.773	28.087	28.931	29.095	28.596	27.633	26.406	25.053	23.681	22.338	20.99	19.57	18.076	16.582	15.237	14.211	13.573	13.258	13.173	13.241	13.345	13.387	13.422	13.578	13.911	14.415	15.077	15.84	16.547	17.047	17.288	17.205	16.674	15.671	14.337	12.871	11.493	10.49	10.161	10.666	11.966	13.873	16.098	18.337	20.367	22.063	23.349	24.209	24.71	24.885	24.683	24.081	23.149	21.933	20.439	18.733	16.918	15.036	13.115	11.315	9.8575	8.8757	8.4486	8.6706	9.5375	10.863	12.381	13.892	15.261	16.401	17.307	18.041	18.664	19.231	19.82	20.491	21.264	22.175	23.245	24.381	25.406	26.15	26.434	26.034	24.786	22.668	19.723	16.045	11.875	7.6139	3.645	0.26074	-2.2436	-3.5758	-3.5966	-2.3183	0.20041	3.8306	8.3018	13.222	18.148	22.613	26.21	28.727	30.169	30.661	30.408	29.649	28.589	27.365	26.132	25.129	24.571	24.599	25.319	26.703	28.501	30.384	32.149	33.731	35.102	36.321	37.553	38.886	40.202	41.26	41.833	41.723	40.808	39.135	36.926	34.473	32.107	30.185	28.973	28.573	28.939	29.893	31.128	32.315	33.229	33.723	33.735	33.396	32.985	32.746	32.786	33.13	33.731	34.351	34.619	34.277	33.244	31.53	29.26	26.726	24.256	22.07	20.304	19.051	18.298	17.921	17.816	17.932	18.221	18.624	19.1	19.612	20.128	20.681	21.346	22.148	23.129	24.396	25.983	27.744	29.471	31.029	32.288	33.049	33.202	32.811	31.996	30.843	29.511	28.201	27.032	26.03	25.244	24.733	24.458	24.342	24.398	24.662	25.111	25.685	26.351	27.092	27.905	28.827	29.867	30.977	32.115	33.219	34.095	34.489	34.292	33.531	32.226	30.416	28.286	26.073	23.905	21.864	20.106	18.753	17.832	17.395	17.549	18.305	19.539	21.124	22.948	24.801	26.398	27.508	28.008	27.868	27.175	26.082	24.745	23.359	22.164	21.308	20.771	20.519	20.585	20.89	21.22	21.414	21.424	21.199	20.705	20.071	19.527	19.197	19.138	19.446	20.115	21.076	22.169	23.103	23.686	23.895	23.785	23.39	22.783	22.068	21.253	20.252	19.049	17.721	16.323	14.89	13.532	12.37	11.422	10.661	10.15	10.009	10.352	11.274	12.799	14.808	17.082	19.343	21.27	22.577	23.168	23.146	22.681	21.948	21.158	20.508	20.054	19.768	19.656	19.714	19.858	20.042	20.328	20.787	21.419	22.245	23.336	24.682	26.163	27.66	29.086	30.343	31.331	32.004	32.346	32.355	32.052	31.442	30.472	29.113	27.441	25.602	23.779	22.247	21.375	21.431	22.469	24.369	26.827	29.321	31.273	32.305	32.298	31.311	29.589	27.562	25.635	24.017	22.751	21.838	21.219	20.774	20.419	20.119	19.825	19.485	19.077	18.563	17.911	17.168	16.455	15.873	15.47	15.305	15.392	15.637	15.936	16.266	16.634	17.012	17.454	18.118	19.092	20.344	21.821	23.436	24.98	26.146	26.694	26.52	25.624	24.125	22.297	20.483	18.997	18.088	17.878	18.316	19.236	20.453	21.772	22.985	23.967	24.651	24.977	24.931	24.654	24.379	24.283	24.481	25.083	26.064	27.143	27.967	28.327	28.163	27.516	26.606	25.808	25.431	25.61	26.34	27.467	28.685	29.668	30.211	30.249	29.805	29.009	28.05	27.068	26.155	25.4	24.818	24.358	24.008	23.823	23.777	23.745	23.681	23.659	23.719	23.834	24.029	24.341	24.668	24.819	24.674	24.222	23.534	22.817	22.41	22.601	23.494	25.049	27.117	29.428	31.655	33.545	34.946	35.812	36.214	36.246	35.925	35.27	34.416	33.51	32.622	31.839	31.334	31.193	31.291	31.449	31.581	31.62	31.508	31.306	31.182	31.236	31.472	31.883	32.443	33.029	33.489	33.773	33.872	33.717	33.216	32.317	31.008	29.342	27.459	25.506	23.628	22.014	20.853	20.162	19.817	19.741	19.886	20.098	20.186	20.121	19.971	19.744	19.472	19.285	19.251	19.301	19.355	19.398	19.371	19.175	18.833	18.494	18.282	18.25	18.474	19.009	19.87	21.03	22.417	23.896	25.342	26.698	27.865	28.666	29.023	29.019	28.726	28.146	27.341	26.455	25.546	24.581	23.592	22.653	21.792	20.89	20.013	19.213	18.639	18.525	19.007	20.041	21.493	23.145	24.634	25.571	25.776	25.288	24.248	22.879	21.488	20.357	19.632	19.337	19.404	19.715	20.16	20.681	21.227	21.765	22.357	23.117	24.05	25.031	25.944	26.691	27.133	27.175	26.887	26.398	25.788	25.128	24.536	24.074	23.706	23.438	23.366	23.509	23.745	23.921	23.896	23.532	22.729	21.518	20.052	18.545	17.22	16.228	15.575	15.203	15.096	15.243	15.614	16.216	17.096	18.175	19.236	20.079	20.582	20.655	20.304	19.724	19.187	18.853	18.797	19.126	19.909	21.077	22.496	24.018	25.403	26.303	26.378	25.4	23.317	20.295	16.715	13.027	9.6115	6.7574	4.6333	3.231	2.4435	2.2002	2.4681	3.1689	4.2523	5.7081	7.436	9.2125	10.849	12.308	13.584	14.65	15.601	16.625	17.819	19.156	20.598	22.073	23.389	24.306	24.618	24.187	22.969	21.095	18.852	16.561	14.529	13.015	12.142	11.874	12.112	12.751	13.63	14.596	15.588	16.553	17.345	17.801	17.884	17.632	17.036	16.138	15.095	14.067	13.121	12.31	11.708	11.32	11.085	10.973	10.991	11.145	11.453	11.996	12.843	13.972	15.3	16.686	17.924	18.826	19.329	19.455	19.281	18.981	18.767	18.703	18.683	18.599	18.418	18.065	17.455	16.63	15.72	14.765	13.723	12.611	11.498	10.464	9.674	9.3963	9.8696	11.186	13.307	16.05	19.027	21.754	23.821	24.958	25.073	24.302	22.934	21.241	19.449	17.75	16.224	14.798	13.429	12.262	11.491	11.186	11.385	12.109	13.221	14.399	15.366	16.022	16.374	16.533	16.769	17.38	18.5	20.079	21.975	23.946	25.646	26.773	27.17	26.819	25.85	24.504	22.994	21.466	20.08	18.98	18.187	17.653	17.437	17.656	18.262	19.073	19.932	20.662	21.017	20.837	20.198	19.291	18.319	17.574	17.384	17.885	18.981	20.508	22.263	23.94	25.204	25.835	25.79	25.17	24.184	23.049	21.89	20.811	19.928	19.274	18.784	18.488	18.577	19.16	20.159	21.434	22.989	24.294	25.419	26.354	27.114	27.777	28.54	29.606	31.029	32.727	34.566	36.356	37.856	38.841	39.144	38.685	37.539	35.922	34.08	32.229	30.612	29.455	28.806	28.573	28.67	29.042	29.564	30.101	30.587	30.937	30.955	30.449	29.338	27.589	25.2	22.333	19.33	16.538	14.2	12.504	11.59	11.469	12.055	13.242	14.892	16.832	18.862	20.749	22.206	23.013	23.103	22.517	21.374	19.913	18.474	17.354	16.747	16.82	17.668	19.192	21.146	23.312	25.497	27.457	29.014	30.136	30.841	31.063	30.691	29.697	28.13	26.137	24.023	22.214	21.095	20.886	21.608	23.016	24.688	26.206	27.262	27.656	27.343	26.481	25.307	24.019	22.795	21.819	21.173	20.808	20.689	20.839	21.219	21.727	22.319	23.022	23.776	24.426	24.879	25.099	25.038	24.655	23.974	23.029	21.836	20.446	18.956	17.474	16.113	15.012	14.256	13.855	13.799	14.097	14.717	15.605	16.773	18.229	19.822	21.35	22.701	23.773	24.417	24.555	24.267	23.685	22.894	22.001	21.204	20.676	20.502	20.743	21.404	22.366	23.452	24.531	25.494	26.237	26.72	26.944	26.885	26.511	25.813	24.765	23.333	21.572	19.644	17.687	15.769	14.029	12.683	11.83	11.457	11.57	12.172	13.17	14.394	15.719	17.06	18.302	19.37	20.254	20.921	21.282	21.29	20.993	20.464	19.811	19.185	18.716	18.458	18.412	18.499	18.545	18.415	18.135	17.807	17.485	17.241	17.257	17.653	18.374	19.334	20.534	21.932	23.413	24.905	26.397	27.829	29.089	30.137	30.966	31.485	31.59	31.263	30.532	29.387	27.836	25.932	23.736	21.317	18.749	16.044	13.188	10.275	7.4964	4.9996	2.9205	1.4902	0.97025	1.4449	2.8357	5.0631	7.989	11.332	14.811	18.257	21.513	24.374	26.691	28.4	29.398	29.535	28.796	27.352	25.441	23.293	21.139	19.147	17.357	15.716	14.153	12.635	11.298	10.463	10.42	11.276	13.004	15.48	18.365	21.149	23.437	25.213	26.114	26.6	26.947	27.395	27.94	28.386	28.572	28.436	27.975	27.284	26.592	26.14	26.052	26.294	26.713	27.102	27.281	27.158	26.688	25.858	24.788	23.698	22.782	22.185	22.077	22.57	23.582	24.888	26.265	27.488	28.333	28.667	28.515	27.936	26.94	25.626	24.238	23.011	22.086	21.607	21.674	22.244	23.137	24.094	24.851	25.198	25.058	24.478	23.564	22.494	21.514	20.781	20.262	19.823	19.32	18.532	17.218	15.302	12.9	10.189	7.4132	4.9398	3.1132	2.0945	1.8945	2.5026	3.8371	5.6591	7.706	9.8176	11.871	13.717	15.218	16.281	16.862	17.016	16.926	16.82	16.898	17.334	18.21	19.42	20.739	21.969	22.951	23.554	23.75	23.655	23.389	23.014	22.636	22.424	22.467	22.725	23.161	23.742	24.338	24.751	24.868	24.691	24.254	23.618	22.873	22.088	21.267	20.402	19.526	18.678	17.908	17.318	16.99	16.926	17.092	17.46	17.937	18.4	18.841	19.32	19.809	20.257	20.714	21.239	21.802	22.369	22.99	23.684	24.349	24.847	25.095	24.998	24.47	23.552	22.385	21.105	19.849	18.781	17.997	17.501	17.279	17.307	17.552	18.025	18.794	19.903	21.337	23.094	25.188	27.497	29.736	31.646	33.07	33.838	33.825	33.099	31.884	30.395	28.844	27.471	26.441	25.761	25.341	25.093	24.898	24.604	24.143	23.534	22.776	21.85	20.774	19.588	18.359	17.222	16.359	15.859	15.721	15.918	16.324	16.667	16.726	16.518	16.203	15.92	15.803	16.005	16.509	17.095	17.521	17.614	17.234	16.332	15.051	13.675	12.463	11.62	11.332	11.666	12.5	13.629	14.859	16.043	17.124	18.133	19.088	19.963	20.751	21.44	21.919	22.072	22.001	21.973	22.172	22.666	23.518	24.711	26.03	27.226	28.181	28.821	29.05	28.876	28.438	27.858	27.194	26.578	26.212	26.182	26.433	26.878	27.432	28.004	28.514	28.903	29.111	29.14	29.076	28.953	28.707	28.348	28.034	27.878	27.864	28.183	28.869	29.731	30.661	31.602	32.41	32.929	33.119	33.013	32.659	32.099	31.389	30.59	29.764	28.999	28.364	27.892	27.672	27.825	28.336	29.068	29.925	30.84	31.679	32.321	32.756	33.008	33.04	32.827	32.415	31.793	30.868	29.64	28.257	26.856	25.521	24.367	23.517	23.013	22.802	22.768	22.762	22.631	22.295	21.745	20.998	20.141	19.354	18.796	18.462	18.291	18.239	18.232	18.2	18.217	18.456	19.014	19.836	20.82	21.807	22.524	22.744	22.506	22.044	21.589	21.355	21.522	22.138	23.067	24.089	24.969	25.512	25.633	25.393	24.934	24.401	23.96	23.753	23.812	24.094	24.598	25.335	26.266	27.365	28.641	30.009	31.233	32.092	32.473	32.281	31.43	29.989	28.167	26.166	24.147	22.334	20.962	20.168	19.992	20.39	21.223	22.268	23.341	24.327	25.147	25.772	26.229	26.537	26.668	26.622	26.464	26.242	25.963	25.652	25.31	24.805	23.94	22.657	21.032	19.149	17.143	15.28	13.814	12.854	12.442	12.611	13.319	14.424	15.763	17.204	18.607	19.875	21.026	22.135	23.27	24.512	25.958	27.62	29.432	31.312	33.102	34.549	35.442	35.697	35.287	34.22	32.662	30.891	29.06	27.103	24.931	22.541	19.934	17.2	14.663	12.791	11.964	12.379	14.009	16.527	19.348	21.851	23.528	24.038	23.286	21.499	19.132	16.706	14.701	13.459	13.093	13.501	14.508	15.862	17.211	18.288	19.066	19.628	19.964	20.056	19.976	19.788	19.455	18.973	18.455	18.032	17.766	17.684	17.784	17.954	18.092	18.234	18.492	18.933	19.603	20.519	21.605	22.697	23.619	24.223	24.419	24.268	23.942	23.561	23.154	22.846	22.858	23.288	24.071	25.158	26.509	27.912	29.042	29.688	29.809	29.46	28.84	28.292	28.074	28.229	28.66	29.22	29.657	29.684	29.207	28.364	27.39	26.549	26.038	25.884	25.962	26.123	26.174	25.841	24.982	23.574	22.158	20.748	19.423	18.363	17.672	17.296	17.146	17.205	17.473	17.881	18.348	18.846	19.408	20.073	20.832	21.657	22.561	23.584	24.703	25.819	26.879	27.883	28.783	29.524	30.136	30.624	30.868	30.744	30.295	29.679	29.025	28.47	28.253	28.501	28.981	29.253	28.927	27.791	25.782	23.003	19.77	16.507	13.606	11.338	9.8628	9.2621	9.5659	10.736	12.624	14.974	17.488	19.872	21.879	23.415	24.536	25.28	25.63	25.652	25.472	25.09	24.399	23.428	22.389	21.443	20.627	20.023	19.802	20.042	20.653	21.478	22.385	23.228	23.871	24.26	24.405	24.348	24.117	23.731	23.187	22.469	21.569	20.509	19.405	18.435	17.701	17.148	16.7	16.397	16.238	16.062	15.736	15.335	14.984	14.662	14.349	14.178	14.287	14.662	15.226	15.938	16.735	17.494	18.17	18.829	19.519	20.241	21.015	21.874	22.78	23.606	24.228	24.589	24.714	24.599	24.135	23.195	21.817	20.185	18.418	16.6	14.987	13.889	13.345	13.124	13.01	12.823	12.335	11.412	10.203	9.0377	8.203	7.9393	8.4725	9.8425	11.809	14.031	16.256	18.289	19.949	21.16	22.009	22.71	23.446	24.241	24.97	25.509	25.811	25.789	25.304	24.4	23.387	22.548	21.951	21.143	20.921	21.068	21.448	21.768	21.848	21.688	21.327	20.802	20.157	19.416	18.57	17.615	16.511	15.227	13.879	12.743	12.018	11.698	11.755	12.202	12.87	13.398	13.552	13.294	12.596	11.499	10.289	9.3571	8.918	9.0483	9.8238	11.185	12.82	14.417	15.887	17.256	18.517	19.687	20.79	21.762	22.452	22.681	22.272	21.153	19.475	17.491	15.369	13.279	11.479	10.151	9.2536	8.7428	8.676	8.9983	9.5018	10.086	10.799	11.601	12.378	13.163	14.05	14.914	15.508	15.73	15.579	15.004	14.021	12.817	11.64	10.668	10.02	9.7667	9.8932	10.351	11.053	11.814	12.419	12.795	12.998	13.048	13.022	13.169	13.671	14.42	15.26	15.755	16.017	15.955	15.565	15.046	14.714	14.758	15.204	16.021	17.085	18.136	18.894	19.219	19.102	18.629	17.968	17.283	16.653	16.086	15.576	15.081	14.478	13.687	12.757	11.786	10.902	10.313	10.238	10.775	11.899	13.503	15.344	17.062	18.369	19.159	19.409	19.122	18.392	17.401	16.31	15.205	14.189	13.402	12.957	12.925	13.338	14.151	15.251	16.508	17.799	18.962	19.833	20.341	20.512	20.445	20.283	20.179	20.229	20.436	20.726	20.95	20.92	20.538	19.902	19.204	18.591	18.177	18.053	18.181	18.368	18.382	18.091	17.476	16.633	15.779	15.168	15.005	15.397	16.326	17.624	18.989	20.103	20.768	20.934	20.691	20.248	19.874	19.815	20.207	21.005	21.995	22.897	23.508	23.715	23.476	22.836	21.945	20.968	20.012	19.126	18.36	17.769	17.396	17.262	17.368	17.676	18.099	18.521	18.846	18.999	18.935	18.706	18.462	18.363	18.491	18.834	19.335	19.898	20.377	20.603	20.489	20.072	19.463	18.806	18.285	18.111	18.454	19.364	20.747	22.405	24.078	25.507	26.505	26.997	26.99	26.549	25.767	24.748	23.594	22.415	21.35	20.561	20.176	20.161	20.305	20.354	20.123	19.514	18.567	17.504	16.69	16.455	16.951	18.159	19.95	22.105	24.352	26.451	28.214	29.509	30.27	30.489	30.176	29.342	28.034	26.349	24.406	22.344	20.317	18.492	17.055	16.182	15.973	16.351	17.127	18.117	19.141	19.983	20.515	20.817	21.063	21.349	21.688	22.077	22.461	22.727	22.819	22.79	22.716	22.63	22.523	22.324	21.868	21.011	19.776	18.379	17.129	16.322	16.167	16.707	17.848	19.36	20.904	22.168	23.031	23.541	23.765	23.757	23.655	23.609	23.628	23.603	23.446	23.103	22.509	21.67	20.73	19.866	19.186	18.788	18.763	19.069	19.523	19.954	20.3	20.518	20.542	20.333	19.899	19.258	18.439	17.46	16.315	15.059	13.848	12.806	11.961	11.356	11.087	11.162	11.465	11.897	12.462	12.719	13.061	13.594	14.498	15.924	17.852	20.089	22.356	24.313	25.58	25.876	25.189	23.778	22.024	20.324	18.992	18.156	17.78	17.727	17.813	17.917	18.088	18.472	19.147	20.075	21.16	22.279	23.264	23.966	24.371	24.539	24.479	24.228	23.869	23.447	22.939	22.37	21.819	21.319	20.835	20.341	19.861	19.412	18.982	18.582	18.248	17.985	17.786	17.663	17.635	17.773	18.209	19.055	20.339	22.009	23.93	25.886	27.598	28.813	29.392	29.287	28.538	27.313	25.851	24.381	23.127	22.317	22.095	22.444	23.225	24.24	25.228	25.882	25.97	25.42	24.291	22.735	20.987	19.332	18.03	17.265	17.125	17.559	18.387	19.381	20.366	21.22	21.89	22.428	22.951	23.529	24.135	24.672	24.997	24.966	24.504	23.658	22.557	21.361	20.248	19.37	18.772	18.415	18.246	18.208	18.241	18.331	18.531	18.925	19.606	20.624	21.942	23.399	24.776	25.898	26.664	27.016	26.968	26.626	26.096	25.412	24.571	23.597	22.554	21.543	20.722	20.262	20.255	20.67	21.378	22.188	22.859	23.195	23.132	22.721	22.075	21.351	20.711	20.234	19.889	19.577	19.196	18.661	17.974	17.254	16.637	16.177	15.905	15.82	15.825	15.766	15.582	15.356	15.213	15.256	15.57	16.171	16.918	17.604	18.063	18.178	17.908	17.351	16.688	16.079	15.624	15.368	15.283	15.265	15.179	14.928	14.478	13.896	13.382	13.181	13.424	14.126	15.218	16.468	17.492	17.974	17.859	17.313	16.579	15.933	15.635	15.788	16.262	16.85	17.348	17.54	17.277	16.556	15.479	14.173	12.824	11.702	11.077	11.096	11.757	12.938	14.447	16.093	17.74	19.253	20.502	21.441	22.055	22.241	21.899	21.104	20.077	19.015	18.049	17.303	16.819	16.482	16.127	15.698	15.161	14.472	13.687	12.958	12.402	12.037	11.904	12.068	12.507	13.097	13.707	14.249	14.69	15.049	15.357	15.569	15.635	15.577	15.382	14.979	14.4	13.838	13.464	13.34	13.512	14.032	14.813	15.652	16.168	16.524	16.6	16.225	15.297	13.818	11.83	9.4553	6.9729	4.7379	3.0233	2.0121	1.8517	2.6156	4.2253	6.4736	9.0562	11.621	13.853	15.522	16.497	16.787	16.582	16.162	15.745	15.433	15.238	15.091	14.818	14.223	13.245	11.952	10.475	9.038	7.9254	7.3297	7.2636	7.6125	8.1699	8.5934	8.4628	7.479	5.568	2.8264	-0.50832	-4.0303	-7.2269	-9.5908	-10.698	-10.284	-8.3128	-4.9763	-0.6207	4.2474	9.0175	13.116	16.143	17.883	18.272	17.449	15.721	13.463	11.065	8.8944	7.2186	6.1088	5.4828	5.1952	5.0645	4.8875	4.5512	4.1168	3.7324	3.5052	3.503	3.7623	4.2718	4.9699	5.7987	6.7167	7.686	8.6993	9.741	10.768	11.705	12.495	13.123	13.566	13.786	13.75	13.434	12.784	11.744	10.277	8.3699	6.056	3.4751	0.87001	-1.4972	-3.3976	-4.6394	-5.1053	-4.8213	-3.9235	-2.5834	-0.96545	0.74976	2.4205	4.01	5.5422	7.065	8.6422	10.292	11.912	13.327	14.375	14.941	14.976	14.546	13.852	13.143	12.602	12.309	12.279	12.459	12.732	12.984	13.147	13.179	13.049	12.746	12.269	11.623	10.855	10.097	9.5296	9.299	9.5093	10.172	11.136	12.1	12.724	12.746	12.058	10.794	9.2925	7.9079	6.8691	6.2791	6.1137	6.1903	6.262	6.2121	6.0891	5.9944	6.0025	6.1835	6.5752	7.1137	7.6878	8.2058	8.6098	8.8601	8.9863	9.096	9.2954	9.6527	10.218	11.001	11.915	12.808	13.544	14.031	14.252	14.31	14.357	14.487	14.765	15.268	15.991	16.778	17.455	17.917	18.084	17.84	17.145	16.098	14.831	13.454	12.104	10.909	9.9224	9.1493	8.6321	8.4318	8.5605	8.9997	9.7309	10.703	11.807	12.901	13.856	14.593	15.113	15.506	15.871	16.269	16.784	17.459	18.165	18.67	18.834	18.645	18.118	17.308	16.402	15.602	14.951	14.39	13.86	13.257	12.442	11.39	10.258	9.2273	8.4452	8.0828	8.3223	9.2016	10.579	12.234	13.921	15.439	16.702	17.73	18.61	19.488	20.5	21.603	22.533	23.025	22.961	22.296	21.027	19.304	17.419	15.585	13.914	12.54	11.67	11.162	11.014	11.093	11.304	11.525	11.636	11.654	11.721	11.963	12.462	13.303	14.482	15.797	16.959	17.775	18.171	18.144	17.75	17.106	16.335	15.526	14.728	13.905	12.97	11.908	10.778	9.6334	8.5366	7.6535	7.2071	7.348	8.1346	9.5584	11.453	13.476	15.277	16.643	17.481	17.791	17.759	17.672	17.709	17.882	18.122	18.343	18.417	18.234	17.775	17.089	16.25	15.359	14.522	13.816	13.318	13.088	13.113	13.27	13.394	13.34	13.037	12.497	11.874	11.432	11.391	11.864	12.891	14.4	16.196	18.062	19.84	21.416	22.652	23.427	23.702	23.503	22.885	21.984	21.042	20.305	19.928	19.971	20.378	20.973	21.528	21.842	21.771	21.262	20.373	19.256	18.094	17.064	16.358	16.162	16.576	17.62	19.227	21.213	23.263	25.012	26.141	26.425	25.804	24.458	22.749	21.077	19.777	19.095	19.11	19.712	20.673	21.761	22.795	23.671	24.384	24.997	25.551	26.087	26.65	27.262	27.866	28.353	28.621	28.579	28.141	27.277	26.075	24.724	23.441	22.422	21.807	21.598	21.682	21.908	22.139	22.259	22.245	22.187	22.198	22.357	22.674	23.095	23.505	23.76	23.774	23.536	23.09	22.586	22.239	22.182	22.399	22.808	23.288	23.64	23.664	23.292	22.634	21.869	21.202	20.853	20.978	21.592	22.579	23.776	24.971	25.934	26.517	26.682	26.459	25.938	25.276	24.676	24.317	24.311	24.676	25.308	26.019	26.625	26.981	26.98	26.628	26.085	25.544	25.102	24.794	24.683	24.78	24.964	25.1	25.111	24.893	24.299	23.264	21.855	20.208	18.554	17.213	16.468	16.415	16.956	17.92	19.083	20.204	21.118	21.781	22.234	22.576	22.905	23.209	23.388	23.391	23.215	22.821	22.181	21.396	20.67	20.126	19.777	19.642	19.715	19.876	20.021	20.187	20.452	20.868	21.538	22.568	23.907	25.338	26.637	27.645	28.219	28.241	27.702	26.704	25.419	24.056	22.778	21.648	20.683	19.908	19.243	18.528	17.723	16.992	16.543	16.492	16.925	17.85	19.077	20.306	21.233	21.867	22.271	22.532	22.707	22.858	23.011	23.065	22.888	22.495	22.008	21.53	21.12	20.86	20.802	20.913	21.108	21.303	21.454	21.548	21.596	21.584	21.466	21.246	20.999	20.779	20.626	20.639	20.933	21.518	22.305	23.171	23.966	24.499	24.657	24.483	24.08	23.55	23.055	22.779	22.792	23.028	23.419	23.923	24.469	24.977	25.407	25.732	25.915	25.927	25.739	25.313	24.641	23.763	22.741	21.595	20.381	19.229	18.27	17.58	17.201	17.153	17.381	17.781	18.285	18.878	19.538	20.235	20.951	21.622	22.092	22.24	22.093	21.808	21.568	21.558	21.907	22.578	23.363	23.961	24.092	23.597	22.496	20.987	19.336	17.817	16.696	16.166	16.272	16.918	17.967	19.269	20.654	21.996	23.24	24.355	25.288	25.986	26.39	26.41	25.974	25.118	23.996	22.791	21.667	20.782	20.244	20.076	20.238	20.673	21.32	22.098	22.932	23.728	24.355	24.695	24.701	24.389	23.818	23.087	22.368	21.851	21.652	21.806	22.315	23.111	24.065	25.064	26.027	26.896	27.617	28.172	28.56	28.713	28.518	27.897	26.816	25.27	23.341	21.239	19.227	17.56	16.457	16.033	16.256	17.019	18.192	19.62	21.149	22.681	24.168	25.501	26.477	26.929	26.782	26.027	24.761	23.226	21.725	20.499	19.677	19.264	19.112	18.955	18.557	17.803	16.678	15.285	13.854	12.673	11.938	11.721	11.967	12.505	13.135	13.739	14.288	14.772	15.22	15.719	16.286	16.804	17.171	17.453	17.796	18.294	19.026	20.042	21.252	22.436	23.364	23.896	23.955	23.568	22.904	22.173	21.488	20.884	20.384	19.976	19.56	18.996	18.165	17.01	15.6	14.137	12.847	11.923	11.547	11.798	12.502	13.321	14.018	14.513	14.786	14.884	14.976	15.223	15.636	16.132	16.646	17.097	17.368	17.454	17.448	17.363	17.112	16.654	16.045	15.359	14.663	14.044	13.598	13.402	13.488	13.797	14.188	14.536	14.798	14.915	14.744	14.249	13.575	12.857	12.128	11.648	10.958	10.204	9.3755	8.5102	7.6114	6.6867	5.8399	5.2187	4.8638	4.7349	4.8328	5.1695	5.6908	6.3184	6.9879	7.6283	8.1828	8.6178	8.8836	8.9619	8.9512	8.9954	9.189	9.5656	10.141	10.903	11.742	12.495	13.081	13.486	13.717	13.842	13.965	14.115	14.206	14.159	13.99	13.754	13.516	13.409	13.607	14.154	14.908	15.673	16.271	16.55	16.445	15.975	15.219	14.298	13.394	12.695	12.314	12.315	12.753	13.582	14.6	15.579	16.389	16.964	17.328	17.612	17.963	18.397	18.82	19.121	19.179	18.897	18.295	17.581	17.028	16.838	17.131	17.911	19.024	20.219	21.233	21.856	21.972	21.63	21.008	20.291	19.6	19.018	18.569	18.198	17.84	17.519	17.304	17.232	17.32	17.571	17.905	18.178	18.299	18.276	18.135	17.891	17.572	17.219	16.827	16.379	15.931	15.62	15.577	15.9	16.614	17.616	18.696	19.609	20.14	20.12	19.5	18.384	16.986	15.531	14.239	13.313	12.88	12.94	13.421	14.235	15.248	16.312	17.319	18.199	18.878	19.314	19.523	19.572	19.523	19.453	19.457	19.58	19.803	20.063	20.29	20.41	20.374	20.173	19.796	19.218	18.448	17.55	16.579	15.574	14.623	13.86	13.366	13.146	13.208	13.593	14.304	15.29	16.491	17.808	19.085	20.181	21.029	21.611	21.917	21.979	21.859	21.552	20.981	20.083	18.874	17.427	15.869	14.361	13.037	11.996	11.315	11.008	10.996	11.171	11.487	11.92	12.387	12.823	13.281	13.853	14.557	15.37	16.29	17.27	18.221	19.092	19.875	20.552	21.098	21.534	21.891	22.133	22.224	22.208	22.166	22.141	22.16	22.215	22.263	22.293	22.326	22.341	22.294	22.224	22.212	22.221	22.158	22.027	21.91	21.818	21.691	21.529	21.34	21.053	20.622	20.112	19.616	19.205	18.962	18.973	19.201	19.48	19.677	19.762	19.723	19.544	19.272	19.017	18.896	18.993	19.329	19.835	20.443	21.138	21.872	22.521	23.048	23.561	24.146	24.78	25.45	26.185	26.926	27.54	28.096	28.433	28.598	28.561	28.377	28.074	27.645	27.178	26.819	26.626	26.618	26.897	27.575	28.635	29.955	31.422	32.912	34.253	35.273	35.88	36.041	35.798	35.242	34.411	33.277	31.833	30.113	28.115	25.854	23.485	21.238	19.289	17.753	16.731	16.249	16.186	16.381	16.766	17.298	17.947	18.808	20.085	21.887	24.14	26.66	29.213	31.506	33.251	34.316	34.764	34.795	34.658	34.584	34.701	35.037	35.586	36.299	37.069	37.809	38.473	38.99	39.243	39.157	38.708	37.895	36.759	35.421	34.026	32.655	31.355	30.207	29.247	28.423	27.697	27.133	26.825	26.837	27.213	27.977	29.046	30.235	31.294	31.975	32.106	31.662	30.794	29.732	28.717	28.005	27.821	28.246	29.195	30.502	31.962	33.338	34.431	35.139	35.455	35.434	35.197	34.881	34.538	34.146	33.684	33.176	32.648	32.132	31.715	31.488	31.487	31.66	31.925	32.187	32.373	32.489	32.603	32.797	33.162	33.771	34.616	35.552	36.356	36.825	36.819	36.295	35.376	34.342	33.505	33.077	33.105	33.445	33.787	33.788	33.254	32.2	30.803	29.362	28.192	27.473	27.173	27.12	27.088	26.857	26.31	25.476	24.468	23.416	22.448	21.701	21.238	21.03	21.048	21.298	21.74	22.281	22.889	23.576	24.319	25.038	25.651	26.064	26.168	25.898	25.291	24.467	23.578	22.808	22.366	22.392	22.914	23.925	25.379	27.17	29.137	31.086	32.819	34.192	35.176	35.798	36.076	36.058	35.869	35.629	35.359	35.065	34.849	34.816	34.972	35.283	35.739	36.282	36.802	37.245	37.609	37.852	37.906	37.748	37.365	36.698	35.726	34.555	33.36	32.284	31.415	30.762	30.266	29.87	29.553	29.293	29.091	29.036	29.242	29.635	29.978	30.08	29.832	29.14	28.006	26.615	25.23	24.018	23.075	22.476	22.199	22.126	22.195	22.464	22.967	23.65	24.499	25.526	26.652	27.716	28.56	29.077	29.243	29.136	28.889	28.631	28.502	28.652	29.099	29.637	30.052	30.246	30.129	29.595	28.695	27.648	26.697	25.824	25.414	25.553	26.246	27.391	28.692	29.808	30.555	30.884	30.754	30.153	29.181	27.977	26.62	25.199	23.877	22.832	22.254	22.29	22.951	24.106	25.571	27.172	28.712	29.99	30.933	31.598	32.054	32.365	32.619	32.865	33.046	33.087	32.958	32.61	31.96	31.012	29.895	28.74	27.628	26.658	25.961	25.596	25.536	25.73	26.122	26.661	27.313	28.016	28.634	29.016	29.053	28.683	27.881	26.74	25.5	24.428	23.73	23.549	23.919	24.718	25.734	26.783	27.713	28.369	28.661	28.642	28.444	28.156	27.837	27.569	27.364	27.138	26.79	26.302	25.733	25.195	24.826	24.747	24.993	25.494	26.109	26.655	26.971	27.013	26.867	26.655	26.499	26.495	26.668	26.936	27.19	27.368	27.45	27.454	27.432	27.441	27.461	27.396	27.187	26.847	26.428	26.015	25.743	25.735	25.996	26.399	26.753	26.854	26.543	25.799	24.763	23.67	22.798	22.42	22.679	23.517	24.715	26.005	27.129	27.865	28.105	27.929	27.545	27.169	26.987	27.103	27.487	28.033	28.629	29.147	29.45	29.45	29.14	28.567	27.772	26.824	25.847	24.977	24.328	23.995	24.012	24.323	24.865	25.584	26.361	27.032	27.482	27.662	27.518	27.009	26.213	25.335	24.578	24.045	23.781	23.757	23.83	23.847	23.746	23.559	23.389	23.385	23.687	24.311	25.107	25.833	26.244	26.158	25.519	24.457	23.21	22.053	21.26	20.992	21.213	21.762	22.487	23.212	23.696	23.773	23.478	22.953	22.319	21.726	21.36	21.278	21.364	21.451	21.398	21.077	20.439	19.607	18.791	18.13	17.689	17.514	17.605	17.893	18.288	18.727	19.146	19.49	19.714	19.717	19.414	18.872	18.262	17.698	17.215	16.897	16.847	17.03	17.323	17.709	18.223	18.828	19.454	20.045	20.463	20.454	19.814	18.492	16.532	14.081	11.497	9.2936	7.9064	7.5616	8.3012	9.9934	12.35	15.012	17.576	19.652	21.002	21.578	21.381	20.387	18.7	16.604	14.38	12.216	10.347	9.0679	8.543	8.8732	9.9881	11.679	13.706	15.717	17.301	18.199	18.377	17.933	17.104	16.282	15.815	15.802	16.104	16.499	16.776	16.777	16.477	16	15.527	15.219	15.14	15.205	15.233	15.108	14.803	14.299	13.582	12.708	11.792	10.922	10.211	9.8428	9.9817	10.637	11.698	12.992	14.26	15.205	15.685	15.751	15.525	15.101	14.574	14.053	13.589	13.176	12.827	12.584	12.48	12.55	12.824	13.262	13.792	14.353	14.849	15.126	15.061	14.643	13.933	13.053	12.177	11.481	11.047	10.841	10.799	10.851	10.899	10.901	10.928	11.061	11.293	11.54	11.713	11.72	11.45	10.857	10.016	9.1025	8.3164	7.8411	7.805	8.2349	9.067	10.204	11.499	12.805	14.019	15.094	15.957	16.509	16.646	16.285	15.378	13.961	12.213	10.406	8.8345	7.7763	7.4029	7.6921	8.4312	9.358	10.253	10.929	11.285	11.37	11.304	11.175	11.014	10.849	10.679	10.492	10.331	10.26	10.317	10.498	10.822	11.305	11.894	12.514	13.144	13.759	14.295	14.697	14.959	15.097	15.111	14.982	14.686	14.187	13.443	12.5	11.522	10.7	10.205	10.187	10.72	11.711	12.973	14.322	15.583	16.586	17.195	17.318	16.881	15.869	14.398	12.656	10.837	9.1772	7.9174	7.1472	6.7804	6.704	6.8441	7.1039	7.4021	7.7212	8.0578	8.3473	8.513	8.5403	8.4447	8.2829	8.1897	8.3086	8.6901	9.2935	10.041	10.848	11.636	12.381	13.086	13.738	14.303	14.731	14.933	14.765	14.154	13.208	12.092	10.932	9.8999	9.2305	9.055	9.3103	9.8254	10.43	10.924	11.112	10.951	10.554	10.049	9.5724	9.2871	9.2846	9.4959	9.8023	10.145	10.486	10.784	11.041	11.317	11.693	12.255	13.048	14.002	14.943	15.743	16.335	16.62	16.536	16.221	15.915	15.726	15.62	15.558	15.478	15.255	14.83	14.287	13.737	13.222	12.79	12.517	12.35	12.125	11.765	11.31	10.812	10.309	9.8814	9.6142	9.5499	9.7079	10.043	10.453	10.904	11.469	12.172	12.919	13.643	14.386	15.135	15.766	16.232	16.601	16.887	17.068	17.212	17.37	17.439	17.306	16.982	16.47	15.691	14.666	13.585	13.179	13.183	13.731	14.953	16.83	19.091	21.389	23.432	24.966	25.802	25.948	25.627	25.123	24.677	24.473	24.57	24.82	24.957	24.818	24.368	23.605	22.597	21.51	20.548	19.851	19.487	19.487	19.872	20.675	21.876	23.352	24.921	26.419	27.679	28.472	28.575	27.906	26.541	24.642	22.452	20.312	18.528	17.255	16.508	16.224	16.214	16.228	16.134	15.979	15.879	15.943	16.3	17.119	18.501	20.387	22.6	24.928	27.137	28.976	30.213	30.72	30.517	29.781	28.726	27.532	26.391	25.486	24.938	24.802	25.076	25.693	26.501	27.304	27.965	28.419	28.653	28.757	28.908	29.224	29.632	29.918	29.883	29.434	28.599	27.569	26.686	26.31	26.642	27.63	29.026	30.508	31.784	32.652	33.023	32.912	32.415	31.648	30.722	29.723	28.725	27.789	26.94	26.178	25.506	24.931	24.496	24.301	24.467	25.037	25.935	27.026	28.165	29.197	29.971	30.414	30.563	30.483	30.188	29.665	28.934	28.02	26.929	25.65	24.19	22.573	20.866	19.202	17.759	16.742	16.359	16.763	17.941	19.677	21.607	23.325	24.48	24.887	24.613	23.952	23.364	23.376	24.365	26.354	28.969	31.574	33.435	33.891	32.603	29.779	26.159	22.755	20.54	20.154	21.678	24.61	28.064	31.045	32.727	32.728	31.262	28.969	26.611	24.859	24.161	24.604	25.914	27.626	29.274	30.524	31.274	31.676	31.972	32.302	32.686	33.068	33.28	33.066	32.185	31.127	30.125	29.521	29.521	30.204	31.468	33.006	34.411	35.309	35.431	34.767	33.656	32.558	31.777	31.445	31.556	31.898	32.097	31.86	31.163	30.212	29.341	28.903	29.088	29.822	30.881	32.008	32.891	33.22	32.876	31.962	30.668	29.216	27.894	26.995	26.696	27.015	27.795	28.709	29.372	29.585	29.372	28.851	28.199	27.693	27.568	27.847	28.384	28.987	29.48	29.77	29.912	30.051	30.312	30.825	31.733	33.037	34.487	35.754	36.585	36.786	36.256	35.109	33.653	32.249	31.206	30.734	30.83	31.308	31.983	32.77	33.611	34.4	35.076	35.636	36.026	36.128	35.858	35.205	34.235	33.088	31.898	30.718	29.594	28.679	28.157	28.063	28.328	28.904	29.675	30.408	30.794	31.115	31.345	31.519	31.648	31.865	32.292	32.898	33.608	34.368	35.037	35.418	35.483	35.337	35.037	34.659	34.424	34.52	34.889	35.332	35.715	35.967	36.039	35.952	35.771	35.494	35.094	34.568	33.849	32.835	31.604	30.437	29.597	29.214	29.41	30.27	31.714	33.545	35.576	37.577	39.233	40.307	40.721	40.441	39.477	38.061	36.593	35.35	34.406	33.768	33.394	33.155	32.936	32.723	32.558	32.508	32.677	33.088	33.595	34.022	34.323	34.505	34.533	34.414	34.232	33.998	33.625	33.06	32.294	31.314	30.18	29.083	28.202	27.593	27.305	27.447	28.058	29.022	30.201	31.518	32.869	34.098	35.06	35.645	35.782	35.5	34.92	34.143	33.264	32.474	31.993	31.913	32.193	32.764	33.505	34.204	34.66	34.781	34.554	34.017	33.316	32.612	31.934	31.228	30.512	29.845	29.235	28.687	28.258	27.98	27.821	27.724	27.649	27.587	27.619	27.888	28.455	29.255	30.204	31.234	32.182	32.825	33.035	32.796	32.131	31.125	29.993	28.974	28.237	27.892	27.956	28.25	28.455	28.307	27.681	26.54	24.938	23.071	21.236	19.714	18.715	18.335	18.52	19.14	20.062	21.097	22.017	22.694	23.157	23.457	23.6	23.624	23.605	23.585	23.577	23.636	23.84	24.213	24.756	25.496	26.401	27.313	28.058	28.512	28.558	28.114	27.221	26.055	24.896	24.024	23.602	23.604	23.86	24.154	24.225	23.791	22.731	21.19	19.444	17.724	16.231	15.171	14.645	14.608	14.988	15.689	16.53	17.326	17.979	18.459	18.736	18.837	18.913	19.129	19.504	19.947	20.339	20.56	20.534	20.26	19.806	19.32	19.036	19.152	19.679	20.483	21.438	22.391	23.073	23.227	22.783	21.837	20.565	19.257	18.266	17.81	17.89	18.41	19.196	19.965	20.456	20.606	20.5	20.213	19.773	19.196	18.488	17.671	16.812	16.014	15.402	15.149	15.408	16.133	17.073	17.987	18.714	19.071	18.914	18.319	17.518	16.718	16.11	15.887	16.119	16.676	17.391	18.166	18.882	19.373	19.595	19.661	19.643	19.503	19.191	18.679	17.953	17.032	15.969	14.834	13.775	12.984	12.58	12.52	12.914	13.571	14.364	15.104	15.711	16.177	16.464	16.565	16.594	16.662	16.734	16.685	16.439	15.99	15.38	14.709	14.125	13.789	13.859	14.4	15.272	16.208	17.005	17.572	17.801	17.635	17.196	16.704	16.317	16.132	16.223	16.547	16.897	17.088	17.035	16.653	15.886	14.851	13.78	12.802	11.895	11.002	10.103	9.1833	8.2683	7.4783	6.9887	6.9909	7.6318	8.8837	10.531	12.315	14.033	15.485	16.467	16.925	16.977	16.76	16.411	16.109	15.97	15.969	16.037	16.152	16.278	16.366	16.425	16.562	16.817	17.061	17.12	16.905	16.407	15.699	14.988	14.536	14.542	15.107	16.14	17.309	18.244	18.741	18.735	18.244	17.393	16.418	15.517	14.734	14.067	13.565	13.235	13.057	13.101	13.396	13.811	14.152	14.269	14.06	13.497	12.718	12.019	11.734	12.087	13.072	14.451	15.881	17.071	17.832	18.052	17.786	17.25	16.653	16.04	15.356	14.577	13.712	12.806	11.986	11.434	11.236	11.338	11.643	12.054	12.415	12.6	12.647	12.692	12.808	12.976	13.13	13.2	13.131	12.893	12.515	12.086	11.739	11.607	11.724	12.023	12.467	13.062	13.729	14.303	14.633	14.616	14.184	13.329	12.14	10.742	9.242	7.7762	6.5346	5.6762	5.3018	5.5268	6.4573	8.0336	9.9655	11.857	13.333	14.144	14.253	13.829	13.135	12.463	12.055	11.965	12.019	11.986	11.759	11.319	10.662	9.8816	9.1464	8.5528	8.087	7.706	7.3679	7.002	6.5828	6.2098	5.999	5.9712	6.1085	6.4063	6.8101	7.2104	7.5235	7.7482	7.9544	8.2543	8.7489	9.4701	10.386	11.475	12.677	13.826	14.766	15.506	16.158	16.767	17.336	17.886	18.355	18.565	18.361	17.742	16.815	15.767	14.895	14.474	14.577	15.081	15.842	16.737	17.614	18.343	18.864	19.158	19.204	18.973	18.431	17.589	16.583	15.628	14.842	14.228	13.842	13.789	14.044	14.484	15.039	15.684	16.319	16.836	17.257	17.632	17.955	18.254	18.607	18.983	19.212	19.179	18.91	18.438	17.756	16.92	16.062	15.316	14.779	14.466	14.312	14.262	14.318	14.465	14.622	14.789	15.111	15.67	16.382	17.111	17.757	18.171	18.217	17.956	17.618	17.395	17.453	18.007	19.144	20.675	22.327	24.067	25.128	26.005	26.717	27.286	27.735	28.084	28.276	28.144	27.59	26.722	25.731	24.741	23.862	23.239	22.915	22.761	22.647	22.513	22.294	21.935	21.501	21.096	20.714	20.287	19.807	19.274	18.611	17.737	16.667	15.493	14.331	13.288	12.439	11.822	11.447	11.286	11.207	11.045	10.744	10.313	9.6937	8.8201	7.7099	6.4073	4.9146	3.2826	1.7147	0.47898	-0.18701	-0.053701	1.0526	3.0833	5.7505	8.7144	11.687	14.375	16.541	18.147	19.313	20.202	20.929	21.551	22.06	22.419	22.595	22.54	22.172	21.47	20.528	19.452	18.321	17.272	16.498	16.106	16.092	16.433	17.076	17.903	18.82	19.815	20.846	21.757	22.369	22.565	22.215	21.201	19.57	17.58	15.609	14.006	13.013	12.709	13.004	13.732	14.662	15.517	16.114	16.454	16.589	16.508	16.182	15.656	15.011	14.338	13.808	13.613	13.836	14.419	15.212	15.999	16.508	16.58	16.324	15.993	15.795	15.848	16.165	16.632	17.029	17.124	16.765	15.948	14.812	13.559	12.321	11.157	10.16	9.4362	9.0156	8.8783	9.0584	9.5977	10.472	11.664	13.176	14.944	16.827	18.676	20.313	21.489	21.959	21.633	20.596	19.011	17.097	15.144	13.446	12.226	11.602	11.542	11.891	12.486	13.183	13.805	14.192	14.326	14.305	14.203	14.01	13.717	13.339	12.856	12.251	11.597	11	10.522	10.215	10.123	10.201	10.316	10.374	10.381	10.374	10.359	10.364	10.444	10.624	10.888	11.2	11.526	11.897	12.425	13.181	14.104	15.098	16.087	16.919	17.385	17.38	16.992	16.379	15.69	15.098	14.761	14.705	14.855	15.162	15.538	15.835	15.962	15.938	15.826	15.653	15.437	15.219	15.046	14.936	14.896	14.909	14.991	15.242	15.791	16.652	17.77	19.124	20.649	22.125	23.282	23.952	24.039	23.475	22.308	20.727	18.948	17.154	15.551	14.314	13.447	12.842	12.437	12.22	12.134	12.104	12.101	12.115	12.118	12.08	11.943	11.66	11.305	11.059	11.007	11.112	11.38	11.849	12.442	13.002	13.472	13.892	14.247	14.502	14.669	14.728	14.551	14.057	13.296	12.305	11.096	9.8136	8.7271	8.0444	7.8231	8.0326	8.5916	9.3771	10.248	11.069	11.728	12.211	12.591	12.898	13.026	12.91	12.632	12.282	11.886	11.567	11.543	11.916	12.694	14.21	15.96	17.573	18.77	19.33	19.093	18.104	16.618	14.911	13.212	11.775	10.809	10.319	10.168	10.23	10.371	10.366	10.019	9.3052	8.3469	7.3745	6.6483	6.3485	6.5241	7.1243	7.9802	8.7837	9.242	9.2791	9.0006	8.5293	8.0003	7.6174	7.5613	7.8809	8.5661	9.6174	10.976	12.461	13.907	15.193	16.159	16.669	16.783	16.753	16.813	17.06	17.5	18.038	18.43	18.371	17.631	16.176	14.201	12.094	10.235	8.875	8.1496	8.0748	8.4608	8.9709	9.3555	9.5372	9.5334	9.4148	9.342	9.463	9.778	10.193	10.625	10.973	11.122	11.091	11.051	11.163	11.445	11.829	12.217	12.491	12.525	12.259	11.738	11.105	10.555	10.236	10.159	10.269	10.536	10.904	11.254	11.509	11.697	11.875	12.087	12.395	12.831	13.337	13.825	14.259	14.635	14.912	15.095	15.296	15.615	16.017	16.4	16.705	16.941	17.155	17.419	17.78	18.242	18.773	19.29	19.632	19.649	19.363	18.953	18.615	18.512	18.808	19.596	20.772	22.079	23.211	23.834	23.675	22.665	20.972	18.897	16.827	15.216	14.432	14.571	15.468	16.822	18.299	19.604	20.555	21.086	21.225	21.09	20.834	20.536	20.196	19.857	19.609	19.471	19.382	19.301	19.22	19.099	18.912	18.724	18.627	18.676	18.913	19.379	20.044	20.796	21.559	22.321	23.028	23.568	23.858	23.871	23.621	23.189	22.705	22.285	22.025	22.012	22.201	22.374	22.296	21.859	21.033	19.827	18.38	16.979	15.889	15.262	15.168	15.572	16.292	17.099	17.862	18.511	19.004	19.397	19.845	20.471	21.256	22.072	22.745	23.094	22.985	22.357	21.232	19.752	18.224	16.972	16.15	15.768	15.82	16.208	16.665	16.889	16.746	16.244	15.466	14.603	13.902	13.507	13.397	13.516	13.816	14.173	14.477	14.759	15.107	15.512	15.85	15.975	15.791	15.297	14.603	13.878	13.318	13.127	13.438	14.138	14.91	15.477	15.704	15.504	14.866	13.966	13.07	12.329	11.785	11.442	11.221	10.95	10.557	10.16	9.8768	9.7281	9.7536	10.02	10.494	11.033	11.523	11.942	12.346	12.799	13.338	13.912	14.422	14.823	15.027	14.875	14.331	13.558	12.728	11.853	11.217	10.651	10.158	9.7858	9.6461	9.7547	10.026	10.378	10.702	10.816	10.581	10.035	9.3428	8.6565	8.1204	7.903	8.1272	8.8064	9.8331	11.048	12.302	13.488	14.544	15.37	15.87	16.1	16.21	16.283	16.357	16.514	16.827	17.243	17.616	17.819	17.782	17.458	16.902	16.315	15.858	15.585	15.552	15.806	16.265	16.754	17.167	17.483	17.7	17.809	17.789	17.625	17.344	17.012	16.645	16.196	15.716	15.339	15.123	15.01	14.979	15.043	15.148	15.213	15.247	15.327	15.474	15.693	16.015	16.355	16.469	16.166	15.429	14.347	13.054	11.762	10.722	10.119	9.9859	10.21	10.63	11.096	11.515	11.845	12.032	12.041	11.919	11.74	11.53	11.356	11.364	11.663	12.299	13.285	14.576	16.026	17.429	18.62	19.463	19.804	19.569	18.87	17.914	16.883	15.934	15.231	14.867	14.829	15.031	15.334	15.61	15.791	15.853	15.726	15.339	14.723	13.995	13.241	12.515	11.924	11.565	11.437	11.507	11.763	12.182	12.721	13.386	14.186	15.009	15.669	16.027	15.997	15.526	14.619	13.401	12.061	10.787	9.7067	8.8627	8.2272	7.7662	7.4675	7.2668	7.0892	6.9761	7.0631	7.4192	7.9912	8.7044	9.4949	10.242	10.818	11.183	11.377	11.444	11.466	11.546	11.681	11.763	11.733	11.633	11.534	11.5	11.6	11.892	12.373	12.983	13.603	14.068	14.25	14.139	13.756	13.071	12.143	11.19	10.425	9.9344	9.7537	9.9051	10.305	10.767	11.141	11.355	11.385	11.276	11.204	11.347	11.734	12.333	13.117	14.011	14.846	15.449	15.722	15.646	15.293	14.762	14.111	13.389	12.698	12.128	11.642	11.177	10.782	10.528	10.368	10.221	10.107	10.089	10.184	10.452	10.989	11.779	12.668	13.508	14.195	14.589	14.585	14.252	13.77	13.272	12.83	12.517	12.408	12.551	12.971	13.625	14.393	15.19	15.977	16.648	17.059	17.237	17.336	17.416	17.439	17.411	17.352	17.184	16.822	16.314	15.72	15.031	14.278	13.595	13.044	12.574	12.213	12.09	12.277	12.725	13.35	14.059	14.723	15.217	15.438	15.316	14.888	14.313	13.725	13.127	12.56	12.198	12.163	12.444	13.038	13.975	15.155	16.343	17.356	18.099	18.444	18.345	18.075	17.408	16.912	16.755	16.907	17.282	17.87	18.623	19.363	19.938	20.341	20.589	20.664	20.624	20.602	20.661	20.758	20.86	20.939	20.889	20.63	20.281	20.049	20.068	20.397	21.062	21.996	23.016	23.9	24.462	24.618	24.432	24.045	23.553	23.001	22.486	22.097	21.801	21.503	21.211	20.997	20.854	20.762	20.76	20.845	20.93	20.951	20.91	20.76	20.421	19.928	19.415	18.973	18.621	18.413	18.44	18.728	19.233	19.863	20.505	21.048	21.418	21.547	21.363	20.911	20.358	19.809	19.277	18.783	18.382	18.074	17.832	17.664	17.568	17.468	17.288	17.033	16.701	16.257	15.752	15.354	15.179	15.224	15.482	15.952	16.61	17.395	18.202	18.885	19.32	19.44	19.222	18.659	17.829	16.935	16.188	15.673	15.411	15.438	15.746	16.239	16.803	17.309	17.571	17.422	16.819	15.824	14.539	13.113	11.773	10.694	9.8552	9.1189	8.374	7.6012	6.8661	6.3107	6.0921	6.2948	6.925	7.8852	8.9411	9.8404	10.487	10.911	11.141	11.206	11.184	11.144	11.096	11.059	11.119	11.337	11.708	12.223	12.841	13.421	13.798	13.92	13.825	13.548	13.124	12.65	12.272	12.136	12.355	12.967	13.903	15.038	16.212	17.211	17.842	18.114	18.25	18.517	19.118	20.195	21.776	23.666	25.531	27.072	28.079	28.469	28.358	28.033	27.742	27.594	27.607	27.72	27.761	27.527	26.925	26.036	25.054	24.163	23.448	22.843	22.226	21.542	20.782	19.981	19.345	19.251	19.986	21.568	23.801	26.371	28.849	30.811	32.019	32.474	32.313	31.775	31.179	30.759	30.536	30.425	30.358	30.249	30.004	29.591	29.087	28.618	28.297	28.153	28.084	27.942	27.651	27.198	26.535	25.676	24.8	24.121	23.69	23.457	23.406	23.492	23.58	23.587	23.544	23.488	23.423	23.447	23.703	24.186	24.759	25.298	25.715	25.9	25.788	25.449	25.058	24.834	24.931	25.341	25.902	26.437	26.829	26.958	26.764	26.396	26.135	26.134	26.385	26.845	27.412	27.869	28.038	27.934	27.69	27.414	27.263	27.416	27.873	28.41	28.785	28.858	28.517	27.681	26.421	24.955	23.56	22.492	21.929	21.893	22.321	23.128	24.126	25.009	25.579	25.877	26.003	25.994	25.948	26.017	26.22	26.439	26.62	26.752	26.732	26.695	26.349	25.898	25.351	24.852	24.54	24.398	24.382	24.519	24.765	24.966	25.018	24.928	24.721	24.438	24.246	24.341	24.782	25.542	26.605	27.895	29.192	30.235	30.887	31.145	31.08	30.812	30.466	30.13	29.889	29.788	29.743	29.635	29.458	29.288	29.122	28.923	28.735	28.625	28.585	28.595	28.692	28.881	29.09	29.283	29.486	29.658	29.716	29.681	29.659	29.689	29.731	29.751	29.734	29.635	29.388	28.933	28.236	27.33	26.303	25.203	24.019	22.792	21.624	20.557	19.526	18.481	17.409	16.267	15.025	13.755	12.603	11.687	11.117	11.015	11.404	12.187	13.278	14.673	16.337	18.14	19.921	21.546	22.877	23.791	24.236	24.253	23.979	23.633	23.396	23.306	23.33	23.433	23.524	23.427	23.012	22.291	21.359	20.354	19.462	18.905	18.812	19.199	20.042	21.243	22.591	23.892	25.064	26.076	26.866	27.395	27.705	27.897	28.07	28.295	28.586	28.894	29.142	29.223	28.963	28.229	27.09	25.781	24.526	23.516	22.951	22.93	23.378	24.12	24.99	25.833	26.548	27.167	27.797	28.473	29.149	29.79	30.349	30.71	30.739	30.407	29.79	29.013	28.194	27.385	26.566	25.729	24.898	24.065	23.206	22.415	21.882	21.702	21.813	22.101	22.429	22.617	22.528	22.171	21.676	21.19	20.884	20.924	21.302	21.85	22.402	22.864	23.153	23.188	22.95	22.465	21.79	21.002	20.164	19.325	18.594	18.143	18.068	18.295	18.694	19.194	19.685	19.974	19.95	19.669	19.229	18.717	18.274	18.023	17.943	17.928	17.872	17.656	17.118	16.161	14.858	13.364	11.821	10.386	9.255	8.6073	8.5679	9.1597	10.235	11.54	12.832	13.877	14.403	14.266	13.604	12.7	11.759	10.918	10.315	9.9886	9.8054	9.6328	9.4654	9.3299	9.2503	9.3324	9.6938	10.277	10.899	11.429	11.817	12.031	12.099	12.162	12.389	12.88	13.625	14.452	15.101	15.414	15.367	14.958	14.221	13.379	12.742	12.453	12.477	12.791	13.365	14.062	14.735	15.363	15.923	16.272	16.278	15.921	15.163	13.947	12.422	10.973	9.9746	9.6279	9.9981	11.02	12.478	14.072	15.482	16.443	16.849	16.789	16.38	15.654	14.711	13.807	13.15	12.771	12.684	13.22	13.887	14.503	14.932	15.124	15.03	14.618	13.967	13.205	12.369	11.455	10.564	9.8111	9.211	8.7537	8.4881	8.4691	8.707	9.1645	9.7668	10.439	11.147	11.889	12.598	13.172	13.601	13.917	14.042	13.841	13.309	12.547	11.661	10.831	10.311	10.263	10.675	11.434	12.373	13.242	13.775	13.869	13.605	13.067	12.311	11.447	10.602	9.8868	9.3805	9.1466	9.2181	9.5974	10.265	11.133	12.058	12.97	13.921	14.92	15.86	16.651	17.27	17.643	17.717	17.581	17.386	17.239	17.2	17.338	17.658	18.068	18.489	18.948	19.433	19.824	19.992	19.868	19.452	18.825	18.127	17.535	17.26	17.477	18.187	19.207	20.307	21.306	22.054	22.419	22.379	22.053	21.584	21.076	20.618	20.25	19.891	19.43	18.845	18.163	17.406	16.693	16.272	16.347	16.921	17.845	18.906	19.861	20.502	20.72	20.522	20.04	19.506	19.132	18.969	18.918	18.903	18.899	18.828	18.614	18.301	17.98	17.674	17.35	16.96	16.425	15.672	14.734	13.769	12.956	12.458	12.455	13.052	14.17	15.558	16.948	18.125	18.96	19.443	19.607	19.512	19.274	19.007	18.737	18.404	18.033	17.769	17.726	17.935	18.439	19.265	20.315	21.38	22.258	22.758	22.704	22.056	20.968	19.672	18.404	17.403	16.851	16.746	16.893	17.057	17.087	16.972	16.878	17.032	17.585	18.577	19.927	21.358	22.434	22.834	22.545	21.724	20.556	19.295	18.238	17.537	17.161	17.036	17.095	17.209	17.267	17.258	17.178	16.939	16.466	15.799	14.999	14.091	13.159	12.372	11.904	11.904	12.427	13.366	14.536	15.779	16.956	17.887	18.457	18.795	19.147	19.633	20.29	21.202	22.388	23.705	24.978	26.11	27.003	27.58	27.902	28.101	28.214	28.196	28.069	27.87	27.553	27.046	26.385	25.671	25.045	24.673	24.646	24.942	25.538	26.394	27.314	28.013	28.4	28.603	28.725	28.78	28.835	28.955	29.049	28.969	28.718	28.387	28.05	27.827	27.887	28.214	28.527	28.522	28.109	27.293	26.173	25.03	24.245	24.096	24.66	25.782	27.099	28.213	28.889	28.99	28.401	27.175	25.627	24.087	22.697	21.561	20.826	20.49	20.369	20.362	20.448	20.508	20.477	20.478	20.649	20.922	21.165	21.378	21.571	21.643	21.549	21.408	21.134	21.043	21.219	21.658	22.213	22.683	22.892	22.776	22.409	21.936	21.466	21.094	20.944	21.066	21.357	21.678	21.991	22.32	22.682	23.141	23.767	24.521	25.269	25.91	26.374	26.52	26.259	25.726	25.189	24.833	24.728	24.92	25.385	25.962	26.432	26.634	26.518	26.174	25.79	25.522	25.417	25.44	25.497	25.429	25.059	24.307	23.233	21.961	20.645	19.424	18.341	17.368	16.529	15.92	15.613	15.635	16.071	17.028	18.483	20.236	22.054	23.77	25.251	26.379	27.112	27.479	27.543	27.369	27.042	26.628	26.182	25.775	25.49	25.342	25.25	25.127	24.943	24.711	24.482	24.3	24.168	24.061	23.937	23.727	23.352	22.819	22.281	21.928	21.855	22.058	22.487	23.04	23.588	24.018	24.273	24.362	24.324	24.195	23.975	23.645	23.218	22.765	22.37	22.066	21.83	21.629	21.431	21.206	20.906	20.493	20.021	19.633	19.474	19.623	20.099	20.916	22.046	23.345	24.593	25.618	26.359	26.853	27.2	27.514	27.874	28.282	28.647	28.826	28.681	28.141	27.294	26.359	25.526	24.842	24.273	23.787	23.342	22.845	22.207	21.451	20.681	19.978	19.407	19.043	18.945	19.15	19.636	20.277	20.843	21.121	21.032	20.642	20.083	19.516	19.137	19.078	19.329	19.76	20.201	20.532	20.743	20.883	20.945	20.878	20.69	20.447	20.204	19.979	19.818	19.791	19.879	19.985	20.025	19.945	19.717	19.403	19.123	18.921	18.749	18.596	18.541	18.663	18.98	19.504	20.235	21.059	21.783	22.262	22.494	22.634	22.932	23.556	24.469	25.498	26.428	27.056	27.236	26.999	26.55	26.095	25.722	25.433	25.16	24.785	24.253	23.685	23.252	23.022	23.011	23.279	23.842	24.544	25.195	25.729	26.118	26.291	26.233	26.053	25.915	25.949	26.199	26.584	26.622	26.714	26.701	26.621	26.438	26.138	25.858	25.741	25.793	25.971	26.269	26.66	27.046	27.268	27.182	26.777	26.244	25.834	25.642	25.653	25.929	26.459	26.924	26.956	26.505	25.747	24.81	23.828	23.067	22.698	22.642	22.763	23	23.219	23.233	23.089	23.039	23.24	23.691	24.403	25.402	26.585	27.735	28.638	29.178	29.386	29.389	29.252	28.95	28.575	28.352	28.361	28.526	28.869	29.531	30.488	31.52	32.463	33.209	33.565	33.403	32.879	32.228	31.532	30.899	30.58	30.698	31.17	31.328	31.708	32.136	32.411	32.444	32.177	31.559	30.664	29.678	28.676	27.642	26.632	25.672	24.633	23.434	22.223	21.25	20.693	20.66	21.194	22.161	23.278	24.25	24.851	24.929	24.503	23.782	22.931	21.989	21.01	20.085	19.241	18.478	17.894	17.628	17.719	18.136	18.817	19.609	20.291	20.763	21.093	21.313	21.399	21.417	21.501	21.675	21.89	22.178	22.614	23.218	23.929	24.668	25.31	25.711	25.838	25.754	25.511	25.187	24.928	24.842	24.892	24.987	25.071	25.091	25.028	24.932	24.875	24.858	24.906	25.131	25.584	26.162	26.769	27.409	28.057	28.59	28.929	29.094	29.12	29.021	28.831	28.61	28.395	28.234	28.219	28.408	28.776	29.283	29.918	30.627	31.271	31.722	31.901	31.774	31.357	30.702	29.858	28.905	28.017	27.382	27.066	27.048	27.307	27.796	28.34	28.71	28.8	28.614	28.192	27.614	26.998	26.394	25.749	24.999	24.076	22.909	21.472	19.86	18.291	16.959	15.953	15.287	14.924	14.766	14.674	14.522	14.261	13.976	13.835	13.949	14.326	14.915	15.636	16.341	16.85	17.075	17.078	16.973	16.869	16.875	17.059	17.367	17.708	18.052	18.383	18.654	18.839	19	19.21	19.437	19.624	19.791	20.007	20.282	20.563	20.804	20.992	21.141	21.293	21.514	21.887	22.483	23.295	24.204	25.028	25.63	25.98	26.142	26.244	26.453	26.885	27.548	28.406	29.4	30.421	31.323	32.075	32.754	33.384	33.907	34.342	34.799	35.319	35.81	36.155	36.267	36.044	35.397	34.338	32.984	31.502	30.082	28.886	27.971	27.31	26.865	26.613	26.506	26.496	26.537	26.572	26.585	26.64	26.785	27.002	27.271	27.647	28.12	28.525	28.727	28.795	28.881	29.038	29.286	29.692	30.258	30.867	31.378	31.704	31.771	31.528	31.024	30.375	29.666	28.984	28.479	28.29	28.426	28.794	29.253	29.648	29.897	29.984	29.892	29.63	29.337	29.192	29.215	29.313	29.495	29.845	30.309	30.731	31.065	31.345	31.562	31.703	31.827	31.958	31.997	31.862	31.568	31.11	30.463	29.714	29.071	28.705	28.66	28.912	29.412	30.106	30.95	31.869	32.77	33.644	34.6	35.688	36.809	37.894	38.995	40.068	40.887	41.286	41.236	40.692	39.62	38.166	36.885	35.895	35.176	34.775	34.714	35.007	35.538	36.103	36.578	36.931	37.117	37.119	37.045	37.034	37.062	37.008	36.792	36.411	35.871	35.195	34.441	33.694	33.055	32.604	32.347	32.242	32.287	32.495	32.792	33.034	33.132	33.061	32.8	32.39	31.966	31.643	31.419	31.276	31.212	31.17	31.032	30.797	30.612	30.58	30.658	30.789	30.941	31.028	30.921	30.555	29.984	29.338	28.777	28.429	28.365	28.605	29.152	29.965	30.921	31.868	32.672	33.224	33.462	33.41	33.141	32.723	32.25	31.858	31.623	31.483	31.354	31.264	31.262	31.301	31.304	31.265	31.174	30.938	30.454	29.713	28.781	27.776	26.862	26.208	25.921	26.026	26.48	27.148	27.797	28.193	28.198	27.819	27.19	26.499	25.903	25.508	25.378	25.483	25.669	25.758	25.708	25.607	25.527	25.515	25.68	26.142	26.914	27.89	28.941	29.941	30.749	31.27	31.541	31.663	31.702	31.727	31.811	31.961	32.122	32.291	32.565	33.054	33.767	34.579	35.278	35.664	35.591	35.003	33.972	32.721	31.569	30.758	30.362	30.362	30.717	31.322	32.006	32.634	33.132	33.45	33.568	33.543	33.478	33.404	33.284	33.128	32.97	32.762	32.425	31.991	31.562	31.167	30.758	30.328	29.926	29.585	29.307	29.079	28.889	28.742	28.651	28.596	28.54	28.468	28.39	28.271	28.037	27.652	27.111	26.441	25.736	25.14	24.712	24.387	24.117	23.916	23.727	23.431	23.024	22.671	22.5	22.498	22.649	22.994	23.546	24.255	25.07	25.936	26.757	27.439	27.904	28.093	28.002	27.749	27.545	27.557	27.857	28.419	29.101	29.715	30.135	30.303	30.172	29.807	29.434	29.241	29.204	29.217	29.278	29.391	29.431	29.301	29.063	28.836	28.677	28.649	28.837	29.208	29.646	30.041	30.27	30.177	29.677	28.865	27.947	27.104	26.447	26.015	25.766	25.644	25.604	25.544	25.365	25.109	24.896	24.722	24.499	24.28	24.219	24.342	24.545	24.781	25.05	25.274	25.401	25.542	25.835	26.289	26.879	27.577	28.238	28.659	28.79	28.778	28.788	28.887	29.065	29.262	29.374	29.314	29.034	28.515	27.862	27.306	26.966	26.77	26.671	26.67	27.152	27.711	28.199	28.571	28.834	28.897	28.672	28.236	27.794	27.545	27.629	28.103	28.91	29.902	30.854	31.492	31.609	31.174	30.297	29.102	27.678	26.157	24.69	23.366	22.263	21.528	21.274	21.516	22.242	23.417	24.863	26.28	27.443	28.284	28.753	28.78	28.391	27.755	27.034	26.316	25.675	25.2	24.949	24.951	25.193	25.608	26.12	26.701	27.333	27.972	28.575	29.116	29.545	29.778	29.755	29.427	28.708	27.581	26.165	24.609	22.994	21.407	20.025	18.964	18.145	17.419	16.691	15.907	15.003	13.978	12.923	11.955	11.146	10.521	10.057	9.6892	9.3706	9.1284	9.032	9.1293	9.4472	10.011	10.832	11.91	13.203	14.596	15.944	17.133	18.053	18.568	18.588	18.191	17.582	16.909	16.227	15.6	15.098	14.713	14.407	14.211	14.211	14.446	14.898	15.521	16.226	16.866	17.332	17.622	17.775	17.824	17.848	17.971	18.278	18.75	19.277	19.732	20.021	20.101	19.956	19.623	19.239	19.004	19.066	19.443	20.098	21.007	22.102	23.275	24.465	25.679	26.941	28.253	29.625	31.061	32.481	33.759	34.852	35.759	36.416	36.758	36.849	36.823	36.758	36.636	36.432	36.122	35.645	34.927	33.936	32.729	31.467	30.348	29.501	28.947	28.661	28.598	28.663	28.739	28.756	28.686	28.52	28.314	28.213	28.346	28.781	29.603	30.904	32.599	34.403	36.048	37.387	38.272	38.506	37.996	36.827	35.171	33.235	31.293	29.639	28.5	28.011	28.179	28.848	29.782	30.774	31.681	32.398	32.85	33.004	32.844	32.406	31.817	31.223	30.66	30.129	29.695	29.338	28.852	28.073	27.085	26.1	25.263	24.687	24.533	24.872	25.599	26.553	27.624	28.684	29.594	30.294	30.749	30.879	30.624	30.068	29.39	28.743	28.213	27.809	27.464	27.093	26.638	26.053	25.348	24.697	24.332	24.269	24.35	24.465	24.575	24.552	24.245	23.687	23.035	22.388	21.834	21.539	21.628	22.082	22.856	23.913	25.09	26.133	26.891	27.353	27.551	27.501	27.252	26.907	26.592	26.444	26.57	26.99	27.708	28.741	29.948	30.978	31.461	31.717	31.366	30.583	29.543	28.42	27.47	26.93	26.907	27.381	28.255	29.375	30.577	31.707	32.589	33.089	33.214	33.092	32.86	32.644	32.612	32.913	33.56	34.467	35.511	36.489	37.12	37.219	36.78	35.859	34.534	32.989	31.466	30.047	28.619	27.074	25.412	23.675	21.923	20.279	18.906	17.928	17.387	17.231	17.338	17.586	17.905	18.238	18.506	18.667	18.751	18.813	18.917	19.161	19.622	20.276	21.072	22.013	23.064	24.108	25.049	25.905	26.707	27.381	27.843	28.134	28.339	28.46	28.454	28.282	27.897	27.244	26.312	25.181	23.993	22.921	22.144	21.761	21.745	21.968	22.274	22.537	22.676	22.652	22.431	22.01	21.463	20.878	20.285	19.704	19.266	19.152	19.418	19.975	20.713	21.521	22.198	22.512	22.347	21.714	20.728	19.597	18.597	17.96	17.791	18.099	18.847	19.907	21.05	22.054	22.786	23.171	23.152	22.711	21.919	20.941	19.992	19.237	18.752	18.587	18.774	19.26	19.89	20.533	21.139	21.686	22.101	22.322	22.339	22.139	21.71	21.126	20.512	19.935	19.437	19.098	18.964	18.957	18.948	18.893	18.85	18.856	18.906	19.027	19.253	19.585	19.988	20.429	20.89	21.398	21.977	22.574	23.07	23.376	23.475	23.387	23.176	22.952	22.803	22.731	22.68	22.615	22.461	22.127	21.63	21.108	20.633	20.176	19.75	19.461	19.367	19.399	19.484	19.616	19.777	19.906	19.967	19.971	19.938	19.918	19.964	20.07	20.158	20.172	20.073	19.806	19.325	18.647	17.841	17.031	16.419	16.171	16.301	16.75	17.488	18.404	19.229	19.727	19.886	19.793	19.452	18.872	18.148	17.374	16.553	15.706	14.927	14.309	13.922	13.865	14.198	14.865	15.766	16.841	18.041	19.247	20.293	21.012	21.28	21.056	20.397	19.369	18.055	16.659	15.405	14.334	13.353	12.495	11.882	11.515	11.285	11.15	11.099	11.04	10.913	10.827	10.94	11.325	12.032	13.089	14.341	15.457	16.159	16.337	15.978	15.157	14.078	13.021	12.243	11.901	11.945	12.129	12.199	12.019	11.49	10.552	9.2707	8.4725	7.9528	7.8553	8.2294	8.8853	9.5055	9.8779	9.97	9.8606	9.7034	9.6833	9.9237	10.442	11.158	11.898	12.511	13.012	13.552	14.239	15.097	16.106	17.178	18.145	18.881	19.402	19.797	20.153	20.606	21.295	22.194	23.098	23.852	24.434	24.822	24.95	24.812	24.485	24.026	23.426	22.713	21.994	21.421	21.182	21.43	22.198	23.383	24.797	26.185	27.268	27.873	28.002	27.758	27.302	26.832	26.497	26.313	26.24	26.28	26.415	26.553	26.647	26.782	27.028	27.328	27.597	27.816	28.004	28.123	28.123	28	27.767	27.418	26.98	26.54	26.205	26.085	26.289	26.862	27.747	28.803	29.871	30.801	31.461	31.754	31.617	31.06	30.2	29.211	28.203	27.229	26.359	25.653	25.06	24.483	23.961	23.651	23.679	24.091	24.877	25.936	27.056	28.02	28.7	29.066	29.156	29.078	28.96	28.824	28.554	28.025	27.2	26.138	24.957	23.808	22.848	22.215	21.954	21.974	22.105	22.242	22.382	22.542	22.695	22.811	22.898	22.948	22.894	22.68	22.302	21.762	21.053	20.215	19.325	18.437	17.622	17.036	16.818	16.941	17.249	17.605	17.89	17.954	17.681	17.091	16.348	15.664	15.211	15.079	15.284	15.808	16.606	17.572	18.562	19.469	20.223	20.733	20.912	20.721	20.179	19.334	18.293	17.219	16.226	15.328	14.559	14.012	13.719	13.632	13.769	14.239	15.052	16.073	17.155	18.208	19.146	19.893	20.426	20.768	20.957	21.047	21.124	21.238	21.427	21.739	22.2	22.75	23.256	23.553	23.471	22.928	22.013	20.911	19.789	18.796	18.097	17.738	17.553	17.347	17.086	16.822	16.542	16.23	15.944	15.685	15.354	14.874	14.249	13.531	12.803	12.213	11.889	11.847	12.029	12.395	12.886	13.4	13.846	14.168	14.332	14.359	14.28	14.074	13.704	13.249	12.85	12.528	12.217	11.946	11.798	11.727	11.594	11.375	11.143	10.913	10.68	10.675	10.574	10.499	10.416	10.389	10.45	10.573	10.786	11.165	11.68	12.179	12.521	12.655	12.629	12.565	12.568	12.664	12.866	13.205	13.567	13.711	13.407	13.07	12.491	11.887	11.383	11.008	10.812	10.827	11.015	11.309	11.67	12.082	12.535	12.985	13.315	13.379	13.126	12.615	11.928	11.172	10.556	10.317	10.571	11.319	12.493	13.912	15.309	16.486	17.396	18.025	18.354	18.459	18.498	18.521	18.411	18.043	17.394	16.463	15.257	13.852	12.377	10.972	9.754	8.7765	8.0271	7.4662	7.0852	6.8946	6.8932	7.0854	7.5261	8.2602	9.2664	10.494	11.827	13.058	13.976	14.498	14.606	14.275	13.592	12.809	12.177	11.794	11.655	11.773	12.127	12.6	13.086	13.548	13.987	14.418	14.874	15.357	15.828	16.236	16.519	16.608	16.419	15.9	15.078	14.061	13.018	12.12	11.492	11.218	11.368	11.977	12.97	14.203	15.582	17.026	18.381	19.451	20.141	20.465	20.446	20.122	19.604	19.036	18.512	18.099	17.884	17.93	18.239	18.79	19.543	20.389	21.134	21.601	21.712	21.474	20.956	20.267	19.552	18.954	18.552	18.3	18.06	17.728	17.302	16.829	16.359	15.969	15.805	15.959	16.415	17.1	17.935	18.794	19.51	19.982	20.17	20.054	19.688	19.266	19.019	19.054	19.342	19.824	20.396	20.887	21.114	21.032	20.749	20.446	20.28	20.327	20.586	20.998	21.456	21.806	21.921	21.798	21.554	21.305	21.123	21.035	20.986	20.861	20.598	20.242	19.868	19.552	19.409	19.554	19.943	20.333	20.518	20.454	20.168	19.716	19.252	19.004	19.129	19.647	20.459	21.395	22.26	22.888	23.191	23.135	22.727	22.07	21.329	20.635	20.061	19.606	19.191	18.705	18.112	17.398	16.534	15.564	14.657	13.969	13.49	13.149	12.989	13.06	13.303	13.658	14.154	14.807	15.554	16.322	17.05	17.649	18.029	18.19	18.212	18.181	18.242	18.622	19.514	20.958	22.826	24.854	26.702	28.082	28.832	28.881	28.306	27.385	26.458	25.704	25.105	24.629	24.263	23.889	23.372	22.736	22.107	21.092	20.452	19.964	19.36	18.671	17.878	17.114	16.521	16.192	16.261	16.858	17.976	19.43	20.977	22.391	23.492	24.196	24.482	24.373	24.007	23.629	23.398	23.303	23.354	23.654	24.214	24.895	25.596	26.305	26.942	27.374	27.577	27.595	27.409	27.005	26.514	26.065	25.625	25.153	24.734	24.452	24.268	24.113	23.982	23.905	23.91	24.016	24.177	24.301	24.536	24.903	25.403	26.019	26.733	27.539	28.455	29.461	30.427	31.223	31.828	32.242	32.395	32.266	31.96	31.577	31.127	30.613	30.056	29.433	28.691	27.903	27.217	26.72	26.487	26.681	27.455	28.767	30.412	32.153	33.744	34.92	35.471	35.346	34.677	33.726	32.778	32.018	31.489	31.178	31.069	31.097	31.191	31.38	31.73	32.222	32.774	33.3	33.684	33.779	33.551	33.116	32.576	31.983	31.448	31.131	31.083	31.224	31.51	31.966	32.601	33.373	34.218	35.056	35.782	36.295	36.521	36.415	36.006	35.394	34.673	33.864	32.953	31.946	30.873	29.833	28.992	28.507	28.434	28.721	29.288	29.991	30.609	30.991	31.148	31.146	30.955	30.506	29.788	28.809	27.553	26.049	24.427	22.852	21.464	20.365	19.587	19.09	18.811	18.698	18.691	18.732	18.8	18.923	19.166	19.612	20.315	21.252	22.32	23.413	24.411	25.139	25.458	25.389	25.062	24.559	23.917	23.215	22.545	21.922	21.297	20.651	20.022	19.432	18.899	18.476	18.208	18.107	18.208	18.582	19.266	20.238	21.432	22.766	24.118	25.293	26.094	26.425	26.338	25.987	25.55	25.157	24.899	24.809	24.805	24.713	24.427	23.996	23.542	23.155	22.87	22.675	22.461	22.069	21.421	20.558	19.583	18.643	17.958	17.689	17.818	18.201	18.721	19.296	19.822	20.19	20.349	20.323	20.153	19.884	19.561	19.254	19.07	19.122	19.446	20.029	20.841	21.845	22.97	24.116	25.204	26.171	26.938	27.464	27.761	27.806	27.548	27.035	26.435	25.904	25.535	25.45	25.796	26.604	27.717	28.923	30.048	30.943	31.51	31.74	31.701	31.477	31.16	30.822	30.482	30.154	29.907	29.865	30.141	30.785	31.747	32.847	33.834	34.516	34.785	34.601	34.059	33.401	32.821	32.295	31.691	30.936	30.013	28.905	27.701	26.637	25.935	25.649	25.726	26.06	26.485	26.861	27.174	27.5	27.898	28.366	28.865	29.291	29.479	29.308	28.772	28.008	27.271	26.849	26.897	27.404	28.263	29.289	30.158	30.541	30.345	29.721	28.853	27.921	27.17	26.813	26.445	26.666	27.124	27.499	27.737	27.796	27.773	27.766	27.824	28.029	28.475	29.13	29.821	30.353	30.583	30.463	30.071	29.554	29.066	28.807	28.978	29.583	30.396	31.175	31.806	32.184	32.17	31.785	31.25	30.81	30.68	31.101	32.243	34.021	36.156	38.502	40.569	42.165	43.099	43.3	42.754	41.566	39.957	38.129	36.244	34.533	33.235	32.444	32.131	32.269	32.752	33.325	33.711	33.8	33.663	33.432	33.25	33.224	33.377	33.676	34.05	34.392	34.639	34.856	35.184	35.684	36.308	36.978	37.6	38.049	38.265	38.321	38.322	38.306	38.304	38.332	38.288	37.985	37.341	36.432	35.36	34.174	32.947	31.787	30.757	29.84	29.017	28.311	27.773	27.473	27.479	27.814	28.481	29.499	30.851	32.462	34.226	35.997	37.562	38.677	39.152	38.93	38.094	36.908	35.8	35.157	35.108	35.536	36.198	36.738	36.749	36.008	34.643	33.036	31.614	30.733	30.621	31.289	32.519	33.985	35.371	36.418	37.004	37.166	37.011	36.666	36.247	35.842	35.509	35.291	35.227	35.344	35.666	36.245	37.084	38.048	38.932	39.571	39.832	39.543	38.599	37.063	35.146	33.095	31.153	29.564	28.513	28.063	28.167	28.728	29.588	30.56	31.497	32.305	32.901	33.212	33.251	33.149	33.094	33.249	33.731	34.578	35.748	37.125	38.524	39.744	40.657	41.254	41.531	41.424	40.867	39.871	38.494	36.801	34.922	33.057	31.356	29.878	28.635	27.591	26.658	25.776	24.989	24.408	24.101	24.068	24.319	24.858	25.586	26.342	26.993	27.486	27.81	27.973	27.997	27.946	27.945	28.135	28.609	29.406	30.529	31.924	33.44	34.853	35.948	36.558	36.567	35.982	34.933	33.541	31.866	30.002	28.081	26.167	24.249	22.396	20.792	19.586	18.795	18.375	18.252	18.289	18.33	18.294	18.213	18.191	18.381	18.907	19.759	20.805	21.865	22.752	23.321	23.514	23.358	22.928	22.335	21.728	21.229	20.864	20.652	20.691	21.047	21.645	22.39	23.276	24.295	25.318	26.183	26.807	27.127	27.065	26.616	25.902	25.081	24.298	23.725	23.492	23.596	23.95	24.473	25.089	25.715	26.304	26.857	27.414	28.047	28.813	29.659	30.481	31.262	32.059	32.864	33.63	34.421	35.347	36.327	37.157	37.706	37.92	37.375	36.729	35.951	35.148	34.494	34.061	33.911	33.982	34.114	34.215	34.298	34.345	34.296	34.085	33.653	32.961	32.016	30.812	29.312	27.569	25.737	23.92	22.114	20.407	19.042	18.176	17.8	17.914	18.545	19.586	20.841	22.205	23.612	24.889	25.869	26.539	26.961	27.133	27.113	27.128	27.392	27.955	28.763	29.718	30.707	31.532	32.316	32.89	33.088	32.792	31.951	30.616	28.909	26.973	24.982	23.152	21.661	20.556	19.796	19.365	19.266	19.449	19.821	20.289	20.718	20.96	20.947	20.671	20.1	19.228	18.179	17.149	16.243	15.504	15.035	14.976	15.332	15.958	16.7	17.429	18.068	18.621	19.153	19.73	20.382	21.069	21.613	21.69	20.991	19.424	17.145	14.492	11.92	9.9096	8.8333	8.8957	10.095	12.188	14.777	17.498	20.112	22.421	24.242	25.561	26.566	27.492	28.465	29.535	30.71	31.888	32.875	33.501	33.658	33.302	32.517	31.541	30.608	29.831	29.274	29.015	29.051	29.23	29.365	29.342	29.11	28.659	27.988	27.104	26.032	24.872	23.765	22.767	21.919	21.352	21.227	21.55	22.208	23.074	24	24.772	25.208	25.222	24.771	23.861	22.678	21.51	20.527	19.8	19.475	19.69	20.354	21.219	22.112	22.959	23.688	24.226	24.584	24.826	25.05	25.371	25.822	26.291	26.651	26.845	26.799	26.416	25.718	24.863	24.012	23.303	22.869	22.758	22.889	23.213	23.816	24.699	25.677	26.638	27.629	28.548	29.066	28.944	28.192	26.93	25.295	23.544	22.016	20.96	20.472	20.514	20.856	21.169	21.271	21.221	21.162	21.266	21.77	22.849	24.486	26.507	28.613	30.371	31.421	31.717	31.392	30.506	29.196	27.913	27.134	26.97	27.321	28.174	29.46	30.863	32.026	32.769	32.988	32.618	31.754	30.574	29.129	27.433	25.639	23.951	22.478	21.315	20.628	20.533	21.004	21.877	22.814	23.399	23.455	23.085	22.358	21.284	20.143	19.39	19.159	19.236	19.501	19.966	20.462	20.748	20.824	20.806	20.714	20.627	20.772	21.217	21.782	22.338	22.879	23.269	23.261	22.782	22.014	21.217	20.654	20.483	20.649	20.984	21.38	21.624	21.353	20.472	19.364	18.432	17.757	17.398	17.569	18.272	19.203	20.151	21.075	21.811	22.161	22.204	22.122	21.865	21.399	20.98	20.861	20.991	21.275	21.816	22.744	24.042	25.583	27.126	28.374	29.154	29.395	28.942	27.746	26.176	24.753
[truncated: 10,859,033 more chars]
